# Supplementary material for: All-Atom Molecular Dynamics Simulations of Grafted Poly(N,N-dimethylaminoethyl methacrylate) Brushes
Source: J Phys Chem B. 2025 Feb 10;129(7):2105–14. doi: 10.1021/acs.jpcb.4c07928 (PMC11848925; doi:10.1021/acs.jpcb.4c07928)
Supplement: Supplementary file 2 — jp4c07928_si_002.zip [file jp4c07928_si_002.zip]

Archive with 104 entries (96 files):
- Supplementary Files/
- Supplementary Files/2_initial_Brush_Packing /
- Supplementary Files/.DS_Store
- __MACOSX/Supplementary Files/._.DS_Store
- Supplementary Files/README
- __MACOSX/Supplementary Files/._README
- Supplementary Files/vmd_box_dims.sh
- Supplementary Files/3_Packing_PBC/
- Supplementary Files/1_single_threads/
- Supplementary Files/2_initial_Brush_Packing /.DS_Store
- __MACOSX/Supplementary Files/2_initial_Brush_Packing /._.DS_Store
- Supplementary Files/2_initial_Brush_Packing /mult_threads.pdb
- Supplementary Files/2_initial_Brush_Packing /initial_brush.sh
- __MACOSX/Supplementary Files/2_initial_Brush_Packing /._initial_brush.sh
- Supplementary Files/3_Packing_PBC/add_A.py
- __MACOSX/Supplementary Files/3_Packing_PBC/._add_A.py
- Supplementary Files/3_Packing_PBC/.DS_Store
- __MACOSX/Supplementary Files/3_Packing_PBC/._.DS_Store
- Supplementary Files/3_Packing_PBC/reformat_1.py
- __MACOSX/Supplementary Files/3_Packing_PBC/._reformat_1.py
- Supplementary Files/3_Packing_PBC/amber_MD.crd
- Supplementary Files/3_Packing_PBC/WATER.pdb
- Supplementary Files/3_Packing_PBC/cut.py
- __MACOSX/Supplementary Files/3_Packing_PBC/._cut.py
- Supplementary Files/3_Packing_PBC/amber_MD.top
- Supplementary Files/3_Packing_PBC/packing_PBC.sh
- __MACOSX/Supplementary Files/3_Packing_PBC/._packing_PBC.sh
- Supplementary Files/3_Packing_PBC/final_script_modified_combined_adjusted.pdb
- Supplementary Files/3_Packing_PBC/amber_MD.pdb
- Supplementary Files/3_Packing_PBC/h.pdb
- Supplementary Files/3_Packing_PBC/CHLORIDE.pdb
- Supplementary Files/3_Packing_PBC/pack-auto.inp
- __MACOSX/Supplementary Files/3_Packing_PBC/._pack-auto.inp
- Supplementary Files/3_Packing_PBC/solvate.tcl
- Supplementary Files/3_Packing_PBC/solvated_amber.pdb
- Supplementary Files/3_Packing_PBC/combined.pdb
- Supplementary Files/3_Packing_PBC/add_B.py
- __MACOSX/Supplementary Files/3_Packing_PBC/._add_B.py
- Supplementary Files/1_single_threads/.DS_Store
- __MACOSX/Supplementary Files/1_single_threads/._.DS_Store
- Supplementary Files/1_single_threads/total_random_prot.py
- Supplementary Files/1_single_threads/level_height.py
- Supplementary Files/1_single_threads/thread_alligned_7_adjusted.pdb
- Supplementary Files/1_single_threads/thread_alligned_12_adjusted.pdb
- Supplementary Files/1_single_threads/thread_alligned_15_adjusted.pdb
- Supplementary Files/1_single_threads/DDB/
- Supplementary Files/1_single_threads/thread_alligned_14_adjusted.pdb
- Supplementary Files/1_single_threads/thread_alligned_1_adjusted.pdb
- Supplementary Files/1_single_threads/thread_alligned_13_adjusted.pdb
- Supplementary Files/1_single_threads/thread_alligned_6_adjusted.pdb
- Supplementary Files/1_single_threads/DPA/
- Supplementary Files/1_single_threads/thread_alligned_4_adjusted.pdb
- Supplementary Files/1_single_threads/thread_alligned_11_adjusted.pdb
- Supplementary Files/1_single_threads/thread_alligned_3_adjusted.pdb
- Supplementary Files/1_single_threads/thread_alligned_16_adjusted.pdb
- Supplementary Files/1_single_threads/thread_alligned_2_adjusted.pdb
- Supplementary Files/1_single_threads/thread_alligned_10_adjusted.pdb
- Supplementary Files/1_single_threads/thread_alligned_5_adjusted.pdb
- Supplementary Files/1_single_threads/single.sh
- __MACOSX/Supplementary Files/1_single_threads/._single.sh
- Supplementary Files/1_single_threads/string.py
- Supplementary Files/1_single_threads/thread_alligned_8_adjusted.pdb
- Supplementary Files/1_single_threads/DDA/
- Supplementary Files/1_single_threads/DPB/
- Supplementary Files/1_single_threads/thread_alligned_9_adjusted.pdb
- Supplementary Files/1_single_threads/DDB/.DS_Store
- __MACOSX/Supplementary Files/1_single_threads/DDB/._.DS_Store
- Supplementary Files/1_single_threads/DDB/ddb.frcmod
- Supplementary Files/1_single_threads/DDB/hdb.frcmod
- Supplementary Files/1_single_threads/DDB/ddb.prepi
- Supplementary Files/1_single_threads/DDB/ddb.ac
- Supplementary Files/1_single_threads/DDB/hdb.prepi
- Supplementary Files/1_single_threads/DDB/tdb.prepi
- Supplementary Files/1_single_threads/DDB/tdb.frcmod
- Supplementary Files/1_single_threads/DPA/dpa.prepi
- Supplementary Files/1_single_threads/DPA/.DS_Store
- __MACOSX/Supplementary Files/1_single_threads/DPA/._.DS_Store
- Supplementary Files/1_single_threads/DPA/tpa.frcmod
- Supplementary Files/1_single_threads/DPA/dpa.ac
- Supplementary Files/1_single_threads/DPA/dpa.frcmod
- Supplementary Files/1_single_threads/DPA/hpa.frcmod
- Supplementary Files/1_single_threads/DPA/hpa.prepi
- Supplementary Files/1_single_threads/DPA/tpa.prepi
- Supplementary Files/1_single_threads/DDA/dda.prepi
- Supplementary Files/1_single_threads/DDA/hdm.prepi
- Supplementary Files/1_single_threads/DDA/.DS_Store
- __MACOSX/Supplementary Files/1_single_threads/DDA/._.DS_Store
- Supplementary Files/1_single_threads/DDA/.dda.ac.swp
- Supplementary Files/1_single_threads/DDA/tda.frcmod
- Supplementary Files/1_single_threads/DDA/dda.frcmod
- Supplementary Files/1_single_threads/DDA/dda.ac
- Supplementary Files/1_single_threads/DDA/hdm.frcmod
- Supplementary Files/1_single_threads/DDA/hda.frcmod
- Supplementary Files/1_single_threads/DDA/hda.prepi
- Supplementary Files/1_single_threads/DDA/tda.prepi
- Supplementary Files/1_single_threads/DPB/dpb.frcmod
- Supplementary Files/1_single_threads/DPB/.DS_Store
- __MACOSX/Supplementary Files/1_single_threads/DPB/._.DS_Store
- Supplementary Files/1_single_threads/DPB/dpb.prepi
- Supplementary Files/1_single_threads/DPB/dpb.ac
- Supplementary Files/1_single_threads/DPB/hpb.frcmod
- Supplementary Files/1_single_threads/DPB/hpb.prepi
- Supplementary Files/1_single_threads/DPB/tpb.prepi
- Supplementary Files/1_single_threads/DPB/tpb.frcmod
