# Supplementary material for: All-Atom Molecular Dynamics Simulations of Grafted Poly(N,N-dimethylaminoethyl methacrylate) Brushes
Source: J Phys Chem B. 2025 Feb 10;129(7):2105–14. doi: 10.1021/acs.jpcb.4c07928 (PMC11848925; doi:10.1021/acs.jpcb.4c07928)
Supplement: Supplementary file 2 — jp4c07928_si_002.zip [file jp4c07928_si_002.zip › Supplementary Files/README]

In this file, we provide a simple guide to creating a p(DMAEMA) polymer brush starting from single DMAEMA monomers. 
This protocol consists of many smaller scripts and could have certainly been optimized. If the user faces any issues we are more than happy to help out.
For comparison, we also provided a few of our outout files which we hope makes it easier to reproduce the results.

1) Generating single p(DMAEMA) threads with randomized protonation and aligned in z direction

We provided the prepi and frcmod files of the residues which are labeled as dda,dbb,dpa,dpb ; hda, hdb, hpa, hpb and tda, tda, tpa, tpb, respectively, where the "p" indicates protonated units, the "h" and "t" head, and tail groups, respectively. (see folder 1_single_threads)

The bash script, 1_single_threads/single.sh generates the pdb files of 16 p(DMAEMA) threads with varying stereo configuration and randomized positions of the protonated groups. 
It calls the python script 1_single_threads/string.py which generates a random sequence of the monomers for tleap. 
Lastly, the script 1_single_threads/level_height.py changes the z coordinates of each thread, so that the lowest residue roughly starts at z=0. This step is mainly for cosmetic reasons. 
The user has to make sure that the files are in the correct folders when executing the scripts. 

We also provide an extra Python script ( 1_single_threads/total_random_prot.py) which generates 16 strings with varying stereo configurations. The difference to 1_single_threads/string.py is that the randomized protonation is applied to all 16 threads. This means that in our case 50% of all 16 threads in total are protonated. Previously, every single thread contained 50% protonated units (in our case 15). This Python script generates 16 strings where 240 protonated units (15 x 16) are distributed over all threads, which means that some threads have more, and some have fewer protonated units. 
The user can take those generated strings and create the 16 threads manually. 

2) Initial confinement of 16 threads into a polymer brush (folder 2_initial_Brush_Packing )
Next, we take the previously generated polymer threads and confine them into a membrane. For that, we have provided the script: 2_initial_Brush_Packing/brush_init.sh which takes the previously aligned p(DMAEMA) threads and places them in a box, increasing the x,y coordinates until the packing by PACKMOL succeeded ensuring the closest packing. 
This step is performed in order to get initial starting values for the subsequent packing considering periodic boundary conditions. Step 2 can also be skipped and coordinates can be picked by the user in step 3. 

3) Final packing of the polymer threads into a polymer brush considering periodic boundary conditions. (folder 3_Packing_PBC)

Next, we provide the scripts that allow the user to create the polymer brush considering periodic boundary conditions as mentioned in the manuscript. First, the user needs to execute the script: 3_Packing_PBC/packing_PBC.sh which requires all aligned p(DMAEMA) threads as input. Furthermore, we add two hydrogen atoms to the corners of the box which we use as reference points to create the periodic boxes. We want to emphasize that in the script 3_Packing_PBC/packing_PBC.sh the variable "dim_large" has to be three times the x,y coordinates of the small box in which all 16 threads fit. 
The Python scripts 3_Packing_PBC/add_A.py and 3_Packing_PBC/add_B.py add the coordinates of the periodic images, creating 8 periodic boxes in total. When the packing is successful, a file called "combined.pdb" is generated which still includes the periodic images plus the hydrogen atoms (need to be deleted by hand). 
Additionally, we slightly reformatted the pdb file because we encountered some issues when using the files in tleap for generating the topology and coordinates files for the simulation. 
For that, we use the Python script: 3_Packing_PBC/reformat.py. This requires the user to give the x,y coordinates of the smaller box, the one which will be cut out in the subsequent step. In our case that was an x,y coordinate of 86. We recommend the users have a close look at the generated pdb files to make sure the format is correct. 

4) Solvation (folder 3_Packing_PBC)
Finally, we take the previously reformated file and solvate it. For this we use the packmol script 3_Packing_PBC/pack-auto.inp. Here the user is free to change the number and type of counterions depending on their system. The counterions were only placed in the center box since this is the one that we "cut" out. 
We generated the file 3_Packing_PBC/pack-auto.inp with the following command: 
solvate.tcl final_script_modified_combined. pdb -i pack-auto.inp -shellz 30 -shellxy 5

We slightly modified the solvate.tcl script compared to the one provided in packmol. This enables us to differ between the thickness of the water layer added to x,y and z directions. We strongly recommend the user to check out the script in detail.

We then remove the periodic water molecules and polymer threads from our system by executing the Python script: 3_Packing_PBC/cut.py. Again, the user has the give the coordinates of the final box. 
The file final_processed.pdb is then ready for tleap in which we generate the input files for the MD simulation. 
