# Supplementary material for: All-Atom Molecular Dynamics Simulations of Grafted Poly(N,N-dimethylaminoethyl methacrylate) Brushes
Source: J Phys Chem B. 2025 Feb 10;129(7):2105–14. doi: 10.1021/acs.jpcb.4c07928 (PMC11848925; doi:10.1021/acs.jpcb.4c07928)
Supplement: Supplementary file 2 — jp4c07928_si_002.zip [file jp4c07928_si_002.zip › Supplementary Files/vmd_box_dims.sh]

#!/bin/bash

###############################################################################
# NAME
#   vmd_box_dims.sh
# AUTHOR
#   Benjamin D. Madej
# SYNOPSIS
#
# DESCRIPTION
#   Measures the distance between the maximum and minimum coordinates of the
#   PDB structure in the X, Y, and Z dimensions
# OPTIONS
#   -i
#     input_structure.pdb
#       PDB format molecular structure to be read by VMD
#   -s
#     vmd_selection
#       Text used for selecting atoms in VMD to measure box dimensions
###############################################################################

while getopts ":i:s:" opt; do
  case $opt in
    i)
      input_structure=$OPTARG
      ;;
    s)
      vmd_selection=$OPTARG
      ;;
  esac
done

cat << EOF > water_box_dims.tcl
mol new $input_structure
set sel [ atomselect top "$vmd_selection" ]
set dims [ measure minmax \$sel ]
puts "Dimensions: \$dims"
quit
EOF

vmd -dispdev text -nt -e water_box_dims.tcl > water_box_dims.txt

x_min=`grep Dimensions water_box_dims.txt | awk '{print $2}' | sed 's/{//'`
y_min=`grep Dimensions water_box_dims.txt | awk '{print $3}'`
z_min=`grep Dimensions water_box_dims.txt | awk '{print $4}' | sed 's/}//'`
x_max=`grep Dimensions water_box_dims.txt | awk '{print $5}' | sed 's/{//'`
y_max=`grep Dimensions water_box_dims.txt | awk '{print $6}'`
z_max=`grep Dimensions water_box_dims.txt | awk '{print $7}' | sed 's/}//'`
x_diff=`echo "$x_max - $x_min" | bc`
y_diff=`echo "$y_max - $y_min" | bc`
z_diff=`echo "$z_max - $z_min" | bc`
echo $x_diff, $y_diff, $z_diff
rm water_box_dims.tcl water_box_dims.txt
