# Supplementary material for: All-Atom Molecular Dynamics Simulations of Grafted Poly(N,N-dimethylaminoethyl methacrylate) Brushes
Source: J Phys Chem B. 2025 Feb 10;129(7):2105–14. doi: 10.1021/acs.jpcb.4c07928 (PMC11848925; doi:10.1021/acs.jpcb.4c07928)
Supplement: Supplementary file 2 — jp4c07928_si_002.zip [file jp4c07928_si_002.zip › Supplementary Files/2_initial_Brush_Packing /mult_threads.pdb]

HEADER 
TITLE     Built with Packmol                                             
REMARK   Packmol generated pdb file 
REMARK   Home-Page: http://m3g.iqm.unicamp.br/packmol
REMARK
ATOM      1  C7  HPB A   1      83.549  73.284   2.392  1.00  0.00              
ATOM      2  C8  HPB A   1      84.523  73.483   1.216  1.00  0.00              
ATOM      3  H13 HPB A   1      83.969  73.558   0.303  1.00  0.00              
ATOM      4  H14 HPB A   1      85.086  74.379   1.366  1.00  0.00              
ATOM      5  H15 HPB A   1      85.190  72.648   1.161  1.00  0.00              
ATOM      6  H11 HPB A   1      82.984  72.388   2.241  1.00  0.00              
ATOM      7  H12 HPB A   1      82.882  74.119   2.448  1.00  0.00              
ATOM      8  C6  HPB A   1      84.346  73.176   3.706  1.00  0.00              
ATOM      9  C1  HPB A   1      85.158  74.467   3.923  1.00  0.00              
ATOM     10  O1  HPB A   1      86.326  74.559   3.467  1.00  0.00              
ATOM     11  O2  HPB A   1      84.581  75.560   4.642  1.00  0.00              
ATOM     12  C2  HPB A   1      85.615  76.289   5.309  1.00  0.00              
ATOM     13  C3  HPB A   1      84.996  77.466   6.084  1.00  0.00              
ATOM     14  N1  HPB A   1      86.058  78.215   6.770  1.00  0.00              
ATOM     15  C4  HPB A   1      85.468  79.339   7.509  1.00  0.00              
ATOM     16  H5  HPB A   1      86.242  79.884   8.007  1.00  0.00              
ATOM     17  H6  HPB A   1      84.958  79.987   6.827  1.00  0.00              
ATOM     18  H7  HPB A   1      84.772  78.964   8.232  1.00  0.00              
ATOM     19  C5  HPB A   1      87.014  78.729   5.778  1.00  0.00              
ATOM     20  H8  HPB A   1      87.788  79.275   6.277  1.00  0.00              
ATOM     21  H9  HPB A   1      86.505  79.377   5.095  1.00  0.00              
ATOM     22  H10 HPB A   1      87.445  77.911   5.240  1.00  0.00              
ATOM     23  H20 HPB A   1      86.534  77.610   7.409  1.00  0.00              
ATOM     24  H3  HPB A   1      84.301  77.092   6.807  1.00  0.00              
ATOM     25  H4  HPB A   1      84.487  78.114   5.403  1.00  0.00              
ATOM     26  H1  HPB A   1      86.311  76.662   4.588  1.00  0.00              
ATOM     27  H2  HPB A   1      86.125  75.641   5.992  1.00  0.00              
ATOM     28  C9  HPB A   1      85.305  71.974   3.626  1.00  0.00              
ATOM     29  H16 HPB A   1      85.859  71.897   4.538  1.00  0.00              
ATOM     30  H17 HPB A   1      84.742  71.077   3.475  1.00  0.00              
ATOM     31  H18 HPB A   1      85.981  72.111   2.809  1.00  0.00              
ATOM     32  C7  DPB A   2      83.441  72.976   4.930  1.00  0.00              
ATOM     33  H11 DPB A   2      82.876  72.076   4.817  1.00  0.00              
ATOM     34  H12 DPB A   2      82.770  73.807   5.023  1.00  0.00              
ATOM     35  C6  DPB A   2      84.238  72.867   6.244  1.00  0.00              
ATOM     36  C1  DPB A   2      85.071  74.147   6.447  1.00  0.00              
ATOM     37  O1  DPB A   2      86.240  74.216   5.989  1.00  0.00              
ATOM     38  O2  DPB A   2      84.514  75.256   7.157  1.00  0.00              
ATOM     39  C2  DPB A   2      85.559  75.975   7.816  1.00  0.00              
ATOM     40  C3  DPB A   2      84.960  77.171   8.579  1.00  0.00              
ATOM     41  N1  DPB A   2      86.036  77.909   9.257  1.00  0.00              
ATOM     42  C4  DPB A   2      85.465  79.048   9.985  1.00  0.00              
ATOM     43  H5  DPB A   2      86.247  79.586  10.478  1.00  0.00              
ATOM     44  H6  DPB A   2      84.964  79.698   9.298  1.00  0.00              
ATOM     45  H7  DPB A   2      84.764  78.693  10.712  1.00  0.00              
ATOM     46  C5  DPB A   2      86.998  78.398   8.259  1.00  0.00              
ATOM     47  H8  DPB A   2      87.781  78.936   8.751  1.00  0.00              
ATOM     48  H9  DPB A   2      86.498  79.047   7.569  1.00  0.00              
ATOM     49  H10 DPB A   2      87.416  77.567   7.727  1.00  0.00              
ATOM     50  H20 DPB A   2      86.503  77.302   9.900  1.00  0.00              
ATOM     51  H3  DPB A   2      84.261  76.814   9.307  1.00  0.00              
ATOM     52  H4  DPB A   2      84.461  77.820   7.891  1.00  0.00              
ATOM     53  H1  DPB A   2      86.261  76.330   7.089  1.00  0.00              
ATOM     54  H2  DPB A   2      86.061  75.326   8.503  1.00  0.00              
ATOM     55  C9  DPB A   2      85.178  71.650   6.174  1.00  0.00              
ATOM     56  H16 DPB A   2      85.732  71.574   7.086  1.00  0.00              
ATOM     57  H17 DPB A   2      84.601  70.761   6.033  1.00  0.00              
ATOM     58  H18 DPB A   2      85.856  71.768   5.355  1.00  0.00              
ATOM     59  C7  DDA A   3      83.333  72.695   7.471  1.00  0.00              
ATOM     60  H11 DDA A   3      82.752  71.802   7.368  1.00  0.00              
ATOM     61  H12 DDA A   3      82.676  73.537   7.556  1.00  0.00              
ATOM     62  C6  DDA A   3      84.130  72.586   8.784  1.00  0.00              
ATOM     63  C1  DDA A   3      85.050  71.353   8.727  1.00  0.00              
ATOM     64  O1  DDA A   3      86.217  71.460   8.272  1.00  0.00              
ATOM     65  O2  DDA A   3      84.574  70.086   9.188  1.00  0.00              
ATOM     66  C2  DDA A   3      85.672  69.321   9.692  1.00  0.00              
ATOM     67  C3  DDA A   3      85.161  67.956  10.190  1.00  0.00              
ATOM     68  N1  DDA A   3      86.291  67.170  10.709  1.00  0.00              
ATOM     69  C4  DDA A   3      87.277  66.963   9.638  1.00  0.00              
ATOM     70  H5  DDA A   3      88.098  66.391  10.016  1.00  0.00              
ATOM     71  H6  DDA A   3      86.818  66.438   8.828  1.00  0.00              
ATOM     72  H7  DDA A   3      87.632  67.912   9.292  1.00  0.00              
ATOM     73  C5  DDA A   3      85.802  65.868  11.183  1.00  0.00              
ATOM     74  H8  DDA A   3      86.624  65.294  11.560  1.00  0.00              
ATOM     75  H9  DDA A   3      85.086  66.017  11.962  1.00  0.00              
ATOM     76  H10 DDA A   3      85.344  65.341  10.373  1.00  0.00              
ATOM     77  H3  DDA A   3      84.443  68.107  10.969  1.00  0.00              
ATOM     78  H4  DDA A   3      84.703  67.430   9.380  1.00  0.00              
ATOM     79  H1  DDA A   3      86.390  69.172   8.913  1.00  0.00              
ATOM     80  H2  DDA A   3      86.132  69.848  10.503  1.00  0.00              
ATOM     81  C9  DDA A   3      84.983  73.854   8.973  1.00  0.00              
ATOM     82  H16 DDA A   3      84.343  74.711   9.014  1.00  0.00              
ATOM     83  H17 DDA A   3      85.536  73.778   9.885  1.00  0.00              
ATOM     84  H18 DDA A   3      85.662  73.953   8.152  1.00  0.00              
ATOM     85  C7  DDB A   4      83.223  72.440  10.014  1.00  0.00              
ATOM     86  H11 DDB A   4      82.627  71.557   9.921  1.00  0.00              
ATOM     87  H12 DDB A   4      82.579  73.293  10.092  1.00  0.00              
ATOM     88  C6  DDB A   4      84.020  72.331  11.328  1.00  0.00              
ATOM     89  C1  DDB A   4      84.894  73.587  11.505  1.00  0.00              
ATOM     90  O1  DDB A   4      86.064  73.608  11.043  1.00  0.00              
ATOM     91  O2  DDB A   4      84.374  74.728  12.194  1.00  0.00              
ATOM     92  C2  DDB A   4      85.446  75.425  12.836  1.00  0.00              
ATOM     93  C3  DDB A   4      84.887  76.653  13.578  1.00  0.00              
ATOM     94  N1  DDB A   4      85.988  77.369  14.237  1.00  0.00              
ATOM     95  C4  DDB A   4      85.457  78.542  14.945  1.00  0.00              
ATOM     96  H5  DDB A   4      86.257  79.063  15.425  1.00  0.00              
ATOM     97  H6  DDB A   4      84.974  79.193  14.246  1.00  0.00              
ATOM     98  H7  DDB A   4      84.748  78.223  15.681  1.00  0.00              
ATOM     99  C5  DDB A   4      86.963  77.808  13.227  1.00  0.00              
ATOM    100  H8  DDB A   4      87.764  78.329  13.707  1.00  0.00              
ATOM    101  H9  DDB A   4      86.483  78.459  12.528  1.00  0.00              
ATOM    102  H10 DDB A   4      87.351  76.954  12.712  1.00  0.00              
ATOM    103  H3  DDB A   4      84.178  76.334  14.312  1.00  0.00              
ATOM    104  H4  DDB A   4      84.407  77.304  12.878  1.00  0.00              
ATOM    105  H1  DDB A   4      86.156  75.743  12.100  1.00  0.00              
ATOM    106  H2  DDB A   4      85.927  74.773  13.535  1.00  0.00              
ATOM    107  C9  DDB A   4      84.920  71.082  11.281  1.00  0.00              
ATOM    108  H16 DDB A   4      85.474  71.006  12.193  1.00  0.00              
ATOM    109  H17 DDB A   4      84.313  70.211  11.158  1.00  0.00              
ATOM    110  H18 DDB A   4      85.598  71.164  10.458  1.00  0.00              
ATOM    111  C7  DPB A   5      83.113  72.212  12.561  1.00  0.00              
ATOM    112  H11 DPB A   5      82.503  71.337  12.476  1.00  0.00              
ATOM    113  H12 DPB A   5      82.484  73.075  12.631  1.00  0.00              
ATOM    114  C6  DPB A   5      83.910  72.104  13.874  1.00  0.00              
ATOM    115  C1  DPB A   5      84.804  73.346  14.037  1.00  0.00              
ATOM    116  O1  DPB A   5      85.972  73.345  13.574  1.00  0.00              
ATOM    117  O2  DPB A   5      84.304  74.503  14.716  1.00  0.00              
ATOM    118  C2  DPB A   5      85.387  75.187  15.350  1.00  0.00              
ATOM    119  C3  DPB A   5      84.849  76.432  16.080  1.00  0.00              
ATOM    120  N1  DPB A   5      85.963  77.137  16.732  1.00  0.00              
ATOM    121  C4  DPB A   5      85.450  78.324  17.429  1.00  0.00              
ATOM    122  H5  DPB A   5      86.261  78.838  17.903  1.00  0.00              
ATOM    123  H6  DPB A   5      84.978  78.976  16.724  1.00  0.00              
ATOM    124  H7  DPB A   5      84.737  78.023  18.168  1.00  0.00              
ATOM    125  C5  DPB A   5      86.942  77.549  15.716  1.00  0.00              
ATOM    126  H8  DPB A   5      87.754  78.063  16.190  1.00  0.00              
ATOM    127  H9  DPB A   5      86.472  78.202  15.011  1.00  0.00              
ATOM    128  H10 DPB A   5      87.316  76.685  15.209  1.00  0.00              
ATOM    129  H20 DPB A   5      86.403  76.528  17.391  1.00  0.00              
ATOM    130  H3  DPB A   5      84.136  76.132  16.820  1.00  0.00              
ATOM    131  H4  DPB A   5      84.379  77.084  15.375  1.00  0.00              
ATOM    132  H1  DPB A   5      86.100  75.487  14.611  1.00  0.00              
ATOM    133  H2  DPB A   5      85.859  74.535  16.055  1.00  0.00              
ATOM    134  C9  DPB A   5      84.789  70.840  13.837  1.00  0.00              
ATOM    135  H16 DPB A   5      85.343  70.764  14.750  1.00  0.00              
ATOM    136  H17 DPB A   5      84.169  69.977  13.724  1.00  0.00              
ATOM    137  H18 DPB A   5      85.468  70.901  13.014  1.00  0.00              
ATOM    138  C7  DPA A   6      83.003  72.010  15.109  1.00  0.00              
ATOM    139  H11 DPA A   6      82.378  71.144  15.033  1.00  0.00              
ATOM    140  H12 DPA A   6      82.388  72.884  15.172  1.00  0.00              
ATOM    141  C6  DPA A   6      83.799  71.902  16.422  1.00  0.00              
ATOM    142  C1  DPA A   6      84.657  70.624  16.397  1.00  0.00              
ATOM    143  O1  DPA A   6      85.827  70.661  15.937  1.00  0.00              
ATOM    144  O2  DPA A   6      84.125  69.396  16.898  1.00  0.00              
ATOM    145  C2  DPA A   6      85.187  68.593  17.421  1.00  0.00              
ATOM    146  C3  DPA A   6      84.614  67.270  17.960  1.00  0.00              
ATOM    147  N1  DPA A   6      85.706  66.445  18.498  1.00  0.00              
ATOM    148  C4  DPA A   6      86.675  66.160  17.430  1.00  0.00              
ATOM    149  H5  DPA A   6      87.470  65.560  17.821  1.00  0.00              
ATOM    150  H6  DPA A   6      86.188  65.635  16.638  1.00  0.00              
ATOM    151  H7  DPA A   6      87.073  67.080  17.056  1.00  0.00              
ATOM    152  C5  DPA A   6      85.158  65.183  19.013  1.00  0.00              
ATOM    153  H8  DPA A   6      85.952  64.582  19.404  1.00  0.00              
ATOM    154  H9  DPA A   6      84.452  65.390  19.789  1.00  0.00              
ATOM    155  H10 DPA A   6      84.670  64.655  18.220  1.00  0.00              
ATOM    156  H20 DPA A   6      86.160  66.938  19.239  1.00  0.00              
ATOM    157  H3  DPA A   6      83.908  67.477  18.737  1.00  0.00              
ATOM    158  H4  DPA A   6      84.126  66.744  17.168  1.00  0.00              
ATOM    159  H1  DPA A   6      85.893  68.386  16.644  1.00  0.00              
ATOM    160  H2  DPA A   6      85.675  69.120  18.214  1.00  0.00              
ATOM    161  C9  DPA A   6      84.713  73.131  16.571  1.00  0.00              
ATOM    162  H16 DPA A   6      84.117  74.021  16.589  1.00  0.00              
ATOM    163  H17 DPA A   6      85.268  73.056  17.484  1.00  0.00              
ATOM    164  H18 DPA A   6      85.393  73.175  15.746  1.00  0.00              
ATOM    165  C7  DDA A   7      82.893  71.836  17.660  1.00  0.00              
ATOM    166  H11 DDA A   7      82.255  70.980  17.593  1.00  0.00              
ATOM    167  H12 DDA A   7      82.292  72.720  17.714  1.00  0.00              
ATOM    168  C6  DDA A   7      83.690  71.727  18.973  1.00  0.00              
ATOM    169  C1  DDA A   7      84.527  70.436  18.959  1.00  0.00              
ATOM    170  O1  DDA A   7      85.698  70.449  18.497  1.00  0.00              
ATOM    171  O2  DDA A   7      83.975  69.221  19.473  1.00  0.00              
ATOM    172  C2  DDA A   7      85.026  68.407  20.002  1.00  0.00              
ATOM    173  C3  DDA A   7      84.431  67.098  20.555  1.00  0.00              
ATOM    174  N1  DDA A   7      85.510  66.261  21.100  1.00  0.00              
ATOM    175  C4  DDA A   7      86.474  65.950  20.035  1.00  0.00              
ATOM    176  H5  DDA A   7      87.259  65.341  20.430  1.00  0.00              
ATOM    177  H6  DDA A   7      85.976  65.424  19.248  1.00  0.00              
ATOM    178  H7  DDA A   7      86.886  66.860  19.650  1.00  0.00              
ATOM    179  C5  DDA A   7      84.942  65.012  21.628  1.00  0.00              
ATOM    180  H8  DDA A   7      85.727  64.403  22.024  1.00  0.00              
ATOM    181  H9  DDA A   7      84.243  65.239  22.403  1.00  0.00              
ATOM    182  H10 DDA A   7      84.445  64.486  20.840  1.00  0.00              
ATOM    183  H3  DDA A   7      83.729  67.325  21.331  1.00  0.00              
ATOM    184  H4  DDA A   7      83.934  66.572  19.768  1.00  0.00              
ATOM    185  H1  DDA A   7      85.726  68.180  19.227  1.00  0.00              
ATOM    186  H2  DDA A   7      85.521  68.935  20.790  1.00  0.00              
ATOM    187  C9  DDA A   7      84.623  72.943  19.109  1.00  0.00              
ATOM    188  H16 DDA A   7      84.042  73.841  19.118  1.00  0.00              
ATOM    189  H17 DDA A   7      85.178  72.867  20.021  1.00  0.00              
ATOM    190  H18 DDA A   7      85.302  72.967  18.281  1.00  0.00              
ATOM    191  C7  DDB A   8      82.784  71.688  20.211  1.00  0.00              
ATOM    192  H11 DDB A   8      82.132  70.842  20.155  1.00  0.00              
ATOM    193  H12 DDB A   8      82.198  72.582  20.258  1.00  0.00              
ATOM    194  C6  DDB A   8      83.581  71.579  21.525  1.00  0.00              
ATOM    195  C1  DDB A   8      84.535  72.781  21.649  1.00  0.00              
ATOM    196  O1  DDB A   8      85.700  72.710  21.181  1.00  0.00              
ATOM    197  O2  DDB A   8      84.095  73.980  22.294  1.00  0.00              
ATOM    198  C2  DDB A   8      85.214  74.630  22.904  1.00  0.00              
ATOM    199  C3  DDB A   8      84.740  75.920  23.599  1.00  0.00              
ATOM    200  N1  DDB A   8      85.889  76.589  24.225  1.00  0.00              
ATOM    201  C4  DDB A   8      85.439  77.820  24.889  1.00  0.00              
ATOM    202  H5  DDB A   8      86.274  78.307  25.345  1.00  0.00              
ATOM    203  H6  DDB A   8      84.995  78.474  24.167  1.00  0.00              
ATOM    204  H7  DDB A   8      84.715  77.576  25.639  1.00  0.00              
ATOM    205  C5  DDB A   8      86.882  76.923  23.195  1.00  0.00              
ATOM    206  H8  DDB A   8      87.720  77.411  23.652  1.00  0.00              
ATOM    207  H9  DDB A   8      86.440  77.577  22.472  1.00  0.00              
ATOM    208  H10 DDB A   8      87.212  76.027  22.712  1.00  0.00              
ATOM    209  H3  DDB A   8      84.017  75.676  24.349  1.00  0.00              
ATOM    210  H4  DDB A   8      84.298  76.573  22.877  1.00  0.00              
ATOM    211  H1  DDB A   8      85.936  74.873  22.154  1.00  0.00              
ATOM    212  H2  DDB A   8      85.656  73.976  23.627  1.00  0.00              
ATOM    213  C9  DDB A   8      84.397  70.273  21.523  1.00  0.00              
ATOM    214  H16 DDB A   8      84.951  70.198  22.435  1.00  0.00              
ATOM    215  H17 DDB A   8      83.736  69.438  21.438  1.00  0.00              
ATOM    216  H18 DDB A   8      85.074  70.279  20.694  1.00  0.00              
ATOM    217  C7  DPB A   9      82.677  71.567  22.765  1.00  0.00              
ATOM    218  H11 DPB A   9      82.010  70.731  22.717  1.00  0.00              
ATOM    219  H12 DPB A   9      82.104  72.471  22.804  1.00  0.00              
ATOM    220  C6  DPB A   9      83.473  71.458  24.079  1.00  0.00              
ATOM    221  C1  DPB A   9      84.446  72.646  24.190  1.00  0.00              
ATOM    222  O1  DPB A   9      85.610  72.551  23.721  1.00  0.00              
ATOM    223  O2  DPB A   9      84.026  73.858  24.824  1.00  0.00              
ATOM    224  C2  DPB A   9      85.157  74.496  25.426  1.00  0.00              
ATOM    225  C3  DPB A   9      84.703  75.799  26.108  1.00  0.00              
ATOM    226  N1  DPB A   9      85.864  76.456  26.728  1.00  0.00              
ATOM    227  C4  DPB A   9      85.434  77.701  27.379  1.00  0.00              
ATOM    228  H5  DPB A   9      86.279  78.179  27.829  1.00  0.00              
ATOM    229  H6  DPB A   9      85.001  78.354  26.651  1.00  0.00              
ATOM    230  H7  DPB A   9      84.709  77.476  28.133  1.00  0.00              
ATOM    231  C5  DPB A   9      86.862  76.765  25.693  1.00  0.00              
ATOM    232  H8  DPB A   9      87.707  77.242  26.142  1.00  0.00              
ATOM    233  H9  DPB A   9      86.429  77.418  24.964  1.00  0.00              
ATOM    234  H10 DPB A   9      87.176  75.858  25.218  1.00  0.00              
ATOM    235  H20 DPB A   9      86.269  75.846  27.409  1.00  0.00              
ATOM    236  H3  DPB A   9      83.979  75.575  26.862  1.00  0.00              
ATOM    237  H4  DPB A   9      84.272  76.454  25.381  1.00  0.00              
ATOM    238  H1  DPB A   9      85.882  74.720  24.673  1.00  0.00              
ATOM    239  H2  DPB A   9      85.589  73.842  26.154  1.00  0.00              
ATOM    240  C9  DPB A   9      84.269  70.139  24.088  1.00  0.00              
ATOM    241  H16 DPB A   9      84.822  70.063  25.000  1.00  0.00              
ATOM    242  H17 DPB A   9      83.593  69.315  24.012  1.00  0.00              
ATOM    243  H18 DPB A   9      84.944  70.126  23.259  1.00  0.00              
ATOM    244  C7  DDA A  10      82.570  71.471  25.320  1.00  0.00              
ATOM    245  H11 DDA A  10      81.892  70.646  25.281  1.00  0.00              
ATOM    246  H12 DDA A  10      82.013  72.387  25.350  1.00  0.00              
ATOM    247  C6  DDA A  10      83.366  71.363  26.633  1.00  0.00              
ATOM    248  C1  DDA A  10      84.141  70.034  26.655  1.00  0.00              
ATOM    249  O1  DDA A  10      85.308  69.976  26.188  1.00  0.00              
ATOM    250  O2  DDA A  10      83.534  68.862  27.205  1.00  0.00              
ATOM    251  C2  DDA A  10      84.545  68.014  27.756  1.00  0.00              
ATOM    252  C3  DDA A  10      83.891  66.753  28.349  1.00  0.00              
ATOM    253  N1  DDA A  10      84.932  65.881  28.914  1.00  0.00              
ATOM    254  C4  DDA A  10      85.873  65.492  27.855  1.00  0.00              
ATOM    255  H5  DDA A  10      86.631  64.858  28.266  1.00  0.00              
ATOM    256  H6  DDA A  10      85.348  64.968  27.085  1.00  0.00              
ATOM    257  H7  DDA A  10      86.328  66.368  27.443  1.00  0.00              
ATOM    258  C5  DDA A  10      84.306  64.676  29.480  1.00  0.00              
ATOM    259  H8  DDA A  10      85.063  64.042  29.891  1.00  0.00              
ATOM    260  H9  DDA A  10      83.621  64.959  30.251  1.00  0.00              
ATOM    261  H10 DDA A  10      83.780  64.151  28.710  1.00  0.00              
ATOM    262  H3  DDA A  10      83.205  67.035  29.120  1.00  0.00              
ATOM    263  H4  DDA A  10      83.365  66.228  27.579  1.00  0.00              
ATOM    264  H1  DDA A  10      85.230  67.731  26.985  1.00  0.00              
ATOM    265  H2  DDA A  10      85.070  68.540  28.525  1.00  0.00              
ATOM    266  C9  DDA A  10      84.359  72.536  26.730  1.00  0.00              
ATOM    267  H16 DDA A  10      83.822  73.462  26.715  1.00  0.00              
ATOM    268  H17 DDA A  10      84.913  72.461  27.642  1.00  0.00              
ATOM    269  H18 DDA A  10      85.033  72.503  25.900  1.00  0.00              
ATOM    270  C7  DDA A  11      82.466  71.404  27.876  1.00  0.00              
ATOM    271  H11 DDA A  11      81.773  70.590  27.846  1.00  0.00              
ATOM    272  H12 DDA A  11      81.924  72.327  27.898  1.00  0.00              
ATOM    273  C6  DDA A  11      83.263  71.295  29.189  1.00  0.00              
ATOM    274  C1  DDA A  11      84.015  69.954  29.223  1.00  0.00              
ATOM    275  O1  DDA A  11      85.181  69.873  28.755  1.00  0.00              
ATOM    276  O2  DDA A  11      83.389  68.797  29.786  1.00  0.00              
ATOM    277  C2  DDA A  11      84.388  67.939  30.343  1.00  0.00              
ATOM    278  C3  DDA A  11      83.714  66.694  30.949  1.00  0.00              
ATOM    279  N1  DDA A  11      84.740  65.811  31.522  1.00  0.00              
ATOM    280  C4  DDA A  11      85.674  65.396  30.465  1.00  0.00              
ATOM    281  H5  DDA A  11      86.422  64.754  30.882  1.00  0.00              
ATOM    282  H6  DDA A  11      85.140  64.874  29.701  1.00  0.00              
ATOM    283  H7  DDA A  11      86.143  66.261  30.044  1.00  0.00              
ATOM    284  C5  DDA A  11      84.097  64.623  32.100  1.00  0.00              
ATOM    285  H8  DDA A  11      84.845  63.980  32.517  1.00  0.00              
ATOM    286  H9  DDA A  11      83.418  64.924  32.870  1.00  0.00              
ATOM    287  H10 DDA A  11      83.562  64.098  31.337  1.00  0.00              
ATOM    288  H3  DDA A  11      83.033  66.996  31.718  1.00  0.00              
ATOM    289  H4  DDA A  11      83.179  66.171  30.186  1.00  0.00              
ATOM    290  H1  DDA A  11      85.067  67.637  29.575  1.00  0.00              
ATOM    291  H2  DDA A  11      84.924  68.463  31.107  1.00  0.00              
ATOM    292  C9  DDA A  11      84.274  72.453  29.272  1.00  0.00              
ATOM    293  H16 DDA A  11      83.751  73.388  29.249  1.00  0.00              
ATOM    294  H17 DDA A  11      84.827  72.377  30.186  1.00  0.00              
ATOM    295  H18 DDA A  11      84.947  72.400  28.443  1.00  0.00              
ATOM    296  C7  DPB A  12      82.364  71.364  30.432  1.00  0.00              
ATOM    297  H11 DPB A  12      81.658  70.559  30.411  1.00  0.00              
ATOM    298  H12 DPB A  12      81.837  72.296  30.445  1.00  0.00              
ATOM    299  C6  DPB A  12      83.161  71.255  31.746  1.00  0.00              
ATOM    300  C1  DPB A  12      84.192  72.397  31.818  1.00  0.00              
ATOM    301  O1  DPB A  12      85.347  72.232  31.349  1.00  0.00              
ATOM    302  O2  DPB A  12      83.834  73.646  32.418  1.00  0.00              
ATOM    303  C2  DPB A  12      84.995  74.245  32.997  1.00  0.00              
ATOM    304  C3  DPB A  12      84.611  75.589  33.642  1.00  0.00              
ATOM    305  N1  DPB A  12      85.806  76.206  34.237  1.00  0.00              
ATOM    306  C4  DPB A  12      85.439  77.489  34.854  1.00  0.00              
ATOM    307  H5  DPB A  12      86.308  77.938  35.286  1.00  0.00              
ATOM    308  H6  DPB A  12      85.034  78.140  34.108  1.00  0.00              
ATOM    309  H7  DPB A  12      84.707  77.321  35.616  1.00  0.00              
ATOM    310  C5  DPB A  12      86.811  76.435  33.191  1.00  0.00              
ATOM    311  H8  DPB A  12      87.681  76.885  33.623  1.00  0.00              
ATOM    312  H9  DPB A  12      86.408  77.087  32.444  1.00  0.00              
ATOM    313  H10 DPB A  12      87.079  75.502  32.742  1.00  0.00              
ATOM    314  H20 DPB A  12      86.183  75.598  34.936  1.00  0.00              
ATOM    315  H3  DPB A  12      83.880  75.422  34.404  1.00  0.00              
ATOM    316  H4  DPB A  12      84.208  76.240  32.897  1.00  0.00              
ATOM    317  H1  DPB A  12      85.728  74.412  32.235  1.00  0.00              
ATOM    318  H2  DPB A  12      85.400  73.593  33.742  1.00  0.00              
ATOM    319  C9  DPB A  12      83.892  69.899  31.791  1.00  0.00              
ATOM    320  H16 DPB A  12      84.446  69.824  32.703  1.00  0.00              
ATOM    321  H17 DPB A  12      83.177  69.107  31.742  1.00  0.00              
ATOM    322  H18 DPB A  12      84.563  69.828  30.961  1.00  0.00              
ATOM    323  C7  DPB A  13      82.266  71.348  32.989  1.00  0.00              
ATOM    324  H11 DPB A  13      81.548  70.557  32.977  1.00  0.00              
ATOM    325  H12 DPB A  13      81.754  72.290  32.994  1.00  0.00              
ATOM    326  C6  DPB A  13      83.062  71.240  34.302  1.00  0.00              
ATOM    327  C1  DPB A  13      84.111  72.366  34.362  1.00  0.00              
ATOM    328  O1  DPB A  13      85.264  72.178  33.894  1.00  0.00              
ATOM    329  O2  DPB A  13      83.776  73.626  34.950  1.00  0.00              
ATOM    330  C2  DPB A  13      84.947  74.213  35.522  1.00  0.00              
ATOM    331  C3  DPB A  13      84.584  75.570  36.155  1.00  0.00              
ATOM    332  N1  DPB A  13      85.789  76.173  36.742  1.00  0.00              
ATOM    333  C4  DPB A  13      85.445  77.467  37.347  1.00  0.00              
ATOM    334  H5  DPB A  13      86.321  77.907  37.774  1.00  0.00              
ATOM    335  H6  DPB A  13      85.049  78.117  36.595  1.00  0.00              
ATOM    336  H7  DPB A  13      84.711  77.319  38.112  1.00  0.00              
ATOM    337  C5  DPB A  13      86.798  76.376  35.693  1.00  0.00              
ATOM    338  H8  DPB A  13      87.674  76.816  36.120  1.00  0.00              
ATOM    339  H9  DPB A  13      86.403  77.027  34.940  1.00  0.00              
ATOM    340  H10 DPB A  13      87.049  75.433  35.252  1.00  0.00              
ATOM    341  H20 DPB A  13      86.157  75.565  37.446  1.00  0.00              
ATOM    342  H3  DPB A  13      83.851  75.421  36.920  1.00  0.00              
ATOM    343  H4  DPB A  13      84.191  76.220  35.404  1.00  0.00              
ATOM    344  H1  DPB A  13      85.681  74.361  34.758  1.00  0.00              
ATOM    345  H2  DPB A  13      85.341  73.561  36.273  1.00  0.00              
ATOM    346  C9  DPB A  13      83.771  69.875  34.361  1.00  0.00              
ATOM    347  H16 DPB A  13      84.325  69.799  35.273  1.00  0.00              
ATOM    348  H17 DPB A  13      83.044  69.093  34.318  1.00  0.00              
ATOM    349  H18 DPB A  13      84.440  69.784  33.530  1.00  0.00              
ATOM    350  C7  DPB A  14      82.170  71.361  35.546  1.00  0.00              
ATOM    351  H11 DPB A  14      81.440  70.580  35.542  1.00  0.00              
ATOM    352  H12 DPB A  14      81.674  72.310  35.543  1.00  0.00              
ATOM    353  C6  DPB A  14      82.968  71.253  36.859  1.00  0.00              
ATOM    354  C1  DPB A  14      84.035  72.362  36.907  1.00  0.00              
ATOM    355  O1  DPB A  14      85.182  72.151  36.439  1.00  0.00              
ATOM    356  O2  DPB A  14      83.719  73.633  37.482  1.00  0.00              
ATOM    357  C2  DPB A  14      84.900  74.206  38.047  1.00  0.00              
ATOM    358  C3  DPB A  14      84.561  75.574  38.668  1.00  0.00              
ATOM    359  N1  DPB A  14      85.776  76.164  39.248  1.00  0.00              
ATOM    360  C4  DPB A  14      85.453  77.469  39.840  1.00  0.00              
ATOM    361  H5  DPB A  14      86.338  77.899  40.263  1.00  0.00              
ATOM    362  H6  DPB A  14      85.067  78.119  39.082  1.00  0.00              
ATOM    363  H7  DPB A  14      84.718  77.340  40.607  1.00  0.00              
ATOM    364  C5  DPB A  14      86.787  76.341  38.195  1.00  0.00              
ATOM    365  H8  DPB A  14      87.670  76.770  38.617  1.00  0.00              
ATOM    366  H9  DPB A  14      86.402  76.990  37.437  1.00  0.00              
ATOM    367  H10 DPB A  14      87.022  75.390  37.763  1.00  0.00              
ATOM    368  H20 DPB A  14      86.136  75.557  39.956  1.00  0.00              
ATOM    369  H3  DPB A  14      83.825  75.446  39.435  1.00  0.00              
ATOM    370  H4  DPB A  14      84.176  76.223  37.911  1.00  0.00              
ATOM    371  H1  DPB A  14      85.636  74.334  37.281  1.00  0.00              
ATOM    372  H2  DPB A  14      85.287  73.557  38.805  1.00  0.00              
ATOM    373  C9  DPB A  14      83.654  69.876  36.930  1.00  0.00              
ATOM    374  H16 DPB A  14      84.209  69.800  37.842  1.00  0.00              
ATOM    375  H17 DPB A  14      82.914  69.106  36.896  1.00  0.00              
ATOM    376  H18 DPB A  14      84.320  69.768  36.099  1.00  0.00              
ATOM    377  C7  DDB A  15      82.079  71.399  38.102  1.00  0.00              
ATOM    378  H11 DDB A  15      81.336  70.631  38.107  1.00  0.00              
ATOM    379  H12 DDB A  15      81.598  72.356  38.090  1.00  0.00              
ATOM    380  C6  DDB A  15      82.877  71.290  39.416  1.00  0.00              
ATOM    381  C1  DDB A  15      83.961  72.384  39.452  1.00  0.00              
ATOM    382  O1  DDB A  15      85.105  72.150  38.983  1.00  0.00              
ATOM    383  O2  DDB A  15      83.666  73.665  40.016  1.00  0.00              
ATOM    384  C2  DDB A  15      84.858  74.224  40.573  1.00  0.00              
ATOM    385  C3  DDB A  15      84.541  75.604  41.181  1.00  0.00              
ATOM    386  N1  DDB A  15      85.767  76.179  41.754  1.00  0.00              
ATOM    387  C4  DDB A  15      85.465  77.495  42.333  1.00  0.00              
ATOM    388  H5  DDB A  15      86.356  77.915  42.750  1.00  0.00              
ATOM    389  H6  DDB A  15      85.089  78.145  41.570  1.00  0.00              
ATOM    390  H7  DDB A  15      84.729  77.386  43.103  1.00  0.00              
ATOM    391  C5  DDB A  15      86.779  76.330  40.697  1.00  0.00              
ATOM    392  H8  DDB A  15      87.669  76.749  41.114  1.00  0.00              
ATOM    393  H9  DDB A  15      86.402  76.978  39.934  1.00  0.00              
ATOM    394  H10 DDB A  15      86.998  75.371  40.275  1.00  0.00              
ATOM    395  H3  DDB A  15      83.805  75.494  41.949  1.00  0.00              
ATOM    396  H4  DDB A  15      84.166  76.252  40.417  1.00  0.00              
ATOM    397  H1  DDB A  15      85.594  74.333  39.805  1.00  0.00              
ATOM    398  H2  DDB A  15      85.235  73.576  41.337  1.00  0.00              
ATOM    399  C9  DDB A  15      83.541  69.905  39.499  1.00  0.00              
ATOM    400  H16 DDB A  15      84.095  69.829  40.411  1.00  0.00              
ATOM    401  H17 DDB A  15      82.788  69.146  39.474  1.00  0.00              
ATOM    402  H18 DDB A  15      84.205  69.777  38.669  1.00  0.00              
ATOM    403  C7  DDB A  16      81.993  71.464  40.659  1.00  0.00              
ATOM    404  H11 DDB A  16      81.236  70.707  40.672  1.00  0.00              
ATOM    405  H12 DDB A  16      81.526  72.429  40.639  1.00  0.00              
ATOM    406  C6  DDB A  16      82.789  71.356  41.973  1.00  0.00              
ATOM    407  C1  DDB A  16      83.890  72.431  41.997  1.00  0.00              
ATOM    408  O1  DDB A  16      85.030  72.174  41.529  1.00  0.00              
ATOM    409  O2  DDB A  16      83.618  73.722  42.548  1.00  0.00              
ATOM    410  C2  DDB A  16      84.819  74.268  43.099  1.00  0.00              
ATOM    411  C3  DDB A  16      84.526  75.658  43.693  1.00  0.00              
ATOM    412  N1  DDB A  16      85.760  76.220  44.258  1.00  0.00              
ATOM    413  C4  DDB A  16      85.481  77.546  44.825  1.00  0.00              
ATOM    414  H5  DDB A  16      86.380  77.955  45.237  1.00  0.00              
ATOM    415  H6  DDB A  16      85.114  78.193  44.057  1.00  0.00              
ATOM    416  H7  DDB A  16      84.744  77.456  45.597  1.00  0.00              
ATOM    417  C5  DDB A  16      86.772  76.344  43.200  1.00  0.00              
ATOM    418  H8  DDB A  16      87.671  76.753  43.611  1.00  0.00              
ATOM    419  H9  DDB A  16      86.406  76.991  42.430  1.00  0.00              
ATOM    420  H10 DDB A  16      86.976  75.378  42.787  1.00  0.00              
ATOM    421  H3  DDB A  16      83.789  75.568  44.464  1.00  0.00              
ATOM    422  H4  DDB A  16      84.159  76.306  42.924  1.00  0.00              
ATOM    423  H1  DDB A  16      85.556  74.358  42.328  1.00  0.00              
ATOM    424  H2  DDB A  16      85.186  73.621  43.868  1.00  0.00              
ATOM    425  C9  DDB A  16      83.432  69.961  42.068  1.00  0.00              
ATOM    426  H16 DDB A  16      83.987  69.884  42.980  1.00  0.00              
ATOM    427  H17 DDB A  16      82.667  69.213  42.052  1.00  0.00              
ATOM    428  H18 DDB A  16      84.093  69.814  41.238  1.00  0.00              
ATOM    429  C7  DDA A  17      81.910  71.555  43.215  1.00  0.00              
ATOM    430  H11 DDA A  17      81.142  70.811  43.236  1.00  0.00              
ATOM    431  H12 DDA A  17      81.459  72.526  43.186  1.00  0.00              
ATOM    432  C6  DDA A  17      82.706  71.447  44.528  1.00  0.00              
ATOM    433  C1  DDA A  17      83.328  70.043  44.637  1.00  0.00              
ATOM    434  O1  DDA A  17      84.474  69.822  44.168  1.00  0.00              
ATOM    435  O2  DDA A  17      82.599  68.986  45.270  1.00  0.00              
ATOM    436  C2  DDA A  17      83.517  68.070  45.871  1.00  0.00              
ATOM    437  C3  DDA A  17      82.733  66.932  46.553  1.00  0.00              
ATOM    438  N1  DDA A  17      83.676  65.990  47.171  1.00  0.00              
ATOM    439  C4  DDA A  17      84.555  65.427  46.136  1.00  0.00              
ATOM    440  H5  DDA A  17      85.242  64.740  46.586  1.00  0.00              
ATOM    441  H6  DDA A  17      83.965  64.913  45.407  1.00  0.00              
ATOM    442  H7  DDA A  17      85.100  66.216  45.662  1.00  0.00              
ATOM    443  C5  DDA A  17      82.928  64.905  47.822  1.00  0.00              
ATOM    444  H8  DDA A  17      83.614  64.217  48.271  1.00  0.00              
ATOM    445  H9  DDA A  17      82.289  65.314  48.575  1.00  0.00              
ATOM    446  H10 DDA A  17      82.336  64.390  47.093  1.00  0.00              
ATOM    447  H3  DDA A  17      82.093  67.343  47.306  1.00  0.00              
ATOM    448  H4  DDA A  17      82.142  66.420  45.824  1.00  0.00              
ATOM    449  H1  DDA A  17      84.156  67.660  45.118  1.00  0.00              
ATOM    450  H2  DDA A  17      84.109  68.583  46.600  1.00  0.00              
ATOM    451  C9  DDA A  17      83.825  72.504  44.538  1.00  0.00              
ATOM    452  H16 DDA A  17      83.394  73.481  44.463  1.00  0.00              
ATOM    453  H17 DDA A  17      84.379  72.429  45.451  1.00  0.00              
ATOM    454  H18 DDA A  17      84.481  72.338  43.709  1.00  0.00              
ATOM    455  C7  DDB A  18      81.833  71.673  45.770  1.00  0.00              
ATOM    456  H11 DDB A  18      81.052  70.941  45.799  1.00  0.00              
ATOM    457  H12 DDB A  18      81.397  72.651  45.731  1.00  0.00              
ATOM    458  C6  DDB A  18      82.629  71.564  47.084  1.00  0.00              
ATOM    459  C1  DDB A  18      83.766  72.604  47.083  1.00  0.00              
ATOM    460  O1  DDB A  18      84.895  72.301  46.618  1.00  0.00              
ATOM    461  O2  DDB A  18      83.535  73.913  47.610  1.00  0.00              
ATOM    462  C2  DDB A  18      84.756  74.431  48.146  1.00  0.00              
ATOM    463  C3  DDB A  18      84.508  75.841  48.715  1.00  0.00              
ATOM    464  N1  DDB A  18      85.763  76.373  49.266  1.00  0.00              
ATOM    465  C4  DDB A  18      85.528  77.719  49.808  1.00  0.00              
ATOM    466  H5  DDB A  18      86.440  78.107  50.210  1.00  0.00              
ATOM    467  H6  DDB A  18      85.179  78.363  49.027  1.00  0.00              
ATOM    468  H7  DDB A  18      84.791  77.668  50.583  1.00  0.00              
ATOM    469  C5  DDB A  18      86.776  76.444  48.203  1.00  0.00              
ATOM    470  H8  DDB A  18      87.688  76.831  48.604  1.00  0.00              
ATOM    471  H9  DDB A  18      86.427  77.086  47.422  1.00  0.00              
ATOM    472  H10 DDB A  18      86.947  75.464  47.808  1.00  0.00              
ATOM    473  H3  DDB A  18      83.773  75.790  49.489  1.00  0.00              
ATOM    474  H4  DDB A  18      84.162  76.484  47.934  1.00  0.00              
ATOM    475  H1  DDB A  18      85.492  74.482  47.373  1.00  0.00              
ATOM    476  H2  DDB A  18      85.104  73.788  48.928  1.00  0.00              
ATOM    477  C9  DDB A  18      83.227  70.149  47.205  1.00  0.00              
ATOM    478  H16 DDB A  18      83.781  70.074  48.117  1.00  0.00              
ATOM    479  H17 DDB A  18      82.438  69.428  47.204  1.00  0.00              
ATOM    480  H18 DDB A  18      83.879  69.967  46.376  1.00  0.00              
ATOM    481  C7  DDB A  19      81.760  71.816  48.323  1.00  0.00              
ATOM    482  H11 DDB A  19      80.969  71.096  48.361  1.00  0.00              
ATOM    483  H12 DDB A  19      81.341  72.801  48.276  1.00  0.00              
ATOM    484  C6  DDB A  19      82.557  71.706  49.637  1.00  0.00              
ATOM    485  C1  DDB A  19      83.709  72.729  49.625  1.00  0.00              
ATOM    486  O1  DDB A  19      84.833  72.403  49.162  1.00  0.00              
ATOM    487  O2  DDB A  19      83.502  74.046  50.139  1.00  0.00              
ATOM    488  C2  DDB A  19      84.731  74.550  50.671  1.00  0.00              
ATOM    489  C3  DDB A  19      84.507  75.969  51.224  1.00  0.00              
ATOM    490  N1  DDB A  19      85.770  76.488  51.769  1.00  0.00              
ATOM    491  C4  DDB A  19      85.557  77.841  52.298  1.00  0.00              
ATOM    492  H5  DDB A  19      86.478  78.218  52.694  1.00  0.00              
ATOM    493  H6  DDB A  19      85.218  78.483  51.511  1.00  0.00              
ATOM    494  H7  DDB A  19      84.821  77.809  53.074  1.00  0.00              
ATOM    495  C5  DDB A  19      86.783  76.531  50.704  1.00  0.00              
ATOM    496  H8  DDB A  19      87.702  76.907  51.100  1.00  0.00              
ATOM    497  H9  DDB A  19      86.444  77.172  49.917  1.00  0.00              
ATOM    498  H10 DDB A  19      86.937  75.545  50.319  1.00  0.00              
ATOM    499  H3  DDB A  19      83.771  75.938  52.000  1.00  0.00              
ATOM    500  H4  DDB A  19      84.170  76.611  50.438  1.00  0.00              
ATOM    501  H1  DDB A  19      85.468  74.582  49.895  1.00  0.00              
ATOM    502  H2  DDB A  19      85.070  73.909  51.456  1.00  0.00              
ATOM    503  C9  DDB A  19      83.133  70.284  49.771  1.00  0.00              
ATOM    504  H16 DDB A  19      83.687  70.209  50.683  1.00  0.00              
ATOM    505  H17 DDB A  19      82.332  69.577  49.780  1.00  0.00              
ATOM    506  H18 DDB A  19      83.780  70.083  48.944  1.00  0.00              
ATOM    507  C7  DPA A  20      81.695  71.985  50.875  1.00  0.00              
ATOM    508  H11 DPA A  20      80.892  71.280  50.921  1.00  0.00              
ATOM    509  H12 DPA A  20      81.291  72.976  50.820  1.00  0.00              
ATOM    510  C6  DPA A  20      82.491  71.877  52.189  1.00  0.00              
ATOM    511  C1  DPA A  20      83.045  70.448  52.337  1.00  0.00              
ATOM    512  O1  DPA A  20      84.176  70.160  51.872  1.00  0.00              
ATOM    513  O2  DPA A  20      82.269  69.447  53.003  1.00  0.00              
ATOM    514  C2  DPA A  20      83.144  68.504  53.628  1.00  0.00              
ATOM    515  C3  DPA A  20      82.309  67.428  54.345  1.00  0.00              
ATOM    516  N1  DPA A  20      83.210  66.458  54.987  1.00  0.00              
ATOM    517  C4  DPA A  20      84.056  65.824  53.967  1.00  0.00              
ATOM    518  H5  DPA A  20      84.710  65.119  54.434  1.00  0.00              
ATOM    519  H6  DPA A  20      83.437  65.320  53.256  1.00  0.00              
ATOM    520  H7  DPA A  20      84.634  66.572  53.469  1.00  0.00              
ATOM    521  C5  DPA A  20      82.412  65.431  55.673  1.00  0.00              
ATOM    522  H8  DPA A  20      83.067  64.724  56.140  1.00  0.00              
ATOM    523  H9  DPA A  20      81.798  65.892  56.416  1.00  0.00              
ATOM    524  H10 DPA A  20      81.794  64.925  54.962  1.00  0.00              
ATOM    525  H20 DPA A  20      83.787  66.932  55.653  1.00  0.00              
ATOM    526  H3  DPA A  20      81.694  67.889  55.089  1.00  0.00              
ATOM    527  H4  DPA A  20      81.691  66.923  53.634  1.00  0.00              
ATOM    528  H1  DPA A  20      83.758  68.043  52.885  1.00  0.00              
ATOM    529  H2  DPA A  20      83.763  69.010  54.340  1.00  0.00              
ATOM    530  C9  DPA A  20      83.660  72.879  52.164  1.00  0.00              
ATOM    531  H16 DPA A  20      83.276  73.873  52.062  1.00  0.00              
ATOM    532  H17 DPA A  20      84.213  72.804  53.077  1.00  0.00              
ATOM    533  H18 DPA A  20      84.304  72.658  51.338  1.00  0.00              
ATOM    534  C7  DPA A  21      81.635  72.181  53.426  1.00  0.00              
ATOM    535  H11 DPA A  21      80.820  71.488  53.480  1.00  0.00              
ATOM    536  H12 DPA A  21      81.247  73.177  53.360  1.00  0.00              
ATOM    537  C6  DPA A  21      82.432  72.073  54.739  1.00  0.00              
ATOM    538  C1  DPA A  21      82.961  70.636  54.901  1.00  0.00              
ATOM    539  O1  DPA A  21      84.088  70.324  54.437  1.00  0.00              
ATOM    540  O2  DPA A  21      82.171  69.656  55.578  1.00  0.00              
ATOM    541  C2  DPA A  21      83.032  68.705  56.211  1.00  0.00              
ATOM    542  C3  DPA A  21      82.180  67.648  56.940  1.00  0.00              
ATOM    543  N1  DPA A  21      83.065  66.671  57.591  1.00  0.00              
ATOM    544  C4  DPA A  21      83.898  66.012  56.575  1.00  0.00              
ATOM    545  H5  DPA A  21      84.543  65.301  57.049  1.00  0.00              
ATOM    546  H6  DPA A  21      83.272  65.511  55.869  1.00  0.00              
ATOM    547  H7  DPA A  21      84.489  66.746  56.068  1.00  0.00              
ATOM    548  C5  DPA A  21      82.252  65.663  58.287  1.00  0.00              
ATOM    549  H8  DPA A  21      82.897  64.950  58.761  1.00  0.00              
ATOM    550  H9  DPA A  21      81.646  66.143  59.026  1.00  0.00              
ATOM    551  H10 DPA A  21      81.625  65.160  57.581  1.00  0.00              
ATOM    552  H20 DPA A  21      83.652  67.140  58.251  1.00  0.00              
ATOM    553  H3  DPA A  21      81.573  68.127  57.679  1.00  0.00              
ATOM    554  H4  DPA A  21      81.554  67.148  56.235  1.00  0.00              
ATOM    555  H1  DPA A  21      83.638  68.226  55.472  1.00  0.00              
ATOM    556  H2  DPA A  21      83.659  69.207  56.916  1.00  0.00              
ATOM    557  C9  DPA A  21      83.617  73.056  54.703  1.00  0.00              
ATOM    558  H16 DPA A  21      83.248  74.053  54.591  1.00  0.00              
ATOM    559  H17 DPA A  21      84.169  72.980  55.616  1.00  0.00              
ATOM    560  H18 DPA A  21      84.255  72.815  53.879  1.00  0.00              
ATOM    561  C7  DDA A  22      81.582  72.402  55.974  1.00  0.00              
ATOM    562  H11 DDA A  22      80.757  71.724  56.036  1.00  0.00              
ATOM    563  H12 DDA A  22      81.211  73.405  55.900  1.00  0.00              
ATOM    564  C6  DDA A  22      82.379  72.294  57.288  1.00  0.00              
ATOM    565  C1  DDA A  22      82.885  70.851  57.463  1.00  0.00              
ATOM    566  O1  DDA A  22      84.007  70.517  57.001  1.00  0.00              
ATOM    567  O2  DDA A  22      82.080  69.890  58.150  1.00  0.00              
ATOM    568  C2  DDA A  22      82.926  68.932  58.792  1.00  0.00              
ATOM    569  C3  DDA A  22      82.059  67.897  59.533  1.00  0.00              
ATOM    570  N1  DDA A  22      82.929  66.912  60.192  1.00  0.00              
ATOM    571  C4  DDA A  22      83.750  66.229  59.182  1.00  0.00              
ATOM    572  H5  DDA A  22      84.382  65.512  59.662  1.00  0.00              
ATOM    573  H6  DDA A  22      83.114  65.732  58.482  1.00  0.00              
ATOM    574  H7  DDA A  22      84.352  66.948  58.667  1.00  0.00              
ATOM    575  C5  DDA A  22      82.101  65.924  60.900  1.00  0.00              
ATOM    576  H8  DDA A  22      82.733  65.206  61.378  1.00  0.00              
ATOM    577  H9  DDA A  22      81.504  66.419  61.634  1.00  0.00              
ATOM    578  H10 DDA A  22      81.464  65.424  60.199  1.00  0.00              
ATOM    579  H3  DDA A  22      81.461  68.392  60.268  1.00  0.00              
ATOM    580  H4  DDA A  22      81.423  67.399  58.833  1.00  0.00              
ATOM    581  H1  DDA A  22      83.523  68.435  58.056  1.00  0.00              
ATOM    582  H2  DDA A  22      83.562  69.431  59.492  1.00  0.00              
ATOM    583  C9  DDA A  22      83.579  73.256  57.241  1.00  0.00              
ATOM    584  H16 DDA A  22      83.228  74.261  57.119  1.00  0.00              
ATOM    585  H17 DDA A  22      84.133  73.181  58.153  1.00  0.00              
ATOM    586  H18 DDA A  22      84.212  72.999  56.418  1.00  0.00              
ATOM    587  C7  DPA A  23      81.537  72.650  58.521  1.00  0.00              
ATOM    588  H11 DPA A  23      80.701  71.986  58.590  1.00  0.00              
ATOM    589  H12 DPA A  23      81.181  73.657  58.436  1.00  0.00              
ATOM    590  C6  DPA A  23      82.334  72.541  59.835  1.00  0.00              
ATOM    591  C1  DPA A  23      82.816  71.093  60.022  1.00  0.00              
ATOM    592  O1  DPA A  23      83.932  70.735  59.563  1.00  0.00              
ATOM    593  O2  DPA A  23      81.996  70.151  60.721  1.00  0.00              
ATOM    594  C2  DPA A  23      82.827  69.186  61.371  1.00  0.00              
ATOM    595  C3  DPA A  23      81.945  68.172  62.123  1.00  0.00              
ATOM    596  N1  DPA A  23      82.800  67.180  62.790  1.00  0.00              
ATOM    597  C4  DPA A  23      83.608  66.474  61.786  1.00  0.00              
ATOM    598  H5  DPA A  23      84.229  65.752  62.272  1.00  0.00              
ATOM    599  H6  DPA A  23      82.963  65.980  61.092  1.00  0.00              
ATOM    600  H7  DPA A  23      84.221  67.179  61.264  1.00  0.00              
ATOM    601  C5  DPA A  23      81.957  66.212  63.509  1.00  0.00              
ATOM    602  H8  DPA A  23      82.578  65.490  63.994  1.00  0.00              
ATOM    603  H9  DPA A  23      81.369  66.725  64.239  1.00  0.00              
ATOM    604  H10 DPA A  23      81.311  65.717  62.815  1.00  0.00              
ATOM    605  H20 DPA A  23      83.403  67.643  63.440  1.00  0.00              
ATOM    606  H3  DPA A  23      81.356  68.685  62.854  1.00  0.00              
ATOM    607  H4  DPA A  23      81.300  67.679  61.429  1.00  0.00              
ATOM    608  H1  DPA A  23      83.416  68.672  60.639  1.00  0.00              
ATOM    609  H2  DPA A  23      83.474  69.681  62.065  1.00  0.00              
ATOM    610  C9  DPA A  23      83.549  73.485  59.776  1.00  0.00              
ATOM    611  H16 DPA A  23      83.215  74.492  59.645  1.00  0.00              
ATOM    612  H17 DPA A  23      84.103  73.409  60.689  1.00  0.00              
ATOM    613  H18 DPA A  23      84.177  73.207  58.955  1.00  0.00              
ATOM    614  C7  DPB A  24      81.498  72.924  61.065  1.00  0.00              
ATOM    615  H11 DPB A  24      80.653  72.274  61.142  1.00  0.00              
ATOM    616  H12 DPB A  24      81.160  73.935  60.971  1.00  0.00              
ATOM    617  C6  DPB A  24      82.295  72.815  62.378  1.00  0.00              
ATOM    618  C1  DPB A  24      83.526  73.738  62.310  1.00  0.00              
ATOM    619  O1  DPB A  24      84.617  73.300  61.859  1.00  0.00              
ATOM    620  O2  DPB A  24      83.431  75.092  62.761  1.00  0.00              
ATOM    621  C2  DPB A  24      84.701  75.518  63.259  1.00  0.00              
ATOM    622  C3  DPB A  24      84.599  76.977  63.744  1.00  0.00              
ATOM    623  N1  DPB A  24      85.903  77.416  64.256  1.00  0.00              
ATOM    624  C4  DPB A  24      85.806  78.807  64.719  1.00  0.00              
ATOM    625  H5  DPB A  24      86.756  79.128  65.092  1.00  0.00              
ATOM    626  H6  DPB A  24      85.512  79.435  63.904  1.00  0.00              
ATOM    627  H7  DPB A  24      85.076  78.874  65.499  1.00  0.00              
ATOM    628  C5  DPB A  24      86.907  77.326  63.185  1.00  0.00              
ATOM    629  H8  DPB A  24      87.857  77.645  63.558  1.00  0.00              
ATOM    630  H9  DPB A  24      86.614  77.952  62.369  1.00  0.00              
ATOM    631  H10 DPB A  24      86.978  76.312  62.848  1.00  0.00              
ATOM    632  H20 DPB A  24      86.177  76.831  65.019  1.00  0.00              
ATOM    633  H3  DPB A  24      83.868  77.043  64.524  1.00  0.00              
ATOM    634  H4  DPB A  24      84.306  77.604  62.929  1.00  0.00              
ATOM    635  H1  DPB A  24      85.430  75.453  62.480  1.00  0.00              
ATOM    636  H2  DPB A  24      84.994  74.891  64.075  1.00  0.00              
ATOM    637  C9  DPB A  24      82.755  71.359  62.580  1.00  0.00              
ATOM    638  H16 DPB A  24      83.309  71.284  63.492  1.00  0.00              
ATOM    639  H17 DPB A  24      81.900  70.718  62.627  1.00  0.00              
ATOM    640  H18 DPB A  24      83.377  71.064  61.760  1.00  0.00              
ATOM    641  C7  DDB A  25      81.470  73.222  63.606  1.00  0.00              
ATOM    642  H11 DDB A  25      80.612  72.588  63.690  1.00  0.00              
ATOM    643  H12 DDB A  25      81.147  74.239  63.502  1.00  0.00              
ATOM    644  C6  DDB A  25      82.266  73.114  64.919  1.00  0.00              
ATOM    645  C1  DDB A  25      83.512  74.016  64.841  1.00  0.00              
ATOM    646  O1  DDB A  25      84.594  73.557  64.392  1.00  0.00              
ATOM    647  O2  DDB A  25      83.437  75.376  65.278  1.00  0.00              
ATOM    648  C2  DDB A  25      84.716  75.787  65.772  1.00  0.00              
ATOM    649  C3  DDB A  25      84.636  77.252  66.241  1.00  0.00              
ATOM    650  N1  DDB A  25      85.950  77.674  66.749  1.00  0.00              
ATOM    651  C4  DDB A  25      85.874  79.071  67.197  1.00  0.00              
ATOM    652  H5  DDB A  25      86.831  79.380  67.566  1.00  0.00              
ATOM    653  H6  DDB A  25      85.591  79.696  66.376  1.00  0.00              
ATOM    654  H7  DDB A  25      85.148  79.157  67.977  1.00  0.00              
ATOM    655  C5  DDB A  25      86.949  77.558  65.677  1.00  0.00              
ATOM    656  H8  DDB A  25      87.906  77.866  66.046  1.00  0.00              
ATOM    657  H9  DDB A  25      86.666  78.181  64.855  1.00  0.00              
ATOM    658  H10 DDB A  25      87.004  76.539  65.350  1.00  0.00              
ATOM    659  H3  DDB A  25      83.908  77.337  67.022  1.00  0.00              
ATOM    660  H4  DDB A  25      84.354  77.875  65.420  1.00  0.00              
ATOM    661  H1  DDB A  25      85.443  75.701  64.992  1.00  0.00              
ATOM    662  H2  DDB A  25      84.999  75.163  66.592  1.00  0.00              
ATOM    663  C9  DDB A  25      82.703  71.652  65.134  1.00  0.00              
ATOM    664  H16 DDB A  25      83.256  71.576  66.047  1.00  0.00              
ATOM    665  H17 DDB A  25      81.838  71.027  65.189  1.00  0.00              
ATOM    666  H18 DDB A  25      83.318  71.341  64.318  1.00  0.00              
ATOM    667  C7  DPB A  26      81.447  73.546  66.143  1.00  0.00              
ATOM    668  H11 DPB A  26      80.581  72.927  66.235  1.00  0.00              
ATOM    669  H12 DPB A  26      81.141  74.567  66.030  1.00  0.00              
ATOM    670  C6  DPB A  26      82.244  73.437  67.457  1.00  0.00              
ATOM    671  C1  DPB A  26      83.505  74.318  67.369  1.00  0.00              
ATOM    672  O1  DPB A  26      84.577  73.838  66.923  1.00  0.00              
ATOM    673  O2  DPB A  26      83.453  75.683  67.793  1.00  0.00              
ATOM    674  C2  DPB A  26      84.737  76.080  68.280  1.00  0.00              
ATOM    675  C3  DPB A  26      84.683  77.549  68.736  1.00  0.00              
ATOM    676  N1  DPB A  26      86.003  77.956  69.237  1.00  0.00              
ATOM    677  C4  DPB A  26      85.951  79.358  69.673  1.00  0.00              
ATOM    678  H5  DPB A  26      86.913  79.655  70.037  1.00  0.00              
ATOM    679  H6  DPB A  26      85.676  79.980  68.846  1.00  0.00              
ATOM    680  H7  DPB A  26      85.226  79.463  70.453  1.00  0.00              
ATOM    681  C5  DPB A  26      86.999  77.812  68.165  1.00  0.00              
ATOM    682  H8  DPB A  26      87.961  78.109  68.530  1.00  0.00              
ATOM    683  H9  DPB A  26      86.725  78.433  67.339  1.00  0.00              
ATOM    684  H10 DPB A  26      87.038  76.791  67.849  1.00  0.00              
ATOM    685  H20 DPB A  26      86.260  77.377  70.011  1.00  0.00              
ATOM    686  H3  DPB A  26      83.957  77.654  69.517  1.00  0.00              
ATOM    687  H4  DPB A  26      84.409  78.169  67.910  1.00  0.00              
ATOM    688  H1  DPB A  26      85.462  75.975  67.501  1.00  0.00              
ATOM    689  H2  DPB A  26      85.012  75.458  69.107  1.00  0.00              
ATOM    690  C9  DPB A  26      82.657  71.972  67.686  1.00  0.00              
ATOM    691  H16 DPB A  26      83.212  71.896  68.598  1.00  0.00              
ATOM    692  H17 DPB A  26      81.783  71.360  67.748  1.00  0.00              
ATOM    693  H18 DPB A  26      83.267  71.643  66.872  1.00  0.00              
ATOM    694  C7  DPB A  27      81.434  73.894  68.678  1.00  0.00              
ATOM    695  H11 DPB A  27      80.558  73.288  68.777  1.00  0.00              
ATOM    696  H12 DPB A  27      81.145  74.918  68.556  1.00  0.00              
ATOM    697  C6  DPB A  27      82.232  73.786  69.992  1.00  0.00              
ATOM    698  C1  DPB A  27      83.505  74.646  69.894  1.00  0.00              
ATOM    699  O1  DPB A  27      84.570  74.145  69.451  1.00  0.00              
ATOM    700  O2  DPB A  27      83.476  76.016  70.303  1.00  0.00              
ATOM    701  C2  DPB A  27      84.767  76.396  70.786  1.00  0.00              
ATOM    702  C3  DPB A  27      84.738  77.871  71.228  1.00  0.00              
ATOM    703  N1  DPB A  27      86.064  78.262  71.723  1.00  0.00              
ATOM    704  C4  DPB A  27      86.035  79.668  72.145  1.00  0.00              
ATOM    705  H5  DPB A  27      87.002  79.954  72.505  1.00  0.00              
ATOM    706  H6  DPB A  27      85.769  80.285  71.312  1.00  0.00              
ATOM    707  H7  DPB A  27      85.314  79.791  72.925  1.00  0.00              
ATOM    708  C5  DPB A  27      87.057  78.091  70.652  1.00  0.00              
ATOM    709  H8  DPB A  27      88.024  78.376  71.013  1.00  0.00              
ATOM    710  H9  DPB A  27      86.792  78.708  69.819  1.00  0.00              
ATOM    711  H10 DPB A  27      87.079  77.066  70.345  1.00  0.00              
ATOM    712  H20 DPB A  27      86.313  77.685  72.502  1.00  0.00              
ATOM    713  H3  DPB A  27      84.015  77.994  72.008  1.00  0.00              
ATOM    714  H4  DPB A  27      84.472  78.488  70.395  1.00  0.00              
ATOM    715  H1  DPB A  27      85.490  76.272  70.007  1.00  0.00              
ATOM    716  H2  DPB A  27      85.034  75.779  71.618  1.00  0.00              
ATOM    717  C9  DPB A  27      82.622  72.316  70.235  1.00  0.00              
ATOM    718  H16 DPB A  27      83.175  72.241  71.148  1.00  0.00              
ATOM    719  H17 DPB A  27      81.738  71.719  70.303  1.00  0.00              
ATOM    720  H18 DPB A  27      83.225  71.969  69.422  1.00  0.00              
ATOM    721  C7  DPB A  28      81.431  74.268  71.210  1.00  0.00              
ATOM    722  H11 DPB A  28      80.545  73.678  71.315  1.00  0.00              
ATOM    723  H12 DPB A  28      81.157  75.294  71.078  1.00  0.00              
ATOM    724  C6  DPB A  28      82.228  74.160  72.523  1.00  0.00              
ATOM    725  C1  DPB A  28      83.515  74.998  72.415  1.00  0.00              
ATOM    726  O1  DPB A  28      84.571  74.475  71.976  1.00  0.00              
ATOM    727  O2  DPB A  28      83.509  76.372  72.812  1.00  0.00              
ATOM    728  C2  DPB A  28      84.806  76.736  73.288  1.00  0.00              
ATOM    729  C3  DPB A  28      84.800  78.215  73.716  1.00  0.00              
ATOM    730  N1  DPB A  28      86.135  78.590  74.207  1.00  0.00              
ATOM    731  C4  DPB A  28      86.129  80.000  74.614  1.00  0.00              
ATOM    732  H5  DPB A  28      87.100  80.274  74.971  1.00  0.00              
ATOM    733  H6  DPB A  28      85.872  80.613  73.776  1.00  0.00              
ATOM    734  H7  DPB A  28      85.410  80.143  75.394  1.00  0.00              
ATOM    735  C5  DPB A  28      87.123  78.393  73.135  1.00  0.00              
ATOM    736  H8  DPB A  28      88.094  78.665  73.492  1.00  0.00              
ATOM    737  H9  DPB A  28      86.866  79.005  72.296  1.00  0.00              
ATOM    738  H10 DPB A  28      87.128  77.365  72.838  1.00  0.00              
ATOM    739  H20 DPB A  28      86.375  78.017  74.991  1.00  0.00              
ATOM    740  H3  DPB A  28      84.081  78.358  74.496  1.00  0.00              
ATOM    741  H4  DPB A  28      84.543  78.827  72.878  1.00  0.00              
ATOM    742  H1  DPB A  28      85.526  76.593  72.509  1.00  0.00              
ATOM    743  H2  DPB A  28      85.064  76.122  74.127  1.00  0.00              
ATOM    744  C9  DPB A  28      82.594  72.686  72.780  1.00  0.00              
ATOM    745  H16 DPB A  28      83.148  72.611  73.693  1.00  0.00              
ATOM    746  H17 DPB A  28      81.701  72.103  72.856  1.00  0.00              
ATOM    747  H18 DPB A  28      83.192  72.321  71.970  1.00  0.00              
ATOM    748  C7  DDA A  29      81.437  74.666  73.737  1.00  0.00              
ATOM    749  H11 DDA A  29      80.542  74.091  73.850  1.00  0.00              
ATOM    750  H12 DDA A  29      81.180  75.696  73.595  1.00  0.00              
ATOM    751  C6  DDA A  29      82.233  74.558  75.051  1.00  0.00              
ATOM    752  C1  DDA A  29      82.577  73.082  75.321  1.00  0.00              
ATOM    753  O1  DDA A  29      83.648  72.594  74.877  1.00  0.00              
ATOM    754  O2  DDA A  29      81.679  72.266  76.077  1.00  0.00              
ATOM    755  C2  DDA A  29      82.421  71.264  76.779  1.00  0.00              
ATOM    756  C3  DDA A  29      81.453  70.386  77.594  1.00  0.00              
ATOM    757  N1  DDA A  29      82.215  69.356  78.314  1.00  0.00              
ATOM    758  C4  DDA A  29      82.942  68.519  77.349  1.00  0.00              
ATOM    759  H5  DDA A  29      83.496  67.770  77.873  1.00  0.00              
ATOM    760  H6  DDA A  29      82.244  68.050  76.688  1.00  0.00              
ATOM    761  H7  DDA A  29      83.614  69.130  76.783  1.00  0.00              
ATOM    762  C5  DDA A  29      81.292  68.518  79.092  1.00  0.00              
ATOM    763  H8  DDA A  29      81.846  67.769  79.616  1.00  0.00              
ATOM    764  H9  DDA A  29      80.764  69.126  79.794  1.00  0.00              
ATOM    765  H10 DDA A  29      80.593  68.047  78.432  1.00  0.00              
ATOM    766  H3  DDA A  29      80.924  70.995  78.297  1.00  0.00              
ATOM    767  H4  DDA A  29      80.756  69.918  76.934  1.00  0.00              
ATOM    768  H1  DDA A  29      82.949  70.656  76.077  1.00  0.00              
ATOM    769  H2  DDA A  29      83.118  71.735  77.440  1.00  0.00              
ATOM    770  C9  DDA A  29      83.534  75.374  74.931  1.00  0.00              
ATOM    771  H16 DDA A  29      83.295  76.400  74.743  1.00  0.00              
ATOM    772  H17 DDA A  29      84.088  75.299  75.844  1.00  0.00              
ATOM    773  H18 DDA A  29      84.123  74.991  74.124  1.00  0.00              
ATOM    774  C7  TDA A  30      81.453  75.089  76.261  1.00  0.00              
ATOM    775  H11 TDA A  30      80.548  74.529  76.381  1.00  0.00              
ATOM    776  H12 TDA A  30      81.212  76.122  76.109  1.00  0.00              
ATOM    777  C6  TDA A  30      82.250  74.980  77.574  1.00  0.00              
ATOM    778  C1  TDA A  30      82.570  73.502  77.859  1.00  0.00              
ATOM    779  O1  TDA A  30      83.632  72.992  77.418  1.00  0.00              
ATOM    780  O2  TDA A  30      81.659  72.709  78.625  1.00  0.00              
ATOM    781  C2  TDA A  30      82.385  71.702  79.335  1.00  0.00              
ATOM    782  C3  TDA A  30      81.405  70.848  80.160  1.00  0.00              
ATOM    783  N1  TDA A  30      82.151  69.813  80.890  1.00  0.00              
ATOM    784  C4  TDA A  30      82.863  68.954  79.931  1.00  0.00              
ATOM    785  H5  TDA A  30      83.406  68.200  80.462  1.00  0.00              
ATOM    786  H6  TDA A  30      82.157  68.490  79.276  1.00  0.00              
ATOM    787  H7  TDA A  30      83.543  69.548  79.358  1.00  0.00              
ATOM    788  C5  TDA A  30      81.215  68.998  81.677  1.00  0.00              
ATOM    789  H8  TDA A  30      81.757  68.243  82.207  1.00  0.00              
ATOM    790  H9  TDA A  30      80.698  69.621  82.374  1.00  0.00              
ATOM    791  H10 TDA A  30      80.508  68.532  81.021  1.00  0.00              
ATOM    792  H3  TDA A  30      80.887  71.472  80.857  1.00  0.00              
ATOM    793  H4  TDA A  30      80.698  70.383  79.504  1.00  0.00              
ATOM    794  H1  TDA A  30      82.903  71.078  78.638  1.00  0.00              
ATOM    795  H2  TDA A  30      83.092  72.167  79.990  1.00  0.00              
ATOM    796  C9  TDA A  30      83.562  75.774  77.445  1.00  0.00              
ATOM    797  H16 TDA A  30      83.341  76.802  77.247  1.00  0.00              
ATOM    798  H17 TDA A  30      84.117  75.699  78.357  1.00  0.00              
ATOM    799  H18 TDA A  30      84.144  75.373  76.641  1.00  0.00              
ATOM    800  H19 TDA A  30      81.669  75.382  78.379  1.00  0.00              
TER
ATOM    801  C7  HDA B   1      67.410  30.352   2.385  1.00  0.00              
ATOM    802  C8  HDA B   1      67.803  29.431   1.215  1.00  0.00              
ATOM    803  H13 HDA B   1      67.838  29.999   0.309  1.00  0.00              
ATOM    804  H14 HDA B   1      67.078  28.649   1.119  1.00  0.00              
ATOM    805  H15 HDA B   1      68.764  29.003   1.406  1.00  0.00              
ATOM    806  H11 HDA B   1      66.448  30.780   2.194  1.00  0.00              
ATOM    807  H12 HDA B   1      68.136  31.134   2.481  1.00  0.00              
ATOM    808  C6  HDA B   1      67.358  29.535   3.689  1.00  0.00              
ATOM    809  C1  HDA B   1      66.316  28.412   3.549  1.00  0.00              
ATOM    810  O1  HDA B   1      66.659  27.285   3.104  1.00  0.00              
ATOM    811  O2  HDA B   1      64.956  28.648   3.924  1.00  0.00              
ATOM    812  C2  HDA B   1      64.368  27.426   4.377  1.00  0.00              
ATOM    813  C3  HDA B   1      62.904  27.679   4.781  1.00  0.00              
ATOM    814  N1  HDA B   1      62.300  26.424   5.248  1.00  0.00              
ATOM    815  C4  HDA B   1      62.343  25.429   4.167  1.00  0.00              
ATOM    816  H5  HDA B   1      61.902  24.514   4.505  1.00  0.00              
ATOM    817  H6  HDA B   1      61.799  25.794   3.322  1.00  0.00              
ATOM    818  H7  HDA B   1      63.360  25.252   3.885  1.00  0.00              
ATOM    819  C5  HDA B   1      60.902  26.667   5.633  1.00  0.00              
ATOM    820  H8  HDA B   1      60.461  25.752   5.972  1.00  0.00              
ATOM    821  H9  HDA B   1      60.870  27.389   6.420  1.00  0.00              
ATOM    822  H10 HDA B   1      60.356  27.033   4.789  1.00  0.00              
ATOM    823  H3  HDA B   1      62.871  28.404   5.569  1.00  0.00              
ATOM    824  H4  HDA B   1      62.360  28.047   3.938  1.00  0.00              
ATOM    825  H1  HDA B   1      64.400  26.702   3.591  1.00  0.00              
ATOM    826  H2  HDA B   1      64.914  27.059   5.222  1.00  0.00              
ATOM    827  C9  HDA B   1      68.743  28.919   3.963  1.00  0.00              
ATOM    828  H16 HDA B   1      69.469  29.700   4.060  1.00  0.00              
ATOM    829  H17 HDA B   1      68.707  28.351   4.869  1.00  0.00              
ATOM    830  H18 HDA B   1      69.016  28.278   3.151  1.00  0.00              
ATOM    831  C7  DPA B   2      66.972  30.387   4.906  1.00  0.00              
ATOM    832  H11 DPA B   2      66.004  30.817   4.752  1.00  0.00              
ATOM    833  H12 DPA B   2      67.689  31.171   5.039  1.00  0.00              
ATOM    834  C6  DPA B   2      66.920  29.570   6.209  1.00  0.00              
ATOM    835  C1  DPA B   2      65.858  28.463   6.079  1.00  0.00              
ATOM    836  O1  DPA B   2      66.178  27.333   5.630  1.00  0.00              
ATOM    837  O2  DPA B   2      64.506  28.720   6.469  1.00  0.00              
ATOM    838  C2  DPA B   2      63.904  27.508   6.926  1.00  0.00              
ATOM    839  C3  DPA B   2      62.448  27.786   7.347  1.00  0.00              
ATOM    840  N1  DPA B   2      61.828  26.539   7.817  1.00  0.00              
ATOM    841  C4  DPA B   2      61.844  25.544   6.736  1.00  0.00              
ATOM    842  H5  DPA B   2      61.393  24.637   7.078  1.00  0.00              
ATOM    843  H6  DPA B   2      61.298  25.921   5.898  1.00  0.00              
ATOM    844  H7  DPA B   2      62.855  25.352   6.444  1.00  0.00              
ATOM    845  C5  DPA B   2      60.438  26.805   8.218  1.00  0.00              
ATOM    846  H8  DPA B   2      59.986  25.898   8.561  1.00  0.00              
ATOM    847  H9  DPA B   2      60.426  27.528   9.006  1.00  0.00              
ATOM    848  H10 DPA B   2      59.890  27.180   7.379  1.00  0.00              
ATOM    849  H20 DPA B   2      62.339  26.188   8.602  1.00  0.00              
ATOM    850  H3  DPA B   2      62.436  28.510   8.134  1.00  0.00              
ATOM    851  H4  DPA B   2      61.901  28.162   6.508  1.00  0.00              
ATOM    852  H1  DPA B   2      63.916  26.785   6.140  1.00  0.00              
ATOM    853  H2  DPA B   2      64.452  27.132   7.765  1.00  0.00              
ATOM    854  C9  DPA B   2      68.297  28.931   6.469  1.00  0.00              
ATOM    855  H16 DPA B   2      69.037  29.699   6.559  1.00  0.00              
ATOM    856  H17 DPA B   2      68.261  28.363   7.375  1.00  0.00              
ATOM    857  H18 DPA B   2      68.552  28.287   5.654  1.00  0.00              
ATOM    858  C7  DDA B   3      66.560  30.427   7.430  1.00  0.00              
ATOM    859  H11 DDA B   3      65.598  30.873   7.287  1.00  0.00              
ATOM    860  H12 DDA B   3      67.292  31.199   7.558  1.00  0.00              
ATOM    861  C6  DDA B   3      66.508  29.610   8.734  1.00  0.00              
ATOM    862  C1  DDA B   3      65.427  28.521   8.615  1.00  0.00              
ATOM    863  O1  DDA B   3      65.725  27.386   8.162  1.00  0.00              
ATOM    864  O2  DDA B   3      64.085  28.800   9.018  1.00  0.00              
ATOM    865  C2  DDA B   3      63.466  27.597   9.482  1.00  0.00              
ATOM    866  C3  DDA B   3      62.020  27.897   9.916  1.00  0.00              
ATOM    867  N1  DDA B   3      61.384  26.661  10.393  1.00  0.00              
ATOM    868  C4  DDA B   3      61.374  25.667   9.310  1.00  0.00              
ATOM    869  H5  DDA B   3      60.911  24.766   9.657  1.00  0.00              
ATOM    870  H6  DDA B   3      60.824  26.052   8.478  1.00  0.00              
ATOM    871  H7  DDA B   3      62.379  25.457   9.008  1.00  0.00              
ATOM    872  C5  DDA B   3      60.003  26.948  10.807  1.00  0.00              
ATOM    873  H8  DDA B   3      59.541  26.048  11.154  1.00  0.00              
ATOM    874  H9  DDA B   3      60.011  27.671  11.595  1.00  0.00              
ATOM    875  H10 DDA B   3      59.453  27.333   9.975  1.00  0.00              
ATOM    876  H3  DDA B   3      62.026  28.621  10.704  1.00  0.00              
ATOM    877  H4  DDA B   3      61.471  28.283   9.084  1.00  0.00              
ATOM    878  H1  DDA B   3      63.459  26.874   8.693  1.00  0.00              
ATOM    879  H2  DDA B   3      64.017  27.211  10.314  1.00  0.00              
ATOM    880  C9  DDA B   3      67.878  28.949   8.979  1.00  0.00              
ATOM    881  H16 DDA B   3      68.630  29.706   9.064  1.00  0.00              
ATOM    882  H17 DDA B   3      67.842  28.381   9.886  1.00  0.00              
ATOM    883  H18 DDA B   3      68.113  28.300   8.162  1.00  0.00              
ATOM    884  C7  DDA B   4      66.176  30.472   9.960  1.00  0.00              
ATOM    885  H11 DDA B   4      65.219  30.934   9.825  1.00  0.00              
ATOM    886  H12 DDA B   4      66.920  31.232  10.080  1.00  0.00              
ATOM    887  C6  DDA B   4      66.123  29.654  11.264  1.00  0.00              
ATOM    888  C1  DDA B   4      65.024  28.584  11.154  1.00  0.00              
ATOM    889  O1  DDA B   4      65.298  27.443  10.698  1.00  0.00              
ATOM    890  O2  DDA B   4      63.689  28.884  11.571  1.00  0.00              
ATOM    891  C2  DDA B   4      63.057  27.690  12.040  1.00  0.00              
ATOM    892  C3  DDA B   4      61.619  28.014  12.490  1.00  0.00              
ATOM    893  N1  DDA B   4      60.969  26.787  12.972  1.00  0.00              
ATOM    894  C4  DDA B   4      60.931  25.795  11.889  1.00  0.00              
ATOM    895  H5  DDA B   4      60.458  24.902  12.240  1.00  0.00              
ATOM    896  H6  DDA B   4      60.380  26.189  11.062  1.00  0.00              
ATOM    897  H7  DDA B   4      61.929  25.570  11.577  1.00  0.00              
ATOM    898  C5  DDA B   4      59.597  27.097  13.401  1.00  0.00              
ATOM    899  H8  DDA B   4      59.123  26.204  13.752  1.00  0.00              
ATOM    900  H9  DDA B   4      59.625  27.818  14.189  1.00  0.00              
ATOM    901  H10 DDA B   4      59.045  27.491  12.573  1.00  0.00              
ATOM    902  H3  DDA B   4      61.646  28.737  13.278  1.00  0.00              
ATOM    903  H4  DDA B   4      61.068  28.409  11.663  1.00  0.00              
ATOM    904  H1  DDA B   4      63.030  26.968  11.252  1.00  0.00              
ATOM    905  H2  DDA B   4      63.609  27.295  12.868  1.00  0.00              
ATOM    906  C9  DDA B   4      67.484  28.971  11.494  1.00  0.00              
ATOM    907  H16 DDA B   4      68.249  29.716  11.571  1.00  0.00              
ATOM    908  H17 DDA B   4      67.449  28.403  12.400  1.00  0.00              
ATOM    909  H18 DDA B   4      67.701  28.320  10.673  1.00  0.00              
ATOM    910  C7  DPA B   5      65.816  30.521  12.493  1.00  0.00              
ATOM    911  H11 DPA B   5      64.867  30.998  12.369  1.00  0.00              
ATOM    912  H12 DPA B   5      66.574  31.268  12.606  1.00  0.00              
ATOM    913  C6  DPA B   5      65.765  29.704  13.797  1.00  0.00              
ATOM    914  C1  DPA B   5      64.647  28.650  13.697  1.00  0.00              
ATOM    915  O1  DPA B   5      64.898  27.507  13.238  1.00  0.00              
ATOM    916  O2  DPA B   5      63.322  28.972  14.128  1.00  0.00              
ATOM    917  C2  DPA B   5      62.675  27.789  14.603  1.00  0.00              
ATOM    918  C3  DPA B   5      61.247  28.136  15.067  1.00  0.00              
ATOM    919  N1  DPA B   5      60.582  26.920  15.556  1.00  0.00              
ATOM    920  C4  DPA B   5      60.517  25.927  14.472  1.00  0.00              
ATOM    921  H5  DPA B   5      60.033  25.043  14.828  1.00  0.00              
ATOM    922  H6  DPA B   5      59.965  26.332  13.652  1.00  0.00              
ATOM    923  H7  DPA B   5      61.509  25.687  14.150  1.00  0.00              
ATOM    924  C5  DPA B   5      59.220  27.251  15.999  1.00  0.00              
ATOM    925  H8  DPA B   5      58.735  26.365  16.354  1.00  0.00              
ATOM    926  H9  DPA B   5      59.268  27.971  16.786  1.00  0.00              
ATOM    927  H10 DPA B   5      58.665  27.655  15.178  1.00  0.00              
ATOM    928  H20 DPA B   5      61.099  26.542  16.324  1.00  0.00              
ATOM    929  H3  DPA B   5      61.294  28.857  15.855  1.00  0.00              
ATOM    930  H4  DPA B   5      60.694  28.540  14.246  1.00  0.00              
ATOM    931  H1  DPA B   5      62.628  27.068  13.815  1.00  0.00              
ATOM    932  H2  DPA B   5      63.229  27.384  15.424  1.00  0.00              
ATOM    933  C9  DPA B   5      67.117  28.999  14.014  1.00  0.00              
ATOM    934  H16 DPA B   5      67.894  29.730  14.082  1.00  0.00              
ATOM    935  H17 DPA B   5      67.081  28.430  14.920  1.00  0.00              
ATOM    936  H18 DPA B   5      67.314  28.344  13.190  1.00  0.00              
ATOM    937  C7  DPB B   6      65.484  30.574  15.029  1.00  0.00              
ATOM    938  H11 DPB B   6      64.541  31.067  14.915  1.00  0.00              
ATOM    939  H12 DPB B   6      66.255  31.309  15.135  1.00  0.00              
ATOM    940  C6  DPB B   6      65.433  29.757  16.333  1.00  0.00              
ATOM    941  C1  DPB B   6      66.774  29.029  16.537  1.00  0.00              
ATOM    942  O1  DPB B   6      66.942  27.875  16.067  1.00  0.00              
ATOM    943  O2  DPB B   6      67.830  29.668  17.260  1.00  0.00              
ATOM    944  C2  DPB B   6      68.628  28.676  17.914  1.00  0.00              
ATOM    945  C3  DPB B   6      69.765  29.364  18.692  1.00  0.00              
ATOM    946  N1  DPB B   6      70.584  28.344  19.363  1.00  0.00              
ATOM    947  C4  DPB B   6      71.669  29.000  20.107  1.00  0.00              
ATOM    948  H5  DPB B   6      72.266  28.257  20.595  1.00  0.00              
ATOM    949  H6  DPB B   6      72.279  29.559  19.430  1.00  0.00              
ATOM    950  H7  DPB B   6      71.251  29.659  20.839  1.00  0.00              
ATOM    951  C5  DPB B   6      71.157  27.436  18.359  1.00  0.00              
ATOM    952  H8  DPB B   6      71.754  26.696  18.847  1.00  0.00              
ATOM    953  H9  DPB B   6      71.767  27.996  17.681  1.00  0.00              
ATOM    954  H10 DPB B   6      70.367  26.959  17.818  1.00  0.00              
ATOM    955  H20 DPB B   6      70.014  27.822  19.997  1.00  0.00              
ATOM    956  H3  DPB B   6      69.347  30.023  19.424  1.00  0.00              
ATOM    957  H4  DPB B   6      70.375  29.922  18.016  1.00  0.00              
ATOM    958  H1  DPB B   6      69.044  28.016  17.182  1.00  0.00              
ATOM    959  H2  DPB B   6      68.017  28.117  18.591  1.00  0.00              
ATOM    960  C9  DPB B   6      64.295  28.722  16.245  1.00  0.00              
ATOM    961  H16 DPB B   6      64.260  28.152  17.150  1.00  0.00              
ATOM    962  H17 DPB B   6      63.364  29.225  16.102  1.00  0.00              
ATOM    963  H18 DPB B   6      64.475  28.064  15.419  1.00  0.00              
ATOM    964  C7  DPB B   7      65.178  30.631  17.568  1.00  0.00              
ATOM    965  H11 DPB B   7      64.242  31.138  17.465  1.00  0.00              
ATOM    966  H12 DPB B   7      65.962  31.353  17.667  1.00  0.00              
ATOM    967  C6  DPB B   7      65.126  29.812  18.872  1.00  0.00              
ATOM    968  C1  DPB B   7      66.459  29.064  19.063  1.00  0.00              
ATOM    969  O1  DPB B   7      66.603  27.907  18.591  1.00  0.00              
ATOM    970  O2  DPB B   7      67.532  29.686  19.776  1.00  0.00              
ATOM    971  C2  DPB B   7      68.320  28.681  20.420  1.00  0.00              
ATOM    972  C3  DPB B   7      69.475  29.350  21.189  1.00  0.00              
ATOM    973  N1  DPB B   7      70.284  28.317  21.851  1.00  0.00              
ATOM    974  C4  DPB B   7      71.387  28.954  22.584  1.00  0.00              
ATOM    975  H5  DPB B   7      71.976  28.202  23.066  1.00  0.00              
ATOM    976  H6  DPB B   7      71.999  29.504  21.900  1.00  0.00              
ATOM    977  H7  DPB B   7      70.988  29.620  23.320  1.00  0.00              
ATOM    978  C5  DPB B   7      70.833  27.401  20.840  1.00  0.00              
ATOM    979  H8  DPB B   7      71.423  26.649  21.322  1.00  0.00              
ATOM    980  H9  DPB B   7      71.445  27.951  20.156  1.00  0.00              
ATOM    981  H10 DPB B   7      70.030  26.937  20.306  1.00  0.00              
ATOM    982  H20 DPB B   7      69.712  27.803  22.491  1.00  0.00              
ATOM    983  H3  DPB B   7      69.076  30.016  21.925  1.00  0.00              
ATOM    984  H4  DPB B   7      70.087  29.898  20.506  1.00  0.00              
ATOM    985  H1  DPB B   7      68.717  28.015  19.685  1.00  0.00              
ATOM    986  H2  DPB B   7      67.707  28.131  21.104  1.00  0.00              
ATOM    987  C9  DPB B   7      63.973  28.795  18.795  1.00  0.00              
ATOM    988  H16 DPB B   7      63.937  28.227  19.701  1.00  0.00              
ATOM    989  H17 DPB B   7      63.048  29.315  18.662  1.00  0.00              
ATOM    990  H18 DPB B   7      64.133  28.137  17.967  1.00  0.00              
ATOM    991  C7  DPA B   8      64.898  30.691  20.111  1.00  0.00              
ATOM    992  H11 DPA B   8      63.968  31.212  20.017  1.00  0.00              
ATOM    993  H12 DPA B   8      65.694  31.401  20.202  1.00  0.00              
ATOM    994  C6  DPA B   8      64.847  29.873  21.416  1.00  0.00              
ATOM    995  C1  DPA B   8      63.677  28.874  21.349  1.00  0.00              
ATOM    996  O1  DPA B   8      63.859  27.721  20.880  1.00  0.00              
ATOM    997  O2  DPA B   8      62.382  29.259  21.819  1.00  0.00              
ATOM    998  C2  DPA B   8      61.694  28.107  22.313  1.00  0.00              
ATOM    999  C3  DPA B   8      60.299  28.520  22.820  1.00  0.00              
ATOM   1000  N1  DPA B   8      59.591  27.336  23.326  1.00  0.00              
ATOM   1001  C4  DPA B   8      59.447  26.352  22.245  1.00  0.00              
ATOM   1002  H5  DPA B   8      58.931  25.489  22.613  1.00  0.00              
ATOM   1003  H6  DPA B   8      58.890  26.783  21.441  1.00  0.00              
ATOM   1004  H7  DPA B   8      60.415  26.064  21.892  1.00  0.00              
ATOM   1005  C5  DPA B   8      58.261  27.731  23.811  1.00  0.00              
ATOM   1006  H8  DPA B   8      57.745  26.869  24.179  1.00  0.00              
ATOM   1007  H9  DPA B   8      58.366  28.446  24.598  1.00  0.00              
ATOM   1008  H10 DPA B   8      57.702  28.162  23.007  1.00  0.00              
ATOM   1009  H20 DPA B   8      60.113  26.931  24.078  1.00  0.00              
ATOM   1010  H3  DPA B   8      60.404  29.237  23.607  1.00  0.00              
ATOM   1011  H4  DPA B   8      59.743  28.952  22.016  1.00  0.00              
ATOM   1012  H1  DPA B   8      61.588  27.391  21.525  1.00  0.00              
ATOM   1013  H2  DPA B   8      62.252  27.674  23.117  1.00  0.00              
ATOM   1014  C9  DPA B   8      66.169  29.103  21.591  1.00  0.00              
ATOM   1015  H16 DPA B   8      66.982  29.798  21.637  1.00  0.00              
ATOM   1016  H17 DPA B   8      66.133  28.535  22.497  1.00  0.00              
ATOM   1017  H18 DPA B   8      66.310  28.442  20.761  1.00  0.00              
ATOM   1018  C7  DDA B   9      64.644  30.753  22.657  1.00  0.00              
ATOM   1019  H11 DDA B   9      63.724  31.289  22.572  1.00  0.00              
ATOM   1020  H12 DDA B   9      65.454  31.450  22.740  1.00  0.00              
ATOM   1021  C6  DDA B   9      64.593  29.935  23.961  1.00  0.00              
ATOM   1022  C1  DDA B   9      63.406  28.956  23.906  1.00  0.00              
ATOM   1023  O1  DDA B   9      63.566  27.800  23.435  1.00  0.00              
ATOM   1024  O2  DDA B   9      62.123  29.360  24.390  1.00  0.00              
ATOM   1025  C2  DDA B   9      61.421  28.219  24.889  1.00  0.00              
ATOM   1026  C3  DDA B   9      60.039  28.655  25.410  1.00  0.00              
ATOM   1027  N1  DDA B   9      59.318  27.482  25.924  1.00  0.00              
ATOM   1028  C4  DDA B   9      59.146  26.500  24.842  1.00  0.00              
ATOM   1029  H5  DDA B   9      58.621  25.646  25.216  1.00  0.00              
ATOM   1030  H6  DDA B   9      58.588  26.943  24.045  1.00  0.00              
ATOM   1031  H7  DDA B   9      60.106  26.198  24.480  1.00  0.00              
ATOM   1032  C5  DDA B   9      57.999  27.898  26.421  1.00  0.00              
ATOM   1033  H8  DDA B   9      57.472  27.044  26.794  1.00  0.00              
ATOM   1034  H9  DDA B   9      58.123  28.612  27.208  1.00  0.00              
ATOM   1035  H10 DDA B   9      57.438  28.340  25.624  1.00  0.00              
ATOM   1036  H3  DDA B   9      60.163  29.369  26.197  1.00  0.00              
ATOM   1037  H4  DDA B   9      59.481  29.097  24.613  1.00  0.00              
ATOM   1038  H1  DDA B   9      61.296  27.506  24.103  1.00  0.00              
ATOM   1039  H2  DDA B   9      61.981  27.777  25.686  1.00  0.00              
ATOM   1040  C9  DDA B   9      65.904  29.144  24.122  1.00  0.00              
ATOM   1041  H16 DDA B   9      66.730  29.824  24.160  1.00  0.00              
ATOM   1042  H17 DDA B   9      65.868  28.576  25.028  1.00  0.00              
ATOM   1043  H18 DDA B   9      66.027  28.482  23.290  1.00  0.00              
ATOM   1044  C7  DDB B  10      64.418  30.817  25.204  1.00  0.00              
ATOM   1045  H11 DDB B  10      63.505  31.369  25.129  1.00  0.00              
ATOM   1046  H12 DDB B  10      65.240  31.501  25.280  1.00  0.00              
ATOM   1047  C6  DDB B  10      64.366  30.000  26.508  1.00  0.00              
ATOM   1048  C1  DDB B  10      65.667  29.187  26.658  1.00  0.00              
ATOM   1049  O1  DDB B  10      65.741  28.026  26.180  1.00  0.00              
ATOM   1050  O2  DDB B  10      66.789  29.754  27.339  1.00  0.00              
ATOM   1051  C2  DDB B  10      67.546  28.711  27.958  1.00  0.00              
ATOM   1052  C3  DDB B  10      68.756  29.321  28.691  1.00  0.00              
ATOM   1053  N1  DDB B  10      69.535  28.250  29.327  1.00  0.00              
ATOM   1054  C4  DDB B  10      70.688  28.829  30.028  1.00  0.00              
ATOM   1055  H5  DDB B  10      71.256  28.049  30.490  1.00  0.00              
ATOM   1056  H6  DDB B  10      71.305  29.352  29.326  1.00  0.00              
ATOM   1057  H7  DDB B  10      70.343  29.512  30.776  1.00  0.00              
ATOM   1058  C5  DDB B  10      70.008  27.310  28.300  1.00  0.00              
ATOM   1059  H8  DDB B  10      70.574  26.530  28.762  1.00  0.00              
ATOM   1060  H9  DDB B  10      70.625  27.832  27.597  1.00  0.00              
ATOM   1061  H10 DDB B  10      69.168  26.887  27.790  1.00  0.00              
ATOM   1062  H3  DDB B  10      68.413  30.003  29.441  1.00  0.00              
ATOM   1063  H4  DDB B  10      69.373  29.842  27.990  1.00  0.00              
ATOM   1064  H1  DDB B  10      67.891  28.028  27.209  1.00  0.00              
ATOM   1065  H2  DDB B  10      66.930  28.188  28.659  1.00  0.00              
ATOM   1066  C9  DDB B  10      63.164  29.040  26.465  1.00  0.00              
ATOM   1067  H16 DDB B  10      63.127  28.471  27.370  1.00  0.00              
ATOM   1068  H17 DDB B  10      62.261  29.603  26.361  1.00  0.00              
ATOM   1069  H18 DDB B  10      63.267  28.376  25.631  1.00  0.00              
ATOM   1070  C7  DPB B  11      64.219  30.884  27.755  1.00  0.00              
ATOM   1071  H11 DPB B  11      63.314  31.451  27.689  1.00  0.00              
ATOM   1072  H12 DPB B  11      65.051  31.554  27.822  1.00  0.00              
ATOM   1073  C6  DPB B  11      64.167  30.066  29.059  1.00  0.00              
ATOM   1074  C1  DPB B  11      65.455  29.232  29.195  1.00  0.00              
ATOM   1075  O1  DPB B  11      65.507  28.071  28.715  1.00  0.00              
ATOM   1076  O2  DPB B  11      66.594  29.782  29.865  1.00  0.00              
ATOM   1077  C2  DPB B  11      67.340  28.726  30.476  1.00  0.00              
ATOM   1078  C3  DPB B  11      68.566  29.315  31.197  1.00  0.00              
ATOM   1079  N1  DPB B  11      69.334  28.231  31.825  1.00  0.00              
ATOM   1080  C4  DPB B  11      70.503  28.794  32.514  1.00  0.00              
ATOM   1081  H5  DPB B  11      71.062  28.004  32.970  1.00  0.00              
ATOM   1082  H6  DPB B  11      71.122  29.307  31.807  1.00  0.00              
ATOM   1083  H7  DPB B  11      70.178  29.482  33.266  1.00  0.00              
ATOM   1084  C5  DPB B  11      69.782  27.285  30.791  1.00  0.00              
ATOM   1085  H8  DPB B  11      70.342  26.497  31.249  1.00  0.00              
ATOM   1086  H9  DPB B  11      70.401  27.798  30.085  1.00  0.00              
ATOM   1087  H10 DPB B  11      68.930  26.876  30.290  1.00  0.00              
ATOM   1088  H20 DPB B  11      68.757  27.753  32.486  1.00  0.00              
ATOM   1089  H3  DPB B  11      68.240  30.003  31.949  1.00  0.00              
ATOM   1090  H4  DPB B  11      69.185  29.828  30.491  1.00  0.00              
ATOM   1091  H1  DPB B  11      67.665  28.038  29.723  1.00  0.00              
ATOM   1092  H2  DPB B  11      66.722  28.214  31.183  1.00  0.00              
ATOM   1093  C9  DPB B  11      62.948  29.125  29.026  1.00  0.00              
ATOM   1094  H16 DPB B  11      62.912  28.556  29.931  1.00  0.00              
ATOM   1095  H17 DPB B  11      62.054  29.703  28.931  1.00  0.00              
ATOM   1096  H18 DPB B  11      63.034  28.460  28.192  1.00  0.00              
ATOM   1097  C7  DDB B  12      64.046  30.951  30.306  1.00  0.00              
ATOM   1098  H11 DDB B  12      63.148  31.532  30.250  1.00  0.00              
ATOM   1099  H12 DDB B  12      64.889  31.609  30.366  1.00  0.00              
ATOM   1100  C6  DDB B  12      63.994  30.133  31.610  1.00  0.00              
ATOM   1101  C1  DDB B  12      65.270  29.280  31.733  1.00  0.00              
ATOM   1102  O1  DDB B  12      65.298  28.118  31.252  1.00  0.00              
ATOM   1103  O2  DDB B  12      66.423  29.811  32.392  1.00  0.00              
ATOM   1104  C2  DDB B  12      67.159  28.742  32.995  1.00  0.00              
ATOM   1105  C3  DDB B  12      68.401  29.312  33.705  1.00  0.00              
ATOM   1106  N1  DDB B  12      69.159  28.215  34.324  1.00  0.00              
ATOM   1107  C4  DDB B  12      70.343  28.759  35.001  1.00  0.00              
ATOM   1108  H5  DDB B  12      70.895  27.960  35.452  1.00  0.00              
ATOM   1109  H6  DDB B  12      70.963  29.262  34.289  1.00  0.00              
ATOM   1110  H7  DDB B  12      70.035  29.450  35.757  1.00  0.00              
ATOM   1111  C5  DDB B  12      69.581  27.264  33.286  1.00  0.00              
ATOM   1112  H8  DDB B  12      70.132  26.466  33.736  1.00  0.00              
ATOM   1113  H9  DDB B  12      70.200  27.766  32.573  1.00  0.00              
ATOM   1114  H10 DDB B  12      68.718  26.867  32.792  1.00  0.00              
ATOM   1115  H3  DDB B  12      68.094  30.004  34.461  1.00  0.00              
ATOM   1116  H4  DDB B  12      69.020  29.814  32.993  1.00  0.00              
ATOM   1117  H1  DDB B  12      67.467  28.051  32.240  1.00  0.00              
ATOM   1118  H2  DDB B  12      66.539  28.239  33.708  1.00  0.00              
ATOM   1119  C9  DDB B  12      62.760  29.212  31.590  1.00  0.00              
ATOM   1120  H16 DDB B  12      62.723  28.644  32.495  1.00  0.00              
ATOM   1121  H17 DDB B  12      61.874  29.805  31.505  1.00  0.00              
ATOM   1122  H18 DDB B  12      62.827  28.547  30.754  1.00  0.00              
ATOM   1123  C7  DDB B  13      63.898  31.019  32.861  1.00  0.00              
ATOM   1124  H11 DDB B  13      63.010  31.616  32.812  1.00  0.00              
ATOM   1125  H12 DDB B  13      64.753  31.663  32.912  1.00  0.00              
ATOM   1126  C6  DDB B  13      63.847  30.202  34.164  1.00  0.00              
ATOM   1127  C1  DDB B  13      65.110  29.329  34.274  1.00  0.00              
ATOM   1128  O1  DDB B  13      65.116  28.166  33.792  1.00  0.00              
ATOM   1129  O2  DDB B  13      66.279  29.839  34.922  1.00  0.00              
ATOM   1130  C2  DDB B  13      67.003  28.759  35.516  1.00  0.00              
ATOM   1131  C3  DDB B  13      68.261  29.310  36.213  1.00  0.00              
ATOM   1132  N1  DDB B  13      69.008  28.200  36.825  1.00  0.00              
ATOM   1133  C4  DDB B  13      70.207  28.724  37.491  1.00  0.00              
ATOM   1134  H5  DDB B  13      70.751  27.916  37.936  1.00  0.00              
ATOM   1135  H6  DDB B  13      70.827  29.218  36.772  1.00  0.00              
ATOM   1136  H7  DDB B  13      69.918  29.419  38.250  1.00  0.00              
ATOM   1137  C5  DDB B  13      69.404  27.242  35.782  1.00  0.00              
ATOM   1138  H8  DDB B  13      69.947  26.435  36.227  1.00  0.00              
ATOM   1139  H9  DDB B  13      70.024  27.736  35.063  1.00  0.00              
ATOM   1140  H10 DDB B  13      68.530  26.861  35.297  1.00  0.00              
ATOM   1141  H3  DDB B  13      67.973  30.005  36.973  1.00  0.00              
ATOM   1142  H4  DDB B  13      68.882  29.803  35.496  1.00  0.00              
ATOM   1143  H1  DDB B  13      67.293  28.063  34.757  1.00  0.00              
ATOM   1144  H2  DDB B  13      66.383  28.266  36.235  1.00  0.00              
ATOM   1145  C9  DDB B  13      62.598  29.300  34.155  1.00  0.00              
ATOM   1146  H16 DDB B  13      62.562  28.732  35.060  1.00  0.00              
ATOM   1147  H17 DDB B  13      61.721  29.907  34.079  1.00  0.00              
ATOM   1148  H18 DDB B  13      62.646  28.635  33.319  1.00  0.00              
ATOM   1149  C7  DPA B  14      63.779  31.090  35.415  1.00  0.00              
ATOM   1150  H11 DPA B  14      62.899  31.698  35.377  1.00  0.00              
ATOM   1151  H12 DPA B  14      64.644  31.719  35.459  1.00  0.00              
ATOM   1152  C6  DPA B  14      63.726  30.272  36.719  1.00  0.00              
ATOM   1153  C1  DPA B  14      62.465  29.391  36.722  1.00  0.00              
ATOM   1154  O1  DPA B  14      62.508  28.228  36.243  1.00  0.00              
ATOM   1155  O2  DPA B  14      61.244  29.893  37.270  1.00  0.00              
ATOM   1156  C2  DPA B  14      60.479  28.809  37.803  1.00  0.00              
ATOM   1157  C3  DPA B  14      59.164  29.351  38.394  1.00  0.00              
ATOM   1158  N1  DPA B  14      58.377  28.236  38.941  1.00  0.00              
ATOM   1159  C4  DPA B  14      58.074  27.277  37.868  1.00  0.00              
ATOM   1160  H5  DPA B  14      57.501  26.465  38.267  1.00  0.00              
ATOM   1161  H6  DPA B  14      57.514  27.766  37.101  1.00  0.00              
ATOM   1162  H7  DPA B  14      58.987  26.901  37.458  1.00  0.00              
ATOM   1163  C5  DPA B  14      57.121  28.753  39.505  1.00  0.00              
ATOM   1164  H8  DPA B  14      56.548  27.942  39.903  1.00  0.00              
ATOM   1165  H9  DPA B  14      57.341  29.450  40.284  1.00  0.00              
ATOM   1166  H10 DPA B  14      56.560  29.242  38.736  1.00  0.00              
ATOM   1167  H20 DPA B  14      58.902  27.778  39.659  1.00  0.00              
ATOM   1168  H3  DPA B  14      59.383  30.049  39.174  1.00  0.00              
ATOM   1169  H4  DPA B  14      58.603  29.840  37.625  1.00  0.00              
ATOM   1170  H1  DPA B  14      60.259  28.113  37.023  1.00  0.00              
ATOM   1171  H2  DPA B  14      61.040  28.320  38.571  1.00  0.00              
ATOM   1172  C9  DPA B  14      64.978  29.378  36.814  1.00  0.00              
ATOM   1173  H16 DPA B  14      65.855  29.989  36.812  1.00  0.00              
ATOM   1174  H17 DPA B  14      64.942  28.810  37.720  1.00  0.00              
ATOM   1175  H18 DPA B  14      65.005  28.712  35.977  1.00  0.00              
ATOM   1176  C7  DPA B  15      63.686  31.159  37.971  1.00  0.00              
ATOM   1177  H11 DPA B  15      62.816  31.781  37.942  1.00  0.00              
ATOM   1178  H12 DPA B  15      64.560  31.774  38.007  1.00  0.00              
ATOM   1179  C6  DPA B  15      63.634  30.341  39.275  1.00  0.00              
ATOM   1180  C1  DPA B  15      62.357  29.480  39.290  1.00  0.00              
ATOM   1181  O1  DPA B  15      62.378  28.318  38.810  1.00  0.00              
ATOM   1182  O2  DPA B  15      61.150  30.003  39.851  1.00  0.00              
ATOM   1183  C2  DPA B  15      60.373  28.930  40.391  1.00  0.00              
ATOM   1184  C3  DPA B  15      59.073  29.492  40.995  1.00  0.00              
ATOM   1185  N1  DPA B  15      58.274  28.390  41.550  1.00  0.00              
ATOM   1186  C4  DPA B  15      57.945  27.437  40.480  1.00  0.00              
ATOM   1187  H5  DPA B  15      57.363  26.635  40.884  1.00  0.00              
ATOM   1188  H6  DPA B  15      57.385  27.936  39.719  1.00  0.00              
ATOM   1189  H7  DPA B  15      58.849  27.047  40.061  1.00  0.00              
ATOM   1190  C5  DPA B  15      57.034  28.927  42.127  1.00  0.00              
ATOM   1191  H8  DPA B  15      56.451  28.126  42.530  1.00  0.00              
ATOM   1192  H9  DPA B  15      57.273  29.621  42.904  1.00  0.00              
ATOM   1193  H10 DPA B  15      56.471  29.427  41.365  1.00  0.00              
ATOM   1194  H20 DPA B  15      58.799  27.924  42.262  1.00  0.00              
ATOM   1195  H3  DPA B  15      59.313  30.186  41.774  1.00  0.00              
ATOM   1196  H4  DPA B  15      58.513  29.991  40.233  1.00  0.00              
ATOM   1197  H1  DPA B  15      60.133  28.238  39.613  1.00  0.00              
ATOM   1198  H2  DPA B  15      60.935  28.432  41.153  1.00  0.00              
ATOM   1199  C9  DPA B  15      64.871  29.427  39.356  1.00  0.00              
ATOM   1200  H16 DPA B  15      65.758  30.025  39.345  1.00  0.00              
ATOM   1201  H17 DPA B  15      64.835  28.859  40.263  1.00  0.00              
ATOM   1202  H18 DPA B  15      64.879  28.762  38.519  1.00  0.00              
ATOM   1203  C7  DDA B  16      63.619  31.228  40.528  1.00  0.00              
ATOM   1204  H11 DDA B  16      62.760  31.866  40.509  1.00  0.00              
ATOM   1205  H12 DDA B  16      64.504  31.829  40.555  1.00  0.00              
ATOM   1206  C6  DDA B  16      63.567  30.410  41.832  1.00  0.00              
ATOM   1207  C1  DDA B  16      62.278  29.570  41.860  1.00  0.00              
ATOM   1208  O1  DDA B  16      62.274  28.408  41.379  1.00  0.00              
ATOM   1209  O2  DDA B  16      61.085  30.111  42.433  1.00  0.00              
ATOM   1210  C2  DDA B  16      60.297  29.051  42.980  1.00  0.00              
ATOM   1211  C3  DDA B  16      59.012  29.634  43.597  1.00  0.00              
ATOM   1212  N1  DDA B  16      58.200  28.545  44.160  1.00  0.00              
ATOM   1213  C4  DDA B  16      57.846  27.599  43.094  1.00  0.00              
ATOM   1214  H5  DDA B  16      57.256  26.805  43.502  1.00  0.00              
ATOM   1215  H6  DDA B  16      57.286  28.106  42.337  1.00  0.00              
ATOM   1216  H7  DDA B  16      58.737  27.193  42.665  1.00  0.00              
ATOM   1217  C5  DDA B  16      56.974  29.102  44.750  1.00  0.00              
ATOM   1218  H8  DDA B  16      56.383  28.309  45.158  1.00  0.00              
ATOM   1219  H9  DDA B  16      57.232  29.789  45.525  1.00  0.00              
ATOM   1220  H10 DDA B  16      56.414  29.610  43.993  1.00  0.00              
ATOM   1221  H3  DDA B  16      59.269  30.324  44.374  1.00  0.00              
ATOM   1222  H4  DDA B  16      58.452  30.142  42.842  1.00  0.00              
ATOM   1223  H1  DDA B  16      60.038  28.363  42.204  1.00  0.00              
ATOM   1224  H2  DDA B  16      60.858  28.543  43.737  1.00  0.00              
ATOM   1225  C9  DDA B  16      64.791  29.476  41.900  1.00  0.00              
ATOM   1226  H16 DDA B  16      65.687  30.060  41.881  1.00  0.00              
ATOM   1227  H17 DDA B  16      64.754  28.908  42.806  1.00  0.00              
ATOM   1228  H18 DDA B  16      64.779  28.812  41.063  1.00  0.00              
ATOM   1229  C7  DDB B  17      63.580  31.296  43.085  1.00  0.00              
ATOM   1230  H11 DDB B  17      62.732  31.947  43.075  1.00  0.00              
ATOM   1231  H12 DDB B  17      64.475  31.882  43.103  1.00  0.00              
ATOM   1232  C6  DDB B  17      63.528  30.478  44.389  1.00  0.00              
ATOM   1233  C1  DDB B  17      64.737  29.525  44.447  1.00  0.00              
ATOM   1234  O1  DDB B  17      64.647  28.367  43.964  1.00  0.00              
ATOM   1235  O2  DDB B  17      65.960  29.957  45.047  1.00  0.00              
ATOM   1236  C2  DDB B  17      66.638  28.830  45.611  1.00  0.00              
ATOM   1237  C3  DDB B  17      67.955  29.295  46.258  1.00  0.00              
ATOM   1238  N1  DDB B  17      68.652  28.137  46.837  1.00  0.00              
ATOM   1239  C4  DDB B  17      69.910  28.580  47.454  1.00  0.00              
ATOM   1240  H5  DDB B  17      70.417  27.737  47.875  1.00  0.00              
ATOM   1241  H6  DDB B  17      70.531  29.036  46.712  1.00  0.00              
ATOM   1242  H7  DDB B  17      69.697  29.291  48.226  1.00  0.00              
ATOM   1243  C5  DDB B  17      68.944  27.161  45.778  1.00  0.00              
ATOM   1244  H8  DDB B  17      69.451  26.317  46.199  1.00  0.00              
ATOM   1245  H9  DDB B  17      69.565  27.615  45.035  1.00  0.00              
ATOM   1246  H10 DDB B  17      68.028  26.838  45.329  1.00  0.00              
ATOM   1247  H3  DDB B  17      67.743  30.005  47.030  1.00  0.00              
ATOM   1248  H4  DDB B  17      68.576  29.750  45.516  1.00  0.00              
ATOM   1249  H1  DDB B  17      66.851  28.120  44.840  1.00  0.00              
ATOM   1250  H2  DDB B  17      66.016  28.375  46.353  1.00  0.00              
ATOM   1251  C9  DDB B  17      62.225  29.658  44.430  1.00  0.00              
ATOM   1252  H16 DDB B  17      62.190  29.090  45.335  1.00  0.00              
ATOM   1253  H17 DDB B  17      61.386  30.320  44.390  1.00  0.00              
ATOM   1254  H18 DDB B  17      62.196  28.994  43.592  1.00  0.00              
ATOM   1255  C7  DPB B  18      63.567  31.362  45.643  1.00  0.00              
ATOM   1256  H11 DPB B  18      62.729  32.028  45.642  1.00  0.00              
ATOM   1257  H12 DPB B  18      64.472  31.936  45.652  1.00  0.00              
ATOM   1258  C6  DPB B  18      63.516  30.545  46.947  1.00  0.00              
ATOM   1259  C1  DPB B  18      64.709  29.573  46.992  1.00  0.00              
ATOM   1260  O1  DPB B  18      64.595  28.416  46.509  1.00  0.00              
ATOM   1261  O2  DPB B  18      65.945  29.985  47.580  1.00  0.00              
ATOM   1262  C2  DPB B  18      66.611  28.848  48.137  1.00  0.00              
ATOM   1263  C3  DPB B  18      67.942  29.291  48.771  1.00  0.00              
ATOM   1264  N1  DPB B  18      68.626  28.121  49.343  1.00  0.00              
ATOM   1265  C4  DPB B  18      69.896  28.544  49.947  1.00  0.00              
ATOM   1266  H5  DPB B  18      70.395  27.693  50.363  1.00  0.00              
ATOM   1267  H6  DPB B  18      70.518  28.991  49.199  1.00  0.00              
ATOM   1268  H7  DPB B  18      69.702  29.258  50.721  1.00  0.00              
ATOM   1269  C5  DPB B  18      68.891  27.141  48.280  1.00  0.00              
ATOM   1270  H8  DPB B  18      69.390  26.290  48.696  1.00  0.00              
ATOM   1271  H9  DPB B  18      69.512  27.586  47.530  1.00  0.00              
ATOM   1272  H10 DPB B  18      67.966  26.833  47.840  1.00  0.00              
ATOM   1273  H20 DPB B  18      68.046  27.706  50.043  1.00  0.00              
ATOM   1274  H3  DPB B  18      67.749  30.004  49.545  1.00  0.00              
ATOM   1275  H4  DPB B  18      68.562  29.736  48.023  1.00  0.00              
ATOM   1276  H1  DPB B  18      66.804  28.133  47.364  1.00  0.00              
ATOM   1277  H2  DPB B  18      65.989  28.400  48.885  1.00  0.00              
ATOM   1278  C9  DPB B  18      62.201  29.746  47.000  1.00  0.00              
ATOM   1279  H16 DPB B  18      62.163  29.178  47.906  1.00  0.00              
ATOM   1280  H17 DPB B  18      61.372  30.420  46.969  1.00  0.00              
ATOM   1281  H18 DPB B  18      62.153  29.084  46.162  1.00  0.00              
ATOM   1282  C7  DPA B  19      63.581  31.428  48.201  1.00  0.00              
ATOM   1283  H11 DPA B  19      62.753  32.105  48.208  1.00  0.00              
ATOM   1284  H12 DPA B  19      64.495  31.987  48.201  1.00  0.00              
ATOM   1285  C6  DPA B  19      63.530  30.611  49.505  1.00  0.00              
ATOM   1286  C1  DPA B  19      62.204  29.833  49.571  1.00  0.00              
ATOM   1287  O1  DPA B  19      62.128  28.674  49.089  1.00  0.00              
ATOM   1288  O2  DPA B  19      61.055  30.429  50.181  1.00  0.00              
ATOM   1289  C2  DPA B  19      60.233  29.406  50.749  1.00  0.00              
ATOM   1290  C3  DPA B  19      58.998  30.049  51.407  1.00  0.00              
ATOM   1291  N1  DPA B  19      58.151  28.998  51.992  1.00  0.00              
ATOM   1292  C4  DPA B  19      57.720  28.073  50.935  1.00  0.00              
ATOM   1293  H5  DPA B  19      57.104  27.308  51.361  1.00  0.00              
ATOM   1294  H6  DPA B  19      57.163  28.609  50.197  1.00  0.00              
ATOM   1295  H7  DPA B  19      58.579  27.627  50.479  1.00  0.00              
ATOM   1296  C5  DPA B  19      56.973  29.612  52.618  1.00  0.00              
ATOM   1297  H8  DPA B  19      56.356  28.846  53.044  1.00  0.00              
ATOM   1298  H9  DPA B  19      57.287  30.285  53.387  1.00  0.00              
ATOM   1299  H10 DPA B  19      56.413  30.148  51.880  1.00  0.00              
ATOM   1300  H20 DPA B  19      58.674  28.497  52.682  1.00  0.00              
ATOM   1301  H3  DPA B  19      59.312  30.724  52.176  1.00  0.00              
ATOM   1302  H4  DPA B  19      58.440  30.587  50.669  1.00  0.00              
ATOM   1303  H1  DPA B  19      59.919  28.733  49.981  1.00  0.00              
ATOM   1304  H2  DPA B  19      60.791  28.871  51.488  1.00  0.00              
ATOM   1305  C9  DPA B  19      64.709  29.619  49.536  1.00  0.00              
ATOM   1306  H16 DPA B  19      65.631  30.158  49.490  1.00  0.00              
ATOM   1307  H17 DPA B  19      64.672  29.050  50.442  1.00  0.00              
ATOM   1308  H18 DPA B  19      64.640  28.957  48.697  1.00  0.00              
ATOM   1309  C7  DDA B  20      63.623  31.491  50.758  1.00  0.00              
ATOM   1310  H11 DDA B  20      62.806  32.182  50.774  1.00  0.00              
ATOM   1311  H12 DDA B  20      64.546  32.034  50.750  1.00  0.00              
ATOM   1312  C6  DDA B  20      63.571  30.674  52.062  1.00  0.00              
ATOM   1313  C1  DDA B  20      62.233  29.918  52.141  1.00  0.00              
ATOM   1314  O1  DDA B  20      62.134  28.759  51.659  1.00  0.00              
ATOM   1315  O2  DDA B  20      61.101  30.532  52.763  1.00  0.00              
ATOM   1316  C2  DDA B  20      60.269  29.523  53.340  1.00  0.00              
ATOM   1317  C3  DDA B  20      59.050  30.184  54.010  1.00  0.00              
ATOM   1318  N1  DDA B  20      58.193  29.147  54.603  1.00  0.00              
ATOM   1319  C4  DDA B  20      57.735  28.229  53.550  1.00  0.00              
ATOM   1320  H5  DDA B  20      57.112  27.474  53.982  1.00  0.00              
ATOM   1321  H6  DDA B  20      57.179  28.775  52.818  1.00  0.00              
ATOM   1322  H7  DDA B  20      58.582  27.770  53.085  1.00  0.00              
ATOM   1323  C5  DDA B  20      57.029  29.779  55.242  1.00  0.00              
ATOM   1324  H8  DDA B  20      56.406  29.024  55.673  1.00  0.00              
ATOM   1325  H9  DDA B  20      57.363  30.446  56.008  1.00  0.00              
ATOM   1326  H10 DDA B  20      56.473  30.325  54.509  1.00  0.00              
ATOM   1327  H3  DDA B  20      59.382  30.853  54.776  1.00  0.00              
ATOM   1328  H4  DDA B  20      58.494  30.730  53.277  1.00  0.00              
ATOM   1329  H1  DDA B  20      59.935  28.856  52.574  1.00  0.00              
ATOM   1330  H2  DDA B  20      60.825  28.976  54.072  1.00  0.00              
ATOM   1331  C9  DDA B  20      64.733  29.663  52.080  1.00  0.00              
ATOM   1332  H16 DDA B  20      65.664  30.189  52.026  1.00  0.00              
ATOM   1333  H17 DDA B  20      64.697  29.095  52.986  1.00  0.00              
ATOM   1334  H18 DDA B  20      64.646  29.003  51.243  1.00  0.00              
ATOM   1335  C7  DPA B  21      63.692  31.552  53.316  1.00  0.00              
ATOM   1336  H11 DPA B  21      62.885  32.257  53.341  1.00  0.00              
ATOM   1337  H12 DPA B  21      64.622  32.080  53.298  1.00  0.00              
ATOM   1338  C6  DPA B  21      63.639  30.734  54.620  1.00  0.00              
ATOM   1339  C1  DPA B  21      62.290  30.000  54.712  1.00  0.00              
ATOM   1340  O1  DPA B  21      62.168  28.844  54.230  1.00  0.00              
ATOM   1341  O2  DPA B  21      61.174  30.632  55.345  1.00  0.00              
ATOM   1342  C2  DPA B  21      60.332  29.636  55.929  1.00  0.00              
ATOM   1343  C3  DPA B  21      59.130  30.317  56.612  1.00  0.00              
ATOM   1344  N1  DPA B  21      58.263  29.293  57.213  1.00  0.00              
ATOM   1345  C4  DPA B  21      57.780  28.383  56.165  1.00  0.00              
ATOM   1346  H5  DPA B  21      57.149  27.638  56.603  1.00  0.00              
ATOM   1347  H6  DPA B  21      57.225  28.939  55.439  1.00  0.00              
ATOM   1348  H7  DPA B  21      58.615  27.911  55.690  1.00  0.00              
ATOM   1349  C5  DPA B  21      57.116  29.943  57.865  1.00  0.00              
ATOM   1350  H8  DPA B  21      56.486  29.198  58.302  1.00  0.00              
ATOM   1351  H9  DPA B  21      57.468  30.605  58.627  1.00  0.00              
ATOM   1352  H10 DPA B  21      56.560  30.499  57.139  1.00  0.00              
ATOM   1353  H20 DPA B  21      58.782  28.774  57.893  1.00  0.00              
ATOM   1354  H3  DPA B  21      59.481  30.980  57.375  1.00  0.00              
ATOM   1355  H4  DPA B  21      58.576  30.872  55.887  1.00  0.00              
ATOM   1356  H1  DPA B  21      59.979  28.975  55.167  1.00  0.00              
ATOM   1357  H2  DPA B  21      60.887  29.081  56.657  1.00  0.00              
ATOM   1358  C9  DPA B  21      64.785  29.705  54.625  1.00  0.00              
ATOM   1359  H16 DPA B  21      65.723  30.215  54.561  1.00  0.00              
ATOM   1360  H17 DPA B  21      64.749  29.137  55.531  1.00  0.00              
ATOM   1361  H18 DPA B  21      64.679  29.047  53.788  1.00  0.00              
ATOM   1362  C7  DPB B  22      63.786  31.610  55.872  1.00  0.00              
ATOM   1363  H11 DPB B  22      62.992  32.326  55.905  1.00  0.00              
ATOM   1364  H12 DPB B  22      64.725  32.123  55.846  1.00  0.00              
ATOM   1365  C6  DPB B  22      63.734  30.793  57.176  1.00  0.00              
ATOM   1366  C1  DPB B  22      64.863  29.745  57.171  1.00  0.00              
ATOM   1367  O1  DPB B  22      64.655  28.600  56.693  1.00  0.00              
ATOM   1368  O2  DPB B  22      66.146  30.074  57.710  1.00  0.00              
ATOM   1369  C2  DPB B  22      66.758  28.894  58.237  1.00  0.00              
ATOM   1370  C3  DPB B  22      68.140  29.249  58.817  1.00  0.00              
ATOM   1371  N1  DPB B  22      68.770  28.035  59.359  1.00  0.00              
ATOM   1372  C4  DPB B  22      70.088  28.373  59.913  1.00  0.00              
ATOM   1373  H5  DPB B  22      70.546  27.490  60.308  1.00  0.00              
ATOM   1374  H6  DPB B  22      70.705  28.782  59.141  1.00  0.00              
ATOM   1375  H7  DPB B  22      69.972  29.094  60.695  1.00  0.00              
ATOM   1376  C5  DPB B  22      68.928  27.044  58.286  1.00  0.00              
ATOM   1377  H8  DPB B  22      69.387  26.162  58.680  1.00  0.00              
ATOM   1378  H9  DPB B  22      69.546  27.451  57.513  1.00  0.00              
ATOM   1379  H10 DPB B  22      67.969  26.798  57.883  1.00  0.00              
ATOM   1380  H20 DPB B  22      68.193  27.655  60.082  1.00  0.00              
ATOM   1381  H3  DPB B  22      68.024  29.970  59.599  1.00  0.00              
ATOM   1382  H4  DPB B  22      68.758  29.656  58.046  1.00  0.00              
ATOM   1383  H1  DPB B  22      66.874  28.173  57.456  1.00  0.00              
ATOM   1384  H2  DPB B  22      66.140  28.486  59.010  1.00  0.00              
ATOM   1385  C9  DPB B  22      62.373  30.080  57.281  1.00  0.00              
ATOM   1386  H16 DPB B  22      62.337  29.510  58.187  1.00  0.00              
ATOM   1387  H17 DPB B  22      61.589  30.807  57.285  1.00  0.00              
ATOM   1388  H18 DPB B  22      62.248  29.424  56.444  1.00  0.00              
ATOM   1389  C7  DDA B  23      63.907  31.664  58.427  1.00  0.00              
ATOM   1390  H11 DDA B  23      63.126  32.394  58.469  1.00  0.00              
ATOM   1391  H12 DDA B  23      64.854  32.162  58.392  1.00  0.00              
ATOM   1392  C6  DDA B  23      63.855  30.846  59.731  1.00  0.00              
ATOM   1393  C1  DDA B  23      62.485  30.157  59.850  1.00  0.00              
ATOM   1394  O1  DDA B  23      62.316  29.005  59.369  1.00  0.00              
ATOM   1395  O2  DDA B  23      61.403  30.823  60.506  1.00  0.00              
ATOM   1396  C2  DDA B  23      60.541  29.854  61.107  1.00  0.00              
ATOM   1397  C3  DDA B  23      59.375  30.571  61.814  1.00  0.00              
ATOM   1398  N1  DDA B  23      58.489  29.575  62.431  1.00  0.00              
ATOM   1399  C4  DDA B  23      57.957  28.682  61.392  1.00  0.00              
ATOM   1400  H5  DDA B  23      57.311  27.956  61.841  1.00  0.00              
ATOM   1401  H6  DDA B  23      57.405  29.257  60.677  1.00  0.00              
ATOM   1402  H7  DDA B  23      58.766  28.183  60.900  1.00  0.00              
ATOM   1403  C5  DDA B  23      57.377  30.259  63.106  1.00  0.00              
ATOM   1404  H8  DDA B  23      56.731  29.535  63.555  1.00  0.00              
ATOM   1405  H9  DDA B  23      57.766  30.908  63.862  1.00  0.00              
ATOM   1406  H10 DDA B  23      56.825  30.835  62.392  1.00  0.00              
ATOM   1407  H3  DDA B  23      59.764  31.221  62.570  1.00  0.00              
ATOM   1408  H4  DDA B  23      58.825  31.145  61.100  1.00  0.00              
ATOM   1409  H1  DDA B  23      60.153  29.204  60.351  1.00  0.00              
ATOM   1410  H2  DDA B  23      61.093  29.279  61.821  1.00  0.00              
ATOM   1411  C9  DDA B  23      64.967  29.782  59.713  1.00  0.00              
ATOM   1412  H16 DDA B  23      65.920  30.262  59.631  1.00  0.00              
ATOM   1413  H17 DDA B  23      64.931  29.213  60.619  1.00  0.00              
ATOM   1414  H18 DDA B  23      64.823  29.129  58.877  1.00  0.00              
ATOM   1415  C7  DDA B  24      64.054  31.714  60.981  1.00  0.00              
ATOM   1416  H11 DDA B  24      63.286  32.458  61.031  1.00  0.00              
ATOM   1417  H12 DDA B  24      65.010  32.197  60.936  1.00  0.00              
ATOM   1418  C6  DDA B  24      64.003  30.896  62.285  1.00  0.00              
ATOM   1419  C1  DDA B  24      62.623  30.229  62.417  1.00  0.00              
ATOM   1420  O1  DDA B  24      62.431  29.082  61.938  1.00  0.00              
ATOM   1421  O2  DDA B  24      61.560  30.912  63.085  1.00  0.00              
ATOM   1422  C2  DDA B  24      60.687  29.956  63.693  1.00  0.00              
ATOM   1423  C3  DDA B  24      59.541  30.693  64.413  1.00  0.00              
ATOM   1424  N1  DDA B  24      58.645  29.710  65.039  1.00  0.00              
ATOM   1425  C4  DDA B  24      58.087  28.827  64.004  1.00  0.00              
ATOM   1426  H5  DDA B  24      57.434  28.112  64.460  1.00  0.00              
ATOM   1427  H6  DDA B  24      57.538  29.411  63.297  1.00  0.00              
ATOM   1428  H7  DDA B  24      58.883  28.316  63.505  1.00  0.00              
ATOM   1429  C5  DDA B  24      57.551  30.413  65.725  1.00  0.00              
ATOM   1430  H8  DDA B  24      56.899  29.698  66.181  1.00  0.00              
ATOM   1431  H9  DDA B  24      57.957  31.054  66.478  1.00  0.00              
ATOM   1432  H10 DDA B  24      57.002  30.996  65.016  1.00  0.00              
ATOM   1433  H3  DDA B  24      59.948  31.335  65.166  1.00  0.00              
ATOM   1434  H4  DDA B  24      58.993  31.275  63.704  1.00  0.00              
ATOM   1435  H1  DDA B  24      60.281  29.315  62.941  1.00  0.00              
ATOM   1436  H2  DDA B  24      61.237  29.373  64.402  1.00  0.00              
ATOM   1437  C9  DDA B  24      65.098  29.814  62.255  1.00  0.00              
ATOM   1438  H16 DDA B  24      66.058  30.278  62.163  1.00  0.00              
ATOM   1439  H17 DDA B  24      65.061  29.246  63.161  1.00  0.00              
ATOM   1440  H18 DDA B  24      64.934  29.164  61.420  1.00  0.00              
ATOM   1441  C7  DDA B  25      64.229  31.762  63.534  1.00  0.00              
ATOM   1442  H11 DDA B  25      63.474  32.515  63.592  1.00  0.00              
ATOM   1443  H12 DDA B  25      65.192  32.229  63.479  1.00  0.00              
ATOM   1444  C6  DDA B  25      64.178  30.943  64.837  1.00  0.00              
ATOM   1445  C1  DDA B  25      62.789  30.297  64.983  1.00  0.00              
ATOM   1446  O1  DDA B  25      62.573  29.155  64.505  1.00  0.00              
ATOM   1447  O2  DDA B  25      61.743  30.998  65.662  1.00  0.00              
ATOM   1448  C2  DDA B  25      60.861  30.055  66.280  1.00  0.00              
ATOM   1449  C3  DDA B  25      59.736  30.810  67.011  1.00  0.00              
ATOM   1450  N1  DDA B  25      58.830  29.842  67.644  1.00  0.00              
ATOM   1451  C4  DDA B  25      58.247  28.968  66.616  1.00  0.00              
ATOM   1452  H5  DDA B  25      57.587  28.263  67.077  1.00  0.00              
ATOM   1453  H6  DDA B  25      57.700  29.562  65.914  1.00  0.00              
ATOM   1454  H7  DDA B  25      59.029  28.445  66.108  1.00  0.00              
ATOM   1455  C5  DDA B  25      57.754  30.561  68.342  1.00  0.00              
ATOM   1456  H8  DDA B  25      57.094  29.856  68.804  1.00  0.00              
ATOM   1457  H9  DDA B  25      58.178  31.196  69.091  1.00  0.00              
ATOM   1458  H10 DDA B  25      57.206  31.155  67.640  1.00  0.00              
ATOM   1459  H3  DDA B  25      60.158  31.445  67.760  1.00  0.00              
ATOM   1460  H4  DDA B  25      59.190  31.403  66.308  1.00  0.00              
ATOM   1461  H1  DDA B  25      60.438  29.421  65.530  1.00  0.00              
ATOM   1462  H2  DDA B  25      61.409  29.462  66.982  1.00  0.00              
ATOM   1463  C9  DDA B  25      65.254  29.843  64.796  1.00  0.00              
ATOM   1464  H16 DDA B  25      66.221  30.291  64.695  1.00  0.00              
ATOM   1465  H17 DDA B  25      65.218  29.275  65.702  1.00  0.00              
ATOM   1466  H18 DDA B  25      65.071  29.197  63.963  1.00  0.00              
ATOM   1467  C7  DDA B  26      64.431  31.803  66.084  1.00  0.00              
ATOM   1468  H11 DDA B  26      63.688  32.570  66.150  1.00  0.00              
ATOM   1469  H12 DDA B  26      65.400  32.256  66.020  1.00  0.00              
ATOM   1470  C6  DDA B  26      64.380  30.985  67.388  1.00  0.00              
ATOM   1471  C1  DDA B  26      62.981  30.362  67.547  1.00  0.00              
ATOM   1472  O1  DDA B  26      62.743  29.222  67.070  1.00  0.00              
ATOM   1473  O2  DDA B  26      61.953  31.078  68.237  1.00  0.00              
ATOM   1474  C2  DDA B  26      61.064  30.150  68.863  1.00  0.00              
ATOM   1475  C3  DDA B  26      59.957  30.922  69.606  1.00  0.00              
ATOM   1476  N1  DDA B  26      59.042  29.968  70.249  1.00  0.00              
ATOM   1477  C4  DDA B  26      58.435  29.106  69.225  1.00  0.00              
ATOM   1478  H5  DDA B  26      57.769  28.411  69.693  1.00  0.00              
ATOM   1479  H6  DDA B  26      57.892  29.706  68.529  1.00  0.00              
ATOM   1480  H7  DDA B  26      59.205  28.569  68.709  1.00  0.00              
ATOM   1481  C5  DDA B  26      57.986  30.704  70.958  1.00  0.00              
ATOM   1482  H8  DDA B  26      57.320  30.011  71.425  1.00  0.00              
ATOM   1483  H9  DDA B  26      58.427  31.332  71.702  1.00  0.00              
ATOM   1484  H10 DDA B  26      57.441  31.306  70.261  1.00  0.00              
ATOM   1485  H3  DDA B  26      60.399  31.550  70.350  1.00  0.00              
ATOM   1486  H4  DDA B  26      59.414  31.524  68.909  1.00  0.00              
ATOM   1487  H1  DDA B  26      60.622  29.523  68.117  1.00  0.00              
ATOM   1488  H2  DDA B  26      61.609  29.548  69.559  1.00  0.00              
ATOM   1489  C9  DDA B  26      65.437  29.867  67.334  1.00  0.00              
ATOM   1490  H16 DDA B  26      66.410  30.300  67.224  1.00  0.00              
ATOM   1491  H17 DDA B  26      65.401  29.299  68.240  1.00  0.00              
ATOM   1492  H18 DDA B  26      65.236  29.225  66.502  1.00  0.00              
ATOM   1493  C7  DPA B  27      64.659  31.839  68.633  1.00  0.00              
ATOM   1494  H11 DPA B  27      63.928  32.619  68.706  1.00  0.00              
ATOM   1495  H12 DPA B  27      65.634  32.276  68.559  1.00  0.00              
ATOM   1496  C6  DPA B  27      64.608  31.022  69.937  1.00  0.00              
ATOM   1497  C1  DPA B  27      63.201  30.421  70.109  1.00  0.00              
ATOM   1498  O1  DPA B  27      62.939  29.286  69.634  1.00  0.00              
ATOM   1499  O2  DPA B  27      62.191  31.153  70.810  1.00  0.00              
ATOM   1500  C2  DPA B  27      61.294  30.239  71.444  1.00  0.00              
ATOM   1501  C3  DPA B  27      60.207  31.028  72.199  1.00  0.00              
ATOM   1502  N1  DPA B  27      59.283  30.089  72.851  1.00  0.00              
ATOM   1503  C4  DPA B  27      58.652  29.237  71.832  1.00  0.00              
ATOM   1504  H5  DPA B  27      57.980  28.553  72.307  1.00  0.00              
ATOM   1505  H6  DPA B  27      58.112  29.848  71.142  1.00  0.00              
ATOM   1506  H7  DPA B  27      59.407  28.689  71.308  1.00  0.00              
ATOM   1507  C5  DPA B  27      58.246  30.842  73.570  1.00  0.00              
ATOM   1508  H8  DPA B  27      57.573  30.159  74.044  1.00  0.00              
ATOM   1509  H9  DPA B  27      58.706  31.461  74.311  1.00  0.00              
ATOM   1510  H10 DPA B  27      57.705  31.453  72.880  1.00  0.00              
ATOM   1511  H20 DPA B  27      59.790  29.518  73.496  1.00  0.00              
ATOM   1512  H3  DPA B  27      60.666  31.649  72.939  1.00  0.00              
ATOM   1513  H4  DPA B  27      59.667  31.639  71.508  1.00  0.00              
ATOM   1514  H1  DPA B  27      60.834  29.620  70.703  1.00  0.00              
ATOM   1515  H2  DPA B  27      61.836  29.628  72.135  1.00  0.00              
ATOM   1516  C9  DPA B  27      65.646  29.887  69.871  1.00  0.00              
ATOM   1517  H16 DPA B  27      66.624  30.305  69.751  1.00  0.00              
ATOM   1518  H17 DPA B  27      65.611  29.319  70.777  1.00  0.00              
ATOM   1519  H18 DPA B  27      65.426  29.248  69.042  1.00  0.00              
ATOM   1520  C7  DDA B  28      64.913  31.870  71.178  1.00  0.00              
ATOM   1521  H11 DDA B  28      64.196  32.660  71.260  1.00  0.00              
ATOM   1522  H12 DDA B  28      65.894  32.291  71.096  1.00  0.00              
ATOM   1523  C6  DDA B  28      64.862  31.053  72.482  1.00  0.00              
ATOM   1524  C1  DDA B  28      63.448  30.475  72.670  1.00  0.00              
ATOM   1525  O1  DDA B  28      63.162  29.344  72.196  1.00  0.00              
ATOM   1526  O2  DDA B  28      62.459  31.222  73.380  1.00  0.00              
ATOM   1527  C2  DDA B  28      61.550  30.323  74.023  1.00  0.00              
ATOM   1528  C3  DDA B  28      60.485  31.129  74.789  1.00  0.00              
ATOM   1529  N1  DDA B  28      59.553  30.205  75.450  1.00  0.00              
ATOM   1530  C4  DDA B  28      58.898  29.363  74.438  1.00  0.00              
ATOM   1531  H5  DDA B  28      58.219  28.690  74.918  1.00  0.00              
ATOM   1532  H6  DDA B  28      58.360  29.983  73.753  1.00  0.00              
ATOM   1533  H7  DDA B  28      59.639  28.803  73.905  1.00  0.00              
ATOM   1534  C5  DDA B  28      58.536  30.974  76.181  1.00  0.00              
ATOM   1535  H8  DDA B  28      57.856  30.301  76.661  1.00  0.00              
ATOM   1536  H9  DDA B  28      59.013  31.584  76.917  1.00  0.00              
ATOM   1537  H10 DDA B  28      57.996  31.594  75.495  1.00  0.00              
ATOM   1538  H3  DDA B  28      60.962  31.741  75.525  1.00  0.00              
ATOM   1539  H4  DDA B  28      59.947  31.749  74.104  1.00  0.00              
ATOM   1540  H1  DDA B  28      61.075  29.712  73.287  1.00  0.00              
ATOM   1541  H2  DDA B  28      62.090  29.702  74.708  1.00  0.00              
ATOM   1542  C9  DDA B  28      65.882  29.902  72.406  1.00  0.00              
ATOM   1543  H16 DDA B  28      66.864  30.304  72.276  1.00  0.00              
ATOM   1544  H17 DDA B  28      65.846  29.334  73.312  1.00  0.00              
ATOM   1545  H18 DDA B  28      65.643  29.268  71.578  1.00  0.00              
ATOM   1546  C7  DPA B  29      65.193  31.895  73.721  1.00  0.00              
ATOM   1547  H11 DPA B  29      64.491  32.697  73.811  1.00  0.00              
ATOM   1548  H12 DPA B  29      66.181  32.300  73.628  1.00  0.00              
ATOM   1549  C6  DPA B  29      65.141  31.079  75.025  1.00  0.00              
ATOM   1550  C1  DPA B  29      63.721  30.523  75.226  1.00  0.00              
ATOM   1551  O1  DPA B  29      63.412  29.397  74.756  1.00  0.00              
ATOM   1552  O2  DPA B  29      62.751  31.286  75.948  1.00  0.00              
ATOM   1553  C2  DPA B  29      61.836  30.401  76.599  1.00  0.00              
ATOM   1554  C3  DPA B  29      60.792  31.223  77.377  1.00  0.00              
ATOM   1555  N1  DPA B  29      59.851  30.314  78.046  1.00  0.00              
ATOM   1556  C4  DPA B  29      59.172  29.483  77.041  1.00  0.00              
ATOM   1557  H5  DPA B  29      58.487  28.821  77.528  1.00  0.00              
ATOM   1558  H6  DPA B  29      58.637  30.113  76.361  1.00  0.00              
ATOM   1559  H7  DPA B  29      59.897  28.913  76.500  1.00  0.00              
ATOM   1560  C5  DPA B  29      58.854  31.098  78.788  1.00  0.00              
ATOM   1561  H8  DPA B  29      58.170  30.435  79.275  1.00  0.00              
ATOM   1562  H9  DPA B  29      59.348  31.701  79.520  1.00  0.00              
ATOM   1563  H10 DPA B  29      58.318  31.728  78.109  1.00  0.00              
ATOM   1564  H20 DPA B  29      60.351  29.724  78.681  1.00  0.00              
ATOM   1565  H3  DPA B  29      61.286  31.827  78.109  1.00  0.00              
ATOM   1566  H4  DPA B  29      60.256  31.853  76.697  1.00  0.00              
ATOM   1567  H1  DPA B  29      61.343  29.797  75.868  1.00  0.00              
ATOM   1568  H2  DPA B  29      62.372  29.772  77.278  1.00  0.00              
ATOM   1569  C9  DPA B  29      66.142  29.911  74.939  1.00  0.00              
ATOM   1570  H16 DPA B  29      67.130  30.296  74.798  1.00  0.00              
ATOM   1571  H17 DPA B  29      66.107  29.343  75.845  1.00  0.00              
ATOM   1572  H18 DPA B  29      65.885  29.281  74.112  1.00  0.00              
ATOM   1573  C7  TPB B  30      65.500  31.914  76.262  1.00  0.00              
ATOM   1574  H11 TPB B  30      64.811  32.728  76.358  1.00  0.00              
ATOM   1575  H12 TPB B  30      66.493  32.304  76.159  1.00  0.00              
ATOM   1576  C6  TPB B  30      65.449  31.097  77.566  1.00  0.00              
ATOM   1577  C1  TPB B  30      66.428  29.913  77.469  1.00  0.00              
ATOM   1578  O1  TPB B  30      66.039  28.809  77.009  1.00  0.00              
ATOM   1579  O2  TPB B  30      67.783  30.070  77.902  1.00  0.00              
ATOM   1580  C2  TPB B  30      68.279  28.816  78.379  1.00  0.00              
ATOM   1581  C3  TPB B  30      69.736  28.983  78.844  1.00  0.00              
ATOM   1582  N1  TPB B  30      70.246  27.694  79.335  1.00  0.00              
ATOM   1583  C4  TPB B  30      71.636  27.855  79.780  1.00  0.00              
ATOM   1584  H5  TPB B  30      72.009  26.916  80.135  1.00  0.00              
ATOM   1585  H6  TPB B  30      72.238  28.187  78.959  1.00  0.00              
ATOM   1586  H7  TPB B  30      71.677  28.576  80.568  1.00  0.00              
ATOM   1587  C5  TPB B  30      70.189  26.701  78.252  1.00  0.00              
ATOM   1588  H8  TPB B  30      70.560  25.764  78.607  1.00  0.00              
ATOM   1589  H9  TPB B  30      70.790  27.035  77.431  1.00  0.00              
ATOM   1590  H10 TPB B  30      69.176  26.585  77.927  1.00  0.00              
ATOM   1591  H20 TPB B  30      69.685  27.383  80.101  1.00  0.00              
ATOM   1592  H3  TPB B  30      69.777  29.706  79.633  1.00  0.00              
ATOM   1593  H4  TPB B  30      70.337  29.316  78.025  1.00  0.00              
ATOM   1594  H1  TPB B  30      68.236  28.093  77.591  1.00  0.00              
ATOM   1595  H2  TPB B  30      67.677  28.482  79.198  1.00  0.00              
ATOM   1596  C9  TPB B  30      64.020  30.564  77.781  1.00  0.00              
ATOM   1597  H16 TPB B  30      63.983  29.995  78.686  1.00  0.00              
ATOM   1598  H17 TPB B  30      63.339  31.386  77.847  1.00  0.00              
ATOM   1599  H18 TPB B  30      63.745  29.939  76.957  1.00  0.00              
ATOM   1600  H19 TPB B  30      65.724  31.722  78.389  1.00  0.00              
TER
ATOM   1601  C7  HPB C   1      15.757  83.523   2.388  1.00  0.00              
ATOM   1602  C8  HPB C   1      15.567  84.501   1.215  1.00  0.00              
ATOM   1603  H13 HPB C   1      15.478  83.950   0.301  1.00  0.00              
ATOM   1604  H14 HPB C   1      14.678  85.076   1.370  1.00  0.00              
ATOM   1605  H15 HPB C   1      16.410  85.157   1.156  1.00  0.00              
ATOM   1606  H11 HPB C   1      16.645  82.947   2.232  1.00  0.00              
ATOM   1607  H12 HPB C   1      14.913  82.867   2.447  1.00  0.00              
ATOM   1608  C6  HPB C   1      15.883  84.316   3.702  1.00  0.00              
ATOM   1609  C1  HPB C   1      14.604  85.144   3.927  1.00  0.00              
ATOM   1610  O1  HPB C   1      14.526  86.315   3.473  1.00  0.00              
ATOM   1611  O2  HPB C   1      13.506  84.581   4.651  1.00  0.00              
ATOM   1612  C2  HPB C   1      12.795  85.624   5.323  1.00  0.00              
ATOM   1613  C3  HPB C   1      11.613  85.020   6.103  1.00  0.00              
ATOM   1614  N1  HPB C   1      10.882  86.091   6.794  1.00  0.00              
ATOM   1615  C4  HPB C   1       9.754  85.514   7.537  1.00  0.00              
ATOM   1616  H5  HPB C   1       9.222  86.295   8.040  1.00  0.00              
ATOM   1617  H6  HPB C   1       9.096  85.015   6.858  1.00  0.00              
ATOM   1618  H7  HPB C   1      10.123  84.813   8.257  1.00  0.00              
ATOM   1619  C5  HPB C   1      10.376  87.056   5.806  1.00  0.00              
ATOM   1620  H8  HPB C   1       9.844  87.835   6.309  1.00  0.00              
ATOM   1621  H9  HPB C   1       9.718  86.556   5.125  1.00  0.00              
ATOM   1622  H10 HPB C   1      11.197  87.475   5.264  1.00  0.00              
ATOM   1623  H20 HPB C   1      11.496  86.557   7.431  1.00  0.00              
ATOM   1624  H3  HPB C   1      11.981  84.318   6.823  1.00  0.00              
ATOM   1625  H4  HPB C   1      10.956  84.521   5.424  1.00  0.00              
ATOM   1626  H1  HPB C   1      12.428  86.326   4.605  1.00  0.00              
ATOM   1627  H2  HPB C   1      13.452  86.124   6.004  1.00  0.00              
ATOM   1628  C9  HPB C   1      17.098  85.259   3.618  1.00  0.00              
ATOM   1629  H16 HPB C   1      17.186  85.810   4.530  1.00  0.00              
ATOM   1630  H17 HPB C   1      17.985  84.684   3.461  1.00  0.00              
ATOM   1631  H18 HPB C   1      16.965  85.938   2.803  1.00  0.00              
ATOM   1632  C7  DDA C   2      16.077  83.408   4.924  1.00  0.00              
ATOM   1633  H11 DDA C   2      16.969  82.829   4.806  1.00  0.00              
ATOM   1634  H12 DDA C   2      15.237  82.748   5.020  1.00  0.00              
ATOM   1635  C6  DDA C   2      16.202  84.200   6.239  1.00  0.00              
ATOM   1636  C1  DDA C   2      17.431  85.123   6.164  1.00  0.00              
ATOM   1637  O1  DDA C   2      17.315  86.292   5.716  1.00  0.00              
ATOM   1638  O2  DDA C   2      18.706  84.651   6.606  1.00  0.00              
ATOM   1639  C2  DDA C   2      19.476  85.750   7.104  1.00  0.00              
ATOM   1640  C3  DDA C   2      20.849  85.241   7.579  1.00  0.00              
ATOM   1641  N1  DDA C   2      21.639  86.370   8.090  1.00  0.00              
ATOM   1642  C4  DDA C   2      21.829  87.360   7.019  1.00  0.00              
ATOM   1643  H5  DDA C   2      22.404  88.181   7.390  1.00  0.00              
ATOM   1644  H6  DDA C   2      22.343  86.905   6.200  1.00  0.00              
ATOM   1645  H7  DDA C   2      20.874  87.713   6.689  1.00  0.00              
ATOM   1646  C5  DDA C   2      22.951  85.884   8.544  1.00  0.00              
ATOM   1647  H8  DDA C   2      23.526  86.706   8.915  1.00  0.00              
ATOM   1648  H9  DDA C   2      22.813  85.166   9.323  1.00  0.00              
ATOM   1649  H10 DDA C   2      23.468  85.429   7.725  1.00  0.00              
ATOM   1650  H3  DDA C   2      20.713  84.521   8.359  1.00  0.00              
ATOM   1651  H4  DDA C   2      21.364  84.786   6.760  1.00  0.00              
ATOM   1652  H1  DDA C   2      19.614  86.469   6.325  1.00  0.00              
ATOM   1653  H2  DDA C   2      18.960  86.205   7.922  1.00  0.00              
ATOM   1654  C9  DDA C   2      14.934  85.049   6.449  1.00  0.00              
ATOM   1655  H16 DDA C   2      14.080  84.408   6.500  1.00  0.00              
ATOM   1656  H17 DDA C   2      15.022  85.601   7.361  1.00  0.00              
ATOM   1657  H18 DDA C   2      14.822  85.730   5.631  1.00  0.00              
ATOM   1658  C7  DDA C   3      16.368  83.291   7.464  1.00  0.00              
ATOM   1659  H11 DDA C   3      17.252  82.698   7.355  1.00  0.00              
ATOM   1660  H12 DDA C   3      15.518  82.645   7.552  1.00  0.00              
ATOM   1661  C6  DDA C   3      16.494  84.084   8.778  1.00  0.00              
ATOM   1662  C1  DDA C   3      17.739  84.986   8.715  1.00  0.00              
ATOM   1663  O1  DDA C   3      17.646  86.157   8.263  1.00  0.00              
ATOM   1664  O2  DDA C   3      19.003  84.495   9.170  1.00  0.00              
ATOM   1665  C2  DDA C   3      19.785  85.581   9.672  1.00  0.00              
ATOM   1666  C3  DDA C   3      21.145  85.051  10.163  1.00  0.00              
ATOM   1667  N1  DDA C   3      21.949  86.167  10.679  1.00  0.00              
ATOM   1668  C4  DDA C   3      22.163  87.152   9.609  1.00  0.00              
ATOM   1669  H5  DDA C   3      22.748  87.966   9.985  1.00  0.00              
ATOM   1670  H6  DDA C   3      22.679  86.688   8.796  1.00  0.00              
ATOM   1671  H7  DDA C   3      21.219  87.521   9.268  1.00  0.00              
ATOM   1672  C5  DDA C   3      23.247  85.662  11.148  1.00  0.00              
ATOM   1673  H8  DDA C   3      23.832  86.474  11.523  1.00  0.00              
ATOM   1674  H9  DDA C   3      23.091  84.946  11.926  1.00  0.00              
ATOM   1675  H10 DDA C   3      23.763  85.196  10.334  1.00  0.00              
ATOM   1676  H3  DDA C   3      20.988  84.333  10.941  1.00  0.00              
ATOM   1677  H4  DDA C   3      21.660  84.586   9.350  1.00  0.00              
ATOM   1678  H1  DDA C   3      19.941  86.296   8.894  1.00  0.00              
ATOM   1679  H2  DDA C   3      19.268  86.046  10.486  1.00  0.00              
ATOM   1680  C9  DDA C   3      15.239  84.953   8.974  1.00  0.00              
ATOM   1681  H16 DDA C   3      14.373  84.328   9.018  1.00  0.00              
ATOM   1682  H17 DDA C   3      15.326  85.505   9.887  1.00  0.00              
ATOM   1683  H18 DDA C   3      15.145  85.635   8.154  1.00  0.00              
ATOM   1684  C7  DPA C   4      16.633  83.174  10.006  1.00  0.00              
ATOM   1685  H11 DPA C   4      17.509  82.566   9.907  1.00  0.00              
ATOM   1686  H12 DPA C   4      15.773  82.542  10.086  1.00  0.00              
ATOM   1687  C6  DPA C   4      16.759  83.967  11.320  1.00  0.00              
ATOM   1688  C1  DPA C   4      18.021  84.849  11.268  1.00  0.00              
ATOM   1689  O1  DPA C   4      17.950  86.019  10.814  1.00  0.00              
ATOM   1690  O2  DPA C   4      19.270  84.337  11.737  1.00  0.00              
ATOM   1691  C2  DPA C   4      20.064  85.411  12.244  1.00  0.00              
ATOM   1692  C3  DPA C   4      21.411  84.860  12.750  1.00  0.00              
ATOM   1693  N1  DPA C   4      22.228  85.964  13.272  1.00  0.00              
ATOM   1694  C4  DPA C   4      22.470  86.944  12.202  1.00  0.00              
ATOM   1695  H5  DPA C   4      23.063  87.749  12.583  1.00  0.00              
ATOM   1696  H6  DPA C   4      22.985  86.470  11.395  1.00  0.00              
ATOM   1697  H7  DPA C   4      21.534  87.327  11.852  1.00  0.00              
ATOM   1698  C5  DPA C   4      23.513  85.438  13.753  1.00  0.00              
ATOM   1699  H8  DPA C   4      24.108  86.242  14.133  1.00  0.00              
ATOM   1700  H9  DPA C   4      23.337  84.726  14.532  1.00  0.00              
ATOM   1701  H10 DPA C   4      24.030  84.964  12.946  1.00  0.00              
ATOM   1702  H20 DPA C   4      21.744  86.408  14.028  1.00  0.00              
ATOM   1703  H3  DPA C   4      21.236  84.148  13.528  1.00  0.00              
ATOM   1704  H4  DPA C   4      21.926  84.386  11.941  1.00  0.00              
ATOM   1705  H1  DPA C   4      20.240  86.123  11.467  1.00  0.00              
ATOM   1706  H2  DPA C   4      19.548  85.886  13.053  1.00  0.00              
ATOM   1707  C9  DPA C   4      15.517  84.858  11.503  1.00  0.00              
ATOM   1708  H16 DPA C   4      14.640  84.245  11.538  1.00  0.00              
ATOM   1709  H17 DPA C   4      15.604  85.408  12.415  1.00  0.00              
ATOM   1710  H18 DPA C   4      15.442  85.539  10.681  1.00  0.00              
ATOM   1711  C7  DPB C   5      16.873  83.056  12.551  1.00  0.00              
ATOM   1712  H11 DPB C   5      17.738  82.435  12.461  1.00  0.00              
ATOM   1713  H12 DPB C   5      16.000  82.440  12.624  1.00  0.00              
ATOM   1714  C6  DPB C   5      16.998  83.850  13.865  1.00  0.00              
ATOM   1715  C1  DPB C   5      15.767  84.761  14.036  1.00  0.00              
ATOM   1716  O1  DPB C   5      15.783  85.931  13.573  1.00  0.00              
ATOM   1717  O2  DPB C   5      14.609  84.277  14.718  1.00  0.00              
ATOM   1718  C2  DPB C   5      13.941  85.368  15.357  1.00  0.00              
ATOM   1719  C3  DPB C   5      12.693  84.846  16.092  1.00  0.00              
ATOM   1720  N1  DPB C   5      12.006  85.968  16.749  1.00  0.00              
ATOM   1721  C4  DPB C   5      10.815  85.471  17.450  1.00  0.00              
ATOM   1722  H5  DPB C   5      10.315  86.288  17.927  1.00  0.00              
ATOM   1723  H6  DPB C   5      10.153  85.009  16.747  1.00  0.00              
ATOM   1724  H7  DPB C   5      11.109  84.754  18.187  1.00  0.00              
ATOM   1725  C5  DPB C   5      11.602  86.955  15.736  1.00  0.00              
ATOM   1726  H8  DPB C   5      11.103  87.772  16.214  1.00  0.00              
ATOM   1727  H9  DPB C   5      10.940  86.494  15.033  1.00  0.00              
ATOM   1728  H10 DPB C   5      12.470  87.317  15.226  1.00  0.00              
ATOM   1729  H20 DPB C   5      12.625  86.399  17.406  1.00  0.00              
ATOM   1730  H3  DPB C   5      12.987  84.128  16.829  1.00  0.00              
ATOM   1731  H4  DPB C   5      12.031  84.386  15.390  1.00  0.00              
ATOM   1732  H1  DPB C   5      13.648  86.086  14.620  1.00  0.00              
ATOM   1733  H2  DPB C   5      14.603  85.829  16.059  1.00  0.00              
ATOM   1734  C9  DPB C   5      18.273  84.711  13.824  1.00  0.00              
ATOM   1735  H16 DPB C   5      18.361  85.264  14.737  1.00  0.00              
ATOM   1736  H17 DPB C   5      19.128  84.079  13.706  1.00  0.00              
ATOM   1737  H18 DPB C   5      18.218  85.392  13.000  1.00  0.00              
ATOM   1738  C7  DDB C   6      17.083  82.940  15.098  1.00  0.00              
ATOM   1739  H11 DDB C   6      17.941  82.304  15.017  1.00  0.00              
ATOM   1740  H12 DDB C   6      16.202  82.337  15.164  1.00  0.00              
ATOM   1741  C6  DDB C   6      17.210  83.733  16.412  1.00  0.00              
ATOM   1742  C1  DDB C   6      15.993  84.663  16.570  1.00  0.00              
ATOM   1743  O1  DDB C   6      16.032  85.832  16.106  1.00  0.00              
ATOM   1744  O2  DDB C   6      14.820  84.199  17.242  1.00  0.00              
ATOM   1745  C2  DDB C   6      14.164  85.301  17.872  1.00  0.00              
ATOM   1746  C3  DDB C   6      12.900  84.801  18.596  1.00  0.00              
ATOM   1747  N1  DDB C   6      12.225  85.935  19.244  1.00  0.00              
ATOM   1748  C4  DDB C   6      11.019  85.459  19.935  1.00  0.00              
ATOM   1749  H5  DDB C   6      10.528  86.284  20.407  1.00  0.00              
ATOM   1750  H6  DDB C   6      10.357  85.007  19.226  1.00  0.00              
ATOM   1751  H7  DDB C   6      11.295  84.737  20.676  1.00  0.00              
ATOM   1752  C5  DDB C   6      11.847  86.927  18.227  1.00  0.00              
ATOM   1753  H8  DDB C   6      11.355  87.753  18.699  1.00  0.00              
ATOM   1754  H9  DDB C   6      11.185  86.476  17.518  1.00  0.00              
ATOM   1755  H10 DDB C   6      12.724  87.275  17.724  1.00  0.00              
ATOM   1756  H3  DDB C   6      13.175  84.081  19.337  1.00  0.00              
ATOM   1757  H4  DDB C   6      12.237  84.351  17.888  1.00  0.00              
ATOM   1758  H1  DDB C   6      13.888  86.023  17.132  1.00  0.00              
ATOM   1759  H2  DDB C   6      14.826  85.754  18.581  1.00  0.00              
ATOM   1760  C9  DDB C   6      18.499  84.573  16.383  1.00  0.00              
ATOM   1761  H16 DDB C   6      18.587  85.126  17.295  1.00  0.00              
ATOM   1762  H17 DDB C   6      19.344  83.927  16.273  1.00  0.00              
ATOM   1763  H18 DDB C   6      18.461  85.254  15.557  1.00  0.00              
ATOM   1764  C7  DPA C   7      17.269  82.824  17.647  1.00  0.00              
ATOM   1765  H11 DPA C   7      18.117  82.174  17.576  1.00  0.00              
ATOM   1766  H12 DPA C   7      16.376  82.236  17.706  1.00  0.00              
ATOM   1767  C6  DPA C   7      17.395  83.617  18.962  1.00  0.00              
ATOM   1768  C1  DPA C   7      18.697  84.436  18.943  1.00  0.00              
ATOM   1769  O1  DPA C   7      18.698  85.607  18.482  1.00  0.00              
ATOM   1770  O2  DPA C   7      19.907  83.867  19.450  1.00  0.00              
ATOM   1771  C2  DPA C   7      20.738  84.905  19.977  1.00  0.00              
ATOM   1772  C3  DPA C   7      22.041  84.291  20.523  1.00  0.00              
ATOM   1773  N1  DPA C   7      22.895  85.359  21.065  1.00  0.00              
ATOM   1774  C4  DPA C   7      23.215  86.320  19.999  1.00  0.00              
ATOM   1775  H5  DPA C   7      23.835  87.096  20.393  1.00  0.00              
ATOM   1776  H6  DPA C   7      23.730  85.816  19.209  1.00  0.00              
ATOM   1777  H7  DPA C   7      22.309  86.745  19.619  1.00  0.00              
ATOM   1778  C5  DPA C   7      24.139  84.773  21.586  1.00  0.00              
ATOM   1779  H8  DPA C   7      24.760  85.549  21.980  1.00  0.00              
ATOM   1780  H9  DPA C   7      23.906  84.075  22.361  1.00  0.00              
ATOM   1781  H10 DPA C   7      24.656  84.270  20.795  1.00  0.00              
ATOM   1782  H20 DPA C   7      22.412  85.829  21.804  1.00  0.00              
ATOM   1783  H3  DPA C   7      21.809  83.592  21.298  1.00  0.00              
ATOM   1784  H4  DPA C   7      22.557  83.789  19.733  1.00  0.00              
ATOM   1785  H1  DPA C   7      20.970  85.603  19.201  1.00  0.00              
ATOM   1786  H2  DPA C   7      20.221  85.408  20.768  1.00  0.00              
ATOM   1787  C9  DPA C   7      16.192  84.567  19.104  1.00  0.00              
ATOM   1788  H16 DPA C   7      15.287  83.998  19.117  1.00  0.00              
ATOM   1789  H17 DPA C   7      16.280  85.117  20.017  1.00  0.00              
ATOM   1790  H18 DPA C   7      16.174  85.247  18.278  1.00  0.00              
ATOM   1791  C7  DDA C   8      17.428  82.709  20.199  1.00  0.00              
ATOM   1792  H11 DDA C   8      18.265  82.046  20.137  1.00  0.00              
ATOM   1793  H12 DDA C   8      16.525  82.135  20.248  1.00  0.00              
ATOM   1794  C6  DDA C   8      17.554  83.501  21.512  1.00  0.00              
ATOM   1795  C1  DDA C   8      18.870  84.300  21.506  1.00  0.00              
ATOM   1796  O1  DDA C   8      18.894  85.470  21.044  1.00  0.00              
ATOM   1797  O2  DDA C   8      20.065  83.712  22.025  1.00  0.00              
ATOM   1798  C2  DDA C   8      20.907  84.737  22.559  1.00  0.00              
ATOM   1799  C3  DDA C   8      22.193  84.103  23.119  1.00  0.00              
ATOM   1800  N1  DDA C   8      23.060  85.157  23.668  1.00  0.00              
ATOM   1801  C4  DDA C   8      23.405  86.110  22.604  1.00  0.00              
ATOM   1802  H5  DDA C   8      24.035  86.878  23.003  1.00  0.00              
ATOM   1803  H6  DDA C   8      23.920  85.598  21.820  1.00  0.00              
ATOM   1804  H7  DDA C   8      22.511  86.551  22.215  1.00  0.00              
ATOM   1805  C5  DDA C   8      24.289  84.552  24.202  1.00  0.00              
ATOM   1806  H8  DDA C   8      24.919  85.319  24.600  1.00  0.00              
ATOM   1807  H9  DDA C   8      24.037  83.859  24.976  1.00  0.00              
ATOM   1808  H10 DDA C   8      24.805  84.040  23.417  1.00  0.00              
ATOM   1809  H3  DDA C   8      21.943  83.410  23.894  1.00  0.00              
ATOM   1810  H4  DDA C   8      22.709  83.591  22.334  1.00  0.00              
ATOM   1811  H1  DDA C   8      21.158  85.430  21.786  1.00  0.00              
ATOM   1812  H2  DDA C   8      20.390  85.249  23.343  1.00  0.00              
ATOM   1813  C9  DDA C   8      16.364  84.472  21.643  1.00  0.00              
ATOM   1814  H16 DDA C   8      15.450  83.917  21.647  1.00  0.00              
ATOM   1815  H17 DDA C   8      16.452  85.023  22.555  1.00  0.00              
ATOM   1816  H18 DDA C   8      16.366  85.150  20.814  1.00  0.00              
ATOM   1817  C7  DPB C   9      17.558  82.595  22.752  1.00  0.00              
ATOM   1818  H11 DPB C   9      18.386  81.918  22.699  1.00  0.00              
ATOM   1819  H12 DPB C   9      16.646  82.036  22.793  1.00  0.00              
ATOM   1820  C6  DPB C   9      17.684  83.388  24.065  1.00  0.00              
ATOM   1821  C1  DPB C   9      16.511  84.378  24.184  1.00  0.00              
ATOM   1822  O1  DPB C   9      16.620  85.541  23.717  1.00  0.00              
ATOM   1823  O2  DPB C   9      15.296  83.975  24.822  1.00  0.00              
ATOM   1824  C2  DPB C   9      14.677  85.111  25.429  1.00  0.00              
ATOM   1825  C3  DPB C   9      13.370  84.677  26.117  1.00  0.00              
ATOM   1826  N1  DPB C   9      12.732  85.846  26.741  1.00  0.00              
ATOM   1827  C4  DPB C   9      11.485  85.431  27.398  1.00  0.00              
ATOM   1828  H5  DPB C   9      11.021  86.282  27.851  1.00  0.00              
ATOM   1829  H6  DPB C   9      10.824  85.008  26.672  1.00  0.00              
ATOM   1830  H7  DPB C   9      11.704  84.702  28.149  1.00  0.00              
ATOM   1831  C5  DPB C   9      12.433  86.849  25.710  1.00  0.00              
ATOM   1832  H8  DPB C   9      11.969  87.699  26.163  1.00  0.00              
ATOM   1833  H9  DPB C   9      11.771  86.426  24.983  1.00  0.00              
ATOM   1834  H10 DPB C   9      13.342  87.151  25.231  1.00  0.00              
ATOM   1835  H20 DPB C   9      13.351  86.241  27.419  1.00  0.00              
ATOM   1836  H3  DPB C   9      13.588  83.947  26.869  1.00  0.00              
ATOM   1837  H4  DPB C   9      12.708  84.255  25.391  1.00  0.00              
ATOM   1838  H1  DPB C   9      14.460  85.842  24.678  1.00  0.00              
ATOM   1839  H2  DPB C   9      15.341  85.534  26.155  1.00  0.00              
ATOM   1840  C9  DPB C   9      19.014  84.166  24.070  1.00  0.00              
ATOM   1841  H16 DPB C   9      19.102  84.717  24.983  1.00  0.00              
ATOM   1842  H17 DPB C   9      19.829  83.479  23.988  1.00  0.00              
ATOM   1843  H18 DPB C   9      19.034  84.843  23.242  1.00  0.00              
ATOM   1844  C7  DPB C  10      17.664  82.483  25.306  1.00  0.00              
ATOM   1845  H11 DPB C  10      18.480  81.793  25.262  1.00  0.00              
ATOM   1846  H12 DPB C  10      16.741  81.940  25.339  1.00  0.00              
ATOM   1847  C6  DPB C  10      17.790  83.276  26.620  1.00  0.00              
ATOM   1848  C1  DPB C  10      16.631  84.285  26.725  1.00  0.00              
ATOM   1849  O1  DPB C  10      16.762  85.445  26.257  1.00  0.00              
ATOM   1850  O2  DPB C  10      15.404  83.902  27.352  1.00  0.00              
ATOM   1851  C2  DPB C  10      14.797  85.050  27.952  1.00  0.00              
ATOM   1852  C3  DPB C  10      13.477  84.637  28.628  1.00  0.00              
ATOM   1853  N1  DPB C  10      12.851  85.817  29.243  1.00  0.00              
ATOM   1854  C4  DPB C  10      11.592  85.425  29.889  1.00  0.00              
ATOM   1855  H5  DPB C  10      11.137  86.283  30.336  1.00  0.00              
ATOM   1856  H6  DPB C  10      10.930  85.010  29.157  1.00  0.00              
ATOM   1857  H7  DPB C  10      11.792  84.692  30.643  1.00  0.00              
ATOM   1858  C5  DPB C  10      12.578  86.824  28.207  1.00  0.00              
ATOM   1859  H8  DPB C  10      12.124  87.683  28.655  1.00  0.00              
ATOM   1860  H9  DPB C  10      11.917  86.411  27.475  1.00  0.00              
ATOM   1861  H10 DPB C  10      13.496  87.111  27.737  1.00  0.00              
ATOM   1862  H20 DPB C  10      13.470  86.203  29.928  1.00  0.00              
ATOM   1863  H3  DPB C  10      13.675  83.906  29.383  1.00  0.00              
ATOM   1864  H4  DPB C  10      12.814  84.226  27.896  1.00  0.00              
ATOM   1865  H1  DPB C  10      14.598  85.783  27.197  1.00  0.00              
ATOM   1866  H2  DPB C  10      15.459  85.463  28.683  1.00  0.00              
ATOM   1867  C9  DPB C  10      19.132  84.033  26.636  1.00  0.00              
ATOM   1868  H16 DPB C  10      19.219  84.584  27.549  1.00  0.00              
ATOM   1869  H17 DPB C  10      19.936  83.333  26.563  1.00  0.00              
ATOM   1870  H18 DPB C  10      19.169  84.709  25.807  1.00  0.00              
ATOM   1871  C7  DDA C  11      17.742  82.375  27.861  1.00  0.00              
ATOM   1872  H11 DDA C  11      18.548  81.671  27.826  1.00  0.00              
ATOM   1873  H12 DDA C  11      16.812  81.845  27.886  1.00  0.00              
ATOM   1874  C6  DDA C  11      17.868  83.168  29.175  1.00  0.00              
ATOM   1875  C1  DDA C  11      19.221  83.902  29.203  1.00  0.00              
ATOM   1876  O1  DDA C  11      19.315  85.067  28.737  1.00  0.00              
ATOM   1877  O2  DDA C  11      20.371  83.260  29.760  1.00  0.00              
ATOM   1878  C2  DDA C  11      21.245  84.246  30.314  1.00  0.00              
ATOM   1879  C3  DDA C  11      22.484  83.553  30.914  1.00  0.00              
ATOM   1880  N1  DDA C  11      23.383  84.567  31.483  1.00  0.00              
ATOM   1881  C4  DDA C  11      23.805  85.497  30.427  1.00  0.00              
ATOM   1882  H5  DDA C  11      24.460  86.235  30.841  1.00  0.00              
ATOM   1883  H6  DDA C  11      24.318  84.957  29.659  1.00  0.00              
ATOM   1884  H7  DDA C  11      22.945  85.978  30.009  1.00  0.00              
ATOM   1885  C5  DDA C  11      24.565  83.907  32.056  1.00  0.00              
ATOM   1886  H8  DDA C  11      25.221  84.644  32.470  1.00  0.00              
ATOM   1887  H9  DDA C  11      24.258  83.231  32.824  1.00  0.00              
ATOM   1888  H10 DDA C  11      25.078  83.365  31.289  1.00  0.00              
ATOM   1889  H3  DDA C  11      22.177  82.876  31.683  1.00  0.00              
ATOM   1890  H4  DDA C  11      22.996  83.013  30.146  1.00  0.00              
ATOM   1891  H1  DDA C  11      21.553  84.922  29.545  1.00  0.00              
ATOM   1892  H2  DDA C  11      20.733  84.786  31.082  1.00  0.00              
ATOM   1893  C9  DDA C  11      16.724  84.196  29.265  1.00  0.00              
ATOM   1894  H16 DDA C  11      15.784  83.685  29.245  1.00  0.00              
ATOM   1895  H17 DDA C  11      16.812  84.745  30.179  1.00  0.00              
ATOM   1896  H18 DDA C  11      16.782  84.868  28.436  1.00  0.00              
ATOM   1897  C7  DDA C  12      17.794  82.268  30.417  1.00  0.00              
ATOM   1898  H11 DDA C  12      18.588  81.552  30.391  1.00  0.00              
ATOM   1899  H12 DDA C  12      16.854  81.755  30.435  1.00  0.00              
ATOM   1900  C6  DDA C  12      17.920  83.061  31.731  1.00  0.00              
ATOM   1901  C1  DDA C  12      19.283  83.774  31.772  1.00  0.00              
ATOM   1902  O1  DDA C  12      19.402  84.936  31.305  1.00  0.00              
ATOM   1903  O2  DDA C  12      20.418  83.114  32.340  1.00  0.00              
ATOM   1904  C2  DDA C  12      21.302  84.086  32.901  1.00  0.00              
ATOM   1905  C3  DDA C  12      22.524  83.375  33.515  1.00  0.00              
ATOM   1906  N1  DDA C  12      23.434  84.375  34.092  1.00  0.00              
ATOM   1907  C4  DDA C  12      23.882  85.296  33.038  1.00  0.00              
ATOM   1908  H5  DDA C  12      24.544  86.024  33.458  1.00  0.00              
ATOM   1909  H6  DDA C  12      24.391  84.746  32.277  1.00  0.00              
ATOM   1910  H7  DDA C  12      23.033  85.790  32.612  1.00  0.00              
ATOM   1911  C5  DDA C  12      24.600  83.695  34.677  1.00  0.00              
ATOM   1912  H8  DDA C  12      25.262  84.424  35.096  1.00  0.00              
ATOM   1913  H9  DDA C  12      24.274  83.027  35.443  1.00  0.00              
ATOM   1914  H10 DDA C  12      25.112  83.145  33.915  1.00  0.00              
ATOM   1915  H3  DDA C  12      22.199  82.704  34.281  1.00  0.00              
ATOM   1916  H4  DDA C  12      23.034  82.825  32.754  1.00  0.00              
ATOM   1917  H1  DDA C  12      21.629  84.756  32.135  1.00  0.00              
ATOM   1918  H2  DDA C  12      20.791  84.637  33.663  1.00  0.00              
ATOM   1919  C9  DDA C  12      16.792  84.107  31.809  1.00  0.00              
ATOM   1920  H16 DDA C  12      15.843  83.613  31.780  1.00  0.00              
ATOM   1921  H17 DDA C  12      16.879  84.659  32.722  1.00  0.00              
ATOM   1922  H18 DDA C  12      16.869  84.779  30.978  1.00  0.00              
ATOM   1923  C7  DPB C  13      17.818  82.166  32.973  1.00  0.00              
ATOM   1924  H11 DPB C  13      18.601  81.437  32.956  1.00  0.00              
ATOM   1925  H12 DPB C  13      16.870  81.667  32.983  1.00  0.00              
ATOM   1926  C6  DPB C  13      17.944  82.960  34.287  1.00  0.00              
ATOM   1927  C1  DPB C  13      16.833  84.023  34.355  1.00  0.00              
ATOM   1928  O1  DPB C  13      17.035  85.174  33.886  1.00  0.00              
ATOM   1929  O2  DPB C  13      15.571  83.705  34.947  1.00  0.00              
ATOM   1930  C2  DPB C  13      15.004  84.883  35.524  1.00  0.00              
ATOM   1931  C3  DPB C  13      13.646  84.539  36.162  1.00  0.00              
ATOM   1932  N1  DPB C  13      13.062  85.751  36.754  1.00  0.00              
ATOM   1933  C4  DPB C  13      11.765  85.422  37.364  1.00  0.00              
ATOM   1934  H5  DPB C  13      11.341  86.305  37.795  1.00  0.00              
ATOM   1935  H6  DPB C  13      11.106  85.038  36.615  1.00  0.00              
ATOM   1936  H7  DPB C  13      11.906  84.686  38.127  1.00  0.00              
ATOM   1937  C5  DPB C  13      12.867  86.764  35.707  1.00  0.00              
ATOM   1938  H8  DPB C  13      12.442  87.645  36.138  1.00  0.00              
ATOM   1939  H9  DPB C  13      12.208  86.380  34.957  1.00  0.00              
ATOM   1940  H10 DPB C  13      13.813  87.002  35.263  1.00  0.00              
ATOM   1941  H20 DPB C  13      13.678  86.110  37.455  1.00  0.00              
ATOM   1942  H3  DPB C  13      13.786  83.802  36.925  1.00  0.00              
ATOM   1943  H4  DPB C  13      12.986  84.155  35.413  1.00  0.00              
ATOM   1944  H1  DPB C  13      14.863  85.620  34.761  1.00  0.00              
ATOM   1945  H2  DPB C  13      15.664  85.267  36.272  1.00  0.00              
ATOM   1946  C9  DPB C  13      19.320  83.650  34.341  1.00  0.00              
ATOM   1947  H16 DPB C  13      19.408  84.201  35.253  1.00  0.00              
ATOM   1948  H17 DPB C  13      20.092  82.911  34.294  1.00  0.00              
ATOM   1949  H18 DPB C  13      19.416  84.317  33.510  1.00  0.00              
ATOM   1950  C7  DPB C  14      17.817  82.067  35.530  1.00  0.00              
ATOM   1951  H11 DPB C  14      18.588  81.326  35.522  1.00  0.00              
ATOM   1952  H12 DPB C  14      16.862  81.584  35.530  1.00  0.00              
ATOM   1953  C6  DPB C  14      17.943  82.860  36.844  1.00  0.00              
ATOM   1954  C1  DPB C  14      16.848  83.942  36.899  1.00  0.00              
ATOM   1955  O1  DPB C  14      17.073  85.088  36.430  1.00  0.00              
ATOM   1956  O2  DPB C  14      15.575  83.644  37.480  1.00  0.00              
ATOM   1957  C2  DPB C  14      15.022  84.833  38.049  1.00  0.00              
ATOM   1958  C3  DPB C  14      13.652  84.511  38.675  1.00  0.00              
ATOM   1959  N1  DPB C  14      13.081  85.733  39.260  1.00  0.00              
ATOM   1960  C4  DPB C  14      11.775  85.427  39.857  1.00  0.00              
ATOM   1961  H5  DPB C  14      11.359  86.317  40.283  1.00  0.00              
ATOM   1962  H6  DPB C  14      11.116  85.051  39.102  1.00  0.00              
ATOM   1963  H7  DPB C  14      11.897  84.691  40.622  1.00  0.00              
ATOM   1964  C5  DPB C  14      12.915  86.748  38.209  1.00  0.00              
ATOM   1965  H8  DPB C  14      12.498  87.637  38.634  1.00  0.00              
ATOM   1966  H9  DPB C  14      12.256  86.374  37.454  1.00  0.00              
ATOM   1967  H10 DPB C  14      13.866  86.971  37.774  1.00  0.00              
ATOM   1968  H20 DPB C  14      13.697  86.084  39.967  1.00  0.00              
ATOM   1969  H3  DPB C  14      13.773  83.773  39.440  1.00  0.00              
ATOM   1970  H4  DPB C  14      12.993  84.137  37.920  1.00  0.00              
ATOM   1971  H1  DPB C  14      14.900  85.571  37.284  1.00  0.00              
ATOM   1972  H2  DPB C  14      15.681  85.208  38.804  1.00  0.00              
ATOM   1973  C9  DPB C  14      19.328  83.528  36.910  1.00  0.00              
ATOM   1974  H16 DPB C  14      19.417  84.080  37.822  1.00  0.00              
ATOM   1975  H17 DPB C  14      20.088  82.778  36.871  1.00  0.00              
ATOM   1976  H18 DPB C  14      19.443  84.193  36.079  1.00  0.00              
ATOM   1977  C7  DPB C  15      17.788  81.972  38.087  1.00  0.00              
ATOM   1978  H11 DPB C  15      18.548  81.218  38.087  1.00  0.00              
ATOM   1979  H12 DPB C  15      16.825  81.505  38.079  1.00  0.00              
ATOM   1980  C6  DPB C  15      17.914  82.765  39.401  1.00  0.00              
ATOM   1981  C1  DPB C  15      16.837  83.865  39.443  1.00  0.00              
ATOM   1982  O1  DPB C  15      17.084  85.006  38.976  1.00  0.00              
ATOM   1983  O2  DPB C  15      15.555  83.588  40.012  1.00  0.00              
ATOM   1984  C2  DPB C  15      15.014  84.787  40.574  1.00  0.00              
ATOM   1985  C3  DPB C  15      13.633  84.488  41.188  1.00  0.00              
ATOM   1986  N1  DPB C  15      13.077  85.720  41.765  1.00  0.00              
ATOM   1987  C4  DPB C  15      11.760  85.436  42.350  1.00  0.00              
ATOM   1988  H5  DPB C  15      11.354  86.332  42.771  1.00  0.00              
ATOM   1989  H6  DPB C  15      11.103  85.070  41.590  1.00  0.00              
ATOM   1990  H7  DPB C  15      11.862  84.698  43.119  1.00  0.00              
ATOM   1991  C5  DPB C  15      12.937  86.735  40.711  1.00  0.00              
ATOM   1992  H8  DPB C  15      12.531  87.633  41.132  1.00  0.00              
ATOM   1993  H9  DPB C  15      12.279  86.370  39.950  1.00  0.00              
ATOM   1994  H10 DPB C  15      13.896  86.942  40.286  1.00  0.00              
ATOM   1995  H20 DPB C  15      13.691  86.062  42.477  1.00  0.00              
ATOM   1996  H3  DPB C  15      13.736  83.750  41.955  1.00  0.00              
ATOM   1997  H4  DPB C  15      12.976  84.123  40.427  1.00  0.00              
ATOM   1998  H1  DPB C  15      14.912  85.525  39.807  1.00  0.00              
ATOM   1999  H2  DPB C  15      15.672  85.153  41.335  1.00  0.00              
ATOM   2000  C9  DPB C  15      19.311  83.412  39.479  1.00  0.00              
ATOM   2001  H16 DPB C  15      19.398  83.963  40.392  1.00  0.00              
ATOM   2002  H17 DPB C  15      20.059  82.649  39.449  1.00  0.00              
ATOM   2003  H18 DPB C  15      19.443  84.075  38.649  1.00  0.00              
ATOM   2004  C7  DPB C  16      17.734  81.883  40.643  1.00  0.00              
ATOM   2005  H11 DPB C  16      18.481  81.116  40.653  1.00  0.00              
ATOM   2006  H12 DPB C  16      16.765  81.430  40.627  1.00  0.00              
ATOM   2007  C6  DPB C  16      17.860  82.676  41.957  1.00  0.00              
ATOM   2008  C1  DPB C  16      16.800  83.791  41.988  1.00  0.00              
ATOM   2009  O1  DPB C  16      17.071  84.928  41.522  1.00  0.00              
ATOM   2010  O2  DPB C  16      15.509  83.536  42.545  1.00  0.00              
ATOM   2011  C2  DPB C  16      14.981  84.744  43.100  1.00  0.00              
ATOM   2012  C3  DPB C  16      13.590  84.469  43.700  1.00  0.00              
ATOM   2013  N1  DPB C  16      13.048  85.711  44.271  1.00  0.00              
ATOM   2014  C4  DPB C  16      11.721  85.449  44.843  1.00  0.00              
ATOM   2015  H5  DPB C  16      11.326  86.353  45.258  1.00  0.00              
ATOM   2016  H6  DPB C  16      11.065  85.092  44.077  1.00  0.00              
ATOM   2017  H7  DPB C  16      11.804  84.711  45.613  1.00  0.00              
ATOM   2018  C5  DPB C  16      12.934  86.727  43.213  1.00  0.00              
ATOM   2019  H8  DPB C  16      12.539  87.630  43.628  1.00  0.00              
ATOM   2020  H9  DPB C  16      12.279  86.370  42.447  1.00  0.00              
ATOM   2021  H10 DPB C  16      13.901  86.917  42.796  1.00  0.00              
ATOM   2022  H20 DPB C  16      13.660  86.043  44.987  1.00  0.00              
ATOM   2023  H3  DPB C  16      13.673  83.730  44.470  1.00  0.00              
ATOM   2024  H4  DPB C  16      12.935  84.113  42.933  1.00  0.00              
ATOM   2025  H1  DPB C  16      14.898  85.483  42.331  1.00  0.00              
ATOM   2026  H2  DPB C  16      15.637  85.101  43.866  1.00  0.00              
ATOM   2027  C9  DPB C  16      19.266  83.299  42.048  1.00  0.00              
ATOM   2028  H16 DPB C  16      19.354  83.850  42.961  1.00  0.00              
ATOM   2029  H17 DPB C  16      20.002  82.525  42.026  1.00  0.00              
ATOM   2030  H18 DPB C  16      19.417  83.957  41.218  1.00  0.00              
ATOM   2031  C7  DDA C  17      17.654  81.798  43.199  1.00  0.00              
ATOM   2032  H11 DDA C  17      18.388  81.020  43.216  1.00  0.00              
ATOM   2033  H12 DDA C  17      16.678  81.360  43.175  1.00  0.00              
ATOM   2034  C6  DDA C  17      17.780  82.591  44.514  1.00  0.00              
ATOM   2035  C1  DDA C  17      19.193  83.191  44.617  1.00  0.00              
ATOM   2036  O1  DDA C  17      19.427  84.336  44.150  1.00  0.00              
ATOM   2037  O2  DDA C  17      20.243  82.448  45.244  1.00  0.00              
ATOM   2038  C2  DDA C  17      21.175  83.352  45.842  1.00  0.00              
ATOM   2039  C3  DDA C  17      22.303  82.550  46.518  1.00  0.00              
ATOM   2040  N1  DDA C  17      23.262  83.480  47.133  1.00  0.00              
ATOM   2041  C4  DDA C  17      23.833  84.353  46.097  1.00  0.00              
ATOM   2042  H5  DDA C  17      24.531  85.030  46.544  1.00  0.00              
ATOM   2043  H6  DDA C  17      24.333  83.756  45.364  1.00  0.00              
ATOM   2044  H7  DDA C  17      23.048  84.909  45.627  1.00  0.00              
ATOM   2045  C5  DDA C  17      24.339  82.715  47.778  1.00  0.00              
ATOM   2046  H8  DDA C  17      25.038  83.392  48.225  1.00  0.00              
ATOM   2047  H9  DDA C  17      23.924  82.082  48.532  1.00  0.00              
ATOM   2048  H10 DDA C  17      24.842  82.119  47.046  1.00  0.00              
ATOM   2049  H3  DDA C  17      21.888  81.916  47.272  1.00  0.00              
ATOM   2050  H4  DDA C  17      22.803  81.954  45.786  1.00  0.00              
ATOM   2051  H1  DDA C  17      21.590  83.986  45.088  1.00  0.00              
ATOM   2052  H2  DDA C  17      20.672  83.948  46.575  1.00  0.00              
ATOM   2053  C9  DDA C  17      16.737  83.724  44.530  1.00  0.00              
ATOM   2054  H16 DDA C  17      15.755  83.307  44.459  1.00  0.00              
ATOM   2055  H17 DDA C  17      16.826  84.275  45.443  1.00  0.00              
ATOM   2056  H18 DDA C  17      16.909  84.379  43.701  1.00  0.00              
ATOM   2057  C7  DDA C  18      17.548  81.718  45.755  1.00  0.00              
ATOM   2058  H11 DDA C  18      18.268  80.927  45.780  1.00  0.00              
ATOM   2059  H12 DDA C  18      16.563  81.297  45.720  1.00  0.00              
ATOM   2060  C6  DDA C  18      17.674  82.511  47.069  1.00  0.00              
ATOM   2061  C1  DDA C  18      19.095  83.089  47.185  1.00  0.00              
ATOM   2062  O1  DDA C  18      19.351  84.228  46.719  1.00  0.00              
ATOM   2063  O2  DDA C  18      20.124  82.329  47.824  1.00  0.00              
ATOM   2064  C2  DDA C  18      21.066  83.218  48.429  1.00  0.00              
ATOM   2065  C3  DDA C  18      22.175  82.401  49.117  1.00  0.00              
ATOM   2066  N1  DDA C  18      23.143  83.316  49.741  1.00  0.00              
ATOM   2067  C4  DDA C  18      23.738  84.177  48.709  1.00  0.00              
ATOM   2068  H5  DDA C  18      24.442  84.842  49.162  1.00  0.00              
ATOM   2069  H6  DDA C  18      24.236  83.570  47.982  1.00  0.00              
ATOM   2070  H7  DDA C  18      22.968  84.744  48.230  1.00  0.00              
ATOM   2071  C5  DDA C  18      24.202  82.534  50.397  1.00  0.00              
ATOM   2072  H8  DDA C  18      24.906  83.200  50.850  1.00  0.00              
ATOM   2073  H9  DDA C  18      23.770  81.909  51.148  1.00  0.00              
ATOM   2074  H10 DDA C  18      24.700  81.929  49.670  1.00  0.00              
ATOM   2075  H3  DDA C  18      21.743  81.773  49.869  1.00  0.00              
ATOM   2076  H4  DDA C  18      22.673  81.796  48.391  1.00  0.00              
ATOM   2077  H1  DDA C  18      21.499  83.844  47.678  1.00  0.00              
ATOM   2078  H2  DDA C  18      20.567  83.825  49.156  1.00  0.00              
ATOM   2079  C9  DDA C  18      16.650  83.661  47.074  1.00  0.00              
ATOM   2080  H16 DDA C  18      15.661  83.260  46.993  1.00  0.00              
ATOM   2081  H17 DDA C  18      16.737  84.213  47.987  1.00  0.00              
ATOM   2082  H18 DDA C  18      16.839  84.311  46.246  1.00  0.00              
ATOM   2083  C7  DDA C  19      17.414  81.645  48.309  1.00  0.00              
ATOM   2084  H11 DDA C  19      18.123  80.843  48.342  1.00  0.00              
ATOM   2085  H12 DDA C  19      16.423  81.239  48.266  1.00  0.00              
ATOM   2086  C6  DDA C  19      17.540  82.437  49.623  1.00  0.00              
ATOM   2087  C1  DDA C  19      18.970  82.992  49.752  1.00  0.00              
ATOM   2088  O1  DDA C  19      19.249  84.126  49.286  1.00  0.00              
ATOM   2089  O2  DDA C  19      19.981  82.217  50.402  1.00  0.00              
ATOM   2090  C2  DDA C  19      20.931  83.092  51.016  1.00  0.00              
ATOM   2091  C3  DDA C  19      22.019  82.257  51.716  1.00  0.00              
ATOM   2092  N1  DDA C  19      22.996  83.157  52.347  1.00  0.00              
ATOM   2093  C4  DDA C  19      23.615  84.007  51.320  1.00  0.00              
ATOM   2094  H5  DDA C  19      24.325  84.662  51.779  1.00  0.00              
ATOM   2095  H6  DDA C  19      24.110  83.392  50.600  1.00  0.00              
ATOM   2096  H7  DDA C  19      22.858  84.586  50.834  1.00  0.00              
ATOM   2097  C5  DDA C  19      24.035  82.360  53.015  1.00  0.00              
ATOM   2098  H8  DDA C  19      24.746  83.014  53.475  1.00  0.00              
ATOM   2099  H9  DDA C  19      23.584  81.743  53.763  1.00  0.00              
ATOM   2100  H10 DDA C  19      24.531  81.744  52.295  1.00  0.00              
ATOM   2101  H3  DDA C  19      21.568  81.639  52.464  1.00  0.00              
ATOM   2102  H4  DDA C  19      22.515  81.642  50.995  1.00  0.00              
ATOM   2103  H1  DDA C  19      21.381  83.710  50.268  1.00  0.00              
ATOM   2104  H2  DDA C  19      20.434  83.707  51.737  1.00  0.00              
ATOM   2105  C9  DDA C  19      16.535  83.603  49.616  1.00  0.00              
ATOM   2106  H16 DDA C  19      15.541  83.218  49.526  1.00  0.00              
ATOM   2107  H17 DDA C  19      16.622  84.155  50.529  1.00  0.00              
ATOM   2108  H18 DDA C  19      16.744  84.250  48.789  1.00  0.00              
ATOM   2109  C7  DDB C  20      17.255  81.577  50.862  1.00  0.00              
ATOM   2110  H11 DDB C  20      17.949  80.763  50.903  1.00  0.00              
ATOM   2111  H12 DDB C  20      16.259  81.187  50.809  1.00  0.00              
ATOM   2112  C6  DDB C  20      17.381  82.369  52.176  1.00  0.00              
ATOM   2113  C1  DDB C  20      16.395  83.553  52.159  1.00  0.00              
ATOM   2114  O1  DDB C  20      16.756  84.667  51.698  1.00  0.00              
ATOM   2115  O2  DDB C  20      15.068  83.385  52.666  1.00  0.00              
ATOM   2116  C2  DDB C  20      14.601  84.629  53.194  1.00  0.00              
ATOM   2117  C3  DDB C  20      13.172  84.449  53.740  1.00  0.00              
ATOM   2118  N1  DDB C  20      12.689  85.727  54.282  1.00  0.00              
ATOM   2119  C4  DDB C  20      11.327  85.556  54.804  1.00  0.00              
ATOM   2120  H5  DDB C  20      10.976  86.487  55.199  1.00  0.00              
ATOM   2121  H6  DDB C  20      10.680  85.237  54.014  1.00  0.00              
ATOM   2122  H7  DDB C  20      11.332  84.820  55.580  1.00  0.00              
ATOM   2123  C5  DDB C  20      12.683  86.740  53.217  1.00  0.00              
ATOM   2124  H8  DDB C  20      12.332  87.671  53.612  1.00  0.00              
ATOM   2125  H9  DDB C  20      12.036  86.422  52.427  1.00  0.00              
ATOM   2126  H10 DDB C  20      13.675  86.866  52.837  1.00  0.00              
ATOM   2127  H3  DDB C  20      13.177  83.713  54.516  1.00  0.00              
ATOM   2128  H4  DDB C  20      12.525  84.131  52.951  1.00  0.00              
ATOM   2129  H1  DDB C  20      14.596  85.366  52.418  1.00  0.00              
ATOM   2130  H2  DDB C  20      15.248  84.947  53.984  1.00  0.00              
ATOM   2131  C9  DDB C  20      18.819  82.901  52.318  1.00  0.00              
ATOM   2132  H16 DDB C  20      18.907  83.454  53.231  1.00  0.00              
ATOM   2133  H17 DDB C  20      19.504  82.081  52.330  1.00  0.00              
ATOM   2134  H18 DDB C  20      19.045  83.543  51.492  1.00  0.00              
ATOM   2135  C7  DPA C  21      17.070  81.515  53.413  1.00  0.00              
ATOM   2136  H11 DPA C  21      17.751  80.692  53.462  1.00  0.00              
ATOM   2137  H12 DPA C  21      16.068  81.143  53.352  1.00  0.00              
ATOM   2138  C6  DPA C  21      17.196  82.310  54.727  1.00  0.00              
ATOM   2139  C1  DPA C  21      18.639  82.818  54.883  1.00  0.00              
ATOM   2140  O1  DPA C  21      18.964  83.941  54.419  1.00  0.00              
ATOM   2141  O2  DPA C  21      19.612  82.013  55.555  1.00  0.00              
ATOM   2142  C2  DPA C  21      20.577  82.859  56.184  1.00  0.00              
ATOM   2143  C3  DPA C  21      21.624  81.992  56.908  1.00  0.00              
ATOM   2144  N1  DPA C  21      22.618  82.862  57.555  1.00  0.00              
ATOM   2145  C4  DPA C  21      23.284  83.688  56.538  1.00  0.00              
ATOM   2146  H5  DPA C  21      24.007  84.321  57.009  1.00  0.00              
ATOM   2147  H6  DPA C  21      23.772  83.054  55.830  1.00  0.00              
ATOM   2148  H7  DPA C  21      22.557  84.289  56.035  1.00  0.00              
ATOM   2149  C5  DPA C  21      23.618  82.034  58.246  1.00  0.00              
ATOM   2150  H8  DPA C  21      24.340  82.667  58.718  1.00  0.00              
ATOM   2151  H9  DPA C  21      23.133  81.434  58.986  1.00  0.00              
ATOM   2152  H10 DPA C  21      24.108  81.401  57.537  1.00  0.00              
ATOM   2153  H20 DPA C  21      22.160  83.453  58.218  1.00  0.00              
ATOM   2154  H3  DPA C  21      21.140  81.390  57.648  1.00  0.00              
ATOM   2155  H4  DPA C  21      22.114  81.359  56.199  1.00  0.00              
ATOM   2156  H1  DPA C  21      21.063  83.459  55.444  1.00  0.00              
ATOM   2157  H2  DPA C  21      20.088  83.493  56.893  1.00  0.00              
ATOM   2158  C9  DPA C  21      16.230  83.508  54.697  1.00  0.00              
ATOM   2159  H16 DPA C  21      15.225  83.155  54.589  1.00  0.00              
ATOM   2160  H17 DPA C  21      16.318  84.059  55.610  1.00  0.00              
ATOM   2161  H18 DPA C  21      16.474  84.144  53.873  1.00  0.00              
ATOM   2162  C7  DDA C  22      16.859  81.462  55.962  1.00  0.00              
ATOM   2163  H11 DDA C  22      17.526  80.628  56.020  1.00  0.00              
ATOM   2164  H12 DDA C  22      15.852  81.106  55.892  1.00  0.00              
ATOM   2165  C6  DDA C  22      16.985  82.255  57.276  1.00  0.00              
ATOM   2166  C1  DDA C  22      18.435  82.741  57.445  1.00  0.00              
ATOM   2167  O1  DDA C  22      18.783  83.858  56.984  1.00  0.00              
ATOM   2168  O2  DDA C  22      19.387  81.922  58.128  1.00  0.00              
ATOM   2169  C2  DDA C  22      20.361  82.753  58.766  1.00  0.00              
ATOM   2170  C3  DDA C  22      21.386  81.870  59.501  1.00  0.00              
ATOM   2171  N1  DDA C  22      22.387  82.724  60.158  1.00  0.00              
ATOM   2172  C4  DDA C  22      23.076  83.537  59.146  1.00  0.00              
ATOM   2173  H5  DDA C  22      23.804  84.160  59.623  1.00  0.00              
ATOM   2174  H6  DDA C  22      23.561  82.895  58.442  1.00  0.00              
ATOM   2175  H7  DDA C  22      22.363  84.150  58.634  1.00  0.00              
ATOM   2176  C5  DDA C  22      23.366  81.882  60.859  1.00  0.00              
ATOM   2177  H8  DDA C  22      24.094  82.503  61.336  1.00  0.00              
ATOM   2178  H9  DDA C  22      22.865  81.291  61.596  1.00  0.00              
ATOM   2179  H10 DDA C  22      23.853  81.239  60.156  1.00  0.00              
ATOM   2180  H3  DDA C  22      20.885  81.278  60.238  1.00  0.00              
ATOM   2181  H4  DDA C  22      21.872  81.227  58.798  1.00  0.00              
ATOM   2182  H1  DDA C  22      20.862  83.345  58.030  1.00  0.00              
ATOM   2183  H2  DDA C  22      19.875  83.396  59.469  1.00  0.00              
ATOM   2184  C9  DDA C  22      16.039  83.470  57.235  1.00  0.00              
ATOM   2185  H16 DDA C  22      15.029  83.133  57.117  1.00  0.00              
ATOM   2186  H17 DDA C  22      16.126  84.020  58.149  1.00  0.00              
ATOM   2187  H18 DDA C  22      16.303  84.100  56.412  1.00  0.00              
ATOM   2188  C7  DPA C  23      16.622  81.417  58.509  1.00  0.00              
ATOM   2189  H11 DPA C  23      17.274  80.571  58.575  1.00  0.00              
ATOM   2190  H12 DPA C  23      15.609  81.076  58.429  1.00  0.00              
ATOM   2191  C6  DPA C  23      16.748  82.209  59.824  1.00  0.00              
ATOM   2192  C1  DPA C  23      18.204  82.673  60.007  1.00  0.00              
ATOM   2193  O1  DPA C  23      18.575  83.783  59.547  1.00  0.00              
ATOM   2194  O2  DPA C  23      19.137  81.838  60.700  1.00  0.00              
ATOM   2195  C2  DPA C  23      20.116  82.654  61.346  1.00  0.00              
ATOM   2196  C3  DPA C  23      21.121  81.757  62.092  1.00  0.00              
ATOM   2197  N1  DPA C  23      22.129  82.595  62.757  1.00  0.00              
ATOM   2198  C4  DPA C  23      22.840  83.396  61.751  1.00  0.00              
ATOM   2199  H5  DPA C  23      23.574  84.006  62.234  1.00  0.00              
ATOM   2200  H6  DPA C  23      23.322  82.744  61.053  1.00  0.00              
ATOM   2201  H7  DPA C  23      22.144  84.020  61.232  1.00  0.00              
ATOM   2202  C5  DPA C  23      23.087  81.737  63.470  1.00  0.00              
ATOM   2203  H8  DPA C  23      23.820  82.348  63.953  1.00  0.00              
ATOM   2204  H9  DPA C  23      22.569  81.157  64.202  1.00  0.00              
ATOM   2205  H10 DPA C  23      23.570  81.086  62.772  1.00  0.00              
ATOM   2206  H20 DPA C  23      21.676  83.204  63.409  1.00  0.00              
ATOM   2207  H3  DPA C  23      20.603  81.174  62.824  1.00  0.00              
ATOM   2208  H4  DPA C  23      21.602  81.105  61.395  1.00  0.00              
ATOM   2209  H1  DPA C  23      20.635  83.236  60.614  1.00  0.00              
ATOM   2210  H2  DPA C  23      19.633  83.306  62.044  1.00  0.00              
ATOM   2211  C9  DPA C  23      15.821  83.439  59.772  1.00  0.00              
ATOM   2212  H16 DPA C  23      14.809  83.119  59.644  1.00  0.00              
ATOM   2213  H17 DPA C  23      15.909  83.991  60.684  1.00  0.00              
ATOM   2214  H18 DPA C  23      16.104  84.063  58.950  1.00  0.00              
ATOM   2215  C7  DPB C  24      16.360  81.380  61.055  1.00  0.00              
ATOM   2216  H11 DPB C  24      16.996  80.522  61.128  1.00  0.00              
ATOM   2217  H12 DPB C  24      15.342  81.054  60.964  1.00  0.00              
ATOM   2218  C6  DPB C  24      16.485  82.172  62.368  1.00  0.00              
ATOM   2219  C1  DPB C  24      15.580  83.417  62.307  1.00  0.00              
ATOM   2220  O1  DPB C  24      16.031  84.501  61.855  1.00  0.00              
ATOM   2221  O2  DPB C  24      14.226  83.339  62.763  1.00  0.00              
ATOM   2222  C2  DPB C  24      13.819  84.614  63.265  1.00  0.00              
ATOM   2223  C3  DPB C  24      12.362  84.532  63.756  1.00  0.00              
ATOM   2224  N1  DPB C  24      11.944  85.843  64.273  1.00  0.00              
ATOM   2225  C4  DPB C  24      10.553  85.764  64.741  1.00  0.00              
ATOM   2226  H5  DPB C  24      10.248  86.718  65.116  1.00  0.00              
ATOM   2227  H6  DPB C  24       9.917  85.481  63.928  1.00  0.00              
ATOM   2228  H7  DPB C  24      10.480  85.034  65.520  1.00  0.00              
ATOM   2229  C5  DPB C  24      12.044  86.845  63.203  1.00  0.00              
ATOM   2230  H8  DPB C  24      11.739  87.800  63.578  1.00  0.00              
ATOM   2231  H9  DPB C  24      11.409  86.563  62.389  1.00  0.00              
ATOM   2232  H10 DPB C  24      13.056  86.904  62.862  1.00  0.00              
ATOM   2233  H20 DPB C  24      12.537  86.106  65.033  1.00  0.00              
ATOM   2234  H3  DPB C  24      12.289  83.802  64.535  1.00  0.00              
ATOM   2235  H4  DPB C  24      11.727  84.250  62.944  1.00  0.00              
ATOM   2236  H1  DPB C  24      13.892  85.345  62.487  1.00  0.00              
ATOM   2237  H2  DPB C  24      14.455  84.897  64.078  1.00  0.00              
ATOM   2238  C9  DPB C  24      17.948  82.611  62.565  1.00  0.00              
ATOM   2239  H16 DPB C  24      18.036  83.162  63.478  1.00  0.00              
ATOM   2240  H17 DPB C  24      18.576  81.746  62.607  1.00  0.00              
ATOM   2241  H18 DPB C  24      18.246  83.229  61.745  1.00  0.00              
ATOM   2242  C7  DDA C  25      16.070  81.349  63.597  1.00  0.00              
ATOM   2243  H11 DDA C  25      16.695  80.484  63.677  1.00  0.00              
ATOM   2244  H12 DDA C  25      15.050  81.042  63.498  1.00  0.00              
ATOM   2245  C6  DDA C  25      16.197  82.142  64.911  1.00  0.00              
ATOM   2246  C1  DDA C  25      17.663  82.558  65.121  1.00  0.00              
ATOM   2247  O1  DDA C  25      18.079  83.655  64.664  1.00  0.00              
ATOM   2248  O2  DDA C  25      18.556  81.697  65.834  1.00  0.00              
ATOM   2249  C2  DDA C  25      19.548  82.483  66.497  1.00  0.00              
ATOM   2250  C3  DDA C  25      20.508  81.556  67.266  1.00  0.00              
ATOM   2251  N1  DDA C  25      21.529  82.364  67.948  1.00  0.00              
ATOM   2252  C4  DDA C  25      22.286  83.138  66.954  1.00  0.00              
ATOM   2253  H5  DDA C  25      23.029  83.726  67.450  1.00  0.00              
ATOM   2254  H6  DDA C  25      22.761  82.468  66.267  1.00  0.00              
ATOM   2255  H7  DDA C  25      21.620  83.781  66.420  1.00  0.00              
ATOM   2256  C5  DDA C  25      22.445  81.479  68.681  1.00  0.00              
ATOM   2257  H8  DDA C  25      23.189  82.067  69.177  1.00  0.00              
ATOM   2258  H9  DDA C  25      21.895  80.917  69.405  1.00  0.00              
ATOM   2259  H10 DDA C  25      22.921  80.809  67.995  1.00  0.00              
ATOM   2260  H3  DDA C  25      19.957  80.993  67.989  1.00  0.00              
ATOM   2261  H4  DDA C  25      20.982  80.887  66.580  1.00  0.00              
ATOM   2262  H1  DDA C  25      20.099  83.045  65.774  1.00  0.00              
ATOM   2263  H2  DDA C  25      19.073  83.153  67.183  1.00  0.00              
ATOM   2264  C9  DDA C  25      15.313  83.401  64.838  1.00  0.00              
ATOM   2265  H16 DDA C  25      14.292  83.113  64.691  1.00  0.00              
ATOM   2266  H17 DDA C  25      15.400  83.952  65.750  1.00  0.00              
ATOM   2267  H18 DDA C  25      15.631  84.014  64.020  1.00  0.00              
ATOM   2268  C7  DDA C  26      15.757  81.329  66.136  1.00  0.00              
ATOM   2269  H11 DDA C  26      16.367  80.454  66.225  1.00  0.00              
ATOM   2270  H12 DDA C  26      14.733  81.039  66.027  1.00  0.00              
ATOM   2271  C6  DDA C  26      15.883  82.122  67.450  1.00  0.00              
ATOM   2272  C1  DDA C  26      17.355  82.513  67.674  1.00  0.00              
ATOM   2273  O1  DDA C  26      17.792  83.603  67.220  1.00  0.00              
ATOM   2274  O2  DDA C  26      18.225  81.639  68.397  1.00  0.00              
ATOM   2275  C2  DDA C  26      19.224  82.410  69.069  1.00  0.00              
ATOM   2276  C3  DDA C  26      20.162  81.468  69.849  1.00  0.00              
ATOM   2277  N1  DDA C  26      21.188  82.262  70.539  1.00  0.00              
ATOM   2278  C4  DDA C  26      21.968  83.021  69.551  1.00  0.00              
ATOM   2279  H5  DDA C  26      22.716  83.598  70.054  1.00  0.00              
ATOM   2280  H6  DDA C  26      22.438  82.343  68.870  1.00  0.00              
ATOM   2281  H7  DDA C  26      21.317  83.675  69.010  1.00  0.00              
ATOM   2282  C5  DDA C  26      22.083  81.363  71.283  1.00  0.00              
ATOM   2283  H8  DDA C  26      22.831  81.940  71.785  1.00  0.00              
ATOM   2284  H9  DDA C  26      21.516  80.811  72.002  1.00  0.00              
ATOM   2285  H10 DDA C  26      22.555  80.685  70.603  1.00  0.00              
ATOM   2286  H3  DDA C  26      19.594  80.915  70.568  1.00  0.00              
ATOM   2287  H4  DDA C  26      20.631  80.791  69.168  1.00  0.00              
ATOM   2288  H1  DDA C  26      19.791  82.963  68.351  1.00  0.00              
ATOM   2289  H2  DDA C  26      18.753  83.088  69.750  1.00  0.00              
ATOM   2290  C9  DDA C  26      15.021  83.394  67.366  1.00  0.00              
ATOM   2291  H16 DDA C  26      13.997  83.124  67.210  1.00  0.00              
ATOM   2292  H17 DDA C  26      15.108  83.945  68.279  1.00  0.00              
ATOM   2293  H18 DDA C  26      15.357  84.000  66.550  1.00  0.00              
ATOM   2294  C7  DPA C  27      15.419  81.318  68.672  1.00  0.00              
ATOM   2295  H11 DPA C  27      16.012  80.433  68.768  1.00  0.00              
ATOM   2296  H12 DPA C  27      14.391  81.043  68.554  1.00  0.00              
ATOM   2297  C6  DPA C  27      15.545  82.111  69.986  1.00  0.00              
ATOM   2298  C1  DPA C  27      17.020  82.479  70.224  1.00  0.00              
ATOM   2299  O1  DPA C  27      17.480  83.560  69.774  1.00  0.00              
ATOM   2300  O2  DPA C  27      17.869  81.592  70.957  1.00  0.00              
ATOM   2301  C2  DPA C  27      18.874  82.348  71.638  1.00  0.00              
ATOM   2302  C3  DPA C  27      19.788  81.392  72.428  1.00  0.00              
ATOM   2303  N1  DPA C  27      20.821  82.169  73.127  1.00  0.00              
ATOM   2304  C4  DPA C  27      21.622  82.914  72.146  1.00  0.00              
ATOM   2305  H5  DPA C  27      22.375  83.479  72.655  1.00  0.00              
ATOM   2306  H6  DPA C  27      22.088  82.228  71.471  1.00  0.00              
ATOM   2307  H7  DPA C  27      20.988  83.578  71.597  1.00  0.00              
ATOM   2308  C5  DPA C  27      21.693  81.258  73.881  1.00  0.00              
ATOM   2309  H8  DPA C  27      22.446  81.822  74.390  1.00  0.00              
ATOM   2310  H9  DPA C  27      21.111  80.716  74.595  1.00  0.00              
ATOM   2311  H10 DPA C  27      22.160  80.569  73.206  1.00  0.00              
ATOM   2312  H20 DPA C  27      20.385  82.811  73.759  1.00  0.00              
ATOM   2313  H3  DPA C  27      19.204  80.849  73.142  1.00  0.00              
ATOM   2314  H4  DPA C  27      20.254  80.706  71.753  1.00  0.00              
ATOM   2315  H1  DPA C  27      19.457  82.889  70.924  1.00  0.00              
ATOM   2316  H2  DPA C  27      18.407  83.034  72.313  1.00  0.00              
ATOM   2317  C9  DPA C  27      14.704  83.397  69.891  1.00  0.00              
ATOM   2318  H16 DPA C  27      13.677  83.141  69.727  1.00  0.00              
ATOM   2319  H17 DPA C  27      14.792  83.948  70.805  1.00  0.00              
ATOM   2320  H18 DPA C  27      15.057  83.997  69.079  1.00  0.00              
ATOM   2321  C7  DDA C  28      15.055  81.317  71.205  1.00  0.00              
ATOM   2322  H11 DDA C  28      15.633  80.422  71.307  1.00  0.00              
ATOM   2323  H12 DDA C  28      14.024  81.057  71.077  1.00  0.00              
ATOM   2324  C6  DDA C  28      15.181  82.109  72.519  1.00  0.00              
ATOM   2325  C1  DDA C  28      16.660  82.453  72.770  1.00  0.00              
ATOM   2326  O1  DDA C  28      17.142  83.527  72.323  1.00  0.00              
ATOM   2327  O2  DDA C  28      17.488  81.554  73.513  1.00  0.00              
ATOM   2328  C2  DDA C  28      18.498  82.295  74.203  1.00  0.00              
ATOM   2329  C3  DDA C  28      19.388  81.325  75.003  1.00  0.00              
ATOM   2330  N1  DDA C  28      20.427  82.086  75.712  1.00  0.00              
ATOM   2331  C4  DDA C  28      21.250  82.817  74.737  1.00  0.00              
ATOM   2332  H5  DDA C  28      22.006  83.370  75.253  1.00  0.00              
ATOM   2333  H6  DDA C  28      21.710  82.121  74.068  1.00  0.00              
ATOM   2334  H7  DDA C  28      20.630  83.490  74.181  1.00  0.00              
ATOM   2335  C5  DDA C  28      21.277  81.161  76.476  1.00  0.00              
ATOM   2336  H8  DDA C  28      22.033  81.716  76.991  1.00  0.00              
ATOM   2337  H9  DDA C  28      20.678  80.630  77.185  1.00  0.00              
ATOM   2338  H10 DDA C  28      21.738  80.467  75.806  1.00  0.00              
ATOM   2339  H3  DDA C  28      18.788  80.793  75.713  1.00  0.00              
ATOM   2340  H4  DDA C  28      19.849  80.630  74.334  1.00  0.00              
ATOM   2341  H1  DDA C  28      19.096  82.825  73.493  1.00  0.00              
ATOM   2342  H2  DDA C  28      18.036  82.990  74.872  1.00  0.00              
ATOM   2343  C9  DDA C  28      14.361  83.409  72.414  1.00  0.00              
ATOM   2344  H16 DDA C  28      13.334  83.170  72.239  1.00  0.00              
ATOM   2345  H17 DDA C  28      14.450  83.960  73.328  1.00  0.00              
ATOM   2346  H18 DDA C  28      14.734  84.001  71.605  1.00  0.00              
ATOM   2347  C7  DDB C  29      14.668  81.324  73.734  1.00  0.00              
ATOM   2348  H11 DDB C  29      15.229  80.420  73.844  1.00  0.00              
ATOM   2349  H12 DDB C  29      13.632  81.083  73.596  1.00  0.00              
ATOM   2350  C6  DDB C  29      14.794  82.117  75.049  1.00  0.00              
ATOM   2351  C1  DDB C  29      13.996  83.430  74.935  1.00  0.00              
ATOM   2352  O1  DDB C  29      14.555  84.470  74.499  1.00  0.00              
ATOM   2353  O2  DDB C  29      12.620  83.467  75.324  1.00  0.00              
ATOM   2354  C2  DDB C  29      12.295  84.777  75.799  1.00  0.00              
ATOM   2355  C3  DDB C  29      10.813  84.815  76.217  1.00  0.00              
ATOM   2356  N1  DDB C  29      10.478  86.163  76.705  1.00  0.00              
ATOM   2357  C4  DDB C  29       9.065  86.200  77.105  1.00  0.00              
ATOM   2358  H5  DDB C  29       8.820  87.180  77.459  1.00  0.00              
ATOM   2359  H6  DDB C  29       8.449  85.963  76.263  1.00  0.00              
ATOM   2360  H7  DDB C  29       8.895  85.487  77.884  1.00  0.00              
ATOM   2361  C5  DDB C  29      10.712  87.143  75.636  1.00  0.00              
ATOM   2362  H8  DDB C  29      10.467  88.123  75.990  1.00  0.00              
ATOM   2363  H9  DDB C  29      10.096  86.906  74.793  1.00  0.00              
ATOM   2364  H10 DDB C  29      11.741  87.116  75.345  1.00  0.00              
ATOM   2365  H3  DDB C  29      10.643  84.103  76.996  1.00  0.00              
ATOM   2366  H4  DDB C  29      10.198  84.580  75.376  1.00  0.00              
ATOM   2367  H1  DDB C  29      12.465  85.491  75.020  1.00  0.00              
ATOM   2368  H2  DDB C  29      12.910  85.014  76.640  1.00  0.00              
ATOM   2369  C9  DDB C  29      16.276  82.438  75.314  1.00  0.00              
ATOM   2370  H16 DDB C  29      16.363  82.991  76.227  1.00  0.00              
ATOM   2371  H17 DDB C  29      16.829  81.527  75.392  1.00  0.00              
ATOM   2372  H18 DDB C  29      16.665  83.023  74.506  1.00  0.00              
ATOM   2373  C7  TPA C  30      14.254  81.344  76.260  1.00  0.00              
ATOM   2374  H11 TPA C  30      14.801  80.431  76.376  1.00  0.00              
ATOM   2375  H12 TPA C  30      13.219  81.118  76.112  1.00  0.00              
ATOM   2376  C6  TPA C  30      14.380  82.137  77.573  1.00  0.00              
ATOM   2377  C1  TPA C  30      15.865  82.434  77.853  1.00  0.00              
ATOM   2378  O1  TPA C  30      16.389  83.489  77.412  1.00  0.00              
ATOM   2379  O2  TPA C  30      16.648  81.511  78.614  1.00  0.00              
ATOM   2380  C2  TPA C  30      17.668  82.220  79.321  1.00  0.00              
ATOM   2381  C3  TPA C  30      18.510  81.226  80.141  1.00  0.00              
ATOM   2382  N1  TPA C  30      19.559  81.956  80.868  1.00  0.00              
ATOM   2383  C4  TPA C  30      20.424  82.656  79.908  1.00  0.00              
ATOM   2384  H5  TPA C  30      21.188  83.187  80.436  1.00  0.00              
ATOM   2385  H6  TPA C  30      20.875  81.943  79.250  1.00  0.00              
ATOM   2386  H7  TPA C  30      19.838  83.345  79.338  1.00  0.00              
ATOM   2387  C5  TPA C  30      20.364  81.006  81.651  1.00  0.00              
ATOM   2388  H8  TPA C  30      21.127  81.537  82.179  1.00  0.00              
ATOM   2389  H9  TPA C  30      19.734  80.497  82.349  1.00  0.00              
ATOM   2390  H10 TPA C  30      20.815  80.293  80.993  1.00  0.00              
ATOM   2391  H20 TPA C  30      19.137  82.621  81.484  1.00  0.00              
ATOM   2392  H3  TPA C  30      17.880  80.716  80.840  1.00  0.00              
ATOM   2393  H4  TPA C  30      18.961  80.514  79.483  1.00  0.00              
ATOM   2394  H1  TPA C  30      18.296  82.728  78.622  1.00  0.00              
ATOM   2395  H2  TPA C  30      17.215  82.933  79.979  1.00  0.00              
ATOM   2396  C9  TPA C  30      13.606  83.462  77.449  1.00  0.00              
ATOM   2397  H16 TPA C  30      12.573  83.255  77.255  1.00  0.00              
ATOM   2398  H17 TPA C  30      13.694  84.012  78.362  1.00  0.00              
ATOM   2399  H18 TPA C  30      14.012  84.038  76.644  1.00  0.00              
ATOM   2400  H19 TPA C  30      13.974  81.561  78.379  1.00  0.00              
TER
ATOM   2401  C7  HPA D   1      28.759  43.153   2.376  1.00  0.00              
ATOM   2402  C8  HPA D   1      27.770  43.302   1.204  1.00  0.00              
ATOM   2403  H13 HPA D   1      28.250  43.014   0.293  1.00  0.00              
ATOM   2404  H14 HPA D   1      27.452  44.322   1.135  1.00  0.00              
ATOM   2405  H15 HPA D   1      26.920  42.676   1.373  1.00  0.00              
ATOM   2406  H11 HPA D   1      29.610  43.780   2.207  1.00  0.00              
ATOM   2407  H12 HPA D   1      29.076  42.132   2.446  1.00  0.00              
ATOM   2408  C6  HPA D   1      28.067  43.567   3.688  1.00  0.00              
ATOM   2409  C1  HPA D   1      27.612  45.033   3.586  1.00  0.00              
ATOM   2410  O1  HPA D   1      26.466  45.307   3.143  1.00  0.00              
ATOM   2411  O2  HPA D   1      28.489  46.085   3.996  1.00  0.00              
ATOM   2412  C2  HPA D   1      27.719  47.190   4.476  1.00  0.00              
ATOM   2413  C3  HPA D   1      28.665  48.322   4.917  1.00  0.00              
ATOM   2414  N1  HPA D   1      27.873  49.457   5.411  1.00  0.00              
ATOM   2415  C4  HPA D   1      26.993  49.944   4.338  1.00  0.00              
ATOM   2416  H5  HPA D   1      26.416  50.771   4.697  1.00  0.00              
ATOM   2417  H6  HPA D   1      27.585  50.257   3.506  1.00  0.00              
ATOM   2418  H7  HPA D   1      26.336  49.157   4.031  1.00  0.00              
ATOM   2419  C5  HPA D   1      28.775  50.539   5.832  1.00  0.00              
ATOM   2420  H8  HPA D   1      28.198  51.366   6.190  1.00  0.00              
ATOM   2421  H9  HPA D   1      29.413  50.185   6.613  1.00  0.00              
ATOM   2422  H10 HPA D   1      29.368  50.853   4.999  1.00  0.00              
ATOM   2423  H20 HPA D   1      27.317  49.164   6.189  1.00  0.00              
ATOM   2424  H3  HPA D   1      29.305  47.968   5.699  1.00  0.00              
ATOM   2425  H4  HPA D   1      29.258  48.635   4.085  1.00  0.00              
ATOM   2426  H1  HPA D   1      27.080  47.543   3.695  1.00  0.00              
ATOM   2427  H2  HPA D   1      27.125  46.875   5.309  1.00  0.00              
ATOM   2428  C9  HPA D   1      26.844  42.664   3.931  1.00  0.00              
ATOM   2429  H16 HPA D   1      27.160  41.644   4.001  1.00  0.00              
ATOM   2430  H17 HPA D   1      26.364  42.952   4.842  1.00  0.00              
ATOM   2431  H18 HPA D   1      26.156  42.768   3.117  1.00  0.00              
ATOM   2432  C7  DDA D   2      28.993  43.445   4.908  1.00  0.00              
ATOM   2433  H11 DDA D   2      29.847  44.075   4.776  1.00  0.00              
ATOM   2434  H12 DDA D   2      29.316  42.430   5.014  1.00  0.00              
ATOM   2435  C6  DDA D   2      28.302  43.860   6.219  1.00  0.00              
ATOM   2436  C1  DDA D   2      27.869  45.334   6.128  1.00  0.00              
ATOM   2437  O1  DDA D   2      26.732  45.630   5.681  1.00  0.00              
ATOM   2438  O2  DDA D   2      28.762  46.368   6.551  1.00  0.00              
ATOM   2439  C2  DDA D   2      28.007  47.480   7.036  1.00  0.00              
ATOM   2440  C3  DDA D   2      28.969  48.594   7.493  1.00  0.00              
ATOM   2441  N1  DDA D   2      28.192  49.737   7.991  1.00  0.00              
ATOM   2442  C4  DDA D   2      27.326  50.247   6.919  1.00  0.00              
ATOM   2443  H5  DDA D   2      26.761  51.080   7.281  1.00  0.00              
ATOM   2444  H6  DDA D   2      27.929  50.558   6.092  1.00  0.00              
ATOM   2445  H7  DDA D   2      26.659  49.474   6.602  1.00  0.00              
ATOM   2446  C5  DDA D   2      29.111  50.800   8.427  1.00  0.00              
ATOM   2447  H8  DDA D   2      28.546  51.633   8.790  1.00  0.00              
ATOM   2448  H9  DDA D   2      29.740  50.429   9.208  1.00  0.00              
ATOM   2449  H10 DDA D   2      29.713  51.112   7.600  1.00  0.00              
ATOM   2450  H3  DDA D   2      29.599  48.223   8.274  1.00  0.00              
ATOM   2451  H4  DDA D   2      29.571  48.904   6.666  1.00  0.00              
ATOM   2452  H1  DDA D   2      27.377  47.851   6.256  1.00  0.00              
ATOM   2453  H2  DDA D   2      27.405  47.168   7.863  1.00  0.00              
ATOM   2454  C9  DDA D   2      27.062  42.975   6.448  1.00  0.00              
ATOM   2455  H16 DDA D   2      27.361  41.950   6.511  1.00  0.00              
ATOM   2456  H17 DDA D   2      26.582  43.263   7.360  1.00  0.00              
ATOM   2457  H18 DDA D   2      26.381  43.097   5.632  1.00  0.00              
ATOM   2458  C7  DDA D   3      29.218  43.712   7.442  1.00  0.00              
ATOM   2459  H11 DDA D   3      30.083  44.329   7.320  1.00  0.00              
ATOM   2460  H12 DDA D   3      29.523  42.691   7.543  1.00  0.00              
ATOM   2461  C6  DDA D   3      28.527  44.127   8.754  1.00  0.00              
ATOM   2462  C1  DDA D   3      28.119  45.608   8.674  1.00  0.00              
ATOM   2463  O1  DDA D   3      26.989  45.927   8.223  1.00  0.00              
ATOM   2464  O2  DDA D   3      29.027  46.624   9.110  1.00  0.00              
ATOM   2465  C2  DDA D   3      28.287  47.744   9.601  1.00  0.00              
ATOM   2466  C3  DDA D   3      29.264  48.838  10.071  1.00  0.00              
ATOM   2467  N1  DDA D   3      28.504  49.990  10.577  1.00  0.00              
ATOM   2468  C4  DDA D   3      27.653  50.523   9.504  1.00  0.00              
ATOM   2469  H5  DDA D   3      27.098  51.362   9.871  1.00  0.00              
ATOM   2470  H6  DDA D   3      28.264  50.832   8.683  1.00  0.00              
ATOM   2471  H7  DDA D   3      26.973  49.763   9.176  1.00  0.00              
ATOM   2472  C5  DDA D   3      29.437  51.033  11.025  1.00  0.00              
ATOM   2473  H8  DDA D   3      28.883  51.873  11.392  1.00  0.00              
ATOM   2474  H9  DDA D   3      30.056  50.646  11.806  1.00  0.00              
ATOM   2475  H10 DDA D   3      30.049  51.344  10.204  1.00  0.00              
ATOM   2476  H3  DDA D   3      29.884  48.450  10.853  1.00  0.00              
ATOM   2477  H4  DDA D   3      29.876  49.146   9.251  1.00  0.00              
ATOM   2478  H1  DDA D   3      27.668  48.132   8.820  1.00  0.00              
ATOM   2479  H2  DDA D   3      27.675  47.435  10.422  1.00  0.00              
ATOM   2480  C9  DDA D   3      27.272  43.260   8.968  1.00  0.00              
ATOM   2481  H16 DDA D   3      27.555  42.229   9.025  1.00  0.00              
ATOM   2482  H17 DDA D   3      26.791  43.548   9.881  1.00  0.00              
ATOM   2483  H18 DDA D   3      26.596  43.401   8.150  1.00  0.00              
ATOM   2484  C7  DDB D   4      29.433  43.953   9.980  1.00  0.00              
ATOM   2485  H11 DDB D   4      30.310  44.557   9.867  1.00  0.00              
ATOM   2486  H12 DDB D   4      29.723  42.927  10.074  1.00  0.00              
ATOM   2487  C6  DDB D   4      28.743  44.368  11.293  1.00  0.00              
ATOM   2488  C1  DDB D   4      27.473  43.520  11.495  1.00  0.00              
ATOM   2489  O1  DDB D   4      26.371  43.919  11.034  1.00  0.00              
ATOM   2490  O2  DDB D   4      27.546  42.281  12.205  1.00  0.00              
ATOM   2491  C2  DDB D   4      26.300  42.034  12.861  1.00  0.00              
ATOM   2492  C3  DDB D   4      26.379  40.700  13.625  1.00  0.00              
ATOM   2493  N1  DDB D   4      25.098  40.445  14.301  1.00  0.00              
ATOM   2494  C4  DDB D   4      25.173  39.173  15.030  1.00  0.00              
ATOM   2495  H5  DDB D   4      24.241  38.987  15.521  1.00  0.00              
ATOM   2496  H6  DDB D   4      25.378  38.379  14.343  1.00  0.00              
ATOM   2497  H7  DDB D   4      25.955  39.224  15.758  1.00  0.00              
ATOM   2498  C5  DDB D   4      24.022  40.375  13.301  1.00  0.00              
ATOM   2499  H8  DDB D   4      23.090  40.189  13.792  1.00  0.00              
ATOM   2500  H9  DDB D   4      24.226  39.581  12.613  1.00  0.00              
ATOM   2501  H10 DDB D   4      23.968  41.302  12.770  1.00  0.00              
ATOM   2502  H3  DDB D   4      27.161  40.751  14.354  1.00  0.00              
ATOM   2503  H4  DDB D   4      26.582  39.906  12.939  1.00  0.00              
ATOM   2504  H1  DDB D   4      25.517  41.983  12.133  1.00  0.00              
ATOM   2505  H2  DDB D   4      26.096  42.829  13.548  1.00  0.00              
ATOM   2506  C9  DDB D   4      28.360  45.858  11.222  1.00  0.00              
ATOM   2507  H16 DDB D   4      27.878  46.146  12.133  1.00  0.00              
ATOM   2508  H17 DDB D   4      29.242  46.446  11.081  1.00  0.00              
ATOM   2509  H18 DDB D   4      27.691  46.016  10.402  1.00  0.00              
ATOM   2510  C7  DDB D   5      29.641  44.170  12.522  1.00  0.00              
ATOM   2511  H11 DDB D   5      30.527  44.762  12.418  1.00  0.00              
ATOM   2512  H12 DDB D   5      29.912  43.138  12.607  1.00  0.00              
ATOM   2513  C6  DDB D   5      28.949  44.585  13.833  1.00  0.00              
ATOM   2514  C1  DDB D   5      27.666  43.756  14.022  1.00  0.00              
ATOM   2515  O1  DDB D   5      26.573  44.175  13.559  1.00  0.00              
ATOM   2516  O2  DDB D   5      27.715  42.510  14.722  1.00  0.00              
ATOM   2517  C2  DDB D   5      26.462  42.278  15.370  1.00  0.00              
ATOM   2518  C3  DDB D   5      26.516  40.935  16.124  1.00  0.00              
ATOM   2519  N1  DDB D   5      25.228  40.697  16.790  1.00  0.00              
ATOM   2520  C4  DDB D   5      25.278  39.415  17.509  1.00  0.00              
ATOM   2521  H5  DDB D   5      24.341  39.242  17.994  1.00  0.00              
ATOM   2522  H6  DDB D   5      25.473  38.624  16.816  1.00  0.00              
ATOM   2523  H7  DDB D   5      26.058  39.449  18.242  1.00  0.00              
ATOM   2524  C5  DDB D   5      24.156  40.651  15.785  1.00  0.00              
ATOM   2525  H8  DDB D   5      23.218  40.476  16.269  1.00  0.00              
ATOM   2526  H9  DDB D   5      24.351  39.860  15.091  1.00  0.00              
ATOM   2527  H10 DDB D   5      24.119  41.584  15.261  1.00  0.00              
ATOM   2528  H3  DDB D   5      27.294  40.968  16.856  1.00  0.00              
ATOM   2529  H4  DDB D   5      26.710  40.144  15.431  1.00  0.00              
ATOM   2530  H1  DDB D   5      25.682  42.245  14.638  1.00  0.00              
ATOM   2531  H2  DDB D   5      26.267  43.069  16.063  1.00  0.00              
ATOM   2532  C9  DDB D   5      28.591  46.081  13.774  1.00  0.00              
ATOM   2533  H16 DDB D   5      28.110  46.370  14.685  1.00  0.00              
ATOM   2534  H17 DDB D   5      29.482  46.657  13.643  1.00  0.00              
ATOM   2535  H18 DDB D   5      27.929  46.257  12.952  1.00  0.00              
ATOM   2536  C7  DPB D   6      29.838  44.363  15.065  1.00  0.00              
ATOM   2537  H11 DPB D   6      30.734  44.939  14.971  1.00  0.00              
ATOM   2538  H12 DPB D   6      30.093  43.325  15.143  1.00  0.00              
ATOM   2539  C6  DPB D   6      29.147  44.777  16.377  1.00  0.00              
ATOM   2540  C1  DPB D   6      27.848  43.967  16.553  1.00  0.00              
ATOM   2541  O1  DPB D   6      26.766  44.408  16.088  1.00  0.00              
ATOM   2542  O2  DPB D   6      27.874  42.715  17.241  1.00  0.00              
ATOM   2543  C2  DPB D   6      26.615  42.497  17.882  1.00  0.00              
ATOM   2544  C3  DPB D   6      26.644  41.148  18.624  1.00  0.00              
ATOM   2545  N1  DPB D   6      25.348  40.923  19.283  1.00  0.00              
ATOM   2546  C4  DPB D   6      25.374  39.637  19.991  1.00  0.00              
ATOM   2547  H5  DPB D   6      24.432  39.473  20.470  1.00  0.00              
ATOM   2548  H6  DPB D   6      25.562  38.847  19.292  1.00  0.00              
ATOM   2549  H7  DPB D   6      26.150  39.651  20.728  1.00  0.00              
ATOM   2550  C5  DPB D   6      24.282  40.905  18.271  1.00  0.00              
ATOM   2551  H8  DPB D   6      23.339  40.742  18.749  1.00  0.00              
ATOM   2552  H9  DPB D   6      24.467  40.115  17.572  1.00  0.00              
ATOM   2553  H10 DPB D   6      24.261  41.842  17.755  1.00  0.00              
ATOM   2554  H20 DPB D   6      25.175  41.660  19.936  1.00  0.00              
ATOM   2555  H3  DPB D   6      27.419  41.162  19.361  1.00  0.00              
ATOM   2556  H4  DPB D   6      26.829  40.360  17.926  1.00  0.00              
ATOM   2557  H1  DPB D   6      25.839  42.483  17.146  1.00  0.00              
ATOM   2558  H2  DPB D   6      26.429  43.286  18.580  1.00  0.00              
ATOM   2559  C9  DPB D   6      28.812  46.279  16.328  1.00  0.00              
ATOM   2560  H16 DPB D   6      28.332  46.568  17.240  1.00  0.00              
ATOM   2561  H17 DPB D   6      29.713  46.842  16.207  1.00  0.00              
ATOM   2562  H18 DPB D   6      28.158  46.471  15.504  1.00  0.00              
ATOM   2563  C7  DDB D   7      30.026  44.530  17.611  1.00  0.00              
ATOM   2564  H11 DDB D   7      30.931  45.094  17.527  1.00  0.00              
ATOM   2565  H12 DDB D   7      30.263  43.488  17.682  1.00  0.00              
ATOM   2566  C6  DDB D   7      29.334  44.944  18.923  1.00  0.00              
ATOM   2567  C1  DDB D   7      28.023  44.155  19.085  1.00  0.00              
ATOM   2568  O1  DDB D   7      26.948  44.616  18.619  1.00  0.00              
ATOM   2569  O2  DDB D   7      28.026  42.896  19.764  1.00  0.00              
ATOM   2570  C2  DDB D   7      26.759  42.692  20.397  1.00  0.00              
ATOM   2571  C3  DDB D   7      26.762  41.338  21.128  1.00  0.00              
ATOM   2572  N1  DDB D   7      25.459  41.129  21.777  1.00  0.00              
ATOM   2573  C4  DDB D   7      25.462  39.835  22.475  1.00  0.00              
ATOM   2574  H5  DDB D   7      24.514  39.683  22.947  1.00  0.00              
ATOM   2575  H6  DDB D   7      25.639  39.050  21.770  1.00  0.00              
ATOM   2576  H7  DDB D   7      26.234  39.831  23.215  1.00  0.00              
ATOM   2577  C5  DDB D   7      24.398  41.136  20.760  1.00  0.00              
ATOM   2578  H8  DDB D   7      23.449  40.982  21.233  1.00  0.00              
ATOM   2579  H9  DDB D   7      24.575  40.349  20.055  1.00  0.00              
ATOM   2580  H10 DDB D   7      24.396  42.077  20.252  1.00  0.00              
ATOM   2581  H3  DDB D   7      27.534  41.333  21.868  1.00  0.00              
ATOM   2582  H4  DDB D   7      26.939  40.553  20.423  1.00  0.00              
ATOM   2583  H1  DDB D   7      25.987  42.697  19.657  1.00  0.00              
ATOM   2584  H2  DDB D   7      26.582  43.479  21.100  1.00  0.00              
ATOM   2585  C9  DDB D   7      29.025  46.452  18.885  1.00  0.00              
ATOM   2586  H16 DDB D   7      28.543  46.741  19.797  1.00  0.00              
ATOM   2587  H17 DDB D   7      29.934  47.002  18.773  1.00  0.00              
ATOM   2588  H18 DDB D   7      28.377  46.663  18.060  1.00  0.00              
ATOM   2589  C7  DPA D   8      30.202  44.673  20.159  1.00  0.00              
ATOM   2590  H11 DPA D   8      31.117  45.223  20.085  1.00  0.00              
ATOM   2591  H12 DPA D   8      30.423  43.628  20.223  1.00  0.00              
ATOM   2592  C6  DPA D   8      29.512  45.087  21.472  1.00  0.00              
ATOM   2593  C1  DPA D   8      29.225  46.601  21.445  1.00  0.00              
ATOM   2594  O1  DPA D   8      28.136  47.027  20.983  1.00  0.00              
ATOM   2595  O2  DPA D   8      30.199  47.520  21.947  1.00  0.00              
ATOM   2596  C2  DPA D   8      29.538  48.676  22.469  1.00  0.00              
ATOM   2597  C3  DPA D   8      30.586  49.666  23.008  1.00  0.00              
ATOM   2598  N1  DPA D   8      29.907  50.855  23.545  1.00  0.00              
ATOM   2599  C4  DPA D   8      29.129  51.498  22.476  1.00  0.00              
ATOM   2600  H5  DPA D   8      28.634  52.363  22.866  1.00  0.00              
ATOM   2601  H6  DPA D   8      29.785  51.789  21.684  1.00  0.00              
ATOM   2602  H7  DPA D   8      28.402  50.809  22.101  1.00  0.00              
ATOM   2603  C5  DPA D   8      30.908  51.800  24.060  1.00  0.00              
ATOM   2604  H8  DPA D   8      30.414  52.664  24.451  1.00  0.00              
ATOM   2605  H9  DPA D   8      31.472  51.331  24.838  1.00  0.00              
ATOM   2606  H10 DPA D   8      31.563  52.092  23.268  1.00  0.00              
ATOM   2607  H20 DPA D   8      29.293  50.581  24.285  1.00  0.00              
ATOM   2608  H3  DPA D   8      31.152  49.198  23.786  1.00  0.00              
ATOM   2609  H4  DPA D   8      31.242  49.958  22.217  1.00  0.00              
ATOM   2610  H1  DPA D   8      28.973  49.144  21.691  1.00  0.00              
ATOM   2611  H2  DPA D   8      28.881  48.384  23.261  1.00  0.00              
ATOM   2612  C9  DPA D   8      28.186  44.316  21.619  1.00  0.00              
ATOM   2613  H16 DPA D   8      28.385  43.265  21.637  1.00  0.00              
ATOM   2614  H17 DPA D   8      27.707  44.605  22.531  1.00  0.00              
ATOM   2615  H18 DPA D   8      27.547  44.545  20.792  1.00  0.00              
ATOM   2616  C7  DPB D   9      30.369  44.791  22.711  1.00  0.00              
ATOM   2617  H11 DPB D   9      31.293  45.327  22.645  1.00  0.00              
ATOM   2618  H12 DPB D   9      30.572  43.741  22.766  1.00  0.00              
ATOM   2619  C6  DPB D   9      29.678  45.207  24.023  1.00  0.00              
ATOM   2620  C1  DPB D   9      28.339  44.456  24.158  1.00  0.00              
ATOM   2621  O1  DPB D   9      27.286  44.960  23.689  1.00  0.00              
ATOM   2622  O2  DPB D   9      28.294  43.187  24.815  1.00  0.00              
ATOM   2623  C2  DPB D   9      27.016  43.015  25.431  1.00  0.00              
ATOM   2624  C3  DPB D   9      26.967  41.647  26.139  1.00  0.00              
ATOM   2625  N1  DPB D   9      25.652  41.470  26.772  1.00  0.00              
ATOM   2626  C4  DPB D   9      25.606  40.165  27.447  1.00  0.00              
ATOM   2627  H5  DPB D   9      24.648  40.037  27.907  1.00  0.00              
ATOM   2628  H6  DPB D   9      25.765  39.387  26.731  1.00  0.00              
ATOM   2629  H7  DPB D   9      26.370  40.125  28.195  1.00  0.00              
ATOM   2630  C5  DPB D   9      24.602  41.528  25.745  1.00  0.00              
ATOM   2631  H8  DPB D   9      23.645  41.398  26.206  1.00  0.00              
ATOM   2632  H9  DPB D   9      24.761  40.750  25.028  1.00  0.00              
ATOM   2633  H10 DPB D   9      24.636  42.477  25.253  1.00  0.00              
ATOM   2634  H20 DPB D   9      25.503  42.198  27.441  1.00  0.00              
ATOM   2635  H3  DPB D   9      27.730  41.606  26.886  1.00  0.00              
ATOM   2636  H4  DPB D   9      27.125  40.869  25.423  1.00  0.00              
ATOM   2637  H1  DPB D   9      26.251  43.056  24.683  1.00  0.00              
ATOM   2638  H2  DPB D   9      26.856  43.794  26.147  1.00  0.00              
ATOM   2639  C9  DPB D   9      29.416  46.724  24.007  1.00  0.00              
ATOM   2640  H16 DPB D   9      28.936  47.012  24.919  1.00  0.00              
ATOM   2641  H17 DPB D   9      30.345  47.245  23.914  1.00  0.00              
ATOM   2642  H18 DPB D   9      28.786  46.969  23.179  1.00  0.00              
ATOM   2643  C7  DPA D  10      30.524  44.886  25.263  1.00  0.00              
ATOM   2644  H11 DPA D  10      31.456  45.408  25.207  1.00  0.00              
ATOM   2645  H12 DPA D  10      30.710  43.832  25.311  1.00  0.00              
ATOM   2646  C6  DPA D  10      29.832  45.301  26.575  1.00  0.00              
ATOM   2647  C1  DPA D  10      29.596  46.821  26.572  1.00  0.00              
ATOM   2648  O1  DPA D  10      28.525  47.291  26.106  1.00  0.00              
ATOM   2649  O2  DPA D  10      30.593  47.700  27.099  1.00  0.00              
ATOM   2650  C2  DPA D  10      29.965  48.869  27.633  1.00  0.00              
ATOM   2651  C3  DPA D  10      31.038  49.816  28.201  1.00  0.00              
ATOM   2652  N1  DPA D  10      30.392  51.015  28.750  1.00  0.00              
ATOM   2653  C4  DPA D  10      29.647  51.702  27.685  1.00  0.00              
ATOM   2654  H5  DPA D  10      29.175  52.576  28.085  1.00  0.00              
ATOM   2655  H6  DPA D  10      30.320  51.985  26.905  1.00  0.00              
ATOM   2656  H7  DPA D  10      28.901  51.044  27.291  1.00  0.00              
ATOM   2657  C5  DPA D  10      31.417  51.920  29.292  1.00  0.00              
ATOM   2658  H8  DPA D  10      30.946  52.793  29.692  1.00  0.00              
ATOM   2659  H9  DPA D  10      31.958  51.420  30.067  1.00  0.00              
ATOM   2660  H10 DPA D  10      32.090  52.204  28.511  1.00  0.00              
ATOM   2661  H20 DPA D  10      29.761  50.751  29.480  1.00  0.00              
ATOM   2662  H3  DPA D  10      31.580  49.315  28.976  1.00  0.00              
ATOM   2663  H4  DPA D  10      31.711  50.099  27.421  1.00  0.00              
ATOM   2664  H1  DPA D  10      29.423  49.368  26.859  1.00  0.00              
ATOM   2665  H2  DPA D  10      29.289  48.584  28.414  1.00  0.00              
ATOM   2666  C9  DPA D  10      28.482  44.572  26.696  1.00  0.00              
ATOM   2667  H16 DPA D  10      28.646  43.514  26.698  1.00  0.00              
ATOM   2668  H17 DPA D  10      28.001  44.859  27.608  1.00  0.00              
ATOM   2669  H18 DPA D  10      27.859  44.833  25.866  1.00  0.00              
ATOM   2670  C7  DDB D  11      30.667  44.957  27.816  1.00  0.00              
ATOM   2671  H11 DDB D  11      31.609  45.463  27.770  1.00  0.00              
ATOM   2672  H12 DDB D  11      30.836  43.900  27.856  1.00  0.00              
ATOM   2673  C6  DDB D  11      29.976  45.371  29.129  1.00  0.00              
ATOM   2674  C1  DDB D  11      28.612  44.662  29.238  1.00  0.00              
ATOM   2675  O1  DDB D  11      27.581  45.208  28.767  1.00  0.00              
ATOM   2676  O2  DDB D  11      28.520  43.385  29.872  1.00  0.00              
ATOM   2677  C2  DDB D  11      27.230  43.243  30.472  1.00  0.00              
ATOM   2678  C3  DDB D  11      27.130  41.867  31.156  1.00  0.00              
ATOM   2679  N1  DDB D  11      25.804  41.722  31.773  1.00  0.00              
ATOM   2680  C4  DDB D  11      25.708  40.408  32.425  1.00  0.00              
ATOM   2681  H5  DDB D  11      24.743  40.302  32.874  1.00  0.00              
ATOM   2682  H6  DDB D  11      25.850  39.637  31.698  1.00  0.00              
ATOM   2683  H7  DDB D  11      26.462  40.330  33.180  1.00  0.00              
ATOM   2684  C5  DDB D  11      24.766  41.830  30.737  1.00  0.00              
ATOM   2685  H8  DDB D  11      23.801  41.724  31.186  1.00  0.00              
ATOM   2686  H9  DDB D  11      24.908  41.059  30.009  1.00  0.00              
ATOM   2687  H10 DDB D  11      24.836  42.786  30.262  1.00  0.00              
ATOM   2688  H3  DDB D  11      27.884  41.787  31.911  1.00  0.00              
ATOM   2689  H4  DDB D  11      27.270  41.095  30.429  1.00  0.00              
ATOM   2690  H1  DDB D  11      26.475  43.323  29.718  1.00  0.00              
ATOM   2691  H2  DDB D  11      27.088  44.014  31.200  1.00  0.00              
ATOM   2692  C9  DDB D  11      29.764  46.896  29.137  1.00  0.00              
ATOM   2693  H16 DDB D  11      29.283  47.185  30.048  1.00  0.00              
ATOM   2694  H17 DDB D  11      30.711  47.389  29.061  1.00  0.00              
ATOM   2695  H18 DDB D  11      29.149  47.175  28.307  1.00  0.00              
ATOM   2696  C7  DPB D  12      30.798  45.002  30.372  1.00  0.00              
ATOM   2697  H11 DPB D  12      31.747  45.494  30.334  1.00  0.00              
ATOM   2698  H12 DPB D  12      30.949  43.943  30.402  1.00  0.00              
ATOM   2699  C6  DPB D  12      30.106  45.417  31.684  1.00  0.00              
ATOM   2700  C1  DPB D  12      28.732  44.730  31.779  1.00  0.00              
ATOM   2701  O1  DPB D  12      27.712  45.296  31.309  1.00  0.00              
ATOM   2702  O2  DPB D  12      28.616  43.448  32.403  1.00  0.00              
ATOM   2703  C2  DPB D  12      27.321  43.323  32.996  1.00  0.00              
ATOM   2704  C3  DPB D  12      27.196  41.943  33.667  1.00  0.00              
ATOM   2705  N1  DPB D  12      25.863  41.813  34.276  1.00  0.00              
ATOM   2706  C4  DPB D  12      25.744  40.496  34.917  1.00  0.00              
ATOM   2707  H5  DPB D  12      24.774  40.401  35.360  1.00  0.00              
ATOM   2708  H6  DPB D  12      25.876  39.728  34.184  1.00  0.00              
ATOM   2709  H7  DPB D  12      26.493  40.399  35.675  1.00  0.00              
ATOM   2710  C5  DPB D  12      24.834  41.947  33.235  1.00  0.00              
ATOM   2711  H8  DPB D  12      23.864  41.852  33.679  1.00  0.00              
ATOM   2712  H9  DPB D  12      24.966  41.180  32.501  1.00  0.00              
ATOM   2713  H10 DPB D  12      24.920  42.906  32.769  1.00  0.00              
ATOM   2714  H20 DPB D  12      25.740  42.529  34.963  1.00  0.00              
ATOM   2715  H3  DPB D  12      27.944  41.844  34.425  1.00  0.00              
ATOM   2716  H4  DPB D  12      27.328  41.176  32.934  1.00  0.00              
ATOM   2717  H1  DPB D  12      26.571  43.421  32.239  1.00  0.00              
ATOM   2718  H2  DPB D  12      27.187  44.090  33.729  1.00  0.00              
ATOM   2719  C9  DPB D  12      29.920  46.945  31.704  1.00  0.00              
ATOM   2720  H16 DPB D  12      29.438  47.235  32.615  1.00  0.00              
ATOM   2721  H17 DPB D  12      30.873  47.423  31.637  1.00  0.00              
ATOM   2722  H18 DPB D  12      29.313  47.241  30.873  1.00  0.00              
ATOM   2723  C7  DDB D  13      30.917  45.025  32.927  1.00  0.00              
ATOM   2724  H11 DDB D  13      31.875  45.502  32.898  1.00  0.00              
ATOM   2725  H12 DDB D  13      31.051  43.963  32.950  1.00  0.00              
ATOM   2726  C6  DDB D  13      30.226  45.440  34.239  1.00  0.00              
ATOM   2727  C1  DDB D  13      28.840  44.774  34.323  1.00  0.00              
ATOM   2728  O1  DDB D  13      27.830  45.360  33.852  1.00  0.00              
ATOM   2729  O2  DDB D  13      28.699  43.490  34.935  1.00  0.00              
ATOM   2730  C2  DDB D  13      27.399  43.379  35.520  1.00  0.00              
ATOM   2731  C3  DDB D  13      27.248  41.996  36.179  1.00  0.00              
ATOM   2732  N1  DDB D  13      25.912  41.882  36.780  1.00  0.00              
ATOM   2733  C4  DDB D  13      25.767  40.563  37.409  1.00  0.00              
ATOM   2734  H5  DDB D  13      24.794  40.479  37.846  1.00  0.00              
ATOM   2735  H6  DDB D  13      25.893  39.799  36.669  1.00  0.00              
ATOM   2736  H7  DDB D  13      26.511  40.446  38.169  1.00  0.00              
ATOM   2737  C5  DDB D  13      24.890  42.042  35.735  1.00  0.00              
ATOM   2738  H8  DDB D  13      23.916  41.960  36.173  1.00  0.00              
ATOM   2739  H9  DDB D  13      25.015  41.279  34.996  1.00  0.00              
ATOM   2740  H10 DDB D  13      24.995  43.004  35.277  1.00  0.00              
ATOM   2741  H3  DDB D  13      27.992  41.880  36.939  1.00  0.00              
ATOM   2742  H4  DDB D  13      27.372  41.233  35.440  1.00  0.00              
ATOM   2743  H1  DDB D  13      26.655  43.495  34.760  1.00  0.00              
ATOM   2744  H2  DDB D  13      27.275  44.143  36.259  1.00  0.00              
ATOM   2745  C9  DDB D  13      30.062  46.971  34.272  1.00  0.00              
ATOM   2746  H16 DDB D  13      29.582  47.260  35.183  1.00  0.00              
ATOM   2747  H17 DDB D  13      31.024  47.434  34.213  1.00  0.00              
ATOM   2748  H18 DDB D  13      29.466  47.284  33.440  1.00  0.00              
ATOM   2749  C7  DPA D  14      31.023  45.026  35.484  1.00  0.00              
ATOM   2750  H11 DPA D  14      31.988  45.487  35.463  1.00  0.00              
ATOM   2751  H12 DPA D  14      31.140  43.961  35.499  1.00  0.00              
ATOM   2752  C6  DPA D  14      30.332  45.440  36.796  1.00  0.00              
ATOM   2753  C1  DPA D  14      30.192  46.972  36.840  1.00  0.00              
ATOM   2754  O1  DPA D  14      29.164  47.524  36.371  1.00  0.00              
ATOM   2755  O2  DPA D  14      31.232  47.767  37.416  1.00  0.00              
ATOM   2756  C2  DPA D  14      30.667  48.955  37.979  1.00  0.00              
ATOM   2757  C3  DPA D  14      31.787  49.811  38.599  1.00  0.00              
ATOM   2758  N1  DPA D  14      31.207  51.031  39.177  1.00  0.00              
ATOM   2759  C4  DPA D  14      30.530  51.800  38.122  1.00  0.00              
ATOM   2760  H5  DPA D  14      30.107  52.689  38.543  1.00  0.00              
ATOM   2761  H6  DPA D  14      31.237  52.064  37.366  1.00  0.00              
ATOM   2762  H7  DPA D  14      29.753  51.204  37.692  1.00  0.00              
ATOM   2763  C5  DPA D  14      32.276  51.848  39.769  1.00  0.00              
ATOM   2764  H8  DPA D  14      31.854  52.738  40.190  1.00  0.00              
ATOM   2765  H9  DPA D  14      32.767  51.290  40.537  1.00  0.00              
ATOM   2766  H10 DPA D  14      32.984  52.114  39.012  1.00  0.00              
ATOM   2767  H20 DPA D  14      30.547  50.783  39.885  1.00  0.00              
ATOM   2768  H3  DPA D  14      32.281  49.252  39.367  1.00  0.00              
ATOM   2769  H4  DPA D  14      32.494  50.075  37.842  1.00  0.00              
ATOM   2770  H1  DPA D  14      30.176  49.513  37.211  1.00  0.00              
ATOM   2771  H2  DPA D  14      29.960  48.689  38.736  1.00  0.00              
ATOM   2772  C9  DPA D  14      28.934  44.795  36.866  1.00  0.00              
ATOM   2773  H16 DPA D  14      29.030  43.731  36.834  1.00  0.00              
ATOM   2774  H17 DPA D  14      28.454  45.083  37.777  1.00  0.00              
ATOM   2775  H18 DPA D  14      28.348  45.125  36.034  1.00  0.00              
ATOM   2776  C7  DPA D  15      31.115  45.002  38.040  1.00  0.00              
ATOM   2777  H11 DPA D  15      32.088  45.447  38.029  1.00  0.00              
ATOM   2778  H12 DPA D  15      31.215  43.935  38.046  1.00  0.00              
ATOM   2779  C6  DPA D  15      30.424  45.416  39.353  1.00  0.00              
ATOM   2780  C1  DPA D  15      30.310  46.949  39.410  1.00  0.00              
ATOM   2781  O1  DPA D  15      29.294  47.523  38.939  1.00  0.00              
ATOM   2782  O2  DPA D  15      31.358  47.723  39.998  1.00  0.00              
ATOM   2783  C2  DPA D  15      30.811  48.914  40.568  1.00  0.00              
ATOM   2784  C3  DPA D  15      31.941  49.748  41.202  1.00  0.00              
ATOM   2785  N1  DPA D  15      31.378  50.972  41.787  1.00  0.00              
ATOM   2786  C4  DPA D  15      30.719  51.760  40.735  1.00  0.00              
ATOM   2787  H5  DPA D  15      30.310  52.652  41.161  1.00  0.00              
ATOM   2788  H6  DPA D  15      31.435  52.020  39.984  1.00  0.00              
ATOM   2789  H7  DPA D  15      29.935  51.181  40.295  1.00  0.00              
ATOM   2790  C5  DPA D  15      32.457  51.766  42.391  1.00  0.00              
ATOM   2791  H8  DPA D  15      32.047  52.659  42.817  1.00  0.00              
ATOM   2792  H9  DPA D  15      32.936  51.193  43.157  1.00  0.00              
ATOM   2793  H10 DPA D  15      33.173  52.027  41.640  1.00  0.00              
ATOM   2794  H20 DPA D  15      30.710  50.729  42.490  1.00  0.00              
ATOM   2795  H3  DPA D  15      32.421  49.173  41.967  1.00  0.00              
ATOM   2796  H4  DPA D  15      32.657  50.006  40.450  1.00  0.00              
ATOM   2797  H1  DPA D  15      30.333  49.487  39.803  1.00  0.00              
ATOM   2798  H2  DPA D  15      30.096  48.654  41.320  1.00  0.00              
ATOM   2799  C9  DPA D  15      29.017  44.794  39.409  1.00  0.00              
ATOM   2800  H16 DPA D  15      29.095  43.727  39.370  1.00  0.00              
ATOM   2801  H17 DPA D  15      28.536  45.082  40.322  1.00  0.00              
ATOM   2802  H18 DPA D  15      28.440  45.140  38.578  1.00  0.00              
ATOM   2803  C7  DDA D  16      31.195  44.954  40.598  1.00  0.00              
ATOM   2804  H11 DDA D  16      32.174  45.384  40.595  1.00  0.00              
ATOM   2805  H12 DDA D  16      31.277  43.887  40.595  1.00  0.00              
ATOM   2806  C6  DDA D  16      30.503  45.369  41.910  1.00  0.00              
ATOM   2807  C1  DDA D  16      30.413  46.903  41.979  1.00  0.00              
ATOM   2808  O1  DDA D  16      29.410  47.497  41.508  1.00  0.00              
ATOM   2809  O2  DDA D  16      31.472  47.654  42.579  1.00  0.00              
ATOM   2810  C2  DDA D  16      30.940  48.850  43.157  1.00  0.00              
ATOM   2811  C3  DDA D  16      32.081  49.658  43.803  1.00  0.00              
ATOM   2812  N1  DDA D  16      31.535  50.888  44.397  1.00  0.00              
ATOM   2813  C4  DDA D  16      30.895  51.695  43.348  1.00  0.00              
ATOM   2814  H5  DDA D  16      30.497  52.589  43.780  1.00  0.00              
ATOM   2815  H6  DDA D  16      31.617  51.949  42.603  1.00  0.00              
ATOM   2816  H7  DDA D  16      30.103  51.134  42.899  1.00  0.00              
ATOM   2817  C5  DDA D  16      32.624  51.658  45.013  1.00  0.00              
ATOM   2818  H8  DDA D  16      32.226  52.554  45.445  1.00  0.00              
ATOM   2819  H9  DDA D  16      33.089  51.071  45.776  1.00  0.00              
ATOM   2820  H10 DDA D  16      33.348  51.915  44.268  1.00  0.00              
ATOM   2821  H3  DDA D  16      32.547  49.071  44.566  1.00  0.00              
ATOM   2822  H4  DDA D  16      32.804  49.912  43.058  1.00  0.00              
ATOM   2823  H1  DDA D  16      30.476  49.437  42.394  1.00  0.00              
ATOM   2824  H2  DDA D  16      30.217  48.594  43.903  1.00  0.00              
ATOM   2825  C9  DDA D  16      29.085  44.769  41.954  1.00  0.00              
ATOM   2826  H16 DDA D  16      29.147  43.701  41.906  1.00  0.00              
ATOM   2827  H17 DDA D  16      28.605  45.058  42.866  1.00  0.00              
ATOM   2828  H18 DDA D  16      28.519  45.132  41.123  1.00  0.00              
ATOM   2829  C7  DPA D  17      31.259  44.884  43.155  1.00  0.00              
ATOM   2830  H11 DPA D  17      32.246  45.297  43.161  1.00  0.00              
ATOM   2831  H12 DPA D  17      31.324  43.815  43.144  1.00  0.00              
ATOM   2832  C6  DPA D  17      30.567  45.298  44.467  1.00  0.00              
ATOM   2833  C1  DPA D  17      30.503  46.834  44.550  1.00  0.00              
ATOM   2834  O1  DPA D  17      29.511  47.448  44.078  1.00  0.00              
ATOM   2835  O2  DPA D  17      31.572  47.562  45.161  1.00  0.00              
ATOM   2836  C2  DPA D  17      31.055  48.761  45.746  1.00  0.00              
ATOM   2837  C3  DPA D  17      32.205  49.545  46.405  1.00  0.00              
ATOM   2838  N1  DPA D  17      31.676  50.778  47.007  1.00  0.00              
ATOM   2839  C4  DPA D  17      31.055  51.605  45.961  1.00  0.00              
ATOM   2840  H5  DPA D  17      30.669  52.502  46.399  1.00  0.00              
ATOM   2841  H6  DPA D  17      31.786  51.854  45.222  1.00  0.00              
ATOM   2842  H7  DPA D  17      30.257  51.059  45.503  1.00  0.00              
ATOM   2843  C5  DPA D  17      32.774  51.526  47.635  1.00  0.00              
ATOM   2844  H8  DPA D  17      32.390  52.424  48.073  1.00  0.00              
ATOM   2845  H9  DPA D  17      33.225  50.926  48.395  1.00  0.00              
ATOM   2846  H10 DPA D  17      33.506  51.777  46.896  1.00  0.00              
ATOM   2847  H20 DPA D  17      30.993  50.544  47.697  1.00  0.00              
ATOM   2848  H3  DPA D  17      32.658  48.944  47.166  1.00  0.00              
ATOM   2849  H4  DPA D  17      32.936  49.795  45.666  1.00  0.00              
ATOM   2850  H1  DPA D  17      30.604  49.362  44.986  1.00  0.00              
ATOM   2851  H2  DPA D  17      30.324  48.511  46.485  1.00  0.00              
ATOM   2852  C9  DPA D  17      29.140  44.721  44.498  1.00  0.00              
ATOM   2853  H16 DPA D  17      29.184  43.653  44.442  1.00  0.00              
ATOM   2854  H17 DPA D  17      28.660  45.010  45.410  1.00  0.00              
ATOM   2855  H18 DPA D  17      28.583  45.101  43.667  1.00  0.00              
ATOM   2856  C7  DPB D  18      31.310  44.790  45.711  1.00  0.00              
ATOM   2857  H11 DPB D  18      32.303  45.187  45.725  1.00  0.00              
ATOM   2858  H12 DPB D  18      31.357  43.721  45.691  1.00  0.00              
ATOM   2859  C6  DPB D  18      30.618  45.205  47.023  1.00  0.00              
ATOM   2860  C1  DPB D  18      29.182  44.651  47.044  1.00  0.00              
ATOM   2861  O1  DPB D  18      28.237  45.336  46.576  1.00  0.00              
ATOM   2862  O2  DPB D  18      28.923  43.358  47.596  1.00  0.00              
ATOM   2863  C2  DPB D  18      27.601  43.330  48.145  1.00  0.00              
ATOM   2864  C3  DPB D  18      27.322  41.937  48.739  1.00  0.00              
ATOM   2865  N1  DPB D  18      25.964  41.907  49.302  1.00  0.00              
ATOM   2866  C4  DPB D  18      25.697  40.579  49.870  1.00  0.00              
ATOM   2867  H5  DPB D  18      24.709  40.558  50.280  1.00  0.00              
ATOM   2868  H6  DPB D  18      25.780  39.840  49.101  1.00  0.00              
ATOM   2869  H7  DPB D  18      26.409  40.372  50.642  1.00  0.00              
ATOM   2870  C5  DPB D  18      24.988  42.195  48.242  1.00  0.00              
ATOM   2871  H8  DPB D  18      24.000  42.173  48.652  1.00  0.00              
ATOM   2872  H9  DPB D  18      25.071  41.456  47.473  1.00  0.00              
ATOM   2873  H10 DPB D  18      25.182  43.161  47.829  1.00  0.00              
ATOM   2874  H20 DPB D  18      25.887  42.599  50.022  1.00  0.00              
ATOM   2875  H3  DPB D  18      28.032  41.729  49.511  1.00  0.00              
ATOM   2876  H4  DPB D  18      27.404  41.197  47.970  1.00  0.00              
ATOM   2877  H1  DPB D  18      26.890  43.538  47.373  1.00  0.00              
ATOM   2878  H2  DPB D  18      27.518  44.069  48.914  1.00  0.00              
ATOM   2879  C9  DPB D  18      30.578  46.741  47.119  1.00  0.00              
ATOM   2880  H16 DPB D  18      30.097  47.030  48.030  1.00  0.00              
ATOM   2881  H17 DPB D  18      31.576  47.126  47.103  1.00  0.00              
ATOM   2882  H18 DPB D  18      30.031  47.135  46.287  1.00  0.00              
ATOM   2883  C7  DPA D  19      31.346  44.675  48.267  1.00  0.00              
ATOM   2884  H11 DPA D  19      32.345  45.057  48.290  1.00  0.00              
ATOM   2885  H12 DPA D  19      31.376  43.605  48.238  1.00  0.00              
ATOM   2886  C6  DPA D  19      30.654  45.089  49.579  1.00  0.00              
ATOM   2887  C1  DPA D  19      30.637  46.624  49.687  1.00  0.00              
ATOM   2888  O1  DPA D  19      29.671  47.278  49.218  1.00  0.00              
ATOM   2889  O2  DPA D  19      31.722  47.308  50.323  1.00  0.00              
ATOM   2890  C2  DPA D  19      31.239  48.513  50.922  1.00  0.00              
ATOM   2891  C3  DPA D  19      32.408  49.248  51.606  1.00  0.00              
ATOM   2892  N1  DPA D  19      31.912  50.487  52.223  1.00  0.00              
ATOM   2893  C4  DPA D  19      31.328  51.350  51.186  1.00  0.00              
ATOM   2894  H5  DPA D  19      30.966  52.252  51.636  1.00  0.00              
ATOM   2895  H6  DPA D  19      32.074  51.589  50.459  1.00  0.00              
ATOM   2896  H7  DPA D  19      30.517  50.840  50.712  1.00  0.00              
ATOM   2897  C5  DPA D  19      33.026  51.189  52.876  1.00  0.00              
ATOM   2898  H8  DPA D  19      32.666  52.091  53.324  1.00  0.00              
ATOM   2899  H9  DPA D  19      33.450  50.561  53.629  1.00  0.00              
ATOM   2900  H10 DPA D  19      33.773  51.427  52.147  1.00  0.00              
ATOM   2901  H20 DPA D  19      31.214  50.264  52.904  1.00  0.00              
ATOM   2902  H3  DPA D  19      32.833  48.619  52.360  1.00  0.00              
ATOM   2903  H4  DPA D  19      33.153  49.485  50.878  1.00  0.00              
ATOM   2904  H1  DPA D  19      30.816  49.140  50.169  1.00  0.00              
ATOM   2905  H2  DPA D  19      30.493  48.274  51.650  1.00  0.00              
ATOM   2906  C9  DPA D  19      29.208  44.558  49.587  1.00  0.00              
ATOM   2907  H16 DPA D  19      29.219  43.491  49.511  1.00  0.00              
ATOM   2908  H17 DPA D  19      28.728  44.847  50.499  1.00  0.00              
ATOM   2909  H18 DPA D  19      28.673  44.969  48.757  1.00  0.00              
ATOM   2910  C7  DPA D  20      31.366  44.536  50.822  1.00  0.00              
ATOM   2911  H11 DPA D  20      32.371  44.902  50.854  1.00  0.00              
ATOM   2912  H12 DPA D  20      31.380  43.467  50.784  1.00  0.00              
ATOM   2913  C6  DPA D  20      30.674  44.951  52.134  1.00  0.00              
ATOM   2914  C1  DPA D  20      30.682  46.486  52.255  1.00  0.00              
ATOM   2915  O1  DPA D  20      29.729  47.159  51.786  1.00  0.00              
ATOM   2916  O2  DPA D  20      31.774  47.146  52.902  1.00  0.00              
ATOM   2917  C2  DPA D  20      31.308  48.353  53.510  1.00  0.00              
ATOM   2918  C3  DPA D  20      32.485  49.064  54.205  1.00  0.00              
ATOM   2919  N1  DPA D  20      32.006  50.304  54.831  1.00  0.00              
ATOM   2920  C4  DPA D  20      31.442  51.187  53.799  1.00  0.00              
ATOM   2921  H5  DPA D  20      31.093  52.090  54.254  1.00  0.00              
ATOM   2922  H6  DPA D  20      32.195  51.418  53.077  1.00  0.00              
ATOM   2923  H7  DPA D  20      30.626  50.693  53.315  1.00  0.00              
ATOM   2924  C5  DPA D  20      33.128  50.983  55.495  1.00  0.00              
ATOM   2925  H8  DPA D  20      32.781  51.887  55.949  1.00  0.00              
ATOM   2926  H9  DPA D  20      33.538  50.342  56.246  1.00  0.00              
ATOM   2927  H10 DPA D  20      33.883  51.216  54.773  1.00  0.00              
ATOM   2928  H20 DPA D  20      31.301  50.087  55.506  1.00  0.00              
ATOM   2929  H3  DPA D  20      32.895  48.421  54.957  1.00  0.00              
ATOM   2930  H4  DPA D  20      33.238  49.295  53.484  1.00  0.00              
ATOM   2931  H1  DPA D  20      30.899  48.995  52.759  1.00  0.00              
ATOM   2932  H2  DPA D  20      30.554  48.120  54.231  1.00  0.00              
ATOM   2933  C9  DPA D  20      29.220  44.444  52.130  1.00  0.00              
ATOM   2934  H16 DPA D  20      29.214  43.378  52.045  1.00  0.00              
ATOM   2935  H17 DPA D  20      28.740  44.733  53.042  1.00  0.00              
ATOM   2936  H18 DPA D  20      28.695  44.871  51.301  1.00  0.00              
ATOM   2937  C7  DDB D  21      31.371  44.377  53.376  1.00  0.00              
ATOM   2938  H11 DDB D  21      32.382  44.724  53.415  1.00  0.00              
ATOM   2939  H12 DDB D  21      31.367  43.307  53.328  1.00  0.00              
ATOM   2940  C6  DDB D  21      30.679  44.791  54.688  1.00  0.00              
ATOM   2941  C1  DDB D  21      29.217  44.308  54.674  1.00  0.00              
ATOM   2942  O1  DDB D  21      28.315  45.051  54.209  1.00  0.00              
ATOM   2943  O2  DDB D  21      28.887  43.015  55.188  1.00  0.00              
ATOM   2944  C2  DDB D  21      27.558  43.038  55.716  1.00  0.00              
ATOM   2945  C3  DDB D  21      27.202  41.646  56.269  1.00  0.00              
ATOM   2946  N1  DDB D  21      25.836  41.670  56.812  1.00  0.00              
ATOM   2947  C4  DDB D  21      25.496  40.341  57.341  1.00  0.00              
ATOM   2948  H5  DDB D  21      24.502  40.358  57.735  1.00  0.00              
ATOM   2949  H6  DDB D  21      25.556  39.618  56.554  1.00  0.00              
ATOM   2950  H7  DDB D  21      26.183  40.080  58.118  1.00  0.00              
ATOM   2951  C5  DDB D  21      24.891  42.029  55.745  1.00  0.00              
ATOM   2952  H8  DDB D  21      23.897  42.045  56.139  1.00  0.00              
ATOM   2953  H9  DDB D  21      24.950  41.306  54.958  1.00  0.00              
ATOM   2954  H10 DDB D  21      25.139  42.996  55.360  1.00  0.00              
ATOM   2955  H3  DDB D  21      27.890  41.384  57.047  1.00  0.00              
ATOM   2956  H4  DDB D  21      27.261  40.924  55.483  1.00  0.00              
ATOM   2957  H1  DDB D  21      26.871  43.300  54.939  1.00  0.00              
ATOM   2958  H2  DDB D  21      27.500  43.761  56.502  1.00  0.00              
ATOM   2959  C9  DDB D  21      30.712  46.325  54.822  1.00  0.00              
ATOM   2960  H16 DDB D  21      30.231  46.613  55.734  1.00  0.00              
ATOM   2961  H17 DDB D  21      31.727  46.661  54.832  1.00  0.00              
ATOM   2962  H18 DDB D  21      30.199  46.766  53.994  1.00  0.00              
ATOM   2963  C7  DDB D  22      31.360  44.196  55.927  1.00  0.00              
ATOM   2964  H11 DDB D  22      32.376  44.527  55.976  1.00  0.00              
ATOM   2965  H12 DDB D  22      31.340  43.126  55.872  1.00  0.00              
ATOM   2966  C6  DDB D  22      30.669  44.611  57.240  1.00  0.00              
ATOM   2967  C1  DDB D  22      29.199  44.150  57.215  1.00  0.00              
ATOM   2968  O1  DDB D  22      28.310  44.910  56.752  1.00  0.00              
ATOM   2969  O2  DDB D  22      28.846  42.858  57.716  1.00  0.00              
ATOM   2970  C2  DDB D  22      27.515  42.898  58.237  1.00  0.00              
ATOM   2971  C3  DDB D  22      27.133  41.507  58.777  1.00  0.00              
ATOM   2972  N1  DDB D  22      25.766  41.548  59.313  1.00  0.00              
ATOM   2973  C4  DDB D  22      25.401  40.221  59.829  1.00  0.00              
ATOM   2974  H5  DDB D  22      24.406  40.250  60.218  1.00  0.00              
ATOM   2975  H6  DDB D  22      25.454  39.504  59.037  1.00  0.00              
ATOM   2976  H7  DDB D  22      26.080  39.943  60.607  1.00  0.00              
ATOM   2977  C5  DDB D  22      24.832  41.931  58.245  1.00  0.00              
ATOM   2978  H8  DDB D  22      23.836  41.961  58.634  1.00  0.00              
ATOM   2979  H9  DDB D  22      24.883  41.215  57.453  1.00  0.00              
ATOM   2980  H10 DDB D  22      25.097  42.898  57.869  1.00  0.00              
ATOM   2981  H3  DDB D  22      27.813  41.229  59.556  1.00  0.00              
ATOM   2982  H4  DDB D  22      27.185  40.790  57.986  1.00  0.00              
ATOM   2983  H1  DDB D  22      26.835  43.178  57.459  1.00  0.00              
ATOM   2984  H2  DDB D  22      27.463  43.616  59.030  1.00  0.00              
ATOM   2985  C9  DDB D  22      30.725  46.142  57.388  1.00  0.00              
ATOM   2986  H16 DDB D  22      30.245  46.431  58.299  1.00  0.00              
ATOM   2987  H17 DDB D  22      31.744  46.461  57.405  1.00  0.00              
ATOM   2988  H18 DDB D  22      30.223  46.598  56.560  1.00  0.00              
ATOM   2989  C7  DDB D  23      31.333  43.993  58.478  1.00  0.00              
ATOM   2990  H11 DDB D  23      32.355  44.307  58.533  1.00  0.00              
ATOM   2991  H12 DDB D  23      31.297  42.924  58.413  1.00  0.00              
ATOM   2992  C6  DDB D  23      30.643  44.408  59.790  1.00  0.00              
ATOM   2993  C1  DDB D  23      29.166  43.971  59.754  1.00  0.00              
ATOM   2994  O1  DDB D  23      28.291  44.750  59.293  1.00  0.00              
ATOM   2995  O2  DDB D  23      28.789  42.681  60.242  1.00  0.00              
ATOM   2996  C2  DDB D  23      27.456  42.738  60.757  1.00  0.00              
ATOM   2997  C3  DDB D  23      27.050  41.349  61.284  1.00  0.00              
ATOM   2998  N1  DDB D  23      25.680  41.407  61.814  1.00  0.00              
ATOM   2999  C4  DDB D  23      25.292  40.081  62.316  1.00  0.00              
ATOM   3000  H5  DDB D  23      24.294  40.123  62.701  1.00  0.00              
ATOM   3001  H6  DDB D  23      25.336  39.370  61.518  1.00  0.00              
ATOM   3002  H7  DDB D  23      25.963  39.785  63.095  1.00  0.00              
ATOM   3003  C5  DDB D  23      24.758  41.815  60.744  1.00  0.00              
ATOM   3004  H8  DDB D  23      23.760  41.856  61.129  1.00  0.00              
ATOM   3005  H9  DDB D  23      24.802  41.104  59.945  1.00  0.00              
ATOM   3006  H10 DDB D  23      25.040  42.780  60.378  1.00  0.00              
ATOM   3007  H3  DDB D  23      27.720  41.052  62.064  1.00  0.00              
ATOM   3008  H4  DDB D  23      27.094  40.638  60.487  1.00  0.00              
ATOM   3009  H1  DDB D  23      26.786  43.035  59.979  1.00  0.00              
ATOM   3010  H2  DDB D  23      27.411  43.449  61.555  1.00  0.00              
ATOM   3011  C9  DDB D  23      30.723  45.937  59.951  1.00  0.00              
ATOM   3012  H16 DDB D  23      30.242  46.226  60.863  1.00  0.00              
ATOM   3013  H17 DDB D  23      31.747  46.240  59.977  1.00  0.00              
ATOM   3014  H18 DDB D  23      30.231  46.408  59.125  1.00  0.00              
ATOM   3015  C7  DDB D  24      31.290  43.770  61.027  1.00  0.00              
ATOM   3016  H11 DDB D  24      32.316  44.067  61.090  1.00  0.00              
ATOM   3017  H12 DDB D  24      31.237  42.702  60.952  1.00  0.00              
ATOM   3018  C6  DDB D  24      30.599  44.184  62.339  1.00  0.00              
ATOM   3019  C1  DDB D  24      29.116  43.772  62.292  1.00  0.00              
ATOM   3020  O1  DDB D  24      28.257  44.568  61.833  1.00  0.00              
ATOM   3021  O2  DDB D  24      28.716  42.484  62.767  1.00  0.00              
ATOM   3022  C2  DDB D  24      27.382  42.558  63.276  1.00  0.00              
ATOM   3023  C3  DDB D  24      26.951  41.171  63.788  1.00  0.00              
ATOM   3024  N1  DDB D  24      25.579  41.247  64.312  1.00  0.00              
ATOM   3025  C4  DDB D  24      25.168  39.924  64.801  1.00  0.00              
ATOM   3026  H5  DDB D  24      24.170  39.977  65.182  1.00  0.00              
ATOM   3027  H6  DDB D  24      25.205  39.218  63.998  1.00  0.00              
ATOM   3028  H7  DDB D  24      25.829  39.609  65.581  1.00  0.00              
ATOM   3029  C5  DDB D  24      24.669  41.677  63.241  1.00  0.00              
ATOM   3030  H8  DDB D  24      23.671  41.732  63.622  1.00  0.00              
ATOM   3031  H9  DDB D  24      24.706  40.973  62.437  1.00  0.00              
ATOM   3032  H10 DDB D  24      24.970  42.642  62.885  1.00  0.00              
ATOM   3033  H3  DDB D  24      27.613  40.858  64.569  1.00  0.00              
ATOM   3034  H4  DDB D  24      26.987  40.467  62.985  1.00  0.00              
ATOM   3035  H1  DDB D  24      26.719  42.872  62.497  1.00  0.00              
ATOM   3036  H2  DDB D  24      27.345  43.263  64.080  1.00  0.00              
ATOM   3037  C9  DDB D  24      30.703  45.711  62.513  1.00  0.00              
ATOM   3038  H16 DDB D  24      30.222  45.999  63.425  1.00  0.00              
ATOM   3039  H17 DDB D  24      31.732  45.996  62.546  1.00  0.00              
ATOM   3040  H18 DDB D  24      30.224  46.196  61.689  1.00  0.00              
ATOM   3041  C7  DDB D  25      31.231  43.525  63.573  1.00  0.00              
ATOM   3042  H11 DDB D  25      32.261  43.806  63.644  1.00  0.00              
ATOM   3043  H12 DDB D  25      31.160  42.460  63.489  1.00  0.00              
ATOM   3044  C6  DDB D  25      30.540  43.939  64.886  1.00  0.00              
ATOM   3045  C1  DDB D  25      29.050  43.552  64.827  1.00  0.00              
ATOM   3046  O1  DDB D  25      28.206  44.365  64.370  1.00  0.00              
ATOM   3047  O2  DDB D  25      28.627  42.266  65.289  1.00  0.00              
ATOM   3048  C2  DDB D  25      27.293  42.357  65.793  1.00  0.00              
ATOM   3049  C3  DDB D  25      26.837  40.973  66.291  1.00  0.00              
ATOM   3050  N1  DDB D  25      25.463  41.066  66.808  1.00  0.00              
ATOM   3051  C4  DDB D  25      25.029  39.746  67.284  1.00  0.00              
ATOM   3052  H5  DDB D  25      24.029  39.814  67.660  1.00  0.00              
ATOM   3053  H6  DDB D  25      25.058  39.047  66.475  1.00  0.00              
ATOM   3054  H7  DDB D  25      25.682  39.417  68.065  1.00  0.00              
ATOM   3055  C5  DDB D  25      24.566  41.521  65.736  1.00  0.00              
ATOM   3056  H8  DDB D  25      23.567  41.589  66.112  1.00  0.00              
ATOM   3057  H9  DDB D  25      24.596  40.822  64.927  1.00  0.00              
ATOM   3058  H10 DDB D  25      24.883  42.483  65.390  1.00  0.00              
ATOM   3059  H3  DDB D  25      27.490  40.643  67.072  1.00  0.00              
ATOM   3060  H4  DDB D  25      26.865  40.275  65.482  1.00  0.00              
ATOM   3061  H1  DDB D  25      26.639  42.688  65.013  1.00  0.00              
ATOM   3062  H2  DDB D  25      27.263  43.057  66.602  1.00  0.00              
ATOM   3063  C9  DDB D  25      30.667  45.464  65.073  1.00  0.00              
ATOM   3064  H16 DDB D  25      30.187  45.751  65.985  1.00  0.00              
ATOM   3065  H17 DDB D  25      31.700  45.732  65.114  1.00  0.00              
ATOM   3066  H18 DDB D  25      30.201  45.963  64.251  1.00  0.00              
ATOM   3067  C7  DPA D  26      31.155  43.260  66.117  1.00  0.00              
ATOM   3068  H11 DPA D  26      32.189  43.524  66.196  1.00  0.00              
ATOM   3069  H12 DPA D  26      31.067  42.198  66.023  1.00  0.00              
ATOM   3070  C6  DPA D  26      30.463  43.674  67.430  1.00  0.00              
ATOM   3071  C1  DPA D  26      30.614  45.193  67.631  1.00  0.00              
ATOM   3072  O1  DPA D  26      29.745  45.978  67.171  1.00  0.00              
ATOM   3073  O2  DPA D  26      31.741  45.712  68.340  1.00  0.00              
ATOM   3074  C2  DPA D  26      31.373  46.928  68.997  1.00  0.00              
ATOM   3075  C3  DPA D  26      32.588  47.485  69.762  1.00  0.00              
ATOM   3076  N1  DPA D  26      32.210  48.735  70.437  1.00  0.00              
ATOM   3077  C4  DPA D  26      31.767  49.717  69.437  1.00  0.00              
ATOM   3078  H5  DPA D  26      31.491  50.627  69.929  1.00  0.00              
ATOM   3079  H6  DPA D  26      32.562  49.910  68.750  1.00  0.00              
ATOM   3080  H7  DPA D  26      30.923  49.329  68.906  1.00  0.00              
ATOM   3081  C5  DPA D  26      33.370  49.267  71.167  1.00  0.00              
ATOM   3082  H8  DPA D  26      33.095  50.178  71.658  1.00  0.00              
ATOM   3083  H9  DPA D  26      33.691  48.554  71.894  1.00  0.00              
ATOM   3084  H10 DPA D  26      34.165  49.461  70.479  1.00  0.00              
ATOM   3085  H20 DPA D  26      31.466  48.555  71.080  1.00  0.00              
ATOM   3086  H3  DPA D  26      32.911  46.771  70.489  1.00  0.00              
ATOM   3087  H4  DPA D  26      33.383  47.678  69.074  1.00  0.00              
ATOM   3088  H1  DPA D  26      31.052  47.642  68.270  1.00  0.00              
ATOM   3089  H2  DPA D  26      30.576  46.734  69.685  1.00  0.00              
ATOM   3090  C9  DPA D  26      28.968  43.311  67.359  1.00  0.00              
ATOM   3091  H16 DPA D  26      28.864  42.256  67.218  1.00  0.00              
ATOM   3092  H17 DPA D  26      28.489  43.600  68.270  1.00  0.00              
ATOM   3093  H18 DPA D  26      28.514  43.827  66.538  1.00  0.00              
ATOM   3094  C7  DDA D  27      31.061  42.976  68.659  1.00  0.00              
ATOM   3095  H11 DDA D  27      32.098  43.222  68.744  1.00  0.00              
ATOM   3096  H12 DDA D  27      30.957  41.914  68.555  1.00  0.00              
ATOM   3097  C6  DDA D  27      30.370  43.390  69.971  1.00  0.00              
ATOM   3098  C1  DDA D  27      30.542  44.904  70.186  1.00  0.00              
ATOM   3099  O1  DDA D  27      29.689  45.707  69.728  1.00  0.00              
ATOM   3100  O2  DDA D  27      31.676  45.397  70.905  1.00  0.00              
ATOM   3101  C2  DDA D  27      31.324  46.614  71.571  1.00  0.00              
ATOM   3102  C3  DDA D  27      32.543  47.145  72.346  1.00  0.00              
ATOM   3103  N1  DDA D  27      32.182  48.395  73.031  1.00  0.00              
ATOM   3104  C4  DDA D  27      31.760  49.392  72.037  1.00  0.00              
ATOM   3105  H5  DDA D  27      31.497  50.302  72.535  1.00  0.00              
ATOM   3106  H6  DDA D  27      32.563  49.578  71.355  1.00  0.00              
ATOM   3107  H7  DDA D  27      30.913  49.023  71.498  1.00  0.00              
ATOM   3108  C5  DDA D  27      33.346  48.903  73.771  1.00  0.00              
ATOM   3109  H8  DDA D  27      33.084  49.813  74.269  1.00  0.00              
ATOM   3110  H9  DDA D  27      33.653  48.177  74.493  1.00  0.00              
ATOM   3111  H10 DDA D  27      34.150  49.090  73.089  1.00  0.00              
ATOM   3112  H3  DDA D  27      32.851  46.419  73.070  1.00  0.00              
ATOM   3113  H4  DDA D  27      33.346  47.331  71.665  1.00  0.00              
ATOM   3114  H1  DDA D  27      31.016  47.339  70.848  1.00  0.00              
ATOM   3115  H2  DDA D  27      30.520  46.427  72.253  1.00  0.00              
ATOM   3116  C9  DDA D  27      28.870  43.051  69.888  1.00  0.00              
ATOM   3117  H16 DDA D  27      28.747  41.998  69.739  1.00  0.00              
ATOM   3118  H17 DDA D  27      28.389  43.339  70.800  1.00  0.00              
ATOM   3119  H18 DDA D  27      28.428  43.581  69.071  1.00  0.00              
ATOM   3120  C7  DPB D  28      30.949  42.670  71.196  1.00  0.00              
ATOM   3121  H11 DPB D  28      31.990  42.898  71.289  1.00  0.00              
ATOM   3122  H12 DPB D  28      30.828  41.611  71.083  1.00  0.00              
ATOM   3123  C6  DPB D  28      30.257  43.084  72.508  1.00  0.00              
ATOM   3124  C1  DPB D  28      28.753  42.772  72.417  1.00  0.00              
ATOM   3125  O1  DPB D  28      27.956  43.636  71.970  1.00  0.00              
ATOM   3126  O2  DPB D  28      28.260  41.497  72.840  1.00  0.00              
ATOM   3127  C2  DPB D  28      26.923  41.640  73.326  1.00  0.00              
ATOM   3128  C3  DPB D  28      26.393  40.268  73.782  1.00  0.00              
ATOM   3129  N1  DPB D  28      25.018  40.415  74.281  1.00  0.00              
ATOM   3130  C4  DPB D  28      24.512  39.106  74.716  1.00  0.00              
ATOM   3131  H5  DPB D  28      23.511  39.212  75.079  1.00  0.00              
ATOM   3132  H6  DPB D  28      24.521  38.426  73.889  1.00  0.00              
ATOM   3133  H7  DPB D  28      25.136  38.725  75.497  1.00  0.00              
ATOM   3134  C5  DPB D  28      24.162  40.940  73.208  1.00  0.00              
ATOM   3135  H8  DPB D  28      23.160  41.046  73.572  1.00  0.00              
ATOM   3136  H9  DPB D  28      24.169  40.261  72.381  1.00  0.00              
ATOM   3137  H10 DPB D  28      24.529  41.893  72.892  1.00  0.00              
ATOM   3138  H20 DPB D  28      25.010  41.049  75.055  1.00  0.00              
ATOM   3139  H3  DPB D  28      27.017  39.886  74.564  1.00  0.00              
ATOM   3140  H4  DPB D  28      26.401  39.589  72.956  1.00  0.00              
ATOM   3141  H1  DPB D  28      26.299  42.023  72.545  1.00  0.00              
ATOM   3142  H2  DPB D  28      26.914  42.320  74.153  1.00  0.00              
ATOM   3143  C9  DPB D  28      30.455  44.594  72.737  1.00  0.00              
ATOM   3144  H16 DPB D  28      29.975  44.883  73.649  1.00  0.00              
ATOM   3145  H17 DPB D  28      31.499  44.812  72.800  1.00  0.00              
ATOM   3146  H18 DPB D  28      30.025  45.137  71.922  1.00  0.00              
ATOM   3147  C7  DDB D  29      30.819  42.346  73.731  1.00  0.00              
ATOM   3148  H11 DDB D  29      31.863  42.556  73.831  1.00  0.00              
ATOM   3149  H12 DDB D  29      30.682  41.291  73.608  1.00  0.00              
ATOM   3150  C6  DDB D  29      30.127  42.760  75.043  1.00  0.00              
ATOM   3151  C1  DDB D  29      28.617  42.472  74.942  1.00  0.00              
ATOM   3152  O1  DDB D  29      27.838  43.354  74.498  1.00  0.00              
ATOM   3153  O2  DDB D  29      28.103  41.203  75.352  1.00  0.00              
ATOM   3154  C2  DDB D  29      26.766  41.362  75.832  1.00  0.00              
ATOM   3155  C3  DDB D  29      26.213  39.995  76.273  1.00  0.00              
ATOM   3156  N1  DDB D  29      24.838  40.159  76.766  1.00  0.00              
ATOM   3157  C4  DDB D  29      24.308  38.855  77.188  1.00  0.00              
ATOM   3158  H5  DDB D  29      23.308  38.975  77.547  1.00  0.00              
ATOM   3159  H6  DDB D  29      24.311  38.183  76.356  1.00  0.00              
ATOM   3160  H7  DDB D  29      24.923  38.457  77.970  1.00  0.00              
ATOM   3161  C5  DDB D  29      23.995  40.707  75.694  1.00  0.00              
ATOM   3162  H8  DDB D  29      22.994  40.827  76.053  1.00  0.00              
ATOM   3163  H9  DDB D  29      23.996  40.035  74.861  1.00  0.00              
ATOM   3164  H10 DDB D  29      24.379  41.657  75.387  1.00  0.00              
ATOM   3165  H3  DDB D  29      26.825  39.597  77.055  1.00  0.00              
ATOM   3166  H4  DDB D  29      26.214  39.324  75.442  1.00  0.00              
ATOM   3167  H1  DDB D  29      26.154  41.762  75.051  1.00  0.00              
ATOM   3168  H2  DDB D  29      26.764  42.035  76.664  1.00  0.00              
ATOM   3169  C9  DDB D  29      30.348  44.265  75.286  1.00  0.00              
ATOM   3170  H16 DDB D  29      29.868  44.553  76.198  1.00  0.00              
ATOM   3171  H17 DDB D  29      31.397  44.465  75.356  1.00  0.00              
ATOM   3172  H18 DDB D  29      29.931  44.821  74.472  1.00  0.00              
ATOM   3173  C7  TPA D  30      30.671  42.002  76.262  1.00  0.00              
ATOM   3174  H11 TPA D  30      31.718  42.196  76.370  1.00  0.00              
ATOM   3175  H12 TPA D  30      30.518  40.950  76.130  1.00  0.00              
ATOM   3176  C6  TPA D  30      29.979  42.416  77.574  1.00  0.00              
ATOM   3177  C1  TPA D  30      30.222  43.914  77.831  1.00  0.00              
ATOM   3178  O1  TPA D  30      29.416  44.769  77.381  1.00  0.00              
ATOM   3179  O2  TPA D  30      31.366  44.334  78.579  1.00  0.00              
ATOM   3180  C2  TPA D  30      31.063  45.549  79.271  1.00  0.00              
ATOM   3181  C3  TPA D  30      32.294  46.002  80.078  1.00  0.00              
ATOM   3182  N1  TPA D  30      31.982  47.250  80.788  1.00  0.00              
ATOM   3183  C4  TPA D  30      31.624  48.291  79.815  1.00  0.00              
ATOM   3184  H5  TPA D  30      31.398  49.201  80.332  1.00  0.00              
ATOM   3185  H6  TPA D  30      32.446  48.455  79.150  1.00  0.00              
ATOM   3186  H7  TPA D  30      30.769  47.977  79.255  1.00  0.00              
ATOM   3187  C5  TPA D  30      33.158  47.681  81.558  1.00  0.00              
ATOM   3188  H8  TPA D  30      32.931  48.590  82.076  1.00  0.00              
ATOM   3189  H9  TPA D  30      33.417  46.925  82.267  1.00  0.00              
ATOM   3190  H10 TPA D  30      33.979  47.846  80.894  1.00  0.00              
ATOM   3191  H20 TPA D  30      31.214  47.097  81.410  1.00  0.00              
ATOM   3192  H3  TPA D  30      32.555  45.243  80.786  1.00  0.00              
ATOM   3193  H4  TPA D  30      33.115  46.164  79.413  1.00  0.00              
ATOM   3194  H1  TPA D  30      30.802  46.306  78.563  1.00  0.00              
ATOM   3195  H2  TPA D  30      30.241  45.384  79.936  1.00  0.00              
ATOM   3196  C9  TPA D  30      28.467  42.154  77.461  1.00  0.00              
ATOM   3197  H16 TPA D  30      28.296  41.112  77.284  1.00  0.00              
ATOM   3198  H17 TPA D  30      27.986  42.442  78.373  1.00  0.00              
ATOM   3199  H18 TPA D  30      28.065  42.724  76.651  1.00  0.00              
ATOM   3200  H19 TPA D  30      30.381  41.846  78.385  1.00  0.00              
TER
ATOM   3201  C7  HPA E   1      77.762  41.120   2.361  1.00  0.00              
ATOM   3202  C8  HPA E   1      77.609  42.115   1.195  1.00  0.00              
ATOM   3203  H13 HPA E   1      77.475  41.577   0.281  1.00  0.00              
ATOM   3204  H14 HPA E   1      78.487  42.723   1.128  1.00  0.00              
ATOM   3205  H15 HPA E   1      76.758  42.740   1.369  1.00  0.00              
ATOM   3206  H11 HPA E   1      78.614  40.497   2.187  1.00  0.00              
ATOM   3207  H12 HPA E   1      76.882  40.514   2.428  1.00  0.00              
ATOM   3208  C6  HPA E   1      77.955  41.896   3.677  1.00  0.00              
ATOM   3209  C1  HPA E   1      79.219  42.769   3.579  1.00  0.00              
ATOM   3210  O1  HPA E   1      79.138  43.946   3.142  1.00  0.00              
ATOM   3211  O2  HPA E   1      80.484  42.240   3.983  1.00  0.00              
ATOM   3212  C2  HPA E   1      81.310  43.302   4.468  1.00  0.00              
ATOM   3213  C3  HPA E   1      82.674  42.734   4.903  1.00  0.00              
ATOM   3214  N1  HPA E   1      83.522  43.825   5.402  1.00  0.00              
ATOM   3215  C4  HPA E   1      83.723  44.816   4.335  1.00  0.00              
ATOM   3216  H5  HPA E   1      84.342  45.610   4.698  1.00  0.00              
ATOM   3217  H6  HPA E   1      84.198  44.349   3.499  1.00  0.00              
ATOM   3218  H7  HPA E   1      82.776  45.210   4.032  1.00  0.00              
ATOM   3219  C5  HPA E   1      84.823  43.282   5.818  1.00  0.00              
ATOM   3220  H8  HPA E   1      85.442  44.077   6.180  1.00  0.00              
ATOM   3221  H9  HPA E   1      84.678  42.563   6.595  1.00  0.00              
ATOM   3222  H10 HPA E   1      85.299  42.815   4.981  1.00  0.00              
ATOM   3223  H20 HPA E   1      83.078  44.262   6.184  1.00  0.00              
ATOM   3224  H3  HPA E   1      82.527  42.012   5.681  1.00  0.00              
ATOM   3225  H4  HPA E   1      83.148  42.265   4.068  1.00  0.00              
ATOM   3226  H1  HPA E   1      81.456  44.023   3.691  1.00  0.00              
ATOM   3227  H2  HPA E   1      80.835  43.770   5.304  1.00  0.00              
ATOM   3228  C9  HPA E   1      76.728  42.793   3.927  1.00  0.00              
ATOM   3229  H16 HPA E   1      75.850  42.188   3.996  1.00  0.00              
ATOM   3230  H17 HPA E   1      76.862  43.332   4.842  1.00  0.00              
ATOM   3231  H18 HPA E   1      76.622  43.486   3.118  1.00  0.00              
ATOM   3232  C7  DDA E   2      78.116  40.969   4.891  1.00  0.00              
ATOM   3233  H11 DDA E   2      78.971  40.342   4.754  1.00  0.00              
ATOM   3234  H12 DDA E   2      77.242  40.358   4.995  1.00  0.00              
ATOM   3235  C6  DDA E   2      78.308  41.744   6.207  1.00  0.00              
ATOM   3236  C1  DDA E   2      79.587  42.597   6.119  1.00  0.00              
ATOM   3237  O1  DDA E   2      79.529  43.773   5.678  1.00  0.00              
ATOM   3238  O2  DDA E   2      80.840  42.049   6.536  1.00  0.00              
ATOM   3239  C2  DDA E   2      81.678  43.098   7.026  1.00  0.00              
ATOM   3240  C3  DDA E   2      83.027  42.509   7.477  1.00  0.00              
ATOM   3241  N1  DDA E   2      83.890  43.587   7.981  1.00  0.00              
ATOM   3242  C4  DDA E   2      84.117  44.572   6.914  1.00  0.00              
ATOM   3243  H5  DDA E   2      84.744  45.358   7.280  1.00  0.00              
ATOM   3244  H6  DDA E   2      84.591  44.094   6.084  1.00  0.00              
ATOM   3245  H7  DDA E   2      83.179  44.981   6.601  1.00  0.00              
ATOM   3246  C5  DDA E   2      85.178  43.024   8.411  1.00  0.00              
ATOM   3247  H8  DDA E   2      85.805  43.809   8.778  1.00  0.00              
ATOM   3248  H9  DDA E   2      85.013  42.309   9.188  1.00  0.00              
ATOM   3249  H10 DDA E   2      85.654  42.546   7.580  1.00  0.00              
ATOM   3250  H3  DDA E   2      82.862  41.792   8.254  1.00  0.00              
ATOM   3251  H4  DDA E   2      83.502  42.031   6.646  1.00  0.00              
ATOM   3252  H1  DDA E   2      81.843  43.814   6.250  1.00  0.00              
ATOM   3253  H2  DDA E   2      81.201  43.576   7.857  1.00  0.00              
ATOM   3254  C9  DDA E   2      77.095  42.663   6.443  1.00  0.00              
ATOM   3255  H16 DDA E   2      76.205  42.072   6.504  1.00  0.00              
ATOM   3256  H17 DDA E   2      77.228  43.202   7.358  1.00  0.00              
ATOM   3257  H18 DDA E   2      77.006  43.355   5.631  1.00  0.00              
ATOM   3258  C7  DDB E   3      78.441  40.818   7.424  1.00  0.00              
ATOM   3259  H11 DDB E   3      79.287  40.177   7.297  1.00  0.00              
ATOM   3260  H12 DDB E   3      77.557  40.222   7.522  1.00  0.00              
ATOM   3261  C6  DDB E   3      78.633  41.593   8.740  1.00  0.00              
ATOM   3262  C1  DDB E   3      77.433  42.532   8.964  1.00  0.00              
ATOM   3263  O1  DDB E   3      77.460  43.707   8.513  1.00  0.00              
ATOM   3264  O2  DDB E   3      76.288  42.069   9.683  1.00  0.00              
ATOM   3265  C2  DDB E   3      75.671  43.170  10.356  1.00  0.00              
ATOM   3266  C3  DDB E   3      74.437  42.670  11.130  1.00  0.00              
ATOM   3267  N1  DDB E   3      73.802  43.802  11.822  1.00  0.00              
ATOM   3268  C4  DDB E   3      72.625  43.327  12.561  1.00  0.00              
ATOM   3269  H5  DDB E   3      72.161  44.149  13.065  1.00  0.00              
ATOM   3270  H6  DDB E   3      71.926  42.889  11.878  1.00  0.00              
ATOM   3271  H7  DDB E   3      72.927  42.593  13.280  1.00  0.00              
ATOM   3272  C5  DDB E   3      73.386  44.808  10.835  1.00  0.00              
ATOM   3273  H8  DDB E   3      72.924  45.633  11.339  1.00  0.00              
ATOM   3274  H9  DDB E   3      72.689  44.372  10.152  1.00  0.00              
ATOM   3275  H10 DDB E   3      74.244  45.155  10.297  1.00  0.00              
ATOM   3276  H3  DDB E   3      74.739  41.939  11.849  1.00  0.00              
ATOM   3277  H4  DDB E   3      73.739  42.234  10.448  1.00  0.00              
ATOM   3278  H1  DDB E   3      75.368  43.902   9.638  1.00  0.00              
ATOM   3279  H2  DDB E   3      76.368  43.607  11.039  1.00  0.00              
ATOM   3280  C9  DDB E   3      79.928  42.425   8.662  1.00  0.00              
ATOM   3281  H16 DDB E   3      80.062  42.964   9.577  1.00  0.00              
ATOM   3282  H17 DDB E   3      80.761  41.773   8.507  1.00  0.00              
ATOM   3283  H18 DDB E   3      79.859  43.116   7.848  1.00  0.00              
ATOM   3284  C7  DDA E   4      78.742  40.669   9.961  1.00  0.00              
ATOM   3285  H11 DDA E   4      79.578  40.013   9.843  1.00  0.00              
ATOM   3286  H12 DDA E   4      77.846  40.088  10.052  1.00  0.00              
ATOM   3287  C6  DDA E   4      78.934  41.444  11.278  1.00  0.00              
ATOM   3288  C1  DDA E   4      80.240  42.254  11.210  1.00  0.00              
ATOM   3289  O1  DDA E   4      80.230  43.430  10.763  1.00  0.00              
ATOM   3290  O2  DDA E   4      81.468  41.668  11.654  1.00  0.00              
ATOM   3291  C2  DDA E   4      82.329  42.693  12.155  1.00  0.00              
ATOM   3292  C3  DDA E   4      83.650  42.062  12.634  1.00  0.00              
ATOM   3293  N1  DDA E   4      84.537  43.115  13.149  1.00  0.00              
ATOM   3294  C4  DDA E   4      84.816  44.086  12.082  1.00  0.00              
ATOM   3295  H5  DDA E   4      85.462  44.853  12.457  1.00  0.00              
ATOM   3296  H6  DDA E   4      85.291  43.590  11.264  1.00  0.00              
ATOM   3297  H7  DDA E   4      83.898  44.524  11.750  1.00  0.00              
ATOM   3298  C5  DDA E   4      85.797  42.513  13.607  1.00  0.00              
ATOM   3299  H8  DDA E   4      86.444  43.278  13.982  1.00  0.00              
ATOM   3300  H9  DDA E   4      85.596  41.807  14.383  1.00  0.00              
ATOM   3301  H10 DDA E   4      86.275  42.015  12.787  1.00  0.00              
ATOM   3302  H3  DDA E   4      83.447  41.355  13.411  1.00  0.00              
ATOM   3303  H4  DDA E   4      84.125  41.565  11.815  1.00  0.00              
ATOM   3304  H1  DDA E   4      82.533  43.399  11.379  1.00  0.00              
ATOM   3305  H2  DDA E   4      81.854  43.189  12.974  1.00  0.00              
ATOM   3306  C9  DDA E   4      77.745  42.403  11.486  1.00  0.00              
ATOM   3307  H16 DDA E   4      76.836  41.841  11.533  1.00  0.00              
ATOM   3308  H17 DDA E   4      77.879  42.942  12.401  1.00  0.00              
ATOM   3309  H18 DDA E   4      77.697  43.093  10.670  1.00  0.00              
ATOM   3310  C7  DDB E   5      79.013  40.520  12.500  1.00  0.00              
ATOM   3311  H11 DDB E   5      79.841  39.851  12.392  1.00  0.00              
ATOM   3312  H12 DDB E   5      78.110  39.954  12.585  1.00  0.00              
ATOM   3313  C6  DDB E   5      79.205  41.296  13.816  1.00  0.00              
ATOM   3314  C1  DDB E   5      78.032  42.274  14.014  1.00  0.00              
ATOM   3315  O1  DDB E   5      78.107  43.444  13.557  1.00  0.00              
ATOM   3316  O2  DDB E   5      76.858  41.852  14.712  1.00  0.00              
ATOM   3317  C2  DDB E   5      76.265  42.974  15.369  1.00  0.00              
ATOM   3318  C3  DDB E   5      75.001  42.520  16.122  1.00  0.00              
ATOM   3319  N1  DDB E   5      74.390  43.675  16.796  1.00  0.00              
ATOM   3320  C4  DDB E   5      73.185  43.242  17.514  1.00  0.00              
ATOM   3321  H5  DDB E   5      72.739  44.081  18.005  1.00  0.00              
ATOM   3322  H6  DDB E   5      72.487  42.822  16.820  1.00  0.00              
ATOM   3323  H7  DDB E   5      73.449  42.502  18.242  1.00  0.00              
ATOM   3324  C5  DDB E   5      74.028  44.690  15.797  1.00  0.00              
ATOM   3325  H8  DDB E   5      73.582  45.531  16.287  1.00  0.00              
ATOM   3326  H9  DDB E   5      73.329  44.272  15.102  1.00  0.00              
ATOM   3327  H10 DDB E   5      74.905  45.005  15.274  1.00  0.00              
ATOM   3328  H3  DDB E   5      75.266  41.781  16.849  1.00  0.00              
ATOM   3329  H4  DDB E   5      74.303  42.103  15.428  1.00  0.00              
ATOM   3330  H1  DDB E   5      76.002  43.714  14.642  1.00  0.00              
ATOM   3331  H2  DDB E   5      76.963  43.393  16.063  1.00  0.00              
ATOM   3332  C9  DDB E   5      80.528  42.084  13.760  1.00  0.00              
ATOM   3333  H16 DDB E   5      80.662  42.623  14.674  1.00  0.00              
ATOM   3334  H17 DDB E   5      81.342  41.405  13.623  1.00  0.00              
ATOM   3335  H18 DDB E   5      80.496  42.774  12.942  1.00  0.00              
ATOM   3336  C7  DDB E   6      79.260  40.375  15.043  1.00  0.00              
ATOM   3337  H11 DDB E   6      80.078  39.691  14.944  1.00  0.00              
ATOM   3338  H12 DDB E   6      78.346  39.822  15.120  1.00  0.00              
ATOM   3339  C6  DDB E   6      79.452  41.150  16.359  1.00  0.00              
ATOM   3340  C1  DDB E   6      78.293  42.147  16.542  1.00  0.00              
ATOM   3341  O1  DDB E   6      78.390  43.315  16.085  1.00  0.00              
ATOM   3342  O2  DDB E   6      77.106  41.745  17.231  1.00  0.00              
ATOM   3343  C2  DDB E   6      76.525  42.879  17.880  1.00  0.00              
ATOM   3344  C3  DDB E   6      75.247  42.446  18.621  1.00  0.00              
ATOM   3345  N1  DDB E   6      74.647  43.613  19.287  1.00  0.00              
ATOM   3346  C4  DDB E   6      73.428  43.200  19.995  1.00  0.00              
ATOM   3347  H5  DDB E   6      72.993  44.048  20.480  1.00  0.00              
ATOM   3348  H6  DDB E   6      72.729  42.791  19.295  1.00  0.00              
ATOM   3349  H7  DDB E   6      73.674  42.459  20.728  1.00  0.00              
ATOM   3350  C5  DDB E   6      74.310  44.630  18.283  1.00  0.00              
ATOM   3351  H8  DDB E   6      73.874  45.479  18.767  1.00  0.00              
ATOM   3352  H9  DDB E   6      73.611  44.223  17.583  1.00  0.00              
ATOM   3353  H10 DDB E   6      75.199  44.933  17.767  1.00  0.00              
ATOM   3354  H3  DDB E   6      75.492  41.705  19.353  1.00  0.00              
ATOM   3355  H4  DDB E   6      74.548  42.039  17.922  1.00  0.00              
ATOM   3356  H1  DDB E   6      76.279  43.620  17.149  1.00  0.00              
ATOM   3357  H2  DDB E   6      77.223  43.288  18.579  1.00  0.00              
ATOM   3358  C9  DDB E   6      80.787  41.917  16.313  1.00  0.00              
ATOM   3359  H16 DDB E   6      80.921  42.456  17.228  1.00  0.00              
ATOM   3360  H17 DDB E   6      81.591  41.224  16.186  1.00  0.00              
ATOM   3361  H18 DDB E   6      80.775  42.604  15.493  1.00  0.00              
ATOM   3362  C7  DPB E   7      79.480  40.230  17.588  1.00  0.00              
ATOM   3363  H11 DPB E   7      80.287  39.534  17.499  1.00  0.00              
ATOM   3364  H12 DPB E   7      78.556  39.693  17.658  1.00  0.00              
ATOM   3365  C6  DPB E   7      79.672  41.006  18.905  1.00  0.00              
ATOM   3366  C1  DPB E   7      78.527  42.022  19.074  1.00  0.00              
ATOM   3367  O1  DPB E   7      78.648  43.188  18.615  1.00  0.00              
ATOM   3368  O2  DPB E   7      77.328  41.641  19.753  1.00  0.00              
ATOM   3369  C2  DPB E   7      76.759  42.785  20.393  1.00  0.00              
ATOM   3370  C3  DPB E   7      75.466  42.375  21.124  1.00  0.00              
ATOM   3371  N1  DPB E   7      74.880  43.551  21.782  1.00  0.00              
ATOM   3372  C4  DPB E   7      73.648  43.160  22.479  1.00  0.00              
ATOM   3373  H5  DPB E   7      73.221  44.017  22.957  1.00  0.00              
ATOM   3374  H6  DPB E   7      72.950  42.762  21.773  1.00  0.00              
ATOM   3375  H7  DPB E   7      73.874  42.418  23.214  1.00  0.00              
ATOM   3376  C5  DPB E   7      74.569  44.573  20.771  1.00  0.00              
ATOM   3377  H8  DPB E   7      74.142  45.429  21.249  1.00  0.00              
ATOM   3378  H9  DPB E   7      73.871  44.175  20.065  1.00  0.00              
ATOM   3379  H10 DPB E   7      75.466  44.858  20.264  1.00  0.00              
ATOM   3380  H20 DPB E   7      75.533  43.925  22.441  1.00  0.00              
ATOM   3381  H3  DPB E   7      75.694  41.632  21.859  1.00  0.00              
ATOM   3382  H4  DPB E   7      74.768  41.977  20.418  1.00  0.00              
ATOM   3383  H1  DPB E   7      76.532  43.529  19.657  1.00  0.00              
ATOM   3384  H2  DPB E   7      77.457  43.185  21.098  1.00  0.00              
ATOM   3385  C9  DPB E   7      81.019  41.750  18.869  1.00  0.00              
ATOM   3386  H16 DPB E   7      81.154  42.290  19.784  1.00  0.00              
ATOM   3387  H17 DPB E   7      81.814  41.045  18.751  1.00  0.00              
ATOM   3388  H18 DPB E   7      81.026  42.435  18.047  1.00  0.00              
ATOM   3389  C7  DPB E   8      79.674  40.088  20.135  1.00  0.00              
ATOM   3390  H11 DPB E   8      80.471  39.379  20.055  1.00  0.00              
ATOM   3391  H12 DPB E   8      78.741  39.566  20.197  1.00  0.00              
ATOM   3392  C6  DPB E   8      79.866  40.864  21.452  1.00  0.00              
ATOM   3393  C1  DPB E   8      78.736  41.898  21.609  1.00  0.00              
ATOM   3394  O1  DPB E   8      78.880  43.061  21.148  1.00  0.00              
ATOM   3395  O2  DPB E   8      77.524  41.539  22.276  1.00  0.00              
ATOM   3396  C2  DPB E   8      76.967  42.694  22.909  1.00  0.00              
ATOM   3397  C3  DPB E   8      75.662  42.305  23.628  1.00  0.00              
ATOM   3398  N1  DPB E   8      75.088  43.494  24.277  1.00  0.00              
ATOM   3399  C4  DPB E   8      73.843  43.124  24.964  1.00  0.00              
ATOM   3400  H5  DPB E   8      73.426  43.988  25.436  1.00  0.00              
ATOM   3401  H6  DPB E   8      73.145  42.734  24.253  1.00  0.00              
ATOM   3402  H7  DPB E   8      74.051  42.379  25.703  1.00  0.00              
ATOM   3403  C5  DPB E   8      74.803  44.518  23.263  1.00  0.00              
ATOM   3404  H8  DPB E   8      74.385  45.383  23.735  1.00  0.00              
ATOM   3405  H9  DPB E   8      74.106  44.128  22.550  1.00  0.00              
ATOM   3406  H10 DPB E   8      75.710  44.787  22.762  1.00  0.00              
ATOM   3407  H20 DPB E   8      75.741  43.858  24.943  1.00  0.00              
ATOM   3408  H3  DPB E   8      75.869  41.561  24.368  1.00  0.00              
ATOM   3409  H4  DPB E   8      74.964  41.918  22.917  1.00  0.00              
ATOM   3410  H1  DPB E   8      76.759  43.439  22.169  1.00  0.00              
ATOM   3411  H2  DPB E   8      77.666  43.083  23.620  1.00  0.00              
ATOM   3412  C9  DPB E   8      81.225  41.586  21.428  1.00  0.00              
ATOM   3413  H16 DPB E   8      81.358  42.126  22.342  1.00  0.00              
ATOM   3414  H17 DPB E   8      82.010  40.868  21.318  1.00  0.00              
ATOM   3415  H18 DPB E   8      81.250  42.271  20.605  1.00  0.00              
ATOM   3416  C7  DDA E   9      79.841  39.949  22.685  1.00  0.00              
ATOM   3417  H11 DDA E   9      80.628  39.228  22.614  1.00  0.00              
ATOM   3418  H12 DDA E   9      78.899  39.442  22.739  1.00  0.00              
ATOM   3419  C6  DDA E   9      80.033  40.726  24.001  1.00  0.00              
ATOM   3420  C1  DDA E   9      81.404  41.426  23.988  1.00  0.00              
ATOM   3421  O1  DDA E   9      81.508  42.593  23.531  1.00  0.00              
ATOM   3422  O2  DDA E   9      82.556  40.750  24.497  1.00  0.00              
ATOM   3423  C2  DDA E   9      83.474  41.709  25.029  1.00  0.00              
ATOM   3424  C3  DDA E   9      84.716  40.981  25.576  1.00  0.00              
ATOM   3425  N1  DDA E   9      85.660  41.967  26.123  1.00  0.00              
ATOM   3426  C4  DDA E   9      86.066  42.898  25.061  1.00  0.00              
ATOM   3427  H5  DDA E   9      86.753  43.615  25.459  1.00  0.00              
ATOM   3428  H6  DDA E   9      86.538  42.353  24.271  1.00  0.00              
ATOM   3429  H7  DDA E   9      85.203  43.403  24.681  1.00  0.00              
ATOM   3430  C5  DDA E   9      86.845  41.272  26.646  1.00  0.00              
ATOM   3431  H8  DDA E   9      87.532  41.989  27.044  1.00  0.00              
ATOM   3432  H9  DDA E   9      86.549  40.595  27.419  1.00  0.00              
ATOM   3433  H10 DDA E   9      87.317  40.727  25.856  1.00  0.00              
ATOM   3434  H3  DDA E   9      84.420  40.303  26.349  1.00  0.00              
ATOM   3435  H4  DDA E   9      85.188  40.436  24.786  1.00  0.00              
ATOM   3436  H1  DDA E   9      83.769  42.386  24.256  1.00  0.00              
ATOM   3437  H2  DDA E   9      83.002  42.253  25.819  1.00  0.00              
ATOM   3438  C9  DDA E   9      78.919  41.779  24.143  1.00  0.00              
ATOM   3439  H16 DDA E   9      77.966  41.292  24.152  1.00  0.00              
ATOM   3440  H17 DDA E   9      79.053  42.318  25.058  1.00  0.00              
ATOM   3441  H18 DDA E   9      78.964  42.459  23.319  1.00  0.00              
ATOM   3442  C7  DDB E  10      79.982  39.815  25.237  1.00  0.00              
ATOM   3443  H11 DDB E  10      80.756  39.079  25.175  1.00  0.00              
ATOM   3444  H12 DDB E  10      79.031  39.323  25.283  1.00  0.00              
ATOM   3445  C6  DDB E  10      80.173  40.591  26.552  1.00  0.00              
ATOM   3446  C1  DDB E  10      79.076  41.662  26.683  1.00  0.00              
ATOM   3447  O1  DDB E  10      79.265  42.817  26.221  1.00  0.00              
ATOM   3448  O2  DDB E  10      77.839  41.345  27.329  1.00  0.00              
ATOM   3449  C2  DDB E  10      77.309  42.521  27.945  1.00  0.00              
ATOM   3450  C3  DDB E  10      75.977  42.179  28.641  1.00  0.00              
ATOM   3451  N1  DDB E  10      75.431  43.386  29.274  1.00  0.00              
ATOM   3452  C4  DDB E  10      74.161  43.062  29.938  1.00  0.00              
ATOM   3453  H5  DDB E  10      73.763  43.941  30.400  1.00  0.00              
ATOM   3454  H6  DDB E  10      73.466  42.692  29.216  1.00  0.00              
ATOM   3455  H7  DDB E  10      74.332  42.314  30.685  1.00  0.00              
ATOM   3456  C5  DDB E  10      75.198  44.415  28.250  1.00  0.00              
ATOM   3457  H8  DDB E  10      74.801  45.295  28.710  1.00  0.00              
ATOM   3458  H9  DDB E  10      74.502  44.045  27.526  1.00  0.00              
ATOM   3459  H10 DDB E  10      76.124  44.652  27.765  1.00  0.00              
ATOM   3460  H3  DDB E  10      76.147  41.431  29.388  1.00  0.00              
ATOM   3461  H4  DDB E  10      75.281  41.809  27.919  1.00  0.00              
ATOM   3462  H1  DDB E  10      77.139  43.268  27.199  1.00  0.00              
ATOM   3463  H2  DDB E  10      78.005  42.891  28.669  1.00  0.00              
ATOM   3464  C9  DDB E  10      81.556  41.269  26.551  1.00  0.00              
ATOM   3465  H16 DDB E  10      81.690  41.808  27.465  1.00  0.00              
ATOM   3466  H17 DDB E  10      82.318  40.525  26.460  1.00  0.00              
ATOM   3467  H18 DDB E  10      81.620  41.946  25.726  1.00  0.00              
ATOM   3468  C7  DPA E  11      80.096  39.684  27.789  1.00  0.00              
ATOM   3469  H11 DPA E  11      80.858  38.936  27.737  1.00  0.00              
ATOM   3470  H12 DPA E  11      79.137  39.207  27.828  1.00  0.00              
ATOM   3471  C6  DPA E  11      80.287  40.460  29.106  1.00  0.00              
ATOM   3472  C1  DPA E  11      81.680  41.116  29.115  1.00  0.00              
ATOM   3473  O1  DPA E  11      81.832  42.276  28.655  1.00  0.00              
ATOM   3474  O2  DPA E  11      82.800  40.405  29.649  1.00  0.00              
ATOM   3475  C2  DPA E  11      83.738  41.337  30.194  1.00  0.00              
ATOM   3476  C3  DPA E  11      84.946  40.570  30.768  1.00  0.00              
ATOM   3477  N1  DPA E  11      85.911  41.528  31.329  1.00  0.00              
ATOM   3478  C4  DPA E  11      86.367  42.441  30.271  1.00  0.00              
ATOM   3479  H5  DPA E  11      87.069  43.137  30.679  1.00  0.00              
ATOM   3480  H6  DPA E  11      86.835  41.877  29.492  1.00  0.00              
ATOM   3481  H7  DPA E  11      85.528  42.972  29.871  1.00  0.00              
ATOM   3482  C5  DPA E  11      87.063  40.798  31.877  1.00  0.00              
ATOM   3483  H8  DPA E  11      87.765  41.494  32.285  1.00  0.00              
ATOM   3484  H9  DPA E  11      86.730  40.135  32.648  1.00  0.00              
ATOM   3485  H10 DPA E  11      87.531  40.235  31.099  1.00  0.00              
ATOM   3486  H20 DPA E  11      85.472  42.055  32.057  1.00  0.00              
ATOM   3487  H3  DPA E  11      84.613  39.907  31.539  1.00  0.00              
ATOM   3488  H4  DPA E  11      85.414  40.008  29.990  1.00  0.00              
ATOM   3489  H1  DPA E  11      84.070  41.999  29.424  1.00  0.00              
ATOM   3490  H2  DPA E  11      83.269  41.900  30.973  1.00  0.00              
ATOM   3491  C9  DPA E  11      79.205  41.549  29.222  1.00  0.00              
ATOM   3492  H16 DPA E  11      78.238  41.093  29.215  1.00  0.00              
ATOM   3493  H17 DPA E  11      79.339  42.088  30.137  1.00  0.00              
ATOM   3494  H18 DPA E  11      79.288  42.223  28.395  1.00  0.00              
ATOM   3495  C7  DPB E  12      80.183  39.557  30.344  1.00  0.00              
ATOM   3496  H11 DPB E  12      80.935  38.797  30.300  1.00  0.00              
ATOM   3497  H12 DPB E  12      79.217  39.097  30.373  1.00  0.00              
ATOM   3498  C6  DPB E  12      80.375  40.333  31.659  1.00  0.00              
ATOM   3499  C1  DPB E  12      79.310  41.440  31.764  1.00  0.00              
ATOM   3500  O1  DPB E  12      79.546  42.585  31.300  1.00  0.00              
ATOM   3501  O2  DPB E  12      78.052  41.166  32.388  1.00  0.00              
ATOM   3502  C2  DPB E  12      77.549  42.362  32.989  1.00  0.00              
ATOM   3503  C3  DPB E  12      76.194  42.067  33.660  1.00  0.00              
ATOM   3504  N1  DPB E  12      75.675  43.295  34.278  1.00  0.00              
ATOM   3505  C4  DPB E  12      74.385  43.015  34.919  1.00  0.00              
ATOM   3506  H5  DPB E  12      74.006  43.909  35.368  1.00  0.00              
ATOM   3507  H6  DPB E  12      73.690  42.663  34.184  1.00  0.00              
ATOM   3508  H7  DPB E  12      74.515  42.265  35.672  1.00  0.00              
ATOM   3509  C5  DPB E  12      75.495  44.325  33.244  1.00  0.00              
ATOM   3510  H8  DPB E  12      75.117  45.219  33.693  1.00  0.00              
ATOM   3511  H9  DPB E  12      74.802  43.974  32.509  1.00  0.00              
ATOM   3512  H10 DPB E  12      76.437  44.530  32.777  1.00  0.00              
ATOM   3513  H20 DPB E  12      76.324  43.624  34.965  1.00  0.00              
ATOM   3514  H3  DPB E  12      76.326  41.318  34.414  1.00  0.00              
ATOM   3515  H4  DPB E  12      75.500  41.716  32.926  1.00  0.00              
ATOM   3516  H1  DPB E  12      77.418  43.110  32.237  1.00  0.00              
ATOM   3517  H2  DPB E  12      78.243  42.712  33.723  1.00  0.00              
ATOM   3518  C9  DPB E  12      81.779  40.966  31.681  1.00  0.00              
ATOM   3519  H16 DPB E  12      81.913  41.506  32.596  1.00  0.00              
ATOM   3520  H17 DPB E  12      82.517  40.198  31.609  1.00  0.00              
ATOM   3521  H18 DPB E  12      81.879  41.638  30.855  1.00  0.00              
ATOM   3522  C7  DPB E  13      80.245  39.436  32.899  1.00  0.00              
ATOM   3523  H11 DPB E  13      80.984  38.663  32.863  1.00  0.00              
ATOM   3524  H12 DPB E  13      79.270  38.991  32.920  1.00  0.00              
ATOM   3525  C6  DPB E  13      80.437  40.211  34.215  1.00  0.00              
ATOM   3526  C1  DPB E  13      79.390  41.335  34.307  1.00  0.00              
ATOM   3527  O1  DPB E  13      79.647  42.476  33.842  1.00  0.00              
ATOM   3528  O2  DPB E  13      78.121  41.083  34.919  1.00  0.00              
ATOM   3529  C2  DPB E  13      77.630  42.287  35.512  1.00  0.00              
ATOM   3530  C3  DPB E  13      76.266  42.016  36.172  1.00  0.00              
ATOM   3531  N1  DPB E  13      75.760  43.255  36.782  1.00  0.00              
ATOM   3532  C4  DPB E  13      74.458  42.996  37.411  1.00  0.00              
ATOM   3533  H5  DPB E  13      74.091  43.897  37.854  1.00  0.00              
ATOM   3534  H6  DPB E  13      73.766  42.654  36.671  1.00  0.00              
ATOM   3535  H7  DPB E  13      74.571  42.247  38.167  1.00  0.00              
ATOM   3536  C5  DPB E  13      75.607  44.284  35.743  1.00  0.00              
ATOM   3537  H8  DPB E  13      75.240  45.185  36.187  1.00  0.00              
ATOM   3538  H9  DPB E  13      74.915  43.944  35.003  1.00  0.00              
ATOM   3539  H10 DPB E  13      76.555  44.473  35.285  1.00  0.00              
ATOM   3540  H20 DPB E  13      76.408  43.573  37.474  1.00  0.00              
ATOM   3541  H3  DPB E  13      76.377  41.267  36.928  1.00  0.00              
ATOM   3542  H4  DPB E  13      75.573  41.675  35.432  1.00  0.00              
ATOM   3543  H1  DPB E  13      77.520  43.037  34.757  1.00  0.00              
ATOM   3544  H2  DPB E  13      78.324  42.630  36.253  1.00  0.00              
ATOM   3545  C9  DPB E  13      81.850  40.821  34.248  1.00  0.00              
ATOM   3546  H16 DPB E  13      81.984  41.362  35.163  1.00  0.00              
ATOM   3547  H17 DPB E  13      82.577  40.042  34.184  1.00  0.00              
ATOM   3548  H18 DPB E  13      81.970  41.490  33.421  1.00  0.00              
ATOM   3549  C7  DPB E  14      80.279  39.319  35.454  1.00  0.00              
ATOM   3550  H11 DPB E  14      81.007  38.535  35.428  1.00  0.00              
ATOM   3551  H12 DPB E  14      79.298  38.890  35.468  1.00  0.00              
ATOM   3552  C6  DPB E  14      80.471  40.094  36.770  1.00  0.00              
ATOM   3553  C1  DPB E  14      79.441  41.235  36.850  1.00  0.00              
ATOM   3554  O1  DPB E  14      79.721  42.371  36.385  1.00  0.00              
ATOM   3555  O2  DPB E  14      78.164  41.005  37.452  1.00  0.00              
ATOM   3556  C2  DPB E  14      77.686  42.219  38.037  1.00  0.00              
ATOM   3557  C3  DPB E  14      76.312  41.971  38.684  1.00  0.00              
ATOM   3558  N1  DPB E  14      75.822  43.218  39.286  1.00  0.00              
ATOM   3559  C4  DPB E  14      74.510  42.982  39.904  1.00  0.00              
ATOM   3560  H5  DPB E  14      74.152  43.891  40.341  1.00  0.00              
ATOM   3561  H6  DPB E  14      73.818  42.650  39.158  1.00  0.00              
ATOM   3562  H7  DPB E  14      74.603  42.234  40.662  1.00  0.00              
ATOM   3563  C5  DPB E  14      75.695  44.249  38.244  1.00  0.00              
ATOM   3564  H8  DPB E  14      75.336  45.157  38.682  1.00  0.00              
ATOM   3565  H9  DPB E  14      75.003  43.916  37.498  1.00  0.00              
ATOM   3566  H10 DPB E  14      76.649  44.420  37.794  1.00  0.00              
ATOM   3567  H20 DPB E  14      76.466  43.529  39.983  1.00  0.00              
ATOM   3568  H3  DPB E  14      76.405  41.223  39.443  1.00  0.00              
ATOM   3569  H4  DPB E  14      75.622  41.640  37.939  1.00  0.00              
ATOM   3570  H1  DPB E  14      77.596  42.968  37.279  1.00  0.00              
ATOM   3571  H2  DPB E  14      78.379  42.552  38.783  1.00  0.00              
ATOM   3572  C9  DPB E  14      81.894  40.683  36.816  1.00  0.00              
ATOM   3573  H16 DPB E  14      82.029  41.222  37.731  1.00  0.00              
ATOM   3574  H17 DPB E  14      82.610  39.890  36.761  1.00  0.00              
ATOM   3575  H18 DPB E  14      82.032  41.346  35.989  1.00  0.00              
ATOM   3576  C7  DPB E  15      80.289  39.207  38.010  1.00  0.00              
ATOM   3577  H11 DPB E  15      81.005  38.412  37.993  1.00  0.00              
ATOM   3578  H12 DPB E  15      79.302  38.795  38.015  1.00  0.00              
ATOM   3579  C6  DPB E  15      80.480  39.984  39.327  1.00  0.00              
ATOM   3580  C1  DPB E  15      79.468  41.141  39.394  1.00  0.00              
ATOM   3581  O1  DPB E  15      79.772  42.270  38.929  1.00  0.00              
ATOM   3582  O2  DPB E  15      78.182  40.932  39.983  1.00  0.00              
ATOM   3583  C2  DPB E  15      77.719  42.155  40.562  1.00  0.00              
ATOM   3584  C3  DPB E  15      76.334  41.931  41.197  1.00  0.00              
ATOM   3585  N1  DPB E  15      75.858  43.188  41.791  1.00  0.00              
ATOM   3586  C4  DPB E  15      74.537  42.975  42.396  1.00  0.00              
ATOM   3587  H5  DPB E  15      74.190  43.890  42.829  1.00  0.00              
ATOM   3588  H6  DPB E  15      73.847  42.651  41.645  1.00  0.00              
ATOM   3589  H7  DPB E  15      74.610  42.227  43.158  1.00  0.00              
ATOM   3590  C5  DPB E  15      75.757  44.217  40.746  1.00  0.00              
ATOM   3591  H8  DPB E  15      75.410  45.132  41.178  1.00  0.00              
ATOM   3592  H9  DPB E  15      75.068  43.895  39.994  1.00  0.00              
ATOM   3593  H10 DPB E  15      76.720  44.373  40.304  1.00  0.00              
ATOM   3594  H20 DPB E  15      76.502  43.489  42.494  1.00  0.00              
ATOM   3595  H3  DPB E  15      76.408  41.183  41.958  1.00  0.00              
ATOM   3596  H4  DPB E  15      75.646  41.608  40.445  1.00  0.00              
ATOM   3597  H1  DPB E  15      77.646  42.905  39.802  1.00  0.00              
ATOM   3598  H2  DPB E  15      78.410  42.478  41.313  1.00  0.00              
ATOM   3599  C9  DPB E  15      81.913  40.550  39.385  1.00  0.00              
ATOM   3600  H16 DPB E  15      82.047  41.089  40.299  1.00  0.00              
ATOM   3601  H17 DPB E  15      82.615  39.746  39.338  1.00  0.00              
ATOM   3602  H18 DPB E  15      82.069  41.209  38.557  1.00  0.00              
ATOM   3603  C7  DDB E  16      80.273  39.102  40.567  1.00  0.00              
ATOM   3604  H11 DDB E  16      80.975  38.295  40.558  1.00  0.00              
ATOM   3605  H12 DDB E  16      79.277  38.705  40.564  1.00  0.00              
ATOM   3606  C6  DDB E  16      80.466  39.878  41.884  1.00  0.00              
ATOM   3607  C1  DDB E  16      79.471  41.054  41.938  1.00  0.00              
ATOM   3608  O1  DDB E  16      79.796  42.175  41.474  1.00  0.00              
ATOM   3609  O2  DDB E  16      78.175  40.866  42.516  1.00  0.00              
ATOM   3610  C2  DDB E  16      77.726  42.098  43.087  1.00  0.00              
ATOM   3611  C3  DDB E  16      76.332  41.897  43.709  1.00  0.00              
ATOM   3612  N1  DDB E  16      75.871  43.163  44.297  1.00  0.00              
ATOM   3613  C4  DDB E  16      74.541  42.972  44.890  1.00  0.00              
ATOM   3614  H5  DDB E  16      74.205  43.893  45.317  1.00  0.00              
ATOM   3615  H6  DDB E  16      73.853  42.658  44.133  1.00  0.00              
ATOM   3616  H7  DDB E  16      74.595  42.224  45.654  1.00  0.00              
ATOM   3617  C5  DDB E  16      75.795  44.191  43.247  1.00  0.00              
ATOM   3618  H8  DDB E  16      75.460  45.112  43.675  1.00  0.00              
ATOM   3619  H9  DDB E  16      75.109  43.878  42.490  1.00  0.00              
ATOM   3620  H10 DDB E  16      76.765  44.330  42.816  1.00  0.00              
ATOM   3621  H3  DDB E  16      76.387  41.149  44.472  1.00  0.00              
ATOM   3622  H4  DDB E  16      75.646  41.584  42.952  1.00  0.00              
ATOM   3623  H1  DDB E  16      77.673  42.846  42.324  1.00  0.00              
ATOM   3624  H2  DDB E  16      78.414  42.411  43.845  1.00  0.00              
ATOM   3625  C9  DDB E  16      81.904  40.421  41.953  1.00  0.00              
ATOM   3626  H16 DDB E  16      82.039  40.960  42.868  1.00  0.00              
ATOM   3627  H17 DDB E  16      82.595  39.606  41.915  1.00  0.00              
ATOM   3628  H18 DDB E  16      82.079  41.076  41.126  1.00  0.00              
ATOM   3629  C7  DDB E  17      80.230  39.004  43.124  1.00  0.00              
ATOM   3630  H11 DDB E  17      80.919  38.186  43.123  1.00  0.00              
ATOM   3631  H12 DDB E  17      79.230  38.624  43.111  1.00  0.00              
ATOM   3632  C6  DDB E  17      80.423  39.780  44.439  1.00  0.00              
ATOM   3633  C1  DDB E  17      79.446  40.970  44.483  1.00  0.00              
ATOM   3634  O1  DDB E  17      79.794  42.086  44.020  1.00  0.00              
ATOM   3635  O2  DDB E  17      78.143  40.804  45.049  1.00  0.00              
ATOM   3636  C2  DDB E  17      77.708  42.046  45.613  1.00  0.00              
ATOM   3637  C3  DDB E  17      76.305  41.869  46.221  1.00  0.00              
ATOM   3638  N1  DDB E  17      75.859  43.144  46.802  1.00  0.00              
ATOM   3639  C4  DDB E  17      74.521  42.975  47.383  1.00  0.00              
ATOM   3640  H5  DDB E  17      74.195  43.902  47.805  1.00  0.00              
ATOM   3641  H6  DDB E  17      73.835  42.671  46.620  1.00  0.00              
ATOM   3642  H7  DDB E  17      74.556  42.228  48.149  1.00  0.00              
ATOM   3643  C5  DDB E  17      75.812  44.170  45.750  1.00  0.00              
ATOM   3644  H8  DDB E  17      75.485  45.098  46.172  1.00  0.00              
ATOM   3645  H9  DDB E  17      75.126  43.866  44.987  1.00  0.00              
ATOM   3646  H10 DDB E  17      76.786  44.293  45.327  1.00  0.00              
ATOM   3647  H3  DDB E  17      76.341  41.122  46.988  1.00  0.00              
ATOM   3648  H4  DDB E  17      75.620  41.566  45.459  1.00  0.00              
ATOM   3649  H1  DDB E  17      77.674  42.792  44.848  1.00  0.00              
ATOM   3650  H2  DDB E  17      78.395  42.350  46.375  1.00  0.00              
ATOM   3651  C9  DDB E  17      81.869  40.299  44.523  1.00  0.00              
ATOM   3652  H16 DDB E  17      82.004  40.839  45.436  1.00  0.00              
ATOM   3653  H17 DDB E  17      82.548  39.474  44.493  1.00  0.00              
ATOM   3654  H18 DDB E  17      82.062  40.950  43.695  1.00  0.00              
ATOM   3655  C7  DDB E  18      80.162  38.913  45.679  1.00  0.00              
ATOM   3656  H11 DDB E  18      80.839  38.084  45.688  1.00  0.00              
ATOM   3657  H12 DDB E  18      79.155  38.548  45.659  1.00  0.00              
ATOM   3658  C6  DDB E  18      80.354  39.688  46.995  1.00  0.00              
ATOM   3659  C1  DDB E  18      79.397  40.894  47.027  1.00  0.00              
ATOM   3660  O1  DDB E  18      79.768  42.003  46.564  1.00  0.00              
ATOM   3661  O2  DDB E  18      78.087  40.751  47.580  1.00  0.00              
ATOM   3662  C2  DDB E  18      77.667  42.000  48.138  1.00  0.00              
ATOM   3663  C3  DDB E  18      76.256  41.847  48.735  1.00  0.00              
ATOM   3664  N1  DDB E  18      75.823  43.131  49.307  1.00  0.00              
ATOM   3665  C4  DDB E  18      74.477  42.985  49.876  1.00  0.00              
ATOM   3666  H5  DDB E  18      74.163  43.919  50.292  1.00  0.00              
ATOM   3667  H6  DDB E  18      73.794  42.690  49.108  1.00  0.00              
ATOM   3668  H7  DDB E  18      74.493  42.240  50.643  1.00  0.00              
ATOM   3669  C5  DDB E  18      75.802  44.155  48.252  1.00  0.00              
ATOM   3670  H8  DDB E  18      75.487  45.089  48.670  1.00  0.00              
ATOM   3671  H9  DDB E  18      75.119  43.860  47.484  1.00  0.00              
ATOM   3672  H10 DDB E  18      76.783  44.260  47.838  1.00  0.00              
ATOM   3673  H3  DDB E  18      76.271  41.102  49.502  1.00  0.00              
ATOM   3674  H4  DDB E  18      75.573  41.552  47.966  1.00  0.00              
ATOM   3675  H1  DDB E  18      77.651  42.745  47.371  1.00  0.00              
ATOM   3676  H2  DDB E  18      78.350  42.295  48.907  1.00  0.00              
ATOM   3677  C9  DDB E  18      81.810  40.184  47.091  1.00  0.00              
ATOM   3678  H16 DDB E  18      81.943  40.724  48.006  1.00  0.00              
ATOM   3679  H17 DDB E  18      82.474  39.348  47.070  1.00  0.00              
ATOM   3680  H18 DDB E  18      82.020  40.829  46.263  1.00  0.00              
ATOM   3681  C7  DPB E  19      80.068  38.828  48.235  1.00  0.00              
ATOM   3682  H11 DPB E  19      80.731  37.989  48.252  1.00  0.00              
ATOM   3683  H12 DPB E  19      79.056  38.479  48.206  1.00  0.00              
ATOM   3684  C6  DPB E  19      80.260  39.604  49.551  1.00  0.00              
ATOM   3685  C1  DPB E  19      79.323  40.826  49.571  1.00  0.00              
ATOM   3686  O1  DPB E  19      79.716  41.927  49.109  1.00  0.00              
ATOM   3687  O2  DPB E  19      78.005  40.706  50.112  1.00  0.00              
ATOM   3688  C2  DPB E  19      77.600  41.961  50.663  1.00  0.00              
ATOM   3689  C3  DPB E  19      76.180  41.833  51.246  1.00  0.00              
ATOM   3690  N1  DPB E  19      75.764  43.124  51.812  1.00  0.00              
ATOM   3691  C4  DPB E  19      74.410  43.001  52.368  1.00  0.00              
ATOM   3692  H5  DPB E  19      74.108  43.942  52.779  1.00  0.00              
ATOM   3693  H6  DPB E  19      73.730  42.716  51.594  1.00  0.00              
ATOM   3694  H7  DPB E  19      74.407  42.259  53.138  1.00  0.00              
ATOM   3695  C5  DPB E  19      75.769  44.146  50.755  1.00  0.00              
ATOM   3696  H8  DPB E  19      75.466  45.086  51.167  1.00  0.00              
ATOM   3697  H9  DPB E  19      75.089  43.860  49.980  1.00  0.00              
ATOM   3698  H10 DPB E  19      76.755  44.236  50.349  1.00  0.00              
ATOM   3699  H20 DPB E  19      76.400  43.391  52.536  1.00  0.00              
ATOM   3700  H3  DPB E  19      76.177  41.089  52.016  1.00  0.00              
ATOM   3701  H4  DPB E  19      75.501  41.547  50.472  1.00  0.00              
ATOM   3702  H1  DPB E  19      77.604  42.705  49.894  1.00  0.00              
ATOM   3703  H2  DPB E  19      78.280  42.247  51.438  1.00  0.00              
ATOM   3704  C9  DPB E  19      81.722  40.078  49.659  1.00  0.00              
ATOM   3705  H16 DPB E  19      81.856  40.617  50.574  1.00  0.00              
ATOM   3706  H17 DPB E  19      82.374  39.230  49.646  1.00  0.00              
ATOM   3707  H18 DPB E  19      81.951  40.716  48.832  1.00  0.00              
ATOM   3708  C7  DPB E  20      79.949  38.752  50.790  1.00  0.00              
ATOM   3709  H11 DPB E  20      80.598  37.902  50.814  1.00  0.00              
ATOM   3710  H12 DPB E  20      78.933  38.419  50.753  1.00  0.00              
ATOM   3711  C6  DPB E  20      80.142  39.527  52.106  1.00  0.00              
ATOM   3712  C1  DPB E  20      79.223  40.764  52.114  1.00  0.00              
ATOM   3713  O1  DPB E  20      79.637  41.858  51.654  1.00  0.00              
ATOM   3714  O2  DPB E  20      77.899  40.666  52.643  1.00  0.00              
ATOM   3715  C2  DPB E  20      77.509  41.930  53.187  1.00  0.00              
ATOM   3716  C3  DPB E  20      76.082  41.825  53.757  1.00  0.00              
ATOM   3717  N1  DPB E  20      75.682  43.125  54.316  1.00  0.00              
ATOM   3718  C4  DPB E  20      74.321  43.025  54.860  1.00  0.00              
ATOM   3719  H5  DPB E  20      74.028  43.971  55.266  1.00  0.00              
ATOM   3720  H6  DPB E  20      73.643  42.748  54.080  1.00  0.00              
ATOM   3721  H7  DPB E  20      74.298  42.284  55.631  1.00  0.00              
ATOM   3722  C5  DPB E  20      75.712  44.144  53.257  1.00  0.00              
ATOM   3723  H8  DPB E  20      75.420  45.090  53.664  1.00  0.00              
ATOM   3724  H9  DPB E  20      75.035  43.867  52.476  1.00  0.00              
ATOM   3725  H10 DPB E  20      76.703  44.216  52.861  1.00  0.00              
ATOM   3726  H20 DPB E  20      76.314  43.383  55.046  1.00  0.00              
ATOM   3727  H3  DPB E  20      76.060  41.085  54.528  1.00  0.00              
ATOM   3728  H4  DPB E  20      75.405  41.549  52.977  1.00  0.00              
ATOM   3729  H1  DPB E  20      77.532  42.672  52.416  1.00  0.00              
ATOM   3730  H2  DPB E  20      78.186  42.208  53.968  1.00  0.00              
ATOM   3731  C9  DPB E  20      81.609  39.977  52.227  1.00  0.00              
ATOM   3732  H16 DPB E  20      81.743  40.517  53.142  1.00  0.00              
ATOM   3733  H17 DPB E  20      82.247  39.120  52.221  1.00  0.00              
ATOM   3734  H18 DPB E  20      81.857  40.611  51.401  1.00  0.00              
ATOM   3735  C7  DDB E  21      79.805  38.684  53.343  1.00  0.00              
ATOM   3736  H11 DDB E  21      80.440  37.823  53.376  1.00  0.00              
ATOM   3737  H12 DDB E  21      78.783  38.367  53.297  1.00  0.00              
ATOM   3738  C6  DDB E  21      79.997  39.460  54.660  1.00  0.00              
ATOM   3739  C1  DDB E  21      79.099  40.709  54.656  1.00  0.00              
ATOM   3740  O1  DDB E  21      79.535  41.795  54.197  1.00  0.00              
ATOM   3741  O2  DDB E  21      77.767  40.634  55.173  1.00  0.00              
ATOM   3742  C2  DDB E  21      77.393  41.906  55.710  1.00  0.00              
ATOM   3743  C3  DDB E  21      75.960  41.826  56.267  1.00  0.00              
ATOM   3744  N1  DDB E  21      75.574  43.133  56.819  1.00  0.00              
ATOM   3745  C4  DDB E  21      74.207  43.056  57.351  1.00  0.00              
ATOM   3746  H5  DDB E  21      73.927  44.008  57.752  1.00  0.00              
ATOM   3747  H6  DDB E  21      73.532  42.788  56.565  1.00  0.00              
ATOM   3748  H7  DDB E  21      74.165  42.317  58.123  1.00  0.00              
ATOM   3749  C5  DDB E  21      75.632  44.148  55.758  1.00  0.00              
ATOM   3750  H8  DDB E  21      75.351  45.100  56.160  1.00  0.00              
ATOM   3751  H9  DDB E  21      74.958  43.881  54.971  1.00  0.00              
ATOM   3752  H10 DDB E  21      76.628  44.205  55.371  1.00  0.00              
ATOM   3753  H3  DDB E  21      75.918  41.087  57.040  1.00  0.00              
ATOM   3754  H4  DDB E  21      75.286  41.559  55.481  1.00  0.00              
ATOM   3755  H1  DDB E  21      77.435  42.646  54.939  1.00  0.00              
ATOM   3756  H2  DDB E  21      78.068  42.174  56.496  1.00  0.00              
ATOM   3757  C9  DDB E  21      81.471  39.886  54.793  1.00  0.00              
ATOM   3758  H16 DDB E  21      81.605  40.425  55.708  1.00  0.00              
ATOM   3759  H17 DDB E  21      82.096  39.018  54.796  1.00  0.00              
ATOM   3760  H18 DDB E  21      81.736  40.513  53.968  1.00  0.00              
ATOM   3761  C7  DDB E  22      79.636  38.623  55.896  1.00  0.00              
ATOM   3762  H11 DDB E  22      80.256  37.753  55.936  1.00  0.00              
ATOM   3763  H12 DDB E  22      78.609  38.323  55.840  1.00  0.00              
ATOM   3764  C6  DDB E  22      79.827  39.399  57.213  1.00  0.00              
ATOM   3765  C1  DDB E  22      78.949  40.664  57.197  1.00  0.00              
ATOM   3766  O1  DDB E  22      79.408  41.742  56.740  1.00  0.00              
ATOM   3767  O2  DDB E  22      77.612  40.611  57.702  1.00  0.00              
ATOM   3768  C2  DDB E  22      77.254  41.890  58.233  1.00  0.00              
ATOM   3769  C3  DDB E  22      75.813  41.834  58.776  1.00  0.00              
ATOM   3770  N1  DDB E  22      75.445  43.148  59.321  1.00  0.00              
ATOM   3771  C4  DDB E  22      74.070  43.096  59.840  1.00  0.00              
ATOM   3772  H5  DDB E  22      73.802  44.052  60.237  1.00  0.00              
ATOM   3773  H6  DDB E  22      73.400  42.836  59.048  1.00  0.00              
ATOM   3774  H7  DDB E  22      74.010  42.359  60.613  1.00  0.00              
ATOM   3775  C5  DDB E  22      75.528  44.160  58.258  1.00  0.00              
ATOM   3776  H8  DDB E  22      75.259  45.118  58.655  1.00  0.00              
ATOM   3777  H9  DDB E  22      74.857  43.901  57.466  1.00  0.00              
ATOM   3778  H10 DDB E  22      76.528  44.200  57.881  1.00  0.00              
ATOM   3779  H3  DDB E  22      75.753  41.098  59.550  1.00  0.00              
ATOM   3780  H4  DDB E  22      75.143  41.576  57.984  1.00  0.00              
ATOM   3781  H1  DDB E  22      77.314  42.626  57.459  1.00  0.00              
ATOM   3782  H2  DDB E  22      77.925  42.149  59.024  1.00  0.00              
ATOM   3783  C9  DDB E  22      81.307  39.803  57.359  1.00  0.00              
ATOM   3784  H16 DDB E  22      81.440  40.342  58.274  1.00  0.00              
ATOM   3785  H17 DDB E  22      81.918  38.925  57.369  1.00  0.00              
ATOM   3786  H18 DDB E  22      81.589  40.424  56.535  1.00  0.00              
ATOM   3787  C7  DDB E  23      79.441  38.572  58.446  1.00  0.00              
ATOM   3788  H11 DDB E  23      80.047  37.693  58.495  1.00  0.00              
ATOM   3789  H12 DDB E  23      78.410  38.289  58.382  1.00  0.00              
ATOM   3790  C6  DDB E  23      79.634  39.348  59.763  1.00  0.00              
ATOM   3791  C1  DDB E  23      78.775  40.627  59.736  1.00  0.00              
ATOM   3792  O1  DDB E  23      79.256  41.696  59.282  1.00  0.00              
ATOM   3793  O2  DDB E  23      77.433  40.597  60.228  1.00  0.00              
ATOM   3794  C2  DDB E  23      77.089  41.882  60.754  1.00  0.00              
ATOM   3795  C3  DDB E  23      75.644  41.851  61.283  1.00  0.00              
ATOM   3796  N1  DDB E  23      75.291  43.172  61.821  1.00  0.00              
ATOM   3797  C4  DDB E  23      73.912  43.143  62.328  1.00  0.00              
ATOM   3798  H5  DDB E  23      73.655  44.104  62.719  1.00  0.00              
ATOM   3799  H6  DDB E  23      73.244  42.892  61.530  1.00  0.00              
ATOM   3800  H7  DDB E  23      73.833  42.409  63.103  1.00  0.00              
ATOM   3801  C5  DDB E  23      75.401  44.181  60.758  1.00  0.00              
ATOM   3802  H8  DDB E  23      75.144  45.142  61.149  1.00  0.00              
ATOM   3803  H9  DDB E  23      74.734  43.930  59.959  1.00  0.00              
ATOM   3804  H10 DDB E  23      76.405  44.202  60.389  1.00  0.00              
ATOM   3805  H3  DDB E  23      75.564  41.118  62.057  1.00  0.00              
ATOM   3806  H4  DDB E  23      74.977  41.601  60.486  1.00  0.00              
ATOM   3807  H1  DDB E  23      77.170  42.616  59.979  1.00  0.00              
ATOM   3808  H2  DDB E  23      77.757  42.132  61.551  1.00  0.00              
ATOM   3809  C9  DDB E  23      81.117  39.728  59.922  1.00  0.00              
ATOM   3810  H16 DDB E  23      81.252  40.267  60.837  1.00  0.00              
ATOM   3811  H17 DDB E  23      81.713  38.841  59.941  1.00  0.00              
ATOM   3812  H18 DDB E  23      81.418  40.343  59.100  1.00  0.00              
ATOM   3813  C7  DPB E  24      79.222  38.530  60.996  1.00  0.00              
ATOM   3814  H11 DPB E  24      79.813  37.640  61.051  1.00  0.00              
ATOM   3815  H12 DPB E  24      78.187  38.263  60.923  1.00  0.00              
ATOM   3816  C6  DPB E  24      79.415  39.306  62.312  1.00  0.00              
ATOM   3817  C1  DPB E  24      78.577  40.597  62.275  1.00  0.00              
ATOM   3818  O1  DPB E  24      79.078  41.659  61.821  1.00  0.00              
ATOM   3819  O2  DPB E  24      77.229  40.591  62.754  1.00  0.00              
ATOM   3820  C2  DPB E  24      76.902  41.883  63.273  1.00  0.00              
ATOM   3821  C3  DPB E  24      75.451  41.876  63.789  1.00  0.00              
ATOM   3822  N1  DPB E  24      75.114  43.204  64.321  1.00  0.00              
ATOM   3823  C4  DPB E  24      73.731  43.199  64.814  1.00  0.00              
ATOM   3824  H5  DPB E  24      73.485  44.165  65.201  1.00  0.00              
ATOM   3825  H6  DPB E  24      73.066  42.957  64.010  1.00  0.00              
ATOM   3826  H7  DPB E  24      73.631  42.468  65.590  1.00  0.00              
ATOM   3827  C5  DPB E  24      75.250  44.208  63.255  1.00  0.00              
ATOM   3828  H8  DPB E  24      75.005  45.175  63.643  1.00  0.00              
ATOM   3829  H9  DPB E  24      74.586  43.967  62.452  1.00  0.00              
ATOM   3830  H10 DPB E  24      76.259  44.212  62.897  1.00  0.00              
ATOM   3831  H20 DPB E  24      75.734  43.430  65.073  1.00  0.00              
ATOM   3832  H3  DPB E  24      75.352  41.146  64.564  1.00  0.00              
ATOM   3833  H4  DPB E  24      74.787  41.635  62.985  1.00  0.00              
ATOM   3834  H1  DPB E  24      77.002  42.614  62.497  1.00  0.00              
ATOM   3835  H2  DPB E  24      77.566  42.125  64.075  1.00  0.00              
ATOM   3836  C9  DPB E  24      80.902  39.662  62.485  1.00  0.00              
ATOM   3837  H16 DPB E  24      81.036  40.201  63.400  1.00  0.00              
ATOM   3838  H17 DPB E  24      81.483  38.766  62.511  1.00  0.00              
ATOM   3839  H18 DPB E  24      81.220  40.271  61.663  1.00  0.00              
ATOM   3840  C7  DDA E  25      78.978  38.498  63.542  1.00  0.00              
ATOM   3841  H11 DDA E  25      79.554  37.599  63.606  1.00  0.00              
ATOM   3842  H12 DDA E  25      77.940  38.248  63.460  1.00  0.00              
ATOM   3843  C6  DDA E  25      79.170  39.274  64.859  1.00  0.00              
ATOM   3844  C1  DDA E  25      80.660  39.608  65.045  1.00  0.00              
ATOM   3845  O1  DDA E  25      81.127  40.682  64.588  1.00  0.00              
ATOM   3846  O2  DDA E  25      81.517  38.694  65.737  1.00  0.00              
ATOM   3847  C2  DDA E  25      82.562  39.420  66.387  1.00  0.00              
ATOM   3848  C3  DDA E  25      83.483  38.436  67.132  1.00  0.00              
ATOM   3849  N1  DDA E  25      84.559  39.182  67.801  1.00  0.00              
ATOM   3850  C4  DDA E  25      85.340  39.920  66.798  1.00  0.00              
ATOM   3851  H5  DDA E  25      86.123  40.465  67.284  1.00  0.00              
ATOM   3852  H6  DDA E  25      85.765  39.232  66.099  1.00  0.00              
ATOM   3853  H7  DDA E  25      84.699  40.604  66.279  1.00  0.00              
ATOM   3854  C5  DDA E  25      85.438  38.243  68.511  1.00  0.00              
ATOM   3855  H8  DDA E  25      86.222  38.786  68.998  1.00  0.00              
ATOM   3856  H9  DDA E  25      84.870  37.706  69.241  1.00  0.00              
ATOM   3857  H10 DDA E  25      85.864  37.553  67.813  1.00  0.00              
ATOM   3858  H3  DDA E  25      82.915  37.898  67.862  1.00  0.00              
ATOM   3859  H4  DDA E  25      83.909  37.748  66.433  1.00  0.00              
ATOM   3860  H1  DDA E  25      83.130  39.957  65.657  1.00  0.00              
ATOM   3861  H2  DDA E  25      82.137  40.109  67.086  1.00  0.00              
ATOM   3862  C9  DDA E  25      78.355  40.579  64.809  1.00  0.00              
ATOM   3863  H16 DDA E  25      77.318  40.348  64.680  1.00  0.00              
ATOM   3864  H17 DDA E  25      78.488  41.118  65.723  1.00  0.00              
ATOM   3865  H18 DDA E  25      78.691  41.179  63.989  1.00  0.00              
ATOM   3866  C7  DPB E  26      78.708  38.476  66.087  1.00  0.00              
ATOM   3867  H11 DPB E  26      79.270  37.568  66.158  1.00  0.00              
ATOM   3868  H12 DPB E  26      77.668  38.243  65.994  1.00  0.00              
ATOM   3869  C6  DPB E  26      78.900  39.252  67.404  1.00  0.00              
ATOM   3870  C1  DPB E  26      78.106  40.570  67.345  1.00  0.00              
ATOM   3871  O1  DPB E  26      78.651  41.613  66.896  1.00  0.00              
ATOM   3872  O2  DPB E  26      76.751  40.610  67.798  1.00  0.00              
ATOM   3873  C2  DPB E  26      76.456  41.914  68.303  1.00  0.00              
ATOM   3874  C3  DPB E  26      74.996  41.956  68.792  1.00  0.00              
ATOM   3875  N1  DPB E  26      74.693  43.298  69.312  1.00  0.00              
ATOM   3876  C4  DPB E  26      73.300  43.338  69.778  1.00  0.00              
ATOM   3877  H5  DPB E  26      73.079  44.314  70.156  1.00  0.00              
ATOM   3878  H6  DPB E  26      72.643  43.114  68.964  1.00  0.00              
ATOM   3879  H7  DPB E  26      73.162  42.616  70.555  1.00  0.00              
ATOM   3880  C5  DPB E  26      74.881  44.291  68.245  1.00  0.00              
ATOM   3881  H8  DPB E  26      74.660  45.268  68.623  1.00  0.00              
ATOM   3882  H9  DPB E  26      74.226  44.067  67.430  1.00  0.00              
ATOM   3883  H10 DPB E  26      75.896  44.261  67.905  1.00  0.00              
ATOM   3884  H20 DPB E  26      75.305  43.506  70.074  1.00  0.00              
ATOM   3885  H3  DPB E  26      74.858  41.234  69.569  1.00  0.00              
ATOM   3886  H4  DPB E  26      74.340  41.733  67.978  1.00  0.00              
ATOM   3887  H1  DPB E  26      76.594  42.636  67.528  1.00  0.00              
ATOM   3888  H2  DPB E  26      77.113  42.138  69.119  1.00  0.00              
ATOM   3889  C9  DPB E  26      80.396  39.561  67.603  1.00  0.00              
ATOM   3890  H16 DPB E  26      80.530  40.100  68.517  1.00  0.00              
ATOM   3891  H17 DPB E  26      80.947  38.646  67.644  1.00  0.00              
ATOM   3892  H18 DPB E  26      80.749  40.155  66.785  1.00  0.00              
ATOM   3893  C7  DPB E  27      78.415  38.465  68.629  1.00  0.00              
ATOM   3894  H11 DPB E  27      78.961  37.548  68.708  1.00  0.00              
ATOM   3895  H12 DPB E  27      77.371  38.247  68.528  1.00  0.00              
ATOM   3896  C6  DPB E  27      78.607  39.241  69.945  1.00  0.00              
ATOM   3897  C1  DPB E  27      77.836  40.572  69.876  1.00  0.00              
ATOM   3898  O1  DPB E  27      78.400  41.603  69.430  1.00  0.00              
ATOM   3899  O2  DPB E  27      76.476  40.633  70.316  1.00  0.00              
ATOM   3900  C2  DPB E  27      76.197  41.944  70.816  1.00  0.00              
ATOM   3901  C3  DPB E  27      74.734  42.012  71.291  1.00  0.00              
ATOM   3902  N1  DPB E  27      74.446  43.358  71.805  1.00  0.00              
ATOM   3903  C4  DPB E  27      73.050  43.422  72.258  1.00  0.00              
ATOM   3904  H5  DPB E  27      72.841  44.403  72.632  1.00  0.00              
ATOM   3905  H6  DPB E  27      72.398  43.207  71.437  1.00  0.00              
ATOM   3906  H7  DPB E  27      72.895  42.704  73.035  1.00  0.00              
ATOM   3907  C5  DPB E  27      74.662  44.346  70.737  1.00  0.00              
ATOM   3908  H8  DPB E  27      74.452  45.326  71.111  1.00  0.00              
ATOM   3909  H9  DPB E  27      74.010  44.130  69.916  1.00  0.00              
ATOM   3910  H10 DPB E  27      75.678  44.299  70.407  1.00  0.00              
ATOM   3911  H20 DPB E  27      75.054  43.559  72.572  1.00  0.00              
ATOM   3912  H3  DPB E  27      74.578  41.292  72.068  1.00  0.00              
ATOM   3913  H4  DPB E  27      74.082  41.796  70.470  1.00  0.00              
ATOM   3914  H1  DPB E  27      76.355  42.662  70.040  1.00  0.00              
ATOM   3915  H2  DPB E  27      76.849  42.159  71.637  1.00  0.00              
ATOM   3916  C9  DPB E  27      80.105  39.527  70.158  1.00  0.00              
ATOM   3917  H16 DPB E  27      80.239  40.066  71.073  1.00  0.00              
ATOM   3918  H17 DPB E  27      80.641  38.603  70.206  1.00  0.00              
ATOM   3919  H18 DPB E  27      80.476  40.112  69.342  1.00  0.00              
ATOM   3920  C7  DDB E  28      78.098  38.464  71.167  1.00  0.00              
ATOM   3921  H11 DDB E  28      78.628  37.539  71.254  1.00  0.00              
ATOM   3922  H12 DDB E  28      77.052  38.264  71.056  1.00  0.00              
ATOM   3923  C6  DDB E  28      78.290  39.239  72.484  1.00  0.00              
ATOM   3924  C1  DDB E  28      77.540  40.582  72.404  1.00  0.00              
ATOM   3925  O1  DDB E  28      78.126  41.605  71.961  1.00  0.00              
ATOM   3926  O2  DDB E  28      76.178  40.667  72.831  1.00  0.00              
ATOM   3927  C2  DDB E  28      75.915  41.984  73.327  1.00  0.00              
ATOM   3928  C3  DDB E  28      74.449  42.075  73.786  1.00  0.00              
ATOM   3929  N1  DDB E  28      74.179  43.428  74.294  1.00  0.00              
ATOM   3930  C4  DDB E  28      72.779  43.516  74.734  1.00  0.00              
ATOM   3931  H5  DDB E  28      72.582  44.501  75.104  1.00  0.00              
ATOM   3932  H6  DDB E  28      72.132  43.309  73.908  1.00  0.00              
ATOM   3933  H7  DDB E  28      72.604  42.802  75.512  1.00  0.00              
ATOM   3934  C5  DDB E  28      74.420  44.410  73.227  1.00  0.00              
ATOM   3935  H8  DDB E  28      74.222  45.394  73.597  1.00  0.00              
ATOM   3936  H9  DDB E  28      73.772  44.202  72.401  1.00  0.00              
ATOM   3937  H10 DDB E  28      75.438  44.346  72.907  1.00  0.00              
ATOM   3938  H3  DDB E  28      74.274  41.362  74.564  1.00  0.00              
ATOM   3939  H4  DDB E  28      73.802  41.870  72.961  1.00  0.00              
ATOM   3940  H1  DDB E  28      76.091  42.698  72.550  1.00  0.00              
ATOM   3941  H2  DDB E  28      76.563  42.190  74.153  1.00  0.00              
ATOM   3942  C9  DDB E  28      79.790  39.502  72.710  1.00  0.00              
ATOM   3943  H16 DDB E  28      79.924  40.041  73.625  1.00  0.00              
ATOM   3944  H17 DDB E  28      80.311  38.571  72.766  1.00  0.00              
ATOM   3945  H18 DDB E  28      80.178  40.080  71.897  1.00  0.00              
ATOM   3946  C7  DPA E  29      77.756  38.475  73.704  1.00  0.00              
ATOM   3947  H11 DPA E  29      78.271  37.542  73.796  1.00  0.00              
ATOM   3948  H12 DPA E  29      76.709  38.290  73.583  1.00  0.00              
ATOM   3949  C6  DPA E  29      77.948  39.251  75.020  1.00  0.00              
ATOM   3950  C1  DPA E  29      79.449  39.490  75.261  1.00  0.00              
ATOM   3951  O1  DPA E  29      80.001  40.527  74.813  1.00  0.00              
ATOM   3952  O2  DPA E  29      80.217  38.530  75.992  1.00  0.00              
ATOM   3953  C2  DPA E  29      81.284  39.195  76.675  1.00  0.00              
ATOM   3954  C3  DPA E  29      82.110  38.161  77.463  1.00  0.00              
ATOM   3955  N1  DPA E  29      83.206  38.844  78.166  1.00  0.00              
ATOM   3956  C4  DPA E  29      84.070  39.520  77.188  1.00  0.00              
ATOM   3957  H5  DPA E  29      84.867  40.017  77.699  1.00  0.00              
ATOM   3958  H6  DPA E  29      84.475  38.798  76.511  1.00  0.00              
ATOM   3959  H7  DPA E  29      83.495  40.238  76.640  1.00  0.00              
ATOM   3960  C5  DPA E  29      83.995  37.858  78.918  1.00  0.00              
ATOM   3961  H8  DPA E  29      84.793  38.355  79.429  1.00  0.00              
ATOM   3962  H9  DPA E  29      83.367  37.367  79.630  1.00  0.00              
ATOM   3963  H10 DPA E  29      84.402  37.135  78.242  1.00  0.00              
ATOM   3964  H20 DPA E  29      82.826  39.520  78.798  1.00  0.00              
ATOM   3965  H3  DPA E  29      81.482  37.670  78.175  1.00  0.00              
ATOM   3966  H4  DPA E  29      82.516  37.439  76.787  1.00  0.00              
ATOM   3967  H1  DPA E  29      81.912  39.686  75.963  1.00  0.00              
ATOM   3968  H2  DPA E  29      80.877  39.917  77.351  1.00  0.00              
ATOM   3969  C9  DPA E  29      77.222  40.605  74.928  1.00  0.00              
ATOM   3970  H16 DPA E  29      76.178  40.441  74.761  1.00  0.00              
ATOM   3971  H17 DPA E  29      77.355  41.144  75.843  1.00  0.00              
ATOM   3972  H18 DPA E  29      77.628  41.173  74.117  1.00  0.00              
ATOM   3973  C7  TPB E  30      77.391  38.498  76.235  1.00  0.00              
ATOM   3974  H11 TPB E  30      77.889  37.556  76.336  1.00  0.00              
ATOM   3975  H12 TPB E  30      76.341  38.331  76.106  1.00  0.00              
ATOM   3976  C6  TPB E  30      77.583  39.274  77.552  1.00  0.00              
ATOM   3977  C1  TPB E  30      76.879  40.639  77.453  1.00  0.00              
ATOM   3978  O1  TPB E  30      77.505  41.638  77.016  1.00  0.00              
ATOM   3979  O2  TPB E  30      75.513  40.770  77.853  1.00  0.00              
ATOM   3980  C2  TPB E  30      75.283  42.096  78.337  1.00  0.00              
ATOM   3981  C3  TPB E  30      73.811  42.238  78.768  1.00  0.00              
ATOM   3982  N1  TPB E  30      73.575  43.601  79.265  1.00  0.00              
ATOM   3983  C4  TPB E  30      72.172  43.737  79.677  1.00  0.00              
ATOM   3984  H5  TPB E  30      72.001  44.729  80.039  1.00  0.00              
ATOM   3985  H6  TPB E  30      71.534  43.546  78.840  1.00  0.00              
ATOM   3986  H7  TPB E  30      71.960  43.032  80.455  1.00  0.00              
ATOM   3987  C5  TPB E  30      73.869  44.569  78.199  1.00  0.00              
ATOM   3988  H8  TPB E  30      73.697  45.562  78.560  1.00  0.00              
ATOM   3989  H9  TPB E  30      73.231  44.378  77.361  1.00  0.00              
ATOM   3990  H10 TPB E  30      74.891  44.471  77.899  1.00  0.00              
ATOM   3991  H20 TPB E  30      74.171  43.778  80.048  1.00  0.00              
ATOM   3992  H3  TPB E  30      73.599  41.533  79.545  1.00  0.00              
ATOM   3993  H4  TPB E  30      73.174  42.049  77.931  1.00  0.00              
ATOM   3994  H1  TPB E  30      75.496  42.800  77.561  1.00  0.00              
ATOM   3995  H2  TPB E  30      75.922  42.286  79.174  1.00  0.00              
ATOM   3996  C9  TPB E  30      79.086  39.488  77.806  1.00  0.00              
ATOM   3997  H16 TPB E  30      79.220  40.027  78.721  1.00  0.00              
ATOM   3998  H17 TPB E  30      79.576  38.539  77.876  1.00  0.00              
ATOM   3999  H18 TPB E  30      79.508  40.048  76.998  1.00  0.00              
ATOM   4000  H19 TPB E  30      77.161  38.713  78.361  1.00  0.00              
TER
ATOM   4001  C7  HDB F   1      28.381  68.966   2.369  1.00  0.00              
ATOM   4002  C8  HDB F   1      27.634  69.626   1.196  1.00  0.00              
ATOM   4003  H13 HDB F   1      27.897  69.134   0.283  1.00  0.00              
ATOM   4004  H14 HDB F   1      26.579  69.545   1.353  1.00  0.00              
ATOM   4005  H15 HDB F   1      27.907  70.659   1.136  1.00  0.00              
ATOM   4006  H11 HDB F   1      29.436  69.046   2.211  1.00  0.00              
ATOM   4007  H12 HDB F   1      28.108  67.932   2.429  1.00  0.00              
ATOM   4008  C6  HDB F   1      28.002  69.673   3.683  1.00  0.00              
ATOM   4009  C1  HDB F   1      26.483  69.556   3.911  1.00  0.00              
ATOM   4010  O1  HDB F   1      25.710  70.438   3.457  1.00  0.00              
ATOM   4011  O2  HDB F   1      25.953  68.444   4.636  1.00  0.00              
ATOM   4012  C2  HDB F   1      24.755  68.842   5.310  1.00  0.00              
ATOM   4013  C3  HDB F   1      24.184  67.644   6.092  1.00  0.00              
ATOM   4014  N1  HDB F   1      22.954  68.053   6.784  1.00  0.00              
ATOM   4015  C4  HDB F   1      22.407  66.911   7.529  1.00  0.00              
ATOM   4016  H5  HDB F   1      21.513  67.209   8.033  1.00  0.00              
ATOM   4017  H6  HDB F   1      22.187  66.114   6.850  1.00  0.00              
ATOM   4018  H7  HDB F   1      23.128  66.578   8.248  1.00  0.00              
ATOM   4019  C5  HDB F   1      21.965  68.511   5.797  1.00  0.00              
ATOM   4020  H8  HDB F   1      21.069  68.810   6.301  1.00  0.00              
ATOM   4021  H9  HDB F   1      21.744  67.715   5.117  1.00  0.00              
ATOM   4022  H10 HDB F   1      22.362  69.344   5.254  1.00  0.00              
ATOM   4023  H3  HDB F   1      24.904  67.311   6.810  1.00  0.00              
ATOM   4024  H4  HDB F   1      23.963  66.848   5.413  1.00  0.00              
ATOM   4025  H1  HDB F   1      24.037  69.175   4.592  1.00  0.00              
ATOM   4026  H2  HDB F   1      24.976  69.639   5.989  1.00  0.00              
ATOM   4027  C9  HDB F   1      28.396  71.160   3.597  1.00  0.00              
ATOM   4028  H16 HDB F   1      28.132  71.652   4.510  1.00  0.00              
ATOM   4029  H17 HDB F   1      29.450  71.241   3.439  1.00  0.00              
ATOM   4030  H18 HDB F   1      27.876  71.619   2.783  1.00  0.00              
ATOM   4031  C7  DPA F   2      28.709  69.069   4.904  1.00  0.00              
ATOM   4032  H11 DPA F   2      29.769  69.151   4.784  1.00  0.00              
ATOM   4033  H12 DPA F   2      28.443  68.036   5.002  1.00  0.00              
ATOM   4034  C6  DPA F   2      28.330  69.777   6.219  1.00  0.00              
ATOM   4035  C1  DPA F   2      28.748  71.256   6.143  1.00  0.00              
ATOM   4036  O1  DPA F   2      27.944  72.115   5.695  1.00  0.00              
ATOM   4037  O2  DPA F   2      30.048  71.655   6.583  1.00  0.00              
ATOM   4038  C2  DPA F   2      29.994  72.995   7.079  1.00  0.00              
ATOM   4039  C3  DPA F   2      31.395  73.424   7.552  1.00  0.00              
ATOM   4040  N1  DPA F   2      31.339  74.802   8.061  1.00  0.00              
ATOM   4041  C4  DPA F   2      30.887  75.701   6.991  1.00  0.00              
ATOM   4042  H5  DPA F   2      30.847  76.705   7.362  1.00  0.00              
ATOM   4043  H6  DPA F   2      31.570  75.653   6.171  1.00  0.00              
ATOM   4044  H7  DPA F   2      29.914  75.404   6.662  1.00  0.00              
ATOM   4045  C5  DPA F   2      32.678  75.210   8.514  1.00  0.00              
ATOM   4046  H8  DPA F   2      32.636  76.214   8.884  1.00  0.00              
ATOM   4047  H9  DPA F   2      33.005  74.557   9.293  1.00  0.00              
ATOM   4048  H10 DPA F   2      33.362  75.162   7.693  1.00  0.00              
ATOM   4049  H20 DPA F   2      30.699  74.848   8.829  1.00  0.00              
ATOM   4050  H3  DPA F   2      31.725  72.769   8.331  1.00  0.00              
ATOM   4051  H4  DPA F   2      32.080  73.374   6.732  1.00  0.00              
ATOM   4052  H1  DPA F   2      29.665  73.649   6.300  1.00  0.00              
ATOM   4053  H2  DPA F   2      29.309  73.044   7.899  1.00  0.00              
ATOM   4054  C9  DPA F   2      26.808  69.683   6.431  1.00  0.00              
ATOM   4055  H16 DPA F   2      26.517  68.656   6.484  1.00  0.00              
ATOM   4056  H17 DPA F   2      26.544  70.176   7.344  1.00  0.00              
ATOM   4057  H18 DPA F   2      26.303  70.155   5.614  1.00  0.00              
ATOM   4058  C7  DPA F   3      29.015  69.155   7.444  1.00  0.00              
ATOM   4059  H11 DPA F   3      30.078  69.219   7.333  1.00  0.00              
ATOM   4060  H12 DPA F   3      28.732  68.127   7.533  1.00  0.00              
ATOM   4061  C6  DPA F   3      28.636  69.864   8.757  1.00  0.00              
ATOM   4062  C1  DPA F   3      29.079  71.336   8.693  1.00  0.00              
ATOM   4063  O1  DPA F   3      28.294  72.210   8.241  1.00  0.00              
ATOM   4064  O2  DPA F   3      30.382  71.712   9.146  1.00  0.00              
ATOM   4065  C2  DPA F   3      30.345  73.051   9.647  1.00  0.00              
ATOM   4066  C3  DPA F   3      31.749  73.454  10.135  1.00  0.00              
ATOM   4067  N1  DPA F   3      31.712  74.830  10.650  1.00  0.00              
ATOM   4068  C4  DPA F   3      31.284  75.742   9.581  1.00  0.00              
ATOM   4069  H5  DPA F   3      31.256  76.744   9.955  1.00  0.00              
ATOM   4070  H6  DPA F   3      31.974  75.685   8.766  1.00  0.00              
ATOM   4071  H7  DPA F   3      30.308  75.462   9.241  1.00  0.00              
ATOM   4072  C5  DPA F   3      33.051  75.216  11.117  1.00  0.00              
ATOM   4073  H8  DPA F   3      33.025  76.217  11.491  1.00  0.00              
ATOM   4074  H9  DPA F   3      33.363  74.552  11.895  1.00  0.00              
ATOM   4075  H10 DPA F   3      33.743  75.159  10.302  1.00  0.00              
ATOM   4076  H20 DPA F   3      31.065  74.882  11.412  1.00  0.00              
ATOM   4077  H3  DPA F   3      32.060  72.790  10.914  1.00  0.00              
ATOM   4078  H4  DPA F   3      32.439  73.396   9.321  1.00  0.00              
ATOM   4079  H1  DPA F   3      30.035  73.713   8.869  1.00  0.00              
ATOM   4080  H2  DPA F   3      29.654  73.106  10.462  1.00  0.00              
ATOM   4081  C9  DPA F   3      27.110  69.794   8.957  1.00  0.00              
ATOM   4082  H16 DPA F   3      26.803  68.770   9.001  1.00  0.00              
ATOM   4083  H17 DPA F   3      26.847  70.285   9.869  1.00  0.00              
ATOM   4084  H18 DPA F   3      26.621  70.277   8.136  1.00  0.00              
ATOM   4085  C7  DDB F   4      29.302  69.225   9.985  1.00  0.00              
ATOM   4086  H11 DDB F   4      30.365  69.273   9.884  1.00  0.00              
ATOM   4087  H12 DDB F   4      29.000  68.201  10.067  1.00  0.00              
ATOM   4088  C6  DDB F   4      28.922  69.933  11.300  1.00  0.00              
ATOM   4089  C1  DDB F   4      27.394  69.888  11.486  1.00  0.00              
ATOM   4090  O1  DDB F   4      26.676  70.812  11.026  1.00  0.00              
ATOM   4091  O2  DDB F   4      26.791  68.794  12.181  1.00  0.00              
ATOM   4092  C2  DDB F   4      25.598  69.240  12.829  1.00  0.00              
ATOM   4093  C3  DDB F   4      24.948  68.061  13.577  1.00  0.00              
ATOM   4094  N1  DDB F   4      23.721  68.520  14.244  1.00  0.00              
ATOM   4095  C4  DDB F   4      23.101  67.396  14.959  1.00  0.00              
ATOM   4096  H5  DDB F   4      22.208  67.731  15.443  1.00  0.00              
ATOM   4097  H6  DDB F   4      22.860  66.620  14.263  1.00  0.00              
ATOM   4098  H7  DDB F   4      23.785  67.019  15.691  1.00  0.00              
ATOM   4099  C5  DDB F   4      22.782  69.040  13.239  1.00  0.00              
ATOM   4100  H8  DDB F   4      21.889  69.374  13.724  1.00  0.00              
ATOM   4101  H9  DDB F   4      22.541  68.264  12.542  1.00  0.00              
ATOM   4102  H10 DDB F   4      23.233  69.859  12.719  1.00  0.00              
ATOM   4103  H3  DDB F   4      25.631  67.683  14.310  1.00  0.00              
ATOM   4104  H4  DDB F   4      24.707  67.286  12.883  1.00  0.00              
ATOM   4105  H1  DDB F   4      24.916  69.618  12.098  1.00  0.00              
ATOM   4106  H2  DDB F   4      25.838  70.016  13.525  1.00  0.00              
ATOM   4107  C9  DDB F   4      29.389  71.399  11.245  1.00  0.00              
ATOM   4108  H16 DDB F   4      29.126  71.892  12.158  1.00  0.00              
ATOM   4109  H17 DDB F   4      30.449  71.431  11.116  1.00  0.00              
ATOM   4110  H18 DDB F   4      28.914  71.895  10.424  1.00  0.00              
ATOM   4111  C7  DPA F   5      29.566  69.279  12.530  1.00  0.00              
ATOM   4112  H11 DPA F   5      30.632  69.310  12.438  1.00  0.00              
ATOM   4113  H12 DPA F   5      29.247  68.259  12.604  1.00  0.00              
ATOM   4114  C6  DPA F   5      29.187  69.986  13.843  1.00  0.00              
ATOM   4115  C1  DPA F   5      29.678  71.445  13.801  1.00  0.00              
ATOM   4116  O1  DPA F   5      28.930  72.347  13.345  1.00  0.00              
ATOM   4117  O2  DPA F   5      30.985  71.774  14.279  1.00  0.00              
ATOM   4118  C2  DPA F   5      30.982  73.108  14.793  1.00  0.00              
ATOM   4119  C3  DPA F   5      32.390  73.462  15.309  1.00  0.00              
ATOM   4120  N1  DPA F   5      32.387  74.834  15.837  1.00  0.00              
ATOM   4121  C4  DPA F   5      32.007  75.770  14.769  1.00  0.00              
ATOM   4122  H5  DPA F   5      32.006  76.767  15.153  1.00  0.00              
ATOM   4123  H6  DPA F   5      32.709  75.697  13.966  1.00  0.00              
ATOM   4124  H7  DPA F   5      31.029  75.523  14.410  1.00  0.00              
ATOM   4125  C5  DPA F   5      33.730  75.170  16.330  1.00  0.00              
ATOM   4126  H8  DPA F   5      33.728  76.170  16.713  1.00  0.00              
ATOM   4127  H9  DPA F   5      34.006  74.492  17.107  1.00  0.00              
ATOM   4128  H10 DPA F   5      34.433  75.101  15.527  1.00  0.00              
ATOM   4129  H20 DPA F   5      31.730  74.901  16.589  1.00  0.00              
ATOM   4130  H3  DPA F   5      32.665  72.782  16.087  1.00  0.00              
ATOM   4131  H4  DPA F   5      33.091  73.390  14.506  1.00  0.00              
ATOM   4132  H1  DPA F   5      30.706  73.789  14.016  1.00  0.00              
ATOM   4133  H2  DPA F   5      30.278  73.180  15.596  1.00  0.00              
ATOM   4134  C9  DPA F   5      27.657  69.965  14.015  1.00  0.00              
ATOM   4135  H16 DPA F   5      27.316  68.951  14.045  1.00  0.00              
ATOM   4136  H17 DPA F   5      27.394  70.456  14.928  1.00  0.00              
ATOM   4137  H18 DPA F   5      27.198  70.473  13.193  1.00  0.00              
ATOM   4138  C7  DPA F   6      29.809  69.317  15.077  1.00  0.00              
ATOM   4139  H11 DPA F   6      30.876  69.330  14.994  1.00  0.00              
ATOM   4140  H12 DPA F   6      29.473  68.302  15.144  1.00  0.00              
ATOM   4141  C6  DPA F   6      29.431  70.024  16.391  1.00  0.00              
ATOM   4142  C1  DPA F   6      29.945  71.474  16.359  1.00  0.00              
ATOM   4143  O1  DPA F   6      29.216  72.391  15.900  1.00  0.00              
ATOM   4144  O2  DPA F   6      31.253  71.780  16.851  1.00  0.00              
ATOM   4145  C2  DPA F   6      31.267  73.112  17.371  1.00  0.00              
ATOM   4146  C3  DPA F   6      32.675  73.440  17.900  1.00  0.00              
ATOM   4147  N1  DPA F   6      32.690  74.809  18.435  1.00  0.00              
ATOM   4148  C4  DPA F   6      32.336  75.756  17.368  1.00  0.00              
ATOM   4149  H5  DPA F   6      32.347  76.753  17.756  1.00  0.00              
ATOM   4150  H6  DPA F   6      33.044  75.676  16.570  1.00  0.00              
ATOM   4151  H7  DPA F   6      31.359  75.528  17.000  1.00  0.00              
ATOM   4152  C5  DPA F   6      34.035  75.122  18.940  1.00  0.00              
ATOM   4153  H8  DPA F   6      34.046  76.119  19.329  1.00  0.00              
ATOM   4154  H9  DPA F   6      34.293  74.435  19.718  1.00  0.00              
ATOM   4155  H10 DPA F   6      34.745  75.044  18.143  1.00  0.00              
ATOM   4156  H20 DPA F   6      32.028  74.883  19.180  1.00  0.00              
ATOM   4157  H3  DPA F   6      32.933  72.751  18.677  1.00  0.00              
ATOM   4158  H4  DPA F   6      33.383  73.360  17.104  1.00  0.00              
ATOM   4159  H1  DPA F   6      31.009  73.800  16.595  1.00  0.00              
ATOM   4160  H2  DPA F   6      30.558  73.190  18.168  1.00  0.00              
ATOM   4161  C9  DPA F   6      27.898  70.026  16.548  1.00  0.00              
ATOM   4162  H16 DPA F   6      27.540  69.019  16.571  1.00  0.00              
ATOM   4163  H17 DPA F   6      27.635  70.519  17.462  1.00  0.00              
ATOM   4164  H18 DPA F   6      27.455  70.544  15.724  1.00  0.00              
ATOM   4165  C7  DPB F   7      30.030  69.338  17.625  1.00  0.00              
ATOM   4166  H11 DPB F   7      31.098  69.335  17.553  1.00  0.00              
ATOM   4167  H12 DPB F   7      29.678  68.329  17.684  1.00  0.00              
ATOM   4168  C6  DPB F   7      29.652  70.046  18.940  1.00  0.00              
ATOM   4169  C1  DPB F   7      28.119  70.073  19.086  1.00  0.00              
ATOM   4170  O1  DPB F   7      27.459  71.038  18.621  1.00  0.00              
ATOM   4171  O2  DPB F   7      27.445  68.999  19.749  1.00  0.00              
ATOM   4172  C2  DPB F   7      26.258  69.495  20.373  1.00  0.00              
ATOM   4173  C3  DPB F   7      25.532  68.340  21.087  1.00  0.00              
ATOM   4174  N1  DPB F   7      24.312  68.849  21.728  1.00  0.00              
ATOM   4175  C4  DPB F   7      23.620  67.747  22.409  1.00  0.00              
ATOM   4176  H5  DPB F   7      22.730  68.119  22.876  1.00  0.00              
ATOM   4177  H6  DPB F   7      23.359  66.994  21.696  1.00  0.00              
ATOM   4178  H7  DPB F   7      24.264  67.328  23.154  1.00  0.00              
ATOM   4179  C5  DPB F   7      23.427  69.427  20.707  1.00  0.00              
ATOM   4180  H8  DPB F   7      22.537  69.798  21.174  1.00  0.00              
ATOM   4181  H9  DPB F   7      23.167  68.674  19.993  1.00  0.00              
ATOM   4182  H10 DPB F   7      23.930  70.230  20.211  1.00  0.00              
ATOM   4183  H20 DPB F   7      24.555  69.553  22.395  1.00  0.00              
ATOM   4184  H3  DPB F   7      26.177  67.919  21.831  1.00  0.00              
ATOM   4185  H4  DPB F   7      25.272  67.587  20.374  1.00  0.00              
ATOM   4186  H1  DPB F   7      25.614  69.915  19.630  1.00  0.00              
ATOM   4187  H2  DPB F   7      26.518  70.250  21.086  1.00  0.00              
ATOM   4188  C9  DPB F   7      30.190  71.489  18.920  1.00  0.00              
ATOM   4189  H16 DPB F   7      29.928  71.982  19.832  1.00  0.00              
ATOM   4190  H17 DPB F   7      31.254  71.471  18.818  1.00  0.00              
ATOM   4191  H18 DPB F   7      29.761  72.018  18.093  1.00  0.00              
ATOM   4192  C7  DPA F   8      30.230  69.346  20.176  1.00  0.00              
ATOM   4193  H11 DPA F   8      31.298  69.325  20.113  1.00  0.00              
ATOM   4194  H12 DPA F   8      29.861  68.341  20.228  1.00  0.00              
ATOM   4195  C6  DPA F   8      29.851  70.054  21.490  1.00  0.00              
ATOM   4196  C1  DPA F   8      30.413  71.485  21.482  1.00  0.00              
ATOM   4197  O1  DPA F   8      29.722  72.430  21.020  1.00  0.00              
ATOM   4198  O2  DPA F   8      31.720  71.744  21.999  1.00  0.00              
ATOM   4199  C2  DPA F   8      31.770  73.070  22.532  1.00  0.00              
ATOM   4200  C3  DPA F   8      33.177  73.347  23.089  1.00  0.00              
ATOM   4201  N1  DPA F   8      33.228  74.711  23.637  1.00  0.00              
ATOM   4202  C4  DPA F   8      32.922  75.677  22.573  1.00  0.00              
ATOM   4203  H5  DPA F   8      32.958  76.670  22.971  1.00  0.00              
ATOM   4204  H6  DPA F   8      33.642  75.582  21.788  1.00  0.00              
ATOM   4205  H7  DPA F   8      31.944  75.485  22.185  1.00  0.00              
ATOM   4206  C5  DPA F   8      34.573  74.976  24.169  1.00  0.00              
ATOM   4207  H8  DPA F   8      34.609  75.968  24.566  1.00  0.00              
ATOM   4208  H9  DPA F   8      34.794  74.272  24.943  1.00  0.00              
ATOM   4209  H10 DPA F   8      35.292  74.881  23.382  1.00  0.00              
ATOM   4210  H20 DPA F   8      32.555  74.799  24.372  1.00  0.00              
ATOM   4211  H3  DPA F   8      33.400  72.643  23.864  1.00  0.00              
ATOM   4212  H4  DPA F   8      33.897  73.251  22.303  1.00  0.00              
ATOM   4213  H1  DPA F   8      31.548  73.772  21.758  1.00  0.00              
ATOM   4214  H2  DPA F   8      31.049  73.165  23.317  1.00  0.00              
ATOM   4215  C9  DPA F   8      28.317  70.103  21.623  1.00  0.00              
ATOM   4216  H16 DPA F   8      27.926  69.107  21.628  1.00  0.00              
ATOM   4217  H17 DPA F   8      28.053  70.596  22.535  1.00  0.00              
ATOM   4218  H18 DPA F   8      27.906  70.642  20.795  1.00  0.00              
ATOM   4219  C7  DDB F   9      30.407  69.336  22.729  1.00  0.00              
ATOM   4220  H11 DDB F   9      31.475  69.299  22.675  1.00  0.00              
ATOM   4221  H12 DDB F   9      30.021  68.339  22.772  1.00  0.00              
ATOM   4222  C6  DDB F   9      30.028  70.044  24.043  1.00  0.00              
ATOM   4223  C1  DDB F   9      28.494  70.119  24.164  1.00  0.00              
ATOM   4224  O1  DDB F   9      27.876  71.109  23.697  1.00  0.00              
ATOM   4225  O2  DDB F   9      27.776  69.062  24.804  1.00  0.00              
ATOM   4226  C2  DDB F   9      26.594  69.591  25.412  1.00  0.00              
ATOM   4227  C3  DDB F   9      25.819  68.453  26.103  1.00  0.00              
ATOM   4228  N1  DDB F   9      24.604  68.995  26.728  1.00  0.00              
ATOM   4229  C4  DDB F   9      23.865  67.910  27.387  1.00  0.00              
ATOM   4230  H5  DDB F   9      22.981  68.306  27.841  1.00  0.00              
ATOM   4231  H6  DDB F   9      23.594  67.172  26.662  1.00  0.00              
ATOM   4232  H7  DDB F   9      24.483  67.464  28.137  1.00  0.00              
ATOM   4233  C5  DDB F   9      23.756  69.611  25.697  1.00  0.00              
ATOM   4234  H8  DDB F   9      22.871  70.007  26.152  1.00  0.00              
ATOM   4235  H9  DDB F   9      23.485  68.873  24.971  1.00  0.00              
ATOM   4236  H10 DDB F   9      24.295  70.402  25.217  1.00  0.00              
ATOM   4237  H3  DDB F   9      26.436  68.005  26.853  1.00  0.00              
ATOM   4238  H4  DDB F   9      25.548  67.716  25.378  1.00  0.00              
ATOM   4239  H1  DDB F   9      25.977  70.039  24.662  1.00  0.00              
ATOM   4240  H2  DDB F   9      26.866  70.329  26.137  1.00  0.00              
ATOM   4241  C9  DDB F   9      30.613  71.469  24.046  1.00  0.00              
ATOM   4242  H16 DDB F   9      30.350  71.961  24.958  1.00  0.00              
ATOM   4243  H17 DDB F   9      31.678  71.418  23.962  1.00  0.00              
ATOM   4244  H18 DDB F   9      30.217  72.019  23.217  1.00  0.00              
ATOM   4245  C7  DDA F  10      30.562  69.313  25.283  1.00  0.00              
ATOM   4246  H11 DDA F  10      31.630  69.260  25.237  1.00  0.00              
ATOM   4247  H12 DDA F  10      30.159  68.322  25.318  1.00  0.00              
ATOM   4248  C6  DDA F  10      30.183  70.021  26.597  1.00  0.00              
ATOM   4249  C1  DDA F  10      30.791  71.435  26.611  1.00  0.00              
ATOM   4250  O1  DDA F  10      30.139  72.405  26.146  1.00  0.00              
ATOM   4251  O2  DDA F  10      32.097  71.646  27.154  1.00  0.00              
ATOM   4252  C2  DDA F  10      32.179  72.964  27.700  1.00  0.00              
ATOM   4253  C3  DDA F  10      33.586  73.193  28.284  1.00  0.00              
ATOM   4254  N1  DDA F  10      33.670  74.548  28.846  1.00  0.00              
ATOM   4255  C4  DDA F  10      33.414  75.534  27.786  1.00  0.00              
ATOM   4256  H5  DDA F  10      33.476  76.521  28.195  1.00  0.00              
ATOM   4257  H6  DDA F  10      34.144  75.422  27.013  1.00  0.00              
ATOM   4258  H7  DDA F  10      32.437  75.376  27.380  1.00  0.00              
ATOM   4259  C5  DDA F  10      35.013  74.765  29.403  1.00  0.00              
ATOM   4260  H8  DDA F  10      35.075  75.751  29.812  1.00  0.00              
ATOM   4261  H9  DDA F  10      35.198  74.047  30.175  1.00  0.00              
ATOM   4262  H10 DDA F  10      35.744  74.654  28.629  1.00  0.00              
ATOM   4263  H3  DDA F  10      33.772  72.474  29.055  1.00  0.00              
ATOM   4264  H4  DDA F  10      34.314  73.081  27.511  1.00  0.00              
ATOM   4265  H1  DDA F  10      31.994  73.682  26.929  1.00  0.00              
ATOM   4266  H2  DDA F  10      31.449  73.076  28.474  1.00  0.00              
ATOM   4267  C9  DDA F  10      28.651  70.120  26.703  1.00  0.00              
ATOM   4268  H16 DDA F  10      28.227  69.138  26.692  1.00  0.00              
ATOM   4269  H17 DDA F  10      28.387  70.612  27.615  1.00  0.00              
ATOM   4270  H18 DDA F  10      28.271  70.681  25.874  1.00  0.00              
ATOM   4271  C7  DDA F  11      30.694  69.276  27.838  1.00  0.00              
ATOM   4272  H11 DDA F  11      31.761  69.205  27.802  1.00  0.00              
ATOM   4273  H12 DDA F  11      30.275  68.291  27.865  1.00  0.00              
ATOM   4274  C6  DDA F  11      30.315  69.984  29.152  1.00  0.00              
ATOM   4275  C1  DDA F  11      30.946  71.388  29.178  1.00  0.00              
ATOM   4276  O1  DDA F  11      30.313  72.371  28.712  1.00  0.00              
ATOM   4277  O2  DDA F  11      32.250  71.575  29.734  1.00  0.00              
ATOM   4278  C2  DDA F  11      32.349  72.889  30.287  1.00  0.00              
ATOM   4279  C3  DDA F  11      33.753  73.091  30.885  1.00  0.00              
ATOM   4280  N1  DDA F  11      33.855  74.442  31.453  1.00  0.00              
ATOM   4281  C4  DDA F  11      33.626  75.438  30.395  1.00  0.00              
ATOM   4282  H5  DDA F  11      33.700  76.421  30.809  1.00  0.00              
ATOM   4283  H6  DDA F  11      34.360  75.317  29.628  1.00  0.00              
ATOM   4284  H7  DDA F  11      32.649  75.298  29.980  1.00  0.00              
ATOM   4285  C5  DDA F  11      35.196  74.635  32.023  1.00  0.00              
ATOM   4286  H8  DDA F  11      35.271  75.619  32.436  1.00  0.00              
ATOM   4287  H9  DDA F  11      35.364  73.912  32.793  1.00  0.00              
ATOM   4288  H10 DDA F  11      35.932  74.515  31.255  1.00  0.00              
ATOM   4289  H3  DDA F  11      33.922  72.367  31.653  1.00  0.00              
ATOM   4290  H4  DDA F  11      34.487  72.970  30.116  1.00  0.00              
ATOM   4291  H1  DDA F  11      32.183  73.613  29.518  1.00  0.00              
ATOM   4292  H2  DDA F  11      31.613  73.008  31.055  1.00  0.00              
ATOM   4293  C9  DDA F  11      28.783  70.107  29.245  1.00  0.00              
ATOM   4294  H16 DDA F  11      28.344  69.132  29.226  1.00  0.00              
ATOM   4295  H17 DDA F  11      28.519  70.600  30.157  1.00  0.00              
ATOM   4296  H18 DDA F  11      28.420  70.678  28.416  1.00  0.00              
ATOM   4297  C7  DDB F  12      30.802  69.225  30.394  1.00  0.00              
ATOM   4298  H11 DDB F  12      31.869  69.136  30.366  1.00  0.00              
ATOM   4299  H12 DDB F  12      30.368  68.246  30.412  1.00  0.00              
ATOM   4300  C6  DDB F  12      30.424  69.933  31.708  1.00  0.00              
ATOM   4301  C1  DDB F  12      28.892  70.081  31.790  1.00  0.00              
ATOM   4302  O1  DDB F  12      28.334  71.106  31.321  1.00  0.00              
ATOM   4303  O2  DDB F  12      28.107  69.052  32.396  1.00  0.00              
ATOM   4304  C2  DDB F  12      26.936  69.629  32.981  1.00  0.00              
ATOM   4305  C3  DDB F  12      26.089  68.522  33.635  1.00  0.00              
ATOM   4306  N1  DDB F  12      24.887  69.114  34.235  1.00  0.00              
ATOM   4307  C4  DDB F  12      24.078  68.058  34.859  1.00  0.00              
ATOM   4308  H5  DDB F  12      23.202  68.489  35.296  1.00  0.00              
ATOM   4309  H6  DDB F  12      23.791  67.343  34.117  1.00  0.00              
ATOM   4310  H7  DDB F  12      24.653  67.571  35.619  1.00  0.00              
ATOM   4311  C5  DDB F  12      24.097  69.784  33.192  1.00  0.00              
ATOM   4312  H8  DDB F  12      23.221  70.216  33.630  1.00  0.00              
ATOM   4313  H9  DDB F  12      23.809  69.070  32.449  1.00  0.00              
ATOM   4314  H10 DDB F  12      24.686  70.554  32.738  1.00  0.00              
ATOM   4315  H3  DDB F  12      26.665  68.034  34.395  1.00  0.00              
ATOM   4316  H4  DDB F  12      25.802  67.807  32.893  1.00  0.00              
ATOM   4317  H1  DDB F  12      26.362  70.117  32.222  1.00  0.00              
ATOM   4318  H2  DDB F  12      27.225  70.344  33.724  1.00  0.00              
ATOM   4319  C9  DDB F  12      31.077  71.327  31.746  1.00  0.00              
ATOM   4320  H16 DDB F  12      30.814  71.819  32.659  1.00  0.00              
ATOM   4321  H17 DDB F  12      32.140  71.225  31.690  1.00  0.00              
ATOM   4322  H18 DDB F  12      30.729  71.907  30.917  1.00  0.00              
ATOM   4323  C7  DDB F  13      30.888  69.160  32.950  1.00  0.00              
ATOM   4324  H11 DDB F  13      31.953  69.055  32.932  1.00  0.00              
ATOM   4325  H12 DDB F  13      30.437  68.189  32.960  1.00  0.00              
ATOM   4326  C6  DDB F  13      30.510  69.868  34.264  1.00  0.00              
ATOM   4327  C1  DDB F  13      28.981  70.041  34.334  1.00  0.00              
ATOM   4328  O1  DDB F  13      28.442  71.077  33.865  1.00  0.00              
ATOM   4329  O2  DDB F  13      28.172  69.022  34.928  1.00  0.00              
ATOM   4330  C2  DDB F  13      27.007  69.615  35.506  1.00  0.00              
ATOM   4331  C3  DDB F  13      26.136  68.518  36.147  1.00  0.00              
ATOM   4332  N1  DDB F  13      24.938  69.127  36.741  1.00  0.00              
ATOM   4333  C4  DDB F  13      24.108  68.081  37.352  1.00  0.00              
ATOM   4334  H5  DDB F  13      23.235  68.525  37.784  1.00  0.00              
ATOM   4335  H6  DDB F  13      23.816  67.374  36.604  1.00  0.00              
ATOM   4336  H7  DDB F  13      24.668  67.581  38.115  1.00  0.00              
ATOM   4337  C5  DDB F  13      24.169  69.814  35.694  1.00  0.00              
ATOM   4338  H8  DDB F  13      23.296  70.258  36.126  1.00  0.00              
ATOM   4339  H9  DDB F  13      23.875  69.108  34.945  1.00  0.00              
ATOM   4340  H10 DDB F  13      24.773  70.576  35.249  1.00  0.00              
ATOM   4341  H3  DDB F  13      26.698  68.018  36.909  1.00  0.00              
ATOM   4342  H4  DDB F  13      25.844  67.812  35.399  1.00  0.00              
ATOM   4343  H1  DDB F  13      26.446  70.114  34.744  1.00  0.00              
ATOM   4344  H2  DDB F  13      27.299  70.321  36.254  1.00  0.00              
ATOM   4345  C9  DDB F  13      31.186  71.250  34.316  1.00  0.00              
ATOM   4346  H16 DDB F  13      30.922  71.743  35.228  1.00  0.00              
ATOM   4347  H17 DDB F  13      32.246  71.132  34.267  1.00  0.00              
ATOM   4348  H18 DDB F  13      30.854  71.840  33.486  1.00  0.00              
ATOM   4349  C7  DPB F  14      30.951  69.083  35.507  1.00  0.00              
ATOM   4350  H11 DPB F  14      32.013  68.960  35.497  1.00  0.00              
ATOM   4351  H12 DPB F  14      30.484  68.118  35.509  1.00  0.00              
ATOM   4352  C6  DPB F  14      30.572  69.790  36.821  1.00  0.00              
ATOM   4353  C1  DPB F  14      29.046  69.987  36.878  1.00  0.00              
ATOM   4354  O1  DPB F  14      28.529  71.034  36.410  1.00  0.00              
ATOM   4355  O2  DPB F  14      28.215  68.978  37.461  1.00  0.00              
ATOM   4356  C2  DPB F  14      27.055  69.588  38.032  1.00  0.00              
ATOM   4357  C3  DPB F  14      26.162  68.502  38.660  1.00  0.00              
ATOM   4358  N1  DPB F  14      24.969  69.128  39.245  1.00  0.00              
ATOM   4359  C4  DPB F  14      24.117  68.092  39.846  1.00  0.00              
ATOM   4360  H5  DPB F  14      23.246  68.549  40.271  1.00  0.00              
ATOM   4361  H6  DPB F  14      23.819  67.394  39.091  1.00  0.00              
ATOM   4362  H7  DPB F  14      24.661  67.581  40.610  1.00  0.00              
ATOM   4363  C5  DPB F  14      24.219  69.832  38.196  1.00  0.00              
ATOM   4364  H8  DPB F  14      23.349  70.287  38.622  1.00  0.00              
ATOM   4365  H9  DPB F  14      23.922  69.133  37.442  1.00  0.00              
ATOM   4366  H10 DPB F  14      24.838  70.586  37.759  1.00  0.00              
ATOM   4367  H20 DPB F  14      25.246  69.780  39.951  1.00  0.00              
ATOM   4368  H3  DPB F  14      26.707  67.989  39.425  1.00  0.00              
ATOM   4369  H4  DPB F  14      25.865  67.804  37.906  1.00  0.00              
ATOM   4370  H1  DPB F  14      26.510  70.100  37.267  1.00  0.00              
ATOM   4371  H2  DPB F  14      27.353  70.286  38.786  1.00  0.00              
ATOM   4372  C9  DPB F  14      31.268  71.162  36.884  1.00  0.00              
ATOM   4373  H16 DPB F  14      31.005  71.654  37.798  1.00  0.00              
ATOM   4374  H17 DPB F  14      32.328  71.027  36.845  1.00  0.00              
ATOM   4375  H18 DPB F  14      30.955  71.760  36.054  1.00  0.00              
ATOM   4376  C7  DDB F  15      30.991  68.993  38.064  1.00  0.00              
ATOM   4377  H11 DDB F  15      32.052  68.853  38.063  1.00  0.00              
ATOM   4378  H12 DDB F  15      30.509  68.036  38.058  1.00  0.00              
ATOM   4379  C6  DDB F  15      30.612  69.700  39.378  1.00  0.00              
ATOM   4380  C1  DDB F  15      29.088  69.921  39.422  1.00  0.00              
ATOM   4381  O1  DDB F  15      28.591  70.977  38.955  1.00  0.00              
ATOM   4382  O2  DDB F  15      28.237  68.923  39.994  1.00  0.00              
ATOM   4383  C2  DDB F  15      27.081  69.548  40.557  1.00  0.00              
ATOM   4384  C3  DDB F  15      26.166  68.473  41.173  1.00  0.00              
ATOM   4385  N1  DDB F  15      24.977  69.117  41.751  1.00  0.00              
ATOM   4386  C4  DDB F  15      24.103  68.092  42.339  1.00  0.00              
ATOM   4387  H5  DDB F  15      23.237  68.559  42.760  1.00  0.00              
ATOM   4388  H6  DDB F  15      23.801  67.402  41.579  1.00  0.00              
ATOM   4389  H7  DDB F  15      24.634  67.568  43.106  1.00  0.00              
ATOM   4390  C5  DDB F  15      24.248  69.837  40.698  1.00  0.00              
ATOM   4391  H8  DDB F  15      23.382  70.305  41.119  1.00  0.00              
ATOM   4392  H9  DDB F  15      23.945  69.148  39.938  1.00  0.00              
ATOM   4393  H10 DDB F  15      24.884  70.584  40.270  1.00  0.00              
ATOM   4394  H3  DDB F  15      26.696  67.950  41.940  1.00  0.00              
ATOM   4395  H4  DDB F  15      25.864  67.784  40.413  1.00  0.00              
ATOM   4396  H1  DDB F  15      26.551  70.072  39.790  1.00  0.00              
ATOM   4397  H2  DDB F  15      27.384  70.238  41.316  1.00  0.00              
ATOM   4398  C9  DDB F  15      31.329  71.061  39.454  1.00  0.00              
ATOM   4399  H16 DDB F  15      31.065  71.552  40.367  1.00  0.00              
ATOM   4400  H17 DDB F  15      32.387  70.909  39.423  1.00  0.00              
ATOM   4401  H18 DDB F  15      31.032  71.666  38.624  1.00  0.00              
ATOM   4402  C7  DPA F  16      31.005  68.890  40.621  1.00  0.00              
ATOM   4403  H11 DPA F  16      32.064  68.733  40.627  1.00  0.00              
ATOM   4404  H12 DPA F  16      30.509  67.942  40.605  1.00  0.00              
ATOM   4405  C6  DPA F  16      30.627  69.597  41.934  1.00  0.00              
ATOM   4406  C1  DPA F  16      31.366  70.945  42.022  1.00  0.00              
ATOM   4407  O1  DPA F  16      30.835  71.986  41.555  1.00  0.00              
ATOM   4408  O2  DPA F  16      32.656  71.014  42.637  1.00  0.00              
ATOM   4409  C2  DPA F  16      32.833  72.305  43.226  1.00  0.00              
ATOM   4410  C3  DPA F  16      34.223  72.379  43.887  1.00  0.00              
ATOM   4411  N1  DPA F  16      34.406  73.706  44.493  1.00  0.00              
ATOM   4412  C4  DPA F  16      34.304  74.739  43.452  1.00  0.00              
ATOM   4413  H5  DPA F  16      34.437  75.704  43.893  1.00  0.00              
ATOM   4414  H6  DPA F  16      35.060  74.575  42.713  1.00  0.00              
ATOM   4415  H7  DPA F  16      33.339  74.687  42.992  1.00  0.00              
ATOM   4416  C5  DPA F  16      35.732  73.776  45.125  1.00  0.00              
ATOM   4417  H8  DPA F  16      35.866  74.742  45.565  1.00  0.00              
ATOM   4418  H9  DPA F  16      35.807  73.025  45.882  1.00  0.00              
ATOM   4419  H10 DPA F  16      36.488  73.614  44.385  1.00  0.00              
ATOM   4420  H20 DPA F  16      33.700  73.857  45.185  1.00  0.00              
ATOM   4421  H3  DPA F  16      34.298  71.627  44.645  1.00  0.00              
ATOM   4422  H4  DPA F  16      34.978  72.216  43.148  1.00  0.00              
ATOM   4423  H1  DPA F  16      32.759  73.055  42.469  1.00  0.00              
ATOM   4424  H2  DPA F  16      32.078  72.466  43.966  1.00  0.00              
ATOM   4425  C9  DPA F  16      29.106  69.842  41.965  1.00  0.00              
ATOM   4426  H16 DPA F  16      28.593  68.905  41.905  1.00  0.00              
ATOM   4427  H17 DPA F  16      28.843  70.335  42.878  1.00  0.00              
ATOM   4428  H18 DPA F  16      28.827  70.458  41.135  1.00  0.00              
ATOM   4429  C7  DPA F  17      30.997  68.775  43.177  1.00  0.00              
ATOM   4430  H11 DPA F  17      32.053  68.601  43.192  1.00  0.00              
ATOM   4431  H12 DPA F  17      30.484  67.835  43.153  1.00  0.00              
ATOM   4432  C6  DPA F  17      30.618  69.483  44.491  1.00  0.00              
ATOM   4433  C1  DPA F  17      31.378  70.817  44.592  1.00  0.00              
ATOM   4434  O1  DPA F  17      30.868  71.868  44.125  1.00  0.00              
ATOM   4435  O2  DPA F  17      32.663  70.863  45.217  1.00  0.00              
ATOM   4436  C2  DPA F  17      32.857  72.148  45.814  1.00  0.00              
ATOM   4437  C3  DPA F  17      34.241  72.196  46.488  1.00  0.00              
ATOM   4438  N1  DPA F  17      34.441  73.516  47.101  1.00  0.00              
ATOM   4439  C4  DPA F  17      34.365  74.555  46.065  1.00  0.00              
ATOM   4440  H5  DPA F  17      34.510  75.516  46.511  1.00  0.00              
ATOM   4441  H6  DPA F  17      35.124  74.384  45.332  1.00  0.00              
ATOM   4442  H7  DPA F  17      33.402  74.521  45.597  1.00  0.00              
ATOM   4443  C5  DPA F  17      35.763  73.563  47.745  1.00  0.00              
ATOM   4444  H8  DPA F  17      35.908  74.524  48.192  1.00  0.00              
ATOM   4445  H9  DPA F  17      35.818  72.808  48.499  1.00  0.00              
ATOM   4446  H10 DPA F  17      36.523  73.391  47.012  1.00  0.00              
ATOM   4447  H20 DPA F  17      33.731  73.676  47.787  1.00  0.00              
ATOM   4448  H3  DPA F  17      34.298  71.439  47.243  1.00  0.00              
ATOM   4449  H4  DPA F  17      35.001  72.024  45.755  1.00  0.00              
ATOM   4450  H1  DPA F  17      32.801  72.903  45.060  1.00  0.00              
ATOM   4451  H2  DPA F  17      32.097  72.317  46.547  1.00  0.00              
ATOM   4452  C9  DPA F  17      29.102  69.751  44.510  1.00  0.00              
ATOM   4453  H16 DPA F  17      28.573  68.824  44.440  1.00  0.00              
ATOM   4454  H17 DPA F  17      28.839  70.244  45.422  1.00  0.00              
ATOM   4455  H18 DPA F  17      28.840  70.376  43.680  1.00  0.00              
ATOM   4456  C7  DDA F  18      30.964  68.649  45.732  1.00  0.00              
ATOM   4457  H11 DDA F  18      32.017  68.458  45.756  1.00  0.00              
ATOM   4458  H12 DDA F  18      30.437  67.717  45.699  1.00  0.00              
ATOM   4459  C6  DDA F  18      30.585  69.356  47.046  1.00  0.00              
ATOM   4460  C1  DDA F  18      31.366  70.679  47.161  1.00  0.00              
ATOM   4461  O1  DDA F  18      30.878  71.740  46.694  1.00  0.00              
ATOM   4462  O2  DDA F  18      32.645  70.699  47.797  1.00  0.00              
ATOM   4463  C2  DDA F  18      32.856  71.977  48.402  1.00  0.00              
ATOM   4464  C3  DDA F  18      34.234  72.001  49.088  1.00  0.00              
ATOM   4465  N1  DDA F  18      34.451  73.315  49.709  1.00  0.00              
ATOM   4466  C4  DDA F  18      34.399  74.360  48.677  1.00  0.00              
ATOM   4467  H5  DDA F  18      34.557  75.317  49.130  1.00  0.00              
ATOM   4468  H6  DDA F  18      35.162  74.180  47.950  1.00  0.00              
ATOM   4469  H7  DDA F  18      33.442  74.344  48.201  1.00  0.00              
ATOM   4470  C5  DDA F  18      35.767  73.336  50.365  1.00  0.00              
ATOM   4471  H8  DDA F  18      35.924  74.293  50.817  1.00  0.00              
ATOM   4472  H9  DDA F  18      35.802  72.577  51.116  1.00  0.00              
ATOM   4473  H10 DDA F  18      36.530  73.157  49.638  1.00  0.00              
ATOM   4474  H3  DDA F  18      34.271  71.240  49.839  1.00  0.00              
ATOM   4475  H4  DDA F  18      34.997  71.820  48.361  1.00  0.00              
ATOM   4476  H1  DDA F  18      32.819  72.737  47.651  1.00  0.00              
ATOM   4477  H2  DDA F  18      32.092  72.158  49.130  1.00  0.00              
ATOM   4478  C9  DDA F  18      29.073  69.650  47.053  1.00  0.00              
ATOM   4479  H16 DDA F  18      28.531  68.732  46.974  1.00  0.00              
ATOM   4480  H17 DDA F  18      28.810  70.142  47.965  1.00  0.00              
ATOM   4481  H18 DDA F  18      28.829  70.281  46.224  1.00  0.00              
ATOM   4482  C7  DDA F  19      30.907  68.511  48.286  1.00  0.00              
ATOM   4483  H11 DDA F  19      31.955  68.302  48.319  1.00  0.00              
ATOM   4484  H12 DDA F  19      30.364  67.588  48.244  1.00  0.00              
ATOM   4485  C6  DDA F  19      30.527  69.220  49.600  1.00  0.00              
ATOM   4486  C1  DDA F  19      31.328  70.527  49.728  1.00  0.00              
ATOM   4487  O1  DDA F  19      30.862  71.599  49.261  1.00  0.00              
ATOM   4488  O2  DDA F  19      32.603  70.525  50.376  1.00  0.00              
ATOM   4489  C2  DDA F  19      32.828  71.797  50.989  1.00  0.00              
ATOM   4490  C3  DDA F  19      34.201  71.793  51.687  1.00  0.00              
ATOM   4491  N1  DDA F  19      34.433  73.102  52.317  1.00  0.00              
ATOM   4492  C4  DDA F  19      34.409  74.151  51.289  1.00  0.00              
ATOM   4493  H5  DDA F  19      34.577  75.103  51.747  1.00  0.00              
ATOM   4494  H6  DDA F  19      35.174  73.963  50.568  1.00  0.00              
ATOM   4495  H7  DDA F  19      33.454  74.153  50.803  1.00  0.00              
ATOM   4496  C5  DDA F  19      35.743  73.099  52.983  1.00  0.00              
ATOM   4497  H8  DDA F  19      35.913  74.049  53.442  1.00  0.00              
ATOM   4498  H9  DDA F  19      35.760  72.335  53.731  1.00  0.00              
ATOM   4499  H10 DDA F  19      36.510  72.910  52.261  1.00  0.00              
ATOM   4500  H3  DDA F  19      34.220  71.030  52.435  1.00  0.00              
ATOM   4501  H4  DDA F  19      34.966  71.605  50.966  1.00  0.00              
ATOM   4502  H1  DDA F  19      32.810  72.560  50.241  1.00  0.00              
ATOM   4503  H2  DDA F  19      32.060  71.985  51.710  1.00  0.00              
ATOM   4504  C9  DDA F  19      29.021  69.538  49.595  1.00  0.00              
ATOM   4505  H16 DDA F  19      28.464  68.628  49.507  1.00  0.00              
ATOM   4506  H17 DDA F  19      28.757  70.029  50.509  1.00  0.00              
ATOM   4507  H18 DDA F  19      28.794  70.177  48.768  1.00  0.00              
ATOM   4508  C7  DPB F  20      30.824  68.363  50.840  1.00  0.00              
ATOM   4509  H11 DPB F  20      31.869  68.137  50.880  1.00  0.00              
ATOM   4510  H12 DPB F  20      30.267  67.449  50.788  1.00  0.00              
ATOM   4511  C6  DPB F  20      30.445  69.071  52.153  1.00  0.00              
ATOM   4512  C1  DPB F  20      28.943  69.414  52.138  1.00  0.00              
ATOM   4513  O1  DPB F  20      28.555  70.517  51.677  1.00  0.00              
ATOM   4514  O2  DPB F  20      27.991  68.477  52.647  1.00  0.00              
ATOM   4515  C2  DPB F  20      26.865  69.182  53.176  1.00  0.00              
ATOM   4516  C3  DPB F  20      25.839  68.173  53.725  1.00  0.00              
ATOM   4517  N1  DPB F  20      24.682  68.897  54.268  1.00  0.00              
ATOM   4518  C4  DPB F  20      23.702  67.936  54.792  1.00  0.00              
ATOM   4519  H5  DPB F  20      22.860  68.463  55.188  1.00  0.00              
ATOM   4520  H6  DPB F  20      23.380  67.289  54.003  1.00  0.00              
ATOM   4521  H7  DPB F  20      24.154  67.354  55.568  1.00  0.00              
ATOM   4522  C5  DPB F  20      24.060  69.698  53.204  1.00  0.00              
ATOM   4523  H8  DPB F  20      23.217  70.225  53.598  1.00  0.00              
ATOM   4524  H9  DPB F  20      23.738  69.052  52.414  1.00  0.00              
ATOM   4525  H10 DPB F  20      24.773  70.399  52.822  1.00  0.00              
ATOM   4526  H20 DPB F  20      24.982  69.501  55.006  1.00  0.00              
ATOM   4527  H3  DPB F  20      26.290  67.591  54.501  1.00  0.00              
ATOM   4528  H4  DPB F  20      25.516  67.527  52.936  1.00  0.00              
ATOM   4529  H1  DPB F  20      26.413  69.765  52.401  1.00  0.00              
ATOM   4530  H2  DPB F  20      27.187  69.828  53.966  1.00  0.00              
ATOM   4531  C9  DPB F  20      31.266  70.366  52.294  1.00  0.00              
ATOM   4532  H16 DPB F  20      31.002  70.858  53.207  1.00  0.00              
ATOM   4533  H17 DPB F  20      32.308  70.128  52.305  1.00  0.00              
ATOM   4534  H18 DPB F  20      31.056  71.012  51.467  1.00  0.00              
ATOM   4535  C7  DPB F  21      30.717  68.204  53.391  1.00  0.00              
ATOM   4536  H11 DPB F  21      31.758  67.962  53.440  1.00  0.00              
ATOM   4537  H12 DPB F  21      30.146  67.299  53.331  1.00  0.00              
ATOM   4538  C6  DPB F  21      30.339  68.912  54.705  1.00  0.00              
ATOM   4539  C1  DPB F  21      28.842  69.279  54.679  1.00  0.00              
ATOM   4540  O1  DPB F  21      28.477  70.391  54.219  1.00  0.00              
ATOM   4541  O2  DPB F  21      27.871  68.355  55.175  1.00  0.00              
ATOM   4542  C2  DPB F  21      26.752  69.076  55.698  1.00  0.00              
ATOM   4543  C3  DPB F  21      25.705  68.081  56.233  1.00  0.00              
ATOM   4544  N1  DPB F  21      24.554  68.822  56.769  1.00  0.00              
ATOM   4545  C4  DPB F  21      23.555  67.873  57.280  1.00  0.00              
ATOM   4546  H5  DPB F  21      22.718  68.412  57.671  1.00  0.00              
ATOM   4547  H6  DPB F  21      23.230  67.236  56.485  1.00  0.00              
ATOM   4548  H7  DPB F  21      23.991  67.280  58.057  1.00  0.00              
ATOM   4549  C5  DPB F  21      23.956  69.637  55.703  1.00  0.00              
ATOM   4550  H8  DPB F  21      23.118  70.176  56.094  1.00  0.00              
ATOM   4551  H9  DPB F  21      23.630  69.000  54.908  1.00  0.00              
ATOM   4552  H10 DPB F  21      24.683  70.328  55.331  1.00  0.00              
ATOM   4553  H20 DPB F  21      24.859  69.418  57.513  1.00  0.00              
ATOM   4554  H3  DPB F  21      26.141  67.489  57.009  1.00  0.00              
ATOM   4555  H4  DPB F  21      25.379  67.444  55.438  1.00  0.00              
ATOM   4556  H1  DPB F  21      26.316  69.670  54.921  1.00  0.00              
ATOM   4557  H2  DPB F  21      27.077  69.713  56.493  1.00  0.00              
ATOM   4558  C9  DPB F  21      31.178  70.194  54.858  1.00  0.00              
ATOM   4559  H16 DPB F  21      30.915  70.686  55.771  1.00  0.00              
ATOM   4560  H17 DPB F  21      32.217  69.939  54.877  1.00  0.00              
ATOM   4561  H18 DPB F  21      30.986  70.847  54.033  1.00  0.00              
ATOM   4562  C7  DPB F  22      30.585  68.036  55.940  1.00  0.00              
ATOM   4563  H11 DPB F  22      31.622  67.776  55.996  1.00  0.00              
ATOM   4564  H12 DPB F  22      30.000  67.141  55.871  1.00  0.00              
ATOM   4565  C6  DPB F  22      30.206  68.743  57.255  1.00  0.00              
ATOM   4566  C1  DPB F  22      28.718  69.135  57.217  1.00  0.00              
ATOM   4567  O1  DPB F  22      28.373  70.255  56.760  1.00  0.00              
ATOM   4568  O2  DPB F  22      27.726  68.224  57.701  1.00  0.00              
ATOM   4569  C2  DPB F  22      26.615  68.960  58.218  1.00  0.00              
ATOM   4570  C3  DPB F  22      25.548  67.979  58.739  1.00  0.00              
ATOM   4571  N1  DPB F  22      24.404  68.736  59.269  1.00  0.00              
ATOM   4572  C4  DPB F  22      23.386  67.802  59.767  1.00  0.00              
ATOM   4573  H5  DPB F  22      22.554  68.353  60.152  1.00  0.00              
ATOM   4574  H6  DPB F  22      23.057  67.172  58.966  1.00  0.00              
ATOM   4575  H7  DPB F  22      23.806  67.199  60.545  1.00  0.00              
ATOM   4576  C5  DPB F  22      23.828  69.567  58.201  1.00  0.00              
ATOM   4577  H8  DPB F  22      22.995  70.117  58.587  1.00  0.00              
ATOM   4578  H9  DPB F  22      23.499  68.938  57.400  1.00  0.00              
ATOM   4579  H10 DPB F  22      24.570  70.247  57.839  1.00  0.00              
ATOM   4580  H20 DPB F  22      24.711  69.323  60.018  1.00  0.00              
ATOM   4581  H3  DPB F  22      25.967  67.376  59.516  1.00  0.00              
ATOM   4582  H4  DPB F  22      25.218  67.352  57.938  1.00  0.00              
ATOM   4583  H1  DPB F  22      26.195  69.564  57.440  1.00  0.00              
ATOM   4584  H2  DPB F  22      26.944  69.590  59.018  1.00  0.00              
ATOM   4585  C9  DPB F  22      31.066  70.010  57.422  1.00  0.00              
ATOM   4586  H16 DPB F  22      30.804  70.502  58.334  1.00  0.00              
ATOM   4587  H17 DPB F  22      32.100  69.739  57.448  1.00  0.00              
ATOM   4588  H18 DPB F  22      30.891  70.671  56.598  1.00  0.00              
ATOM   4589  C7  DDA F  23      30.429  67.858  58.489  1.00  0.00              
ATOM   4590  H11 DDA F  23      31.461  67.581  58.552  1.00  0.00              
ATOM   4591  H12 DDA F  23      29.831  66.972  58.410  1.00  0.00              
ATOM   4592  C6  DDA F  23      30.050  68.565  59.802  1.00  0.00              
ATOM   4593  C1  DDA F  23      30.927  69.816  59.983  1.00  0.00              
ATOM   4594  O1  DDA F  23      30.547  70.923  59.522  1.00  0.00              
ATOM   4595  O2  DDA F  23      32.177  69.720  60.674  1.00  0.00              
ATOM   4596  C2  DDA F  23      32.461  70.964  61.319  1.00  0.00              
ATOM   4597  C3  DDA F  23      33.805  70.861  62.063  1.00  0.00              
ATOM   4598  N1  DDA F  23      34.098  72.139  62.726  1.00  0.00              
ATOM   4599  C4  DDA F  23      34.177  73.206  61.719  1.00  0.00              
ATOM   4600  H5  DDA F  23      34.390  74.138  62.201  1.00  0.00              
ATOM   4601  H6  DDA F  23      34.954  72.981  61.020  1.00  0.00              
ATOM   4602  H7  DDA F  23      33.242  73.279  61.202  1.00  0.00              
ATOM   4603  C5  DDA F  23      35.381  72.041  63.437  1.00  0.00              
ATOM   4604  H8  DDA F  23      35.594  72.971  63.919  1.00  0.00              
ATOM   4605  H9  DDA F  23      35.324  71.264  64.169  1.00  0.00              
ATOM   4606  H10 DDA F  23      36.159  71.814  62.738  1.00  0.00              
ATOM   4607  H3  DDA F  23      33.748  70.083  62.796  1.00  0.00              
ATOM   4608  H4  DDA F  23      34.583  70.634  61.365  1.00  0.00              
ATOM   4609  H1  DDA F  23      32.518  71.740  60.586  1.00  0.00              
ATOM   4610  H2  DDA F  23      31.683  71.190  62.018  1.00  0.00              
ATOM   4611  C9  DDA F  23      28.568  68.981  59.752  1.00  0.00              
ATOM   4612  H16 DDA F  23      27.957  68.110  59.627  1.00  0.00              
ATOM   4613  H17 DDA F  23      28.305  69.472  60.666  1.00  0.00              
ATOM   4614  H18 DDA F  23      28.411  69.648  58.930  1.00  0.00              
ATOM   4615  C7  DDA F  24      30.248  67.670  61.034  1.00  0.00              
ATOM   4616  H11 DDA F  24      31.274  67.377  61.106  1.00  0.00              
ATOM   4617  H12 DDA F  24      29.636  66.796  60.946  1.00  0.00              
ATOM   4618  C6  DDA F  24      29.868  68.378  62.348  1.00  0.00              
ATOM   4619  C1  DDA F  24      30.764  69.614  62.542  1.00  0.00              
ATOM   4620  O1  DDA F  24      30.407  70.729  62.083  1.00  0.00              
ATOM   4621  O2  DDA F  24      32.006  69.495  63.244  1.00  0.00              
ATOM   4622  C2  DDA F  24      32.305  70.730  63.896  1.00  0.00              
ATOM   4623  C3  DDA F  24      33.641  70.601  64.652  1.00  0.00              
ATOM   4624  N1  DDA F  24      33.949  71.871  65.323  1.00  0.00              
ATOM   4625  C4  DDA F  24      34.053  72.943  64.322  1.00  0.00              
ATOM   4626  H5  DDA F  24      34.277  73.868  64.811  1.00  0.00              
ATOM   4627  H6  DDA F  24      34.832  72.707  63.630  1.00  0.00              
ATOM   4628  H7  DDA F  24      33.125  73.032  63.797  1.00  0.00              
ATOM   4629  C5  DDA F  24      35.223  71.749  66.045  1.00  0.00              
ATOM   4630  H8  DDA F  24      35.448  72.674  66.533  1.00  0.00              
ATOM   4631  H9  DDA F  24      35.146  70.969  66.773  1.00  0.00              
ATOM   4632  H10 DDA F  24      36.004  71.514  65.352  1.00  0.00              
ATOM   4633  H3  DDA F  24      33.564  69.821  65.381  1.00  0.00              
ATOM   4634  H4  DDA F  24      34.419  70.366  63.959  1.00  0.00              
ATOM   4635  H1  DDA F  24      32.381  71.509  63.168  1.00  0.00              
ATOM   4636  H2  DDA F  24      31.523  70.965  64.589  1.00  0.00              
ATOM   4637  C9  DDA F  24      28.394  68.818  62.287  1.00  0.00              
ATOM   4638  H16 DDA F  24      27.769  67.959  62.152  1.00  0.00              
ATOM   4639  H17 DDA F  24      28.130  69.311  63.200  1.00  0.00              
ATOM   4640  H18 DDA F  24      28.256  69.490  61.467  1.00  0.00              
ATOM   4641  C7  DDB F  25      30.040  67.474  63.577  1.00  0.00              
ATOM   4642  H11 DDB F  25      31.061  67.163  63.655  1.00  0.00              
ATOM   4643  H12 DDB F  25      29.416  66.610  63.479  1.00  0.00              
ATOM   4644  C6  DDB F  25      29.662  68.182  64.890  1.00  0.00              
ATOM   4645  C1  DDB F  25      28.194  68.646  64.821  1.00  0.00              
ATOM   4646  O1  DDB F  25      27.916  69.788  64.371  1.00  0.00              
ATOM   4647  O2  DDB F  25      27.149  67.779  65.265  1.00  0.00              
ATOM   4648  C2  DDB F  25      26.060  68.562  65.763  1.00  0.00              
ATOM   4649  C3  DDB F  25      24.933  67.627  66.243  1.00  0.00              
ATOM   4650  N1  DDB F  25      23.814  68.432  66.754  1.00  0.00              
ATOM   4651  C4  DDB F  25      22.740  67.541  67.211  1.00  0.00              
ATOM   4652  H5  DDB F  25      21.925  68.125  67.583  1.00  0.00              
ATOM   4653  H6  DDB F  25      22.402  66.939  66.394  1.00  0.00              
ATOM   4654  H7  DDB F  25      23.109  66.907  67.991  1.00  0.00              
ATOM   4655  C5  DDB F  25      23.307  69.303  65.684  1.00  0.00              
ATOM   4656  H8  DDB F  25      22.492  69.888  66.056  1.00  0.00              
ATOM   4657  H9  DDB F  25      22.969  68.701  64.866  1.00  0.00              
ATOM   4658  H10 DDB F  25      24.091  69.952  65.351  1.00  0.00              
ATOM   4659  H3  DDB F  25      25.302  66.993  67.022  1.00  0.00              
ATOM   4660  H4  DDB F  25      24.596  67.027  65.425  1.00  0.00              
ATOM   4661  H1  DDB F  25      25.691  69.195  64.984  1.00  0.00              
ATOM   4662  H2  DDB F  25      26.398  69.162  66.582  1.00  0.00              
ATOM   4663  C9  DDB F  25      30.577  69.403  65.098  1.00  0.00              
ATOM   4664  H16 DDB F  25      30.314  69.894  66.010  1.00  0.00              
ATOM   4665  H17 DDB F  25      31.595  69.081  65.146  1.00  0.00              
ATOM   4666  H18 DDB F  25      30.457  70.082  64.280  1.00  0.00              
ATOM   4667  C7  DPB F  26      29.808  67.270  66.117  1.00  0.00              
ATOM   4668  H11 DPB F  26      30.823  66.943  66.203  1.00  0.00              
ATOM   4669  H12 DPB F  26      29.170  66.416  66.009  1.00  0.00              
ATOM   4670  C6  DPB F  26      29.429  67.978  67.430  1.00  0.00              
ATOM   4671  C1  DPB F  26      27.970  68.465  67.350  1.00  0.00              
ATOM   4672  O1  DPB F  26      27.715  69.613  66.904  1.00  0.00              
ATOM   4673  O2  DPB F  26      26.907  67.612  67.782  1.00  0.00              
ATOM   4674  C2  DPB F  26      25.827  68.410  68.274  1.00  0.00              
ATOM   4675  C3  DPB F  26      24.681  67.492  68.738  1.00  0.00              
ATOM   4676  N1  DPB F  26      23.570  68.312  69.245  1.00  0.00              
ATOM   4677  C4  DPB F  26      22.478  67.436  69.688  1.00  0.00              
ATOM   4678  H5  DPB F  26      21.669  68.033  70.057  1.00  0.00              
ATOM   4679  H6  DPB F  26      22.138  66.845  68.865  1.00  0.00              
ATOM   4680  H7  DPB F  26      22.830  66.794  70.468  1.00  0.00              
ATOM   4681  C5  DPB F  26      23.088  69.196  68.174  1.00  0.00              
ATOM   4682  H8  DPB F  26      22.279  69.794  68.543  1.00  0.00              
ATOM   4683  H9  DPB F  26      22.746  68.604  67.350  1.00  0.00              
ATOM   4684  H10 DPB F  26      23.883  69.834  67.851  1.00  0.00              
ATOM   4685  H20 DPB F  26      23.889  68.865  70.015  1.00  0.00              
ATOM   4686  H3  DPB F  26      25.034  66.849  69.518  1.00  0.00              
ATOM   4687  H4  DPB F  26      24.341  66.901  67.915  1.00  0.00              
ATOM   4688  H1  DPB F  26      25.475  69.053  67.495  1.00  0.00              
ATOM   4689  H2  DPB F  26      26.167  69.003  69.097  1.00  0.00              
ATOM   4690  C9  DPB F  26      30.362  69.183  67.652  1.00  0.00              
ATOM   4691  H16 DPB F  26      30.099  69.676  68.565  1.00  0.00              
ATOM   4692  H17 DPB F  26      31.374  68.845  67.707  1.00  0.00              
ATOM   4693  H18 DPB F  26      30.258  69.867  66.835  1.00  0.00              
ATOM   4694  C7  DDB F  27      29.551  67.058  68.653  1.00  0.00              
ATOM   4695  H11 DDB F  27      30.560  66.714  68.747  1.00  0.00              
ATOM   4696  H12 DDB F  27      28.900  66.214  68.537  1.00  0.00              
ATOM   4697  C6  DDB F  27      29.171  67.765  69.967  1.00  0.00              
ATOM   4698  C1  DDB F  27      27.722  68.277  69.876  1.00  0.00              
ATOM   4699  O1  DDB F  27      27.489  69.431  69.433  1.00  0.00              
ATOM   4700  O2  DDB F  27      26.641  67.440  70.295  1.00  0.00              
ATOM   4701  C2  DDB F  27      25.570  68.252  70.782  1.00  0.00              
ATOM   4702  C3  DDB F  27      24.405  67.351  71.233  1.00  0.00              
ATOM   4703  N1  DDB F  27      23.304  68.186  71.733  1.00  0.00              
ATOM   4704  C4  DDB F  27      22.193  67.327  72.163  1.00  0.00              
ATOM   4705  H5  DDB F  27      21.391  67.934  72.527  1.00  0.00              
ATOM   4706  H6  DDB F  27      21.851  66.743  71.334  1.00  0.00              
ATOM   4707  H7  DDB F  27      22.528  66.674  72.942  1.00  0.00              
ATOM   4708  C5  DDB F  27      22.843  69.082  70.663  1.00  0.00              
ATOM   4709  H8  DDB F  27      22.043  69.691  71.026  1.00  0.00              
ATOM   4710  H9  DDB F  27      22.501  68.500  69.833  1.00  0.00              
ATOM   4711  H10 DDB F  27      23.653  69.708  70.349  1.00  0.00              
ATOM   4712  H3  DDB F  27      24.741  66.699  72.012  1.00  0.00              
ATOM   4713  H4  DDB F  27      24.063  66.769  70.403  1.00  0.00              
ATOM   4714  H1  DDB F  27      25.234  68.905  70.003  1.00  0.00              
ATOM   4715  H2  DDB F  27      25.912  68.835  71.611  1.00  0.00              
ATOM   4716  C9  DDB F  27      30.121  68.954  70.202  1.00  0.00              
ATOM   4717  H16 DDB F  27      29.858  69.447  71.115  1.00  0.00              
ATOM   4718  H17 DDB F  27      31.128  68.600  70.266  1.00  0.00              
ATOM   4719  H18 DDB F  27      30.037  69.644  69.389  1.00  0.00              
ATOM   4720  C7  DPB F  28      29.268  66.838  71.187  1.00  0.00              
ATOM   4721  H11 DPB F  28      30.270  66.479  71.287  1.00  0.00              
ATOM   4722  H12 DPB F  28      28.604  66.006  71.061  1.00  0.00              
ATOM   4723  C6  DPB F  28      28.888  67.546  72.501  1.00  0.00              
ATOM   4724  C1  DPB F  28      27.448  68.082  72.401  1.00  0.00              
ATOM   4725  O1  DPB F  28      27.237  69.240  71.960  1.00  0.00              
ATOM   4726  O2  DPB F  28      26.350  67.259  72.805  1.00  0.00              
ATOM   4727  C2  DPB F  28      25.287  68.087  73.286  1.00  0.00              
ATOM   4728  C3  DPB F  28      24.105  67.202  73.723  1.00  0.00              
ATOM   4729  N1  DPB F  28      23.014  68.052  74.217  1.00  0.00              
ATOM   4730  C4  DPB F  28      21.885  67.209  74.635  1.00  0.00              
ATOM   4731  H5  DPB F  28      21.090  67.827  74.994  1.00  0.00              
ATOM   4732  H6  DPB F  28      21.541  66.636  73.799  1.00  0.00              
ATOM   4733  H7  DPB F  28      22.202  66.548  75.414  1.00  0.00              
ATOM   4734  C5  DPB F  28      22.578  68.961  73.148  1.00  0.00              
ATOM   4735  H8  DPB F  28      21.782  69.580  73.507  1.00  0.00              
ATOM   4736  H9  DPB F  28      22.233  68.388  72.312  1.00  0.00              
ATOM   4737  H10 DPB F  28      23.399  69.575  72.844  1.00  0.00              
ATOM   4738  H20 DPB F  28      23.336  68.587  74.999  1.00  0.00              
ATOM   4739  H3  DPB F  28      24.423  66.541  74.502  1.00  0.00              
ATOM   4740  H4  DPB F  28      23.761  66.629  72.889  1.00  0.00              
ATOM   4741  H1  DPB F  28      24.971  68.748  72.508  1.00  0.00              
ATOM   4742  H2  DPB F  28      25.632  68.660  74.122  1.00  0.00              
ATOM   4743  C9  DPB F  28      29.856  68.719  72.749  1.00  0.00              
ATOM   4744  H16 DPB F  28      29.592  69.210  73.662  1.00  0.00              
ATOM   4745  H17 DPB F  28      30.856  68.347  72.820  1.00  0.00              
ATOM   4746  H18 DPB F  28      29.789  69.413  71.938  1.00  0.00              
ATOM   4747  C7  DPB F  29      28.960  66.611  73.717  1.00  0.00              
ATOM   4748  H11 DPB F  29      29.955  66.234  73.824  1.00  0.00              
ATOM   4749  H12 DPB F  29      28.285  65.791  73.581  1.00  0.00              
ATOM   4750  C6  DPB F  29      28.581  67.319  75.031  1.00  0.00              
ATOM   4751  C1  DPB F  29      27.150  67.878  74.920  1.00  0.00              
ATOM   4752  O1  DPB F  29      26.961  69.043  74.484  1.00  0.00              
ATOM   4753  O2  DPB F  29      26.036  67.071  75.312  1.00  0.00              
ATOM   4754  C2  DPB F  29      24.982  67.914  75.788  1.00  0.00              
ATOM   4755  C3  DPB F  29      23.782  67.047  76.211  1.00  0.00              
ATOM   4756  N1  DPB F  29      22.699  67.912  76.700  1.00  0.00              
ATOM   4757  C4  DPB F  29      21.554  67.084  77.103  1.00  0.00              
ATOM   4758  H5  DPB F  29      20.767  67.715  77.459  1.00  0.00              
ATOM   4759  H6  DPB F  29      21.208  66.521  76.262  1.00  0.00              
ATOM   4760  H7  DPB F  29      21.854  66.415  77.881  1.00  0.00              
ATOM   4761  C5  DPB F  29      22.287  68.832  75.630  1.00  0.00              
ATOM   4762  H8  DPB F  29      21.499  69.463  75.986  1.00  0.00              
ATOM   4763  H9  DPB F  29      21.941  68.269  74.789  1.00  0.00              
ATOM   4764  H10 DPB F  29      23.121  69.436  75.336  1.00  0.00              
ATOM   4765  H20 DPB F  29      23.023  68.439  77.486  1.00  0.00              
ATOM   4766  H3  DPB F  29      24.082  66.377  76.990  1.00  0.00              
ATOM   4767  H4  DPB F  29      23.435  66.483  75.370  1.00  0.00              
ATOM   4768  H1  DPB F  29      24.683  68.584  75.009  1.00  0.00              
ATOM   4769  H2  DPB F  29      25.328  68.478  76.629  1.00  0.00              
ATOM   4770  C9  DPB F  29      29.564  68.475  75.293  1.00  0.00              
ATOM   4771  H16 DPB F  29      29.301  68.967  76.206  1.00  0.00              
ATOM   4772  H17 DPB F  29      30.557  68.088  75.370  1.00  0.00              
ATOM   4773  H18 DPB F  29      29.516  69.174  74.485  1.00  0.00              
ATOM   4774  C7  TDA F  30      28.626  66.378  76.243  1.00  0.00              
ATOM   4775  H11 TDA F  30      29.615  65.986  76.358  1.00  0.00              
ATOM   4776  H12 TDA F  30      27.939  65.570  76.097  1.00  0.00              
ATOM   4777  C6  TDA F  30      28.247  67.086  77.557  1.00  0.00              
ATOM   4778  C1  TDA F  30      29.246  68.224  77.833  1.00  0.00              
ATOM   4779  O1  TDA F  30      29.020  69.381  77.391  1.00  0.00              
ATOM   4780  O2  TDA F  30      30.429  67.967  78.592  1.00  0.00              
ATOM   4781  C2  TDA F  30      30.810  69.152  79.297  1.00  0.00              
ATOM   4782  C3  TDA F  30      32.085  68.875  80.115  1.00  0.00              
ATOM   4783  N1  TDA F  30      32.478  70.092  80.840  1.00  0.00              
ATOM   4784  C4  TDA F  30      32.737  71.173  79.878  1.00  0.00              
ATOM   4785  H5  TDA F  30      33.022  72.059  80.405  1.00  0.00              
ATOM   4786  H6  TDA F  30      33.526  70.880  79.218  1.00  0.00              
ATOM   4787  H7  TDA F  30      31.850  71.365  79.309  1.00  0.00              
ATOM   4788  C5  TDA F  30      33.695  69.827  81.620  1.00  0.00              
ATOM   4789  H8  TDA F  30      33.980  70.713  82.147  1.00  0.00              
ATOM   4790  H9  TDA F  30      33.505  69.042  82.320  1.00  0.00              
ATOM   4791  H10 TDA F  30      34.485  69.535  80.960  1.00  0.00              
ATOM   4792  H3  TDA F  30      31.897  68.088  80.815  1.00  0.00              
ATOM   4793  H4  TDA F  30      32.874  68.582  79.455  1.00  0.00              
ATOM   4794  H1  TDA F  30      31.000  69.938  78.597  1.00  0.00              
ATOM   4795  H2  TDA F  30      30.020  69.444  79.956  1.00  0.00              
ATOM   4796  C9  TDA F  30      26.826  67.669  77.435  1.00  0.00              
ATOM   4797  H16 TDA F  30      26.132  66.878  77.243  1.00  0.00              
ATOM   4798  H17 TDA F  30      26.563  68.160  78.348  1.00  0.00              
ATOM   4799  H18 TDA F  30      26.797  68.372  76.629  1.00  0.00              
ATOM   4800  H19 TDA F  30      28.276  66.382  78.363  1.00  0.00              
TER
ATOM   4801  C7  HDA G   1      67.520   8.499   2.360  1.00  0.00              
ATOM   4802  C8  HDA G   1      68.248   9.174   1.183  1.00  0.00              
ATOM   4803  H13 HDA G   1      67.726   8.963   0.272  1.00  0.00              
ATOM   4804  H14 HDA G   1      69.247   8.798   1.118  1.00  0.00              
ATOM   4805  H15 HDA G   1      68.275  10.232   1.340  1.00  0.00              
ATOM   4806  H11 HDA G   1      67.493   7.441   2.203  1.00  0.00              
ATOM   4807  H12 HDA G   1      66.520   8.876   2.424  1.00  0.00              
ATOM   4808  C6  HDA G   1      68.269   8.803   3.670  1.00  0.00              
ATOM   4809  C1  HDA G   1      69.707   8.261   3.577  1.00  0.00              
ATOM   4810  O1  HDA G   1      70.628   8.992   3.127  1.00  0.00              
ATOM   4811  O2  HDA G   1      69.996   6.926   4.001  1.00  0.00              
ATOM   4812  C2  HDA G   1      71.341   6.861   4.484  1.00  0.00              
ATOM   4813  C3  HDA G   1      71.652   5.424   4.940  1.00  0.00              
ATOM   4814  N1  HDA G   1      73.034   5.356   5.437  1.00  0.00              
ATOM   4815  C4  HDA G   1      73.960   5.739   4.361  1.00  0.00              
ATOM   4816  H5  HDA G   1      74.966   5.690   4.722  1.00  0.00              
ATOM   4817  H6  HDA G   1      73.845   5.071   3.535  1.00  0.00              
ATOM   4818  H7  HDA G   1      73.743   6.738   4.043  1.00  0.00              
ATOM   4819  C5  HDA G   1      73.331   3.984   5.872  1.00  0.00              
ATOM   4820  H8  HDA G   1      74.338   3.935   6.233  1.00  0.00              
ATOM   4821  H9  HDA G   1      72.659   3.706   6.655  1.00  0.00              
ATOM   4822  H10 HDA G   1      73.216   3.314   5.046  1.00  0.00              
ATOM   4823  H3  HDA G   1      70.978   5.144   5.724  1.00  0.00              
ATOM   4824  H4  HDA G   1      71.536   4.754   4.115  1.00  0.00              
ATOM   4825  H1  HDA G   1      72.014   7.140   3.701  1.00  0.00              
ATOM   4826  H2  HDA G   1      71.456   7.531   5.309  1.00  0.00              
ATOM   4827  C9  HDA G   1      68.309  10.326   3.897  1.00  0.00              
ATOM   4828  H16 HDA G   1      67.310  10.704   3.962  1.00  0.00              
ATOM   4829  H17 HDA G   1      68.829  10.538   4.807  1.00  0.00              
ATOM   4830  H18 HDA G   1      68.815  10.796   3.079  1.00  0.00              
ATOM   4831  C7  DPB G   2      67.603   8.161   4.896  1.00  0.00              
ATOM   4832  H11 DPB G   2      67.575   7.099   4.775  1.00  0.00              
ATOM   4833  H12 DPB G   2      66.603   8.532   4.997  1.00  0.00              
ATOM   4834  C6  DPB G   2      68.353   8.466   6.205  1.00  0.00              
ATOM   4835  C1  DPB G   2      68.417   9.990   6.419  1.00  0.00              
ATOM   4836  O1  DPB G   2      69.383  10.650   5.959  1.00  0.00              
ATOM   4837  O2  DPB G   2      67.376  10.654   7.140  1.00  0.00              
ATOM   4838  C2  DPB G   2      67.913  11.801   7.804  1.00  0.00              
ATOM   4839  C3  DPB G   2      66.793  12.517   8.580  1.00  0.00              
ATOM   4840  N1  DPB G   2      67.345  13.697   9.262  1.00  0.00              
ATOM   4841  C4  DPB G   2      66.277  14.380  10.003  1.00  0.00              
ATOM   4842  H5  DPB G   2      66.679  15.239  10.499  1.00  0.00              
ATOM   4843  H6  DPB G   2      65.510  14.686   9.323  1.00  0.00              
ATOM   4844  H7  DPB G   2      65.862  13.712  10.728  1.00  0.00              
ATOM   4845  C5  DPB G   2      67.915  14.616   8.266  1.00  0.00              
ATOM   4846  H8  DPB G   2      68.317  15.475   8.761  1.00  0.00              
ATOM   4847  H9  DPB G   2      67.149  14.923   7.585  1.00  0.00              
ATOM   4848  H10 DPB G   2      68.693  14.118   7.726  1.00  0.00              
ATOM   4849  H20 DPB G   2      68.061  13.410   9.898  1.00  0.00              
ATOM   4850  H3  DPB G   2      66.378  11.849   9.305  1.00  0.00              
ATOM   4851  H4  DPB G   2      66.028  12.825   7.901  1.00  0.00              
ATOM   4852  H1  DPB G   2      68.329  12.470   7.079  1.00  0.00              
ATOM   4853  H2  DPB G   2      68.680  11.494   8.484  1.00  0.00              
ATOM   4854  C9  DPB G   2      69.783   7.899   6.122  1.00  0.00              
ATOM   4855  H16 DPB G   2      70.304   8.110   7.031  1.00  0.00              
ATOM   4856  H17 DPB G   2      69.739   6.841   5.973  1.00  0.00              
ATOM   4857  H18 DPB G   2      70.299   8.353   5.302  1.00  0.00              
ATOM   4858  C7  DPB G   3      67.671   7.846   7.433  1.00  0.00              
ATOM   4859  H11 DPB G   3      67.627   6.783   7.322  1.00  0.00              
ATOM   4860  H12 DPB G   3      66.678   8.233   7.529  1.00  0.00              
ATOM   4861  C6  DPB G   3      68.421   8.151   8.744  1.00  0.00              
ATOM   4862  C1  DPB G   3      68.509   9.676   8.944  1.00  0.00              
ATOM   4863  O1  DPB G   3      69.487  10.315   8.481  1.00  0.00              
ATOM   4864  O2  DPB G   3      67.476  10.363   9.656  1.00  0.00              
ATOM   4865  C2  DPB G   3      68.029  11.507  10.310  1.00  0.00              
ATOM   4866  C3  DPB G   3      66.918  12.248  11.076  1.00  0.00              
ATOM   4867  N1  DPB G   3      67.487  13.424  11.749  1.00  0.00              
ATOM   4868  C4  DPB G   3      66.426  14.131  12.480  1.00  0.00              
ATOM   4869  H5  DPB G   3      66.840  14.989  12.969  1.00  0.00              
ATOM   4870  H6  DPB G   3      65.667  14.445  11.793  1.00  0.00              
ATOM   4871  H7  DPB G   3      65.998  13.476  13.209  1.00  0.00              
ATOM   4872  C5  DPB G   3      68.075  14.325  10.746  1.00  0.00              
ATOM   4873  H8  DPB G   3      68.489  15.182  11.236  1.00  0.00              
ATOM   4874  H9  DPB G   3      67.316  14.638  10.060  1.00  0.00              
ATOM   4875  H10 DPB G   3      68.847  13.810  10.214  1.00  0.00              
ATOM   4876  H20 DPB G   3      68.195  13.132  12.391  1.00  0.00              
ATOM   4877  H3  DPB G   3      66.490  11.592  11.806  1.00  0.00              
ATOM   4878  H4  DPB G   3      66.160  12.561  10.390  1.00  0.00              
ATOM   4879  H1  DPB G   3      68.458  12.163   9.581  1.00  0.00              
ATOM   4880  H2  DPB G   3      68.788  11.194  10.996  1.00  0.00              
ATOM   4881  C9  DPB G   3      69.843   7.561   8.671  1.00  0.00              
ATOM   4882  H16 DPB G   3      70.363   7.772   9.581  1.00  0.00              
ATOM   4883  H17 DPB G   3      69.782   6.502   8.532  1.00  0.00              
ATOM   4884  H18 DPB G   3      70.368   7.998   7.849  1.00  0.00              
ATOM   4885  C7  DDB G   4      67.726   7.553   9.974  1.00  0.00              
ATOM   4886  H11 DDB G   4      67.665   6.490   9.874  1.00  0.00              
ATOM   4887  H12 DDB G   4      66.738   7.958  10.063  1.00  0.00              
ATOM   4888  C6  DDB G   4      68.476   7.858  11.285  1.00  0.00              
ATOM   4889  C1  DDB G   4      68.586   9.383  11.471  1.00  0.00              
ATOM   4890  O1  DDB G   4      69.578  10.002  11.007  1.00  0.00              
ATOM   4891  O2  DDB G   4      67.563  10.092  12.172  1.00  0.00              
ATOM   4892  C2  DDB G   4      68.132  11.234  12.819  1.00  0.00              
ATOM   4893  C3  DDB G   4      67.030  12.000  13.574  1.00  0.00              
ATOM   4894  N1  DDB G   4      67.615  13.174  14.238  1.00  0.00              
ATOM   4895  C4  DDB G   4      66.564  13.903  14.959  1.00  0.00              
ATOM   4896  H5  DDB G   4      66.988  14.759  15.442  1.00  0.00              
ATOM   4897  H6  DDB G   4      65.811  14.222  14.267  1.00  0.00              
ATOM   4898  H7  DDB G   4      66.123  13.261  15.692  1.00  0.00              
ATOM   4899  C5  DDB G   4      68.221  14.054  13.230  1.00  0.00              
ATOM   4900  H8  DDB G   4      68.646  14.909  13.713  1.00  0.00              
ATOM   4901  H9  DDB G   4      67.470  14.374  12.538  1.00  0.00              
ATOM   4902  H10 DDB G   4      68.987  13.523  12.706  1.00  0.00              
ATOM   4903  H3  DDB G   4      66.589  11.357  14.308  1.00  0.00              
ATOM   4904  H4  DDB G   4      66.279  12.319  12.883  1.00  0.00              
ATOM   4905  H1  DDB G   4      68.573  11.876  12.086  1.00  0.00              
ATOM   4906  H2  DDB G   4      68.883  10.916  13.511  1.00  0.00              
ATOM   4907  C9  DDB G   4      69.887   7.244  11.223  1.00  0.00              
ATOM   4908  H16 DDB G   4      70.408   7.456  12.133  1.00  0.00              
ATOM   4909  H17 DDB G   4      69.811   6.186  11.093  1.00  0.00              
ATOM   4910  H18 DDB G   4      70.424   7.668  10.399  1.00  0.00              
ATOM   4911  C7  DPA G   5      67.767   7.283  12.519  1.00  0.00              
ATOM   4912  H11 DPA G   5      67.688   6.219  12.427  1.00  0.00              
ATOM   4913  H12 DPA G   5      66.785   7.703  12.599  1.00  0.00              
ATOM   4914  C6  DPA G   5      68.517   7.587  13.829  1.00  0.00              
ATOM   4915  C1  DPA G   5      69.917   6.951  13.778  1.00  0.00              
ATOM   4916  O1  DPA G   5      70.888   7.604  13.316  1.00  0.00              
ATOM   4917  O2  DPA G   5      70.114   5.618  14.255  1.00  0.00              
ATOM   4918  C2  DPA G   5      71.445   5.484  14.761  1.00  0.00              
ATOM   4919  C3  DPA G   5      71.657   4.048  15.275  1.00  0.00              
ATOM   4920  N1  DPA G   5      73.025   3.911  15.795  1.00  0.00              
ATOM   4921  C4  DPA G   5      73.987   4.194  14.721  1.00  0.00              
ATOM   4922  H5  DPA G   5      74.984   4.095  15.100  1.00  0.00              
ATOM   4923  H6  DPA G   5      73.841   3.504  13.919  1.00  0.00              
ATOM   4924  H7  DPA G   5      73.840   5.192  14.365  1.00  0.00              
ATOM   4925  C5  DPA G   5      73.227   2.540  16.285  1.00  0.00              
ATOM   4926  H8  DPA G   5      74.223   2.440  16.664  1.00  0.00              
ATOM   4927  H9  DPA G   5      72.527   2.334  17.067  1.00  0.00              
ATOM   4928  H10 DPA G   5      73.080   1.848  15.483  1.00  0.00              
ATOM   4929  H20 DPA G   5      73.162   4.558  16.546  1.00  0.00              
ATOM   4930  H3  DPA G   5      70.956   3.841  16.056  1.00  0.00              
ATOM   4931  H4  DPA G   5      71.509   3.358  14.473  1.00  0.00              
ATOM   4932  H1  DPA G   5      72.145   5.690  13.980  1.00  0.00              
ATOM   4933  H2  DPA G   5      71.592   6.175  15.564  1.00  0.00              
ATOM   4934  C9  DPA G   5      68.652   9.111  14.001  1.00  0.00              
ATOM   4935  H16 DPA G   5      67.678   9.554  14.036  1.00  0.00
[truncated: 637,110 more chars]
