# Supplementary material for: All-Atom Molecular Dynamics Simulations of Grafted Poly(N,N-dimethylaminoethyl methacrylate) Brushes
Source: J Phys Chem B. 2025 Feb 10;129(7):2105–14. doi: 10.1021/acs.jpcb.4c07928 (PMC11848925; doi:10.1021/acs.jpcb.4c07928)
Supplement: Supplementary file 2 — jp4c07928_si_002.zip [file jp4c07928_si_002.zip › Supplementary Files/2_initial_Brush_Packing /initial_brush.sh]

#!/bin/bash

MYDIR=$PWD

tolerance_membrane=10.0


###################### Packing the threads into a membrane  ########################################


####### Summing up the x and y coordinates of all alligned singled threads #########

sumx=0.0
sumy=0.0
sumz=0.0

for i in {1..16}
do
	 vmd_box_dims.sh -i thread_alligned_${i}_adjusted.pdb -s all > coords_thread_adjusted_$i  # Male sure the file: vmd_box_dims.sh is in the right folder 
	
       valuex=$(awk 'NR==1 {gsub(/,/,"",$1); print $1}' "coords_thread_adjusted_$i")
       valuey=$(awk 'NR==1 {gsub(/,/,"",$2); print $2}' "coords_thread_adjusted_$i")
       valuez=$(awk 'NR==1 {gsub(/,/,"",$3); print $3}' "coords_thread_adjusted_$i")


       sumx=$(echo "$sumx + $valuex" | bc)
       sumy=$(echo "$sumy + $valuey" | bc)
       sumz=$(echo "$sumz + $valuez" | bc)
done

echo "Sumx is $sumx"
echo "Sumy is $sumy"
echo "Sumz is $sumz"


box_sizexy=$(echo " scale=10; $sumx / 4 + 25  " | bc) # These values are starting coordinates for the polymer brush packing, and are entirely from trial and error, the users are free to change these.

box_sizez=$(echo " scale=10; $sumz/ 16 + 10 " | bc) # The z coordinates are less important than the x,y coordinates. The useers only have to ensure that it is larger than the height of the individual threads. 

echo "$box_sizexy"
echo "$box_sizez"


var1=$box_sizexy
var2=$box_sizez


while [ $? == 0 ];
do 
    echo "Increase x/y and z"
    var1_new=$(echo "$var1 + 0.5" | bc)
    var2_new=$(echo "$var2 + 0.5" | bc)
    

# Create a new directory for each iteration
    iter_dir=$MYDIR/intermediate_files2/iteration_$var1_new-$box_sizez
    mkdir -p $iter_dir
   # Create a directory to store the intermediate files2
mkdir -p $MYDIR/intermediate_files2
cp thread* $iter_dir
echo " 
        tolerance $tolerance_membrane
        output mult_threads.pdb
        filetype pdb
       nloop 20
       maxit 20
        add_amber_ter

" > $MYDIR/intermediate_files2/packmol_mult.inp


for i in {1..16}
do
       echo "
       structure thread_alligned_${i}_adjusted.pdb
       number 1
       inside box 0. 0. 0. $var1 $var1 $var2
       constrain_rotation y 0. 0.
       constrain_rotation x 0. 0.
       atoms 2 
       inside box 0. 0. 1.2 $var1 $var2 1.2 # This command ensures that the individual threads are alligned on the same height (z coordinate) ensuring a rather flat polymer brush.  
       end atoms
       end structure 
" >> $MYDIR/intermediate_files2/packmol_mult.inp

cd $iter_dir

done

 
    sed "s/$var1/$var1_new/g" $MYDIR/intermediate_files2/packmol_mult.inp > $iter_dir/packmol_mult.inp
   sed "s/$var2/$var2_new/g" $MYDIR/intermediate_files/packmol_mult.inp > $iter_dir/packmol_mult.in
   
    var1=$var1_new
    var2=$var2_new 

    /user/stippner/bin/packmol-20.4.0/packmol < $iter_dir/packmol_mult.inp > $iter_dir/output
    grep "ENDED WITHOUT PERFECT PACKING" $iter_dir/output
    if [[ $? == 1 ]]; then 
        echo "done" 
        break 
    fi 
done 
