# Supplementary material for: All-Atom Molecular Dynamics Simulations of Grafted Poly(N,N-dimethylaminoethyl methacrylate) Brushes
Source: J Phys Chem B. 2025 Feb 10;129(7):2105–14. doi: 10.1021/acs.jpcb.4c07928 (PMC11848925; doi:10.1021/acs.jpcb.4c07928)
Supplement: Supplementary file 2 — jp4c07928_si_002.zip [file jp4c07928_si_002.zip › Supplementary Files/3_Packing_PBC/add_A.py]

import parmed as pmd
import os
import sys

# Path to the original PDB file
file_path = "big.pdb"
file_out ='combined.pdb'

# Value to add to the Y coordinate
value_to_add = float(sys.argv[1])

# Options for the coordinate adjustment
options = ['-1', '0', '1']

# List to store ParmEd structure objects
plist = []

# Process each combination of adjustments
for i in options:
    for j in options:
        # Construct the output file name based on the adjustment options
        output_file_path = f"thread_aligned_1_adjusted_{i}_{j}_chain_B_modified.pdb"

        # Initialize a list to collect modified lines
        modified_lines = []

        with open(file_path, 'r') as file:
            for line in file:
                if (line.startswith("ATOM") or line.startswith("HETATM")) and line[21] == "A":
                    # Extract coordinates and apply adjustments
                    x = float(line[30:38]) + int(i) * value_to_add
                    y = float(line[38:46]) + int(j) * value_to_add  # Adjust Y coordinate
                    z = float(line[46:54])

                    # Reconstruct the line with adjusted coordinates
                    modified_line = f"{line[:30]:30}{x:8.3f}{y:8.3f}{z:8.3f}{line[54:]}"
                    modified_lines.append(modified_line)

        # Only proceed if modifications were made
        if modified_lines:
            # Write the modified lines to a new file
            with open(output_file_path, 'w') as output_file:
                output_file.writelines(modified_lines)

            # Load the modified structure with ParmEd
            p = pmd.load_file(output_file_path)
            if value_to_add * 0.5 <= x <= value_to_add * 2.5:
                if value_to_add * 0.5 <= y <= value_to_add * 2.5:
                     plist.append(p)

# Assuming 'test.pdb' is the base file for combining structures,
# Load it as the base structure
combined = pmd.load_file('big.pdb')

# Iterate through the list of modified structures and add them to the base structure
for pro in plist:
    combined += pro

# Save the combined structure to a new file

# Check if the file already exists
if os.path.exists(file_out):
    # If it does, remove it
    os.remove(file_out)

# Then save the new file, assuming 'combined' is an object with a 'save' method
combined.save(file_out)
