# Supplementary material for: All-Atom Molecular Dynamics Simulations of Grafted Poly(N,N-dimethylaminoethyl methacrylate) Brushes
Source: J Phys Chem B. 2025 Feb 10;129(7):2105–14. doi: 10.1021/acs.jpcb.4c07928 (PMC11848925; doi:10.1021/acs.jpcb.4c07928)
Supplement: Supplementary file 2 — jp4c07928_si_002.zip [file jp4c07928_si_002.zip › Supplementary Files/3_Packing_PBC/reformat_1.py]

# Let's start by reading the uploaded PDB file and then proceed with the modifications as requested.
import sys

value_to_add = float(sys.argv[1])


file_path = 'combined.pdb'
new_file_path = 'modified_combined.pdb'
# Combining all the steps into one script that:
# 1. Changes the chain of all atoms to 'A'
# 2. For each "C8" with x and y coordinates between 60 and 120, changes its chain to 'B'
# 3. For each such "C8", also changes the chain of the next 800 atoms to 'B'

# Re-read the original file to start from the beginning
with open(file_path, 'r') as file:
    original_pdb_content = file.readlines()

# Function to check if a value is within a specified range
def is_within_range(value, lower_bound=value_to_add, upper_bound= 2*value_to_add):
    return lower_bound < value <= upper_bound
# Step 1: Change the chain of all atoms to 'A'
all_to_a_modified_content = [line[:21] + 'A' + line[22:] if line.startswith("HETATM") or line.startswith("ATOM") else line for line in original_pdb_content]

# Step 2 and 3: Modify C8 and the next 800 atoms as specified
# Identify all C8 atoms fulfilling the criteria and prepare for changes
c8_indices = []
for index, line in enumerate(all_to_a_modified_content):
    if line.startswith("HETATM") or line.startswith("ATOM"):
        atom_name = line[12:16].strip()  # Extract the atom name
        x_coord = float(line[30:38].strip())  # Extract the x coordinate
        y_coord = float(line[38:46].strip())  # Extract the y coordinate

        if atom_name == "C8" and is_within_range(x_coord) and is_within_range(y_coord):
            c8_indices.append(index)

# Initialize a list to hold the status of whether an atom's chain should be changed to 'B'
change_to_b = [False] * len(all_to_a_modified_content)

# Mark each C8 and the next 800 atoms for change
for c8_index in c8_indices:
    change_to_b[c8_index] = True  # Mark the C8 itself for change
    for i in range(c8_index - 1, min(c8_index + 800, len(all_to_a_modified_content))):
        change_to_b[i] = True

# Apply the changes
final_combined_modified_content = []
for index, line in enumerate(all_to_a_modified_content):
    if change_to_b[index] and (line.startswith("HETATM") or line.startswith("ATOM")):
        modified_line = line[:21] + 'B' + line[22:]  # Change the chain to 'B'
        final_combined_modified_content.append(modified_line)
    else:
        final_combined_modified_content.append(line)

# Save the final modified content to a new PDB file
final_script_modified_file_path = 'final_script_modified_combined.pdb'
with open(final_script_modified_file_path, 'w') as modified_file:
    modified_file.writelines(final_combined_modified_content)

final_script_modified_file_path
