# Supplementary material for: All-Atom Molecular Dynamics Simulations of Grafted Poly(N,N-dimethylaminoethyl methacrylate) Brushes
Source: J Phys Chem B. 2025 Feb 10;129(7):2105–14. doi: 10.1021/acs.jpcb.4c07928 (PMC11848925; doi:10.1021/acs.jpcb.4c07928)
Supplement: Supplementary file 2 — jp4c07928_si_002.zip [file jp4c07928_si_002.zip › Supplementary Files/3_Packing_PBC/amber_MD.crd]

default_name
 77099
 173.3080000 128.9610000  58.2795000 172.3320000 129.1470000  57.1035000
 172.8150000 128.8670000  56.1905000 171.4700000 128.5320000  57.2535000
 172.0320000 130.1730000  57.0485000 174.1710000 129.5750000  58.1285000
 173.6080000 127.9350000  58.3355000 172.6120000 129.3640000  59.5935000
 171.3710000 128.4780000  59.8105000 170.2550000 128.8370000  59.3545000
 171.4890000 127.2480000  60.5295000 170.2560000 126.9670000  61.1965000
 170.3820000 125.6420000  61.9715000 169.1140000 125.3520000  62.6575000
 169.2330000 124.0880000  63.3965000 168.3110000 123.8780000  63.8945000
 169.4600000 123.2950000  62.7145000 170.0200000 124.1710000  64.1195000
 168.0350000 125.2390000  61.6655000 167.1120000 125.0290000  62.1645000
 168.2600000 124.4470000  60.9825000 167.9470000 126.1600000  61.1275000
 168.9040000 126.0930000  63.2965000 171.1660000 125.7240000  62.6945000
 170.6060000 124.8490000  61.2905000 169.4700000 126.8850000  60.4755000
 170.0300000 127.7590000  61.8795000 172.1810000 130.8400000  59.5135000
 171.6980000 131.1210000  60.4255000 173.0430000 131.4560000  59.3625000
 171.5040000 130.9700000  58.6965000 173.5250000 129.2050000  60.8175000
 174.3900000 129.8230000  60.7045000 173.8300000 128.1820000  60.9105000
 172.8290000 129.6090000  62.1315000 171.5720000 128.7410000  62.3345000
 170.4650000 129.1210000  61.8765000 171.6670000 127.5030000  63.0445000
 170.4270000 127.2360000  63.7035000 170.5270000 125.9010000  64.4665000
 169.2510000 125.6280000  65.1445000 169.3470000 124.3560000  65.8725000
 168.4190000 124.1560000  66.3655000 169.5640000 123.5650000  65.1855000
 170.1300000 124.4190000  66.5995000 168.1760000 125.5400000  64.1465000
 167.2470000 125.3400000  64.6385000 168.3920000 124.7500000  63.4565000
 168.1050000 126.4670000  63.6145000 169.0500000 126.3660000  65.7875000
 171.3090000 125.9660000  65.1945000 170.7420000 125.1120000  63.7785000
 169.6430000 127.1730000  62.9765000 170.2090000 128.0260000  64.3905000
 172.4220000 131.0920000  62.0615000 171.9380000 131.3720000  62.9735000
 173.2930000 131.6950000  61.9205000 171.7500000 131.2400000  61.2425000
 173.7320000 129.4240000  63.3585000 174.6080000 130.0290000  63.2555000
 174.0200000 128.3960000  63.4435000 173.0360000 129.8280000  64.6715000
 172.6530000 131.3180000  64.6145000 171.5330000 131.6620000  64.1595000
 173.5740000 132.3090000  65.0755000 172.8490000 133.4340000  65.5795000
 173.8400000 134.5020000  66.0775000 173.0940000 135.6590000  66.5965000
 172.2600000 136.2240000  65.5255000 171.7180000 137.0650000  65.9035000
 172.8840000 136.5360000  64.7155000 171.5720000 135.4810000  65.1795000
 174.0400000 136.6770000  67.0705000 173.4980000 137.5200000  67.4475000
 174.6460000 136.2680000  67.8495000 174.6640000 136.9910000  66.2605000
 174.4470000 134.0900000  66.8565000 174.4630000 134.8150000  65.2675000
 172.2420000 133.8440000  64.8005000 172.2240000 133.1210000  66.3905000
 171.7660000 128.9780000  64.8605000 172.0310000 127.9430000  64.9015000
 171.2820000 129.2590000  65.7725000 171.1000000 129.1440000  64.0395000
 173.9300000 129.6180000  65.9015000 174.8170000 130.2090000  65.8085000
 174.2020000 128.5850000  65.9795000 173.2340000 130.0220000  67.2155000
 171.9490000 129.1920000  67.3925000 170.8590000 129.6160000  66.9305000
 171.9960000 127.9390000  68.0815000 170.7400000 127.7010000  68.7235000
 170.7910000 126.3530000  69.4655000 169.5000000 126.1090000  70.1245000
 169.5470000 124.8210000  70.8325000 168.6080000 124.6430000  71.3125000
 169.7460000 124.0360000  70.1335000 170.3240000 124.8470000  71.5685000
 168.4320000 126.0720000  69.1145000 167.4930000 125.8940000  69.5945000
 168.6290000 125.2880000  68.4155000 168.3980000 127.0100000  68.5995000
 171.5680000 126.3780000  70.1995000 170.9870000 125.5680000  68.7655000
 169.9630000 127.6760000  67.9875000 170.5430000 128.4870000  69.4225000
 172.8770000 131.5190000  67.1685000 172.3920000 131.7990000  68.0805000
 173.7690000 132.0940000  67.0455000 172.2170000 131.7010000  66.3455000
 174.1190000 129.7870000  68.4485000 175.0150000 130.3650000  68.3635000
 174.3730000 128.7500000  68.5185000 173.4220000 130.1900000  69.7615000
 172.1240000 129.3810000  69.9245000 171.0430000 129.8250000  69.4615000
 172.1470000 128.1210000  70.6035000 170.8850000 127.8980000  71.2375000
 170.9100000 126.5430000  71.9675000 169.6120000 126.3130000  72.6195000
 169.6360000 125.0200000  73.3165000 168.6910000 124.8530000  73.7905000
 169.8250000 124.2380000  72.6115000 170.4090000 125.0280000  74.0555000
 168.5500000 126.3040000  71.6035000 167.6040000 126.1370000  72.0775000
 168.7370000 125.5210000  70.8985000 168.5320000 127.2460000  71.0965000
 169.4360000 127.0440000  73.2785000 171.6840000 126.5500000  72.7075000
 171.0980000 125.7610000  71.2625000 170.1120000 127.8920000  70.4985000
 170.6960000 128.6810000  71.9425000 173.0890000 131.6930000  69.7245000
 172.6060000 131.9730000  70.6375000 173.9910000 132.2560000  69.6115000
 172.4380000 131.8940000  68.9015000 174.2970000 129.9330000  70.9965000
 175.2040000 130.4970000  70.9205000 174.5340000 128.8900000  71.0595000
 173.6020000 130.3350000  72.3095000 173.2930000 131.8430000  72.2845000
 172.1970000 132.2530000  71.8245000 174.2520000 132.7770000  72.7855000
 173.5740000 133.9230000  73.3085000 174.6070000 134.9290000  73.8475000
 173.9100000 136.1070000  74.3855000 173.1220000 136.7390000  73.3175000
 172.6140000 137.5950000  73.7085000 173.7720000 137.0400000  72.5255000
 172.4040000 136.0390000  72.9435000 174.8960000 137.0670000  74.9005000
 174.3900000 137.9240000  75.2915000 175.4710000 136.6070000  75.6765000
 175.5480000 137.3700000  74.1075000 173.3020000 135.8240000  75.1265000
 175.1810000 134.4690000  74.6245000 175.2580000 135.2310000  73.0555000
 173.0000000 134.3830000  72.5315000 172.9230000 133.6200000  74.1015000
 172.2890000 129.5450000  72.4585000 172.5030000 128.4950000  72.4765000
 171.8050000 129.8250000  73.3715000 171.6440000 129.7630000  71.6335000
 174.4650000 130.0520000  73.5475000 175.3800000 130.6020000  73.4805000
 174.6850000 129.0050000  73.6015000 173.7690000 130.4550000  74.8605000
 173.4850000 131.9680000  74.8465000 172.3970000 132.4000000  74.3845000
 174.4570000 132.8810000  75.3605000 173.7950000 134.0340000  75.8895000
 174.8420000 135.0180000  76.4425000 174.1610000 136.2020000  76.9875000
 173.3880000 136.8570000  75.9225000 172.8930000 137.7180000  76.3175000
 174.0480000 137.1540000  75.1355000 172.6610000 136.1710000  75.5375000
 175.1610000 137.1420000  77.5155000 174.6660000 138.0040000  77.9115000
 175.7220000 136.6670000  78.2905000 175.8210000 137.4410000  76.7275000
 175.4050000 134.5420000  77.2185000 175.5010000 135.3170000  75.6555000
 173.2330000 134.5090000  75.1145000 173.1350000 133.7340000  76.6775000
 172.4440000 129.6840000  74.9965000 172.6410000 128.6330000  75.0055000
 171.9600000 129.9650000  75.9085000 171.8070000 129.9210000  74.1685000
 174.6220000 130.1470000  76.0985000 175.5460000 130.6820000  76.0425000
 174.8250000 129.0970000  76.1455000 173.9260000 130.5500000  77.4125000
 172.5870000 129.8010000  77.5365000 171.5360000 130.3090000  77.0685000
 172.5390000 128.5250000  78.1815000 171.2570000 128.3480000  78.7915000
 171.2060000 126.9750000  79.4865000 169.8890000 126.7930000  80.1125000
 169.8380000 125.4830000  80.7765000 168.8800000 125.3500000  81.2325000
 170.0000000 124.7090000  80.0545000 170.5990000 125.4330000  81.5265000
 168.8430000 126.8600000  79.0825000 167.8820000 126.7280000  79.5395000
 169.0040000 126.0880000  78.3595000 168.8780000 127.8150000  78.5995000
 171.9670000 126.9260000  80.2365000 171.3660000 126.2030000  78.7645000
 170.4970000 128.3980000  78.0415000 171.0960000 129.1210000  79.5145000
 173.6670000 132.0690000  77.4105000 173.1830000 132.3490000  78.3225000
 174.5960000 132.5900000  77.3255000 173.0390000 132.3210000  76.5815000
 174.7680000 130.2190000  78.6525000 175.7010000 130.7390000  78.6045000
 174.9530000 129.1650000  78.6915000 174.0720000 130.6220000  79.9665000
 172.7200000 129.8920000  80.0775000 171.6800000 130.4220000  79.6085000
 172.6490000 128.6120000  80.7115000 171.3610000 128.4510000  81.3135000
 171.2850000 127.0730000  81.9955000 169.9620000 126.9060000  82.6155000
 169.8870000 125.5910000  83.2665000 168.9240000 125.4700000  83.7165000
 170.0400000 124.8230000  82.5385000 170.6430000 125.5240000  84.0205000
 168.9210000 126.9990000  81.5805000 167.9580000 126.8780000  82.0295000
 169.0740000 126.2310000  80.8515000 168.9750000 127.9570000  81.1055000
 169.8190000 127.6240000  83.2965000 172.0400000 127.0050000  82.7495000
 171.4360000 126.3040000  81.2685000 170.6050000 128.5190000  80.5605000
 171.2090000 129.2200000  82.0415000 173.8370000 132.1440000  79.9755000
 173.3530000 132.4240000  80.8875000 174.7750000 132.6500000  79.8995000
 173.2160000 132.4120000  79.1465000 174.9020000 130.2660000  81.2075000
 175.8430000 130.7730000  81.1685000 175.0700000 129.2080000  81.2375000
 174.2070000 130.6690000  82.5205000 173.9950000 132.1930000  82.5425000
 172.9380000 132.6890000  82.0755000 175.0020000 133.0470000  83.0925000
 174.3880000 134.2150000  83.6435000 175.4720000 135.1330000  84.2365000
 174.8410000 136.3350000  84.8015000 174.1170000 137.0530000  83.7425000
 173.6570000 137.9260000  84.1535000 174.8020000 137.3370000  82.9725000
 173.3640000 136.4140000  83.3305000 175.8760000 137.2120000  85.3675000
 175.4180000 138.0860000  85.7785000 176.4030000 136.6900000  86.1385000
 176.5630000 137.4980000  84.5975000 176.0000000 134.6110000  85.0075000
 176.1580000 135.4190000  83.4665000 173.8620000 134.7370000  82.8725000
 173.7030000 133.9280000  84.4125000 172.8430000 129.9600000  82.6175000
 172.9880000 128.9000000  82.6025000 172.3600000 130.2410000  83.5295000
 172.2320000 130.2470000  81.7875000 175.0240000 130.2890000  83.7635000
 175.9740000 130.7790000  83.7335000 175.1750000 129.2290000  83.7855000
 174.3280000 130.6930000  85.0765000 174.1420000 132.2190000  85.1105000
 173.0940000 132.7370000  84.6425000 175.1600000 133.0510000  85.6735000
 174.5620000 134.2250000  86.2305000 175.6580000 135.1200000  86.8365000
 175.0440000 136.3270000  87.4095000 174.3370000 137.0650000  86.3525000
 173.8900000 137.9430000  86.7695000 175.0300000 137.3460000  85.5885000
 173.5760000 136.4430000  85.9315000 176.0900000 137.1810000  87.9875000
 175.6430000 138.0610000  88.4045000 176.6040000 136.6450000  88.7575000
 176.7850000 137.4630000  87.2245000 176.1730000 134.5830000  87.6055000
 176.3520000 135.4010000  86.0735000 174.0480000 134.7620000  85.4625000
 173.8680000 133.9440000  86.9945000 172.9530000 130.0050000  85.1595000
 173.0820000 128.9420000  85.1365000 172.4700000 130.2860000  86.0735000
 172.3500000 130.3100000  84.3305000 175.1340000 130.2880000  86.3195000
 176.0920000 130.7640000  86.2985000 175.2670000 129.2260000  86.3325000
 174.4380000 130.6910000  87.6335000 173.0500000 130.0250000  87.7055000
 172.0450000 130.6170000  87.2365000 172.9070000 128.7350000  88.3055000
 171.6050000 128.6210000  88.8845000 171.4510000 127.2320000  89.5295000
 170.1110000 127.1150000  90.1245000 169.9630000 125.7890000  90.7415000
 168.9880000 125.7040000  91.1735000 170.0900000 125.0330000  89.9955000
 170.7040000 125.6660000  91.5035000 169.0940000 127.2850000  89.0785000
 168.1180000 127.1990000  89.5105000 169.2190000 126.5290000  88.3315000
 169.2010000 128.2500000  88.6295000 169.9930000 127.8210000  90.8235000
 172.1900000 127.1090000  90.2915000 171.5760000 126.4770000  88.7845000
 170.8640000 128.7460000  88.1225000 171.4790000 129.3790000  89.6295000
 174.2770000 132.2220000  87.6785000 173.7920000 132.5030000  88.5905000
 175.2390000 132.6850000  87.6295000 173.6830000 132.5430000  86.8485000
 175.2310000 130.2640000  88.8765000 176.1950000 130.7240000  88.8645000
 175.3460000 129.1990000  88.8815000 174.5350000 130.6670000  90.1895000
 173.1370000 130.0240000  90.2495000 172.1420000 130.6350000  89.7815000
 172.9690000 128.7310000  90.8375000 171.6620000 128.6330000  91.4095000
 171.4830000 127.2400000  92.0425000 170.1390000 127.1390000  92.6295000
 169.9660000 125.8120000  93.2345000 168.9880000 125.7380000  93.6615000
 170.0850000 125.0600000  92.4825000 170.7010000 125.6700000  93.9995000
 169.1280000 127.3350000  91.5805000 168.1510000 127.2610000  92.0075000
 169.2460000 126.5820000  90.8275000 169.2540000 128.3020000  91.1395000
 170.0290000 127.8420000  93.3335000 172.2180000 127.0990000  92.8075000
 171.5990000 126.4890000  91.2915000 170.9270000 128.7750000  90.6455000
 171.5450000 129.3850000  92.1605000 174.3970000 132.1990000  90.2485000
 173.9140000 132.4800000  91.1605000 175.3670000 132.6460000  90.2055000
 173.8130000 132.5370000  89.4175000 175.3140000 130.2170000  91.4335000
 176.2860000 130.6620000  91.4295000 175.4120000 129.1500000  91.4305000
 174.6170000 130.6200000  92.7465000 173.2090000 129.9990000  92.7945000
 172.2280000 130.6300000  92.3265000 173.0190000 128.7030000  93.3695000
 171.7080000 128.6210000  93.9345000 171.5020000 127.2270000  94.5555000
 170.1540000 127.1430000  95.1355000 169.9580000 125.8130000  95.7275000
 168.9760000 125.7510000  96.1505000 170.0680000 125.0650000  94.9695000
 170.6870000 125.6530000  96.4945000 169.1520000 127.3630000  94.0825000
 168.1720000 127.3020000  94.5045000 169.2620000 126.6160000  93.3245000
 169.2950000 128.3320000  93.6505000 170.0520000 127.8410000  95.8435000
 172.2320000 127.0660000  95.3225000 171.6120000 126.4800000  93.7985000
 170.9790000 128.7820000  93.1685000 171.5970000 129.3690000  94.6925000
 174.5050000 132.1540000  92.8175000 174.0200000 132.4350000  93.7295000
 175.4820000 132.5850000  92.7835000 173.9300000 132.5070000  91.9865000
 175.3840000 130.1470000  93.9895000 176.3630000 130.5750000  93.9945000
 175.4650000 129.0790000  93.9775000 174.6870000 130.5500000  95.3035000
 173.2690000 129.9500000  95.3395000 172.2990000 130.6010000  94.8705000
 173.0550000 128.6530000  95.9035000 171.7400000 128.5890000  96.4605000
 171.5100000 127.1920000  97.0685000 170.1570000 127.1250000  97.6415000
 169.9360000 125.7930000  98.2205000 168.9530000 125.7430000  98.6375000
 170.0380000 125.0500000  97.4575000 170.6590000 125.6140000  98.9905000
 169.1640000 127.3700000  96.5845000 168.1810000 127.3200000  97.0015000
 169.2660000 126.6270000  95.8215000 169.3250000 128.3400000  96.1625000
 172.2320000 127.0140000  97.8365000 171.6110000 126.4500000  96.3045000
 171.0180000 128.7670000  95.6925000 171.6380000 129.3310000  97.2245000
 174.5980000 132.0840000  95.3865000 174.1150000 132.3650000  96.2985000
 175.5840000 132.5010000  95.3615000 174.0330000 132.4540000  94.5565000
 175.4390000 130.0540000  96.5465000 176.4260000 130.4670000  96.5595000
 175.5050000 128.9840000  96.5265000 174.7440000 130.4570000  97.8605000
 173.3170000 129.8790000  97.8845000 172.3600000 130.5500000  97.4165000
 173.0780000 128.5820000  98.4355000 171.7600000 128.5330000  98.9865000
 171.5030000 127.1360000  99.5805000 170.1480000 127.0850000 100.1455000
 169.9030000 125.7520000 100.7125000 168.9160000 125.7150000 101.1245000
 169.9960000 125.0140000  99.9445000 170.6180000 125.5560000 101.4845000
 169.1650000 127.3550000  99.0875000 168.1780000 127.3180000  99.4985000
 169.2580000 126.6170000  98.3175000 169.3430000 128.3260000  98.6745000
 172.2190000 126.9400000 100.3515000 171.5970000 126.3970000  98.8115000
 171.0440000 128.7300000  98.2155000 171.6660000 129.2710000  99.7555000
 174.6780000 131.9910000  97.9555000 174.1950000 132.2730000  98.8675000
 175.6700000 132.3930000  97.9395000 174.1230000 132.3780000  97.1255000
 175.4810000 129.9380000  99.1025000 176.4740000 130.3350000  99.1235000
 175.5290000 128.8690000  99.0735000 174.7860000 130.3400000 100.4155000
 174.7440000 131.8760000 100.5245000 173.7670000 132.5150000 100.0555000
 175.8200000 132.5770000 101.1575000 175.3180000 133.7730000 101.7585000
 176.4750000 134.5270000 102.4405000 175.9600000 135.7570000 103.0585000
 175.3620000 136.6120000 102.0235000 174.9860000 137.5080000 102.4735000
 176.1030000 136.8630000 101.2945000 174.5570000 136.0880000 101.5495000
 177.0650000 136.4770000 103.7095000 176.6910000 137.3730000 104.1585000
 177.5010000 135.8560000 104.4625000 177.8080000 136.7280000 102.9805000
 176.9110000 133.9040000 103.1935000 177.2170000 134.7760000 101.7115000
 174.8830000 134.3950000 101.0055000 174.5760000 133.5230000 102.4875000
 173.3490000 129.7870000 100.4255000 173.3770000 128.7210000 100.3505000
 172.8660000 130.0680000 101.3385000 172.8060000 130.1900000  99.5965000
 175.5070000 129.8000000 101.6575000 176.5080000 130.1810000 101.6865000
 175.5400000 128.7290000 101.6185000 174.8120000 130.2030000 102.9715000
 173.3660000 129.6730000 102.9705000 172.4360000 130.3810000 102.5055000
 173.0820000 128.3740000 103.4975000 171.7560000 128.3580000 104.0335000
 171.4500000 126.9600000 104.6025000 170.0870000 126.9440000 105.1535000
 169.7930000 125.6100000 105.6955000 168.8020000 125.5970000 106.0975000
 169.8710000 124.8820000 104.9145000 170.4940000 125.3770000 106.4705000
 169.1240000 127.2640000 104.0905000 168.1320000 127.2520000 104.4915000
 169.2020000 126.5370000 103.3095000 169.3370000 128.2350000 103.6955000
 172.1500000 126.7280000 105.3765000 171.5260000 126.2330000 103.8215000
 171.0560000 128.5910000 103.2605000 171.6780000 129.0860000 104.8155000
 174.7960000 131.7390000 103.0925000 174.3130000 132.0190000 104.0045000
 175.8000000 132.1060000 103.0915000 174.2630000 132.1550000 102.2635000
 175.5210000 129.6400000 104.2105000 176.5260000 130.0050000 104.2485000
 175.5350000 128.5700000 104.1635000 174.8250000 130.0440000 105.5245000
 173.3710000 129.5360000 105.5125000 172.4550000 130.2640000 105.0495000
 173.0620000 128.2380000 106.0265000 171.7350000 128.2390000 106.5585000
 171.4020000 126.8410000 107.1115000 170.0370000 126.8410000 107.6565000
 169.7200000 125.5080000 108.1855000 168.7250000 125.5090000 108.5815000
 169.7900000 124.7860000 107.3985000 170.4130000 125.2580000 108.9615000
 169.0840000 127.1850000 106.5915000 168.0900000 127.1860000 106.9875000
 169.1530000 126.4640000 105.8045000 169.3150000 128.1570000 106.2065000
 172.0950000 126.5910000 107.8875000 171.4710000 126.1200000 106.3255000
 171.0400000 128.4890000 105.7825000 171.6640000 128.9610000 107.3435000
 174.8330000 131.5780000 105.6585000 174.3480000 131.8580000 106.5705000
 175.8420000 131.9290000 105.6675000 174.3100000 132.0100000 104.8315000
 175.5170000 129.4590000 106.7625000 176.5280000 129.8060000 106.8085000
 175.5140000 128.3890000 106.7075000 174.8210000 129.8610000 108.0765000
 174.8520000 131.3930000 108.2245000 173.9150000 132.0900000 107.7595000
 175.9490000 132.0250000 108.8905000 175.4980000 133.2290000 109.5155000
 176.6790000 133.9080000 110.2325000 176.2140000 135.1470000 110.8745000
 175.6730000 136.0550000 109.8545000 175.3350000 136.9560000 110.3215000
 176.4370000 136.2860000 109.1435000 174.8530000 135.5820000 109.3565000
 177.3430000 135.7940000 111.5605000 177.0050000 136.6970000 112.0275000
 177.7350000 135.1340000 112.3035000 178.1060000 136.0270000 110.8495000
 175.5010000 134.9280000 111.5405000 177.0730000 133.2470000 110.9765000
 177.4430000 134.1400000 109.5215000 175.1050000 133.8890000 108.7725000
 174.7330000 132.9960000 110.2275000 173.3590000 129.3780000 108.0515000
 173.3370000 128.3130000 107.9495000 172.8760000 129.6580000 108.9645000
 172.8480000 129.8270000 107.2255000 175.4970000 129.2550000 109.3135000
 176.5140000 129.5860000 109.3675000 175.4780000 128.1860000 109.2475000
 174.8020000 129.6570000 110.6265000 174.8580000 131.1870000 110.7885000
 173.9330000 131.9040000 110.3245000 175.9610000 131.7940000 111.4655000
 175.5260000 133.0010000 112.0985000 176.7150000 133.6550000 112.8275000
 176.2670000 134.8950000 113.4785000 175.7470000 135.8210000 112.4625000
 175.4200000 136.7230000 112.9365000 176.5170000 136.0460000 111.7565000
 174.9210000 135.3660000 111.9555000 177.4020000 135.5190000 114.1745000
 177.0760000 136.4230000 114.6485000 177.7800000 134.8450000 114.9135000
 178.1730000 135.7460000 113.4685000 175.5470000 134.6840000 114.1385000
 177.0940000 132.9820000 113.5665000 177.4840000 133.8800000 112.1225000
 175.1470000 133.6740000 111.3595000 174.7540000 132.7750000 112.8035000
 173.3320000 129.1980000 110.5905000 173.2940000 128.1350000 110.4785000
 172.8500000 129.4780000 111.5035000 172.8340000 129.6630000 109.7665000
 175.4630000 129.0310000 111.8615000 176.4840000 129.3440000 111.9235000
 175.4250000 127.9620000 111.7875000 174.7670000 129.4330000 113.1755000
 174.8460000 130.9600000 113.3505000 173.9360000 131.6950000 112.8885000
 175.9560000 131.5430000 114.0375000 175.5370000 132.7510000 114.6795000
 176.7320000 133.3790000 115.4205000 176.3020000 134.6210000 116.0795000
 175.8010000 135.5640000 115.0695000 175.4890000 136.4670000 115.5495000
 176.5790000 135.7830000 114.3695000 174.9720000 135.1270000 114.5545000
 177.4430000 135.2200000 116.7875000 177.1300000 136.1240000 117.2655000
 177.8070000 134.5350000 117.5215000 178.2220000 135.4410000 116.0865000
 177.0970000 132.6940000 116.1555000 177.5090000 133.5980000 114.7205000
 175.1740000 133.4370000 113.9435000 174.7590000 132.5310000 115.3795000
 173.2910000 128.9980000 113.1285000 173.2340000 127.9360000 113.0065000
 172.8070000 129.2790000 114.0405000 172.8030000 129.4770000 112.3055000
 175.4100000 128.7840000 114.4085000 176.4360000 129.0800000 114.4775000
 175.3570000 127.7170000 114.3235000 174.7150000 129.1870000 115.7225000
 174.8190000 130.7100000 115.9095000 173.9220000 131.4640000 115.4505000
 175.9340000 131.2690000 116.6085000 175.5330000 132.4780000 117.2585000
 176.7330000 133.0810000 118.0105000 176.3190000 134.3230000 118.6775000
 175.8390000 135.2830000 117.6735000 175.5390000 136.1870000 118.1595000
 176.6240000 135.4950000 116.9795000 175.0050000 134.8640000 117.1515000
 177.4660000 134.8990000 119.3965000 177.1660000 135.8030000 119.8815000
 177.8160000 134.2010000 120.1265000 178.2520000 135.1120000 118.7025000
 175.5860000 134.1240000 119.3275000 177.0830000 132.3830000 118.7415000
 177.5180000 133.2930000 117.3165000 175.1830000 133.1770000 116.5265000
 174.7450000 132.2660000 117.9525000 173.2320000 128.7750000 115.6635000
 173.1590000 127.7160000 115.5325000 172.7480000 129.0560000 116.5765000
 172.7570000 129.2710000 114.8425000 175.3420000 128.5160000 116.9525000
 176.3710000 128.7950000 117.0295000 175.2710000 127.4520000 116.8585000
 174.6460000 128.9190000 118.2655000 173.1570000 128.5320000 118.1975000
 172.3150000 129.3520000 117.7465000 172.7310000 127.2440000 118.6485000
 171.3940000 127.3320000 119.1465000 170.9350000 125.9430000 119.6315000
 169.5620000 126.0330000 120.1435000 169.1230000 124.7090000 120.6065000
 168.1230000 124.7730000 120.9795000 169.1560000 124.0160000 119.7915000
 169.7730000 124.3700000 121.3865000 168.6670000 126.4980000 119.0725000
 167.6670000 126.5630000 119.4455000 168.7010000 125.8070000 118.2565000
 168.9860000 127.4620000 118.7355000 169.5300000 126.6780000 120.9065000
 171.5850000 125.6050000 120.4115000 170.9670000 125.2530000 118.8165000
 170.7450000 127.6690000 118.3675000 171.3610000 128.0230000 119.9625000
 174.7740000 130.4400000 118.4675000 174.2900000 130.7200000 119.3795000
 175.8080000 130.7090000 118.5145000 174.3100000 130.9490000 117.6475000
 175.2550000 128.2290000 119.4935000 176.2900000 128.4900000 119.5775000
 175.1680000 127.1660000 119.3895000 174.5600000 128.6310000 120.8065000
 173.0650000 128.2700000 120.7285000 172.2380000 129.1060000 120.2795000
 172.6170000 126.9840000 121.1655000 171.2780000 127.0880000 121.6595000
 170.7960000 125.7030000 122.1285000 169.4200000 125.8120000 122.6365000
 168.9590000 124.4910000 123.0845000 167.9570000 124.5680000 123.4535000
 168.9840000 123.8050000 122.2635000 169.5990000 124.1360000 123.8645000
 168.5400000 126.2990000 121.5645000 167.5380000 126.3770000 121.9335000
 168.5650000 125.6150000 120.7425000 168.8760000 127.2620000 121.2375000
 171.4370000 125.3490000 122.9095000 170.8200000 125.0190000 121.3075000
 170.6380000 127.4440000 120.8795000 171.2530000 127.7730000 122.4795000
 174.7110000 130.1500000 121.0215000 174.2280000 130.4300000 121.9345000
 175.7480000 130.3990000 121.0765000 174.2600000 130.6710000 120.2055000
 175.1530000 127.9200000 122.0305000 176.1900000 128.1650000 122.1225000
 175.0480000 126.8600000 121.9175000 174.4570000 128.3240000 123.3445000
 172.9560000 127.9880000 123.2565000 172.1460000 128.8390000 122.8105000
 172.4860000 126.7060000 123.6805000 171.1480000 126.8260000 124.1675000
 170.6390000 125.4460000 124.6235000 169.2640000 125.5710000 125.1245000
 168.7790000 124.2540000 125.5605000 167.7770000 124.3450000 125.9245000
 168.7980000 123.5750000 124.7335000 169.4100000 123.8820000 126.3405000
 168.3970000 126.0830000 124.0525000 167.3950000 126.1730000 124.4175000
 168.4150000 125.4040000 123.2265000 168.7490000 127.0420000 123.7365000
 169.2460000 126.2040000 125.8985000 171.2710000 125.0740000 125.4045000
 170.6570000 124.7690000 123.7975000 170.5170000 127.1990000 123.3885000
 171.1290000 127.5060000 124.9945000 174.6320000 129.8370000 123.5735000
 174.1470000 130.1170000 124.4855000 175.6730000 130.0710000 123.6355000
 174.1920000 130.3720000 122.7595000 175.0330000 127.5930000 124.5655000
 176.0730000 127.8210000 124.6645000 174.9120000 126.5360000 124.4435000
 174.3360000 127.9970000 125.8795000 172.8310000 127.6850000 125.7815000
 172.0370000 128.5530000 125.3385000 172.3390000 126.4060000 126.1905000
 171.0000000 126.5450000 126.6735000 170.4670000 125.1690000 127.1155000
 169.0910000 125.3120000 127.6105000 168.5840000 124.0000000 128.0325000
 167.5810000 124.1030000 128.3925000 168.5960000 123.3270000 127.1995000
 169.2040000 123.6110000 128.8125000 168.2380000 125.8460000 126.5395000
 167.2350000 125.9500000 126.9005000 168.2490000 125.1750000 125.7065000
 168.6070000 126.8030000 126.2325000 169.0800000 125.9390000 128.3895000
 171.0880000 124.7810000 127.8955000 170.4780000 124.4980000 126.2825000
 170.3790000 126.9340000 125.8945000 170.9870000 127.2170000 127.5055000
 174.5330000 129.5050000 126.1225000 174.0510000 129.7840000 127.0355000
 175.5780000 129.7210000 126.1905000 174.1080000 130.0550000 125.3095000
 174.8930000 127.2470000 127.0975000 175.9370000 127.4560000 127.2025000
 174.7570000 126.1930000 126.9655000 174.1980000 127.6490000 128.4105000
 172.6890000 127.3630000 128.3025000 171.9100000 128.2480000 127.8635000
 172.1730000 126.0890000 128.6995000 170.8350000 126.2450000 129.1755000
 170.2780000 124.8750000 129.6035000 168.9010000 125.0350000 130.0945000
 168.3710000 123.7280000 130.5015000 167.3690000 123.8430000 130.8585000
 168.3760000 123.0630000 129.6635000 168.9820000 123.3230000 131.2815000
 168.0620000 125.5920000 129.0225000 167.0600000 125.7090000 129.3795000
 168.0670000 124.9280000 128.1835000 168.4480000 126.5450000 128.7255000
 168.8970000 125.6560000 130.8785000 170.8890000 124.4690000 130.3835000
 170.2840000 124.2110000 128.7655000 170.2230000 126.6510000 128.3965000
 170.8290000 126.9110000 130.0145000 174.4190000 129.1510000 128.6675000
 173.9350000 129.4320000 129.5805000 175.4660000 129.3520000 128.7435000
 174.0040000 129.7170000 127.8575000 174.7370000 126.8800000 129.6245000
 175.7830000 127.0730000 129.7375000 174.5840000 125.8300000 129.4825000
 174.0420000 127.2830000 130.9385000 174.2840000 128.7790000 131.2085000
 173.4780000 129.6370000 130.7645000 175.4250000 129.1920000 131.9645000
 175.1190000 130.4010000 132.6665000 176.3480000 130.8460000 133.4815000
 176.0340000 132.0880000 134.2015000 175.6790000 133.1380000 133.2365000
 175.4510000 134.0420000 133.7605000 176.5030000 133.3070000 132.5755000
 174.8260000 132.8290000 132.6705000 177.2060000 132.5130000 134.9795000
 176.9780000 133.4170000 135.5035000 177.4640000 131.7500000 135.6815000
 178.0310000 132.6830000 134.3195000 176.6060000 130.0820000 134.1845000
 177.1700000 131.0150000 132.8215000 174.8610000 131.1640000 131.9645000
 174.2950000 130.2300000 133.3275000 172.5290000 127.0220000 130.8185000
 172.3600000 125.9820000 130.6305000 172.0450000 127.3020000 131.7315000
 172.1290000 127.6000000 130.0115000 174.5620000 126.4950000 132.1485000
 175.6110000 126.6700000 132.2685000 174.3930000 125.4480000 131.9965000
 173.8660000 126.8980000 133.4615000 174.1310000 128.3880000 133.7465000
 173.3430000 129.2620000 133.3055000 175.2750000 128.7750000 134.5125000
 174.9860000 129.9830000 135.2225000 176.2170000 130.4000000 136.0475000
 175.9200000 131.6410000 136.7775000 175.5870000 132.7060000 135.8185000
 175.3710000 133.6100000 136.3495000 176.4160000 132.8670000 135.1635000
 174.7320000 132.4150000 135.2455000 177.0950000 132.0400000 137.5645000
 176.8800000 132.9440000 138.0945000 177.3360000 131.2670000 138.2615000
 177.9260000 132.2030000 136.9085000 176.4590000 129.6270000 136.7445000
 177.0470000 130.5630000 135.3915000 174.7440000 130.7570000 134.5255000
 174.1550000 129.8210000 135.8775000 172.3500000 126.6630000 133.3325000
 172.1650000 125.6270000 133.1345000 171.8660000 126.9430000 134.2445000
 171.9650000 127.2540000 132.5285000 174.2510000 126.3070000 134.2665000
 185.9930000 170.8540000  58.2735000 186.2800000 171.8140000  57.1035000
 185.8890000 171.4000000  56.1975000 187.3370000 171.9520000  57.0075000
 185.8140000 172.7570000  57.2945000 186.4600000 169.9100000  58.0825000
 184.9350000 170.7170000  58.3695000 186.5550000 171.4490000  59.5775000
 188.0750000 171.6480000  59.4375000 188.5300000 172.7330000  58.9925000
 188.9700000 170.5970000  59.8125000 190.2030000 171.1610000  60.2655000
 191.1670000 170.0310000  60.6695000 192.4340000 170.6100000  61.1365000
 193.0370000 171.4030000  60.0555000 193.9600000 171.8250000  60.3935000
 193.2210000 170.7740000  59.2105000 192.3670000 172.1890000  59.7735000
 193.3540000 169.5300000  61.5215000 194.2770000 169.9520000  61.8605000
 192.9180000 168.9540000  62.3085000 193.5400000 168.8990000  60.6775000
 190.7290000 169.4520000  61.4575000 191.3510000 169.4000000  59.8265000
 190.6410000 171.7380000  59.4795000 190.0170000 171.7920000  61.1105000
 185.8840000 172.8080000  59.8515000 184.8270000 172.6710000  59.9485000
 186.2740000 173.2230000  60.7575000 186.0830000 173.4760000  59.0395000
 186.3080000 170.5470000  60.7945000 186.7780000 169.5980000  60.6405000
 185.2550000 170.4030000  60.9275000 186.8700000 171.1430000  62.0975000
 188.3940000 171.3150000  61.9675000 188.8700000 172.3900000  61.5185000
 189.2700000 170.2540000  62.3575000 190.5070000 170.8010000  62.8145000
 191.4490000 169.6570000  63.2355000 192.7230000 170.2200000  63.7055000
 193.3470000 170.9950000  62.6245000 194.2730000 171.4050000  62.9665000
 193.5260000 170.3570000  61.7865000 192.6920000 171.7900000  62.3325000
 193.6230000 169.1270000  64.1065000 194.5490000 169.5360000  64.4495000
 193.1700000 168.5630000  64.8945000 193.8040000 168.4880000  63.2675000
 192.5550000 170.8170000  64.4905000 190.9960000 169.0930000  64.0225000
 191.6300000 169.0180000  62.3965000 190.9600000 171.3650000  62.0285000
 190.3260000 171.4400000  63.6535000 186.2190000 172.5130000  62.3575000
 185.1590000 172.3960000  62.4475000 186.6090000 172.9280000  63.2635000
 186.4350000 173.1720000  61.5425000 186.5990000 170.2530000  63.3185000
 187.0540000 169.2960000  63.1755000 185.5430000 170.1270000  63.4465000
 187.1610000 170.8490000  64.6225000 188.6880000 170.9950000  64.5035000
 189.1850000 172.0590000  64.0505000 189.5430000 169.9230000  64.9065000
 190.7870000 170.4530000  65.3705000 191.7080000 169.2980000  65.8045000
 192.9870000 169.8430000  66.2815000 193.6300000 170.6000000  65.1985000
 194.5620000 170.9980000  65.5455000 193.8070000 169.9530000  64.3665000
 192.9910000 171.4050000  64.8965000 193.8660000 168.7390000  66.6955000
 194.7970000 169.1360000  67.0425000 193.3980000 168.1880000  67.4835000
 194.0430000 168.0920000  65.8635000 191.2400000 168.7450000  66.5925000
 191.8830000 168.6510000  64.9725000 191.2550000 171.0050000  64.5815000
 190.6100000 171.1020000  66.2025000 186.5300000 172.2330000  64.8675000
 185.4680000 172.1310000  64.9525000 186.9200000 172.6460000  65.7745000
 186.7640000 172.8820000  64.0505000 186.8660000 169.9730000  65.8485000
 187.3070000 169.0070000  65.7135000 185.8080000 169.8640000  65.9685000
 187.4290000 170.5690000  67.1525000 188.9590000 170.6890000  67.0425000
 189.4770000 171.7420000  66.5865000 189.7940000 169.6060000  67.4595000
 191.0430000 170.1200000  67.9285000 191.9410000 168.9520000  68.3785000
 193.2250000 169.4800000  68.8605000 193.8890000 170.2190000  67.7775000
 194.8230000 170.6040000  68.1285000 194.0600000 169.5640000  66.9505000
 193.2640000 171.0300000  67.4655000 194.0820000 168.3650000  69.2895000
 195.0180000 168.7490000  69.6405000 193.6010000 167.8280000  70.0775000
 194.2560000 167.7090000  68.4615000 191.4590000 168.4130000  69.1665000
 192.1130000 168.2960000  67.5515000 191.5250000 170.6580000  67.1405000
 190.8700000 170.7770000  68.7565000 186.8180000 171.9640000  67.3825000
 185.7550000 171.8800000  67.4595000 187.2090000 172.3780000  68.2885000
 187.0680000 172.6030000  66.5615000 187.1110000 169.7060000  68.3815000
 187.5370000 168.7320000  68.2575000 186.0510000 169.6160000  68.4945000
 187.6730000 170.3010000  69.6855000 189.2060000 170.3980000  69.5855000
 189.7430000 171.4370000  69.1265000 190.0190000 169.3040000  70.0165000
 191.2740000 169.8000000  70.4915000 192.1500000 168.6200000  70.9555000
 193.4380000 169.1310000  71.4445000 194.1220000 169.8530000  70.3605000
 195.0600000 170.2240000  70.7165000 194.2890000 169.1890000  69.5405000
 193.5140000 170.6710000  70.0385000 194.2750000 168.0060000  71.8875000
 195.2140000 168.3770000  72.2425000 193.7780000 167.4820000  72.6745000
 194.4430000 167.3410000  71.0665000 193.2820000 169.7520000  72.2125000
 191.6530000 168.0960000  71.7435000 192.3170000 167.9560000  70.1345000
 191.7710000 170.3240000  69.7035000 191.1060000 170.4650000  71.3125000
 187.0830000 171.7080000  69.9025000 186.0180000 171.6420000  69.9705000
 187.4750000 172.1220000  70.8085000 187.3500000 172.3370000  69.0785000
 187.3320000 169.4520000  70.9175000 187.7430000 168.4710000  70.8035000
 186.2700000 169.3810000  71.0235000 187.8940000 170.0480000  72.2215000
 187.3280000 171.4650000  72.4255000 187.9370000 172.4610000  71.9555000
 186.1080000 171.6490000  73.1485000 186.1270000 172.9220000  73.8025000
 184.8140000 173.1190000  74.5805000 184.8350000 174.4280000  75.2515000
 183.5820000 174.6160000  75.9955000 183.5970000 175.5690000  76.4835000
 182.7550000 174.5750000  75.3185000 183.4820000 173.8420000  76.7275000
 184.9740000 175.4910000  74.2475000 184.9890000 176.4420000  74.7355000
 184.1470000 175.4510000  73.5695000 185.8870000 175.3540000  73.7065000
 185.6070000 174.4640000  75.8855000 184.7140000 172.3450000  75.3125000
 183.9880000 173.0800000  73.9045000 186.2300000 173.6950000  73.0705000
 186.9550000 172.9610000  74.4795000 189.4310000 170.1180000  72.1335000
 189.8220000 170.5330000  73.0385000 189.8250000 169.1360000  71.9905000
 189.7130000 170.7390000  71.3075000 187.5320000 169.2140000  73.4565000
 187.9280000 168.2250000  73.3535000 186.4670000 169.1590000  73.5555000
 188.0950000 169.8100000  74.7605000 187.5480000 171.2370000  74.9515000
 188.1760000 172.2190000  74.4795000 186.3250000 171.4440000  75.6645000
 186.3620000 172.7210000  76.3085000 185.0450000 172.9440000  77.0775000
 185.0830000 174.2560000  77.7395000 183.8270000 174.4710000  78.4725000
 183.8550000 175.4260000  78.9545000 183.0050000 174.4390000  77.7885000
 183.7090000 173.7030000  79.2085000 185.2460000 175.3120000  76.7285000
 185.2720000 176.2670000  77.2105000 184.4240000 175.2790000  76.0445000
 186.1600000 175.1550000  76.1945000 185.8510000 174.2860000  78.3795000
 184.9270000 172.1770000  77.8135000 184.2250000 172.9140000  76.3945000
 186.4810000 173.4870000  75.5735000 187.1840000 172.7520000  76.9925000
 189.6320000 169.8550000  74.6835000 190.0220000 170.2690000  75.5895000
 190.0110000 168.8640000  74.5505000 189.9290000 170.4640000  73.8555000
 187.7090000 168.9880000  75.9995000 188.0910000 167.9930000  75.9055000
 186.6430000 168.9510000  76.0905000 188.2710000 169.5850000  77.3045000
 189.8090000 169.6050000  77.2375000 190.4060000 170.6080000  76.7685000
 190.5590000 168.4820000  77.7075000 191.8250000 168.9280000  78.2015000
 192.6340000 167.7190000  78.7085000 193.9350000 168.1770000  79.2145000
 194.6750000 168.8430000  78.1335000 195.6230000 169.1760000  78.5015000
 194.8270000 168.1550000  77.3295000 194.1140000 169.6830000  77.7805000
 194.7050000 167.0240000  79.6995000 195.6530000 167.3570000  80.0675000
 194.1680000 166.5410000  80.4865000 194.8600000 166.3350000  78.8955000
 193.7920000 168.8220000  79.9665000 192.0940000 167.2350000  79.4955000
 192.7850000 167.0310000  77.9045000 192.3630000 169.4110000  77.4135000
 191.6710000 169.6180000  79.0055000 187.7460000 171.0220000  77.4795000
 186.6770000 171.0070000  77.5255000 188.1360000 171.4350000  78.3855000
 188.0600000 171.6200000  76.6495000 187.8650000 168.7790000  78.5455000
 188.2300000 167.7770000  78.4605000 186.7970000 168.7600000  78.6285000
 188.4260000 169.3750000  79.8495000 189.9650000 169.3690000  79.7945000
 190.5810000 170.3610000  79.3235000 190.6940000 168.2390000  80.2785000
 191.9630000 168.6680000  80.7775000 192.7470000 167.4490000  81.2985000
 194.0520000 167.8910000  81.8125000 194.8110000 168.5360000  80.7305000
 195.7610000 168.8570000  81.1045000 194.9580000 167.8390000  79.9335000
 194.2660000 169.3820000  80.3685000 194.8000000 166.7270000  82.3095000
 195.7510000 167.0480000  82.6825000 194.2490000 166.2580000  83.0965000
 194.9490000 166.0300000  81.5125000 192.1950000 166.9790000  82.0855000
 192.8940000 166.7520000  80.5015000 192.5150000 169.1370000  79.9915000
 191.8140000 169.3650000  81.5745000 187.9230000 170.8210000  80.0105000
 186.8540000 170.8250000  80.0485000 188.3140000 171.2350000  80.9165000
 188.2520000 171.4090000  79.1785000 187.9980000 168.5850000  81.0925000
 188.3470000 167.5760000  81.0175000 186.9280000 168.5840000  81.1685000
 188.5590000 169.1800000  82.3965000 188.0780000 170.6360000  82.5465000
 188.7630000 171.5770000  82.0685000 186.8530000 170.9170000  83.2275000
 186.9370000 172.2040000  83.8465000 185.6170000 172.5080000  84.5795000
 185.7020000 173.8290000  85.2155000 184.4450000 174.1200000  85.9165000
 184.5070000 175.0830000  86.3785000 183.6360000 174.1120000  85.2145000
 184.2740000 173.3750000  86.6645000 185.9390000 174.8540000  84.1885000
 186.0020000 175.8160000  84.6505000 185.1300000 174.8470000  83.4855000
 186.8550000 174.6430000  83.6785000 185.4450000 171.7630000  85.3295000
 184.8100000 172.5010000  83.8785000 187.1090000 172.9490000  83.0975000
 187.7450000 172.2120000  84.5475000 190.0980000 169.1500000  82.3535000
 190.4890000 169.5640000  83.2585000 190.4330000 168.1400000  82.2495000
 190.4420000 169.7270000  81.5195000 188.1080000 168.4060000  83.6435000
 188.4420000 167.3920000  83.5775000 187.0390000 168.4220000  83.7105000
 188.6700000 169.0020000  84.9475000 188.2120000 170.4660000  85.0835000
 188.9150000 171.3920000  84.6035000 186.9850000 170.7710000  85.7535000
 187.0860000 172.0600000  86.3645000 185.7670000 172.3900000  87.0855000
 185.8690000 173.7150000  87.7135000 184.6090000 174.0290000  88.4025000
 184.6850000 174.9940000  88.8585000 183.8060000 174.0300000  87.6955000
 184.4200000 173.2920000  89.1545000 186.1280000 174.7290000  86.6795000
 186.2020000 175.6930000  87.1375000 185.3250000 174.7300000  85.9735000
 187.0450000 174.4990000  86.1785000 186.6180000 173.7140000  88.3745000
 185.5770000 171.6530000  87.8375000 184.9630000 172.3920000  86.3795000
 187.2760000 172.7970000  85.6115000 187.8890000 172.0590000  87.0715000
 190.2090000 168.9460000  84.9145000 190.6010000 169.3610000  85.8195000
 190.5280000 167.9310000  84.8195000 190.5680000 169.5130000  84.0805000
 188.1980000 168.2440000  86.1945000 188.5170000 167.2230000  86.1385000
 187.1290000 168.2770000  86.2545000 188.7610000 168.8390000  87.4985000
 188.3240000 170.3120000  87.6215000 189.0450000 171.2230000  87.1405000
 187.0990000 170.6400000  88.2805000 187.2150000 171.9320000  88.8835000
 185.8950000 172.2870000  89.5935000 186.0140000 173.6160000  90.2125000
 184.7560000 173.9540000  90.8895000 184.8410000 174.9210000  91.3405000
 183.9570000 173.9630000  90.1775000 184.5500000 173.2250000  91.6455000
 186.2970000 174.6170000  89.1745000 186.3830000 175.5830000  89.6245000
 185.4990000 174.6260000  88.4615000 187.2140000 174.3700000  88.6805000
 185.6890000 171.5590000  90.3495000 185.0980000 172.2970000  88.8815000
 187.4200000 172.6610000  88.1285000 188.0130000 171.9230000  89.5965000
 190.2980000 168.7600000  87.4785000 190.6900000 169.1730000  88.3835000
 190.6010000 167.7370000  87.3935000 190.6720000 169.3140000  86.6425000
 188.2680000 168.0970000  88.7495000 188.5700000 167.0710000  88.7005000
 187.1990000 168.1480000  88.8005000 188.8300000 168.6920000  90.0525000
 188.4170000 170.1710000  90.1625000 189.1550000 171.0700000  89.6805000
 187.1910000 170.5260000  90.8105000 187.3240000 171.8190000  91.4045000
 186.0050000 172.2000000  92.1015000 186.1400000 173.5310000  92.7135000
 184.8830000 173.8940000  93.3795000 184.9800000 174.8630000  93.8245000
 184.0900000 173.9100000  92.6605000 184.6600000 173.1750000  94.1385000
 186.4470000 174.5210000  91.6705000 186.5450000 175.4880000  92.1155000
 185.6540000 174.5370000  90.9515000 187.3630000 174.2550000  91.1855000
 185.7820000 171.4800000  92.8615000 185.2120000 172.2170000  91.3845000
 187.5460000 172.5400000  90.6455000 188.1160000 171.8030000  92.1235000
 190.3670000 168.5880000  90.0435000 190.7570000 169.0020000  90.9485000
 190.6540000 167.5610000  89.9675000 190.7550000 169.1300000  89.2075000
 188.3150000 167.9660000  91.3035000 188.6030000 166.9370000  91.2655000
 187.2470000 168.0350000  91.3475000 188.8780000 168.5620000  92.6075000
 190.4110000 168.4330000  92.6105000 191.1210000 169.3560000  92.1315000
 191.0300000 167.2670000  93.1585000 192.3110000 167.6120000  93.6915000
 192.9760000 166.3550000  94.2825000 194.2940000 166.7100000  94.8295000
 195.1390000 167.2530000  93.7565000 196.0990000 167.5120000  94.1555000
 195.2580000 166.5200000  92.9895000 194.6770000 168.1260000  93.3465000
 194.9290000 165.5090000  95.3935000 195.8880000 165.7670000  95.7915000
 194.3140000 165.1140000  96.1725000 195.0480000 164.7740000  94.6245000
 194.1820000 167.3970000  95.5475000 192.3610000 165.9580000  95.0625000
 193.0950000 165.6200000  93.5135000 192.9250000 168.0070000  92.9115000
 192.1910000 168.3460000  94.4595000 188.4860000 170.0500000  92.7025000
 187.4210000 170.1400000  92.7005000 188.8770000 170.4630000  93.6085000
 188.8910000 170.5780000  91.8655000 188.3420000 167.8540000  93.8595000
 188.6140000 166.8190000  93.8305000 187.2760000 167.9390000  93.8955000
 188.9040000 168.4500000  95.1635000 190.4370000 168.2960000  95.1785000
 191.1640000 169.2030000  94.6985000 191.0310000 167.1230000  95.7395000
 192.3150000 167.4510000  96.2795000 192.9550000 166.1880000  96.8835000
 194.2740000 166.5250000  97.4385000 195.1370000 167.0480000  96.3685000
 196.0970000 167.2930000  96.7725000 195.2490000 166.3060000  95.6075000
 194.6900000 167.9260000  95.9495000 194.8850000 165.3190000  98.0155000
 195.8450000 165.5630000  98.4185000 194.2580000 164.9390000  98.7925000
 194.9980000 164.5760000  97.2535000 194.1680000 167.2190000  98.1505000
 192.3280000 165.8070000  97.6625000 193.0670000 165.4460000  96.1215000
 192.9410000 167.8300000  95.5015000 192.2010000 168.1940000  97.0415000
 188.5380000 169.9430000  95.2445000 187.4730000 170.0500000  95.2335000
 188.9280000 170.3570000  96.1515000 188.9560000 170.4600000  94.4075000
 188.3490000 167.7580000  96.4165000 188.6030000 166.7190000  96.3975000
 187.2850000 167.8610000  96.4435000 188.9120000 168.3540000  97.7205000
 190.4400000 168.1760000  97.7485000 191.1860000 169.0680000  97.2675000
 191.0120000 166.9980000  98.3215000 192.2960000 167.3090000  98.8685000
 192.9120000 166.0400000  99.4855000 194.2330000 166.3590000 100.0485000
 195.1090000 166.8600000  98.9825000 196.0710000 167.0940000  99.3905000
 195.2160000 166.1120000  98.2255000 194.6830000 167.7410000  98.5535000
 194.8190000 165.1470000 100.6385000 195.7810000 165.3790000 101.0465000
 194.1810000 164.7830000 101.4135000 194.9260000 164.3980000  99.8815000
 192.2730000 165.6740000 100.2625000 193.0180000 165.2920000  98.7305000
 192.9350000 167.6730000  98.0925000 192.1890000 168.0580000  99.6255000
 188.5680000 169.8540000  97.7885000 187.5050000 169.9780000  97.7695000
 188.9590000 170.2680000  98.6945000 189.0010000 170.3580000  96.9515000
 188.3360000 167.6810000  98.9735000 188.5720000 166.6380000  98.9635000
 187.2730000 167.8020000  98.9915000 188.8990000 168.2760000 100.2775000
 188.5780000 169.7820000 100.3355000 189.3870000 170.6160000  99.8525000
 187.3610000 170.2320000 100.9355000 187.5600000 171.5320000 101.4995000
 186.2500000 172.0150000 102.1465000 186.4530000 173.3510000 102.7255000
 185.2020000 173.8150000 103.3425000 185.3510000 174.7870000 103.7635000
 184.4340000 173.8610000 102.6005000 184.9120000 173.1310000 104.1145000
 186.8520000 174.2890000 101.6665000 187.0010000 175.2620000 102.0875000
 186.0850000 174.3360000 100.9235000 187.7630000 173.9520000 101.2175000
 185.9590000 171.3340000 102.9185000 185.4820000 172.0620000 101.4045000
 187.8500000 172.2140000 100.7285000 188.3290000 171.4840000 102.2415000
 190.4250000 168.0750000 100.3185000 190.8150000 168.4890000 101.2235000
 190.6470000 167.0290000 100.2785000 190.8720000 168.5670000  99.4805000
 188.3040000 167.6220000 101.5315000 188.5230000 166.5740000 101.5305000
 187.2410000 167.7590000 101.5405000 188.8650000 168.2170000 102.8355000
 188.5680000 169.7280000 102.8805000 189.3960000 170.5450000 102.3975000
 187.3540000 170.2010000 103.4685000 187.5690000 171.5010000 104.0255000
 186.2620000 172.0110000 104.6595000 186.4830000 173.3470000 105.2315000
 185.2370000 173.8340000 105.8355000 185.3970000 174.8070000 106.2515000
 184.4730000 173.8870000 105.0875000 184.9290000 173.1610000 106.6095000
 186.9060000 174.2710000 104.1685000 187.0660000 175.2440000 104.5845000
 186.1440000 174.3250000 103.4185000 187.8140000 173.9170000 103.7285000
 187.1950000 173.2960000 105.9315000 185.9550000 171.3390000 105.4335000
 185.5010000 172.0640000 103.9115000 187.8770000 172.1740000 103.2525000
 188.3330000 171.4470000 104.7735000 190.3870000 167.9910000 102.8885000
 190.7800000 168.4050000 103.7945000 190.5940000 166.9430000 102.8575000
 190.8480000 168.4700000 102.0505000 188.2510000 167.5800000 104.0895000
 188.4540000 166.5300000 104.0965000 187.1910000 167.7340000 104.0895000
 188.8130000 168.1760000 105.3935000 190.3290000 167.9270000 105.4595000
 191.1280000 168.7700000 104.9775000 190.8320000 166.7340000 106.0695000
 192.1180000 166.9950000 106.6375000 192.6570000 165.7120000 107.2955000
 193.9800000 165.9790000 107.8805000 194.9030000 166.4150000 106.8235000
 195.8660000 166.6100000 107.2495000 194.9890000 165.6470000 106.0855000
 194.5270000 167.3070000 106.3675000 194.4940000 164.7540000 108.5065000
 195.4580000 164.9490000 108.9325000 193.8230000 164.4370000 109.2755000
 194.5820000 163.9840000 107.7685000 193.8980000 166.6980000 108.5705000
 191.9840000 165.3930000 108.0645000 192.7430000 164.9420000 106.5575000
 192.7890000 167.3120000 105.8695000 192.0310000 167.7640000 107.3765000
 188.5400000 169.6920000 105.4245000 187.4860000 169.8660000 105.3785000
 188.9310000 170.1060000 106.3305000 189.0150000 170.1570000 104.5855000
 188.1790000 167.5580000 106.6465000 188.3650000 166.5050000 106.6625000
 187.1220000 167.7300000 106.6385000 188.7400000 168.1530000 107.9505000
 190.2530000 167.8800000 108.0295000 191.0690000 168.7080000 107.5475000
 190.7310000 166.6840000 108.6515000 192.0160000 166.9280000 109.2285000
 192.5310000 165.6410000 109.8985000 193.8530000 165.8910000 110.4915000
 194.7910000 166.3050000 109.4385000 195.7530000 166.4870000 109.8705000
 194.8710000 165.5290000 108.7065000 194.4340000 167.1990000 108.9735000
 194.3440000 164.6610000 111.1305000 195.3060000 164.8440000 111.5615000
 193.6610000 164.3610000 111.8965000 194.4230000 163.8850000 110.3975000
 191.8480000 165.3380000 110.6645000 192.6100000 164.8660000 109.1655000
 192.6990000 167.2290000 108.4625000 191.9380000 167.7040000 109.9605000
 188.4920000 169.6740000 107.9685000 187.4410000 169.8640000 107.9145000
 188.8840000 170.0880000 108.8745000 188.9810000 170.1250000 107.1315000
 188.0870000 167.5550000 109.2045000 188.2560000 166.4980000 109.2295000
 187.0330000 167.7430000 109.1865000 188.6500000 168.1510000 110.5085000
 190.1560000 167.8530000 110.6005000 190.9890000 168.6640000 110.1185000
 190.6110000 166.6540000 111.2335000 191.8950000 166.8820000 111.8175000
 192.3840000 165.5900000 112.5005000 193.7060000 165.8230000 113.1015000
 194.6580000 166.2150000 112.0535000 195.6200000 166.3850000 112.4915000
 194.7300000 165.4330000 111.3275000 194.3180000 167.1120000 111.5785000
 194.1720000 164.5910000 113.7535000 195.1330000 164.7610000 114.1905000
 193.4790000 164.3060000 114.5155000 194.2450000 163.8080000 113.0275000
 193.6380000 166.5540000 113.7815000 191.6910000 165.3040000 113.2635000
 192.4560000 164.8090000 111.7755000 192.5890000 167.1650000 111.0555000
 191.8230000 167.6640000 112.5455000 188.4260000 169.6740000 110.5135000
 187.3780000 169.8810000 110.4495000 188.8160000 170.0890000 111.4195000
 188.9280000 170.1120000 109.6765000 187.9770000 167.5710000 111.7605000
 188.1300000 166.5130000 111.7935000 186.9270000 167.7760000 111.7345000
 188.5390000 168.1660000 113.0645000 188.3400000 169.6940000 113.0595000
 189.2320000 170.4420000 112.5815000 187.1430000 170.2600000 113.5985000
 187.4260000 171.5590000 114.1255000 186.1370000 172.1690000 114.7055000
 186.4270000 173.5050000 115.2475000 185.1980000 174.0880000 115.8015000
 185.4100000 175.0600000 116.1965000 184.4620000 174.1680000 115.0295000
 184.8260000 173.4590000 116.5835000 186.9390000 174.3690000 114.1745000
 187.1500000 175.3410000 114.5685000 186.2040000 174.4500000 113.4015000
 187.8350000 173.9450000 113.7715000 187.1140000 173.4290000 115.9705000
 185.7650000 171.5410000 115.4875000 185.4010000 172.2510000 113.9345000
 187.7980000 172.1880000 113.3445000 188.1620000 171.4780000 114.8985000
 190.0420000 167.8450000 113.1695000 190.4330000 168.2600000 114.0755000
 190.1800000 166.7840000 113.1735000 190.5570000 168.2700000 112.3325000
 187.8500000 167.6070000 114.3155000 187.9840000 166.5460000 114.3575000
 186.8020000 167.8280000 114.2805000 188.4120000 168.2020000 115.6195000
 189.9060000 167.8570000 115.7385000 190.7720000 168.6350000 115.2575000
 190.3130000 166.6530000 116.3945000 191.5950000 166.8480000 116.9955000
 192.0330000 165.5510000 117.7025000 193.3520000 165.7510000 118.3195000
 194.3320000 166.0980000 117.2805000 195.2930000 166.2430000 117.7295000
 194.3890000 165.3030000 116.5655000 194.0280000 166.9990000 116.7885000
 193.7690000 164.5140000 118.9945000 194.7290000 164.6580000 119.4435000
 193.0560000 164.2630000 119.7505000 193.8260000 163.7190000 118.2805000
 191.3190000 165.3000000 118.4585000 192.0900000 164.7590000 116.9885000
 192.3090000 167.0990000 116.2395000 191.5380000 167.6430000 117.7095000
 188.2370000 169.7320000 115.6015000 187.1970000 169.9720000 115.5195000
 188.6280000 170.1460000 116.5075000 188.7650000 170.1420000 114.7655000
 187.7040000 167.6620000 116.8695000 187.8200000 166.5990000 116.9195000
 186.6600000 167.9010000 116.8245000 188.2660000 168.2590000 118.1735000
 189.7540000 167.8900000 118.3055000 190.6350000 168.6490000 117.8265000
 190.1350000 166.6850000 118.9735000 191.4180000 166.8630000 119.5815000
 191.8280000 165.5640000 120.3015000 193.1450000 165.7470000 120.9275000
 194.1380000 166.0700000 119.8925000 195.0980000 166.2020000 120.3485000
 194.1880000 165.2700000 119.1855000 193.8530000 166.9710000 119.3935000
 193.5380000 164.5070000 121.6135000 194.4960000 164.6400000 122.0695000
 192.8150000 164.2740000 122.3665000 193.5870000 163.7070000 120.9045000
 191.1050000 165.3290000 121.0545000 191.8780000 164.7650000 119.5925000
 192.1400000 167.0960000 118.8295000 191.3670000 167.6630000 120.2905000
 188.1150000 169.7910000 118.1435000 187.0810000 170.0470000 118.0515000
 188.5070000 170.2040000 119.0495000 188.6560000 170.1860000 117.3085000
 187.5390000 167.7370000 119.4225000 187.6390000 166.6750000 119.4805000
 186.5000000 167.9930000 119.3675000 188.1010000 168.3340000 120.7255000
 189.5820000 167.9430000 120.8715000 190.4790000 168.6850000 120.3935000
 189.9400000 166.7360000 121.5505000 191.2200000 166.8980000 122.1685000
 191.6040000 165.5980000 122.8995000 192.9190000 165.7640000 123.5325000
 193.9260000 166.0630000 122.5045000 194.8830000 166.1840000 122.9655000
 193.9680000 165.2570000 121.8025000 193.6580000 166.9650000 121.9965000
 193.2870000 164.5230000 124.2305000 194.2450000 164.6430000 124.6925000
 192.5550000 164.3060000 124.9795000 193.3290000 163.7160000 123.5285000
 190.8720000 165.3790000 123.6485000 191.6450000 164.7930000 122.1965000
 191.9510000 167.1140000 121.4185000 191.1770000 167.7040000 122.8705000
 187.9770000 169.8690000 120.6845000 186.9470000 170.1410000 120.5835000
 188.3670000 170.2820000 121.5905000 188.5300000 170.2480000 119.8515000
 187.3580000 167.8340000 121.9725000 187.4390000 166.7690000 122.0385000
 186.3230000 168.1060000 121.9085000 187.9190000 168.4310000 123.2765000
 189.3940000 168.0170000 123.4355000 190.3050000 168.7410000 122.9585000
 189.7260000 166.8080000 124.1255000 191.0040000 166.9540000 124.7515000
 191.3620000 165.6530000 125.4945000 192.6750000 165.8020000 126.1375000
 193.6930000 166.0780000 125.1135000 194.6490000 166.1860000 125.5815000
 193.7270000 165.2680000 124.4175000 193.4440000 166.9830000 124.5975000
 193.0170000 164.5610000 126.8465000 193.9730000 164.6690000 127.3135000
 192.2760000 164.3600000 127.5905000 193.0520000 163.7500000 126.1495000
 190.6210000 165.4520000 126.2385000 191.3950000 164.8430000 124.7975000
 191.7440000 167.1540000 124.0055000 190.9690000 167.7650000 125.4475000
 187.8210000 169.9660000 123.2225000 186.7950000 170.2550000 123.1125000
 188.2110000 170.3800000 124.1285000 188.3860000 170.3320000 122.3905000
 187.1590000 167.9520000 124.5215000 187.2230000 166.8860000 124.5945000
 186.1290000 168.2400000 124.4475000 187.7210000 168.5480000 125.8255000
 189.1870000 168.1110000 125.9975000 190.1130000 168.8170000 125.5225000
 189.4950000 166.9030000 126.6985000 190.7700000 167.0330000 127.3325000
 191.1010000 165.7310000 128.0875000 192.4120000 165.8630000 128.7395000
 193.4420000 166.1150000 127.7205000 194.3960000 166.2120000 128.1955000
 193.4670000 165.3000000 127.0305000 193.2120000 167.0190000 127.1965000
 192.7290000 164.6210000 129.4585000 193.6830000 164.7170000 129.9325000
 191.9790000 164.4390000 130.1995000 192.7550000 163.8060000 128.7685000
 192.3870000 166.6270000 129.3845000 190.3520000 165.5470000 128.8275000
 191.1270000 164.9160000 127.3965000 191.5190000 167.2150000 126.5915000
 190.7440000 167.8490000 128.0235000 187.6470000 170.0850000 125.7595000
 186.6280000 170.3880000 125.6395000 188.0370000 170.4990000 126.6655000
 188.2240000 170.4360000 124.9305000 186.9430000 168.0910000 127.0665000
 186.9900000 167.0250000 127.1485000 185.9210000 168.3940000 126.9845000
 187.5050000 168.6860000 128.3705000 188.9620000 168.2280000 128.5585000
 189.9050000 168.9150000 128.0845000 189.2460000 167.0210000 129.2685000
 190.5190000 167.1320000 129.9115000 190.8230000 165.8310000 130.6775000
 192.1310000 165.9460000 131.3385000 193.1730000 166.1760000 130.3265000
 194.1250000 166.2590000 130.8065000 193.1900000 165.3550000 129.6415000
 192.9610000 167.0800000 129.7935000 192.4220000 164.7050000 132.0695000
 193.3750000 164.7880000 132.5495000 191.6650000 164.5400000 132.8055000
 192.4400000 163.8830000 131.3835000 190.0650000 165.6650000 131.4135000
 190.8410000 165.0110000 129.9925000 191.2750000 167.2980000 129.1755000
 190.5000000 167.9550000 130.5965000 187.4570000 170.2240000 128.2945000
 186.4440000 170.5430000 128.1645000 187.8470000 170.6380000 129.2005000
 188.0460000 170.5590000 127.4665000 186.7120000 168.2510000 129.6095000
 186.7400000 167.1850000 129.6995000 185.6940000 168.5700000 129.5165000
 187.2740000 168.8450000 130.9135000 188.7220000 168.3650000 131.1145000
 189.6790000 169.0340000 130.6445000 188.9800000 167.1580000 131.8365000
 190.2500000 167.2550000 132.4875000 190.5270000 165.9550000 133.2655000
 191.8320000 166.0530000 133.9345000 192.8850000 166.2580000 132.9295000
 193.8350000 166.3290000 133.4165000 192.8950000 165.4320000 132.2495000
 192.6920000 167.1600000 132.3885000 192.0970000 164.8130000 134.6765000
 193.0480000 164.8850000 135.1635000 191.3330000 164.6650000 135.4085000
 192.1070000 163.9860000 133.9975000 191.8240000 166.8260000 134.5695000
 189.7620000 165.8060000 133.9975000 190.5370000 165.1290000 132.5855000
 191.0150000 167.4040000 131.7565000 190.2390000 168.0810000 133.1665000
 187.2510000 170.3830000 130.8275000 186.2450000 170.7180000 130.6865000
 187.6410000 170.7980000 131.7335000 187.8510000 170.7030000 130.0005000
 186.4640000 168.4320000 132.1505000 186.4740000 167.3660000 132.2465000
 185.4520000 168.7670000 132.0475000 187.0250000 169.0280000 133.4545000
 187.0290000 170.5650000 133.3575000 188.0340000 171.1650000 132.8975000
 185.8860000 171.3100000 133.7905000 186.3070000 172.5910000 134.2675000
 185.0780000 173.3940000 134.7325000 185.5110000 174.7110000 135.2235000
 184.3380000 175.4760000 135.6685000 184.6520000 176.4360000 136.0235000
 183.6630000 175.6050000 134.8475000 183.8460000 174.9470000 136.4565000
 186.1890000 175.4380000 134.1405000 186.5020000 176.3960000 134.4955000
 185.5130000 175.5650000 133.3195000 187.0420000 174.8800000 133.8155000
 186.1410000 174.5910000 135.9895000 184.5850000 172.8640000 135.5215000
 184.4040000 173.5220000 133.9135000 186.8020000 173.1200000 133.4795000
 186.9830000 172.4630000 135.0865000 188.4660000 168.5250000 133.6695000
 188.8570000 168.9380000 134.5745000 188.4640000 167.4580000 133.7355000
 189.0770000 168.8300000 132.8455000 186.4150000 168.7230000 134.2775000
 214.1290000 165.8480000  58.2765000 215.0000000 166.3340000  57.1035000
 214.4480000 166.2460000  56.1895000 215.2690000 167.3570000  57.2585000
 215.8850000 165.7370000  57.0445000 213.8590000 164.8250000  58.1205000
 213.2430000 166.4460000  58.3355000 214.9220000 165.9750000  59.5905000
 215.3110000 167.4490000  59.8155000 216.3990000 167.8880000  59.3615000
 214.4340000 168.3170000  60.5395000 215.2040000 169.3170000  61.2115000
 214.2610000 170.2530000  61.9915000 215.0520000 171.2810000  62.6825000
 214.1530000 172.1730000  63.4255000 214.7290000 172.9220000  63.9285000
 213.4730000 172.6430000  62.7465000 213.6010000 171.6040000  64.1455000
 215.8110000 172.0620000  61.6945000 216.3860000 172.8110000  62.1975000
 215.1310000 172.5320000  61.0135000 216.4650000 171.4130000  61.1525000
 215.6860000 170.8420000  63.3195000 213.7100000 169.6840000  62.7115000
 213.5830000 170.7220000  61.3125000 215.7560000 169.8850000  60.4935000
 215.8840000 168.8490000  61.8925000 216.1970000 165.1150000  59.5065000
 216.7480000 165.2030000  60.4185000 215.9270000 164.0930000  59.3495000
 216.8010000 165.4530000  58.6915000 214.1190000 165.5090000  60.8125000
 213.8470000 164.4810000  60.6945000 213.2310000 166.1010000  60.9085000
 214.9110000 165.6370000  62.1275000 216.1720000 164.7560000  62.0525000
 217.2460000 165.2300000  61.6045000 216.1200000 163.3970000  62.4945000
 217.4030000 163.0080000  62.9925000 217.3480000 161.5440000  63.4675000
 218.6670000 161.1450000  63.9785000 219.6660000 161.2740000  62.9075000
 220.6260000 160.9830000  63.2785000 219.3940000 160.6430000  62.0885000
 219.7040000 162.2910000  62.5775000 218.6130000 159.7480000  64.4325000
 219.5740000 159.4570000  64.8035000 217.8880000 159.6540000  65.2115000
 218.3420000 159.1150000  63.6135000 216.6210000 161.4500000  64.2475000
 217.0760000 160.9130000  62.6485000 218.1300000 163.1010000  62.2135000
 217.6750000 163.6400000  63.8105000 215.3240000 167.1060000  62.3375000
 214.4480000 167.7180000  62.3885000 215.8750000 167.1940000  63.2495000
 215.9360000 167.4250000  61.5195000 214.0990000 165.1950000  63.3525000
 213.8110000 164.1710000  63.2435000 213.2210000 165.8020000  63.4405000
 214.8920000 165.3230000  64.6665000 216.1370000 164.4200000  64.6035000
 217.2210000 164.8740000  64.1515000 216.0640000 163.0670000  65.0585000
 217.3390000 162.6620000  65.5605000 217.2590000 161.2040000  66.0515000
 218.5700000 160.7880000  66.5675000 219.5720000 160.8910000  65.4975000
 220.5280000 160.5880000  65.8735000 219.2920000 160.2560000  64.6845000
 219.6290000 161.9030000  65.1565000 218.4950000 159.3970000  67.0365000
 219.4480000 159.0940000  67.4115000 217.7650000 159.3220000  67.8145000
 218.2130000 158.7610000  66.2225000 216.5280000 161.1300000  66.8295000
 216.9770000 160.5700000  65.2385000 218.0680000 162.7360000  64.7825000
 217.6200000 163.2980000  66.3745000 215.3270000 166.7860000  64.8625000
 214.4630000 167.4140000  64.9065000 215.8790000 166.8750000  65.7755000
 215.9460000 167.0880000  64.0425000 214.0700000 164.9070000  65.8945000
 213.7660000 163.8860000  65.7955000 213.2020000 165.5280000  65.9745000
 214.8630000 165.0340000  67.2085000 216.0940000 164.1100000  67.1565000
 217.1840000 164.5420000  66.7025000 215.9970000 162.7630000  67.6255000
 217.2650000 162.3440000  68.1325000 217.1610000 160.8920000  68.6385000
 218.4640000 160.4600000  69.1605000 219.4710000 160.5350000  68.0905000
 220.4200000 160.2210000  68.4715000 219.1810000 159.8970000  67.2835000
 219.5430000 161.5430000  67.7405000 218.3640000 159.0750000  69.6415000
 219.3140000 158.7600000  70.0215000 217.6330000 159.0200000  70.4205000
 218.0750000 158.4360000  68.8345000 218.7360000 161.0570000  69.9165000
 216.4290000 160.8370000  69.4165000 216.8710000 160.2550000  67.8295000
 217.9960000 162.3980000  67.3555000 217.5550000 162.9820000  68.9415000
 215.3230000 166.4920000  67.3915000 214.4680000 167.1350000  67.4265000
 215.8730000 166.5810000  68.3035000 215.9470000 166.7750000  66.5695000
 214.0340000 164.6430000  68.4395000 213.7120000 163.6270000  68.3495000
 213.1760000 165.2810000  68.5125000 214.8260000 164.7710000  69.7535000
 215.3090000 166.2240000  69.9245000 216.4260000 166.5740000  69.4615000
 214.4880000 167.1740000  70.6065000 215.3180000 168.1490000  71.2455000
 214.4320000 169.1720000  71.9805000 215.2850000 170.1740000  72.6375000
 214.4410000 171.1510000  73.3385000 215.0620000 171.8810000  73.8155000
 213.7970000 171.6370000  72.6355000 213.8520000 170.6480000  74.0755000
 216.0980000 170.8650000  71.6245000 216.7180000 171.5950000  72.1025000
 215.4530000 171.3510000  70.9215000 216.7120000 170.1530000  71.1145000
 215.8870000 169.7200000  73.2945000 213.8410000 168.6700000  72.7175000
 213.7890000 169.6580000  71.2785000 215.9080000 168.6510000  70.5085000
 215.9620000 167.6640000  71.9475000 216.0420000 163.8280000  69.7125000
 216.5940000 163.9160000  70.6255000 215.7070000 162.8180000  69.5945000
 216.6720000 164.0920000  68.8885000 213.9880000 164.4060000  70.9865000
 213.6510000 163.3940000  70.9055000 213.1410000 165.0570000  71.0525000
 214.7810000 164.5340000  72.3005000 215.2860000 165.9790000  72.4585000
 216.4090000 166.3060000  71.9945000 214.4800000 166.9500000  73.1305000
 215.3230000 167.9160000  73.7605000 214.4540000 168.9610000  74.4845000
 215.3210000 169.9560000  75.1325000 214.4940000 170.9540000  75.8235000
 215.1250000 171.6780000  76.2955000 213.8580000 171.4420000  75.1145000
 213.8940000 170.4670000  76.5645000 216.1470000 170.6240000  74.1155000
 216.7780000 171.3490000  74.5875000 215.5120000 171.1130000  73.4065000
 216.7510000 169.8990000  73.6125000 213.8550000 168.4760000  75.2255000
 213.8210000 169.4510000  73.7765000 215.9240000 168.4030000  73.0205000
 215.9600000 167.4280000  74.4695000 215.9810000 163.5700000  72.2715000
 216.5340000 163.6590000  73.1835000 215.6310000 162.5660000  72.1615000
 216.6160000 163.8180000  71.4455000 213.9360000 164.1940000  73.5355000
 213.5820000 163.1860000  73.4645000 213.0990000 164.8590000  73.5945000
 214.7290000 164.3210000  74.8505000 215.9120000 163.3390000  74.8315000
 217.0260000 163.7030000  74.3705000 215.7480000 162.0120000  75.3385000
 216.9940000 161.5450000  75.8655000 216.8160000 160.1160000  76.4115000
 218.0970000 159.6380000  76.9535000 219.1090000 159.6320000  75.8875000
 220.0400000 159.2850000  76.2815000 218.7920000 158.9860000  75.0975000
 219.2310000 160.6260000  75.5075000 217.9280000 158.2730000  77.4745000
 218.8580000 157.9240000  77.8685000 217.1910000 158.2760000  78.2495000
 217.6100000 157.6250000  76.6835000 218.3930000 160.2420000  77.6925000
 216.0790000 160.1190000  77.1865000 216.4990000 159.4690000  75.6215000
 217.7300000 161.5420000  75.0895000 217.3110000 162.1930000  76.6565000
 215.2580000 165.7600000  74.9925000 214.4340000 166.4440000  75.0055000
 215.8070000 165.8480000  75.9055000 215.8980000 165.9890000  74.1665000
 213.8760000 164.0070000  76.0875000 213.5060000 163.0060000  76.0255000
 213.0490000 164.6870000  76.1365000 214.6680000 164.1340000  77.4005000
 215.8370000 163.1330000  77.3945000 216.9560000 163.4740000  76.9325000
 215.6500000 161.8140000  77.9135000 216.8860000 161.3330000  78.4475000
 216.6850000 159.9130000  79.0075000 217.9560000 159.4170000  79.5565000
 218.9700000 159.3860000  78.4925000 219.8950000 159.0270000  78.8915000
 218.6440000 158.7380000  77.7085000 219.1100000 160.3730000  78.1035000
 217.7640000 158.0620000  80.0905000 218.6890000 157.7010000  80.4885000
 217.0270000 158.0850000  80.8645000 217.4380000 157.4110000  79.3055000
 215.9480000 159.9350000  79.7825000 216.3580000 159.2640000  78.2225000
 217.6230000 161.3100000  77.6745000 217.2130000 161.9840000  79.2315000
 215.2200000 165.5670000  77.5315000 214.4080000 166.2630000  77.5355000
 215.7710000 165.6560000  78.4435000 215.8650000 165.7760000  76.7025000
 213.8090000 163.8480000  78.6405000 213.4230000 162.8510000  78.5875000
 212.9940000 164.5400000  78.6815000 214.6010000 163.9750000  79.9535000
 215.1770000 165.3980000  80.0725000 216.3160000 165.6570000  79.6055000
 214.4150000 166.4270000  80.7105000 215.3030000 167.3690000  81.3175000
 214.4830000 168.4770000  82.0055000 215.3950000 169.4460000  82.6295000
 214.6120000 170.5020000  83.2865000 215.2760000 171.2080000  83.7395000
 214.0040000 170.9990000  82.5605000 213.9880000 170.0670000  84.0375000
 216.2550000 170.0430000  81.5985000 216.9190000 170.7490000  82.0515000
 215.6470000 170.5410000  80.8715000 216.8250000 169.2730000  81.1195000
 215.9630000 168.9810000  83.3075000 213.8570000 168.0420000  82.7575000
 213.8750000 168.9740000  81.2795000 215.9290000 167.8030000  80.5665000
 215.9110000 166.8700000  82.0435000 215.7550000 162.9540000  79.9585000
 216.3060000 163.0420000  80.8715000 215.3550000 161.9650000  79.8765000
 216.4040000 163.1450000  79.1305000 213.7350000 163.7130000  81.1945000
 213.3340000 162.7220000  81.1505000 212.9320000 164.4200000  81.2275000
 214.5280000 163.8400000  82.5085000 215.1250000 165.2550000  82.6135000
 216.2690000 165.4920000  82.1455000 214.3800000 166.3020000  83.2405000
 215.2810000 167.2370000  83.8405000 214.4780000 168.3630000  84.5165000
 215.4050000 169.3240000  85.1315000 214.6400000 170.3980000  85.7775000
 215.3140000 171.0980000  86.2245000 214.0390000 170.8990000  85.0455000
 214.0060000 169.9810000  86.5315000 216.2770000 169.8980000  84.0955000
 216.9510000 170.5960000  84.5435000 215.6780000 170.3970000  83.3635000
 216.8350000 169.1140000  83.6255000 215.9640000 168.8560000  85.8165000
 213.8450000 167.9460000  85.2715000 213.8810000 168.8640000  83.7845000
 215.9160000 167.6530000  83.0855000 215.8800000 166.7360000  84.5715000
 215.6650000 162.8010000  82.5245000 216.2160000 162.8890000  83.4375000
 215.2500000 161.8190000  82.4515000 216.3190000 162.9750000  81.6955000
 213.6560000 163.6040000  83.7495000 213.2390000 162.6200000  83.7145000
 212.8640000 164.3240000  83.7745000 214.4490000 163.7310000  85.0635000
 215.5680000 162.6750000  85.0915000 216.7040000 162.9480000  84.6255000
 215.3160000 161.3820000  85.6485000 216.5250000 160.8580000  86.2025000
 216.2530000 159.4660000  86.8025000 217.4960000 158.9270000  87.3715000
 218.5110000 158.8150000  86.3155000 219.4170000 158.4230000  86.7295000
 218.1580000 158.1600000  85.5475000 218.7000000 159.7830000  85.8975000
 217.2370000 157.5980000  87.9445000 218.1420000 157.2050000  88.3585000
 216.4990000 157.6800000  88.7125000 216.8810000 156.9420000  87.1775000
 215.5140000 159.5460000  87.5715000 215.8990000 158.8110000  86.0345000
 217.2630000 160.7770000  85.4335000 216.8790000 161.5140000  86.9705000
 215.0700000 165.1390000  85.1535000 214.2910000 165.8740000  85.1335000
 215.6200000 165.2270000  86.0675000 215.7270000 165.2930000  84.3245000
 213.5720000 163.5220000  86.3055000 213.1380000 162.5450000  86.2795000
 212.7910000 164.2550000  86.3235000 214.3640000 163.6500000  87.6195000
 215.4660000 162.5760000  87.6605000 216.6070000 162.8250000  87.1935000
 215.1920000 161.2920000  88.2285000 216.3910000 160.7550000  88.7895000
 216.0960000 159.3720000  89.4035000 217.3290000 158.8180000  89.9805000
 218.3440000 158.6800000  88.9265000 219.2420000 158.2770000  89.3465000
 217.9800000 158.0240000  88.1655000 218.5490000 159.6400000  88.5005000
 217.0470000 157.4990000  90.5655000 217.9450000 157.0960000  90.9845000
 216.3100000 157.6010000  91.3315000 216.6830000 156.8410000  89.8035000
 215.3570000 159.4720000  90.1695000 215.7320000 158.7160000  88.6425000
 217.1300000 160.6520000  88.0235000 216.7550000 161.4120000  89.5515000
 215.0070000 165.0470000  87.6975000 214.2420000 165.7940000  87.6685000
 215.5580000 165.1360000  88.6105000 215.6690000 165.1830000  86.8665000
 213.4820000 163.4670000  88.8615000 213.0330000 162.4960000  88.8445000
 212.7130000 164.2130000  88.8715000 214.2750000 163.5950000  90.1755000
 214.9400000 164.9810000  90.2435000 216.0960000 165.1480000  89.7745000
 214.2440000 166.0810000  90.8355000 215.1870000 166.9880000  91.4125000
 214.4370000 168.1710000  92.0505000 215.4080000 169.1040000  92.6425000
 214.6910000 170.2340000  93.2525000 215.3980000 170.9120000  93.6835000
 214.1210000 170.7410000  92.5035000 214.0350000 169.8700000  94.0155000
 216.3090000 169.6040000  91.5955000 217.0140000 170.2830000  92.0265000
 215.7390000 170.1100000  90.8455000 216.8300000 168.7800000  91.1515000
 215.9400000 168.6300000  93.3435000 213.7810000 167.8080000  92.8135000
 213.8670000 168.6790000  91.3015000 215.8430000 167.3510000  90.6495000
 215.7580000 166.4800000  92.1605000 215.3590000 162.5020000  90.2295000
 215.9100000 162.5900000  91.1415000 214.8980000 161.5390000  90.1825000
 216.0240000 162.6190000  89.3985000 213.3870000 163.4380000  91.4185000
 212.9230000 162.4750000  91.4105000 212.6310000 164.1950000  91.4185000
 214.1800000 163.5650000  92.7325000 214.8670000 164.9430000  92.7875000
 216.0270000 165.0860000  92.3185000 214.1880000 166.0590000  93.3685000
 215.1460000 166.9550000  93.9375000 214.4130000 168.1570000  94.5635000
 215.3970000 169.0790000  95.1485000 214.6990000 170.2260000  95.7455000
 215.4150000 170.8980000  96.1715000 214.1360000 170.7350000  94.9905000
 214.0370000 169.8800000  96.5105000 216.3090000 169.5540000  94.0975000
 217.0240000 170.2260000  94.5225000 215.7480000 170.0630000  93.3425000
 216.8170000 168.7190000  93.6625000 215.9220000 168.6040000  95.8555000
 213.7490000 167.8120000  95.3285000 213.8530000 168.6660000  93.8085000
 215.8090000 167.3010000  93.1725000 215.7070000 166.4450000  94.6925000
 215.2460000 162.4560000  92.7985000 215.7980000 162.5440000  93.7105000
 214.7700000 161.5010000  92.7595000 215.9140000 162.5540000  91.9675000
 213.2880000 163.4360000  93.9755000 212.8080000 162.4780000  93.9755000
 212.5440000 164.2050000  93.9675000 214.0810000 163.5630000  95.2895000
 214.7910000 164.9280000  95.3315000 215.9520000 165.0490000  94.8645000
 214.1290000 166.0610000  95.9005000 215.0990000 166.9480000  96.4625000
 214.3850000 168.1670000  97.0765000 215.3830000 169.0800000  97.6535000
 214.7030000 170.2420000  98.2385000 215.4280000 170.9070000  98.6595000
 214.1500000 170.7530000  97.4785000 214.0330000 169.9160000  99.0075000
 216.3030000 169.5290000  96.5995000 217.0300000 170.1930000  97.0205000
 215.7520000 170.0400000  95.8385000 216.7990000 168.6820000  96.1745000
 215.8990000 168.6020000  98.3655000 213.7160000 167.8400000  97.8435000
 213.8340000 168.6780000  96.3155000 215.7690000 167.2750000  95.6955000
 215.6520000 166.4370000  97.2235000 215.1300000 162.4370000  95.3675000
 215.6810000 162.5250000  96.2805000 214.6380000 161.4880000  95.3375000
 215.8020000 162.5180000  94.5375000 213.1860000 163.4590000  96.5315000
 212.6900000 162.5110000  96.5415000 212.4540000 164.2390000  96.5155000
 213.9790000 163.5860000  97.8455000 214.7090000 164.9410000  97.8765000
 215.8740000 165.0380000  97.4105000 214.0640000 166.0890000  98.4335000
 215.0480000 166.9660000  98.9885000 214.3540000 168.2020000  99.5885000
 215.3650000 169.1040000 100.1595000 214.7030000 170.2840000 100.7315000
 215.4390000 170.9400000 101.1465000 214.1600000 170.7960000  99.9655000
 214.0270000 169.9750000 101.5015000 216.2950000 169.5290000  99.1015000
 217.0300000 170.1850000  99.5165000 215.7520000 170.0400000  98.3355000
 216.7770000 168.6690000  98.6845000 215.8720000 168.6260000 100.8755000
 213.6770000 167.8940000 100.3585000 213.8110000 168.7140000  98.8215000
 215.7250000 167.2750000  98.2195000 215.5910000 166.4540000  99.7545000
 215.0100000 162.4440000  97.9365000 215.5610000 162.5320000  98.8495000
 214.5030000 161.5040000  97.9145000 215.6820000 162.5060000  97.1065000
 213.0810000 163.5080000  99.0875000 212.5700000 162.5690000  99.1045000
 212.3610000 164.3000000  99.0635000 213.8730000 163.6360000 100.4025000
 214.8840000 162.4800000 100.5055000 216.0450000 162.6140000 100.0385000
 214.5050000 161.2510000 101.1325000 215.6540000 160.6470000 101.7305000
 215.2440000 159.3250000 102.4065000 216.4260000 158.7030000 103.0215000
 217.4330000 158.4330000 101.9855000 218.2930000 157.9800000 102.4325000
 217.0210000 157.7710000 101.2525000 217.7170000 159.3520000 101.5155000
 216.0350000 157.4410000 103.6665000 216.8950000 156.9880000 104.1135000
 215.3030000 157.6390000 104.4205000 215.6240000 156.7780000 102.9345000
 214.5110000 159.5220000 103.1605000 214.8330000 158.6640000 101.6745000
 216.3850000 160.4500000 100.9765000 216.0640000 161.3100000 102.4635000
 214.6260000 164.9800000 100.4185000 213.9240000 165.7830000 100.3475000
 215.1770000 165.0670000 101.3315000 215.3010000 165.0200000  99.5895000
 212.9720000 163.5850000 101.6435000 212.4450000 162.6540000 101.6685000
 212.2650000 164.3900000 101.6085000 213.7640000 163.7120000 102.9575000
 214.7570000 162.5410000 103.0735000 215.9190000 162.6530000 102.6075000
 214.3550000 161.3270000 103.7125000 215.4930000 160.7090000 104.3175000
 215.0620000 159.4000000 105.0055000 216.2320000 158.7650000 105.6295000
 217.2360000 158.4680000 104.5975000 218.0870000 158.0060000 105.0505000
 216.8140000 157.8060000 103.8705000 217.5350000 159.3770000 104.1185000
 215.8190000 157.5160000 106.2855000 216.6710000 157.0540000 106.7385000
 215.0910000 157.7320000 107.0365000 215.4000000 156.8540000 105.5585000
 214.3310000 159.6160000 105.7575000 214.6410000 158.7380000 104.2795000
 216.2230000 160.4920000 103.5665000 215.9140000 161.3710000 105.0445000
 214.5380000 165.0430000 102.9625000 213.8490000 165.8580000 102.8815000
 215.0900000 165.1320000 103.8755000 215.2160000 165.0660000 102.1345000
 212.8600000 163.6890000 104.1975000 212.3190000 162.7660000 104.2305000
 212.1660000 164.5040000 104.1545000 213.6530000 163.8160000 105.5115000
 214.6250000 162.6300000 105.6405000 215.7900000 162.7180000 105.1745000
 214.2030000 161.4280000 106.2905000 215.3310000 160.7980000 106.9045000
 214.8770000 159.5040000 107.6045000 216.0360000 158.8560000 108.2355000
 217.0360000 158.5320000 107.2085000 217.8800000 158.0610000 107.6675000
 216.6060000 157.8700000 106.4885000 217.3510000 159.4320000 106.7225000
 215.6020000 157.6200000 108.9035000 216.4450000 157.1480000 109.3635000
 214.8750000 157.8560000 109.6515000 215.1710000 156.9570000 108.1835000
 214.1480000 159.7390000 108.3525000 214.4460000 158.8410000 106.8835000
 216.0580000 160.5630000 106.1565000 215.7610000 161.4610000 107.6255000
 214.4480000 165.1340000 105.5045000 213.7730000 165.9590000 105.4145000
 215.0000000 165.2230000 106.4175000 215.1280000 165.1370000 104.6775000
 212.7460000 163.8190000 106.7505000 212.1900000 162.9060000 106.7915000
 212.0660000 164.6450000 106.6975000 213.5380000 163.9460000 108.0645000
 214.3560000 165.2510000 108.0475000 215.5270000 165.2550000 107.5865000
 213.7840000 166.4610000 108.5545000 214.8210000 167.2920000 109.0825000
 214.2040000 168.5940000 109.6285000 215.2690000 169.4500000 110.1705000
 214.6820000 170.6910000 110.6925000 215.4570000 171.3150000 111.0875000
 214.1780000 171.2060000 109.9025000 213.9840000 170.4570000 111.4685000
 216.2290000 169.7710000 109.1055000 217.0050000 170.3950000 109.5005000
 215.7250000 170.2880000 108.3155000 216.6580000 168.8680000 108.7255000
 213.5060000 168.3600000 110.4045000 213.7010000 169.1090000 108.8395000
 215.5190000 167.5260000 108.3065000 215.3250000 166.7760000 109.8725000
 214.4920000 162.7450000 108.2065000 215.0440000 162.8340000 109.1195000
 213.9260000 161.8390000 108.2185000 215.1720000 162.7300000 107.3805000
 212.6300000 163.9760000 109.3015000 212.0600000 163.0720000 109.3505000
 211.9650000 164.8120000 109.2405000 213.4240000 164.1030000 110.6155000
 214.3570000 162.8900000 110.7715000 215.5250000 162.9310000 110.3075000
 213.8950000 161.7150000 111.4435000 215.0000000 161.0610000 112.0725000
 214.5010000 159.7960000 112.7965000 215.6370000 159.1230000 113.4435000
 216.6300000 158.7470000 112.4265000 217.4570000 158.2570000 112.8975000
 216.1790000 158.0860000 111.7185000 216.9750000 159.6260000 111.9235000
 215.1630000 157.9150000 114.1345000 215.9890000 157.4260000 114.6065000
 214.4410000 158.1890000 114.8745000 214.7130000 157.2520000 113.4255000
 216.0570000 159.7430000 114.1065000 213.7790000 160.0690000 113.5365000
 214.0520000 159.1330000 112.0875000 215.7210000 160.7870000 111.3325000
 215.4500000 161.7230000 112.7815000 214.2620000 165.3940000 110.5855000
 213.6140000 166.2390000 110.4775000 214.8130000 165.4830000 111.4985000
 214.9420000 165.3600000 109.7615000 212.5140000 164.1600000 111.8505000
 211.9290000 163.2660000 111.9085000 211.8620000 165.0060000 111.7805000
 213.3070000 164.2870000 113.1645000 214.2200000 163.0600000 113.3335000
 215.3900000 163.0770000 112.8725000 213.7390000 161.9000000 114.0165000
 214.8310000 161.2340000 114.6545000 214.3120000 159.9850000 115.3895000
 215.4350000 159.2990000 116.0465000 216.4220000 158.8980000 115.0345000
 217.2410000 158.4000000 115.5115000 215.9630000 158.2370000 114.3305000
 216.7830000 159.7660000 114.5225000 214.9390000 158.1070000 116.7475000
 215.7570000 157.6080000 117.2245000 214.2220000 158.3990000 117.4845000
 214.4800000 157.4440000 116.0445000 213.5930000 160.2770000 116.1265000
 213.8520000 159.3230000 114.6865000 215.5500000 160.9410000 113.9185000
 215.2910000 161.8960000 115.3575000 214.1670000 165.5640000 113.1235000
 213.5320000 166.4180000 113.0055000 214.7170000 165.6530000 114.0375000
 214.8480000 165.5100000 112.3005000 212.3980000 164.3710000 114.3975000
 211.7970000 163.4880000 114.4635000 211.7580000 165.2270000 114.3175000
 213.1900000 164.4980000 115.7125000 214.0830000 163.2590000 115.8955000
 215.2540000 163.2520000 115.4355000 213.5810000 162.1120000 116.5885000
 214.6610000 161.4360000 117.2345000 214.1220000 160.2020000 117.9805000
 215.2320000 159.5040000 118.6455000 216.2140000 159.0780000 117.6395000
 217.0220000 158.5700000 118.1225000 215.7450000 158.4170000 116.9415000
 216.5900000 159.9340000 117.1205000 214.7150000 158.3270000 119.3585000
 215.5240000 157.8200000 119.8415000 214.0020000 158.6380000 120.0905000
 214.2470000 157.6660000 118.6605000 215.6700000 160.1250000 119.2975000
 213.4060000 160.5120000 118.7125000 213.6520000 159.5410000 117.2835000
 215.3760000 161.1240000 116.5025000 215.1300000 162.0980000 117.9325000
 214.0700000 165.7610000 115.6605000 213.4500000 166.6240000 115.5325000
 214.6210000 165.8500000 116.5725000 214.7510000 165.6870000 114.8385000
 212.2800000 164.6080000 116.9435000 211.6640000 163.7360000 117.0165000
 211.6540000 165.4740000 116.8525000 213.0720000 164.7360000 118.2565000
 213.9730000 165.9830000 118.1955000 215.1440000 165.8930000 117.7435000
 213.4770000 167.2460000 118.6515000 214.5630000 168.0300000 119.1535000
 214.0310000 169.3890000 119.6445000 215.1470000 170.1950000 120.1615000
 214.6380000 171.4920000 120.6295000 215.4500000 172.0790000 121.0045000
 214.1720000 172.0080000 119.8165000 213.9220000 171.3340000 121.4085000
 216.1300000 170.4110000 119.0915000 216.9430000 170.9990000 119.4665000
 215.6640000 170.9270000 118.2775000 216.5010000 169.4680000 118.7505000
 215.5810000 169.7130000 120.9215000 213.3150000 169.2310000 120.4235000
 213.5650000 169.9050000 118.8325000 215.2800000 168.1880000 118.3755000
 215.0290000 167.5140000 119.9665000 213.9450000 163.4820000 118.4535000
 214.4960000 163.5710000 119.3665000 213.3190000 162.6160000 118.4955000
 214.6260000 163.3920000 117.6335000 212.1610000 164.8740000 119.4855000
 211.5330000 164.0110000 119.5655000 211.5520000 165.7480000 119.3865000
 212.9540000 165.0010000 120.7995000 213.8060000 163.7370000 121.0095000
 214.9780000 163.6830000 120.5525000 213.2660000 162.6210000 121.7225000
 214.3220000 161.9220000 122.3855000 213.7390000 160.7210000 123.1545000
 214.8250000 160.0020000 123.8365000 215.7970000 159.5240000 122.8425000
 216.5870000 159.0010000 123.3385000 215.3070000 158.8650000 122.1555000
 216.2010000 160.3580000 122.3085000 214.2690000 158.8570000 124.5695000
 215.0600000 158.3330000 125.0655000 213.5640000 159.2050000 125.2935000
 213.7810000 158.1950000 123.8835000 213.0330000 161.0690000 123.8775000
 213.2520000 160.0630000 122.4685000 215.0280000 161.5740000 121.6625000
 214.8100000 162.5820000 123.0715000 213.8750000 166.2330000 120.7265000
 213.2840000 167.1130000 120.5795000 214.4260000 166.3210000 121.6385000
 214.5560000 166.1220000 119.9085000 212.0450000 165.1650000 122.0245000
 211.4020000 164.3130000 122.1135000 211.4500000 166.0480000 121.9155000
 212.8380000 165.2920000 123.3385000 213.6680000 164.0160000 123.5625000
 214.8390000 163.9400000 123.1085000 213.1070000 162.9170000 124.2855000
 214.1510000 162.2070000 124.9575000 213.5490000 161.0230000 125.7375000
 214.6220000 160.2950000 126.4275000 215.5870000 159.7900000 125.4395000
 216.3680000 159.2590000 125.9425000 215.0880000 159.1330000 124.7585000
 216.0050000 160.6120000 124.8985000 214.0470000 159.1640000 127.1715000
 214.8280000 158.6330000 127.6735000 213.3450000 159.5320000 127.8905000
 213.5490000 158.5050000 126.4915000 212.8460000 161.3910000 126.4565000
 213.0510000 160.3660000 125.0565000 214.8530000 161.8400000 124.2395000
 214.6490000 162.8660000 125.6385000 213.7780000 166.5080000 123.2545000
 213.2020000 167.3970000 123.0985000 214.3290000 166.5970000 124.1675000
 214.4580000 166.3780000 122.4385000 211.9290000 165.4830000 124.5605000
 211.2720000 164.6440000 124.6565000 211.3470000 166.3740000 124.4425000
 212.7220000 165.6110000 125.8745000 213.5310000 164.3230000 126.1125000
 214.7010000 164.2230000 125.6625000 212.9520000 163.2410000 126.8455000
 213.9830000 162.5200000 127.5265000 213.3590000 161.3540000 128.3165000
 214.4190000 160.6150000 129.0155000 215.3770000 160.0850000 128.0345000
 216.1480000 159.5460000 128.5435000 214.8700000 159.4290000 127.3595000
 215.8100000 160.8950000 127.4855000 213.8250000 159.5020000 129.7695000
 214.5960000 158.9630000 130.2785000 213.1290000 159.8870000 130.4835000
 213.3160000 158.8440000 129.0945000 214.8940000 161.2290000 129.6475000
 212.6620000 161.7400000 129.0305000 212.8520000 160.6980000 127.6415000
 214.6790000 162.1360000 126.8125000 214.4900000 163.1780000 128.2015000
 213.6820000 166.8100000 125.7795000 213.1190000 167.7060000 125.6155000
 214.2330000 166.8980000 126.6935000 214.3620000 166.6610000 124.9675000
 211.8140000 165.8280000 127.0935000 211.1440000 165.0000000 127.1955000
 211.2470000 166.7280000 126.9655000 212.6060000 165.9560000 128.4075000
 213.3940000 164.6580000 128.6585000 214.5640000 164.5340000 128.2115000
 212.7970000 163.5910000 129.4015000 213.8160000 162.8610000 130.0915000
 213.1720000 161.7140000 130.8915000 214.2180000 160.9640000 131.6005000
 215.1690000 160.4090000 130.6255000 215.9300000 159.8630000 131.1415000
 214.6510000 159.7550000 129.9565000 215.6150000 161.2070000 130.0695000
 213.6040000 159.8680000 132.3645000 214.3660000 159.3220000 132.8795000
 212.9130000 160.2720000 133.0735000 213.0880000 159.2130000 131.6945000
 212.4790000 162.1180000 131.6015000 212.6550000 161.0600000 130.2225000
 214.5060000 162.4580000 129.3815000 214.3320000 163.5170000 130.7605000
 213.5870000 167.1390000 128.3025000 213.0390000 168.0410000 128.1275000
 214.1370000 167.2270000 129.2165000 214.2650000 166.9700000 127.4935000
 211.7010000 166.1990000 129.6225000 211.0160000 165.3850000 129.7325000
 211.1490000 167.1080000 129.4845000 212.4940000 166.3260000 130.9375000
 213.4930000 167.4930000 130.8235000 214.6550000 167.2850000 130.3875000
 213.1000000 168.8120000 131.2125000 214.2430000 169.5290000 131.6875000
 213.8180000 170.9490000 132.1055000 214.9940000 171.6870000 132.5935000
 214.5900000 173.0420000 132.9935000 215.4440000 173.5790000 133.3475000
 214.1720000 173.5530000 132.1515000 213.8590000 172.9800000 133.7725000
 215.9990000 171.7700000 131.5245000 216.8530000 172.3080000 131.8785000
 215.5820000 172.2810000 130.6815000 216.2930000 170.7830000 131.2335000
 213.0880000 170.8890000 132.8845000 213.4030000 171.4600000 131.2645000
 214.9740000 169.5900000 130.9085000 214.6590000 169.0180000 132.5285000
 213.2600000 165.0180000 131.2025000 213.8130000 165.1070000 132.1155000
 212.5660000 164.2080000 131.2805000 213.9370000 164.8300000 130.3945000
 211.5900000 166.5980000 132.1485000 210.8940000 165.7940000 132.2645000
 211.0540000 167.5120000 132.0005000 212.3830000 166.7260000 133.4615000
 213.1280000 165.4070000 133.7415000 214.2940000 165.2370000 133.3005000
 212.4950000 164.3750000 134.5025000 213.4860000 163.6270000 135.2095000
 212.8040000 162.5170000 136.0295000 213.8240000 161.7470000 136.7565000
 214.7590000 161.1430000 135.7965000 215.5010000 160.5830000 136.3245000
 214.2220000 160.4930000 135.1385000 215.2310000 161.9150000 135.2265000
 213.1720000 160.6870000 137.5395000 213.9150000 160.1270000 138.0675000
 212.4920000 161.1280000 138.2375000 212.6350000 160.0370000 136.8815000
 214.3250000 162.3560000 137.3725000 212.1230000 162.9570000 136.7285000
 212.2670000 161.8670000 135.3715000 214.1650000 163.1880000 134.5105000
 214.0230000 164.2790000 135.8675000 213.4020000 167.8730000 133.3375000
 212.8840000 168.7900000 133.1435000 213.9520000 167.9620000 134.2505000
 214.0760000 167.6670000 132.5325000 211.7090000 166.9320000 134.2675000
 137.2400000 130.5410000  58.2755000 138.1320000 130.0870000  57.1035000
 137.7670000 130.5120000  56.1925000 138.1110000 129.0190000  57.0345000
 139.1360000 130.4130000  57.2725000 136.2350000 130.2140000  58.1065000
 137.2620000 131.6100000  58.3455000 137.7660000 129.9290000  59.5875000
 137.7360000 128.3940000  59.4855000 138.7370000 127.7730000  59.0425000
 136.5710000 127.6740000  59.8955000 136.9540000 126.3820000  60.3755000
 135.6990000 125.6060000  60.8165000 136.0920000 124.2790000  61.3105000
 136.7730000 123.5390000  60.2375000 137.0600000 122.5720000  60.5965000
 136.1120000 123.4290000  59.4055000 137.6450000 124.0790000  59.9305000
 134.8940000 123.5380000  61.7315000 135.1810000 122.5710000  62.0895000
 134.4000000 124.0750000  62.5125000 134.2330000 123.4270000  60.8985000
 136.7120000 124.3820000  62.0885000 135.2030000 126.1440000  61.5985000
 135.0370000 125.4960000  59.9845000 137.4490000 125.8450000  59.5945000
 137.6170000 126.4930000  61.2085000 139.2120000 130.4010000  59.8305000
 139.2340000 131.4680000  59.9005000 139.5770000 129.9760000  60.7415000
 139.8320000 130.0850000  59.0165000 136.9260000 130.3370000  60.8075000
 135.9170000 130.0090000  60.6755000 136.9400000 131.4030000  60.9135000
 137.4510000 129.7260000  62.1185000 137.3960000 128.1900000  62.0275000
 138.3830000 127.5500000  61.5805000 136.2230000 127.4910000  62.4505000
 136.5880000 126.1970000  62.9355000 135.3240000 125.4440000  63.3925000
 135.7000000 124.1140000  63.8905000 136.3620000 123.3570000  62.8185000
 136.6350000 122.3880000  63.1805000 135.6910000 123.2520000  61.9915000
 137.2390000 123.8800000  62.5015000 134.4940000 123.3950000  64.3265000
 134.7670000 122.4270000  64.6895000 134.0130000 123.9460000  65.1075000
 133.8230000 123.2890000  63.4995000 134.8440000 125.9950000  64.1735000
 134.6550000 125.3400000  62.5655000 137.0690000 125.6470000  62.1555000
 137.2590000 126.3030000  63.7625000 138.9070000 130.1740000  62.3475000
 138.9470000 131.2410000  62.4105000 139.2720000 129.7490000  63.2595000
 139.5150000 129.8430000  61.5315000 136.6280000 130.1550000  63.3415000
 135.6130000 129.8430000  63.2195000 136.6610000 131.2210000  63.4425000
 137.1530000 129.5440000  64.6535000 137.0730000 128.0090000  64.5735000
 138.0450000 127.3500000  64.1225000 135.8910000 127.3310000  65.0095000
 136.2390000 126.0350000  65.5005000 134.9670000 125.3060000  65.9705000
 135.3250000 123.9720000  66.4765000 135.9650000 123.1980000  65.4035000
 136.2260000 122.2270000  65.7705000 135.2870000 123.0980000  64.5825000
 136.8490000 123.7050000  65.0755000 134.1110000 123.2770000  66.9245000
 134.3700000 122.3050000  67.2915000 133.6450000 123.8400000  67.7055000
 133.4320000 123.1750000  66.1035000 134.5010000 125.8690000  66.7525000
 134.2900000 125.2060000  65.1505000 136.7040000 125.4720000  64.7195000
 136.9180000 126.1350000  66.3215000 138.6180000 129.9700000  64.8675000
 138.6750000 131.0370000  64.9245000 138.9830000 129.5450000  65.7805000
 139.2140000 129.6230000  64.0495000 136.3480000 129.9940000  65.8795000
 135.3260000 129.6980000  65.7665000 136.3970000 131.0590000  65.9735000
 136.8730000 129.3830000  67.1925000 138.3450000 129.7860000  67.3945000
 139.2650000 129.0610000  66.9335000 138.6670000 130.9850000  68.1045000
 139.9270000 130.8260000  68.7605000 140.2730000 132.1170000  69.5245000
 141.5690000 131.9550000  70.2005000 141.8990000 133.1860000  70.9295000
 142.8420000 133.0680000  71.4205000 141.9560000 134.0040000  70.2425000
 141.1410000 133.3840000  71.6575000 142.6120000 131.6820000  69.2005000
 143.5550000 131.5640000  69.6915000 142.6690000 132.5000000  68.5125000
 142.3710000 130.7850000  68.6695000 139.5140000 132.3160000  70.2535000
 140.3310000 132.9350000  68.8385000 140.6860000 130.6280000  68.0325000
 139.8690000 130.0080000  69.4475000 136.7660000 127.8480000  67.1215000
 137.1320000 127.4230000  68.0325000 135.7430000 127.5680000  66.9805000
 137.3510000 127.4870000  66.3015000 136.0820000 129.8540000  68.4215000
 135.0550000 129.5720000  68.3175000 136.1510000 130.9190000  68.5065000
 136.6080000 129.2410000  69.7325000 138.0870000 129.6230000  69.9215000
 138.9920000 128.8810000  69.4585000 138.4340000 130.8210000  70.6215000
 139.6960000 130.6460000  71.2695000 140.0690000 131.9380000  72.0235000
 141.3660000 131.7570000  72.6895000 141.7230000 132.9890000  73.4085000
 142.6670000 132.8570000  73.8935000 141.7870000 133.8010000  72.7155000
 140.9720000 133.2030000  74.1415000 142.3980000 131.4620000  71.6845000
 143.3430000 131.3330000  72.1685000 142.4620000 132.2740000  70.9905000
 142.1380000 130.5660000  71.1605000 139.3200000 132.1520000  72.7555000
 140.1340000 132.7490000  71.3305000 140.4470000 130.4310000  70.5375000
 139.6320000 129.8340000  71.9625000 136.4760000 127.7090000  69.6735000
 136.8410000 127.2830000  70.5845000 135.4490000 127.4430000  69.5425000
 137.0490000 127.3330000  68.8515000 135.8340000 129.7330000  70.9645000
 134.8020000 129.4690000  70.8705000 135.9200000 130.7990000  71.0425000
 136.3600000 129.1220000  72.2765000 137.8470000 129.4810000  72.4525000
 138.7360000 128.7210000  71.9875000 138.2180000 130.6780000  73.1405000
 139.4820000 130.4860000  73.7815000 139.8800000 131.7760000  74.5235000
 141.1800000 131.5800000  75.1825000 141.5620000 132.8080000  75.8905000
 142.5080000 132.6670000  76.3695000 141.6330000 133.6170000  75.1915000
 140.8210000 133.0410000  76.6275000 142.1980000 131.2610000  74.1705000
 143.1440000 131.1190000  74.6485000 142.2710000 132.0690000  73.4715000
 141.9220000 130.3650000  73.6545000 141.1130000 130.8260000  75.8355000
 139.1400000 132.0070000  75.2605000 139.9530000 132.5820000  73.8255000
 140.2230000 130.2550000  73.0455000 139.4100000 129.6790000  74.4795000
 136.2030000 127.5910000  72.2275000 136.5680000 127.1660000  73.1395000
 135.1710000 127.3420000  72.1065000 136.7640000 127.2020000  71.4035000
 135.6040000 129.6340000  73.5105000 134.5670000 129.3840000  73.4265000
 135.7070000 130.6980000  73.5815000 136.1290000 129.0220000  74.8225000
 137.6230000 129.3580000  74.9845000 138.4970000 128.5810000  74.5185000
 138.0170000 130.5530000  75.6635000 139.2830000 130.3470000  76.2965000
 139.7090000 131.6330000  77.0275000 141.0100000 131.4200000  77.6765000
 141.4160000 132.6490000  78.3745000 142.3640000 132.4940000  78.8465000
 141.4950000 133.4500000  77.6695000 140.6840000 132.8960000  79.1145000
 142.0150000 131.0790000  76.6595000 142.9640000 130.9250000  77.1325000
 142.0950000 131.8810000  75.9545000 141.7200000 130.1850000  76.1515000
 138.9770000 131.8810000  77.7675000 139.7880000 132.4340000  76.3225000
 140.0150000 130.0980000  75.5565000 139.2040000 129.5450000  76.9995000
 135.9470000 127.4940000  74.7845000 136.3130000 127.0680000  75.6965000
 134.9110000 127.2590000  74.6725000 136.4960000 127.0890000  73.9595000
 135.3910000 129.5540000  76.0585000 134.3500000 129.3210000  75.9845000
 135.5120000 130.6150000  76.1225000 135.9160000 128.9430000  77.3715000
 135.7100000 127.4160000  77.3445000 136.6090000 126.6680000  76.8825000
 134.4950000 126.8510000  77.8465000 134.7580000 125.5460000  78.3685000
 133.4510000 124.9370000  78.9075000 133.7200000 123.5950000  79.4445000
 134.2560000 122.7390000  78.3755000 134.4530000 121.7620000  78.7655000
 133.5420000 122.6690000  77.5835000 135.1640000 123.1630000  78.0005000
 132.4730000 123.0140000  79.9595000 132.6690000 122.0370000  80.3505000
 132.0860000 123.6370000  80.7375000 131.7590000 122.9430000  79.1675000
 134.3900000 123.6610000  80.1845000 133.0620000 125.5600000  79.6855000
 132.7370000 124.8670000  78.1165000 135.1460000 124.9240000  77.5905000
 135.4740000 125.6160000  79.1605000 137.4170000 129.2560000  77.5185000
 137.5600000 130.3160000  77.5365000 137.7810000 128.8310000  78.4305000
 137.9510000 128.8380000  76.6915000 135.1950000 129.4940000  78.6105000
 134.1500000 129.2780000  78.5445000 135.3350000 130.5550000  78.6655000
 135.7200000 128.8820000  79.9225000 137.2280000 129.1720000  80.0575000
 138.0680000 128.3610000  79.5885000 137.6710000 130.3620000  80.7145000
 138.9380000 130.1220000  81.3305000 139.4160000 131.4040000  82.0385000
 140.7200000 131.1580000  82.6715000 141.1750000 132.3800000  83.3465000
 142.1240000 132.2010000  83.8065000 141.2690000 133.1690000  82.6305000
 140.4630000 132.6600000  84.0945000 141.6980000 130.7710000  81.6445000
 142.6470000 130.5920000  82.1055000 141.7920000 131.5590000  80.9275000
 141.3660000 129.8810000  81.1525000 140.6310000 130.4200000  83.3405000
 138.7050000 131.6840000  82.7855000 139.5110000 132.1920000  81.3225000
 139.6500000 129.8410000  80.5825000 138.8440000 129.3320000  82.0465000
 135.4900000 127.3590000  79.9065000 135.8550000 126.9350000  80.8185000
 134.4440000 127.1590000  79.8135000 136.0110000 126.9280000  79.0785000
 135.0190000 129.4530000  81.1625000 133.9700000 129.2520000  81.1065000
 135.1750000 130.5120000  81.2105000 135.5440000 128.8410000  82.4745000
 135.2890000 127.3240000  82.4715000 136.1560000 126.5400000  82.0055000
 134.0650000 126.8040000  82.9985000 134.2930000 125.4970000  83.5325000
 132.9760000 124.9370000  84.1005000 133.2100000 123.5960000  84.6495000
 133.7000000 122.7080000  83.5845000 133.8720000 121.7300000  83.9845000
 132.9720000 122.6520000  82.8045000 134.6160000 123.0970000  83.1905000
 131.9520000 123.0600000  85.1915000 132.1230000 122.0830000  85.5915000
 131.5960000 123.7050000  85.9665000 131.2230000 123.0040000  84.4105000
 133.8920000 123.6470000  85.3795000 132.6190000 125.5830000  84.8755000
 132.2470000 124.8810000  83.3205000 134.6490000 124.8520000  82.7585000
 135.0230000 125.5550000  84.3135000 137.0560000 129.1070000  82.5955000
 137.2340000 130.1630000  82.5975000 137.4210000 128.6830000  83.5075000
 137.5650000 128.6620000  81.7655000 134.8610000 129.4310000  83.7155000
 133.8070000 129.2480000  83.6695000 135.0340000 130.4870000  83.7555000
 135.3860000 128.8200000  85.0285000 136.9040000 129.0620000  85.1375000
 137.7100000 128.2190000  84.6665000 137.3940000 130.2460000  85.7715000
 138.6620000 129.9730000  86.3715000 139.1920000 131.2470000  87.0555000
 140.4960000 130.9660000  87.6725000 141.0010000 132.1820000  88.3245000
 141.9510000 131.9780000  88.7735000 141.1100000 132.9590000  87.5975000
 140.3110000 132.4950000  89.0795000 141.4460000 130.5360000  86.6365000
 142.3960000 130.3320000  87.0855000 141.5550000 131.3120000  85.9085000
 141.0790000 129.6510000  86.1615000 138.5010000 131.5600000  87.8105000
 139.3020000 132.0240000  86.3285000 139.3540000 129.6590000  85.6175000
 138.5540000 129.1960000  87.0995000 135.1060000 127.3060000  85.0365000
 135.4710000 126.8800000  85.9475000 134.0520000 127.1370000  84.9605000
 135.6010000 126.8470000  84.2065000 134.7220000 129.4290000  86.2715000
 133.6660000 129.2620000  86.2335000 134.9130000 130.4820000  86.3015000
 135.2480000 128.8170000  87.5835000 136.7690000 129.0360000  87.6785000
 137.5580000 128.1760000  87.2085000 137.2830000 130.2150000  88.3025000
 138.5510000 129.9250000  88.8955000 139.1060000 131.1960000  89.5665000
 140.4110000 130.8980000  90.1755000 140.9400000 132.1110000  90.8165000
 141.8900000 131.8950000  91.2595000 141.0570000 132.8810000  90.0835000
 140.2600000 132.4390000  91.5745000 141.3450000 130.4460000  89.1345000
 142.2960000 130.2300000  89.5785000 141.4620000 131.2160000  88.4005000
 140.9610000 129.5640000  88.6685000 140.3020000 130.1800000  90.8625000
 138.4260000 131.5250000  90.3245000 139.2220000 131.9650000  88.8335000
 139.2320000 129.5960000  88.1385000 138.4360000 129.1560000  89.6285000
 134.9420000 127.3080000  87.6035000 135.3080000 126.8810000  88.5145000
 133.8870000 127.1560000  87.5365000 135.4240000 126.8360000  86.7725000
 134.6020000 129.4450000  88.8265000 133.5430000 129.2950000  88.7975000
 134.8100000 130.4950000  88.8495000 135.1270000 128.8340000  90.1385000
 136.6520000 129.0280000  90.2225000 137.4250000 128.1530000  89.7515000
 137.1910000 130.2020000  90.8345000 138.4590000 129.8970000  91.4195000
 139.0390000 131.1620000  92.0785000 140.3430000 130.8480000  92.6795000
 140.8970000 132.0550000  93.3085000 141.8460000 131.8270000  93.7455000
 141.0190000 132.8190000  92.5685000 140.2280000 132.4000000  94.0685000
 141.2620000 130.3740000  91.6345000 142.2120000 130.1450000  92.0725000
 141.3850000 131.1380000  90.8955000 140.8600000 129.4940000  91.1765000
 138.3700000 131.5070000  92.8385000 139.1620000 131.9250000  91.3395000
 139.1290000 129.5520000  90.6595000 138.3360000 129.1330000  92.1585000
 134.7990000 127.3290000  90.1715000 135.1640000 126.9030000  91.0825000
 133.7400000 127.1930000  90.1125000 135.2660000 126.8440000  89.3395000
 134.5010000 129.4780000  91.3835000 133.4400000 129.3450000  91.3625000
 134.7260000 130.5250000  91.3985000 135.0260000 128.8670000  92.6955000
 134.6750000 127.3690000  92.7395000 135.4760000 126.5210000  92.2705000
 133.4370000 126.9430000  93.3155000 133.5990000 125.6380000  93.8785000
 132.2660000 125.1790000  94.4985000 132.4320000 123.8370000  95.0765000
 132.8310000 122.8950000  94.0215000 132.9520000 121.9180000  94.4425000
 132.0770000 122.8670000  93.2655000 133.7570000 123.2140000  93.5915000
 131.1590000 123.4000000  95.6685000 131.2780000 122.4230000  96.0895000
 130.8690000 124.0850000  96.4365000 130.4030000 123.3710000  94.9115000
 133.1370000 123.8650000  95.7845000 131.9740000 125.8650000  95.2665000
 131.5110000 125.1510000  93.7415000 133.8880000 124.9530000  93.1105000
 134.3540000 125.6660000  94.6355000 136.5560000 129.0380000  92.7655000
 136.8010000 130.0780000  92.7335000 136.9210000 128.6130000  93.6765000
 137.0080000 128.5400000  91.9335000 134.4210000 129.5300000  93.9395000
 133.3570000 129.4140000  93.9285000 134.6630000 130.5730000  93.9455000
 134.9460000 128.9190000  95.2525000 134.5700000 127.4280000  95.3095000
 135.3540000 126.5620000  94.8385000 133.3320000 127.0250000  95.8975000
 133.4750000 125.7220000  96.4675000 132.1390000 125.2870000  97.1015000
 132.2880000 123.9480000  97.6865000 132.6650000 122.9920000  96.6345000
 132.7710000 122.0160000  97.0605000 131.9030000 122.9710000  95.8835000
 133.5910000 123.2940000  96.1945000 131.0130000 123.5350000  98.2905000
 131.1210000 122.5580000  98.7165000 130.7390000 124.2300000  99.0565000
 130.2510000 123.5130000  97.5395000 132.9990000 123.9680000  98.3895000
 131.8660000 125.9840000  97.8665000 131.3790000 125.2680000  96.3495000
 133.7480000 125.0270000  95.7025000 134.2360000 125.7430000  97.2195000
 136.4780000 129.0650000  95.3085000 136.7400000 130.1020000  95.2695000
 136.8430000 128.6400000  96.2215000 136.9160000 128.5550000  94.4775000
 134.3610000 129.6000000  96.4975000 133.2960000 129.5020000  96.4945000
 134.6200000 130.6390000  96.4945000 134.8860000 128.9890000  97.8095000
 134.4870000 127.5040000  97.8785000 135.2520000 126.6240000  97.4075000
 133.2450000 127.1260000  98.4785000 133.3730000 125.8230000  99.0565000
 132.0350000 125.4170000  99.7025000 132.1650000 124.0770000 100.2965000
 132.5180000 123.1090000  99.2475000 132.6130000 122.1350000  99.6795000
 131.7520000 123.0960000  98.5025000 133.4470000 123.3920000  98.7985000
 130.8890000 123.6900000 100.9125000 130.9840000 122.7140000 101.3445000
 130.6330000 124.3940000 101.6755000 130.1210000 123.6740000 100.1675000
 131.7790000 126.1210000 100.4655000 131.2700000 125.4030000  98.9575000
 133.6280000 125.1190000  98.2935000 134.1400000 125.8380000  99.8025000
 136.4210000 129.1100000  97.8535000 136.6990000 130.1430000  97.8055000
 136.7850000 128.6850000  98.7655000 136.8440000 128.5870000  97.0225000
 134.3220000 129.6870000  99.0545000 133.2550000 129.6060000  99.0605000
 134.5980000 130.7220000  99.0435000 134.8480000 129.0760000 100.3665000
 134.4240000 127.5990000 100.4495000 135.1710000 126.7030000  99.9775000
 133.1800000 127.2440000 101.0605000 133.2920000 125.9440000 101.6455000
 131.9530000 125.5620000 102.3045000 132.0660000 124.2250000 102.9065000
 132.3950000 123.2450000 101.8605000 132.4780000 122.2720000 102.2985000
 131.6220000 123.2390000 101.1215000 133.3240000 123.5110000 101.4025000
 130.7880000 123.8620000 103.5345000 130.8690000 122.8890000 103.9725000
 130.5500000 124.5750000 104.2945000 130.0140000 123.8560000 102.7955000
 132.7880000 124.2320000 103.5965000 131.7130000 126.2760000 103.0655000
 131.1810000 125.5560000 101.5655000 133.5310000 125.2310000 100.8855000
 134.0650000 125.9500000 102.3845000 136.3840000 129.1730000 100.3975000
 136.6790000 130.2000000 100.3415000 136.7480000 128.7480000 101.3095000
 136.7930000 128.6370000  99.5665000 134.3030000 129.7920000 101.6105000
 133.2360000 129.7280000 101.6245000 134.5960000 130.8220000 101.5905000
 134.8290000 129.1800000 102.9225000 136.3670000 129.2530000 102.9435000
 137.0470000 128.3040000 102.4755000 137.0210000 130.3980000 103.4955000
 138.2830000 130.0070000 104.0445000 138.9880000 131.2410000 104.6385000
 140.2850000 130.8410000 105.2015000 140.9580000 132.0170000 105.7695000
 141.9030000 131.7250000 106.1795000 141.1130000 132.7440000 105.0005000
 140.3480000 132.4380000 106.5415000 141.1210000 130.2600000 104.1415000
 142.0660000 129.9690000 104.5515000 141.2760000 130.9870000 103.3725000
 140.6320000 129.4040000 103.7285000 140.1400000 130.1610000 105.9215000
 138.3790000 131.6630000 105.4105000 139.1430000 131.9690000 103.8695000
 138.8920000 129.5860000 103.2725000 138.1280000 129.2800000 104.8135000
 134.3820000 127.7100000 103.0185000 134.7470000 127.2840000 103.9295000
 133.3140000 127.6590000 103.0025000 134.7770000 127.1640000 102.1865000
 134.3060000 129.9130000 104.1665000 133.2370000 129.8660000 104.1895000
 134.6140000 130.9380000 104.1375000 134.8310000 129.3010000 105.4785000
 134.3630000 127.8400000 105.5865000 135.0730000 126.9140000 105.1175000
 133.1180000 127.5330000 106.2225000 133.1960000 126.2370000 106.8215000
 131.8550000 125.9080000 107.5055000 131.9340000 124.5770000 108.1225000
 132.2160000 123.5730000 107.0855000 132.2740000 122.6030000 107.5355000
 131.4330000 123.5820000 106.3585000 133.1460000 123.8020000 106.6115000
 130.6550000 124.2620000 108.7755000 130.7120000 123.2920000 109.2235000
 130.4510000 124.9920000 109.5285000 129.8710000 124.2710000 108.0465000
 132.6670000 124.5670000 108.8035000 131.6500000 126.6390000 108.2595000
 131.0720000 125.9190000 106.7775000 133.4000000 125.5080000 106.0685000
 133.9790000 126.2280000 107.5495000 136.3710000 129.3490000 105.4865000
 136.6970000 130.3650000 105.4105000 136.7360000 128.9240000 106.3985000
 136.7490000 128.7900000 104.6565000 134.3300000 130.0510000 106.7215000
 133.2610000 130.0200000 106.7535000 134.6540000 131.0690000 106.6835000
 134.8560000 129.4390000 108.0335000 134.3640000 127.9850000 108.1545000
 135.0560000 127.0450000 107.6855000 133.1190000 127.7030000 108.8015000
 133.1800000 126.4100000 109.4095000 131.8400000 126.1080000 110.1045000
 131.9030000 124.7800000 110.7305000 132.1590000 123.7640000 109.6985000
 132.2060000 122.7960000 110.1535000 131.3710000 123.7820000 108.9765000
 133.0900000 123.9750000 109.2145000 130.6240000 124.4890000 111.3945000
 130.6680000 123.5220000 111.8485000 130.4370000 125.2270000 112.1455000
 129.8340000 124.5070000 110.6725000 132.6400000 124.7630000 111.4055000
 131.6530000 126.8470000 110.8565000 131.0520000 126.1250000 109.3835000
 133.3660000 125.6720000 108.6585000 133.9690000 126.3940000 110.1305000
 136.3960000 129.4610000 108.0295000 136.7370000 130.4710000 107.9445000
 136.7600000 129.0360000 108.9415000 136.7590000 128.8900000 107.2005000
 134.3760000 130.2030000 109.2755000 133.3070000 130.1930000 109.3145000
 134.7170000 131.2170000 109.2275000 134.9010000 129.5920000 110.5875000
 136.4410000 129.5890000 110.5735000 137.0630000 128.6000000 110.1085000
 137.1620000 130.7120000 111.0875000 138.4160000 130.2710000 111.6155000
 139.1940000 131.4800000 112.1685000 140.4820000 131.0260000 112.7115000
 141.2240000 132.1790000 113.2405000 142.1620000 131.8490000 113.6345000
 141.3960000 132.8850000 112.4535000 140.6540000 132.6440000 114.0175000
 141.2650000 130.3870000 111.6445000 142.2040000 130.0580000 112.0385000
 141.4380000 131.0910000 110.8575000 140.7250000 129.5480000 111.2595000
 138.6240000 131.9440000 112.9465000 139.3650000 132.1830000 111.3825000
 138.9860000 129.8050000 110.8385000 138.2430000 129.5660000 112.4015000
 134.3860000 128.1470000 110.7215000 134.7510000 127.7220000 111.6335000
 133.3170000 128.1480000 110.7315000 134.7340000 127.5670000 109.8935000
 134.4430000 130.3710000 111.8265000 133.3750000 130.3780000 111.8755000
 134.8000000 131.3810000 111.7715000 134.9680000 129.7600000 113.1395000
 136.5080000 129.7330000 113.1145000 137.1120000 128.7320000 112.6515000
 137.2510000 130.8480000 113.6155000 138.5020000 130.3900000 114.1365000
 139.3030000 131.5900000 114.6765000 140.5870000 131.1190000 115.2125000
 141.3520000 132.2630000 115.7285000 142.2870000 131.9220000 116.1175000
 141.5280000 132.9600000 114.9365000 140.7950000 132.7420000 116.5065000
 141.3530000 130.4610000 114.1445000 142.2880000 130.1180000 114.5335000
 141.5300000 131.1570000 113.3525000 140.7960000 129.6270000 113.7685000
 138.7450000 132.0680000 115.4555000 139.4790000 132.2860000 113.8855000
 139.0580000 129.9090000 113.3585000 138.3240000 129.6930000 114.9295000
 134.4320000 128.3250000 113.2875000 134.7950000 127.8990000 114.1985000
 133.3640000 128.3440000 113.3045000 134.7640000 127.7330000 112.4595000
 134.5320000 130.5560000 114.3775000 133.4640000 130.5800000 114.4325000
 134.9040000 131.5590000 114.3125000 135.0570000 129.9450000 115.6895000
 136.5960000 129.8930000 115.6535000 137.1800000 128.8780000 115.1925000
 137.3610000 130.9980000 116.1415000 138.6080000 130.5230000 116.6565000
 139.4310000 131.7130000 117.1835000 140.7130000 131.2260000 117.7135000
 141.5000000 132.3610000 118.2155000 142.4330000 132.0070000 118.6005000
 141.6820000 133.0500000 117.4175000 140.9570000 132.8540000 118.9945000
 141.4600000 130.5480000 116.6435000 142.3930000 130.1930000 117.0285000
 141.6410000 131.2360000 115.8445000 140.8870000 129.7210000 116.2775000
 138.8890000 132.2060000 117.9635000 139.6140000 132.4010000 116.3865000
 139.1500000 130.0300000 115.8785000 138.4260000 129.8350000 117.4545000
 134.4990000 128.5190000 115.8505000 134.8630000 128.0930000 116.7625000
 133.4310000 128.5540000 115.8765000 134.8160000 127.9160000 115.0245000
 134.6440000 130.7540000 116.9265000 133.5770000 130.7960000 116.9895000
 135.0310000 131.7500000 116.8515000 135.1690000 130.1430000 118.2385000
 136.7060000 130.0660000 118.1915000 137.2700000 129.0400000 117.7325000
 137.4920000 131.1620000 118.6665000 138.7350000 130.6710000 119.1755000
 139.5820000 131.8510000 119.6875000 140.8590000 131.3460000 120.2115000
 141.6670000 132.4720000 120.7005000 142.5970000 132.1060000 121.0815000
 141.8540000 133.1530000 119.8975000 141.1380000 132.9790000 121.4805000
 141.5870000 130.6510000 119.1405000 142.5170000 130.2830000 119.5215000
 141.7740000 131.3300000 118.3365000 140.9970000 129.8300000 118.7845000
 139.0520000 132.3570000 120.4685000 139.7690000 132.5300000 118.8845000
 139.2650000 130.1640000 118.3965000 138.5480000 129.9900000 119.9795000
 134.5890000 128.7270000 118.4125000 134.9540000 128.3020000 119.3245000
 133.5220000 128.7810000 118.4455000 134.8900000 128.1150000 117.5885000
 134.7770000 130.9680000 119.4725000 133.7120000 131.0260000 119.5435000
 135.1810000 131.9560000 119.3885000 135.3030000 130.3570000 120.7855000
 136.8380000 130.2540000 120.7265000 137.3830000 129.2160000 120.2695000
 137.6450000 131.3410000 121.1885000 138.8830000 130.8330000 121.6925000
 139.7520000 132.0020000 122.1905000 141.0260000 131.4810000 122.7075000
 141.8550000 132.5960000 123.1835000 142.7830000 132.2160000 123.5595000
 142.0470000 133.2690000 122.3745000 141.3390000 133.1150000 123.9645000
 141.7340000 130.7660000 121.6355000 142.6610000 130.3870000 122.0115000
 141.9260000 131.4390000 120.8265000 141.1300000 129.9540000 121.2895000
 139.2370000 132.5220000 122.9715000 139.9460000 132.6740000 121.3815000
 139.3980000 130.3130000 120.9125000 138.6910000 130.1600000 122.5015000
 134.7010000 128.9500000 120.9725000 135.0660000 128.5260000 121.8845000
 133.6360000 129.0220000 121.0135000 134.9860000 128.3290000 120.1505000
 134.9340000 131.1950000 122.0165000 133.8690000 131.2710000 122.0955000
 135.3520000 132.1760000 121.9225000 135.4590000 130.5840000 123.3295000
 134.8370000 129.1900000 123.5305000 135.4130000 128.1710000 123.0705000
 133.6030000 129.0530000 124.2395000 133.5690000 127.7830000 124.8965000
 132.2400000 127.6380000 125.6615000 132.2040000 126.3330000 126.3365000
 132.3150000 125.2610000 125.3365000 132.2890000 124.3100000 125.8285000
 131.5000000 125.3290000 124.6495000 133.2380000 125.3630000 124.8055000
 130.9360000 126.1940000 127.0665000 130.9100000 125.2430000 127.5575000
 130.8560000 126.9720000 127.7935000 130.1200000 126.2610000 126.3785000
 132.9680000 126.2690000 126.9795000 132.1590000 128.4180000 126.3885000
 131.4240000 127.7060000 124.9735000 133.6480000 127.0040000 124.1695000
 134.3860000 127.7160000 125.5845000 136.9920000 130.4560000 123.2585000
 137.4240000 131.4250000 123.1175000 137.3560000 130.0310000 124.1695000
 137.2600000 129.8240000 122.4375000 135.1120000 131.4350000 124.5585000
 134.0500000 131.5290000 124.6435000 135.5460000 132.4100000 124.4545000
 135.6370000 130.8240000 125.8705000 134.9960000 129.4420000 126.0855000
 135.5520000 128.4110000 125.6275000 133.7640000 129.3320000 126.8045000
 133.7140000 128.0660000 127.4705000 132.3900000 127.9460000 128.2455000
 132.3380000 126.6460000 128.9305000 132.4240000 125.5670000 127.9365000
 132.3870000 124.6200000 128.4345000 131.6030000 125.6440000 127.2545000
 133.3440000 125.6500000 127.3975000 131.0730000 126.5320000 129.6705000
 131.0350000 125.5860000 130.1685000 131.0110000 127.3180000 130.3925000
 130.2520000 126.6090000 128.9885000 132.3270000 128.7330000 128.9695000
 131.5700000 128.0240000 127.5645000 133.7770000 127.2810000 126.7475000
 134.5360000 127.9900000 128.1525000 137.1680000 130.6720000 125.7875000
 137.6160000 131.6330000 125.6385000 137.5330000 130.2470000 126.6995000
 137.4190000 130.0300000 124.9705000 135.3150000 131.6900000 127.0955000
 134.2550000 131.8020000 127.1885000 135.7640000 132.6560000 126.9825000
 135.8410000 131.0790000 128.4075000 137.3660000 130.9000000 128.3165000
 137.8500000 129.8290000 127.8695000 138.2370000 131.9550000 128.7395000
 139.4600000 131.3970000 129.2255000 140.3960000 132.5320000 129.6815000
 141.6540000 131.9590000 130.1805000 142.5480000 133.0410000 130.6155000
 143.4640000 132.6240000 130.9785000 142.7530000 133.6890000 129.7885000
 142.0750000 133.6000000 131.3965000 142.3010000 131.1900000 129.1075000
 143.2180000 130.7730000 129.4715000 142.5080000 131.8370000 128.2805000
 141.6520000 130.4020000 128.7915000 141.4620000 131.3540000 130.9545000
 139.9250000 133.0910000 130.4635000 140.6020000 133.1780000 128.8555000
 139.9310000 130.8370000 128.4445000 139.2540000 130.7490000 130.0525000
 135.1760000 129.7080000 128.6365000 135.5410000 129.2830000 129.5485000
 134.1170000 129.8310000 128.6995000 135.4130000 129.0570000 127.8215000
 135.5400000 131.9560000 129.6305000 134.4830000 132.0870000 129.7305000
 136.0040000 132.9140000 129.5075000 136.0660000 131.3450000 130.9425000
 137.5900000 131.1420000 130.8415000 138.0510000 130.0600000 130.3975000
 138.4780000 132.1850000 131.2515000 139.6960000 131.6110000 131.7315000
 140.6530000 132.7340000 132.1725000 141.9060000 132.1440000 132.6655000
 142.8200000 133.2140000 133.0875000 143.7310000 132.7850000 133.4465000
 143.0290000 133.8530000 132.2555000 142.3630000 133.7860000 133.8695000
 142.5330000 131.3580000 131.5935000 143.4450000 130.9290000 131.9525000
 142.7440000 131.9960000 130.7605000 141.8680000 130.5790000 131.2865000
 140.1970000 133.3050000 132.9545000 140.8640000 133.3710000 131.3415000
 140.1520000 131.0390000 130.9505000 139.4860000 130.9720000 132.5635000
 135.3820000 129.9870000 131.1855000 135.7460000 129.5620000 132.0975000
 134.3230000 130.1280000 131.2555000 135.6010000 129.3270000 130.3715000
 135.7890000 132.2360000 132.1615000 134.7350000 132.3830000 132.2695000
 136.2670000 133.1860000 132.0295000 136.3150000 131.6250000 133.4735000
 135.6120000 130.2800000 133.7305000 136.1070000 129.2140000 133.2805000
 134.3940000 130.2430000 134.4785000 134.2980000 128.9940000 135.1705000
 132.9870000 128.9530000 135.9775000 132.8900000 127.6700000 136.6875000
 132.9000000 126.5690000 135.7145000 132.8280000 125.6350000 136.2315000
 132.0690000 126.6730000 135.0495000 133.8110000 126.5980000 135.1545000
 131.6370000 127.6320000 137.4575000 131.5650000 126.6980000 137.9755000
 131.6300000 128.4320000 138.1665000 130.8060000 127.7340000 136.7935000
 133.6660000 127.5730000 137.3095000 132.9790000 129.7550000 136.6855000
 132.1570000 129.0580000 135.3125000 134.3060000 128.1940000 134.4625000
 135.1300000 128.8920000 135.8355000 137.8330000 131.3970000 133.3605000
 138.3230000 132.3310000 133.1835000 138.1980000 130.9720000 134.2725000
 138.0340000 130.7280000 132.5505000 136.1130000 132.2930000 134.2845000
 191.9540000 211.9260000  58.2695000 192.9600000 211.8860000  57.1035000
 192.4580000 212.1210000  56.1895000 193.3880000 210.9070000  57.0365000
 193.7370000 212.6010000  57.2775000 191.1790000 211.2100000  58.0955000
 191.5280000 212.9060000  58.3365000 192.6780000 211.5890000  59.5855000
 193.2920000 210.1810000  59.4875000 194.4630000 210.0340000  59.0505000
 192.5310000 209.0400000  59.8915000 193.4140000 208.0260000  60.3765000
 192.5950000 206.7970000  60.8115000 193.5030000 205.7550000  61.3105000
 194.4370000 205.3670000  60.2435000 195.0980000 204.6070000  60.6065000
 193.8870000 204.9910000  59.4075000 195.0050000 206.2210000  59.9405000
 192.7210000 204.5820000  61.7265000 193.3810000 203.8220000  62.0885000
 192.0420000 204.8630000  62.5035000 192.1700000 204.2050000  60.8895000
 194.0170000 206.1060000  62.0925000 191.9150000 207.0790000  61.5895000
 192.0440000 206.4210000  59.9765000 194.0940000 207.7440000  59.5995000
 193.9650000 208.4030000  61.2125000 193.7950000 212.6200000  59.8355000
 193.3690000 213.5980000  59.9045000 194.2980000 212.3860000  60.7505000
 194.4950000 212.5920000  59.0265000 191.7380000 211.6090000  60.7995000
 190.9580000 210.8900000  60.6625000 191.3060000 212.5830000  60.9035000
 192.4620000 211.2710000  62.1155000 193.0530000 209.8530000  62.0275000
 194.2190000 209.6830000  61.5865000 192.2750000 208.7280000  62.4445000
 193.1440000 207.7040000  62.9345000 192.3060000 206.4930000  63.3855000
 193.1990000 205.4390000  63.8895000 194.1220000 205.0280000  62.8225000
 194.7730000 204.2610000  63.1885000 193.5620000 204.6540000  61.9925000
 194.7040000 205.8690000  62.5095000 192.3990000 204.2840000  64.3195000
 193.0490000 203.5170000  64.6865000 191.7290000 204.5830000  65.0965000
 191.8390000 203.9080000  63.4885000 191.6350000 206.7920000  64.1625000
 191.7460000 206.1180000  62.5545000 193.8140000 207.4050000  62.1585000
 193.7040000 208.0800000  63.7655000 193.5970000 212.2850000  62.3515000
 193.1870000 213.2720000  62.4125000 194.1000000 212.0520000  63.2665000
 194.2920000 212.2390000  61.5395000 191.5270000 211.3180000  63.3325000
 190.7350000 210.6110000  63.2055000 191.1120000 212.3000000  63.4305000
 192.2510000 210.9810000  64.6485000 193.4030000 211.9780000  64.8725000
 194.5510000 211.7260000  64.4215000 193.1680000 213.1910000  65.5915000
 194.3670000 213.5860000  66.2645000 194.1140000 214.8930000  67.0385000
 195.3460000 215.2980000  67.7305000 195.1060000 216.5450000  68.4695000
 196.0020000 216.8420000  68.9735000 194.8100000 217.3140000  67.7865000
 194.3280000 216.3890000  69.1885000 196.4140000 215.5130000  66.7435000
 197.3110000 215.8090000  67.2475000 196.1200000 216.2810000  66.0605000
 196.5900000 214.6050000  66.2055000 193.3380000 214.7370000  67.7575000
 193.8190000 215.6610000  66.3565000 195.1440000 213.7420000  65.5465000
 194.6620000 212.8170000  66.9475000 192.8190000 209.5500000  64.5705000
 193.3230000 209.3160000  65.4855000 192.0190000 208.8590000  64.4155000
 193.5100000 209.4850000  63.7565000 191.3230000 211.0520000  65.8695000
 190.5190000 210.3570000  65.7515000 190.9250000 212.0420000  65.9605000
 192.0470000 210.7140000  67.1865000 192.5910000 209.2770000  67.1185000
 193.7470000 209.0620000  66.6715000 191.7810000 208.1850000  67.5625000
 192.6210000 207.1430000  68.0635000 191.7480000 205.9680000  68.5425000
 192.6110000 204.8950000  69.0575000 193.5110000 204.4340000  67.9905000
 194.1400000 203.6530000  68.3655000 192.9320000 204.0640000  67.1725000
 194.1170000 205.2510000  67.6585000 191.7790000 203.7730000  69.5155000
 192.4050000 202.9920000  69.8905000 191.1240000 204.1070000  70.2915000
 191.1980000 203.4000000  68.6955000 191.0930000 206.3020000  69.3195000
 191.1690000 205.5960000  67.7235000 193.2750000 206.8070000  67.2875000
 193.1990000 207.5140000  68.8825000 193.2160000 211.6970000  67.3945000
 192.8390000 212.6970000  67.4415000 193.7200000 211.4620000  68.3095000
 193.9030000 211.6120000  66.5785000 191.1250000 210.8140000  68.4085000
 190.3090000 210.1300000  68.3005000 190.7430000 211.8100000  68.4935000
 191.8500000 210.4770000  69.7245000 193.0350000 211.4400000  69.9225000
 194.1690000 211.1420000  69.4655000 192.8460000 212.6730000  70.6205000
 194.0610000 213.0400000  71.2775000 193.8580000 214.3680000  72.0305000
 195.1080000 214.7450000  72.7045000 194.9150000 216.0120000  73.4225000
 195.8240000 216.2880000  73.9135000 194.6370000 216.7770000  72.7285000
 194.1380000 215.8940000  74.1505000 196.1750000 214.9060000  71.7055000
 197.0850000 215.1820000  72.1955000 195.8980000 215.6720000  71.0105000
 196.3150000 213.9850000  71.1825000 193.0820000 214.2500000  72.7575000
 193.5820000 215.1330000  71.3365000 194.8380000 213.1570000  70.5505000
 194.3380000 212.2750000  71.9715000 192.3690000 209.0270000  69.6685000
 192.8720000 208.7930000  70.5825000 191.5470000 208.3590000  69.5315000
 193.0520000 208.9260000  68.8505000 190.9350000 210.6000000  70.9515000
 190.1070000 209.9280000  70.8525000 190.5680000 211.6030000  71.0285000
 191.6590000 210.2620000  72.2675000 192.8600000 211.2080000  72.4505000
 193.9870000 210.8890000  71.9935000 192.6930000 212.4510000  73.1395000
 193.9180000 212.8030000  73.7885000 193.7380000 214.1400000  74.5295000
 194.9980000 214.5050000  75.1955000 194.8270000 215.7810000  75.9035000
 195.7430000 216.0450000  76.3885000 194.5600000 216.5450000  75.2035000
 194.0530000 215.6810000  76.6365000 196.0620000 214.6400000  74.1915000
 196.9780000 214.9060000  74.6755000 195.7960000 215.4050000  73.4915000
 196.1880000 213.7110000  73.6755000 192.9640000 214.0430000  75.2615000
 193.4730000 214.9050000  73.8305000 194.6930000 212.9020000  73.0575000
 194.1850000 212.0390000  74.4875000 192.1550000 208.8050000  72.2215000
 192.6590000 208.5710000  73.1365000 191.3220000 208.1490000  72.0945000
 192.8320000 208.6850000  71.4015000 190.7510000 210.4110000  73.4965000
 189.9130000 209.7530000  73.4075000 190.4010000 211.4220000  73.5665000
 191.4750000 210.0740000  74.8135000 192.6920000 211.0020000  74.9825000
 193.8130000 210.6610000  74.5235000 192.5480000 212.2520000  75.6615000
 193.7810000 212.5920000  76.3015000 193.6260000 213.9390000  77.0325000
 194.8930000 214.2880000  77.6905000 194.7450000 215.5730000  78.3875000
 195.6690000 215.8270000  78.8655000 194.4890000 216.3350000  77.6815000
 193.9740000 215.4930000  79.1225000 195.9560000 214.3980000  76.6795000
 196.8780000 214.6530000  77.1575000 195.6990000 215.1590000  75.9735000
 196.0640000 213.4620000  76.1725000 195.1350000 213.5760000  78.3495000
 192.8530000 213.8590000  77.7675000 193.3700000 214.7010000  76.3265000
 194.5540000 212.6720000  75.5655000 194.0390000 211.8300000  77.0065000
 191.9470000 208.6090000  74.7775000 192.4510000 208.3740000  75.6925000
 191.1030000 207.9640000  74.6595000 192.6180000 208.4710000  73.9555000
 190.5750000 210.2490000  76.0435000 189.7250000 209.6020000  75.9635000
 190.2410000 211.2640000  76.1055000 191.2990000 209.9110000  77.3605000
 192.5310000 210.8210000  77.5175000 193.6440000 210.4570000  77.0565000
 192.4110000 212.0800000  78.1845000 193.6510000 212.4050000  78.8175000
 193.5200000 213.7600000  79.5365000 194.7970000 214.0950000  80.1855000
 194.6730000 215.3880000  80.8725000 195.6010000 215.6310000  81.3445000
 194.4250000 216.1480000  80.1615000 193.9020000 215.3270000  81.6115000
 195.8570000 214.1780000  79.1715000 196.7860000 214.4230000  79.6435000
 195.6080000 214.9380000  78.4585000 195.9470000 213.2370000  78.6705000
 195.0290000 213.3850000  80.8515000 192.7500000 213.7000000  80.2765000
 193.2740000 214.5190000  78.8255000 194.4220000 212.4660000  78.0775000
 193.8990000 211.6450000  79.5285000 191.7470000 208.4390000  77.3365000
 192.2510000 208.2040000  78.2505000 190.8920000 207.8060000  77.2265000
 192.4140000 208.2830000  76.5135000 190.4060000 210.1110000  78.5935000
 189.5470000 209.4780000  78.5225000 190.0890000 211.1330000  78.6475000
 191.1310000 209.7740000  79.9095000 191.5550000 208.2940000  79.8965000
 192.6800000 207.9680000  79.4395000 190.6700000 207.2930000  80.4055000
 191.4350000 206.2080000  80.9375000 190.4820000 205.1290000  81.4845000
 191.2690000 204.0130000  82.0315000 192.1050000 203.4360000  80.9695000
 192.6770000 202.6240000  81.3675000 191.4790000 203.0780000  80.1795000
 192.7660000 204.1850000  80.5895000 190.3590000 202.9830000  82.5545000
 190.9310000 202.1710000  82.9525000 189.7510000 203.4040000  83.3275000
 189.7340000 202.6250000  81.7645000 189.8740000 205.5490000  82.2575000
 189.8570000 204.7710000  80.6945000 192.0430000 205.7880000  80.1645000
 192.0610000 206.5670000  81.7275000 192.3790000 210.6650000  80.0515000
 192.0830000 211.6940000  80.0605000 192.8820000 210.4300000  80.9665000
 193.0370000 210.4900000  79.2275000 190.2470000 209.9990000  81.1455000
 189.3760000 209.3800000  81.0835000 189.9470000 211.0270000  81.1915000
 190.9720000 209.6620000  82.4605000 192.2340000 210.5340000  82.5915000
 193.3310000 210.1260000  82.1295000 192.1600000 211.8080000  83.2375000
 193.4150000 212.1020000  83.8535000 193.3360000 213.4750000  84.5495000
 194.6260000 213.7790000  85.1825000 194.5510000 215.0880000  85.8465000
 195.4910000 215.3090000  86.3085000 194.3210000 215.8410000  85.1245000
 193.7850000 215.0640000  86.5935000 195.6800000 213.8100000  84.1585000
 196.6200000 214.0310000  84.6185000 195.4500000 214.5640000  83.4345000
 195.7350000 212.8560000  83.6735000 192.5690000 213.4520000  85.2965000
 193.1070000 214.2290000  83.8275000 194.1820000 212.1260000  83.1075000
 193.6450000 211.3480000  84.5775000 191.3720000 208.1750000  82.4595000
 191.8750000 207.9400000  83.3735000 190.4950000 207.5700000  82.3685000
 192.0250000 207.9820000  81.6345000 190.0960000 209.9120000  83.6975000
 189.2170000 209.3070000  83.6455000 189.8130000 210.9440000  83.7365000
 190.8210000 209.5750000  85.0145000 191.1980000 208.0820000  85.0235000
 192.3080000 207.7110000  84.5635000 190.2850000 207.1190000  85.5575000
 191.0200000 206.0200000  86.1025000 190.0360000 204.9820000  86.6765000
 190.7900000 203.8510000  87.2375000 191.5990000 203.2280000  86.1795000
 192.1470000 202.4050000  86.5875000 190.9550000 202.8780000  85.4005000
 192.2810000 203.9490000  85.7795000 189.8530000 202.8600000  87.7855000
 190.4010000 202.0380000  88.1935000 189.2660000 203.3150000  88.5565000
 189.2100000 202.5090000  87.0075000 191.3910000 204.1810000  87.9655000
 189.4480000 205.4360000  87.4475000 189.3940000 204.6300000  85.8985000
 191.6060000 205.5670000  85.3325000 191.6620000 206.3720000  86.8815000
 192.0980000 210.4280000  85.1305000 191.8360000 211.4650000  85.1235000
 192.6010000 210.1940000  86.0455000 192.7440000 210.2180000  84.3035000
 189.9560000 209.8510000  86.2525000 189.0650000 209.2590000  86.2085000
 189.6900000 210.8870000  86.2815000 190.6800000 209.5130000  87.5675000
 191.9710000 210.3460000  87.6725000 193.0490000 209.8940000  87.2085000
 191.9430000 211.6340000  88.2965000 193.2140000 211.8980000  88.8975000
 193.1840000 213.2840000  89.5685000 194.4890000 213.5570000  90.1865000
 194.4620000 214.8780000  90.8275000 195.4120000 215.0780000  91.2765000
 194.2500000 215.6270000  90.0925000 193.7010000 214.8940000  91.5805000
 195.5350000 213.5360000  89.1525000 196.4850000 213.7360000  89.6015000
 195.3230000 214.2840000  88.4175000 195.5550000 212.5730000  88.6855000
 194.6870000 212.8570000  90.8735000 192.4240000 213.2980000  90.3225000
 192.9730000 214.0320000  88.8345000 193.9730000 211.8820000  88.1455000
 193.4240000 211.1490000  89.6315000 191.0320000 208.0140000  87.5895000
 191.5360000 207.7790000  88.5045000 190.1370000 207.4370000  87.5175000
 191.6720000 207.7870000  86.7635000 189.8250000 209.8130000  88.8075000
 188.9240000 209.2360000  88.7715000 189.5750000 210.8550000  88.8285000
 190.5490000 209.4760000  90.1235000 191.8520000 210.2880000  90.2155000
 192.9230000 209.8170000  89.7505000 191.8490000 211.5820000  90.8275000
 193.1250000 211.8320000  91.4205000 193.1210000 213.2230000  92.0805000
 194.4340000 213.4810000  92.6905000 194.4290000 214.8090000  93.3195000
 195.3840000 214.9960000  93.7625000 194.2270000 215.5540000  92.5795000
 193.6730000 214.8420000  94.0755000 195.4730000 213.4350000  91.6515000
 196.4280000 213.6220000  92.0955000 195.2720000 214.1790000  90.9115000
 195.4770000 212.4670000  91.1935000 194.6220000 212.7840000  93.3825000
 192.3640000 213.2580000  92.8365000 192.9190000 213.9680000  91.3405000
 193.8820000 211.7970000  90.6655000 193.3280000 211.0850000  92.1615000
 190.8760000 207.9720000  90.1565000 191.3810000 207.7370000  91.0715000
 189.9710000 207.4080000  90.0925000 191.5100000 207.7260000  89.3295000
 189.7030000 209.8020000  91.3625000 188.7940000 209.2380000  91.3365000
 189.4700000 210.8470000  91.3765000 190.4270000 209.4650000  92.6785000
 191.7450000 210.2560000  92.7585000 192.8060000 209.7640000  92.2935000
 191.7640000 211.5540000  93.3605000 193.0470000 211.7900000  93.9455000
 193.0680000 213.1870000  94.5925000 194.3860000 213.4280000  95.1945000
 194.4060000 214.7610000  95.8125000 195.3670000 214.9380000  96.2495000
 194.2130000 215.5030000  95.0665000 193.6540000 214.8130000  96.5705000
 195.4210000 213.3550000  94.1525000 196.3810000 213.5330000  94.5905000
 195.2280000 214.0970000  93.4065000 195.4070000 212.3860000  93.7025000
 194.5670000 212.7360000  95.8915000 192.3160000 213.2390000  95.3515000
 192.8750000 213.9280000  93.8475000 193.8000000 211.7350000  93.1875000
 193.2410000 211.0460000  94.6915000 190.7320000 207.9560000  92.7245000
 191.2350000 207.7200000  93.6395000 189.8170000 207.4050000  92.6695000
 191.3560000 207.6930000  91.8975000 189.5920000 209.8140000  93.9185000
 188.6740000 209.2640000  93.9015000 189.3770000 210.8620000  93.9235000
 190.3170000 209.4770000  95.2355000 191.6470000 210.2490000  95.3025000
 192.6970000 209.7330000  94.8375000 191.6880000 211.5510000  95.8915000
 192.9780000 211.7700000  96.4705000 193.0240000 213.1730000  97.1055000
 194.3490000 213.3980000  97.6995000 194.3930000 214.7350000  98.3045000
 195.3590000 214.9000000  98.7375000 194.2080000 215.4740000  97.5535000
 193.6450000 214.8070000  99.0665000 195.3780000 213.3000000  96.6545000
 196.3430000 213.4640000  97.0865000 195.1950000 214.0380000  95.9025000
 195.3460000 212.3250000  96.2125000 194.5210000 212.7080000  98.4025000
 192.2760000 213.2440000  97.8665000 192.8400000 213.9100000  96.3535000
 193.7280000 211.6980000  95.7105000 193.1630000 211.0300000  97.2215000
 190.5980000 207.9630000  95.2935000 191.1010000 207.7280000  96.2075000
 189.6740000 207.4270000  95.2465000 191.2150000 207.6830000  94.4655000
 189.4920000 209.8500000  96.4755000 188.5650000 209.3160000  96.4665000
 189.2930000 210.9030000  96.4725000 190.2160000 209.5120000  97.7925000
 191.5610000 210.2630000  97.8465000 192.5990000 209.7280000  97.3825000
 191.6250000 211.5700000  98.4245000 192.9210000 211.7740000  98.9955000
 192.9910000 213.1810000  99.6175000 194.3220000 213.3900000 100.2055000
 194.3900000 214.7320000 100.7985000 195.3580000 214.8860000 101.2255000
 194.2140000 215.4680000 100.0415000 193.6450000 214.8230000 101.5625000
 195.3460000 213.2670000  99.1555000 196.3140000 213.4190000  99.5835000
 195.1700000 214.0010000  98.3985000 195.2960000 212.2890000  98.7245000
 192.2460000 213.2710000 100.3805000 192.8160000 213.9150000  98.8605000
 193.6650000 211.6830000  98.2325000 193.0960000 211.0390000  99.7535000
 190.4730000 207.9960000  97.8615000 190.9760000 207.7600000  98.7765000
 189.5400000 207.4740000  97.8235000 191.0820000 207.6990000  97.0345000
 189.4040000 209.9110000  99.0325000 188.4690000 209.3920000  99.0315000
 189.2220000 210.9650000  99.0195000 190.1280000 209.5720000 100.3475000
 191.4840000 210.3030000 100.3915000 192.5120000 209.7470000  99.9285000
 191.5710000 211.6130000 100.9575000 192.8730000 211.8020000 101.5215000
 192.9690000 213.2130000 102.1295000 194.3060000 213.4060000 102.7105000
 194.3970000 214.7510000 103.2915000 195.3690000 214.8930000 103.7135000
 194.2300000 215.4840000 102.5285000 193.6570000 214.8610000 104.0575000
 195.3220000 213.2550000 101.6585000 196.2950000 213.3970000 102.0805000
 195.1550000 213.9860000 100.8955000 195.2550000 212.2750000 101.2355000
 192.2290000 213.3210000 102.8965000 192.8020000 213.9430000 101.3675000
 193.6120000 211.6920000 100.7565000 193.0400000 211.0690000 102.2835000
 190.3600000 208.0530000 100.4315000 190.8630000 207.8180000 101.3445000
 189.4200000 207.5450000 100.4015000 190.9620000 207.7390000  99.6035000
 189.3280000 209.9950000 101.5875000 188.3840000 209.4900000 101.5965000
 189.1620000 211.0530000 101.5675000 190.0510000 209.6580000 102.9035000
 191.4190000 210.3660000 102.9355000 192.4360000 209.7880000 102.4725000
 191.5300000 211.6790000 103.4885000 192.8360000 211.8510000 104.0465000
 192.9570000 213.2650000 104.6435000 194.3000000 213.4440000 105.2155000
 194.4150000 214.7930000 105.7845000 195.3920000 214.9220000 106.2005000
 194.2570000 215.5200000 105.0165000 193.6800000 214.9200000 106.5515000
 195.3090000 213.2680000 104.1605000 196.2850000 213.3970000 104.5785000
 195.1510000 213.9950000 103.3925000 195.2240000 212.2850000 103.7465000
 192.2230000 213.3940000 105.4105000 192.7980000 213.9920000 103.8745000
 193.5700000 211.7240000 103.2795000 192.9950000 211.1240000 104.8155000
 190.2590000 208.1340000 102.9995000 190.7620000 207.8990000 103.9145000
 189.3100000 207.6420000 102.9785000 190.8510000 207.8040000 102.1715000
 189.2620000 210.1030000 104.1435000 188.3110000 209.6140000 104.1605000
 189.1140000 211.1630000 104.1145000 189.9860000 209.7660000 105.4595000
 191.3660000 210.4520000 105.4795000 192.3710000 209.8550000 105.0175000
 191.5010000 211.7680000 106.0205000 192.8110000 211.9240000 106.5715000
 192.9570000 213.3420000 107.1545000 194.3050000 213.5020000 107.7205000
 194.4440000 214.8550000 108.2765000 195.4250000 214.9710000 108.6875000
 194.2950000 215.5770000 107.5025000 193.7160000 215.0010000 109.0465000
 195.3060000 213.3020000 106.6635000 196.2870000 213.4190000 107.0755000
 195.1560000 214.0240000 105.8885000 195.2050000 212.3170000 106.2575000
 194.4440000 212.8280000 108.4445000 192.2280000 213.4880000 107.9245000
 192.8070000 214.0630000 106.3805000 193.5400000 211.7780000 105.8025000
 192.9610000 211.2020000 107.3465000 190.1720000 208.2400000 105.5675000
 190.6740000 208.0050000 106.4825000 189.2140000 207.7640000 105.5545000
 190.7540000 207.8940000 104.7405000 189.2100000 210.2350000 106.6985000
 188.2510000 209.7620000 106.7225000 189.0790000 211.2960000 106.6615000
 189.9340000 209.8970000 108.0145000 191.3240000 210.5610000 108.0225000
 192.3190000 209.9450000 107.5625000 191.4820000 211.8800000 108.5515000
 192.7980000 212.0200000 109.0955000 192.9680000 213.4410000 109.6655000
 194.3210000 213.5840000 110.2245000 194.4840000 214.9380000 110.7685000
 195.4680000 215.0440000 111.1745000 194.3430000 215.6570000 109.9885000
 193.7620000 215.1030000 111.5395000 195.3150000 213.3580000 109.1655000
 196.3000000 213.4630000 109.5725000 195.1730000 214.0750000 108.3845000
 195.1960000 212.3720000 108.7695000 194.4530000 212.9130000 110.9545000
 192.2460000 213.6040000 110.4365000 192.8270000 214.1570000 108.8855000
 193.5210000 211.8550000 108.3245000 192.9400000 211.3020000 109.8765000
 190.0940000 208.3710000 108.1355000 190.5980000 208.1350000 109.0505000
 189.1300000 207.9090000 108.1295000 190.6690000 208.0060000 107.3095000
 189.1710000 210.3890000 109.2515000 188.2050000 209.9310000 109.2845000
 189.0560000 211.4530000 109.2055000 189.8950000 210.0520000 110.5685000
 191.2940000 210.6930000 110.5645000 192.2770000 210.0570000 110.1055000
 191.4760000 212.0150000 111.0815000 192.7960000 212.1380000 111.6185000
 192.9920000 213.5600000 112.1755000 194.3500000 213.6870000 112.7275000
 194.5370000 215.0440000 113.2595000 195.5250000 215.1360000 113.6605000
 194.4030000 215.7580000 112.4735000 193.8190000 215.2270000 114.0315000
 195.3350000 213.4360000 111.6665000 196.3230000 213.5280000 112.0685000
 195.2020000 214.1490000 110.8795000 195.1990000 212.4480000 111.2795000
 192.2750000 213.7430000 112.9485000 192.8600000 214.2720000 111.3895000
 193.5140000 211.9550000 110.8475000 192.9290000 211.4250000 112.4045000
 190.0310000 208.5240000 110.7015000 190.5340000 208.2890000 111.6165000
 189.0600000 208.0770000 110.7045000 190.5960000 208.1430000 109.8765000
 189.1440000 210.5670000 111.8045000 188.1710000 210.1260000 111.8445000
 189.0460000 211.6330000 111.7485000 189.8690000 210.2300000 113.1215000
 191.2780000 210.8490000 113.1055000 192.2480000 210.1920000 112.6485000
 191.4830000 212.1720000 113.6105000 192.8070000 212.2780000 114.1415000
 193.0290000 213.7020000 114.6845000 194.3890000 213.8120000 115.2295000
 194.6020000 215.1700000 115.7485000 195.5920000 215.2500000 116.1455000
 194.4760000 215.8780000 114.9565000 193.8900000 215.3710000 116.5215000
 195.3670000 213.5360000 114.1665000 196.3580000 213.6160000 114.5635000
 195.2410000 214.2440000 113.3745000 195.2130000 212.5470000 113.7895000
 192.3180000 213.9030000 115.4585000 192.9040000 214.4090000 113.8925000
 193.5180000 212.0770000 113.3675000 192.9330000 211.5700000 114.9325000
 189.9810000 208.7010000 113.2675000 190.4840000 208.4660000 114.1825000
 189.0020000 208.2700000 113.2775000 190.5360000 208.3040000 112.4435000
 189.1310000 210.7680000 114.3545000 188.1520000 210.3420000 114.4035000
 189.0510000 211.8340000 114.2905000 189.8550000 210.4300000 115.6715000
 191.2750000 211.0270000 115.6445000 192.2330000 210.3500000 115.1905000
 191.5040000 212.3500000 116.1365000 192.8310000 212.4410000 116.6625000
 193.0780000 213.8650000 117.1915000 194.4430000 213.9570000 117.7295000
 194.6780000 215.3170000 118.2365000 195.6710000 215.3850000 118.6275000
 194.5610000 216.0200000 117.4385000 193.9730000 215.5360000 119.0115000
 195.4110000 213.6570000 116.6665000 196.4040000 213.7240000 117.0575000
 195.2930000 214.3590000 115.8675000 195.2390000 212.6670000 116.2975000
 192.3740000 214.0840000 117.9655000 192.9610000 214.5680000 116.3945000
 193.5360000 212.2200000 115.8875000 192.9480000 211.7380000 117.4595000
 189.9440000 208.9010000 115.8305000 190.4470000 208.6650000 116.7455000
 188.9590000 208.4870000 115.8495000 190.4900000 208.4880000 115.0085000
 189.1320000 210.9910000 116.9045000 188.1450000 210.5820000 116.9595000
 189.0680000 212.0580000 116.8315000 189.8560000 210.6530000 118.2205000
 191.2850000 211.2280000 118.1835000 192.2310000 210.5310000 117.7295000
 191.5370000 212.5510000 118.6625000 192.8680000 212.6240000 119.1815000
 193.1400000 214.0500000 119.6975000 194.5080000 214.1260000 120.2295000
 194.7680000 215.4840000 120.7225000 195.7630000 215.5400000 121.1095000
 194.6580000 216.1830000 119.9185000 194.0700000 215.7220000 121.4985000
 195.4670000 213.7990000 119.1635000 196.4630000 213.8540000 119.5515000
 195.3570000 214.4970000 118.3605000 195.2770000 212.8080000 118.8055000
 194.6110000 213.4740000 120.9815000 192.4420000 214.2860000 120.4725000
 193.0310000 214.7470000 118.8935000 193.5660000 212.3860000 118.4055000
 192.9770000 211.9260000 119.9835000 189.9200000 209.1250000 118.3935000
 190.4240000 208.8900000 119.3085000 188.9290000 208.7270000 118.4195000
 190.4570000 208.6960000 117.5715000 189.1480000 211.2370000 119.4505000
 188.1550000 210.8440000 119.5145000 189.1010000 212.3040000 119.3685000
 189.8720000 210.8990000 120.7675000 189.9130000 209.3730000 120.9535000
 190.8790000 208.7080000 120.4965000 188.8520000 208.7080000 121.6455000
 189.3640000 207.5420000 122.2955000 188.2210000 206.8270000 123.0405000
 188.7470000 205.6280000 123.7095000 189.3220000 204.7200000 122.7065000
 189.7060000 203.8470000 123.1925000 188.5650000 204.4350000 122.0075000
 190.1160000 205.2180000 122.1875000 187.6570000 204.9460000 124.4195000
 188.0390000 204.0720000 124.9065000 187.2390000 205.6060000 125.1495000
 186.8980000 204.6600000 123.7215000 187.8020000 207.4880000 123.7705000
 187.4650000 206.5420000 122.3415000 189.7820000 206.8820000 121.5655000
 190.1220000 207.8280000 122.9945000 191.3090000 211.4490000 120.7175000
 191.2810000 212.5110000 120.5885000 191.8130000 211.2140000 121.6315000
 191.8340000 211.0040000 119.8975000 189.1780000 211.5060000 121.9955000
 188.1780000 211.1290000 122.0665000 189.1490000 212.5710000 121.9025000
 189.9020000 211.1690000 123.3125000 191.3480000 211.6940000 123.2535000
 192.2670000 210.9600000 122.8045000 191.6470000 213.0170000 123.7065000
 192.9840000 213.0570000 124.2115000 193.3060000 214.4810000 124.7005000
 194.6810000 214.5210000 125.2205000 194.9870000 215.8800000 125.6865000
 195.9880000 215.9100000 126.0645000 194.8940000 216.5670000 124.8725000
 194.3050000 216.1540000 126.4635000 195.6190000 214.1460000 124.1535000
 196.6200000 214.1750000 124.5315000 195.5250000 214.8320000 123.3385000
 195.3950000 213.1550000 123.8135000 194.7670000 213.8800000 125.9825000
 192.6230000 214.7540000 125.4775000 193.2130000 215.1670000 123.8865000
 193.6660000 212.7820000 123.4365000 193.0770000 212.3690000 125.0275000
 189.9190000 209.6410000 123.5115000 190.4220000 209.4060000 124.4255000
 188.9140000 209.2760000 123.5525000 190.4330000 209.1810000 122.6935000
 189.2230000 211.7950000 124.5375000 188.2190000 211.4360000 124.6165000
 189.2100000 212.8620000 124.4365000 189.9480000 211.4580000 125.8535000
 191.4020000 211.9600000 125.7845000 192.3060000 211.2080000 125.3385000
 191.7230000 213.2820000 126.2245000 193.0630000 213.3040000 126.7245000
 193.4100000 214.7280000 127.1995000 194.7870000 214.7510000 127.7135000
 195.1180000 216.1090000 128.1665000 196.1210000 216.1260000 128.5405000
 195.0320000 216.7900000 127.3455000 194.4430000 216.3990000 128.9435000
 195.7150000 214.3500000 126.6455000 196.7170000 214.3680000 127.0195000
 195.6280000 215.0310000 125.8245000 195.4740000 213.3610000 126.3155000
 194.8670000 214.1160000 128.4805000 192.7340000 215.0190000 127.9765000
 193.3230000 215.4080000 126.3785000 193.7380000 213.0120000 125.9485000
 193.1490000 212.6230000 127.5455000 189.9400000 209.9330000 126.0665000
 190.4440000 209.6980000 126.9815000 188.9310000 209.5840000 126.1145000
 190.4440000 209.4560000 125.2505000 189.2830000 212.1070000 127.0755000
 188.2730000 211.7650000 127.1625000 189.2880000 213.1720000 126.9645000
 190.0070000 211.7700000 128.3925000 191.4690000 212.2480000 128.3125000
 192.3600000 211.4770000 127.8695000 191.8140000 213.5690000 128.7395000
 193.1560000 213.5730000 129.2355000 193.5270000 214.9950000 129.6945000
 194.9070000 215.0000000 130.2025000 195.2620000 216.3570000 130.6425000
 196.2660000 216.3610000 131.0125000 195.1830000 217.0320000 129.8165000
 194.5950000 216.6660000 131.4205000 195.8240000 214.5760000 129.1355000
 196.8280000 214.5810000 129.5055000 195.7450000 215.2510000 128.3095000
 195.5660000 213.5880000 128.8155000 192.8610000 215.3040000 130.4725000
 193.4500000 215.6690000 128.8695000 193.8240000 213.2640000 128.4585000
 193.2340000 212.8980000 130.0615000 189.9770000 210.2470000 128.6185000
 190.4800000 210.0120000 129.5335000 188.9630000 209.9140000 128.6745000
 190.4690000 209.7550000 127.8055000 189.3600000 212.4400000 129.6125000
 188.3450000 212.1140000 129.7045000 189.3790000 213.5040000 129.4915000
 190.0840000 212.1030000 130.9285000 190.0300000 210.5840000 131.1695000
 190.9420000 209.8430000 130.7215000 188.9410000 210.0150000 131.9005000
 189.3880000 208.8400000 132.5835000 188.2160000 208.2270000 133.3715000
 188.6760000 207.0210000 134.0745000 189.1730000 206.0430000 133.0965000
 189.5080000 205.1660000 133.6075000 188.3860000 205.7840000 132.4195000
 189.9880000 206.4690000 132.5485000 187.5560000 206.4360000 134.8265000
 187.8900000 205.5570000 135.3375000 187.1950000 207.1460000 135.5385000
 186.7690000 206.1750000 134.1505000 189.4120000 207.2640000 134.7065000
 187.8540000 208.9380000 134.0835000 187.4290000 207.9680000 132.6955000
 189.7500000 208.1290000 131.8715000 190.1750000 209.1010000 133.2595000
 191.5520000 212.5560000 130.8365000 191.5920000 213.6120000 130.6695000
 192.0560000 212.3210000 131.7515000 192.0320000 212.0480000 130.0255000
 189.4520000 212.7940000 132.1435000 188.4320000 212.4860000 132.2445000
 189.4890000 213.8570000 132.0145000 190.1760000 212.4570000 133.4605000
 191.6510000 212.8860000 133.3615000 192.5120000 212.0800000 132.9245000
 192.0420000 214.2010000 133.7615000 193.3880000 214.1730000 134.2455000
 193.8090000 215.5900000 134.6765000 195.1930000 215.5590000 135.1735000
 195.5950000 216.9100000 135.5855000 196.6010000 216.8880000 135.9475000
 195.5310000 217.5730000 134.7485000 194.9450000 217.2540000 136.3635000
 196.0860000 215.0860000 134.1075000 197.0930000 215.0630000 134.4685000
 196.0220000 215.7480000 133.2695000 195.7940000 214.1010000 133.8075000
 195.2520000 214.9400000 135.9565000 193.1590000 215.9330000 135.4535000
 193.7460000 216.2520000 133.8395000 194.0380000 213.8280000 133.4695000
 193.4520000 213.5090000 135.0825000 190.0980000 210.9400000 133.7145000
 190.6020000 210.7060000 134.6295000 189.0730000 210.6420000 133.7845000
 190.5670000 210.4190000 132.9065000 189.7070000 212.9780000 134.2695000
 128.2020000 143.9500000  58.2795000 129.0090000 143.3650000  57.1065000
 128.6990000 143.8290000  56.1935000 130.0520000 143.5480000  57.2635000
 128.8380000 142.3110000  57.0465000 127.1590000 143.7670000  58.1215000
 128.3730000 145.0050000  58.3395000 128.6480000 143.2820000  59.5935000
 130.1480000 143.5460000  59.8215000 131.0030000 142.7440000  59.3675000
 130.5680000 144.7050000  60.5465000 131.7980000 144.4250000  61.2205000
 132.2500000 145.6740000  62.0025000 133.5140000 145.3860000  62.6945000
 133.9470000 146.5760000  63.4395000 134.8660000 146.3670000  63.9435000
 134.0880000 147.3910000  62.7605000 133.1970000 146.8370000  64.1585000
 134.5430000 145.0260000  61.7075000 135.4630000 144.8160000  62.2115000
 134.6850000 145.8400000  61.0275000 134.2290000 144.1590000  61.1645000
 131.5010000 145.9340000  62.7205000 132.3920000 146.4870000  61.3235000
 132.5460000 144.1640000  60.5025000 131.6560000 143.6110000  61.8995000
 128.4010000 141.7650000  59.5075000 128.7110000 141.3000000  60.4205000
 127.3590000 141.5810000  59.3495000 128.9620000 141.3580000  58.6935000
 127.8850000 143.8150000  60.8145000 126.8380000 143.6300000  60.6945000
 128.0500000 144.8680000  60.9125000 128.3320000 143.1470000  62.1295000
 128.0600000 141.6340000  62.0535000 128.9430000 140.8570000  61.6055000
 126.8040000 141.1110000  62.4935000 126.9890000 139.7820000  62.9895000
 125.6360000 139.2190000  63.4625000 125.8260000 137.8530000  63.9715000
 126.3630000 137.0020000  62.9015000 126.5010000 136.0070000  63.2725000
 125.6780000 136.9840000  62.0815000 127.3030000 137.3930000  62.5725000
 124.5330000 137.3160000  64.4245000 124.6720000 136.3220000  64.7945000
 124.1440000 137.9350000  65.2035000 123.8470000 137.2980000  63.6035000
 126.4670000 137.8690000  64.7395000 125.2440000 139.8390000  64.2415000
 124.9500000 139.2020000  62.6425000 127.3790000 139.1630000  62.2105000
 127.6750000 139.8000000  63.8095000 129.8370000 143.3890000  62.3415000
 130.0270000 144.4400000  62.3945000 130.1480000 142.9240000  63.2545000
 130.3850000 142.9680000  61.5245000 127.5890000 143.6990000  63.3545000
 126.5370000 143.5320000  63.2435000 127.7710000 144.7500000  63.4435000
 128.0350000 143.0310000  64.6675000 127.7370000 141.5220000  64.6035000
 128.6040000 140.7300000  64.1515000 126.4780000 141.0220000  65.0565000
 126.6450000 139.6930000  65.5575000 125.2860000 139.1550000  66.0455000
 125.4580000 137.7890000  66.5605000 125.9720000 136.9230000  65.4915000
 126.0980000 135.9290000  65.8655000 125.2800000 136.9130000  64.6765000
 126.9160000 137.2970000  65.1515000 124.1620000 137.2750000  67.0275000
 124.2860000 136.2800000  67.4015000 123.7870000 137.9050000  67.8055000
 123.4680000 137.2640000  66.2125000 126.1060000 137.8000000  67.3225000
 124.9120000 139.7850000  66.8245000 124.5950000 139.1460000  65.2315000
 127.0180000 139.0630000  64.7795000 127.3370000 139.7050000  66.3725000
 129.5470000 143.2490000  64.8675000 129.7530000 144.2970000  64.9115000
 129.8570000 142.7860000  65.7795000 130.0800000 142.8150000  64.0465000
 127.3110000 143.6020000  65.8955000 126.2570000 143.4510000  65.7945000
 127.5110000 144.6500000  65.9775000 127.7570000 142.9340000  67.2105000
 129.2730000 143.1280000  67.3965000 130.0780000 142.2780000  66.9365000
 129.7680000 144.2760000  68.0915000 130.9990000 143.9470000  68.7395000
 131.5300000 145.1840000  69.4875000 132.7960000 144.8460000  70.1545000
 133.3040000 146.0260000  70.8695000 134.2250000 145.7790000  71.3535000
 133.4680000 146.8210000  70.1735000 132.5870000 146.3350000  71.6015000
 133.7810000 144.4210000  69.1495000 134.7020000 144.1750000  69.6345000
 133.9450000 145.2160000  68.4525000 133.4120000 143.5620000  68.6295000
 130.8140000 145.4940000  70.2205000 131.6950000 145.9790000  68.7935000
 131.7140000 143.6380000  68.0085000 130.8350000 143.1520000  69.4355000
 127.4360000 141.4290000  67.1555000 127.7450000 140.9650000  68.0685000
 126.3830000 141.2940000  67.0265000 127.9560000 140.9820000  66.3345000
 127.0530000 143.5220000  68.4405000 125.9940000 143.3880000  68.3485000
 127.2710000 144.5680000  68.5145000 127.4990000 142.8550000  69.7535000
 127.1520000 141.3560000  69.7115000 127.9850000 140.5310000  69.2555000
 125.8840000 140.9010000  70.1895000 126.0160000 139.5740000  70.7035000
 124.6490000 139.0840000  71.2195000 124.7860000 137.7190000  71.7475000
 125.2550000 136.8250000  70.6795000 125.3530000 135.8320000  71.0635000
 124.5500000 136.8290000  69.8765000 126.2040000 137.1660000  70.3205000
 123.4820000 137.2540000  72.2405000 123.5810000 136.2590000  72.6235000
 123.1410000 137.9020000  73.0175000 122.7760000 137.2550000  71.4375000
 125.4460000 137.7170000  72.4995000 124.3090000 139.7350000  71.9975000
 123.9450000 139.0880000  70.4165000 126.3570000 138.9230000  69.9265000
 126.7240000 139.5700000  71.5065000 129.0200000 143.0250000  69.9255000
 129.2610000 144.0680000  69.9555000 129.3300000 142.5620000  70.8385000
 129.5260000 142.5650000  69.1035000 126.8150000 143.4610000  70.9875000
 125.7540000 143.3440000  70.9045000 127.0500000 144.5040000  71.0545000
 127.2600000 142.7940000  72.3015000 126.8890000 141.3010000  72.2695000
 127.7040000 140.4590000  71.8105000 125.6170000 140.8690000  72.7615000
 125.7320000 139.5420000  73.2815000 124.3630000 139.0790000  73.8105000
 124.4810000 137.7140000  74.3455000 124.9260000 136.8070000  73.2785000
 125.0130000 135.8130000  73.6665000 124.2140000 136.8170000  72.4805000
 125.8770000 137.1290000  72.9105000 123.1730000 137.2720000  74.8505000
 123.2590000 136.2790000  75.2395000 122.8500000 137.9310000  75.6285000
 122.4600000 137.2810000  74.0535000 125.1480000 137.7050000  75.0905000
 124.0390000 139.7390000  74.5875000 123.6510000 139.0890000  73.0145000
 126.0560000 138.8820000  72.5055000 126.4460000 139.5330000  74.0785000
 128.7850000 142.9410000  72.4585000 129.0440000 143.9780000  72.4815000
 129.0950000 142.4760000  73.3725000 129.2770000 142.4680000  71.6345000
 126.5970000 143.4180000  73.5355000 125.5340000 143.3170000  73.4635000
 126.8490000 144.4570000  73.5945000 127.0420000 142.7510000  74.8505000
 128.5700000 142.8730000  74.9965000 129.3210000 141.9770000  74.5315000
 129.1360000 144.0080000  75.6595000 130.3660000 143.6290000  76.2835000
 130.9760000 144.8490000  76.9975000 132.2400000 144.4610000  77.6385000
 132.8220000 145.6260000  78.3195000 133.7430000 145.3430000  78.7865000
 133.0070000 146.4010000  77.6065000 132.1400000 145.9800000  79.0645000
 133.1770000 143.9720000  76.6175000 134.0990000 143.6900000  77.0845000
 133.3620000 144.7480000  75.9035000 132.7550000 143.1240000  76.1215000
 132.0670000 143.7380000  78.3055000 130.2940000 145.2060000  77.7415000
 131.1620000 145.6240000  76.2845000 131.0480000 143.2740000  75.5405000
 130.1810000 142.8530000  76.9965000 126.6470000 141.2630000  74.8305000
 126.9560000 140.7970000  75.7425000 125.5860000 141.1760000  74.7285000
 127.1250000 140.7780000  74.0035000 126.3980000 143.3910000  76.0865000
 125.3340000 143.3080000  76.0235000 126.6680000 144.4270000  76.1385000
 126.8440000 142.7240000  77.4005000 126.4240000 141.2440000  77.3925000
 127.2040000 140.3710000  76.9305000 125.1490000 140.8600000  77.9095000
 125.2290000 139.5350000  78.4425000 123.8540000 139.1230000  78.9995000
 123.9370000 137.7600000  79.5475000 124.3350000 136.8280000  78.4835000
 124.3960000 135.8360000  78.8815000 123.6100000 136.8530000  77.6985000
 125.2900000 137.1140000  78.0955000 122.6240000 137.3650000  80.0795000
 122.6840000 136.3740000  80.4765000 122.3350000 138.0440000  80.8535000
 121.8990000 137.3900000  79.2925000 124.6150000 137.7380000  80.2825000
 123.5640000 139.8010000  79.7745000 123.1290000 139.1470000  78.2135000
 125.5180000 138.8580000  77.6685000 125.9550000 139.5110000  79.2275000
 128.3760000 142.8240000  77.5335000 128.6680000 143.8530000  77.5385000
 128.6860000 142.3590000  78.4455000 128.8380000 142.3270000  76.7055000
 126.2210000 143.3840000  78.6395000 125.1550000 143.3160000  78.5855000
 126.5080000 144.4140000  78.6825000 126.6670000 142.7160000  79.9535000
 128.2010000 142.7900000  80.0745000 128.9130000 141.8650000  79.6075000
 128.8130000 143.9120000  80.7145000 130.0410000 143.5020000  81.3225000
 130.7020000 144.7090000  82.0135000 131.9640000 144.2880000  82.6385000
 132.5930000 145.4390000  83.2975000 133.5120000 145.1320000  83.7515000
 132.7910000 146.2010000  82.5725000 131.9350000 145.8230000  84.0475000
 132.8670000 143.7570000  81.6075000 133.7860000 143.4500000  82.0625000
 133.0650000 144.5180000  80.8815000 132.4080000 142.9180000  81.1275000
 130.0440000 145.0950000  82.7635000 130.8990000 145.4690000  81.2885000
 130.6980000 143.1150000  80.5725000 129.8420000 142.7400000  82.0475000
 126.2240000 141.2410000  79.9565000 126.5330000 140.7770000  80.8685000
 125.1590000 141.1880000  79.8725000 126.6720000 140.7320000  79.1275000
 126.0650000 143.3910000  81.1935000 124.9970000 143.3410000  81.1475000
 126.3700000 144.4170000  81.2285000 126.5110000 142.7240000  82.5075000
 126.0440000 141.2580000  82.5215000 126.7870000 140.3560000  82.0565000
 124.7650000 140.9210000  83.0645000 124.8110000 139.6000000  83.6105000
 123.4330000 139.2360000  84.1945000 123.4810000 137.8790000  84.7565000
 123.8320000 136.9230000  83.6965000 123.8660000 135.9340000  84.1055000
 123.0940000 136.9630000  82.9235000 124.7880000 137.1750000  83.2905000
 122.1660000 137.5330000  85.3135000 122.2000000 136.5450000  85.7225000
 121.9120000 138.2280000  86.0855000 121.4280000 137.5720000  84.5395000
 123.1780000 139.9330000  84.9655000 122.6970000 139.2770000  83.4215000
 125.0650000 138.9040000  82.8395000 125.5480000 139.5600000  84.3845000
 128.0460000 142.7740000  82.6135000 128.3720000 143.7930000  82.6025000
 128.3560000 142.3110000  83.5255000 128.4780000 142.2540000  81.7845000
 125.9300000 143.4160000  83.7485000 124.8610000 143.3830000  83.7125000
 126.2510000 144.4370000  83.7755000 126.3760000 142.7480000  85.0625000
 125.8850000 141.2890000  85.0885000 126.6100000 140.3730000  84.6225000
 124.6050000 140.9760000  85.6445000 124.6340000 139.6580000  86.1975000
 123.2560000 139.3210000  86.7955000 123.2870000 137.9660000  87.3635000
 123.6120000 136.9980000  86.3055000 123.6340000 136.0120000  86.7195000
 122.8690000 137.0460000  85.5385000 124.5700000 137.2320000  85.8905000
 121.9710000 137.6440000  87.9335000 121.9920000 136.6580000  88.3465000
 121.7330000 138.3470000  88.7035000 121.2270000 137.6920000  87.1655000
 123.0180000 140.0250000  87.5635000 122.5140000 139.3700000  86.0265000
 124.8700000 138.9540000  85.4285000 125.3780000 139.6120000  86.9655000
 127.9130000 142.7740000  85.1555000 128.2550000 143.7880000  85.1365000
 128.2230000 142.3100000  86.0675000 128.3300000 142.2420000  84.3265000
 125.8170000 143.4550000  86.3045000 124.7470000 143.4410000  86.2765000
 126.1540000 144.4720000  86.3225000 126.2620000 142.7880000  87.6185000
 127.8010000 142.7900000  87.7005000 128.4570000 141.8240000  87.2315000
 128.4830000 143.8900000  88.3065000 129.7040000 143.4300000  88.8915000
 130.4390000 144.6140000  89.5455000 131.6930000 144.1420000  90.1455000
 132.3960000 145.2720000  90.7695000 133.3090000 144.9280000  91.2065000
 132.6120000 146.0110000  90.0275000 131.7770000 145.7000000  91.5295000
 132.5450000 143.5520000  89.1025000 133.4590000 143.2080000  89.5405000
 132.7620000 144.2900000  88.3595000 132.0340000 142.7280000  88.6485000
 129.8190000 145.0440000  90.3055000 130.6560000 145.3540000  88.8035000
 130.3230000 143.0000000  88.1325000 129.4870000 142.6910000  89.6345000
 125.7480000 141.3370000  87.6565000 126.0580000 140.8730000  88.5695000
 124.6810000 141.3350000  87.6005000 126.1510000 140.7940000  86.8275000
 125.7250000 143.5120000  88.8605000 124.6550000 143.5130000  88.8425000
 126.0800000 144.5230000  88.8705000 126.1700000 142.8440000  90.1745000
 127.7090000 142.8210000  90.2445000 128.3460000 141.8420000  89.7755000
 128.4150000 143.9140000  90.8385000 129.6320000 143.4370000  91.4165000
 130.3920000 144.6140000  92.0575000 131.6440000 144.1240000  92.6515000
 132.3680000 145.2460000  93.2625000 133.2800000 144.8890000  93.6945000
 132.5900000 145.9780000  92.5145000 131.7630000 145.6890000  94.0255000
 132.4770000 143.5150000  91.6045000 133.3890000 143.1580000  92.0365000
 132.7000000 144.2460000  90.8555000 131.9490000 142.6980000  91.1595000
 129.7850000 145.0570000  92.8195000 130.6140000 145.3450000  91.3095000
 130.2390000 142.9950000  90.6545000 129.4100000 142.7060000  92.1645000
 125.6330000 141.4030000  90.2265000 125.9430000 140.9380000  91.1385000
 124.5660000 141.4170000  90.1775000 126.0200000 140.8480000  89.3965000
 125.6550000 143.5830000  91.4175000 124.5860000 143.6010000  91.4075000
 126.0260000 144.5880000  91.4195000 126.1010000 142.9160000  92.7315000
 127.6400000 142.8690000  92.7885000 128.2560000 141.8770000  92.3205000
 128.3680000 143.9530000  93.3715000 129.5820000 143.4600000  93.9425000
 130.3650000 144.6270000  94.5705000 131.6140000 144.1200000  95.1555000
 132.3610000 145.2350000  95.7565000 133.2710000 144.8640000  96.1815000
 132.5890000 145.9580000  95.0015000 131.7690000 145.6900000  96.5205000
 132.4280000 143.4920000  94.1065000 133.3380000 143.1240000  94.5325000
 132.6560000 144.2170000  93.3525000 131.8850000 142.6820000  93.6695000
 131.4010000 143.4450000  95.8615000 129.7720000 145.0840000  95.3355000
 130.5930000 145.3510000  93.8165000 130.1740000 143.0020000  93.1775000
 129.3530000 142.7350000  94.6965000 125.5420000 141.4830000  92.7945000
 125.8520000 141.0180000  93.7085000 124.4740000 141.5140000  92.7555000
 125.9120000 140.9180000  91.9645000 125.6070000 143.6690000  93.9745000
 124.5370000 143.7040000  93.9735000 125.9940000 144.6680000  93.9685000
 126.0530000 143.0010000  95.2885000 127.5910000 142.9300000  95.3325000
 128.1880000 141.9270000  94.8655000 128.3400000 144.0050000  95.9045000
 129.5520000 143.4970000  96.4675000 130.3580000 144.6550000  97.0835000
 131.6050000 144.1310000  97.6615000 132.3740000 145.2360000  98.2495000
 133.2820000 144.8550000  98.6705000 132.6080000 145.9520000  97.4895000
 131.7950000 145.7050000  99.0165000 132.4000000 143.4840000  96.6085000
 133.3080000 143.1040000  97.0295000 132.6340000 144.2000000  95.8485000
 131.8400000 142.6800000  96.1805000 129.7790000 145.1250000  97.8505000
 130.5920000 145.3700000  96.3235000 130.1310000 143.0260000  95.7005000
 129.3180000 142.7800000  97.2265000 125.4710000 141.5770000  95.3645000
 125.7820000 141.1140000  96.2775000 124.4040000 141.6260000  95.3335000
 125.8260000 141.0040000  94.5345000 125.5820000 143.7700000  96.5315000
 124.5140000 143.8220000  96.5375000 125.9840000 144.7620000  96.5155000
 126.0280000 143.1020000  97.8445000 125.4240000 141.6900000  97.9325000
 126.0540000 140.7050000  97.4655000 124.1470000 141.4950000  98.5475000
 124.0950000 140.1930000  99.1365000 122.7200000 139.9840000  99.7975000
 122.6670000 138.6460000 100.4035000 122.8690000 137.6270000  99.3625000
 122.8300000 136.6540000  99.8035000 122.1010000 137.7160000  98.6235000
 123.8240000 137.7730000  98.9025000 121.3540000 138.4460000 101.0355000
 121.3140000 137.4720000 101.4755000 121.2060000 139.1870000 101.7925000
 120.5850000 138.5340000 100.2955000 123.3840000 138.5640000 101.0955000
 122.5720000 140.7250000 100.5555000 121.9530000 140.0720000  99.0585000
 124.2430000 139.4530000  98.3795000 124.8630000 140.1060000  99.8765000
 127.5650000 143.0060000  97.8755000 127.9850000 143.9890000  97.8155000
 127.8750000 142.5420000  98.7885000 127.9030000 142.4210000  97.0455000
 125.5800000 143.8850000  99.0875000 124.5120000 143.9550000  99.1025000
 125.9980000 144.8700000  99.0635000 126.0260000 143.2170000 100.4015000
 125.3990000 141.8150000 100.5025000 126.0090000 140.8190000 100.0355000
 124.1250000 141.6450000 101.1275000 124.0560000 140.3470000 101.7245000
 122.6840000 140.1640000 102.3985000 122.6130000 138.8310000 103.0115000
 122.7900000 137.8040000 101.9755000 122.7390000 136.8340000 102.4215000
 122.0180000 137.9010000 101.2425000 123.7450000 137.9310000 101.5075000
 121.3030000 138.6560000 103.6555000 121.2510000 137.6850000 104.1025000
 121.1740000 139.4020000 104.4095000 120.5290000 138.7530000 102.9225000
 123.3350000 138.7410000 103.6975000 122.5540000 140.9120000 103.1535000
 121.9110000 140.2610000 101.6655000 124.1850000 139.6000000 100.9705000
 124.8290000 140.2520000 102.4575000 127.5610000 143.0980000 100.4205000
 127.9970000 144.0720000 100.3505000 127.8710000 142.6330000 101.3325000
 127.8820000 142.5010000  99.5905000 125.6000000 144.0140000 101.6425000
 124.5330000 144.1010000 101.6665000 126.0340000 144.9920000 101.6095000
 126.0460000 143.3460000 102.9565000 125.3980000 141.9540000 103.0715000
 125.9870000 140.9460000 102.6045000 124.1260000 141.8090000 103.7075000
 124.0410000 140.5170000 104.3125000 122.6720000 140.3590000 104.9985000
 122.5840000 139.0300000 105.6195000 122.7380000 137.9950000 104.5875000
 122.6730000 137.0270000 105.0405000 121.9610000 138.1010000 103.8605000
 123.6880000 138.1040000 104.1115000 121.2760000 138.8810000 106.2755000
 121.2130000 137.9130000 106.7275000 121.1670000 139.6330000 107.0265000
 120.4990000 138.9850000 105.5485000 122.5610000 141.1130000 105.7495000
 121.8950000 140.4650000 104.2715000 124.1520000 139.7640000 103.5615000
 124.8190000 140.4110000 105.0405000 127.5790000 143.2010000 102.9635000
 128.0290000 144.1680000 102.8845000 127.8890000 142.7370000 103.8755000
 127.8840000 142.5960000 102.1345000 125.6440000 144.1560000 104.1965000
 124.5800000 144.2620000 104.2295000 126.0940000 145.1270000 104.1545000
 126.0910000 143.4880000 105.5105000 125.4200000 142.1080000 105.6385000
 125.9890000 141.0880000 105.1715000 124.1520000 141.9870000 106.2865000
 124.0510000 140.6990000 106.8995000 122.6840000 140.5690000 107.5975000
 122.5810000 139.2440000 108.2275000 122.7070000 138.2020000 107.1995000
 122.6330000 137.2380000 107.6575000 121.9270000 138.3150000 106.4785000
 123.6570000 138.2930000 106.7135000 121.2770000 139.1200000 108.8935000
 121.2010000 138.1570000 109.3525000 121.1850000 139.8780000 109.6415000
 120.4950000 139.2330000 108.1715000 122.5920000 141.3270000 108.3455000
 121.9040000 140.6820000 106.8765000 124.1430000 139.9410000 106.1515000
 124.8340000 140.5860000 107.6205000 127.6210000 143.3180000 105.5055000
 128.0860000 144.2770000 105.4175000 127.9310000 142.8540000 106.4195000
 127.9090000 142.7030000 104.6785000 125.7110000 144.3110000 106.7505000
 124.6500000 144.4350000 106.7905000 126.1770000 145.2760000 106.6985000
 126.1580000 143.6440000 108.0635000 127.6860000 143.4490000 108.0485000
 128.1790000 142.3880000 107.5875000 128.5420000 144.4740000 108.5575000
 129.7310000 143.8820000 109.0865000 130.6540000 144.9860000 109.6355000
 131.8770000 144.3780000 110.1785000 132.7580000 145.4300000 110.7025000
 133.6480000 144.9870000 111.0985000 133.0160000 146.1050000 109.9135000
 132.2510000 145.9650000 111.4785000 132.5740000 143.6410000 109.1145000
 133.4630000 143.1990000 109.5085000 132.8310000 144.3160000 108.3245000
 131.9320000 142.8740000 108.7325000 131.6360000 143.7470000 110.9165000
 130.1490000 145.5210000 110.4115000 130.9130000 145.6600000 108.8465000
 130.2380000 143.3460000 108.3115000 129.4740000 143.2070000 109.8765000
 125.4660000 142.2760000 108.2045000 125.7770000 141.8110000 109.1175000
 124.4060000 142.4110000 108.2155000 125.7380000 141.6530000 107.3775000
 125.8030000 144.4800000 109.3015000 124.7430000 144.6200000 109.3505000
 126.2820000 145.4360000 109.2415000 126.2480000 143.8120000 110.6155000
 127.7730000 143.5930000 110.5895000 128.2450000 142.5210000 110.1295000
 128.6500000 144.6070000 111.0855000 129.8330000 143.9980000 111.6085000
 130.7790000 145.0900000 112.1435000 131.9970000 144.4650000 112.6795000
 132.8980000 145.5070000 113.1905000 133.7840000 145.0510000 113.5815000
 133.1600000 146.1730000 112.3955000 132.4070000 146.0540000 113.9675000
 132.6710000 143.7120000 111.6135000 133.5570000 143.2570000 112.0045000
 132.9330000 144.3780000 110.8185000 132.0150000 142.9540000 111.2415000
 131.7510000 143.8420000 113.4235000 130.2870000 145.6380000 112.9195000
 131.0410000 145.7560000 111.3485000 130.3260000 143.4500000 110.8315000
 129.5720000 143.3330000 112.4035000 125.5370000 142.4550000 110.7685000
 125.8470000 141.9910000 111.6815000 124.4790000 142.6070000 110.7875000
 125.7920000 141.8240000 109.9435000 125.9170000 144.6610000 111.8505000
 124.8600000 144.8180000 111.9065000 126.4120000 145.6080000 111.7815000
 126.3630000 143.9930000 113.1655000 127.8830000 143.7490000 113.1275000
 128.3350000 142.6670000 112.6705000 128.7810000 144.7510000 113.6115000
 129.9590000 144.1270000 114.1285000 130.9250000 145.2070000 114.6495000
 132.1370000 144.5650000 115.1795000 133.0590000 145.5940000 115.6775000
 133.9410000 145.1270000 116.0625000 133.3260000 146.2520000 114.8765000
 132.5830000 146.1530000 116.4555000 132.7920000 143.7950000 114.1115000
 133.6740000 143.3280000 114.4975000 133.0580000 144.4520000 113.3105000
 132.1200000 143.0450000 113.7495000 131.8890000 143.9510000 115.9285000
 130.4500000 145.7660000 115.4265000 131.1920000 145.8640000 113.8485000
 130.4350000 143.5670000 113.3505000 129.6920000 143.4680000 114.9285000
 125.6310000 142.6490000 113.3325000 125.9400000 142.1840000 114.2445000
 124.5760000 142.8180000 113.3585000 125.8690000 142.0080000 112.5085000
 126.0560000 144.8530000 114.3995000 125.0010000 145.0280000 114.4625000
 126.5640000 145.7920000 114.3205000 126.5010000 144.1860000 115.7125000
 125.7510000 142.8550000 115.8935000 126.2370000 141.7900000 115.4325000
 124.4970000 142.8300000 116.5845000 124.3350000 141.5640000 117.2295000
 122.9880000 141.5360000 117.9735000 122.8200000 140.2350000 118.6365000
 122.8460000 139.1650000 117.6295000 122.7250000 138.2170000 118.1115000
 122.0500000 139.3130000 116.9305000 123.7830000 139.1840000 117.1125000
 121.5340000 140.2080000 119.3475000 121.4120000 139.2610000 119.8295000
 121.5160000 140.9870000 120.0795000 120.7370000 140.3570000 118.6485000
 122.9690000 142.3150000 118.7065000 122.1920000 141.6850000 117.2755000
 124.3540000 140.7850000 116.4965000 125.1320000 141.4150000 117.9285000
 128.0170000 143.9160000 115.6625000 128.5400000 144.8420000 115.5375000
 128.3270000 143.4530000 116.5765000 128.2380000 143.2680000 114.8405000
 126.2180000 145.0570000 116.9445000 125.1680000 145.2490000 117.0165000
 126.7420000 145.9870000 116.8565000 126.6650000 144.3900000 118.2585000
 125.8930000 143.0720000 118.4525000 126.3570000 141.9970000 117.9935000
 124.6460000 143.0700000 119.1545000 124.4680000 141.8110000 119.8065000
 123.1260000 141.8100000 120.5625000 122.9430000 140.5160000 121.2335000
 122.9440000 139.4390000 120.2325000 122.8100000 138.4970000 120.7215000
 122.1450000 139.5980000 119.5405000 123.8760000 139.4410000 119.7075000
 121.6620000 140.5140000 121.9555000 121.5290000 139.5710000 122.4435000
 121.6630000 141.2970000 122.6835000 120.8630000 140.6710000 121.2625000
 123.1260000 142.5940000 121.2915000 122.3280000 141.9680000 119.8695000
 124.4680000 141.0290000 119.0785000 125.2690000 141.6540000 120.4995000
 128.1740000 144.0950000 118.1975000 128.7120000 145.0110000 118.0625000
 128.4850000 143.6310000 119.1105000 128.3770000 143.4400000 117.3775000
 126.4050000 145.2720000 119.4875000 125.3590000 145.4820000 119.5655000
 126.9430000 146.1930000 119.3895000 126.8510000 144.6050000 120.8005000
 128.3560000 144.2860000 120.7315000 128.7440000 143.1770000 120.2815000
 129.3130000 145.2500000 121.1755000 130.4720000 144.5770000 121.6735000
 131.5030000 145.6170000 122.1535000 132.6950000 144.9260000 122.6645000
 133.6780000 145.9170000 123.1215000 134.5450000 145.4140000 123.4935000
 133.9550000 146.5480000 122.3045000 133.2490000 146.5120000 123.9015000
 133.2850000 144.1080000 121.5945000 134.1520000 143.6050000 121.9665000
 133.5620000 144.7400000 120.7765000 132.5680000 143.3860000 121.2615000
 131.0740000 146.2120000 122.9325000 131.7800000 146.2480000 121.3355000
 130.9010000 143.9840000 120.8945000 130.1950000 143.9470000 122.4925000
 126.0590000 143.3000000 121.0085000 126.3690000 142.8370000 121.9205000
 125.0140000 143.5220000 121.0565000 126.2450000 142.6360000 120.1905000
 126.6160000 145.4990000 122.0275000 125.5750000 145.7250000 122.1135000
 127.1680000 146.4110000 121.9195000 127.0620000 144.8300000 123.3405000
 128.5620000 144.4880000 123.2605000 128.9270000 143.3700000 122.8145000
 129.5370000 145.4400000 123.6925000 130.6890000 144.7510000 124.1845000
 131.7400000 145.7760000 124.6485000 132.9260000 145.0680000 125.1555000
 133.9280000 146.0460000 125.5985000 134.7910000 145.5310000 125.9675000
 134.2080000 146.6680000 124.7755000 133.5150000 146.6520000 126.3785000
 133.4920000 144.2360000 124.0845000 134.3550000 143.7190000 124.4535000
 133.7740000 144.8580000 123.2605000 132.7630000 143.5230000 123.7615000
 132.6630000 144.4870000 125.9255000 131.3270000 146.3820000 125.4285000
 132.0220000 146.3970000 123.8255000 131.1030000 144.1450000 123.4055000
 130.4090000 144.1280000 125.0075000 126.2510000 143.5400000 123.5625000
 126.5610000 143.0760000 124.4755000 125.2110000 143.7780000 123.6175000
 126.4210000 142.8690000 122.7455000 126.8520000 145.7350000 124.5635000
 125.8140000 145.9790000 124.6575000 127.4170000 146.6380000 124.4475000
 127.2980000 145.0670000 125.8775000 128.7910000 144.7000000 125.7865000
 129.1350000 143.5730000 125.3435000 129.7850000 145.6370000 126.2055000
 130.9290000 144.9340000 126.6925000 132.0020000 145.9440000 127.1435000
 133.1790000 145.2190000 127.6435000 134.2010000 146.1830000 128.0735000
 135.0580000 145.6560000 128.4375000 134.4850000 146.7970000 127.2445000
 133.8040000 146.8000000 128.8525000 133.7250000 144.3730000 126.5735000
 134.5810000 143.8450000 126.9365000 134.0080000 144.9860000 125.7435000
 132.9790000 143.6710000 126.2595000 131.6040000 146.5600000 127.9225000
 132.2850000 146.5560000 126.3135000 131.3280000 144.3160000 125.9135000
 130.6470000 144.3200000 127.5215000 126.4690000 143.7910000 126.1125000
 126.7780000 143.3270000 127.0255000 125.4320000 144.0460000 126.1765000
 126.6200000 143.1140000 125.2995000 127.1120000 145.9800000 127.0975000
 126.0790000 146.2410000 127.1975000 127.6910000 146.8730000 126.9715000
 127.5590000 145.3130000 128.4115000 129.0440000 144.9200000 128.3115000
 129.3670000 143.7880000 127.8705000 130.0560000 145.8460000 128.7155000
 131.1950000 145.1250000 129.1965000 132.2850000 146.1210000 129.6335000
 133.4540000 145.3810000 130.1275000 134.4950000 146.3300000 130.5455000
 135.3470000 145.7920000 130.9045000 134.7820000 146.9340000 129.7095000
 134.1160000 146.9570000 131.3245000 133.9770000 144.5190000 129.0585000
 134.8290000 143.9810000 129.4175000 134.2640000 145.1230000 128.2225000
 133.2190000 143.8280000 128.7545000 133.1860000 144.8170000 130.9095000
 131.9050000 146.7480000 130.4125000 132.5720000 146.7250000 128.7995000
 131.5750000 144.4980000 128.4185000 130.9070000 144.5210000 130.0325000
 126.7100000 144.0520000 128.6595000 127.0210000 143.5880000 129.5725000
 125.6780000 144.3240000 128.7305000 126.8440000 143.3680000 127.8485000
 127.3960000 146.2360000 129.6275000 126.3690000 146.5150000 129.7345000
 127.9890000 147.1190000 129.4915000 127.8430000 145.5690000 130.9415000
 129.3210000 145.1520000 130.8305000 129.6220000 144.0110000 130.3945000
 130.3510000 146.0630000 131.2225000 131.4820000 145.3270000 131.6985000
 132.5920000 146.3070000 132.1215000 133.7540000 145.5510000 132.6105000
 134.8130000 146.4860000 133.0135000 135.6580000 145.9350000 133.3695000
 135.1030000 147.0810000 132.1725000 134.4490000 147.1230000 133.7915000
 134.2540000 144.6760000 131.5405000 135.1000000 144.1250000 131.8965000
 134.5440000 145.2700000 130.6995000 133.4820000 143.9940000 131.2465000
 133.4830000 144.9950000 133.3965000 132.2280000 146.9440000 132.9005000
 132.8820000 146.9020000 131.2805000 131.8450000 144.6890000 130.9195000
 131.1930000 144.7320000 132.5395000 126.9770000 144.3230000 131.2035000
 127.2860000 143.8580000 132.1165000 125.9500000 144.6110000 131.2805000
 127.0930000 143.6310000 130.3955000 127.7060000 146.5010000 132.1535000
 126.6840000 146.7950000 132.2685000 128.3110000 147.3720000 132.0075000
 128.1520000 145.8330000 133.4675000 127.2690000 144.6040000 133.7435000
 127.6060000 143.4740000 133.3015000 126.0660000 144.7440000 134.5025000
 125.8020000 143.5270000 135.2075000 124.5060000 143.6800000 136.0255000
 124.2340000 142.4300000 136.7505000 124.0810000 141.3290000 135.7885000
 123.8840000 140.4190000 136.3155000 123.2680000 141.5430000 135.1285000
 124.9830000 141.2240000 135.2195000 122.9970000 142.5750000 137.5305000
 122.7990000 141.6650000 138.0575000 123.1090000 143.3750000 138.2305000
 122.1820000 142.7880000 136.8705000 124.6170000 144.4810000 136.7255000
 123.6920000 143.8940000 135.3655000 125.6900000 142.7270000 134.5075000
 126.6170000 143.3140000 135.8665000 129.6230000 145.3920000 133.3455000
 130.2370000 146.2470000 133.1535000 129.9330000 144.9280000 134.2585000
 129.7200000 144.6940000 132.5395000 128.0550000 146.5310000 134.2735000
 209.5130000 197.7900000  58.3285000 209.7730000 198.7490000  57.1515000
 209.4430000 198.2930000  56.2405000 210.8190000 198.9590000  57.0865000
 209.2350000 199.6600000  57.3085000 210.0520000 196.8790000  58.1715000
 208.4660000 197.5800000  58.3925000 209.9870000 198.4460000  59.6385000
 211.4950000 198.7480000  59.5455000 211.8880000 199.8560000  59.0955000
 212.4470000 197.7690000  59.9695000 213.6220000 198.4260000  60.4525000
 214.6470000 197.3730000  60.9085000 215.8550000 198.0480000  61.4055000
 216.4370000 198.8640000  60.3295000 217.3170000 199.3560000  60.6905000
 216.6940000 198.2360000  59.5035000 215.7240000 199.5960000  60.0115000
 216.8340000 197.0420000  61.8405000 217.7140000 197.5340000  62.2015000
 216.4120000 196.4500000  62.6235000 217.0920000 196.4130000  61.0145000
 214.2240000 196.7790000  61.6925000 214.9040000 196.7440000  60.0835000
 214.0450000 199.0200000  59.6695000 213.3640000 199.0560000  61.2775000
 209.2140000 199.7580000  59.8655000 208.1660000 199.5490000  59.9305000
 209.5430000 200.2130000  60.7755000 209.3940000 200.4250000  59.0475000
 209.7630000 197.5480000  60.8645000 210.3030000 196.6320000  60.7435000
 208.7190000 197.3320000  60.9655000 210.2380000 198.2040000  62.1735000
 209.4840000 199.5300000  62.3875000 209.9530000 200.6020000  61.9275000
 208.2490000 199.5420000  63.1085000 208.0960000 200.7990000  63.7725000
 206.7670000 200.8120000  64.5485000 206.6100000 202.1050000  65.2305000
 205.3430000 202.1180000  65.9715000 205.2270000 203.0600000  66.4675000
 204.5290000 201.9710000  65.2915000 205.3440000 201.3320000  66.6965000
 206.6060000 203.1870000  64.2345000 206.4910000 204.1280000  64.7295000
 205.7940000 203.0410000  63.5535000 207.5290000 203.1770000  63.6945000
 207.3690000 202.2410000  65.8665000 206.7700000 200.0250000  65.2735000
 205.9550000 200.6670000  63.8695000 208.0940000 201.5870000  63.0475000
 208.9100000 200.9450000  64.4525000 211.7500000 198.4810000  62.0905000
 212.0800000 198.9370000  62.9995000 212.2740000 197.5600000  61.9415000
 211.9470000 199.1400000  61.2705000 209.9880000 197.3170000  63.4015000
 210.5140000 196.3920000  63.2905000 208.9410000 197.1190000  63.4975000
 210.4620000 197.9730000  64.7125000 209.7280000 199.3120000  64.9125000
 210.2190000 200.3730000  64.4495000 208.4880000 199.3480000  65.6245000
 208.3510000 200.6110000  66.2785000 207.0150000 200.6500000  67.0445000
 206.8750000 201.9490000  67.7175000 205.6000000 201.9860000  68.4485000
 205.4960000 202.9330000  68.9375000 204.7900000 201.8500000  67.7615000
 205.5850000 201.2040000  69.1775000 206.8960000 203.0250000  66.7145000
 206.7930000 203.9710000  67.2045000 206.0860000 202.8880000  66.0285000
 207.8230000 202.9970000  66.1825000 207.6300000 202.0770000  68.3595000
 207.0010000 199.8670000  67.7745000 206.2070000 200.5140000  66.3585000
 208.3670000 201.3950000  65.5495000 209.1610000 200.7480000  66.9645000
 211.9800000 198.2260000  64.6395000 212.3100000 198.6810000  65.5495000
 212.4900000 197.2960000  64.5005000 212.1940000 198.8750000  63.8175000
 210.1900000 197.0980000  65.9425000 210.7020000 196.1630000  65.8425000
 209.1380000 196.9170000  66.0315000 210.6650000 197.7530000  67.2535000
 209.9490000 199.1050000  67.4395000 210.4620000 200.1560000  66.9755000
 208.7050000 199.1640000  68.1405000 208.5830000 200.4340000  68.7875000
 207.2420000 200.4990000  69.5425000 207.1160000 201.8050000  70.2065000
 205.8380000 201.8660000  70.9275000 205.7450000 202.8160000  71.4105000
 205.0310000 201.7380000  70.2355000 205.8040000 201.0880000  71.6605000
 207.1630000 202.8720000  69.1985000 207.0700000 203.8230000  69.6815000
 206.3570000 202.7450000  68.5065000 208.0940000 202.8280000  68.6745000
 207.2090000 199.7200000  70.2765000 206.4360000 200.3710000  68.8515000
 208.6160000 201.2130000  68.0545000 209.3890000 200.5630000  69.4795000
 212.1860000 197.9810000  67.1915000 212.5160000 198.4370000  68.1015000
 212.6820000 197.0430000  67.0615000 212.4170000 198.6250000  66.3675000
 210.3670000 196.8900000  68.4875000 210.8650000 195.9470000  68.3955000
 209.3120000 196.7260000  68.5675000 210.8420000 197.5460000  69.7975000
 212.3670000 197.7490000  69.7465000 212.8440000 198.8170000  69.2845000
 213.2400000 196.7220000  70.2235000 214.4400000 197.3140000  70.7295000
 215.3810000 196.2090000  71.2435000 216.6140000 196.8180000  71.7635000
 217.2790000 197.5680000  70.6895000 218.1770000 198.0120000  71.0685000
 217.5210000 196.9050000  69.8875000 216.6260000 198.3360000  70.3335000
 217.5120000 195.7630000  72.2535000 218.4090000 196.2060000  72.6325000
 217.0270000 195.2170000  73.0355000 217.7540000 195.0980000  71.4515000
 216.3870000 197.4390000  72.5145000 214.8960000 195.6620000  72.0245000
 215.6210000 195.5450000  70.4415000 214.9240000 197.8600000  69.9485000
 214.1980000 197.9780000  71.5325000 210.1480000 198.9090000  69.9695000
 209.0880000 198.7690000  70.0045000 210.4770000 199.3650000  70.8795000
 210.3960000 199.5420000  69.1435000 210.5210000 196.6940000  71.0335000
 211.0040000 195.7420000  70.9515000 209.4630000 196.5480000  71.1065000
 210.9960000 197.3500000  72.3445000 212.5240000 197.5280000  72.3045000
 213.0230000 198.5850000  71.8405000 213.3770000 196.4900000  72.7935000
 214.5820000 197.0660000  73.3065000 215.5000000 195.9480000  73.8345000
 216.7380000 196.5400000  74.3615000 217.4250000 197.2740000  73.2885000
 218.3280000 197.7050000  73.6725000 217.6620000 196.6010000  72.4925000
 216.7860000 198.0490000  72.9225000 217.6150000 195.4740000  74.8655000
 218.5170000 195.9040000  75.2485000 217.1160000 194.9390000  75.6465000
 217.8530000 194.8000000  74.0685000 215.0000000 195.4140000  74.6155000
 215.7370000 195.2760000  73.0375000 215.0810000 197.5990000  72.5265000
 214.3440000 197.7400000  74.1035000 210.3230000 198.7250000  72.5025000
 209.2590000 198.6030000  72.5305000 210.6520000 199.1810000  73.4125000
 210.5880000 199.3500000  71.6755000 210.6510000 196.5120000  73.5825000
 211.1200000 195.5520000  73.5105000 209.5900000 196.3830000  73.6475000
 211.1250000 197.1670000  74.8935000 210.4740000 198.5540000  75.0395000
 211.0460000 199.5710000  74.5695000 209.2170000 198.6870000  75.7085000
 209.1420000 199.9720000  76.3295000 207.7870000 200.1150000  77.0495000
 207.7090000 201.4370000  77.6885000 206.4190000 201.5740000  78.3765000
 206.3610000 202.5360000  78.8415000 205.6230000 201.4720000  77.6675000
 206.3290000 200.8110000  79.1225000 207.8320000 202.4840000  76.6635000
 207.7740000 203.4470000  77.1285000 207.0380000 202.3820000  75.9535000
 208.7730000 202.3850000  76.1625000 207.6990000 199.3530000  77.7965000
 206.9940000 200.0130000  76.3415000 209.2300000 200.7340000  75.5835000
 209.9350000 200.0740000  77.0385000 212.6580000 197.3190000  74.8645000
 212.9880000 197.7760000  75.7745000 213.1100000 196.3570000  74.7635000
 212.9390000 197.9350000  74.0355000 210.7580000 196.3410000  76.1335000
 211.2110000 195.3740000  76.0705000 209.6940000 196.2310000  76.1905000
 211.2320000 196.9970000  77.4435000 210.6010000 198.3950000  77.5765000
 211.1940000 199.3990000  77.1055000 209.3420000 198.5510000  78.2345000
 209.2820000 199.8420000  78.8475000 207.9250000 200.0110000  79.5565000
 207.8630000 201.3380000  80.1875000 206.5680000 201.4980000  80.8635000
 206.5220000 202.4630000  81.3225000 205.7770000 201.4050000  80.1495000
 206.4620000 200.7420000  81.6135000 208.0100000 202.3770000  79.1575000
 207.9650000 203.3420000  79.6155000 207.2190000 202.2830000  78.4415000
 208.9530000 202.2590000  78.6645000 208.6010000 201.4240000  80.8565000
 207.8190000 199.2550000  80.3065000 207.1350000 199.9190000  78.8425000
 209.3880000 200.5980000  78.0995000 210.0730000 199.9340000  79.5635000
 212.7670000 197.1260000  77.4275000 213.0960000 197.5810000  78.3365000
 213.2050000 196.1550000  77.3345000 213.0650000 197.7310000  76.5965000
 210.8410000 196.1840000  78.6855000 211.2800000 195.2090000  78.6325000
 209.7760000 196.0900000  78.7355000 211.3160000 196.8390000  79.9965000
 210.7070000 198.2490000  80.1165000 211.3190000 199.2410000  79.6435000
 209.4440000 198.4290000  80.7635000 209.4000000 199.7240000  81.3695000
 208.0400000 199.9180000  82.0655000 207.9950000 201.2490000  82.6885000
 206.6980000 201.4350000  83.3525000 206.6630000 202.4040000  83.8055000
 205.9120000 201.3500000  82.6315000 206.5730000 200.6860000  84.1055000
 208.1670000 202.2800000  81.6535000 208.1320000 203.2480000  82.1065000
 207.3810000 202.1950000  80.9325000 209.1120000 202.1440000  81.1685000
 208.7290000 201.3280000  83.3615000 207.9150000 199.1690000  82.8195000
 207.2550000 199.8350000  81.3455000 209.5260000 200.4730000  80.6165000
 210.1860000 199.8080000  82.0885000 212.8520000 196.9440000  79.9915000
 213.1820000 197.4000000  80.9005000 213.2760000 195.9650000  79.9075000
 213.1660000 197.5400000  79.1595000 210.9020000 196.0420000  81.2395000
 211.3260000 195.0590000  81.1945000 209.8360000 195.9640000  81.2805000
 211.3770000 196.6970000  82.5505000 212.9140000 196.7760000  82.5565000
 213.4940000 197.7890000  82.0865000 213.6820000 195.6980000  83.0975000
 214.9050000 196.2090000  83.6365000 215.7340000 195.0470000  84.2185000
 216.9900000 195.5720000  84.7725000 217.7560000 196.2350000  83.7065000
 218.6700000 196.6160000  84.1105000 217.9730000 195.5280000  82.9345000
 217.1810000 197.0410000  83.3025000 217.7800000 194.4640000  85.3285000
 218.6950000 194.8450000  85.7315000 217.2220000 193.9830000  86.1045000
 217.9980000 193.7580000  84.5545000 215.1750000 194.5650000  84.9945000
 215.9510000 194.3420000  83.4455000 215.4630000 196.6890000  82.8605000
 214.6860000 196.9150000  84.4095000 210.7900000 198.1160000  82.6565000
 209.7210000 198.0610000  82.6515000 211.1190000 198.5720000  83.5665000
 211.1200000 198.7030000  81.8235000 210.9400000 195.9120000  83.7955000
 211.3470000 194.9230000  83.7585000 209.8710000 195.8530000  83.8275000
 211.4150000 196.5680000  85.1055000 212.9520000 196.6220000  85.1235000
 213.5530000 197.6220000  84.6525000 213.7000000 195.5350000  85.6775000
 214.9270000 196.0290000  86.2235000 215.7300000 194.8580000  86.8185000
 216.9900000 195.3650000  87.3805000 217.7760000 196.0080000  86.3175000
 218.6940000 196.3780000  86.7255000 217.9890000 195.2940000  85.5495000
 217.2170000 196.8210000  85.9035000 217.7580000 194.2470000  87.9485000
 218.6760000 194.6160000  88.3575000 217.1870000 193.7810000  88.7225000
 217.9710000 193.5340000  87.1805000 216.7920000 196.0320000  88.0975000
 215.1580000 194.3900000  87.5925000 215.9430000 194.1450000  86.0515000
 215.4980000 196.4960000  85.4495000 214.7120000 196.7420000  86.9915000
 210.8490000 197.9980000  85.1975000 209.7800000 197.9600000  85.1845000
 211.1790000 198.4520000  86.1075000 211.1970000 198.5720000  84.3655000
 210.9550000 195.7980000  86.3515000 211.3470000 194.8020000  86.3235000
 209.8860000 195.7560000  86.3755000 211.4300000 196.4540000  87.6615000
 212.9690000 196.4830000  87.6915000 213.5880000 197.4700000  87.2205000
 213.6930000 195.3870000  88.2585000 214.9230000 195.8650000  88.8105000
 215.7030000 194.6840000  89.4195000 216.9670000 195.1730000  89.9895000
 217.7710000 195.7980000  88.9285000 218.6920000 196.1540000  89.3415000
 217.9790000 195.0770000  88.1675000 217.2290000 196.6180000  88.5045000
 217.7110000 194.0490000  90.5705000 218.6310000 194.4030000  90.9835000
 217.1270000 193.5940000  91.3425000 217.9190000 193.3260000  89.8085000
 215.1170000 194.2290000  90.1915000 215.9100000 193.9630000  88.6595000
 215.5080000 196.3170000  88.0395000 214.7150000 196.5860000  89.5725000
 210.8880000 197.8930000  87.7405000 209.8180000 197.8710000  87.7195000
 211.2170000 198.3480000  88.6505000 211.2510000 198.4570000  86.9075000
 210.9490000 195.6980000  88.9075000 211.3240000 194.6960000  88.8895000
 209.8770000 195.6750000  88.9235000 211.4230000 196.3540000  90.2175000
 212.9610000 196.3580000  90.2615000 213.6020000 197.3330000  89.7885000
 213.6630000 195.2550000  90.8395000 214.8970000 195.7150000  91.3995000
 215.6510000 194.5260000  92.0215000 216.9190000 194.9980000  92.5975000
 217.7420000 195.6030000  91.5405000 218.6640000 195.9470000  91.9595000
 217.9440000 194.8730000  90.7855000 217.2170000 196.4290000  91.1075000
 217.6400000 193.8640000  93.1925000 218.5630000 194.2070000  93.6115000
 217.0420000 193.4240000  93.9615000 217.8420000 193.1340000  92.4365000
 215.0530000 194.0860000  92.7925000 215.8530000 193.7980000  91.2665000
 215.4950000 196.1540000  90.6305000 214.6940000 196.4450000  92.1555000
 210.9030000 197.8020000  90.2845000 209.8330000 197.7990000  90.2555000
 211.2330000 198.2580000  91.1945000 211.2830000 198.3550000  89.4515000
 210.9180000 195.6140000  91.4655000 211.2780000 194.6060000  91.4555000
 209.8480000 195.6070000  91.4725000 211.3940000 196.2700000  92.7755000
 212.9320000 196.2490000  92.8305000 213.5910000 197.2100000  92.3585000
 213.6100000 195.1380000  93.4215000 214.8460000 195.5820000  93.9885000
 215.5760000 194.3850000  94.6245000 216.8470000 194.8400000  95.2075000
 217.6880000 195.4250000  94.1535000 218.6130000 195.7570000  94.5785000
 217.8840000 194.6880000  93.4045000 217.1800000 196.2560000  93.7125000
 217.5450000 193.6960000  95.8145000 218.4690000 194.0280000  96.2395000
 216.9330000 193.2730000  96.5815000 217.7410000 192.9600000  95.0645000
 216.6640000 195.5290000  95.9085000 214.9650000 193.9590000  95.3915000
 215.7720000 193.6470000  93.8745000 215.4580000 196.0060000  93.2225000
 214.6480000 196.3190000  94.7385000 210.8960000 197.7260000  92.8295000
 209.8280000 197.7410000  92.7905000 211.2260000 198.1820000  93.7395000
 211.2910000 198.2690000  91.9965000 210.8660000 195.5460000  94.0225000
 211.2100000 194.5320000  94.0225000 209.7970000 195.5560000  94.0215000
 211.3420000 196.2020000  95.3325000 210.8680000 197.6660000  95.3755000
 211.5960000 198.5770000  94.9025000 209.6010000 197.9900000  95.9515000
 209.6540000 199.3070000  96.5115000 208.2890000 199.6560000  97.1325000
 208.3450000 201.0080000  97.7085000 207.0440000 201.3420000  98.3005000
 207.0840000 202.3260000  98.7185000 206.2880000 201.3070000  97.5445000
 206.8100000 200.6380000  99.0705000 208.6660000 201.9780000  96.6505000
 208.7060000 202.9600000  97.0685000 207.9100000 201.9420000  95.8935000
 209.6150000 201.7340000  96.2185000 208.0560000 198.9510000  97.9025000
 207.5340000 199.6210000  96.3765000 209.8880000 200.0110000  95.7425000
 210.4110000 199.3420000  97.2675000 212.8790000 196.1570000  95.4005000
 213.2090000 196.6130000  96.3115000 213.2090000 195.1390000  95.3705000
 213.2880000 196.6890000  94.5675000 210.7940000 195.4940000  96.5795000
 211.1210000 194.4740000  96.5885000 209.7230000 195.5210000  96.5695000
 211.2680000 196.1480000  97.8895000 210.8190000 197.6210000  97.9205000
 211.5640000 198.5170000  97.4485000 209.5510000 197.9690000  98.4855000
 209.6220000 199.2870000  99.0375000 208.2580000 199.6620000  99.6455000
 208.3310000 201.0170000 100.2135000 207.0300000 201.3750000 100.7935000
 207.0820000 202.3600000 101.2065000 206.2790000 201.3470000 100.0315000
 206.7790000 200.6790000 101.5655000 208.6760000 201.9740000  99.1525000
 208.7270000 202.9600000  99.5665000 207.9250000 201.9460000  98.3905000
 209.6230000 201.7140000  98.7305000 209.0310000 201.0410000 100.9265000
 208.0080000 198.9650000 100.4175000 207.5080000 199.6350000  98.8845000
 209.8740000 199.9830000  98.2665000 210.3730000 199.3140000  99.7995000
 212.8050000 196.0800000  97.9705000 213.1360000 196.5350000  98.8815000
 213.1170000 195.0580000  97.9495000 213.2290000 196.6000000  97.1375000
 210.6990000 195.4580000  99.1365000 211.0090000 194.4330000  99.1525000
 209.6300000 195.5030000  99.1175000 211.1740000 196.1130000 100.4465000
 210.7480000 197.5920000 100.4655000 211.5110000 198.4720000  99.9945000
 209.4820000 197.9640000 101.0185000 209.5700000 199.2820000 101.5625000
 208.2060000 199.6840000 102.1575000 208.2960000 201.0390000 102.7185000
 206.9970000 201.4220000 103.2855000 207.0610000 202.4090000 103.6945000
 206.2520000 201.4010000 102.5185000 206.7280000 200.7340000 104.0605000
 208.6640000 201.9860000 101.6555000 208.7290000 202.9730000 102.0635000
 207.9190000 201.9650000 100.8865000 209.6120000 201.7070000 101.2425000
 208.9920000 201.0590000 103.4375000 207.9380000 198.9950000 102.9325000
 207.4630000 199.6640000 101.3905000 209.8380000 199.9710000 100.7895000
 210.3150000 199.3030000 102.3305000 212.7080000 196.0200000 100.5405000
 213.0390000 196.4750000 101.4505000 213.0060000 194.9930000 100.5275000
 213.1480000 196.5290000  99.7075000 210.5850000 195.4370000 101.6925000
 210.8780000 194.4090000 101.7175000 209.5160000 195.4980000 101.6645000
 211.0600000 196.0930000 103.0025000 212.5900000 195.9760000 103.1095000
 213.3240000 196.8810000 102.6365000 213.1770000 194.8390000 103.7455000
 214.4200000 195.2150000 104.3435000 215.0530000 193.9900000 105.0295000
 216.3300000 194.3770000 105.6445000 217.2400000 194.8820000 104.6055000
 218.1700000 195.1640000 105.0525000 217.4110000 194.1150000 103.8795000
 216.8020000 195.7330000 104.1285000 216.9340000 193.2080000 106.2985000
 217.8630000 193.4890000 106.7455000 216.2720000 192.8420000 107.0545000
 217.1060000 192.4410000 105.5725000 216.1700000 195.0930000 106.3225000
 214.3900000 193.6220000 105.7845000 215.2230000 193.2240000 104.3025000
 215.0820000 195.5810000 103.5885000 214.2490000 195.9820000 105.0695000
 210.6560000 197.5800000 103.0085000 209.5920000 197.6610000 102.9335000
 210.9860000 198.0330000 103.9185000 211.1100000 198.0750000 102.1765000
 210.4480000 195.4340000 104.2475000 210.7250000 194.4000000 104.2815000
 209.3810000 195.5130000 104.2105000 210.9230000 196.0900000 105.5575000
 212.4510000 195.9490000 105.6775000 213.2040000 196.8390000 105.2065000
 213.0140000 194.8050000 106.3255000 214.2590000 195.1650000 106.9315000
 214.8660000 193.9340000 107.6295000 216.1450000 194.3050000 108.2525000
 217.0710000 194.7880000 107.2185000 218.0020000 195.0580000 107.6715000
 217.2350000 194.0150000 106.4975000 216.6490000 195.6430000 106.7335000
 216.7230000 193.1290000 108.9185000 217.6540000 193.3990000 109.3715000
 216.0500000 192.7770000 109.6705000 216.8890000 192.3560000 108.1975000
 215.9890000 195.0280000 108.9265000 214.1910000 193.5820000 108.3815000
 215.0300000 193.1620000 106.9095000 214.9320000 195.5160000 106.1785000
 214.0920000 195.9390000 107.6515000 210.5440000 197.5820000 105.5505000
 209.4820000 197.6800000 105.4675000 210.8730000 198.0370000 106.4615000
 211.0130000 198.0660000 104.7195000 210.2910000 195.4480000 106.8005000
 210.5520000 194.4110000 106.8425000 209.2260000 195.5450000 106.7555000
 210.7660000 196.1040000 108.1115000 210.4130000 197.6030000 108.0945000
 211.2280000 198.4370000 107.6275000 209.1530000 198.0450000 108.6095000
 209.2920000 199.3670000 109.1345000 207.9360000 199.8450000 109.6885000
 208.0780000 201.2040000 110.2275000 206.7850000 201.6610000 110.7575000
 206.8880000 202.6500000 111.1495000 206.0590000 201.6610000 109.9715000
 206.4670000 201.0000000 111.5355000 208.5170000 202.1130000 109.1575000
 208.6200000 203.1030000 109.5515000 207.7910000 202.1150000 108.3725000
 209.4590000 201.7810000 108.7725000 207.6170000 199.1840000 110.4675000
 207.2100000 199.8470000 108.9035000 209.6120000 200.0280000 108.3555000
 210.0180000 199.3650000 109.9195000 212.2920000 195.9390000 108.2445000
 212.6220000 196.3940000 109.1555000 212.5380000 194.8990000 108.2565000
 212.7750000 196.4110000 107.4145000 210.1150000 195.4800000 109.3535000
 210.3580000 194.4390000 109.4025000 209.0520000 195.5930000 109.2985000
 210.5900000 196.1360000 110.6635000 210.2600000 197.6400000 110.6355000
 211.0930000 198.4580000 110.1705000 209.0030000 198.1060000 111.1375000
 209.1600000 199.4290000 111.6565000 207.8070000 199.9310000 112.1955000
 207.9670000 201.2910000 112.7295000 206.6770000 201.7700000 113.2455000
 206.7940000 202.7600000 113.6325000 205.9570000 201.7790000 112.4545000
 206.3410000 201.1190000 114.0255000 208.4290000 202.1860000 111.6575000
 208.5450000 203.1770000 112.0455000 207.7090000 202.1950000 110.8665000
 209.3670000 201.8380000 111.2825000 208.6390000 201.2820000 113.4695000
 207.4710000 199.2800000 112.9765000 207.0870000 199.9400000 111.4055000
 209.4950000 200.0800000 110.8765000 209.8800000 199.4190000 112.4475000
 212.1100000 195.9470000 110.8105000 212.4410000 196.4030000 111.7195000
 212.3410000 194.9030000 110.8295000 212.6080000 196.4060000 109.9815000
 209.9190000 195.5300000 111.9045000 210.1440000 194.4860000 111.9615000
 208.8580000 195.6600000 111.8405000 210.3930000 196.1850000 113.2145000
 211.9090000 195.9750000 113.3735000 212.7150000 196.8190000 112.9065000
 212.4010000 194.8170000 114.0545000 213.6470000 195.1280000 114.6855000
 214.1750000 193.8820000 115.4185000 215.4560000 194.2010000 116.0655000
 216.4290000 194.6210000 115.0475000 217.3620000 194.8540000 115.5185000
 216.5730000 193.8280000 114.3445000 216.0600000 195.4870000 114.5375000
 215.9610000 193.0120000 116.7655000 216.8940000 193.2440000 117.2365000
 215.2550000 192.7070000 117.5075000 216.1070000 192.2180000 116.0625000
 213.4670000 193.5760000 116.1595000 214.3200000 193.0890000 114.7155000
 214.3530000 195.4320000 113.9445000 213.5020000 195.9210000 115.3885000
 210.0860000 197.6940000 113.1725000 209.0330000 197.8420000 113.0625000
 210.4160000 198.1500000 114.0835000 210.5980000 198.1400000 112.3465000
 209.7020000 195.5980000 114.4535000 209.9100000 194.5500000 114.5185000
 208.6440000 195.7440000 114.3795000 210.1770000 196.2540000 115.7635000
 211.6880000 196.0180000 115.9365000 212.5120000 196.8470000 115.4705000
 212.1550000 194.8570000 116.6275000 213.4010000 195.1520000 117.2665000
 213.9030000 193.9010000 118.0105000 215.1840000 194.2040000 118.6665000
 216.1720000 194.6020000 117.6535000 217.1030000 194.8220000 118.1315000
 216.3080000 193.8040000 116.9575000 215.8210000 195.4710000 117.1365000
 215.6640000 193.0100000 119.3785000 216.5960000 193.2300000 119.8555000
 214.9450000 192.7220000 120.1155000 215.8010000 192.2110000 118.6805000
 213.1840000 193.6120000 118.7485000 214.0390000 193.1020000 117.3135000
 214.1190000 195.4400000 116.5295000 213.2630000 195.9510000 117.9635000
 209.8960000 197.7670000 115.7105000 208.8450000 197.9300000 115.5895000
 210.2260000 198.2220000 116.6215000 210.4210000 198.2000000 114.8845000
 209.4670000 195.6840000 116.9995000 209.6560000 194.6350000 117.0725000
 208.4100000 195.8490000 116.9155000 209.9410000 196.3400000 118.3095000
 211.4460000 196.0820000 118.4965000 212.2880000 196.8940000 118.0325000
 211.8900000 194.9170000 119.1985000 213.1340000 195.1950000 119.8445000
 213.6110000 193.9420000 120.6015000 214.8900000 194.2280000 121.2665000
 215.8930000 194.6040000 120.2585000 216.8240000 194.8110000 120.7425000
 216.0220000 193.7990000 119.5675000 215.5610000 195.4750000 119.7335000
 215.3450000 193.0310000 121.9885000 216.2770000 193.2390000 122.4715000
 214.6170000 192.7580000 122.7215000 215.4750000 192.2240000 121.2965000
 214.7690000 194.9800000 121.9135000 212.8810000 193.6680000 121.3355000
 213.7400000 193.1370000 119.9105000 213.8630000 195.4680000 119.1125000
 213.0040000 196.0020000 120.5375000 209.6840000 197.8580000 118.2465000
 208.6390000 198.0380000 118.1165000 210.0150000 198.3130000 119.1565000
 210.2250000 198.2770000 117.4215000 209.2120000 195.7910000 119.5435000
 209.3840000 194.7380000 119.6235000 208.1590000 195.9710000 119.4505000
 209.6860000 196.4470000 120.8535000 211.1860000 196.1650000 121.0535000
 212.0440000 196.9590000 120.5925000 211.6050000 194.9970000 121.7665000
 212.8470000 195.2600000 122.4225000 213.2980000 194.0010000 123.1885000
 214.5760000 194.2710000 123.8635000 215.5920000 194.6250000 122.8615000
 216.5240000 194.8200000 123.3515000 215.7150000 193.8130000 122.1755000
 215.2800000 195.4970000 122.3285000 215.0060000 193.0720000 124.5955000
 215.9360000 193.2670000 125.0855000 214.2670000 192.8150000 125.3235000
 215.1290000 192.2590000 123.9105000 212.5580000 193.7450000 123.9185000
 213.4190000 193.1900000 122.5045000 213.5870000 195.5150000 121.6935000
 212.7250000 196.0720000 123.1075000 209.4540000 197.9670000 120.7785000
 208.4120000 198.1640000 120.6385000 209.7850000 198.4220000 121.6885000
 210.0070000 198.3730000 119.9575000 208.9380000 195.9160000 122.0845000
 209.0920000 194.8600000 122.1735000 207.8890000 196.1130000 121.9815000
 209.4120000 196.5710000 123.3945000 210.9050000 196.2670000 123.6095000
 211.7800000 197.0450000 123.1485000 211.2990000 195.0960000 124.3315000
 212.5410000 195.3420000 124.9955000 212.9640000 194.0820000 125.7735000
 214.2420000 194.3350000 126.4565000 215.2720000 194.6650000 125.4615000
 216.2020000 194.8500000 125.9575000 215.3860000 193.8480000 124.7815000
 214.9770000 195.5400000 124.9205000 214.6450000 193.1320000 127.1995000
 215.5760000 193.3160000 127.6955000 213.8970000 192.8930000 127.9235000
 214.7610000 192.3150000 126.5195000 212.2150000 193.8410000 126.4975000
 213.0780000 193.2650000 125.0945000 213.2900000 195.5830000 124.2715000
 212.4260000 196.1610000 125.6755000 209.2070000 198.0950000 123.3085000
 208.1680000 198.3080000 123.1595000 209.5370000 198.5510000 124.2195000
 209.7720000 198.4860000 122.4895000 208.6450000 196.0600000 124.6225000
 208.7810000 195.0030000 124.7185000 207.6020000 196.2730000 124.5095000
 209.1200000 196.7160000 125.9325000 210.6060000 196.3870000 126.1615000
 211.4970000 197.1500000 125.7035000 210.9740000 195.2170000 126.8935000
 212.2160000 195.4450000 127.5665000 212.6120000 194.1840000 128.3555000
 213.8880000 194.4200000 129.0465000 214.9320000 194.7270000 128.0575000
 215.8610000 194.8990000 128.5615000 215.0370000 193.9050000 127.3835000
 214.6550000 195.6030000 127.5095000 214.2660000 193.2150000 129.7995000
 215.1950000 193.3860000 130.3025000 213.5080000 192.9920000 130.5185000
 214.3740000 192.3910000 129.1255000 213.7880000 195.1890000 129.6775000
 211.8520000 193.9600000 129.0745000 212.7190000 193.3610000 127.6815000
 212.9740000 195.6680000 126.8465000 212.1080000 196.2690000 128.2405000
 208.9400000 198.2420000 125.8365000 207.9060000 198.4700000 125.6775000
 209.2700000 198.6980000 126.7475000 209.5190000 198.6190000 125.0185000
 208.3350000 196.2250000 127.1565000 208.4540000 195.1670000 127.2595000
 207.2960000 196.4540000 127.0345000 208.8100000 196.8800000 128.4665000
 208.6560000 198.4090000 128.3615000 209.6010000 199.1070000 127.9165000
 207.4360000 199.0340000 128.7715000 207.7130000 200.3530000 129.2475000
 206.4000000 201.0260000 129.6885000 206.6860000 202.3830000 130.1775000
 205.4330000 203.0250000 130.5985000 205.6400000 204.0130000 130.9535000
 204.7620000 203.0800000 129.7655000 204.9830000 202.4510000 131.3815000
 207.3040000 203.1720000 129.1025000 207.5110000 204.1600000 129.4585000
 206.6330000 203.2260000 128.2695000 208.2160000 202.7050000 128.7965000
 205.9500000 200.4520000 130.4715000 205.7300000 201.0810000 128.8565000
 208.1640000 200.9280000 128.4645000 208.3830000 200.2990000 130.0795000
 210.2890000 196.5290000 128.7095000 210.6190000 196.9850000 129.6195000
 210.3970000 195.4670000 128.7825000 210.8800000 196.8930000 127.8955000
 208.0070000 196.4080000 129.6875000 208.1080000 195.3500000 129.7975000
 206.9730000 196.6540000 129.5555000 208.4820000 197.0640000 130.9975000
 209.9530000 196.6920000 131.2545000 210.8750000 197.4180000 130.8025000
 210.2710000 195.5170000 132.0065000 211.5080000 195.7150000 132.6965000
 211.8500000 194.4500000 133.5055000 213.1220000 194.6540000 134.2155000
 214.1910000 194.9160000 133.2405000 215.1160000 195.0630000 133.7575000
 214.2810000 194.0820000 132.5775000 213.9520000 195.7950000 132.6785000
 213.4500000 193.4460000 134.9885000 214.3760000 193.5940000 135.5045000
 212.6730000 193.2560000 135.6985000 213.5420000 192.6120000 134.3255000
 213.0370000 195.4330000 134.8345000 211.0730000 194.2590000 134.2155000
 211.9410000 193.6170000 132.8425000 212.2850000 195.9050000 131.9875000
 211.4170000 196.5500000 133.3585000 208.3530000 198.5950000 130.8815000
 207.3310000 198.8550000 130.7035000 208.6820000 199.0510000 131.7915000
 208.9560000 198.9440000 130.0695000 207.6620000 196.6130000 132.2145000
 207.7450000 195.5530000 132.3315000 206.6330000 196.8730000 132.0725000
 208.1370000 197.2690000 133.5245000 209.6000000 196.8740000 133.7955000
 210.5360000 197.5820000 133.3465000 209.8920000 195.6980000 134.5565000
 211.1270000 195.8800000 135.2555000 211.4430000 194.6160000 136.0755000
 212.7120000 194.8020000 136.7945000 213.7920000 195.0420000 135.8265000
 214.7160000 195.1770000 136.3495000 213.8740000 194.2020000 135.1695000
 213.5730000 195.9200000 135.2575000 213.0120000 193.5940000 137.5775000
 213.9360000 193.7300000 138.0995000 212.2270000 193.4220000 138.2815000
 213.0950000 192.7540000 136.9195000 210.6560000 194.4410000 136.7805000
 211.5250000 193.7770000 135.4185000 211.9120000 196.0540000 134.5525000
 211.0450000 196.7200000 135.9125000 208.0330000 198.8000000 133.3985000
 207.0170000 199.0750000 133.2095000 208.3630000 199.2550000 134.3095000
 208.6500000 199.1340000 132.5895000 207.5210000 196.9350000 134.3335000
 202.0360000 184.6530000  58.2805000 202.2240000 185.6270000  57.1035000
 201.9440000 185.1430000  56.1905000 201.6090000 186.4890000  57.2525000
 203.2490000 185.9250000  57.0485000 202.6500000 183.7900000  58.1315000
 201.0090000 184.3530000  58.3355000 202.4370000 185.3500000  59.5935000
 201.5530000 186.5920000  59.8085000 201.9110000 187.7070000  59.3515000
 200.3220000 186.4750000  60.5265000 200.0400000 187.7090000  61.1925000
 198.7150000 187.5850000  61.9665000 198.4250000 188.8530000  62.6505000
 197.1600000 188.7360000  63.3875000 196.9500000 189.6590000  63.8855000
 196.3680000 188.5090000  62.7055000 197.2430000 187.9510000  64.1115000
 198.3140000 189.9310000  61.6565000 198.1040000 190.8550000  62.1535000
 197.5210000 189.7060000  60.9735000 199.2340000 190.0180000  61.1185000
 198.7960000 186.8010000  62.6895000 197.9230000 187.3590000  61.2845000
 199.9600000 188.4940000  60.4695000 200.8320000 187.9350000  61.8755000
 203.9150000 185.7790000  59.5145000 204.1940000 186.2640000  60.4265000
 204.5290000 184.9170000  59.3645000 204.0450000 186.4570000  58.6975000
 202.2780000 184.4390000  60.8185000 202.8950000 183.5730000  60.7075000
 201.2550000 184.1350000  60.9115000 202.6800000 185.1360000  62.1325000
 201.8130000 186.3930000  62.3335000 202.1940000 187.5000000  61.8735000
 200.5740000 186.3000000  63.0425000 200.3060000 187.5420000  63.6995000
 198.9720000 187.4430000  64.4615000 198.6980000 188.7190000  65.1365000
 197.4260000 188.6250000  65.8645000 197.2260000 189.5540000  66.3565000
 196.6360000 188.4080000  65.1765000 197.4880000 187.8430000  66.5925000
 198.6120000 189.7930000  64.1375000 198.4120000 190.7230000  64.6285000
 197.8230000 189.5770000  63.4475000 199.5400000 189.8630000  63.6065000
 199.4360000 188.9210000  65.7815000 199.0350000 186.6620000  65.1905000
 198.1840000 187.2270000  63.7735000 200.2450000 188.3240000  62.9705000
 201.0970000 187.7600000  64.3865000 204.1640000 185.5430000  62.0635000
 204.4430000 186.0280000  62.9755000 204.7670000 184.6700000  61.9235000
 204.3120000 186.2130000  61.2435000 202.4950000 184.2360000  63.3605000
 203.0990000 183.3580000  63.2585000 201.4660000 183.9470000  63.4455000
 202.8970000 184.9330000  64.6735000 202.0480000 186.2030000  64.8615000
 202.4510000 187.3020000  64.3995000 200.8030000 186.1340000  65.5595000
 200.5490000 187.3840000  66.2085000 199.2080000 187.3100000  66.9595000
 198.9480000 188.5930000  67.6265000 197.6680000 188.5230000  68.3435000
 197.4780000 189.4580000  68.8295000 196.8800000 188.3150000  67.6505000
 197.7130000 187.7440000  69.0765000 198.8880000 189.6640000  66.6215000
 198.6990000 190.5990000  67.1065000 198.1010000 189.4570000  65.9265000
 199.8200000 189.7160000  66.0995000 199.6830000 188.7870000  68.2765000
 199.2520000 186.5300000  67.6925000 198.4210000 187.1020000  66.2655000
 200.5060000 188.1630000  65.4765000 201.3370000 187.5910000  66.9015000
 204.3880000 185.3130000  64.6145000 204.6680000 185.7990000  65.5265000
 204.9770000 184.4320000  64.4855000 204.5540000 185.9790000  63.7935000
 202.6860000 184.0410000  65.9045000 203.2790000 183.1530000  65.8125000
 201.6530000 183.7700000  65.9825000 203.0890000 184.7380000  67.2175000
 204.5850000 185.0950000  67.1715000 204.9530000 186.2080000  66.7125000
 205.5590000 184.1610000  67.6475000 206.6900000 184.8710000  68.1575000
 207.7380000 183.8660000  68.6715000 208.9010000 184.5960000  69.1955000
 209.4900000 185.4130000  68.1265000 210.3360000 185.9460000  68.5075000
 209.7990000 184.7800000  67.3225000 208.7610000 186.1120000  67.7685000
 209.9000000 183.6360000  69.6875000 210.7480000 184.1680000  70.0675000
 209.4720000 183.0430000  70.4645000 210.2110000 183.0020000  68.8835000
 208.6100000 185.1880000  69.9485000 207.3090000 183.2700000  69.4505000
 208.0470000 183.2330000  67.8685000 207.1180000 185.4660000  67.3795000
 206.3800000 185.5060000  68.9615000 202.2590000 186.0230000  67.3905000
 201.2180000 185.7750000  67.4225000 202.5390000 186.5070000  68.3025000
 202.4440000 186.6800000  66.5665000 202.8540000 183.8540000  68.4505000
 203.4320000 182.9570000  68.3675000 201.8160000 183.6010000  68.5215000
 203.2560000 184.5520000  69.7635000 204.7590000 184.8850000  69.7285000
 205.1480000 185.9890000  69.2675000 205.7120000 183.9380000  70.2185000
 206.8510000 184.6320000  70.7355000 207.8760000 183.6130000  71.2625000
 209.0470000 184.3270000  71.7935000 209.6580000 185.1280000  70.7245000
 210.5110000 185.6480000  71.1105000 209.9640000 184.4850000  69.9275000
 208.9450000 185.8370000  70.3585000 210.0270000 183.3520000  72.2975000
 210.8790000 183.8720000  72.6845000 209.5820000 182.7700000  73.0755000
 210.3340000 182.7100000  71.4995000 207.4320000 183.0280000  72.0405000
 208.1830000 182.9700000  70.4655000 207.2950000 185.2150000  69.9565000
 206.5430000 185.2760000  71.5335000 202.4460000 185.8520000  69.9235000
 201.4020000 185.6200000  69.9485000 202.7260000 186.3360000  70.8355000
 202.6490000 186.5020000  69.0985000 202.9970000 183.6800000  70.9995000
 203.5600000 182.7730000  70.9255000 201.9530000 183.4430000  71.0615000
 203.3980000 184.3770000  72.3125000 202.6090000 185.6900000  72.4605000
 203.0760000 186.7610000  71.9935000 201.3430000 185.6930000  73.1255000
 201.1360000 186.9620000  73.7505000 199.7720000 186.9650000  74.4675000
 199.5580000 188.2700000  75.1085000 198.2590000 188.2730000  75.7935000
 198.1040000 189.2230000  76.2605000 197.4810000 188.0920000  75.0825000
 198.2460000 187.5030000  76.5375000 199.5760000 189.3260000  74.0875000
 199.4200000 190.2770000  74.5535000 198.7970000 189.1480000  73.3755000
 200.5240000 189.3250000  73.5885000 199.7600000 186.1960000  75.2115000
 198.9950000 186.7850000  73.7565000 201.1480000 187.7310000  73.0065000
 201.9140000 187.1420000  74.4615000 204.9080000 184.6850000  72.2885000
 205.1870000 185.1700000  73.2005000 205.4560000 183.7730000  72.1855000
 205.1260000 185.3270000  71.4615000 203.1140000 183.5150000  73.5515000
 203.6640000 182.5990000  73.4855000 202.0670000 183.2960000  73.6045000
 203.5160000 184.2130000  74.8635000 205.0290000 184.4960000  74.8505000
 205.4620000 185.5830000  74.3875000 205.9430000 183.5250000  75.3665000
 207.0940000 184.1870000  75.8955000 208.0780000 183.1410000  76.4505000
 209.2610000 183.8210000  76.9955000 209.9170000 184.5920000  75.9295000
 210.7780000 185.0870000  76.3255000 210.2150000 183.9310000  75.1435000
 209.2320000 185.3190000  75.5435000 210.2010000 182.8210000  77.5255000
 211.0620000 183.3160000  77.9215000 209.7240000 182.2620000  78.3005000
 210.5000000 182.1610000  76.7385000 207.6010000 182.5780000  77.2265000
 208.3760000 182.4790000  75.6645000 207.5710000 184.7480000  75.1205000
 206.7940000 184.8470000  76.6825000 202.7460000 185.5390000  74.9965000
 201.6940000 185.3420000  75.0055000 203.0250000 186.0240000  75.9085000
 202.9830000 186.1740000  74.1675000 203.2060000 183.3610000  76.1025000
 203.7420000 182.4360000  76.0475000 202.1570000 183.1590000  76.1495000
 203.6090000 184.0580000  77.4165000 202.8610000 185.3980000  77.5375000
 203.3690000 186.4490000  77.0685000 201.5830000 185.4470000  78.1815000
 201.4070000 186.7300000  78.7895000 200.0330000 186.7840000  79.4835000
 199.8510000 188.1010000  80.1075000 198.5400000 188.1530000  80.7705000
 198.4070000 189.1120000  81.2245000 197.7680000 187.9900000  80.0475000
 198.4900000 187.3930000  81.5205000 199.9200000 189.1460000  79.0765000
 199.7870000 190.1060000  79.5315000 199.1480000 188.9850000  78.3525000
 200.8750000 189.1090000  78.5935000 199.9830000 186.0230000  80.2335000
 199.2620000 186.6220000  78.7605000 201.4570000 187.4900000  78.0385000
 202.1790000 186.8910000  79.5125000 205.1270000 184.3180000  77.4145000
 205.4070000 184.8020000  78.3265000 205.6480000 183.3880000  77.3305000
 205.3810000 184.9450000  76.5855000 203.2760000 183.2190000  78.6565000
 203.7960000 182.2850000  78.6105000 202.2220000 183.0340000  78.6945000
 203.6790000 183.9160000  79.9695000 202.9500000 185.2680000  80.0785000
 203.4790000 186.3080000  79.6085000 201.6690000 185.3410000  80.7115000
 201.5080000 186.6300000  81.3115000 200.1290000 186.7070000  81.9925000
 199.9620000 188.0310000  82.6105000 198.6470000 188.1070000  83.2605000
 198.5260000 189.0710000  83.7095000 197.8790000 187.9540000  82.5315000
 198.5790000 187.3520000  84.0145000 200.0570000 189.0710000  81.5735000
 199.9360000 190.0350000  82.0225000 199.2890000 188.9170000  80.8445000
 201.0150000 189.0150000  81.1005000 200.6800000 188.1750000  83.2915000
 200.0610000 185.9520000  82.7465000 199.3600000 186.5560000  81.2645000
 201.5760000 187.3850000  80.5575000 202.2760000 186.7820000  82.0405000
 205.2000000 184.1510000  79.9795000 205.4810000 184.6350000  80.8915000
 205.7060000 183.2130000  79.9055000 205.4710000 184.7690000  79.1505000
 203.3210000 183.0870000  81.2115000 203.8280000 182.1460000  81.1735000
 202.2640000 182.9210000  81.2415000 203.7240000 183.7850000  82.5235000
 205.2470000 183.9960000  82.5465000 205.7440000 185.0530000  82.0795000
 206.1000000 182.9890000  83.0995000 207.2680000 183.6040000  83.6495000
 208.1860000 182.5200000  84.2455000 209.3870000 183.1510000  84.8105000
 210.1060000 183.8730000  83.7505000 210.9800000 184.3330000  84.1625000
 210.3910000 183.1880000  82.9825000 209.4680000 184.6260000  83.3375000
 210.2640000 182.1160000  85.3785000 211.1370000 182.5760000  85.7895000
 209.7400000 181.5920000  86.1495000 210.5490000 181.4290000  84.6095000
 207.6630000 181.9940000  85.0165000 208.4720000 181.8330000  83.4765000
 207.7910000 184.1290000  82.8785000 206.9810000 184.2890000  84.4185000
 203.0150000 185.1490000  82.6185000 201.9550000 185.0040000  82.6035000
 203.2950000 185.6340000  83.5305000 203.3030000 185.7590000  81.7885000
 203.3420000 182.9690000  83.7675000 203.8320000 182.0190000  83.7395000
 202.2820000 182.8200000  83.7895000 203.7450000 183.6670000  85.0795000
 205.2720000 183.8520000  85.1145000 205.7890000 184.8990000  84.6465000
 206.1030000 182.8350000  85.6795000 207.2770000 183.4330000  86.2375000
 208.1710000 182.3370000  86.8455000 209.3770000 182.9520000  87.4195000
 210.1160000 183.6570000  86.3615000 210.9940000 184.1050000  86.7785000
 210.3980000 182.9630000  85.5985000 209.4950000 184.4180000  85.9385000
 210.2310000 181.9060000  87.9995000 211.1100000 182.3530000  88.4165000
 209.6930000 181.3940000  88.7685000 210.5130000 181.2110000  87.2365000
 207.6330000 181.8230000  87.6145000 208.4520000 181.6420000  86.0835000
 207.8130000 183.9450000  85.4685000 206.9940000 184.1280000  87.0005000
 203.0580000 185.0420000  85.1615000 201.9960000 184.9140000  85.1375000
 203.3380000 185.5260000  86.0745000 203.3640000 185.6430000  84.3305000
 203.3380000 182.8630000  86.3235000 203.8140000 181.9050000  86.3045000
 202.2760000 182.7300000  86.3365000 203.7420000 183.5610000  87.6365000
 205.2710000 183.7210000  87.6835000 205.8100000 184.7570000  87.2145000
 206.0800000 182.6940000  88.2615000 207.2590000 183.2750000  88.8255000
 208.1300000 182.1680000  89.4475000 209.3410000 182.7660000  90.0275000
 210.1010000 183.4530000  88.9735000 210.9830000 183.8890000  89.3955000
 210.3770000 182.7520000  88.2175000 209.4960000 184.2230000  88.5415000
 210.1730000 181.7090000  90.6205000 211.0550000 182.1440000  91.0425000
 209.6200000 181.2100000  91.3875000 210.4500000 181.0060000  89.8645000
 209.0820000 183.4240000  90.7355000 207.5770000 181.6670000  90.2145000
 208.4060000 181.4660000  88.6905000 207.8110000 183.7750000  88.0585000
 206.9810000 183.9790000  89.5825000 203.0770000 184.9480000  87.7055000
 202.0130000 184.8370000  87.6725000 203.3560000 185.4330000  88.6175000
 203.3980000 185.5400000  86.8735000 203.3120000 182.7710000  88.8815000
 203.7720000 181.8030000  88.8705000 202.2470000 182.6540000  88.8855000
 203.7150000 183.4680000  90.1935000 205.2460000 183.6050000  90.2535000
 205.8060000 184.6290000  89.7835000 206.0330000 182.5660000  90.8435000
 207.2160000 183.1310000  91.4145000 208.0650000 182.0130000  92.0495000
 209.2810000 182.5940000  92.6365000 210.0600000 183.2650000  91.5865000
 210.9440000 183.6870000  92.0135000 210.3310000 182.5530000  90.8355000
 209.4710000 184.0410000  91.1445000 210.0890000 181.5270000  93.2425000
 210.9740000 181.9490000  93.6695000 209.5220000 181.0400000  94.0075000
 210.3620000 180.8160000  92.4915000 209.0250000 183.2590000  93.3395000
 207.4970000 181.5250000  92.8135000 208.3360000 181.3030000  91.2985000
 207.7840000 183.6190000  90.6505000 206.9450000 183.8430000  92.1655000
 203.0720000 184.8650000  90.2495000 202.0070000 184.7710000  90.2075000
 203.3520000 185.3510000  91.1615000 203.4110000 185.4480000  89.4185000
 203.2620000 182.6900000  91.4375000 203.7060000 181.7170000  91.4365000
 202.1960000 182.5920000  91.4335000 203.6640000 183.3880000  92.7505000
 203.0440000 184.7960000  92.7965000 203.6770000 185.7780000  92.3265000
 201.7490000 184.9890000  93.3695000 201.6670000 186.3010000  93.9325000
 200.2730000 186.5090000  94.5515000 200.1880000 187.8580000  95.1285000
 198.8590000 188.0560000  95.7195000 198.7960000 189.0380000  96.1395000
 198.1120000 187.9460000  94.9615000 198.6970000 187.3290000  96.4875000
 200.4110000 188.8570000  94.0745000 200.3500000 189.8400000  94.4945000
 199.6650000 188.7480000  93.3155000 201.3800000 188.7130000  93.6445000
 200.1110000 185.7810000  95.3185000 199.5260000 186.3990000  93.7935000
 201.8300000 187.0290000  93.1655000 202.4150000 186.4120000  94.6905000
 205.1990000 183.4990000  92.8225000 205.4780000 183.9840000  93.7345000
 205.6300000 182.5220000  92.7915000 205.5540000 184.0720000  91.9915000
 203.1880000 182.6240000  93.9945000 203.6180000 181.6440000  94.0015000
 202.1210000 182.5440000  93.9815000 203.5920000 183.3230000  95.3075000
 205.1250000 183.4100000  95.3915000 205.7260000 184.4100000  94.9225000
 205.8680000 182.3520000  96.0055000 207.0580000 182.8860000  96.5915000
 207.8590000 181.7470000  97.2515000 209.0840000 182.2950000  97.8555000
 209.9020000 182.9290000  96.8115000 210.7930000 183.3280000  97.2505000
 210.1630000 182.2010000  96.0725000 209.3450000 183.7190000  96.3525000
 209.8470000 181.2080000  98.4855000 210.7380000 181.6060000  98.9235000
 209.2520000 180.7480000  99.2435000 210.1090000 180.4810000  97.7455000
 207.2630000 181.2850000  98.0105000 208.1200000 181.0200000  96.5135000
 207.6550000 183.3460000  95.8335000 206.7960000 183.6130000  97.3315000
 202.9930000 184.7410000  95.3385000 201.9270000 184.6800000  95.2795000
 203.2730000 185.2240000  96.2515000 203.3650000 185.3030000  94.5085000
 203.0920000 182.5730000  96.5515000 203.5040000 181.5850000  96.5665000
 202.0240000 182.5090000  96.5285000 203.4950000 183.2700000  97.8645000
 202.9200000 184.6990000  97.8845000 203.5920000 185.6530000  97.4165000
 201.6220000 184.9390000  98.4345000 201.5730000 186.2580000  98.9835000
 200.1760000 186.5180000  99.5745000 200.1260000 187.8740000 100.1385000
 198.7930000 188.1220000 100.7035000 198.7560000 189.1090000 101.1135000
 198.0560000 188.0270000  99.9335000 198.5950000 187.4070000 101.4755000
 200.3980000 188.8550000  99.0785000 200.3630000 189.8420000  99.4885000
 199.6620000 188.7620000  98.3085000 201.3690000 188.6750000  98.6675000
 199.9790000 185.8030000 100.3475000 199.4400000 186.4240000  98.8055000
 201.7720000 186.9720000  98.2115000 202.3110000 186.3510000  99.7525000
 205.0310000 183.3330000  97.9625000 205.3110000 183.8180000  98.8735000
 205.4300000 182.3400000  97.9475000 205.4170000 183.8860000  97.1315000
 202.9740000 182.5350000  99.1075000 203.3710000 181.5410000  99.1305000
 201.9050000 182.4880000  99.0765000 203.3750000 183.2330000 100.4195000
 204.9110000 183.2710000 100.5305000 205.5510000 184.2470000 100.0615000
 205.6090000 182.1980000 101.1665000 206.8070000 182.6980000 101.7675000
 207.5570000 181.5410000 102.4515000 208.7880000 182.0560000 103.0715000
 209.6440000 182.6510000 102.0355000 210.5400000 183.0260000 102.4865000
 209.8940000 181.9090000 101.3085000 209.1220000 183.4550000 101.5605000
 209.5050000 180.9510000 103.7255000 210.4010000 181.3240000 104.1755000
 208.8820000 180.5170000 104.4775000 209.7560000 180.2070000 102.9975000
 208.5540000 182.7490000 103.7515000 206.9350000 181.1060000 103.2055000
 207.8080000 180.7980000 101.7245000 207.4280000 183.1310000 101.0145000
 206.5550000 183.4410000 102.4955000 202.8250000 184.6700000 100.4275000
 201.7570000 184.6430000 100.3495000 203.1040000 185.1540000 101.3385000
 203.2270000 185.2110000  99.5975000 202.8320000 182.5120000 101.6615000
 203.2120000 181.5120000 101.6925000 201.7620000 182.4830000 101.6215000
 203.2350000 183.2090000 102.9735000 204.7690000 183.2240000 103.0975000
 205.4290000 184.1870000 102.6295000 205.4440000 182.1420000 103.7445000
 206.6440000 182.6260000 104.3555000 207.3700000 181.4600000 105.0515000
 208.6040000 181.9580000 105.6785000 209.4800000 182.5350000 104.6485000
 210.3760000 182.8970000 105.1045000 209.7220000 181.7840000 103.9275000
 208.9740000 183.3450000 104.1645000 209.2980000 180.8450000 106.3435000
 210.1960000 181.2070000 106.8005000 208.6610000 180.4260000 107.0935000
 209.5420000 180.0940000 105.6215000 208.3760000 182.6590000 106.3525000
 206.7330000 181.0400000 105.8015000 207.6140000 180.7100000 104.3295000
 207.2800000 183.0450000 103.6055000 206.3990000 183.3770000 105.0775000
 202.7060000 184.6560000 102.9695000 201.6400000 184.6460000 102.8845000
 202.9850000 185.1400000 103.8815000 203.1260000 185.1870000 102.1415000
 202.6690000 182.5050000 104.2155000 203.0320000 181.4980000 104.2545000
 201.5990000 182.4920000 104.1665000 203.0710000 183.2020000 105.5275000
 204.6040000 183.1910000 105.6645000 205.2840000 184.1420000 105.1975000
 205.2560000 182.1030000 106.3225000 206.4580000 182.5690000 106.9405000
 207.1590000 181.3960000 107.6495000 208.3960000 181.8770000 108.2845000
 209.2890000 182.4350000 107.2595000 210.1880000 182.7830000 107.7215000
 209.5260000 181.6760000 106.5435000 208.8010000 183.2480000 106.7665000
 209.0650000 180.7560000 108.9615000 209.9660000 181.1050000 109.4235000
 208.4160000 180.3520000 109.7075000 209.3040000 179.9980000 108.2455000
 208.1720000 182.5840000 108.9535000 206.5100000 180.9900000 108.3955000
 207.3970000 180.6390000 106.9335000 207.1070000 182.9740000 106.1935000
 206.2190000 183.3280000 107.6565000 202.5670000 184.6560000 105.5115000
 201.5010000 184.6630000 105.4165000 202.8460000 185.1410000 106.4235000
 203.0020000 185.1760000 104.6835000 202.4840000 182.5120000 106.7665000
 202.8290000 181.5010000 106.8155000 201.4140000 182.5170000 106.7085000
 202.8860000 183.2090000 108.0795000 202.4050000 184.6720000 108.0535000
 203.1530000 185.5720000 107.5915000 201.1070000 185.0070000 108.5525000
 201.1260000 186.3380000 109.0745000 199.7290000 186.6990000 109.6125000
 199.7490000 188.0680000 110.1485000 198.4160000 188.4120000 110.6615000
 198.4310000 189.4080000 111.0515000 197.7000000 188.3490000 109.8685000
 198.1460000 187.7290000 111.4395000 200.1210000 189.0070000 109.0805000
 200.1350000 190.0030000 109.4695000 199.4060000 188.9450000 108.2865000
 201.0910000 188.7570000 108.7065000 199.4590000 186.0160000 110.3905000
 199.0140000 186.6370000 108.8195000 201.3970000 187.0220000 108.2975000
 201.8420000 186.4000000 109.8675000 204.4170000 183.1760000 108.2295000
 204.6980000 183.6610000 109.1425000 204.7510000 182.1610000 108.2475000
 204.8680000 183.6850000 107.4035000 202.2770000 182.5370000 109.3175000
 202.6060000 181.5190000 109.3735000 201.2080000 182.5580000 109.2495000
 202.6790000 183.2340000 110.6295000 202.2210000 184.7030000 110.5925000
 202.9880000 185.5900000 110.1325000 200.9250000 185.0620000 111.0795000
 200.9610000 186.3950000 111.5945000 199.5650000 186.7800000 112.1185000
 199.6030000 188.1520000 112.6485000 198.2720000 188.5190000 113.1485000
 198.2980000 189.5180000 113.5335000 197.5620000 188.4650000 112.3495000
 197.9840000 187.8450000 113.9275000 199.9980000 189.0790000 111.5785000
 200.0250000 190.0770000 111.9635000 199.2900000 189.0240000 110.7785000
 200.9690000 188.8110000 111.2135000 200.2650000 188.2020000 113.3955000
 199.2780000 186.1060000 112.8965000 198.8570000 186.7260000 111.3195000
 201.2500000 187.0700000 110.8165000 201.6720000 186.4490000 112.3925000
 204.2090000 183.1750000 110.7935000 204.4890000 183.6610000 111.7045000
 204.5270000 182.1550000 110.8195000 204.6740000 183.6730000 109.9685000
 202.0480000 182.5750000 111.8655000 202.3600000 181.5550000 111.9285000
 200.9800000 182.6140000 111.7895000 202.4500000 183.2730000 113.1775000
 203.9770000 183.1910000 113.3545000 204.7130000 184.1010000 112.8925000
 204.5580000 182.0820000 114.0455000 205.7650000 182.5010000 114.6875000
 206.3910000 181.3060000 115.4305000 207.6330000 181.7360000 116.0915000
 208.5780000 182.2340000 115.0815000 209.4810000 182.5470000 115.5615000
 208.7950000 181.4550000 114.3825000 208.1420000 183.0630000 114.5645000
 208.2300000 180.5960000 116.8005000 209.1340000 180.9070000 117.2805000
 207.5420000 180.2340000 117.5355000 208.4490000 179.8150000 116.1025000
 205.7030000 180.9430000 116.1655000 206.6100000 180.5270000 114.7325000
 206.4530000 182.8620000 113.9525000 205.5460000 183.2810000 115.3855000
 202.0170000 184.7500000 113.1275000 200.9550000 184.8070000 113.0055000
 202.2970000 185.2340000 114.0405000 202.4980000 185.2360000 112.3045000
 201.7980000 182.6310000 114.4115000 202.0950000 181.6060000 114.4825000
 200.7330000 182.6870000 114.3255000 202.2010000 183.3290000 115.7235000
 201.7920000 184.8130000 115.6655000 202.5940000 185.6680000 115.2105000
 200.5000000 185.2170000 116.1255000 200.5700000 186.5530000 116.6285000
 199.1790000 186.9910000 117.1245000 199.2510000 188.3640000 117.6405000
 197.9260000 188.7800000 118.1145000 197.9770000 189.7800000 118.4905000
 197.2270000 188.7400000 117.3035000 197.6020000 188.1220000 118.8945000
 199.6960000 189.2680000 116.5705000 199.7490000 190.2680000 116.9455000
 198.9990000 189.2280000 115.7585000 200.6620000 188.9650000 116.2255000
 198.8570000 186.3320000 117.9045000 198.4840000 186.9500000 116.3145000
 200.8940000 187.2120000 115.8485000 201.2680000 186.5930000 117.4385000
 203.7250000 183.2230000 115.9145000 204.0050000 183.7080000 116.8265000
 204.0100000 182.1940000 115.9555000 204.2210000 183.6980000 115.0925000
 201.5280000 182.7050000 116.9545000 201.8070000 181.6750000 117.0335000
 200.4640000 182.7760000 116.8595000 201.9300000 183.4020000 118.2665000
 203.4500000 183.2740000 118.4715000 204.2240000 184.1530000 118.0125000
 203.9840000 182.1530000 119.1815000 205.1920000 182.5390000 119.8415000
 205.7680000 181.3320000 120.6075000 207.0110000 181.7290000 121.2845000
 207.9880000 182.1860000 120.2855000 208.8920000 182.4750000 120.7795000
 208.1920000 181.3930000 119.5985000 207.5890000 183.0230000 119.7535000
 207.5580000 180.5770000 122.0145000 208.4630000 180.8650000 122.5085000
 206.8470000 180.2450000 122.7415000 207.7640000 179.7830000 121.3275000
 206.8170000 182.4700000 121.9265000 205.0560000 181.0000000 121.3335000
 205.9720000 180.5390000 119.9205000 205.9040000 182.8710000 119.1145000
 204.9870000 183.3320000 120.5285000 201.5460000 184.8920000 118.1955000
 200.4890000 184.9820000 118.0535000 201.8260000 185.3760000 119.1075000
 202.0560000 185.3530000 117.3755000 201.2370000 182.7950000 119.4955000
 201.4980000 181.7600000 119.5815000 200.1750000 182.8840000 119.3905000
 201.6410000 183.4920000 120.8085000 203.1560000 183.3400000 121.0255000
 203.9470000 184.2050000 120.5695000 203.6650000 182.2150000 121.7475000
 204.8730000 182.5840000 122.4135000 205.4210000 181.3710000 123.1905000
 206.6650000 181.7520000 123.8765000 207.6590000 182.1880000 122.8855000
 208.5630000 182.4640000 123.3845000 207.8560000 181.3890000 122.2035000
 207.2770000 183.0300000 122.3455000 207.1880000 180.5940000 124.6185000
 208.0940000 180.8700000 125.1185000 206.4650000 180.2780000 125.3405000
 207.3870000 179.7940000 123.9365000 204.6980000 181.0540000 123.9125000
 205.6200000 180.5730000 122.5095000 205.5960000 182.9000000 121.6925000
 204.6740000 183.3850000 123.0955000 201.2810000 184.9880000 120.7255000
 200.2260000 185.0930000 120.5735000 201.5600000 185.4720000 121.6375000
 201.8050000 185.4370000 119.9085000 200.9270000 182.9030000 122.0325000
 201.1690000 181.8660000 122.1265000 199.8670000 183.0080000 121.9185000
 201.3290000 183.5990000 123.3455000 202.8390000 183.4250000 123.5765000
 203.6500000 184.2740000 123.1235000 203.3240000 182.2950000 124.3075000
 204.5340000 182.6480000 124.9835000 205.0550000 181.4310000 125.7715000
 206.2980000 181.7930000 126.4665000 207.3070000 182.2080000 125.4805000
 208.2120000 182.4720000 125.9875000 207.4980000 181.4020000 124.8065000
 206.9450000 183.0540000 124.9345000 206.7960000 180.6320000 127.2185000
 207.7000000 180.8960000 127.7235000 206.0620000 180.3310000 127.9345000
 206.9870000 179.8250000 126.5425000 204.3210000 181.1280000 126.4885000
 205.2460000 180.6240000 125.0955000 205.2670000 182.9480000 124.2675000
 204.3420000 183.4540000 125.6595000 200.9940000 185.1010000 123.2525000
 199.9440000 185.2230000 123.0915000 201.2730000 185.5850000 124.1645000
 201.5330000 185.5360000 122.4375000 200.5950000 183.0290000 124.5665000
 200.8200000 181.9880000 124.6675000 199.5380000 183.1500000 124.4425000
 200.9980000 183.7260000 125.8795000 202.5040000 183.5260000 126.1245000
 203.3300000 184.3600000 125.6745000 202.9630000 182.3920000 126.8655000
 204.1720000 182.7290000 127.5505000 204.6670000 181.5090000 128.3485000
 205.9100000 181.8530000 129.0525000 206.9340000 182.2470000 128.0745000
 207.8390000 182.4990000 128.5865000 207.1180000 181.4350000 127.4045000
 206.5900000 183.0960000 127.5205000 206.3820000 180.6890000 129.8135000
 207.2870000 180.9400000 130.3265000 205.6370000 180.4030000 130.5265000
 206.5660000 179.8750000 129.1435000 205.7370000 182.6140000 129.6795000
 203.9210000 181.2210000 129.0605000 204.8500000 180.6950000 127.6785000
 204.9170000 183.0140000 126.8385000 203.9870000 183.5430000 128.2205000
 200.6880000 185.2310000 125.7765000 199.6410000 185.3690000 125.6055000
 200.9670000 185.7150000 126.6885000 201.2420000 185.6530000 124.9635000
 200.2440000 183.1720000 127.0965000 200.4520000 182.1280000 127.2045000
 199.1910000 183.3110000 126.9635000 200.6460000 183.8700000 128.4095000
 200.3630000 185.3780000 128.2985000 201.2510000 186.1550000 127.8595000
 199.0900000 185.8980000 128.6915000 199.2490000 187.2380000 129.1665000
 197.8780000 187.7970000 129.5905000 198.0400000 189.1740000 130.0785000
 196.7330000 189.7090000 130.4835000 196.8510000 190.7100000 130.8385000
 196.0690000 189.7030000 129.6445000 196.3240000 189.1000000 131.2635000
 198.6010000 190.0110000 129.0075000 198.7180000 191.0130000 129.3615000
 197.9380000 190.0050000 128.1675000 199.5540000 189.6220000 128.7125000
 198.6600000 189.1790000 130.8635000 197.4700000 187.1890000 130.3705000
 197.2150000 187.7920000 128.7525000 199.6560000 187.8460000 128.3875000
 199.9110000 187.2430000 130.0055000 202.1490000 183.6470000 128.6695000
 202.4280000 184.1310000 129.5815000 202.3450000 182.5990000 128.7465000
 202.7140000 184.0580000 127.8605000 199.8750000 183.3340000 129.6245000
 200.0640000 182.2880000 129.7385000 198.8240000 183.4890000 129.4795000
 200.2770000 184.0300000 130.9365000 201.7720000 183.7860000 131.2105000
 202.6320000 184.5880000 130.7665000 202.1810000 182.6470000 131.9695000
 203.3890000 182.9500000 132.6715000 203.8290000 181.7220000 133.4895000
 205.0720000 182.0350000 134.2115000 206.1240000 182.3860000 133.2475000
 207.0280000 182.6120000 133.7725000 206.2920000 181.5610000 132.5885000
 205.8170000 183.2380000 132.6795000 205.4930000 180.8620000 134.9925000
 206.3960000 181.0900000 135.5185000 204.7270000 180.6090000 135.6945000
 205.6620000 180.0370000 134.3335000 204.9120000 182.8060000 134.8285000
 203.0630000 181.4670000 134.1915000 203.9980000 180.8980000 132.8305000
 204.1550000 183.2050000 131.9705000 203.2180000 183.7760000 133.3315000
 200.0180000 185.5450000 130.8135000 198.9790000 185.7160000 130.6235000
 200.2970000 186.0290000 131.7265000 200.5980000 185.9410000 130.0065000
 199.4850000 183.5150000 132.1455000 199.6570000 182.4670000 132.2675000
 198.4400000 183.6860000 131.9925000 199.8870000 184.2120000 133.4595000
 201.3760000 183.9440000 133.7465000 202.2540000 184.7300000 133.3055000
 201.7600000 182.8010000 134.5155000 202.9670000 183.0890000 135.2265000
 203.3800000 181.8580000 136.0545000 204.6210000 182.1550000 136.7855000
 205.6870000 182.4830000 135.8285000 206.5900000 182.6980000 136.3615000
 205.8480000 181.6520000 135.1755000 205.3980000 183.3380000 135.2535000
 205.0160000 180.9790000 137.5755000 205.9180000 181.1950000 138.1085000
 204.2390000 180.7410000 138.2725000 205.1780000 180.1480000 136.9225000
 204.4700000 182.9320000 137.3965000 202.6040000 181.6180000 136.7505000
 203.5410000 181.0280000 135.4015000 203.7420000 183.3270000 134.5305000
 202.8050000 183.9210000 135.8795000 199.6550000 185.7280000 133.3255000
 198.6210000 185.9150000 133.1265000 199.9350000 186.2120000 134.2385000
 200.2490000 186.1120000 132.5225000 199.2930000 183.8290000 134.2625000
 155.5570000 161.6630000  58.2745000 156.5540000 161.5790000  57.1035000
 156.0510000 161.8190000  56.1895000 157.3510000 162.2730000  57.2635000
 156.9500000 160.5880000  57.0425000 154.7590000 160.9700000  58.1135000
 155.1610000 162.6550000  58.3355000 156.2810000 161.3180000  59.5895000
 157.4300000 162.3170000  59.8205000 158.5780000 162.0700000  59.3695000
 157.1920000 163.5260000  60.5475000 158.3880000 163.9180000  61.2245000
 158.1320000 165.2190000  62.0085000 159.3630000 165.6230000  62.7035000
 159.1180000 166.8640000  63.4505000 160.0140000 167.1580000  63.9565000
 158.8210000 167.6360000  62.7725000 158.3400000 166.7010000  64.1675000
 160.4310000 165.8450000  61.7195000 161.3270000 166.1390000  62.2255000
 160.1350000 166.6180000  61.0405000 160.6100000 164.9410000  61.1755000
 159.6390000 164.9010000  63.3385000 157.3550000 165.0560000  62.7245000
 157.8360000 165.9910000  61.3305000 159.1660000 164.0800000  60.5095000
 158.6850000 163.1460000  61.9035000 156.8520000 159.8900000  59.5025000
 157.3550000 159.6500000  60.4155000 156.0530000 159.1960000  59.3415000
 157.5430000 159.8320000  58.6895000 155.3510000 161.3800000  60.8085000
 154.5490000 160.6830000  60.6865000 154.9490000 162.3680000  60.9075000
 156.0740000 161.0350000  62.1245000 156.6220000 159.5990000  62.0475000
 157.7780000 159.3880000  61.6005000 155.8130000 158.5030000  62.4835000
 156.6550000 157.4580000  62.9795000 155.7850000 156.2770000  63.4495000
 156.6510000 155.2030000  63.9585000 157.5510000 154.7520000  62.8885000
 158.1810000 153.9710000  63.2595000 156.9750000 154.3860000  62.0675000
 158.1550000 155.5730000  62.5625000 155.8180000 154.0770000  64.4075000
 156.4490000 153.2950000  64.7775000 155.1630000 154.4050000  65.1855000
 155.2410000 153.7090000  63.5845000 155.1280000 156.6060000  64.2275000
 155.2070000 155.9100000  62.6275000 157.3100000 157.1300000  62.2015000
 157.2330000 157.8250000  63.8015000 157.2410000 162.0180000  62.3405000
 156.8610000 163.0160000  62.3945000 157.7440000 161.7780000  63.2545000
 157.9280000 161.9410000  61.5255000 155.1510000 161.1240000  63.3475000
 154.3370000 160.4390000  63.2345000 154.7660000 162.1180000  63.4385000
 155.8750000 160.7790000  64.6625000 157.0580000 161.7440000  64.8665000
 158.1930000 161.4520000  64.4105000 156.8650000 162.9720000  65.5735000
 158.0800000 163.3370000  66.2335000 157.8720000 164.6600000  66.9945000
 159.1210000 165.0350000  67.6735000 158.9240000 166.2970000  68.3995000
 159.8320000 166.5710000  68.8925000 158.6460000 167.0670000  67.7095000
 158.1470000 166.1720000  69.1265000 160.1870000 165.2060000  66.6765000
 161.0960000 165.4800000  67.1695000 159.9100000 165.9760000  65.9865000
 160.3320000 164.2870000  66.1475000 157.0950000 164.5340000  67.7205000
 157.5950000 165.4290000  66.3055000 158.8560000 163.4610000  65.5085000
 158.3570000 162.5670000  66.9235000 156.3980000 159.3320000  64.5965000
 156.9010000 159.0910000  65.5095000 155.5770000 158.6620000  64.4545000
 157.0810000 159.2370000  63.7775000 154.9580000 160.8930000  65.8885000
 154.1330000 160.2190000  65.7845000 154.5900000 161.8950000  65.9715000
 155.6820000 160.5480000  67.2035000 156.8810000 161.4950000  67.3945000
 158.0100000 161.1810000  66.9355000 156.7100000 162.7320000  68.0915000
 157.9340000 163.0840000  68.7425000 157.7510000 164.4160000  69.4925000
 159.0090000 164.7780000  70.1625000 158.8330000 166.0490000  70.8795000
 159.7490000 166.3130000  71.3665000 158.5650000 166.8170000  70.1845000
 158.0600000 165.9430000  71.6095000 160.0730000 164.9230000  69.1595000
 160.9880000 165.1860000  69.6475000 159.8060000 165.6900000  68.4645000
 160.2010000 163.9970000  68.6385000 156.9760000 164.3120000  70.2225000
 157.4840000 165.1830000  68.7985000 158.7080000 163.1890000  68.0125000
 158.2020000 162.3160000  69.4375000 156.1820000 159.0920000  67.1485000
 156.6850000 158.8520000  68.0615000 155.3480000 158.4340000  67.0155000
 156.8590000 158.9790000  66.3275000 154.7720000 160.6870000  68.4315000
 153.9360000 160.0260000  68.3375000 154.4200000 161.6960000  68.5085000
 155.4960000 160.3420000  69.7465000 155.9720000 158.8790000  69.7025000
 157.1120000 158.6020000  69.2475000 155.1170000 157.8350000  70.1775000
 155.9150000 156.7640000  70.6915000 154.9950000 155.6410000  71.2025000
 155.8140000 154.5400000  71.7305000 156.6780000 154.0170000  70.6625000
 157.2750000 153.2160000  71.0465000 156.0730000 153.6580000  69.8585000
 157.3180000 154.7980000  70.3075000 154.9360000 153.4670000  72.2185000
 155.5320000 152.6650000  72.6035000 154.3060000 153.8470000  72.9965000
 154.3310000 153.1060000  71.4135000 156.3780000 154.8760000  72.4835000
 154.3650000 156.0200000  71.9795000 154.3890000 155.2820000  70.3975000
 156.5430000 156.3850000  69.9135000 156.5200000 157.1250000  71.4965000
 156.7110000 161.2730000  69.9235000 156.3810000 162.2890000  69.9535000
 157.2140000 161.0330000  70.8365000 157.3830000 161.1410000  69.1005000
 154.5940000 160.5070000  70.9785000 153.7470000 159.8590000  70.8925000
 154.2580000 161.5210000  71.0455000 155.3180000 160.1620000  72.2935000
 155.7690000 158.6920000  72.2605000 156.9030000 158.3920000  71.8025000
 154.9010000 157.6660000  72.7475000 155.6820000 156.5870000  73.2665000
 154.7470000 155.4820000  73.7935000 155.5490000 154.3740000  74.3275000
 156.4010000 153.8270000  73.2605000 156.9850000 153.0200000  73.6495000
 155.7860000 153.4710000  72.4615000 157.0510000 154.5940000  72.8955000
 154.6560000 153.3200000  74.8295000 155.2400000 152.5120000  75.2175000
 154.0370000 153.7160000  75.6055000 154.0410000 152.9610000  74.0295000
 156.1240000 154.7080000  75.0745000 154.1270000 155.8800000  74.5695000
 154.1320000 155.1260000  72.9945000 156.3010000 156.1900000  72.4915000
 156.2960000 156.9450000  74.0665000 156.5480000 161.0730000  72.4555000
 156.2350000 162.0970000  72.4795000 157.0510000 160.8340000  73.3685000
 157.2150000 160.9230000  71.6315000 154.4240000 160.3530000  73.5265000
 153.5650000 159.7190000  73.4505000 154.1050000 161.3730000  73.5875000
 155.1470000 160.0090000  74.8415000 155.5760000 158.5300000  74.8205000
 156.7010000 158.2070000  74.3605000 154.6920000 157.5230000  75.3205000
 155.4580000 156.4360000  75.8465000 154.5060000 155.3520000  76.3865000
 155.2930000 154.2350000  76.9265000 156.1320000 153.6650000  75.8615000
 156.7040000 152.8530000  76.2545000 155.5080000 153.3120000  75.0685000
 156.7920000 154.4190000  75.4875000 154.3860000 153.2010000  77.4425000
 154.9580000 152.3860000  77.8345000 153.7770000 153.6140000  78.2175000
 153.7610000 152.8450000  76.6485000 155.8760000 154.5670000  77.6685000
 153.8970000 155.7670000  77.1615000 153.8830000 154.9980000  75.5935000
 156.0680000 156.0220000  75.0715000 156.0820000 156.7910000  76.6395000
 156.3940000 160.9010000  74.9895000 156.0960000 161.9290000  75.0055000
 156.8970000 160.6610000  75.9045000 157.0540000 160.7330000  74.1655000
 154.2630000 160.2250000  76.0765000 153.3940000 159.6040000  76.0105000
 153.9610000 161.2500000  76.1285000 154.9860000 159.8800000  77.3925000
 156.2480000 160.7530000  77.5285000 157.3450000 160.3500000  77.0645000
 156.1700000 162.0220000  78.1835000 157.4240000 162.3160000  78.8025000
 157.3420000 163.6840000  79.5065000 158.6320000 163.9860000  80.1425000
 158.5540000 165.2900000  80.8155000 159.4930000 165.5100000  81.2775000
 158.3230000 166.0480000  80.0975000 157.7870000 165.2600000  81.5615000
 159.6860000 164.0250000  79.1195000 160.6250000 164.2460000  79.5825000
 159.4560000 164.7840000  78.4005000 159.7440000 163.0750000  78.6295000
 158.8480000 163.2780000  80.8145000 156.5760000 163.6550000  80.2525000
 157.1120000 164.4410000  78.7895000 158.1920000 162.3450000  78.0575000
 157.6550000 161.5580000  79.5205000 155.3900000 158.3940000  77.3815000
 155.8940000 158.1540000  78.2945000 154.5150000 157.7870000  77.2865000
 156.0430000 158.2080000  76.5555000 154.1100000 160.1210000  78.6285000
 153.2310000 159.5140000  78.5715000 153.8250000 161.1530000  78.6735000
 154.8340000 159.7760000  79.9445000 156.1090000 160.6300000  80.0685000
 157.1990000 160.2060000  79.6025000 156.0550000 161.9070000  80.7115000
 157.3170000 162.1860000  81.3225000 157.2590000 163.5600000  82.0155000
 158.5560000 163.8480000  82.6425000 158.5010000 165.1580000  83.3045000
 159.4460000 165.3670000  83.7605000 158.2800000 165.9150000  82.5805000
 157.7380000 165.1480000  84.0545000 159.6070000 163.8610000  81.6145000
 160.5510000 164.0700000  82.0715000 159.3860000 164.6170000  80.8905000
 159.6470000 162.9070000  81.1335000 158.7630000 163.1420000  83.3215000
 156.4950000 163.5500000  82.7645000 157.0390000 164.3150000  81.2925000
 158.0810000 162.1960000  80.5735000 157.5380000 161.4290000  82.0465000
 155.2130000 158.2840000  79.9445000 155.7160000 158.0440000  80.8575000
 154.3280000 157.6910000  79.8585000 155.8610000 158.0800000  79.1175000
 153.9660000 160.0420000  81.1825000 153.0780000 159.4480000  81.1335000
 153.6980000 161.0790000  81.2195000 154.6900000 159.6970000  82.4975000
 155.9790000 160.5330000  82.6085000 157.0600000 160.0860000  82.1425000
 155.9490000 161.8150000  83.2405000 157.2180000 162.0790000  83.8445000
 157.1850000 163.4590000  84.5245000 158.4890000 163.7320000  85.1455000
 158.4590000 165.0490000  85.7945000 159.4080000 165.2470000  86.2465000
 158.2460000 165.8030000  85.0645000 157.6980000 165.0580000  86.5475000
 159.5360000 163.7200000  84.1125000 160.4850000 163.9180000  84.5635000
 159.3240000 164.4730000  83.3825000 159.5590000 162.7600000  83.6385000
 156.4240000 163.4690000  85.2775000 156.9740000 164.2130000  83.7955000
 157.9800000 162.0700000  83.0925000 157.4300000 161.3260000  84.5745000
 155.0460000 158.1990000  82.5095000 155.5490000 157.9600000  83.4225000
 154.1520000 157.6200000  82.4325000 155.6870000 157.9780000  81.6825000
 153.8330000 159.9880000  83.7375000 152.9350000 159.4090000  83.6985000
 153.5820000 161.0300000  83.7665000 154.5570000 159.6440000  85.0515000
 154.8890000 158.1420000  85.0765000 155.9830000 157.7310000  84.6115000
 153.9520000 157.2120000  85.6275000 154.6550000 156.0970000  86.1795000
 153.6470000 155.0960000  86.7735000 154.3710000 153.9490000  87.3405000
 155.1510000 153.2900000  86.2845000 155.6780000 152.4560000  86.6975000
 154.4920000 152.9500000  85.5145000 155.8510000 153.9850000  85.8725000
 153.4080000 152.9950000  87.9075000 153.9340000 152.1600000  88.3215000
 152.8410000 153.4740000  88.6765000 152.7480000 152.6530000  87.1365000
 153.0790000 155.5760000  87.5425000 152.9880000 154.7560000  86.0035000
 155.2220000 155.6180000  85.4105000 155.3150000 156.4380000  86.9495000
 155.8600000 160.4580000  85.1495000 155.6300000 161.5030000  85.1325000
 156.3630000 160.2190000  86.0625000 156.4930000 160.2200000  84.3205000
 153.7100000 159.9600000  86.2925000 152.8020000 159.3940000  86.2625000
 153.4750000 161.0050000  86.3125000 154.4330000 159.6150000  87.6075000
 155.7500000 160.4100000  87.6935000 156.8110000 159.9200000  87.2265000
 155.7660000 161.7030000  88.3025000 157.0480000 161.9360000  88.8905000
 157.0650000 163.3300000  89.5465000 158.3850000 163.5700000  90.1515000
 158.4010000 164.8990000  90.7785000 159.3600000 165.0740000  91.2175000
 158.2070000 165.6460000  90.0365000 157.6480000 164.9450000  91.5365000
 159.4190000 163.5060000  89.1105000 160.3790000 163.6810000  89.5495000
 159.2260000 164.2520000  88.3685000 159.4080000 162.5390000  88.6545000
 158.5650000 162.8730000  90.8445000 156.3120000 163.3760000  90.3055000
 156.8720000 164.0760000  88.8055000 157.8020000 161.8890000  88.1335000
 157.2430000 161.1900000  89.6325000 154.7400000 158.1070000  87.6435000
 155.2440000 157.8670000  88.5575000 153.8270000 157.5550000  87.5845000
 155.3670000 157.8510000  86.8155000 153.5970000 159.9560000  88.8495000
 152.6790000 159.4050000  88.8265000 153.3800000 161.0040000  88.8615000
 154.3210000 159.6110000  90.1635000 154.6030000 158.0990000  90.2125000
 155.6810000 157.6450000  89.7465000 153.6420000 157.2100000  90.7875000
 154.3150000 156.0830000  91.3545000 153.2790000 155.1260000  91.9735000
 153.9710000 153.9670000  92.5565000 154.7210000 153.2640000  91.5045000
 155.2220000 152.4200000  91.9285000 154.0430000 152.9310000  90.7465000
 155.4390000 153.9300000  91.0745000 152.9830000 153.0530000  93.1475000
 153.4840000 152.2090000  93.5715000 152.4380000 153.5650000  93.9115000
 152.3050000 152.7200000  92.3885000 152.7330000 155.6370000  92.7385000
 152.6030000 154.7940000  91.2155000 154.8600000 155.5720000  90.5895000
 154.9920000 156.4170000  92.1125000 155.6510000 160.3850000  90.2355000
 155.4540000 161.4370000  90.2015000 156.1530000 160.1460000  91.1485000
 156.2680000 160.1100000  89.4065000 153.4950000 159.9760000  91.4055000
 152.5690000 159.4400000  91.3935000 153.2950000 161.0280000  91.4095000
 154.2190000 159.6310000  92.7205000 155.5610000 160.3840000  92.7815000
 156.6020000 159.8530000  92.3145000 155.6240000 161.6880000  93.3675000
 156.9190000 161.8890000  93.9405000 156.9860000 163.2930000  94.5715000
 158.3170000 163.5000000  95.1605000 158.3820000 164.8380000  95.7625000
 159.3510000 164.9900000  96.1915000 158.2060000 165.5780000  95.0095000
 157.6380000 164.9230000  96.5265000 159.3400000 163.3840000  94.1125000
 160.3090000 163.5370000  94.5415000 159.1650000 164.1230000  93.3595000
 159.2940000 162.4090000  93.6735000 156.2420000 163.3770000  95.3355000
 156.8110000 164.0310000  93.8185000 157.6630000 161.8050000  93.1775000
 157.0940000 161.1490000  94.6935000 154.4770000 158.1150000  92.7815000
 154.9800000 157.8750000  93.6945000 153.5450000 157.5920000  92.7385000
 155.0870000 157.8240000  91.9515000 153.4040000 160.0200000  93.9625000
 152.4700000 159.5000000  93.9585000 153.2210000 161.0750000  93.9575000
 154.1280000 159.6760000  95.2765000 155.4830000 160.4070000  95.3255000
 156.5130000 159.8560000  94.8595000 155.5690000 161.7140000  95.8995000
 156.8690000 161.9010000  96.4665000 156.9620000 163.3080000  97.0835000
 158.2980000 163.5010000  97.6655000 158.3870000 164.8420000  98.2555000
 159.3610000 164.9830000  98.6795000 158.2200000 165.5790000  97.4975000
 157.6470000 164.9450000  99.0225000 159.3150000 163.3580000  96.6145000
 160.2880000 163.4990000  97.0385000 159.1480000 164.0940000  95.8545000
 159.2510000 162.3810000  96.1845000 156.2220000 163.4110000  97.8505000
 156.7960000 164.0430000  96.3265000 157.6090000 161.7970000  95.7015000
 157.0360000 161.1650000  97.2255000 154.3630000 158.1560000  95.3505000
 154.8660000 157.9160000  96.2635000 153.4230000 157.6480000  95.3165000
 154.9650000 157.8480000  94.5215000 153.3260000 160.0880000  96.5185000
 152.3820000 159.5840000  96.5225000 153.1590000 161.1470000  96.5055000
 154.0490000 159.7440000  97.8335000 154.2610000 158.2220000  97.9195000
 155.3070000 157.7040000  97.4535000 153.2640000 157.3960000  98.5295000
 153.8900000 156.2530000  99.1185000 152.8180000 155.3650000  99.7755000
 153.4600000 154.1890000 100.3815000 154.1600000 153.4230000  99.3405000
 154.6280000 152.5660000  99.7805000 153.4580000 153.1040000  98.5995000
 154.9050000 154.0410000  98.8835000 152.4360000 153.3400000 101.0085000
 152.9040000 152.4840000 101.4485000 151.9270000 153.8970000 101.7655000
 151.7340000 153.0200000 100.2675000 152.3060000 155.9220000 100.5335000
 152.1160000 155.0460000  99.0355000 154.3990000 155.6960000  98.3615000
 154.5910000 156.5720000  99.8595000 155.4160000 160.4540000  97.8685000
 155.2690000 161.5120000  97.8095000 155.9170000 160.2150000  98.7825000
 156.0080000 160.1290000  97.0395000 153.2590000 160.1820000  99.0745000
 152.3080000 159.6910000  99.0875000 153.1090000 161.2420000  99.0525000
 153.9830000 159.8370000 100.3895000 155.3600000 160.5250000 100.4145000
 156.3670000 159.9310000  99.9495000 155.4930000 161.8390000 100.9635000
 156.8040000 161.9930000 101.5165000 156.9480000 163.4060000 102.1085000
 158.2950000 163.5660000 102.6755000 158.4320000 164.9140000 103.2405000
 159.4120000 165.0300000 103.6535000 158.2820000 165.6420000 102.4705000
 157.7030000 165.0560000 104.0105000 159.2980000 163.3720000 101.6185000
 160.2780000 163.4880000 102.0315000 159.1480000 164.0990000 100.8475000
 159.1980000 162.3890000 101.2075000 158.4340000 162.8870000 103.3965000
 156.2190000 163.5470000 102.8785000 156.7980000 164.1340000 101.3385000
 157.5340000 161.8510000 100.7465000 156.9550000 161.2640000 102.2875000
 154.1690000 158.3110000 100.4885000 154.6710000 158.0720000 101.4025000
 153.2120000 157.8340000 100.4715000 154.7530000 157.9700000  99.6595000
 153.2050000 160.2970000 101.6305000 152.2460000 159.8220000 101.6515000
 153.0720000 161.3590000 101.5995000 153.9280000 159.9530000 102.9455000
 155.3170000 160.6190000 102.9575000 156.3120000 160.0060000 102.4945000
 155.4740000 161.9340000 103.4955000 156.7880000 162.0720000 104.0405000
 156.9570000 163.4900000 104.6195000 158.3100000 163.6330000 105.1805000
 158.4710000 164.9830000 105.7335000 159.4550000 165.0870000 106.1405000
 158.3280000 165.7060000 104.9565000 157.7460000 165.1420000 106.5045000
 159.3040000 163.4130000 104.1215000 160.2880000 163.5170000 104.5285000
 159.1620000 164.1350000 103.3445000 159.1860000 162.4290000 103.7185000
 156.2330000 163.6480000 105.3915000 156.8160000 164.2120000 103.8435000
 157.5120000 161.9140000 103.2705000 156.9310000 161.3500000 104.8175000
 154.0900000 158.4250000 103.0565000 154.5930000 158.1850000 103.9695000
 153.1260000 157.9620000 103.0485000 154.6660000 158.0670000 102.2285000
 153.1630000 160.4360000 104.1855000 152.1960000 159.9780000 104.2145000
 153.0480000 161.5010000 104.1445000 153.8870000 160.0920000 105.5005000
 155.2860000 160.7350000 105.5015000 156.2700000 160.1030000 105.0385000
 155.4670000 162.0540000 106.0265000 156.7850000 162.1760000 106.5645000
 156.9790000 163.5950000 107.1305000 158.3360000 163.7200000 107.6845000
 158.5220000 165.0730000 108.2245000 159.5090000 165.1650000 108.6265000
 158.3870000 165.7910000 107.4415000 157.8030000 165.2510000 108.9975000
 159.3230000 163.4760000 106.6225000 160.3100000 163.5670000 107.0245000
 159.1890000 164.1930000 105.8405000 159.1880000 162.4900000 106.2295000
 156.2610000 163.7720000 107.9035000 156.8470000 164.3120000 106.3485000
 157.5040000 161.9970000 105.7915000 156.9190000 161.4570000 107.3475000
 154.0250000 158.5630000 105.6245000 154.5280000 158.3240000 106.5375000
 153.0540000 158.1180000 105.6235000 154.5910000 158.1890000 104.7975000
 153.1350000 160.5990000 106.7385000 152.1620000 160.1570000 106.7755000
 153.0370000 161.6640000 106.6895000 153.8580000 160.2540000 108.0525000
 153.9730000 158.7260000 108.1905000 154.9770000 158.1260000 107.7265000
 152.9370000 157.9890000 108.8465000 153.4980000 156.8280000 109.4655000
 152.3840000 156.0340000 110.1705000 152.9610000 154.8410000 110.8075000
 153.5910000 153.9960000 109.7845000 154.0110000 153.1280000 110.2475000
 152.8570000 153.6970000 109.0665000 154.3660000 154.5480000 109.2945000
 151.8960000 154.0840000 111.4815000 152.3150000 153.2150000 111.9445000
 151.4370000 154.6980000 112.2255000 151.1610000 153.7840000 110.7635000
 151.9240000 156.6490000 110.9165000 151.6500000 155.7360000 109.4535000
 153.9570000 156.2140000 108.7205000 154.2330000 157.1280000 110.1835000
 155.2670000 160.8750000 108.0415000 155.1880000 161.9390000 107.9455000
 155.7710000 160.6370000 108.9545000 155.8230000 160.4840000 107.2155000
 153.1200000 160.7860000 109.2905000 152.1400000 160.3580000 109.3355000
 153.0390000 161.8510000 109.2325000 153.8450000 160.4410000 110.6055000
 155.2640000 161.0380000 110.5835000 156.2220000 160.3660000 110.1245000
 155.4900000 162.3590000 111.0835000 156.8170000 162.4470000 111.6095000
 157.0620000 163.8690000 112.1475000 158.4260000 163.9600000 112.6875000
 158.6600000 165.3170000 113.2015000 159.6540000 165.3820000 113.5945000
 158.5420000 166.0240000 112.4075000 157.9550000 165.5300000 113.9765000
 159.3950000 163.6650000 111.6225000 160.3890000 163.7330000 112.0145000
 159.2780000 164.3740000 110.8285000 159.2250000 162.6780000 111.2475000
 158.5360000 163.2990000 113.4295000 156.3580000 164.0830000 112.9235000
 156.9450000 164.5760000 111.3545000 157.5220000 162.2320000 110.8335000
 156.9340000 161.7390000 112.4025000 153.9340000 158.9110000 110.7555000
 154.4370000 158.6700000 111.6695000 152.9490000 158.4960000 110.7715000
 154.4800000 158.5030000 109.9305000 153.1200000 160.9930000 111.8405000
 152.1330000 160.5830000 111.8935000 153.0550000 162.0600000 111.7725000
 153.8430000 160.6490000 113.1555000 155.2720000 161.2240000 113.1225000
 156.2180000 160.5320000 112.6655000 155.5220000 162.5440000 113.6095000
 156.8530000 162.6160000 114.1285000 157.1220000 164.0380000 114.6545000
 158.4900000 164.1130000 115.1875000 158.7480000 165.4690000 115.6885000
 159.7430000 165.5230000 116.0765000 158.6380000 166.1730000 114.8895000
 158.0500000 165.7010000 116.4655000 159.4510000 163.7940000 114.1205000
 160.4460000 163.8470000 114.5095000 159.3400000 164.4960000 113.3215000
 159.2630000 162.8050000 113.7565000 156.4250000 164.2710000 115.4305000
 157.0140000 164.7410000 113.8545000 157.5510000 162.3840000 113.3535000
 156.9610000 161.9130000 114.9285000 153.9090000 159.1190000 113.3195000
 154.4120000 158.8800000 114.2325000 152.9180000 158.7200000 113.3425000
 154.4450000 158.6950000 112.4955000 153.1340000 161.2250000 114.3885000
 152.1410000 160.8300000 114.4495000 153.0850000 162.2920000 114.3115000
 153.8570000 160.8800000 115.7035000 155.2940000 161.4310000 115.6595000
 156.2270000 160.7200000 115.2045000 155.5670000 162.7520000 116.1345000
 156.9010000 162.8070000 116.6475000 157.1960000 164.2300000 117.1585000
 158.5670000 164.2850000 117.6855000 158.8480000 165.6430000 118.1735000
 159.8480000 165.6840000 118.5565000 158.7460000 166.3410000 117.3685000
 158.1580000 165.8930000 118.9515000 159.5180000 163.9430000 116.6185000
 160.5160000 163.9830000 117.0015000 159.4160000 164.6390000 115.8125000
 159.3130000 162.9540000 116.2635000 158.6620000 163.6350000 118.4395000
 156.5040000 164.4790000 117.9365000 157.0950000 164.9250000 116.3535000
 157.5920000 162.5560000 115.8705000 157.0030000 162.1100000 117.4525000
 153.8990000 159.3510000 115.8805000 154.4020000 159.1100000 116.7935000
 152.9010000 158.9670000 115.9115000 154.4250000 158.9110000 115.0585000
 153.1610000 161.4770000 116.9345000 152.1620000 161.1000000 117.0025000
 153.1300000 162.5440000 116.8495000 153.8850000 161.1330000 118.2505000
 153.9030000 159.6050000 118.4405000 154.8570000 158.9260000 117.9825000
 152.8350000 158.9590000 119.1375000 153.3310000 157.7880000 119.7895000
 152.1810000 157.0920000 120.5405000 152.6920000 155.8870000 121.2115000
 153.2480000 154.9680000 120.2085000 153.6200000 154.0910000 120.6965000
 152.4840000 154.6930000 119.5135000 154.0480000 155.4510000 119.6865000
 151.5920000 155.2240000 121.9275000 151.9640000 154.3470000 122.4155000
 151.1880000 155.8930000 122.6565000 150.8280000 154.9480000 121.2325000
 153.4060000 156.1450000 121.8605000 151.7750000 157.7620000 121.2705000
 151.4170000 156.8170000 119.8455000 153.7360000 157.1190000 119.0595000
 154.0960000 158.0640000 120.4855000 155.3310000 161.6600000 118.1925000
 155.3180000 162.7220000 118.0615000 155.8320000 161.4210000 119.1065000
 155.8450000 161.2040000 117.3735000 153.2050000 161.7530000 119.4785000
 152.2000000 161.3910000 119.5545000 153.1900000 162.8190000 119.3835000
 153.9280000 161.4080000 120.7935000 155.3810000 161.9120000 120.7275000
 156.2870000 161.1620000 120.2785000 155.7020000 163.2300000 121.1755000
 157.0410000 163.2520000 121.6775000 157.3860000 164.6730000 122.1605000
 158.7640000 164.6940000 122.6755000 159.0930000 166.0500000 123.1365000
 160.0960000 166.0650000 123.5115000 159.0060000 166.7350000 122.3195000
 158.4170000 166.3360000 123.9155000 159.6930000 164.3000000 121.6065000
 160.6940000 164.3170000 121.9805000 159.6070000 164.9860000 120.7895000
 159.4520000 163.3140000 121.2705000 158.8430000 164.0540000 123.4385000
 156.7100000 164.9590000 122.9385000 157.3010000 165.3570000 121.3445000
 157.7180000 162.9650000 120.8985000 157.1280000 162.5660000 122.4945000
 153.9230000 159.8820000 120.9965000 154.4250000 159.6410000 121.9105000
 152.9140000 159.5320000 121.0425000 154.4260000 159.4100000 120.1785000
 153.2630000 162.0490000 122.0195000 152.2530000 161.7050000 122.1025000
 153.2650000 163.1150000 121.9145000 153.9870000 161.7050000 123.3335000
 153.9580000 160.1810000 123.5515000 154.8840000 159.4630000 123.0985000
 152.8750000 159.5820000 124.2685000 153.3390000 158.4070000 124.9375000
 152.1730000 157.7630000 125.7105000 152.6510000 156.5540000 126.3985000
 153.1680000 155.6000000 125.4085000 153.5160000 154.7200000 125.9085000
 152.3900000 155.3370000 124.7245000 153.9780000 156.0480000 124.8705000
 151.5370000 155.9400000 127.1365000 151.8830000 155.0590000 127.6365000
 151.1610000 156.6330000 127.8565000 150.7570000 155.6760000 126.4525000
 153.3780000 156.8000000 127.0385000 151.7960000 158.4570000 126.4315000
 151.3940000 157.5000000 125.0275000 153.7160000 157.7140000 124.2175000
 154.1190000 158.6710000 125.6225000 155.4480000 162.1850000 123.2555000
 155.4690000 163.2430000 123.1055000 155.9510000 161.9440000 124.1705000
 155.9400000 161.6980000 122.4405000 153.3380000 162.3680000 124.5575000
 152.3220000 162.0410000 124.6475000 153.3570000 163.4330000 124.4425000
 154.0610000 162.0240000 125.8715000 154.0080000 160.5030000 126.1035000
 154.9220000 159.7650000 125.6525000 152.9180000 159.9270000 126.8305000
 153.3670000 158.7520000 127.5085000 152.1940000 158.1330000 128.2915000
 152.6550000 156.9230000 128.9875000 153.1520000 155.9510000 128.0045000
 153.4880000 155.0690000 128.5115000 152.3660000 155.6950000 127.3265000
 153.9680000 156.3800000 127.4595000 151.5350000 156.3320000 129.7365000
 151.8690000 155.4520000 130.2435000 151.1720000 157.0400000 130.4525000
 150.7480000 156.0750000 129.0575000 151.8300000 158.8400000 129.0075000
 151.4080000 157.8770000 127.6135000 153.7290000 158.0440000 126.7925000
 154.1530000 159.0070000 128.1865000 155.5290000 162.4780000 125.7835000
 155.5670000 163.5350000 125.6225000 156.0320000 162.2390000 126.6975000
 156.0110000 161.9770000 124.9705000 153.4280000 162.7080000 127.0915000
 152.4090000 162.3980000 127.1895000 153.4640000 163.7710000 126.9675000
 154.1510000 162.3630000 128.4055000 154.0750000 160.8450000 128.6515000
 154.9740000 160.0890000 128.2035000 152.9790000 160.2950000 129.3885000
 153.4110000 159.1170000 130.0745000 152.2320000 158.5260000 130.8685000
 152.6760000 157.3140000 131.5735000 153.1540000 156.3270000 130.5975000
 153.4770000 155.4430000 131.1105000 152.3610000 156.0770000 129.9245000
 153.9730000 156.7370000 130.0455000 151.5490000 156.7490000 132.3315000
 151.8720000 155.8680000 132.8445000 151.2030000 157.4680000 133.0435000
 150.7560000 156.4990000 131.6595000 151.8840000 159.2450000 131.5795000
 151.4390000 158.2770000 130.1965000 153.7590000 158.4000000 129.3635000
 154.2060000 159.3670000 130.7475000 155.6270000 162.7930000 128.3075000
 155.6810000 163.8480000 128.1375000 156.1300000 162.5530000 129.2215000
 156.0960000 162.2760000 127.4965000 153.5350000 163.0690000 129.6215000
 152.5110000 162.7770000 129.7265000 153.5880000 164.1300000 129.4885000
 154.2590000 162.7240000 130.9375000 154.1580000 161.2100000 131.1965000
 155.0430000 160.4360000 130.7515000 153.0580000 160.6860000 131.9425000
 153.4730000 159.5060000 132.6375000 152.2880000 158.9400000 133.4415000
 152.7140000 157.7290000 134.1565000 153.1730000 156.7240000 133.1865000
 153.4830000 155.8420000 133.7055000 152.3720000 156.4820000 132.5195000
 153.9950000 157.1160000 132.6275000 151.5840000 157.1890000 134.9245000
 151.8930000 156.3070000 135.4435000 151.2510000 157.9190000 135.6295000
 150.7830000 156.9460000 134.2565000 153.4630000 157.9550000 134.7805000
 151.9540000 159.6720000 134.1485000 151.4880000 158.6990000 132.7755000
 153.8050000 158.7750000 131.9315000 154.2740000 159.7490000 133.3045000
 155.7400000 163.1290000 130.8275000 155.8120000 164.1810000 130.6485000
 156.2430000 162.8890000 131.7425000 156.1980000 162.5970000 130.0195000
 153.6590000 163.4500000 132.1495000 152.6300000 163.1760000 132.2615000
 153.7290000 164.5100000 132.0055000 154.3830000 163.1050000 133.4645000
 155.8700000 163.4860000 133.3475000 156.7030000 162.6460000 132.9155000
 156.3060000 164.7930000 133.7295000 157.6530000 164.7260000 134.2025000
 158.1240000 166.1340000 134.6135000 159.5100000 166.0660000 135.1005000
 159.9580000 167.4090000 135.4925000 160.9680000 167.3590000 135.8465000
 159.9090000 168.0640000 134.6475000 159.3260000 167.7830000 136.2695000
 160.3790000 165.5520000 134.0325000 161.3880000 165.5010000 134.3865000
 160.3290000 166.2040000 133.1865000 160.0520000 164.5730000 133.7465000
 159.5550000 165.4540000 135.8905000 157.4920000 166.5080000 135.3915000
 158.0750000 166.7880000 133.7685000 158.2870000 164.3510000 133.4245000
 157.7040000 164.0720000 135.0475000 154.2580000 161.5960000 133.7375000
 154.7620000 161.3560000 134.6505000 153.2260000 161.3320000 133.8185000
 154.7040000 161.0500000 132.9315000 153.9370000 163.6510000 134.2695000
 156.1170000 132.7700000  58.2755000 155.2030000 132.3660000  57.1035000
 155.7600000 132.3940000  56.1905000 154.8320000 131.3760000  57.2655000
 154.3820000 133.0490000  57.0405000 156.4890000 133.7590000  58.1125000
 156.9400000 132.0870000  58.3375000 155.3160000 132.7310000  59.5895000
 154.7810000 131.3060000  59.8235000 153.6550000 130.9740000  59.3715000
 155.5660000 130.3590000  60.5525000 154.7010000 129.4440000  61.2305000
 155.5450000 128.4250000  62.0165000 154.6560000 127.4850000  62.7135000
 155.4620000 126.5100000  63.4625000 154.8140000 125.8270000  63.9695000
 156.0910000 125.9710000  62.7865000 156.0670000 127.0260000  64.1795000
 153.8230000 126.7770000  61.7295000 153.1760000 126.0930000  62.2365000
 154.4530000 126.2380000  61.0525000 153.2360000 127.4860000  61.1835000
 156.1500000 128.9390000  62.7335000 156.1740000 127.8860000  61.3405000
 154.0940000 128.9300000  60.5155000 154.0710000 129.9840000  61.9075000
 154.1340000 133.7150000  59.4985000 153.5770000 133.6870000  60.4115000
 154.5050000 134.7030000  59.3365000 153.4990000 133.4340000  58.6855000
 156.1620000 133.1230000  60.8085000 156.5350000 134.1170000  60.6845000
 156.9860000 132.4450000  60.9095000 155.3610000 133.0830000  62.1235000
 154.1950000 134.0850000  62.0435000 153.0780000 133.7180000  61.5965000
 154.3830000 135.4340000  62.4765000 153.1440000 135.9520000  62.9705000
 153.3460000 137.4070000  63.4375000 152.0730000 137.9400000  63.9445000
 151.0670000 137.9040000  62.8745000 150.1410000 138.2920000  63.2435000
 151.4010000 138.5000000  62.0525000 150.9280000 136.8950000  62.5505000
 152.2670000 139.3270000  64.3915000 151.3400000 139.7140000  64.7595000
 152.9980000 139.3520000  65.1695000 152.6010000 139.9240000  63.5675000
 154.0800000 137.4320000  64.2165000 153.6800000 138.0020000  62.6145000
 152.4120000 135.9280000  62.1925000 152.8110000 135.3560000  63.7935000
 154.8030000 131.6640000  62.3425000 155.6130000 130.9670000  62.3975000
 154.2460000 131.6360000  63.2555000 154.1630000 131.4020000  61.5265000
 156.2130000 133.4480000  63.3465000 156.6040000 134.4380000  63.2315000
 157.0260000 132.7580000  63.4395000 155.4110000 133.4090000  64.6605000
 154.2630000 134.4300000  64.5915000 153.1390000 134.0860000  64.1415000
 154.4720000 135.7730000  65.0385000 153.2420000 136.3070000  65.5375000
 153.4690000 137.7520000  66.0195000 152.2050000 138.3000000  66.5325000
 151.1980000 138.2920000  65.4625000 150.2780000 138.6910000  65.8355000
 151.5400000 138.8910000  64.6455000 151.0400000 137.2880000  65.1275000
 152.4210000 139.6800000  66.9925000 151.5020000 140.0800000  67.3645000
 153.1540000 139.6850000  67.7705000 152.7640000 140.2790000  66.1745000
 151.8850000 137.7400000  67.2965000 154.2030000 137.7570000  66.7975000
 153.8120000 138.3490000  65.2025000 152.5100000 136.3010000  64.7585000
 152.9000000 135.7070000  66.3545000 154.8320000 131.9970000  64.8655000
 155.6290000 131.2860000  64.9135000 154.2740000 131.9690000  65.7785000
 154.1860000 131.7540000  64.0465000 156.2700000 133.7470000  65.8865000
 156.6760000 134.7330000  65.7815000 157.0720000 133.0430000  65.9715000
 155.4690000 133.7090000  67.2015000 154.8660000 132.3050000  67.3935000
 153.7240000 132.0420000  66.9355000 155.6030000 131.2990000  68.0935000
 154.6950000 130.4080000  68.7455000 155.4900000 129.3270000  69.4985000
 154.5560000 128.4100000  70.1695000 155.3140000 127.3770000  70.8885000
 154.6340000 126.7110000  71.3765000 155.9160000 126.8280000  70.1945000
 155.9440000 127.8400000  71.6185000 153.6890000 127.7740000  69.1675000
 153.0110000 127.1070000  69.6555000 154.2910000 127.2250000  68.4725000
 153.1380000 128.5250000  68.6435000 156.1210000 129.7880000  70.2285000
 156.0920000 128.7780000  68.8065000 154.0650000 129.9450000  68.0165000
 154.0930000 130.9570000  69.4395000 154.3370000 134.7500000  67.1425000
 153.7790000 134.7230000  68.0555000 154.7540000 135.7250000  67.0085000
 153.6870000 134.5250000  66.3225000 156.3340000 134.0220000  68.4305000
 156.7560000 135.0010000  68.3335000 157.1230000 133.3030000  68.5075000
 155.5320000 133.9830000  69.7445000 154.9070000 132.5870000  69.9235000
 153.7610000 132.3470000  69.4635000 155.6290000 131.5630000  70.6135000
 154.7060000 130.6800000  71.2565000 155.4840000 129.5780000  71.9995000
 154.5360000 128.6700000  72.6615000 155.2770000 127.6190000  73.3695000
 154.5880000 126.9580000  73.8515000 155.8700000 127.0660000  72.6705000
 155.9160000 128.0650000  74.1035000 153.6600000 128.0580000  71.6535000
 152.9690000 127.3980000  72.1355000 154.2510000 127.5060000  70.9535000
 153.1190000 128.8250000  71.1375000 156.1220000 130.0230000  72.7335000
 156.0760000 129.0260000  71.3005000 154.0670000 130.2350000  70.5235000
 154.1130000 131.2330000  71.9565000 154.4160000 135.0420000  69.6975000
 153.8580000 135.0160000  70.6095000 154.8510000 136.0120000  69.5715000
 153.7630000 134.8360000  68.8745000 156.4020000 134.2690000  70.9765000
 156.8390000 135.2430000  70.8885000 157.1810000 133.5380000  71.0455000
 155.6010000 134.2310000  72.2905000 154.9530000 132.8440000  72.4565000
 153.8030000 132.6270000  71.9935000 155.6590000 131.8010000  73.1345000
 154.7240000 130.9280000  73.7715000 155.4840000 129.8060000  74.5015000
 154.5210000 128.9060000  75.1555000 155.2460000 127.8380000  75.8535000
 154.5460000 127.1820000  76.3285000 155.8300000 127.2820000  75.1485000
 155.8910000 128.2650000  76.5915000 153.6330000 128.3180000  74.1425000
 152.9330000 127.6640000  74.6175000 154.2160000 127.7650000  73.4365000
 153.1050000 129.0980000  73.6345000 153.9760000 129.4240000  75.8155000
 156.1280000 130.2340000  75.2395000 156.0660000 129.2510000  73.7975000
 154.0770000 130.4990000  73.0335000 154.1400000 131.4820000  74.4765000
 154.5020000 135.3090000  72.2525000 153.9450000 135.2820000  73.1665000
 154.9500000 136.2720000  72.1375000 153.8450000 135.1210000  71.4295000
 156.4760000 134.4920000  73.5235000 156.9280000 135.4590000  73.4465000
 157.2420000 133.7470000  73.5865000 155.6740000 134.4530000  74.8385000
 155.0040000 133.0750000  74.9905000 153.8500000 132.8810000  74.5275000
 155.6950000 132.0150000  75.6585000 154.7440000 131.1500000  76.2865000
 155.4870000 130.0090000  77.0065000 154.5100000 129.1190000  77.6515000
 155.2180000 128.0310000  78.3385000 154.5080000 127.3830000  78.8085000
 155.7930000 127.4740000  77.6285000 155.8710000 128.4410000  79.0815000
 153.6120000 128.5550000  76.6335000 152.9030000 127.9070000  77.1035000
 154.1880000 127.9980000  75.9225000 153.0980000 129.3480000  76.1335000
 153.9750000 129.6390000  78.3175000 156.1390000 130.4190000  77.7485000
 156.0610000 129.4530000  76.2955000 154.0900000 130.7400000  75.5455000
 154.1700000 131.7070000  76.9985000 154.5930000 135.5480000  74.8125000
 154.0360000 135.5220000  75.7255000 155.0580000 136.5060000  74.7065000
 153.9330000 135.3800000  73.9875000 156.5540000 134.6880000  76.0735000
 157.0210000 135.6480000  76.0055000 157.3090000 133.9290000  76.1285000
 155.7530000 134.6490000  77.3885000 155.0600000 133.2800000  77.5285000
 153.9040000 133.1090000  77.0625000 155.7330000 132.2030000  78.1855000
 154.7710000 131.3470000  78.8055000 155.4950000 130.1870000  79.5135000
 154.5050000 129.3080000  80.1505000 155.1950000 128.2010000  80.8265000
 154.4740000 127.5590000  81.2895000 155.7610000 127.6420000  80.1095000
 155.8540000 128.5940000  81.5725000 153.5980000 128.7670000  79.1265000
 152.8770000 128.1260000  79.5905000 154.1630000 128.2090000  78.4095000
 153.0950000 129.5730000  78.6345000 153.9770000 129.8290000  80.8215000
 156.1540000 130.5810000  80.2585000 156.0590000 129.6280000  78.7975000
 154.1110000 130.9540000  78.0605000 154.2050000 131.9070000  79.5215000
 154.6890000 135.7630000  77.3735000 154.1310000 135.7350000  78.2865000
 155.1690000 136.7130000  77.2765000 154.0260000 135.6110000  76.5475000
 156.6360000 134.8570000  78.6255000 157.1200000 135.8100000  78.5665000
 157.3790000 134.0880000  78.6725000 155.8350000 134.8190000  79.9405000
 154.7900000 135.9490000  79.9375000 153.6390000 135.7400000  79.4745000
 155.1270000 137.2360000  80.4605000 153.9550000 137.8540000  80.9975000
 154.3200000 139.2410000  81.5615000 153.1150000 139.8760000  82.1125000
 152.1110000 140.0280000  81.0505000 151.2340000 140.4920000  81.4515000
 152.5090000 140.6380000  80.2675000 151.8580000 139.0650000  80.6575000
 153.4630000 141.1990000  82.6515000 152.5850000 141.6640000  83.0525000
 154.1920000 141.0890000  83.4245000 153.8610000 141.8100000  81.8675000
 155.0510000 139.1290000  82.3345000 154.7190000 139.8490000  80.7785000
 153.2260000 137.9650000  80.2235000 153.5560000 137.2430000  81.7805000
 155.1210000 133.4600000  80.0645000 155.8480000 132.6730000  80.0665000
 154.5650000 133.4330000  80.9785000 154.4560000 133.3280000  79.2375000
 156.7220000 135.0010000  81.1785000 157.2210000 135.9470000  81.1285000
 157.4520000 134.2180000  81.2175000 155.9210000 134.9620000  82.4925000
 154.8940000 136.1080000  82.5025000 153.7390000 135.9230000  82.0375000
 155.2530000 137.3840000  83.0385000 154.0910000 138.0170000  83.5815000
 154.4790000 139.3910000  84.1595000 153.2850000 140.0410000  84.7175000
 152.2830000 140.2210000  83.6565000 151.4140000 140.6930000  84.0625000
 152.6910000 140.8310000  82.8805000 152.0150000 139.2650000  83.2555000
 153.6530000 141.3530000  85.2685000 152.7840000 141.8270000  85.6745000
 154.3820000 141.2230000  86.0415000 154.0630000 141.9650000  84.4915000
 155.2080000 139.2610000  84.9315000 154.8870000 140.0020000  83.3825000
 153.3640000 138.1470000  82.8105000 153.6840000 137.4050000  84.3585000
 155.1850000 133.6130000  82.6055000 155.8990000 132.8150000  82.5995000
 154.6280000 133.5860000  83.5185000 154.5170000 133.5010000  81.7775000
 156.8130000 135.1170000  83.7335000 157.3260000 136.0540000  83.6925000
 157.5280000 134.3220000  83.7645000 156.0110000 135.0780000  85.0475000
 155.0030000 136.2400000  85.0685000 153.8460000 136.0790000  84.6035000
 155.3820000 137.5050000  85.6175000 154.2310000 138.1510000  86.1675000
 154.6420000 139.5130000  86.7585000 153.4590000 140.1780000  87.3245000
 152.4590000 140.3830000  86.2655000 151.5980000 140.8670000  86.6775000
 152.8770000 140.9940000  85.4945000 152.1750000 139.4370000  85.8555000
 153.8490000 141.4770000  87.8875000 152.9890000 141.9610000  88.2995000
 154.5760000 141.3280000  88.6585000 154.2680000 142.0900000  87.1175000
 153.0670000 139.6040000  88.0455000 155.3680000 139.3640000  87.5285000
 155.0590000 140.1250000  85.9875000 153.5050000 138.3010000  85.3975000
 153.8140000 137.5390000  86.9385000 155.2530000 133.7410000  85.1465000
 155.9530000 132.9310000  85.1315000 154.6960000 133.7130000  86.0605000
 154.5830000 133.6470000  84.3175000 156.9050000 135.2060000  86.2885000
 157.4340000 136.1350000  86.2575000 157.6080000 134.3990000  86.3105000
 156.1030000 135.1670000  87.6025000 155.3240000 133.8410000  87.6905000
 154.1590000 133.7650000  87.2235000 155.9260000 132.6980000  88.3035000
 154.9100000 131.8820000  88.8925000 155.5560000 130.6510000  89.5505000
 154.5120000 129.8120000  90.1555000 155.1300000 128.6370000  90.7855000
 154.3690000 128.0270000  91.2255000 155.6570000 128.0720000  90.0455000
 155.8140000 128.9570000  91.5445000 153.5720000 129.3730000  89.1155000
 152.8120000 128.7630000  89.5555000 154.0990000 128.8080000  88.3745000
 153.1220000 130.2290000  88.6565000 154.0210000 130.3410000  90.8485000
 156.2410000 130.9710000  90.3095000 156.0830000 130.0860000  88.8125000
 154.2250000 131.5640000  88.1345000 154.3820000 132.4470000  89.6315000
 155.1140000 136.3470000  87.6355000 154.5560000 136.3200000  88.5485000
 155.6540000 137.2670000  87.5755000 154.4420000 136.2720000  86.8065000
 157.0000000 135.2690000  88.8455000 157.5440000 136.1890000  88.8225000
 157.6900000 134.4500000  88.8595000 156.1980000 135.2300000  90.1595000
 155.2280000 136.4250000  90.2045000 154.0660000 136.3090000  89.7375000
 155.6490000 137.6650000  90.7775000 154.5200000 138.3360000  91.3415000
 154.9740000 139.6720000  91.9595000 153.8140000 140.3630000  92.5395000
 152.8210000 140.6220000  91.4855000 151.9750000 141.1240000  91.9085000
 153.2580000 141.2350000  90.7265000 152.5050000 139.6930000  91.0575000
 154.2470000 141.6390000  93.1285000 153.4010000 142.1420000  93.5505000
 154.9680000 141.4510000  93.8945000 154.6840000 142.2530000  92.3685000
 153.4040000 139.7900000  93.2495000 155.6970000 139.4850000  92.7245000
 155.4110000 140.2850000  91.2005000 153.7990000 138.5240000  90.5755000
 154.0820000 137.7220000  92.1015000 155.3970000 133.9150000  90.2325000
 156.0720000 133.0850000  90.2015000 154.8410000 133.8890000  91.1465000
 154.7250000 133.8620000  89.4025000 157.0970000 135.3050000  91.4015000
 157.6550000 136.2170000  91.3875000 157.7740000 134.4750000  91.4075000
 156.2950000 135.2660000  92.7155000 155.3440000 136.4750000  92.7735000
 154.1800000 136.3830000  92.3065000 155.7860000 137.7030000  93.3585000
 154.6690000 138.3870000  93.9295000 155.1440000 139.7100000  94.5605000
 153.9950000 140.4140000  95.1475000 153.0070000 140.6980000  94.0985000
 152.1690000 141.2110000  94.5255000 153.4520000 141.3120000  93.3455000
 152.6760000 139.7800000  93.6605000 154.4490000 141.6750000  95.7495000
 153.6130000 142.1880000  96.1765000 155.1680000 141.4680000  96.5135000
 154.8960000 142.2890000  94.9965000 153.5780000 139.8400000  95.8525000
 155.8650000 139.5030000  95.3245000 155.5910000 140.3230000  93.8065000
 153.9500000 138.5960000  93.1665000 154.2220000 137.7730000  94.6835000
 155.4740000 133.9640000  92.7765000 156.1330000 133.1230000  92.7365000
 154.9160000 133.9370000  93.6905000 154.7990000 133.9290000  91.9475000
 157.1950000 135.3130000  93.9585000 157.7690000 136.2170000  93.9525000
 157.8590000 134.4730000  93.9555000 156.3930000 135.2730000  95.2725000
 155.5500000 133.9860000  95.3225000 154.3830000 133.9790000  94.8555000
 156.0960000 132.7970000  95.8995000 155.0420000 132.0150000  96.4665000
 155.6300000 130.7340000  97.0875000 154.5460000 129.9300000  97.6695000
 155.1060000 128.7080000  98.2625000 154.3180000 128.1230000  98.6865000
 155.6050000 128.1400000  97.5055000 155.8050000 128.9700000  99.0285000
 153.5840000 129.5680000  96.6185000 152.7960000 128.9830000  97.0425000
 154.0830000 129.0000000  95.8605000 153.1760000 130.4580000  96.1865000
 156.3290000 130.9970000  97.8535000 156.1280000 130.1670000  96.3305000
 154.3430000 131.7510000  95.7005000 154.5430000 132.5820000  97.2235000
 155.4630000 136.4990000  95.3435000 154.9050000 136.4720000  96.2565000
 156.0470000 137.3940000  95.3085000 154.7870000 136.4820000  94.5135000
 157.2940000 135.2960000  96.5155000 157.8830000 136.1890000  96.5175000
 157.9450000 134.4440000  96.5035000 156.4940000 135.2570000  97.8295000
 155.6300000 133.9820000  97.8675000 154.4620000 133.9990000  97.4015000
 156.1570000 132.7780000  98.4315000 155.0910000 132.0080000  98.9915000
 155.6580000 130.7110000  99.5995000 154.5610000 129.9190000 100.1745000
 155.1020000 128.6830000 100.7555000 154.3040000 128.1050000 101.1745000
 155.5910000 128.1140000  99.9925000 155.8050000 128.9270000 101.5245000
 153.5940000 129.5820000  99.1205000 152.7960000 129.0050000  99.5385000
 154.0830000 129.0140000  98.3575000 153.2000000 130.4840000  98.6975000
 154.1050000 130.4500000 100.8895000 156.3620000 130.9560000 100.3685000
 156.1460000 130.1430000  98.8375000 154.3870000 131.7630000  98.2245000
 154.6020000 132.5760000  99.7545000 155.5820000 136.4950000  97.9115000
 155.0250000 136.4690000  98.8255000 156.1810000 137.3800000  97.8855000
 154.9060000 136.4960000  97.0825000 157.3940000 135.2510000  99.0715000
 157.9980000 136.1350000  99.0825000 158.0310000 134.3900000  99.0505000
 156.5930000 135.2110000 100.3855000 155.7090000 133.9510000 100.4125000
 154.5420000 133.9910000  99.9455000 156.2190000 132.7330000 100.9645000
 155.1390000 131.9740000 101.5175000 155.6860000 130.6630000 102.1125000
 154.5780000 129.8840000 102.6795000 155.0990000 128.6340000 103.2485000
 154.2920000 128.0650000 103.6615000 155.5780000 128.0650000 102.4795000
 155.8060000 128.8590000 104.0185000 153.6040000 129.5730000 101.6235000
 152.7980000 129.0050000 102.0365000 154.0840000 129.0050000 100.8535000
 153.2240000 130.4840000 101.2095000 154.1300000 130.4150000 103.3995000
 156.3940000 130.8900000 102.8825000 156.1640000 130.0950000 101.3445000
 154.4310000 131.7500000 100.7475000 154.6590000 132.5450000 102.2865000
 155.7020000 136.4650000 100.4815000 155.1450000 136.4380000 101.3935000
 156.3150000 137.3400000 100.4625000 155.0270000 136.4850000  99.6515000
 157.4950000 135.1800000 101.6265000 158.1120000 136.0540000 101.6475000
 158.1180000 134.3100000 101.5985000 156.6940000 135.1410000 102.9415000
 155.7910000 133.8930000 102.9555000 154.6230000 133.9580000 102.4915000
 156.2790000 132.6640000 103.4965000 155.1880000 131.9170000 104.0425000
 155.7150000 130.5920000 104.6245000 154.5940000 129.8220000 105.1855000
 155.0950000 128.5590000 105.7405000 154.2800000 128.0000000 106.1485000
 155.5650000 127.9900000 104.9665000 155.8070000 128.7670000 106.5125000
 153.6160000 129.5390000 104.1255000 152.7990000 128.9800000 104.5335000
 154.0850000 128.9710000 103.3505000 153.2500000 130.4610000 103.7215000
 156.4270000 130.7990000 105.3965000 156.1840000 130.0230000 103.8505000
 154.4760000 131.7100000 103.2715000 154.7180000 132.4860000 104.8175000
 155.8240000 136.4060000 103.0495000 155.2660000 136.3800000 103.9635000
 156.4500000 137.2730000 103.0395000 155.1480000 136.4460000 102.2205000
 157.5960000 135.0830000 104.1825000 158.2260000 135.9460000 104.2105000
 158.2050000 134.2020000 104.1445000 156.7950000 135.0440000 105.4965000
 155.9450000 136.3210000 105.6175000 154.7770000 136.3460000 105.1515000
 156.4840000 137.4790000 106.2595000 155.4250000 138.2220000 106.8695000
 156.0050000 139.4710000 107.5615000 154.9180000 140.2350000 108.1875000
 153.9540000 140.6480000 107.1565000 153.1620000 141.2050000 107.6125000
 154.4480000 141.2610000 106.4325000 153.5510000 139.7820000 106.6765000
 155.4710000 141.4240000 108.8475000 154.6790000 141.9810000 109.3025000
 156.1720000 141.1220000 109.5975000 155.9650000 142.0360000 108.1235000
 156.7070000 139.1680000 108.3105000 156.4990000 140.0820000 106.8365000
 154.7250000 138.5250000 106.1195000 154.9310000 137.6090000 107.5935000
 155.8720000 133.8110000 105.4975000 156.4620000 132.9230000 105.4135000
 155.3130000 133.7840000 106.4105000 155.1960000 133.8700000 104.6695000
 157.6960000 134.9580000 106.7355000 158.3400000 135.8110000 106.7715000
 158.2910000 134.0680000 106.6885000 156.8950000 134.9180000 108.0495000
 156.0670000 136.2090000 108.1845000 154.8980000 136.2580000 107.7195000
 156.6240000 137.3510000 108.8375000 155.5780000 138.1060000 109.4545000
 156.1790000 139.3360000 110.1585000 155.1030000 140.1120000 110.7935000
 154.1460000 140.5530000 109.7685000 153.3640000 141.1170000 110.2295000
 154.6510000 141.1630000 109.0495000 153.7290000 139.6970000 109.2785000
 155.6770000 141.2860000 111.4655000 154.8940000 141.8520000 111.9275000
 156.3720000 140.9670000 112.2105000 156.1810000 141.8970000 110.7465000
 156.8740000 139.0160000 110.9045000 156.6830000 139.9470000 109.4405000
 154.8830000 138.4260000 108.7085000 155.0740000 137.4950000 110.1735000
 155.9510000 133.7020000 108.0395000 156.5270000 132.8040000 107.9465000
 155.3940000 133.6740000 108.9525000 155.2760000 133.7790000 107.2125000
 157.7950000 134.8060000 109.2885000 158.4530000 135.6490000 109.3325000
 158.3750000 133.9080000 109.2315000 156.9930000 134.7660000 110.6025000
 156.1860000 136.0690000 110.7495000 155.0190000 136.1420000 110.2865000
 156.7630000 137.1960000 111.4145000 155.7290000 137.9610000 112.0395000
 156.3500000 139.1750000 112.7555000 155.2880000 139.9620000 113.3985000
 154.3390000 140.4270000 112.3775000 153.5650000 141.0000000 112.8455000
 154.8520000 141.0370000 111.6655000 153.9080000 139.5840000 111.8795000
 155.8810000 141.1200000 114.0815000 155.1080000 141.6920000 114.5495000
 156.5710000 140.7800000 114.8235000 156.3950000 141.7300000 113.3685000
 157.0420000 138.8350000 113.4975000 156.8640000 139.7840000 112.0425000
 155.0390000 138.3000000 111.2975000 155.2160000 137.3500000 112.7525000
 156.0310000 133.5650000 110.5805000 156.5910000 132.6600000 110.4775000
 155.4730000 133.5380000 111.4935000 155.3570000 133.6630000 109.7545000
 157.8920000 134.6280000 111.8385000 158.5640000 135.4590000 111.8915000
 158.4570000 133.7200000 111.7735000 157.0910000 134.5890000 113.1525000
 156.3060000 135.9020000 113.3135000 155.1400000 135.9990000 112.8515000
 156.9010000 137.0130000 113.9895000 155.8790000 137.7880000 114.6225000
 156.5210000 138.9840000 115.3495000 155.4720000 139.7810000 116.0005000
 154.5290000 140.2730000 114.9855000 153.7660000 140.8540000 115.4595000
 155.0520000 140.8810000 114.2795000 154.0840000 139.4420000 114.4805000
 156.0850000 140.9240000 116.6955000 155.3210000 141.5040000 117.1695000
 156.7690000 140.5660000 117.4345000 156.6070000 141.5320000 115.9885000
 154.9820000 139.2130000 116.6625000 157.2070000 138.6260000 116.0885000
 157.0450000 139.5930000 114.6425000 155.1940000 138.1460000 113.8835000
 155.3560000 137.1790000 115.3305000 156.1090000 133.4020000 113.1195000
 156.6550000 132.4900000 113.0075000 155.5520000 133.3750000 114.0325000
 155.4360000 133.5200000 112.2955000 157.9880000 134.4210000 114.3875000
 158.6740000 135.2420000 114.4475000 158.5390000 133.5060000 114.3125000
 157.1870000 134.3830000 115.7025000 156.4220000 135.7070000 115.8755000
 155.2570000 135.8280000 115.4155000 157.0360000 136.8010000 116.5625000
 156.0290000 137.5870000 117.2035000 156.6890000 138.7650000 117.9425000
 155.6530000 139.5730000 118.6025000 154.7200000 140.0900000 117.5925000
 153.9650000 140.6780000 118.0725000 155.2510000 140.6970000 116.8905000
 154.2600000 139.2720000 117.0785000 156.2850000 140.6990000 119.3075000
 155.5310000 141.2870000 119.7875000 156.9630000 140.3210000 120.0415000
 156.8180000 141.3060000 118.6065000 157.3710000 138.3890000 118.6775000
 157.2220000 139.3710000 117.2415000 155.3490000 137.9640000 116.4685000
 155.4960000 136.9790000 117.9045000 156.1850000 133.2130000 115.6565000
 156.7160000 132.2930000 115.5365000 155.6270000 133.1860000 116.5695000
 155.5150000 133.3510000 114.8345000 158.0810000 134.1910000 116.9335000
 158.7800000 134.9960000 117.0015000 158.6170000 133.2660000 116.8495000
 157.2800000 134.1510000 118.2475000 156.5370000 135.4860000 118.4355000
 155.3750000 135.6290000 117.9765000 157.1690000 136.5620000 119.1325000
 156.1750000 137.3580000 119.7825000 156.8550000 138.5180000 120.5325000
 155.8330000 139.3350000 121.2015000 154.9070000 139.8790000 120.1965000
 154.1620000 140.4740000 120.6825000 155.4480000 140.4840000 119.5015000
 154.4340000 139.0720000 119.6755000 156.4830000 140.4430000 121.9165000
 155.7390000 141.0390000 122.4025000 157.1560000 140.0490000 122.6485000
 157.0250000 141.0480000 121.2215000 155.3260000 138.7700000 121.8515000
 157.5300000 138.1230000 121.2635000 157.3970000 139.1220000 119.8375000
 155.5020000 137.7530000 119.0515000 155.6330000 136.7520000 120.4775000
 156.2600000 132.9990000 118.1915000 156.7760000 132.0710000 118.0615000
 155.7030000 132.9710000 119.1055000 155.5910000 133.1530000 117.3715000
 158.1730000 133.9300000 119.4775000 158.8840000 134.7260000 119.5535000
 158.6930000 132.9980000 119.3845000 157.3710000 133.8910000 120.7925000
 156.3310000 132.7570000 120.7265000 155.1800000 132.9850000 120.2765000
 156.6770000 131.4440000 121.1775000 155.5080000 130.7900000 121.6785000
 155.8810000 129.3760000 122.1635000 154.6790000 128.7040000 122.6785000
 155.0330000 127.3550000 123.1415000 154.1580000 126.8640000 123.5155000
 155.4360000 126.7910000 122.3265000 155.7630000 127.4260000 123.9205000
 153.6750000 128.6060000 121.6095000 152.8010000 128.1160000 121.9835000
 154.0770000 128.0430000 120.7925000 153.4160000 129.5880000 121.2715000
 156.6110000 129.4470000 122.9425000 156.2820000 128.8130000 121.3485000
 154.7770000 130.7190000 120.8995000 155.1050000 131.3530000 122.4935000
 156.6500000 135.2370000 120.9935000 156.0910000 135.2100000 121.9065000
 157.3710000 136.0250000 121.0385000 155.9830000 135.4100000 120.1745000
 158.2590000 133.6450000 122.0185000 158.9840000 134.4280000 122.1025000
 158.7650000 132.7070000 121.9165000 157.4570000 133.6060000 123.3335000
 156.4010000 132.4880000 123.2575000 155.2520000 132.7390000 122.8095000
 156.7250000 131.1660000 123.6945000 155.5460000 130.5260000 124.1905000
 155.8950000 129.1020000 124.6615000 154.6840000 128.4440000 125.1705000
 155.0160000 127.0860000 125.6205000 154.1350000 126.6060000 125.9905000
 155.4100000 126.5230000 124.7985000 155.7470000 127.1370000 126.4005000
 153.6780000 128.3730000 124.1005000 152.7960000 127.8930000 124.4705000
 154.0720000 127.8120000 123.2785000 153.4360000 129.3610000 123.7735000
 154.3160000 128.9680000 125.9385000 156.6270000 129.1540000 125.4415000
 156.2880000 128.5410000 123.8405000 154.8150000 130.4750000 123.4115000
 155.1530000 131.0880000 125.0115000 156.7590000 134.9610000 123.5485000
 156.2010000 134.9340000 124.4605000 157.4930000 135.7370000 123.6005000
 156.0950000 135.1530000 122.7315000 158.3440000 133.3330000 124.5575000
 159.0810000 134.1030000 124.6475000 158.8320000 132.3870000 124.4445000
 157.5420000 133.2940000 125.8715000 156.8650000 134.6570000 126.1005000
 155.7100000 134.8710000 125.6475000 157.5490000 135.6810000 126.8265000
 156.5930000 136.5040000 127.5025000 157.3300000 137.6080000 128.2855000
 156.3500000 138.4540000 128.9785000 155.4490000 139.0700000 127.9935000
 154.7350000 139.6850000 128.4985000 156.0190000 139.6680000 127.3145000
 154.9380000 138.3030000 127.4495000 157.0520000 139.5060000 129.7255000
 156.3390000 140.1230000 130.2315000 157.7060000 139.0590000 130.4435000
 157.6230000 140.1060000 129.0475000 157.9860000 137.1600000 129.0025000
 157.9000000 138.2060000 127.6065000 155.9400000 136.9520000 126.7845000
 156.0230000 135.9060000 128.1805000 156.4670000 132.1950000 125.7835000
 156.9370000 131.2470000 125.6245000 155.9090000 132.1680000 126.6975000
 155.8060000 132.4060000 124.9695000 158.4230000 132.9950000 127.0925000
 159.1730000 133.7530000 127.1895000 158.8970000 132.0420000 126.9705000
 157.6220000 132.9570000 128.4065000 156.9670000 134.3270000 128.6495000
 155.8170000 134.5630000 128.1995000 157.6680000 135.3330000 129.3855000
 156.7270000 136.1650000 130.0695000 157.4810000 137.2470000 130.8625000
 156.5150000 138.1030000 131.5655000 155.6250000 138.7440000 130.5865000
 154.9200000 139.3670000 131.0985000 156.2050000 139.3390000 129.9145000
 155.1010000 137.9910000 130.0355000 157.2350000 139.1380000 132.3225000
 156.5320000 139.7600000 132.8345000 157.8820000 138.6710000 133.0345000
 157.8150000 139.7330000 131.6495000 155.9730000 137.5460000 132.1945000
 158.1300000 136.7820000 131.5745000 158.0610000 137.8430000 130.1895000
 156.0810000 136.6310000 129.3565000 156.1470000 135.5690000 130.7415000
 156.5290000 131.8750000 128.3085000 156.9830000 130.9220000 128.1395000
 155.9710000 131.8480000 129.2225000 155.8710000 132.1060000 127.4965000
 158.4980000 132.6310000 129.6235000 159.2610000 133.3750000 129.7275000
 158.9570000 131.6720000 129.4915000 157.6970000 132.5910000 130.9385000
 156.5870000 131.5290000 130.8315000 155.4510000 131.8490000 130.3945000
 156.8470000 130.1800000 131.2295000 155.6390000 129.5840000 131.7075000
 155.9180000 128.1310000 132.1355000 154.6760000 127.5180000 132.6275000
 154.9430000 126.1320000 133.0365000 154.0390000 125.6840000 133.3945000
 155.3080000 125.5760000 132.1975000 155.6760000 126.1250000 133.8145000
 153.6680000 127.5280000 131.5585000 152.7640000 127.0800000 131.9155000
 154.0330000 126.9720000 130.7195000 153.4730000 128.5370000 131.2605000
 154.3360000 128.0360000 133.4115000 156.6520000 128.1240000 132.9145000
 156.2820000 127.5760000 131.2985000 154.9040000 129.5910000 130.9285000
 155.2740000 130.1390000 132.5455000 157.0640000 133.9720000 131.1945000
 156.5070000 133.9440000 132.1075000 157.8360000 134.7090000 131.2685000
 156.4100000 134.2190000 130.3855000 158.5690000 132.2390000 132.1515000
 159.3420000 132.9710000 132.2625000 159.0120000 131.2750000 132.0095000
 157.7680000 132.2010000 133.4665000 156.6400000 131.1580000 133.3495000
 155.5100000 131.4980000 132.9155000 156.8790000 129.8010000 133.7335000
 155.6620000 129.2190000 134.2065000 155.9170000 127.7580000 134.6215000
 154.6660000 127.1600000 135.1065000 154.9110000 125.7650000 135.5025000
 154.0000000 125.3310000 135.8555000 155.2670000 125.2130000 134.6585000
 155.6450000 125.7390000 136.2805000 153.6580000 127.1970000 134.0385000
 152.7470000 126.7610000 134.3925000 154.0130000 126.6430000 133.1945000
 153.4800000 128.2110000 133.7505000 156.6520000 127.7310000 135.3985000
 156.2730000 127.2050000 133.7765000 154.9280000 129.2460000 133.4295000
 155.3060000 129.7730000 135.0505000 157.1570000 133.5890000 133.7365000
 156.6000000 133.5620000 134.6495000 157.9400000 134.3130000 133.8165000
 156.5070000 133.8540000 132.9295000 158.4180000 131.9350000 134.2725000
 143.6950000 176.9350000  58.3655000 142.8100000 176.4640000  57.1955000
 143.3630000 176.5310000  56.2815000 142.5110000 175.4500000  57.3595000
 141.9420000 177.0870000  57.1335000 143.9940000 177.9480000  58.2005000
 144.5650000 176.3120000  58.4275000 142.9010000 176.8390000  59.6805000
 142.4710000 175.3800000  59.9175000 141.3700000 174.9680000  59.4675000
 143.3230000 174.4920000  60.6465000 142.5260000 173.5190000  61.3265000
 143.4430000 172.5630000  62.1125000 142.6250000 171.5630000  62.8125000
 143.4990000 170.6500000  63.5605000 142.9040000 169.9230000  64.0695000
 144.1650000 170.1580000  62.8845000 144.0680000 171.2100000  64.2765000
 141.8430000 170.7960000  61.8305000 141.2470000 170.0680000  62.3395000
 142.5090000 170.3030000  61.1525000 141.2060000 171.4600000  61.2845000
 142.0040000 172.0240000  63.4455000 144.0120000 173.1210000  62.8275000
 144.1080000 172.0700000  61.4365000 141.9570000 172.9610000  60.6135000
 141.8610000 174.0120000  62.0045000 141.6510000 177.7350000  59.5915000
 141.0990000 177.6690000  60.5055000 141.9500000 178.7480000  59.4275000
 141.0360000 177.4080000  58.7795000 143.7190000 177.2920000  60.8985000
 144.0190000 178.3110000  60.7715000 144.5890000 176.6760000  60.9975000
 142.9240000 177.1970000  62.2145000 141.6900000 178.1130000  62.1355000
 140.6010000 177.6650000  61.6905000 141.7810000 179.4730000  62.5665000
 140.5090000 179.9010000  63.0625000 140.6060000 181.3660000  63.5275000
 139.3000000 181.8060000  64.0365000 138.2960000 181.6980000  62.9675000
 137.3450000 182.0190000  63.3375000 138.5840000 182.3150000  62.1435000
 138.2290000 180.6810000  62.6445000 139.3940000 183.2050000  64.4805000
 138.4420000 183.5260000  64.8495000 140.1230000 183.2840000  65.2575000
 139.6820000 183.8230000  63.6555000 141.3380000 181.4450000  64.3055000
 140.8950000 181.9840000  62.7035000 139.7800000 179.8220000  62.2855000
 140.2200000 179.2840000  63.8865000 142.4710000 175.7420000  62.4355000
 143.3280000 175.1050000  62.4905000 141.9180000 175.6760000  63.3495000
 141.8490000 175.4340000  61.6215000 143.7500000 177.6240000  63.4355000
 144.0680000 178.6390000  63.3185000 144.6110000 176.9930000  63.5275000
 142.9550000 177.5290000  64.7515000 141.7370000 178.4650000  64.6835000
 140.6400000 178.0390000  64.2355000 141.8490000 179.8190000  65.1285000
 140.5860000 180.2640000  65.6285000 140.7080000 181.7230000  66.1085000
 139.4100000 182.1800000  66.6225000 138.4040000 182.0980000  65.5545000
 137.4580000 182.4300000  65.9295000 138.7010000 182.7180000  64.7365000
 138.3180000 181.0850000  65.2215000 139.5260000 183.5710000  67.0805000
 138.5810000 183.9040000  67.4545000 140.2580000 183.6300000  67.8585000
 139.8230000 184.1930000  66.2625000 141.4410000 181.7810000  66.8855000
 141.0070000 182.3420000  65.2905000 139.8550000 180.2050000  64.8515000
 140.2890000 179.6430000  66.4475000 142.4790000 176.0790000  64.9595000
 143.3260000 175.4270000  65.0065000 141.9270000 176.0130000  65.8725000
 141.8520000 175.7890000  64.1415000 143.7910000 177.9300000  65.9755000
 144.1240000 178.9420000  65.8685000 144.6410000 177.2850000  66.0595000
 142.9960000 177.8350000  67.2915000 142.4950000 176.3920000  67.4865000
 141.3750000 176.0470000  67.0305000 143.3060000 175.4430000  68.1855000
 142.4640000 174.4900000  68.8415000 143.3350000 173.4680000  69.5935000
 142.4720000 172.4880000  70.2675000 143.3030000 171.5140000  70.9865000
 142.6740000 170.8000000  71.4755000 143.9420000 171.0080000  70.2925000
 143.8990000 172.0220000  71.7145000 141.6510000 171.7900000  69.2675000
 141.0230000 171.0770000  69.7575000 142.2890000 171.2850000  68.5725000
 141.0460000 172.5000000  68.7435000 143.9330000 173.9760000  70.3225000
 143.9740000 172.9630000  68.9005000 141.8670000 173.9820000  68.1135000
 141.8240000 174.9950000  69.5355000 141.7910000 178.7920000  67.2335000
 141.2390000 178.7270000  68.1475000 142.1380000 179.7940000  67.0975000
 141.1590000 178.5210000  66.4145000 143.8380000 178.2110000  68.5185000
 144.1880000 179.2180000  68.4205000 144.6770000 177.5510000  68.5955000
 143.0440000 178.1160000  69.8335000 141.8550000 179.0930000  69.7875000
 140.7450000 178.7120000  69.3345000 142.0130000 180.4340000  70.2575000
 140.7650000 180.9090000  70.7705000 140.9360000 182.3530000  71.2785000
 139.6530000 182.8420000  71.8055000 138.6430000 182.8130000  70.7385000
 137.7100000 183.1690000  71.1225000 138.9580000 183.4390000  69.9315000
 138.5250000 181.8100000  70.3865000 139.8170000 184.2190000  72.2905000
 138.8830000 184.5760000  72.6725000 140.5510000 184.2400000  73.0665000
 140.1310000 184.8470000  71.4835000 139.3580000 182.2560000  72.5605000
 141.6710000 182.3740000  72.0555000 141.2520000 182.9780000  70.4715000
 140.0300000 180.8880000  69.9945000 140.4500000 180.2810000  71.5785000
 142.5200000 176.6790000  70.0145000 143.3470000 175.9990000  70.0465000
 141.9680000 176.6140000  70.9285000 141.8820000 176.4260000  69.1945000
 143.8930000 178.4670000  71.0635000 144.2590000 179.4670000  70.9755000
 144.7220000 177.7920000  71.1335000 143.0990000 178.3720000  72.3795000
 142.5520000 176.9420000  72.5485000 141.4210000 176.6420000  72.0885000
 143.3320000 175.9530000  73.2265000 142.4620000 175.0160000  73.8655000
 143.3020000 173.9520000  74.5955000 142.4070000 172.9870000  75.2525000
 143.2070000 171.9720000  75.9495000 142.5570000 171.2680000  76.4275000
 143.8290000 171.4600000  75.2435000 143.8230000 172.4460000  76.6865000
 141.5620000 172.3350000  74.2415000 140.9120000 171.6330000  74.7185000
 142.1830000 171.8240000  73.5345000 140.9790000 173.0750000  73.7325000
 143.9160000 174.4260000  75.3325000 143.9210000 173.4390000  73.8905000
 141.8470000 174.5420000  73.1285000 141.8410000 175.5280000  74.5705000
 141.9250000 179.3690000  72.3435000 141.3730000 179.3030000  73.2575000
 142.3050000 180.3610000  72.2265000 141.2820000 179.1330000  71.5215000
 143.9550000 178.6960000  73.6115000 144.3360000 179.6920000  73.5325000
 144.7730000 178.0080000  73.6735000 143.1600000 178.6010000  74.9275000
 142.5910000 177.1780000  75.0825000 141.4540000 176.9020000  74.6205000
 143.3560000 176.1720000  75.7505000 142.4720000 175.2420000  76.3805000
 143.2950000 174.1560000  77.1005000 142.3850000 173.2000000  77.7485000
 143.1710000 172.1660000  78.4355000 142.5100000 171.4690000  78.9065000
 143.7830000 171.6520000  77.7235000 143.7940000 172.6230000  79.1755000
 141.5290000 172.5720000  76.7315000 140.8690000 171.8760000  77.2035000
 142.1410000 172.0580000  76.0205000 140.9580000 173.3250000  76.2315000
 141.8160000 173.6820000  78.4135000 143.9170000 174.6140000  77.8405000
 143.9050000 173.6420000  76.3895000 141.8480000 174.7840000  75.6405000
 141.8600000 175.7570000  77.0925000 142.0030000 179.6170000  74.9025000
 141.4510000 179.5510000  75.8155000 142.3980000 180.6040000  74.7945000
 141.3560000 179.3990000  74.0785000 144.0230000 178.9000000  76.1615000
 144.4210000 179.8900000  76.0915000 144.8300000 178.1990000  76.2155000
 143.2290000 178.8040000  77.4775000 142.0890000 179.8380000  77.4635000
 140.9600000 179.5250000  77.0045000 142.3130000 181.1560000  77.9725000
 141.0910000 181.6750000  78.5045000 141.3320000 183.0930000  79.0535000
 140.0780000 183.6280000  79.5995000 139.0630000 183.6800000  78.5365000
 138.1490000 184.0690000  78.9335000 139.4060000 184.3140000  77.7465000
 138.8950000 182.6950000  78.1545000 140.3080000 184.9820000  80.1235000
 139.3950000 185.3710000  80.5205000 141.0450000 184.9450000  80.8965000
 140.6510000 185.6180000  79.3325000 139.7560000 183.0350000  80.3375000
 142.0710000 183.0570000  79.8265000 141.6770000 183.7280000  78.2625000
 140.3540000 181.7140000  77.7305000 140.7480000 181.0410000  79.2945000
 142.6360000 177.3900000  77.6175000 143.4300000 176.6710000  77.6265000
 142.0850000 177.3240000  78.5315000 141.9860000 177.1920000  76.7925000
 144.0970000 179.0780000  78.7125000 144.5120000 180.0620000  78.6515000
 144.8930000 178.3620000  78.7585000 143.3030000 178.9820000  80.0275000
 142.6890000 177.5760000  80.1575000 141.5420000 177.3460000  79.6935000
 143.4220000 176.5320000  80.8035000 142.5080000 175.6190000  81.4185000
 143.2980000 174.4940000  82.1145000 142.3600000 173.5550000  82.7455000
 143.1130000 172.4830000  83.4095000 142.4290000 171.8000000  83.8685000
 143.7060000 171.9620000  82.6875000 143.7510000 172.9060000  84.1565000
 141.4820000 172.9750000  81.7195000 140.7990000 172.2920000  82.1795000
 142.0750000 172.4550000  80.9965000 140.9340000 173.7560000  81.2355000
 143.9370000 174.9170000  82.8615000 143.8900000 173.9740000  81.3925000
 141.8700000 175.1970000  80.6705000 141.9150000 176.1390000  82.1415000
 142.1790000 180.0360000  80.0265000 141.6270000 179.9700000  80.9405000
 142.6050000 181.0120000  79.9365000 141.5240000 179.8550000  79.1995000
 144.1770000 179.2290000  81.2655000 144.6070000 180.2070000  81.2135000
 144.9610000 178.5000000  81.3045000 143.3820000 179.1340000  82.5815000
 142.7470000 177.7360000  82.6975000 141.5950000 177.5290000  82.2325000
 143.4630000 176.6740000  83.3325000 142.5370000 175.7700000  83.9395000
 143.3080000 174.6260000  84.6235000 142.3560000 173.6970000  85.2475000
 143.0910000 172.6060000  85.8995000 142.3990000 171.9280000  86.3535000
 143.6760000 172.0830000  85.1715000 143.7380000 173.0100000  86.6505000
 141.4670000 173.1410000  84.2155000 140.7750000 172.4640000  84.6705000
 142.0520000 172.6180000  83.4875000 140.9310000 173.9350000  83.7405000
 141.8110000 174.1850000  85.9285000 143.9550000 175.0310000  85.3745000
 143.8910000 174.1040000  83.8955000 141.8900000 175.3660000  83.1895000
 141.9520000 176.2940000  84.6685000 142.2770000 180.2040000  82.5905000
 141.7230000 180.1380000  83.5045000 142.7190000 181.1750000  82.5105000
 141.6180000 180.0430000  81.7635000 144.2620000 179.3540000  83.8195000
 144.7080000 180.3260000  83.7775000 145.0350000 178.6130000  83.8505000
 143.4680000 179.2590000  85.1355000 142.8090000 177.8710000  85.2385000
 141.6550000 177.6870000  84.7745000 143.5100000 176.7910000  85.8625000
 142.5700000 175.8970000  86.4625000 143.3230000 174.7340000  87.1345000
 142.3570000 173.8140000  87.7505000 143.0760000 172.7050000  88.3915000
 142.3730000 172.0350000  88.8395000 143.6520000 172.1800000  87.6575000
 143.7300000 173.0920000  89.1445000 141.4590000 173.2820000  86.7145000
 140.7550000 172.6120000  87.1625000 142.0330000 172.7570000  85.9795000
 140.9350000 174.0890000  86.2485000 143.9770000 175.1220000  87.8875000
 143.8970000 174.2100000  86.4005000 141.9160000 175.5100000  85.7085000
 141.9940000 176.4220000  87.1965000 142.3790000 180.3470000  85.1565000
 141.8270000 180.2810000  86.0705000 142.8370000 181.3110000  85.0855000
 141.7160000 180.2050000  84.3285000 144.3520000 179.4540000  86.3755000
 144.8130000 180.4190000  86.3405000 145.1130000 178.6990000  86.3965000
 143.5580000 179.3580000  87.6905000 142.8780000 177.9800000  87.7815000
 141.7200000 177.8200000  87.3165000 143.5600000 176.8840000  88.3945000
 142.6070000 175.9990000  88.9855000 143.3430000 174.8170000  89.6455000
 142.3630000 173.9060000  90.2535000 143.0640000 172.7800000  90.8835000
 142.3510000 172.1170000  91.3255000 143.6300000 172.2530000  90.1435000
 143.7250000 173.1500000  91.6405000 141.4550000 173.4000000  89.2145000
 140.7410000 172.7370000  89.6565000 142.0200000 172.8720000  88.4735000
 140.9440000 174.2200000  88.7565000 141.8340000 174.3980000  90.9455000
 144.0030000 175.1860000  90.4025000 143.9070000 174.2900000  88.9065000
 141.9450000 175.6290000  88.2295000 142.0410000 176.5250000  89.7265000
 142.4860000 180.4630000  87.7245000 141.9340000 180.3980000  88.6385000
 142.9590000 181.4210000  87.6605000 141.8210000 180.3400000  86.8955000
 144.4460000 179.5260000  88.9315000 144.9230000 180.4850000  88.9055000
 145.1960000 178.7600000  88.9455000 143.6520000 179.4310000  90.2465000
 142.9500000 178.0630000  90.3245000 141.7890000 177.9260000  89.8595000
 143.6170000 176.9510000  90.9265000 142.6490000 176.0750000  91.5105000
 143.3670000 174.8750000  92.1575000 142.3730000 173.9760000  92.7575000
 143.0560000 172.8310000  93.3755000 142.3330000 172.1750000  93.8125000
 143.6130000 172.3030000  92.6305000 143.7240000 173.1830000  94.1355000
 141.4550000 173.4930000  91.7155000 140.7320000 172.8370000  92.1525000
 142.0110000 172.9640000  90.9695000 140.9560000 174.3260000  91.2655000
 144.0340000 175.2270000  92.9175000 143.9210000 174.3470000  91.4125000
 141.9820000 175.7240000  90.7515000 142.0930000 176.6040000  92.2565000
 142.5990000 180.5540000  90.2915000 142.0470000 180.4880000  91.2065000
 143.0870000 181.5030000  90.2375000 141.9300000 180.4480000  89.4635000
 144.5450000 179.5740000  91.4875000 145.0370000 180.5240000  91.4715000
 145.2820000 178.7950000  91.4935000 143.7510000 179.4780000  92.8025000
 143.0260000 178.1210000  92.8685000 141.8630000 178.0060000  92.4035000
 143.6750000 176.9920000  93.4585000 142.6950000 176.1260000  94.0355000
 143.3950000 174.9090000  94.6705000 142.3860000 174.0190000  95.2635000
 143.0530000 172.8590000  95.8685000 142.3190000 172.2100000  96.3005000
 143.5990000 172.3280000  95.1185000 143.7250000 173.1920000  96.6305000
 141.4600000 173.5600000  94.2175000 140.7270000 172.9120000  94.6485000
 142.0060000 173.0310000  93.4655000 140.9740000 174.4060000  93.7755000
 141.8760000 174.5140000  95.9665000 144.0670000 175.2420000  95.4325000
 143.9400000 174.3790000  93.9195000 142.0210000 175.7930000  93.2745000
 142.1480000 176.6560000  94.7865000 142.7150000 180.6160000  92.8605000
 142.1630000 180.5510000  93.7745000 143.2180000 181.5600000  92.8145000
 142.0440000 180.5300000  92.0315000 144.6470000 179.5940000  94.0435000
 145.1530000 180.5360000  94.0365000 145.3700000 178.8030000  94.0415000
 143.8530000 179.4990000  95.3595000 142.8360000 180.6520000  95.4295000
 141.6780000 180.4990000  94.9635000 143.2090000 181.8980000  96.0235000
 142.0560000 182.5140000  96.6025000 142.4590000 183.8560000  97.2425000
 141.2730000 184.4890000  97.8395000 140.2660000 184.7260000  96.7945000
 139.4040000 185.1870000  97.2275000 140.6760000 185.3690000  96.0445000
 139.9880000 183.7940000  96.3495000 141.6570000 185.7690000  98.4505000
 140.7940000 186.2300000  98.8835000 142.3890000 185.5960000  99.2105000
 142.0660000 186.4150000  97.7005000 140.8910000 183.8860000  98.5395000
 143.1910000 183.6830000  98.0035000 142.8670000 184.4990000  96.4945000
 141.3250000 182.6860000  95.8425000 141.6470000 181.8700000  97.3525000
 143.1060000 178.1530000  95.4115000 143.8130000 177.3510000  95.3625000
 142.5540000 178.0870000  96.3255000 142.4330000 178.0860000  94.5835000
 144.7520000 179.5870000  96.6005000 145.2740000 180.5210000  96.6015000
 145.4620000 178.7860000  96.5895000 143.9570000 179.4920000  97.9165000
 142.9600000 180.6620000  97.9985000 141.7990000 180.5320000  97.5335000
 143.3550000 181.8960000  98.6045000 142.2120000 182.5240000  99.1915000
 142.6370000 183.8520000  99.8445000 141.4630000 184.4990000 100.4475000
 140.4590000 184.7640000  99.4065000 139.6050000 185.2330000  99.8465000
 140.8780000 185.4070000  98.6635000 140.1640000 183.8400000  98.9535000
 141.8680000 185.7670000 101.0715000 141.0140000 186.2380000 101.5095000
 142.5970000 185.5750000 101.8295000 142.2870000 186.4130000 100.3275000
 143.3680000 183.6620000 100.6025000 143.0560000 184.4970000  99.1015000
 141.4830000 182.7170000  98.4335000 141.7930000 181.8790000  99.9355000
 143.1890000 178.1580000  97.9555000 143.8820000 177.3450000  97.8985000
 142.6370000 178.0930000  98.8695000 142.5140000 178.1100000  97.1275000
 144.8590000 179.5540000  99.1565000 145.3970000 180.4790000  99.1665000
 145.5570000 178.7410000  99.1365000 144.0650000 179.4580000 100.4725000
 143.0870000 180.6430000 100.5675000 141.9230000 180.5370000 100.1025000
 143.5020000 181.8640000 101.1845000 142.3710000 182.5060000 101.7795000
 142.8180000 183.8210000 102.4455000 141.6550000 184.4800000 103.0565000
 140.6550000 184.7710000 102.0195000 139.8090000 185.2510000 102.4635000
 141.0830000 185.4160000 101.2815000 140.3450000 183.8570000 101.5565000
 142.0820000 185.7360000 103.6915000 141.2360000 186.2160000 104.1365000
 142.8090000 185.5240000 104.4465000 142.5100000 186.3820000 102.9545000
 141.2540000 183.8770000 103.7465000 143.5460000 183.6090000 103.2005000
 143.2460000 184.4650000 101.7075000 141.6440000 182.7170000 101.0255000
 141.9420000 181.8600000 102.5185000 143.2750000 178.1370000 100.5005000
 143.9540000 177.3140000 100.4335000 142.7240000 178.0710000 101.4135000
 142.5980000 178.1080000  99.6715000 144.9690000 179.4940000 101.7125000
 145.5220000 180.4090000 101.7295000 145.6530000 178.6690000 101.6835000
 144.1750000 179.3980000 103.0275000 143.3630000 178.0900000 103.0455000
 142.1940000 178.0680000 102.5825000 143.9400000 176.8980000 103.5865000
 142.9080000 176.0760000 104.1355000 143.5270000 174.7920000 104.7175000
 142.4660000 173.9460000 105.2815000 143.0570000 172.7220000 105.8375000
 142.2850000 172.1070000 106.2475000 143.5670000 172.1870000 105.0625000
 143.7540000 172.9810000 106.6075000 141.5090000 173.5910000 104.2235000
 140.7360000 172.9750000 104.6335000 142.0170000 173.0570000 103.4475000
 141.0780000 174.4830000 103.8185000 141.9910000 174.4460000 106.0065000
 144.2240000 175.0510000 105.4875000 144.0360000 174.2580000 103.9425000
 142.2100000 175.8170000 103.3645000 142.3980000 176.6100000 104.9095000
 143.2150000 180.5980000 103.1365000 142.6630000 180.5330000 104.0505000
 143.7790000 181.5070000 103.1235000 142.5370000 180.5880000 102.3085000
 145.0810000 179.4060000 104.2675000 145.6480000 180.3130000 104.2935000
 145.7520000 178.5720000 104.2295000 144.2860000 179.3110000 105.5835000
 143.4540000 178.0150000 105.5895000 142.2840000 178.0180000 105.1275000
 144.0120000 176.8100000 106.1175000 142.9670000 175.9990000 106.6595000
 143.5680000 174.7000000 107.2275000 142.4920000 173.8660000 107.7855000
 143.0660000 172.6260000 108.3285000 142.2830000 172.0200000 108.7335000
 143.5660000 172.0910000 107.5485000 143.7670000 172.8670000 109.1005000
 141.5290000 173.5370000 106.7255000 140.7470000 172.9290000 107.1305000
 142.0270000 173.0020000 105.9445000 141.1120000 174.4390000 106.3295000
 144.2690000 174.9400000 108.0005000 144.0660000 174.1650000 106.4485000
 142.2650000 175.7600000 105.8875000 142.4680000 176.5340000 107.4395000
 143.3470000 180.5260000 105.7035000 142.7940000 180.4600000 106.6175000
 143.9250000 181.4250000 105.6995000 142.6670000 180.5340000 104.8775000
 145.1940000 179.2930000 106.8215000 145.7760000 180.1900000 106.8545000
 145.8500000 178.4490000 106.7745000 144.3990000 179.1970000 108.1365000
 143.4800000 180.4250000 108.2705000 142.3110000 180.3900000 107.8075000
 143.9550000 181.6060000 108.9215000 142.8580000 182.2840000 109.5395000
 143.3700000 183.5560000 110.2405000 142.2430000 184.2520000 110.8755000
 141.2550000 184.6210000 109.8515000 140.4340000 185.1290000 110.3145000
 141.7120000 185.2660000 109.1315000 140.9000000 183.7370000 109.3645000
 142.7320000 185.4670000 111.5455000 141.9110000 185.9750000 112.0075000
 143.4500000 185.1980000 112.2905000 143.1890000 186.1120000 110.8255000
 144.0900000 183.2880000 110.9855000 143.8280000 184.2000000 109.5205000
 142.1400000 182.5520000 108.7945000 142.4010000 181.6390000 110.2605000
 143.5470000 177.9160000 108.1285000 144.1850000 177.0630000 108.0355000
 142.9940000 177.8500000 109.0435000 142.8660000 177.9440000 107.3035000
 145.3080000 179.1520000 109.3725000 145.9030000 180.0390000 109.4145000
 145.9500000 178.2970000 109.3165000 144.5130000 179.0570000 110.6895000
 143.6150000 180.2980000 110.8355000 142.4450000 180.2850000 110.3735000
 144.1100000 181.4650000 111.4975000 143.0240000 182.1550000 112.1235000
 143.5570000 183.4100000 112.8375000 142.4420000 184.1200000 113.4815000
 141.4610000 184.5150000 112.4615000 140.6470000 185.0300000 112.9305000
 141.9270000 185.1580000 111.7465000 141.0900000 183.6410000 111.9655000
 142.9520000 185.3180000 114.1615000 142.1410000 185.8340000 114.6295000
 143.6660000 185.0310000 114.9025000 143.4190000 185.9640000 113.4475000
 142.0070000 183.5160000 114.1495000 144.2730000 183.1230000 113.5785000
 144.0250000 184.0540000 112.1225000 142.3100000 182.4410000 111.3825000
 142.5580000 181.5090000 112.8395000 143.6390000 177.7890000 110.6705000
 144.2640000 176.9270000 110.5675000 143.0880000 177.7230000 111.5835000
 142.9590000 177.8370000 109.8445000 145.4220000 178.9850000 111.9235000
 146.0330000 179.8620000 111.9735000 146.0510000 178.1210000 111.8585000
 144.6280000 178.8900000 113.2395000 143.7490000 180.1440000 113.3995000
 142.5790000 180.1550000 112.9395000 144.2640000 181.2960000 114.0725000
 143.1920000 181.9970000 114.7065000 143.7470000 183.2360000 115.4315000
 142.6430000 183.9570000 116.0835000 141.6660000 184.3770000 115.0695000
 140.8630000 184.9020000 115.5445000 142.1430000 185.0220000 114.3605000
 141.2800000 183.5160000 114.5655000 143.1720000 185.1400000 116.7755000
 142.3690000 185.6660000 117.2495000 143.8830000 184.8350000 117.5135000
 143.6490000 185.7860000 116.0665000 144.4580000 182.9300000 116.1695000
 144.2230000 183.8790000 114.7225000 142.4810000 182.3020000 113.9695000
 142.7150000 181.3520000 115.4155000 143.7330000 177.6360000 113.2095000
 144.3430000 176.7650000 113.0975000 143.1810000 177.5710000 114.1235000
 143.0540000 177.7040000 112.3855000 145.5370000 178.7910000 114.4725000
 146.1620000 179.6570000 114.5305000 146.1510000 177.9160000 114.3975000
 144.7420000 178.6960000 115.7885000 143.8280000 177.4570000 115.7485000
 142.6580000 177.5540000 115.2945000 144.3080000 176.1970000 116.2265000
 143.2140000 175.4350000 116.7415000 143.7310000 174.0790000 117.2565000
 142.6070000 173.2950000 117.7865000 143.0980000 172.0020000 118.2785000
 142.2790000 171.4310000 118.6645000 143.5590000 171.4660000 117.4745000
 143.8160000 172.1650000 119.0555000 141.6190000 173.0710000 116.7205000
 140.8000000 172.5000000 117.1065000 142.0780000 172.5360000 115.9165000
 141.2590000 174.0130000 116.3625000 142.1760000 173.7950000 118.5385000
 144.4480000 174.2430000 118.0335000 144.1900000 173.5450000 116.4535000
 142.4950000 175.2740000 115.9655000 142.7530000 175.9710000 117.5455000
 143.8840000 179.9620000 115.9625000 143.3320000 179.8960000 116.8765000
 144.5190000 180.8220000 115.9895000 143.2040000 180.0470000 115.1395000
 145.6500000 178.5700000 117.0185000 146.2900000 179.4250000 117.0855000
 146.2510000 177.6870000 116.9355000 144.8560000 178.4750000 118.3355000
 144.0200000 179.7520000 118.5215000 142.8490000 179.8110000 118.0655000
 144.5730000 180.8740000 119.2155000 143.5230000 181.5960000 119.8665000
 144.1200000 182.8040000 120.6135000 143.0430000 183.5460000 121.2825000
 142.0770000 184.0190000 120.2795000 141.2920000 184.5600000 120.7665000
 142.5730000 184.6600000 119.5825000 141.6640000 183.1800000 119.7595000
 143.6120000 184.7000000 121.9955000 142.8270000 185.2400000 122.4825000
 144.3130000 184.3560000 122.7265000 144.1070000 185.3410000 121.2985000
 142.5790000 182.9470000 121.9345000 144.8230000 182.4600000 121.3435000
 144.6170000 183.4450000 119.9165000 142.8230000 181.9410000 119.1365000
 143.0290000 180.9540000 120.5645000 143.9220000 177.2520000 118.2825000
 144.5030000 176.3630000 118.1525000 143.3690000 177.1860000 119.1965000
 143.2420000 177.3570000 117.4625000 145.7640000 178.3220000 119.5635000
 146.4170000 179.1660000 119.6365000 146.3500000 177.4300000 119.4705000
 144.9700000 178.2260000 120.8785000 144.0150000 177.0200000 120.8175000
 142.8490000 177.1630000 120.3675000 144.4560000 175.7360000 121.2685000
 143.3380000 175.0000000 121.7735000 143.8120000 173.6180000 122.2595000
 142.6630000 172.8610000 122.7785000 143.1150000 171.5430000 123.2425000
 142.2790000 170.9900000 123.6195000 143.5560000 171.0080000 122.4275000
 143.8390000 171.6660000 124.0205000 141.6680000 172.6900000 121.7095000
 140.8320000 172.1370000 122.0865000 142.1080000 172.1550000 120.8935000
 141.3380000 173.6490000 121.3715000 144.5360000 173.7430000 123.0375000
 144.2520000 173.0830000 121.4445000 142.6130000 174.8760000 120.9955000
 142.8970000 175.5340000 122.5885000 144.1530000 179.5170000 121.0805000
 143.6010000 179.4510000 121.9935000 144.8160000 180.3550000 121.1225000
 143.4750000 179.6400000 120.2615000 145.8770000 178.0470000 122.1045000
 146.5420000 178.8800000 122.1855000 146.4470000 177.1470000 122.0025000
 145.0810000 177.9520000 123.4205000 144.2870000 179.2530000 123.6345000
 143.1190000 179.3580000 123.1815000 144.8780000 180.3420000 124.3495000
 143.8540000 181.0840000 125.0165000 144.4910000 182.2580000 125.7845000
 143.4380000 183.0220000 126.4715000 142.4880000 183.5440000 125.4795000
 141.7220000 184.1000000 125.9795000 143.0020000 184.1820000 124.7935000
 142.0460000 182.7300000 124.9455000 144.0460000 184.1410000 127.2055000
 143.2800000 184.6970000 127.7045000 144.7370000 183.7600000 127.9265000
 144.5610000 184.7810000 126.5195000 145.1840000 181.8770000 126.5075000
 145.0050000 182.8960000 125.0995000 143.1630000 181.4650000 124.2945000
 143.3400000 180.4450000 125.7015000 144.1070000 176.7610000 123.3465000
 144.6600000 175.8570000 123.1985000 143.5550000 176.6960000 124.2605000
 143.4310000 176.9040000 122.5305000 145.9870000 177.7460000 124.6435000
 146.6660000 178.5680000 124.7305000 146.5430000 176.8370000 124.5305000
 145.1920000 177.6510000 125.9585000 144.1990000 176.4770000 125.8765000
 143.0380000 176.6660000 125.4325000 144.5980000 175.1720000 126.3015000
 143.4590000 174.4610000 126.7945000 143.8890000 173.0560000 127.2525000
 142.7170000 172.3260000 127.7585000 143.1270000 170.9850000 128.1965000
 142.2740000 170.4530000 128.5645000 143.5480000 170.4520000 127.3695000
 143.8570000 171.0710000 128.9745000 141.7150000 172.2080000 126.6905000
 140.8620000 171.6760000 127.0585000 142.1360000 171.6770000 125.8635000
 141.4160000 173.1840000 126.3715000 144.6170000 173.1420000 128.0315000
 144.3100000 172.5250000 126.4265000 142.7280000 174.3760000 126.0165000
 143.0370000 174.9930000 127.6215000 144.4190000 178.9630000 126.1875000
 143.8660000 178.8970000 127.1015000 145.1080000 179.7780000 126.2445000
 143.7430000 179.1240000 125.3735000 146.0950000 177.4180000 127.1785000
 146.7870000 178.2280000 127.2735000 146.6360000 176.5020000 127.0575000
 145.3000000 177.3230000 128.4945000 144.2880000 176.1660000 128.4015000
 143.1290000 176.3790000 127.9615000 144.6670000 174.8510000 128.8135000
 143.5170000 174.1550000 129.3015000 143.9240000 172.7370000 129.7455000
 142.7420000 172.0220000 130.2455000 143.1300000 170.6700000 130.6695000
 142.2710000 170.1490000 131.0335000 143.5420000 170.1390000 129.8365000
 143.8620000 170.7360000 131.4475000 141.7360000 171.9300000 129.1775000
 140.8750000 171.4090000 129.5415000 142.1490000 171.3990000 128.3445000
 141.4530000 172.9150000 128.8685000 144.6560000 172.8040000 130.5225000
 144.3360000 172.2070000 128.9135000 142.7850000 174.0880000 128.5235000
 143.1040000 174.6850000 130.1335000 144.5490000 178.6450000 128.7355000
 143.9960000 178.5800000 129.6505000 145.2510000 179.4490000 128.8005000
 143.8730000 178.8240000 127.9245000 146.2000000 177.0650000 129.7105000
 146.9070000 177.8620000 129.8125000 146.7270000 176.1410000 129.5795000
 145.4060000 176.9700000 131.0265000 144.3750000 175.8300000 130.9235000
 143.2190000 176.0650000 130.4865000 144.7340000 174.5040000 131.3225000
 143.5720000 173.8220000 131.8035000 143.9580000 172.3940000 132.2345000
 142.7660000 171.6930000 132.7295000 143.1330000 170.3310000 133.1395000
 142.2630000 169.8200000 133.5005000 143.5350000 169.8010000 132.3015000
 143.8650000 170.3780000 133.9175000 141.7560000 171.6280000 131.6615000
 140.8880000 171.1170000 132.0225000 142.1600000 171.1000000 130.8235000
 141.4880000 172.6200000 131.3625000 142.3890000 172.1870000 133.5135000
 144.6920000 172.4430000 133.0125000 144.3600000 171.8660000 131.3965000
 142.8390000 173.7750000 131.0275000 143.1700000 174.3510000 132.6415000
 144.6760000 178.3010000 131.2815000 144.1230000 178.2350000 132.1955000
 145.3900000 179.0920000 131.3525000 144.0030000 178.4990000 130.4735000
 146.3030000 176.6840000 132.2395000 147.0230000 177.4700000 132.3465000
 146.8150000 175.7540000 132.0985000 145.5090000 176.5890000 133.5545000
 144.4600000 175.4680000 133.4415000 143.3070000 175.7260000 133.0095000
 144.7970000 174.1320000 133.8275000 143.6260000 173.4640000 134.3045000
 143.9890000 172.0260000 134.7205000 142.7850000 171.3400000 135.2105000
 143.1320000 169.9680000 135.6065000 142.2550000 169.4680000 135.9635000
 143.5250000 169.4400000 134.7625000 143.8660000 169.9960000 136.3845000
 141.7750000 171.3010000 134.1425000 140.8990000 170.8010000 134.4985000
 142.1680000 170.7740000 133.2985000 141.5220000 172.3000000 133.8535000
 142.4170000 171.8320000 135.9995000 144.7230000 172.0550000 135.4975000
 144.3820000 171.4990000 133.8775000 142.8900000 173.4370000 133.5275000
 143.2330000 173.9930000 135.1485000 144.7990000 177.9310000 133.8235000
 144.2470000 177.8640000 134.7375000 145.5280000 178.7100000 133.9015000
 144.1300000 178.1470000 133.0185000 146.1790000 176.3720000 134.3605000
 150.0330000 198.7860000  58.3345000 150.0650000 199.7840000  57.1625000
 149.8430000 199.2710000  56.2505000 151.0370000 200.2260000  57.0975000
 149.3370000 200.5500000  57.3275000 150.7630000 198.0200000  58.1705000
 149.0590000 198.3450000  58.3995000 150.3510000 199.5240000  59.6485000
 151.7510000 200.1580000  59.5535000 151.8820000 201.3280000  59.1095000
 152.9010000 199.4180000  59.9695000 153.8990000 200.3200000  60.4545000
 155.1380000 199.5230000  60.9015000 156.1630000 200.4500000  61.4005000
 156.5430000 201.3830000  60.3285000 157.2900000 202.0580000  60.6905000
 156.9320000 200.8330000  59.4985000 155.6810000 201.9360000  60.0175000
 157.3460000 199.6880000  61.8275000 158.0930000 200.3640000  62.1895000
 157.0710000 199.0120000  62.6075000 157.7360000 199.1390000  60.9965000
 155.7990000 200.9640000  62.1765000 154.8620000 198.8440000  61.6825000
 155.5270000 198.9720000  60.0725000 154.1750000 200.9980000  59.6745000
 153.5090000 200.8710000  61.2845000 149.3030000 200.6260000  59.8845000
 148.3300000 200.1850000  59.9505000 149.5240000 201.1390000  60.7975000
 149.3250000 201.3210000  59.0705000 150.3400000 198.5910000  60.8685000
 151.0710000 197.8210000  60.7405000 149.3720000 198.1450000  60.9705000
 150.6590000 199.3290000  62.1805000 149.6260000 200.4490000  62.4055000
 149.8390000 201.6020000  61.9505000 148.4230000 200.1790000  63.1285000
 147.9930000 201.3650000  63.8005000 146.6970000 201.0730000  64.5795000
 146.2540000 202.2940000  65.2695000 145.0190000 202.0160000  66.0135000
 144.6960000 202.9050000  66.5155000 144.2570000 201.6940000  65.3335000
 145.2010000 201.2450000  66.7335000 146.0030000 203.3520000  64.2815000
 145.6810000 204.2410000  64.7825000 145.2420000 203.0310000  63.6005000
 146.9030000 203.5540000  63.7395000 146.9660000 202.5950000  65.9055000
 146.8790000 200.3040000  65.2995000 145.9360000 200.7530000  63.9015000
 147.8100000 202.1360000  63.0805000 148.7540000 201.6870000  64.4805000
 152.0690000 199.9420000  62.0965000 152.2910000 200.4550000  63.0085000
 152.7860000 199.1640000  61.9405000 152.1100000 200.6320000  61.2805000
 150.6190000 198.4030000  63.4035000 151.3400000 197.6210000  63.2855000
 149.6440000 197.9730000  63.5005000 150.9380000 199.1410000  64.7175000
 149.9220000 200.2780000  64.9275000 150.1580000 201.4260000  64.4705000
 148.7070000 200.0290000  65.6425000 148.2920000 201.2250000  66.3045000
 146.9840000 200.9580000  67.0735000 146.5550000 202.1870000  67.7555000
 145.3080000 201.9320000  68.4895000 144.9960000 202.8280000  68.9845000
 144.5480000 201.6200000  67.8035000 145.4730000 201.1610000  69.2135000
 146.3310000 203.2450000  66.7595000 146.0180000 204.1410000  67.2555000
 145.5710000 202.9340000  66.0745000 147.2390000 203.4310000  66.2255000
 147.2660000 202.4780000  68.3965000 147.1490000 200.1870000  67.7985000
 146.2240000 200.6460000  66.3895000 148.1270000 201.9960000  65.5805000
 149.0520000 201.5370000  66.9905000 152.3600000 199.7300000  64.6435000
 152.5810000 200.2420000  65.5555000 153.0660000 198.9400000  64.4975000
 152.4190000 200.4160000  63.8255000 150.8740000 198.2200000  65.9425000
 151.5830000 197.4250000  65.8355000 149.8900000 197.8050000  66.0325000
 151.1940000 198.9570000  67.2565000 150.1920000 200.1120000  67.4535000
 150.4520000 201.2530000  66.9945000 148.9690000 199.8840000  68.1575000
 148.5660000 201.0900000  68.8125000 147.2480000 200.8470000  69.5705000
 146.8320000 202.0860000  70.2435000 145.5750000 201.8540000  70.9665000
 145.2730000 202.7550000  71.4565000 144.8160000 201.5510000  70.2765000
 145.7200000 201.0840000  71.6955000 146.6330000 203.1430000  69.2415000
 146.3300000 204.0460000  69.7315000 145.8750000 202.8410000  68.5505000
 147.5490000 203.3130000  68.7155000 147.3930000 200.0760000  70.2995000
 146.4890000 200.5450000  68.8805000 148.4210000 201.8600000  68.0835000
 149.3250000 201.3930000  69.5035000 152.6240000 199.5230000  67.1935000
 152.8450000 200.0360000  68.1055000 153.3190000 198.7220000  67.0565000
 152.7010000 200.2060000  66.3725000 151.1030000 198.0430000  68.4855000
 151.8000000 197.2360000  68.3875000 150.1120000 197.6440000  68.5675000
 151.4220000 198.7810000  69.7995000 150.4380000 199.9510000  69.9825000
 150.7210000 201.0870000  69.5215000 149.2040000 199.7470000  70.6765000
 148.8150000 200.9610000  71.3225000 147.4860000 200.7410000  72.0695000
 147.0850000 201.9900000  72.7335000 145.8180000 201.7800000  73.4465000
 145.5260000 202.6890000  73.9305000 145.0600000 201.4870000  72.7505000
 145.9450000 201.0110000  74.1795000 146.9110000 203.0470000  71.7265000
 146.6200000 203.9550000  72.2105000 146.1550000 202.7540000  71.0305000
 147.8350000 203.1990000  71.2075000 147.6120000 199.9720000  72.8035000
 146.7300000 200.4480000  71.3745000 148.6900000 201.7310000  70.5895000
 149.5710000 201.2540000  72.0185000 152.8620000 199.3230000  69.7465000
 153.0840000 199.8360000  70.6585000 153.5450000 198.5110000  69.6195000
 152.9570000 200.0010000  68.9245000 151.3060000 197.8720000  71.0305000
 151.9910000 197.0540000  70.9415000 150.3090000 197.4900000  71.1045000
 151.6250000 198.6100000  72.3445000 150.6590000 199.7970000  72.5145000
 150.9640000 200.9260000  72.0515000 149.4160000 199.6140000  73.1975000
 149.0400000 200.8380000  73.8355000 147.7020000 200.6430000  74.5715000
 147.3130000 201.8990000  75.2265000 146.0380000 201.7130000  75.9295000
 145.7550000 202.6290000  76.4065000 145.2820000 201.4300000  75.2275000
 146.1450000 200.9450000  76.6675000 147.1670000 202.9560000  74.2145000
 146.8850000 203.8700000  74.6925000 146.4100000 202.6720000  73.5115000
 148.0970000 203.0910000  73.7035000 148.0190000 202.1640000  75.8845000
 147.8090000 199.8750000  75.3095000 146.9460000 200.3590000  73.8695000
 148.9330000 201.6070000  73.0985000 149.7950000 201.1220000  74.5375000
 153.0730000 199.1290000  72.3015000 153.2970000 199.6420000  73.2145000
 153.7450000 198.3050000  72.1845000 153.1870000 199.8020000  71.4775000
 151.4840000 197.7070000  73.5785000 152.1560000 196.8790000  73.4975000
 150.4800000 197.3420000  73.6445000 151.8030000 198.4450000  74.8915000
 150.8540000 199.6490000  75.0475000 151.1800000 200.7720000  74.5825000
 149.6030000 199.4890000  75.7215000 149.2400000 200.7200000  76.3515000
 147.8910000 200.5490000  77.0755000 147.5190000 201.8150000  77.7235000
 146.2330000 201.6520000  78.4145000 145.9620000 202.5740000  78.8855000
 145.4790000 201.3780000  77.7065000 146.3220000 200.8860000  79.1565000
 147.3970000 202.8690000  76.7045000 147.1260000 203.7910000  77.1765000
 146.6450000 202.5960000  75.9965000 148.3350000 202.9880000  76.2015000
 148.2230000 202.0710000  78.3855000 147.9800000 199.7840000  77.8165000
 147.1390000 200.2750000  76.3685000 149.1520000 201.4880000  75.6105000
 149.9940000 200.9950000  77.0585000 153.2610000 198.9420000  74.8605000
 153.4820000 199.4550000  75.7725000 153.9190000 198.1070000  74.7505000
 153.3910000 199.6100000  74.0345000 151.6350000 197.5510000  76.1275000
 152.2950000 196.7120000  76.0565000 150.6250000 197.2020000  76.1865000
 151.9540000 198.2890000  77.4415000 151.0240000 199.5070000  77.5845000
 151.3720000 200.6230000  77.1185000 149.7630000 199.3710000  78.2465000
 149.4160000 200.6110000  78.8685000 148.0590000 200.4640000  79.5815000
 147.7010000 201.7380000  80.2205000 146.4060000 201.5980000  80.9005000
 146.1450000 202.5260000  81.3665000 145.6530000 201.3340000  80.1885000
 146.4750000 200.8330000  81.6455000 147.6050000 202.7900000  79.1985000
 147.3440000 203.7180000  79.6625000 146.8540000 202.5250000  78.4835000
 148.5480000 202.8910000  78.7025000 148.4030000 201.9860000  80.8875000
 148.1290000 199.6990000  80.3265000 147.3070000 200.2000000  78.8675000
 149.3470000 201.3760000  78.1235000 150.1680000 200.8760000  79.5825000
 153.4190000 198.7610000  77.4205000 153.6420000 199.2740000  78.3335000
 154.0660000 197.9150000  77.3215000 153.5700000 199.4240000  76.5945000
 151.7620000 197.4020000  78.6785000 152.4090000 196.5510000  78.6165000
 150.7460000 197.0690000  78.7295000 152.0810000 198.1400000  79.9925000
 151.1690000 199.3740000  80.1225000 151.5390000 200.4810000  79.6555000
 149.9020000 199.2600000  80.7735000 149.5670000 200.5080000  81.3885000
 148.2010000 200.3850000  82.0895000 147.8570000 201.6680000  82.7205000
 146.5550000 201.5520000  83.3895000 146.3050000 202.4850000  83.8485000
 145.8060000 201.2960000  82.6705000 146.6050000 200.7880000  84.1385000
 147.7890000 202.7180000  81.6925000 147.5390000 203.6500000  82.1515000
 147.0400000 202.4610000  80.9725000 148.7380000 202.8020000  81.2045000
 148.5580000 201.9060000  83.3935000 148.2520000 199.6230000  82.8375000
 147.4530000 200.1300000  81.3705000 149.5180000 201.2710000  80.6395000
 150.3160000 200.7630000  82.1065000 153.5540000 198.5890000  79.9835000
 153.7760000 199.1020000  80.8965000 154.1870000 197.7320000  79.8935000
 153.7220000 199.2460000  79.1565000 151.8630000 197.2610000  81.2315000
 152.4970000 196.4000000  81.1785000 150.8410000 196.9450000  81.2745000
 152.1830000 197.9990000  82.5455000 153.6620000 198.4240000  82.5475000
 153.9960000 199.5430000  82.0835000 154.6550000 197.5450000  83.0795000
 155.7330000 198.3160000  83.6195000 156.8040000 197.3690000  84.1915000
 157.9120000 198.1600000  84.7475000 158.5040000 198.9840000  83.6845000
 159.3110000 199.5610000  84.0875000 158.8730000 198.3510000  82.9055000
 157.7610000 199.6420000  83.2865000 158.9350000 197.2560000  85.2935000
 159.7410000 197.8320000  85.6965000 158.5030000 196.6570000  86.0665000
 159.3040000 196.6230000  84.5145000 157.5660000 198.7520000  85.4745000
 156.3740000 196.7680000  84.9665000 157.1730000 196.7350000  83.4135000
 156.1640000 198.9140000  82.8465000 155.3630000 198.9480000  84.3985000
 151.2890000 199.2480000  82.6605000 150.2600000 198.9530000  82.6585000
 151.5110000 199.7610000  83.5735000 151.4760000 199.8980000  81.8315000
 151.9390000 197.1290000  83.7855000 152.5590000 196.2580000  83.7425000
 150.9110000 196.8290000  83.8205000 152.2580000 197.8680000  85.0985000
 151.3840000 199.1300000  85.2035000 151.7990000 200.2230000  84.7345000
 150.1020000 199.0630000  85.8325000 149.7970000 200.3250000  86.4315000
 148.4160000 200.2530000  87.1075000 148.1020000 201.5510000  87.7235000
 146.7850000 201.4820000  88.3685000 146.5570000 202.4270000  88.8155000
 146.0400000 201.2450000  87.6385000 146.7980000 200.7240000  89.1245000
 148.0860000 202.5930000  86.6855000 147.8580000 203.5380000  87.1335000
 147.3420000 202.3560000  85.9545000 149.0460000 202.6430000  86.2155000
 148.7980000 201.7720000  88.4065000 148.4290000 199.4940000  87.8635000
 147.6730000 200.0170000  86.3775000 149.7850000 201.0840000  85.6765000
 150.5430000 200.5620000  87.1615000 153.7450000 198.2680000  85.1145000
 153.9670000 198.7810000  86.0265000 154.3510000 197.3900000  85.0415000
 153.9490000 198.9120000  84.2845000 151.9890000 197.0050000  86.3405000
 152.5960000 196.1250000  86.3055000 150.9570000 196.7230000  86.3675000
 152.3080000 197.7430000  87.6545000 153.8000000 198.1210000  87.6815000
 154.1790000 199.2260000  87.2145000 154.7560000 197.2150000  88.2385000
 155.8480000 197.9530000  88.7915000 156.8770000 196.9770000  89.3905000
 158.0000000 197.7370000  89.9595000 158.6380000 198.5350000  88.9015000
 159.4560000 199.0880000  89.3155000 159.0000000 197.8830000  88.1345000
 157.9230000 199.2110000  88.4845000 158.9830000 196.8060000  90.5315000
 159.7990000 197.3580000  90.9455000 158.5180000 196.2270000  91.3015000
 159.3460000 196.1550000  89.7645000 156.4140000 196.3980000  90.1605000
 157.2400000 196.3260000  88.6245000 156.3130000 198.5320000  88.0215000
 155.4850000 198.6050000  89.5585000 151.4540000 199.0210000  87.7445000
 150.4180000 198.7600000  87.7255000 151.6760000 199.5340000  88.6575000
 151.6770000 199.6600000  86.9145000 152.0140000 196.8920000  88.8965000
 152.6080000 196.0000000  88.8705000 150.9780000 196.6260000  88.9145000
 152.3340000 197.6300000  90.2105000 151.5000000 198.9220000  90.2895000
 151.9570000 199.9950000  89.8195000 150.2040000 198.9010000  90.8945000
 149.9310000 200.1770000  91.4785000 148.5360000 200.1550000  92.1305000
 148.2540000 201.4670000  92.7295000 146.9230000 201.4460000  93.3525000
 146.7180000 202.4010000  93.7885000 146.1850000 201.2260000  92.6095000
 146.8970000 200.6940000  94.1125000 148.2890000 202.5010000  91.6855000
 148.0840000 203.4560000  92.1215000 147.5510000 202.2820000  90.9425000
 149.2580000 202.5160000  91.2315000 148.9430000 201.6720000  93.4245000
 148.5100000 199.4040000  92.8915000 147.7980000 199.9360000  91.3885000
 149.9560000 200.9300000  90.7185000 150.6690000 200.3960000  92.2205000
 153.8330000 197.9830000  90.2495000 154.0540000 198.4960000  91.1625000
 154.4110000 197.0870000  90.1945000 154.0710000 198.6140000  89.4195000
 152.0150000 196.7880000  91.4535000 152.5940000 195.8870000  91.4365000
 150.9750000 196.5380000  91.4635000 152.3340000 197.5260000  92.7675000
 151.5200000 198.8310000  92.8335000 152.0000000 199.8960000  92.3645000
 150.2190000 198.8340000  93.4275000 149.9600000 200.1170000  94.0035000
 148.5610000 200.1190000  94.6435000 148.2940000 201.4380000  95.2345000
 146.9570000 201.4400000  95.8455000 146.7640000 202.4010000  96.2755000
 146.2230000 201.2300000  95.0965000 146.9130000 200.6920000  96.6085000
 148.3560000 202.4670000  94.1865000 148.1610000 203.4270000  94.6175000
 147.6210000 202.2570000  93.4375000 149.3290000 202.4640000  93.7425000
 148.9800000 201.6340000  95.9355000 148.5160000 199.3710000  95.4065000
 147.8260000 199.9100000  93.8945000 150.0060000 200.8660000  93.2405000
 150.6960000 200.3270000  94.7525000 153.8370000 197.8550000  92.8185000
 154.0600000 198.3680000  93.7305000 154.4030000 196.9480000  92.7725000
 154.0950000 198.4790000  91.9875000 151.9910000 196.6940000  94.0095000
 152.5550000 195.7840000  94.0025000 150.9460000 196.4610000  94.0115000
 152.3100000 197.4320000  95.3235000 151.5170000 198.7510000  95.3785000
 152.0180000 199.8060000  94.9095000 150.2110000 198.7750000  95.9605000
 149.9680000 200.0650000  96.5285000 148.5610000 200.0920000  97.1555000
 148.3110000 201.4180000  97.7405000 146.9700000 201.4430000  98.3385000
 146.7870000 202.4090000  98.7635000 146.2380000 201.2430000  97.5845000
 146.9060000 200.6990000  99.1045000 148.3990000 202.4410000  96.6885000
 148.2160000 203.4060000  97.1135000 147.6670000 202.2410000  95.9335000
 149.3760000 202.4220000  96.2535000 148.4980000 199.3470000  97.9215000
 147.8300000 199.8910000  96.4025000 150.0320000 200.8100000  95.7635000
 150.7000000 200.2660000  97.2835000 153.8180000 197.7370000  95.3875000
 154.0400000 198.2500000  96.2995000 154.3690000 196.8210000  95.3505000
 154.0930000 198.3520000  94.5565000 151.9430000 196.6100000  96.5675000
 152.4920000 195.6920000  96.5675000 150.8940000 196.3950000  96.5595000
 152.2620000 197.3480000  97.8805000 151.4900000 198.6800000  97.9225000
 152.0100000 199.7250000  97.4545000 150.1780000 198.7280000  98.4925000
 149.9510000 200.0240000  99.0545000 148.5390000 200.0760000  99.6695000
 148.3050000 201.4070000 100.2455000 146.9590000 201.4570000 100.8315000
 146.7880000 202.4270000 101.2515000 146.2310000 201.2650000 100.0715000
 146.8780000 200.7160000 101.5995000 148.4190000 202.4260000  99.1905000
 148.2480000 203.3940000  99.6105000 147.6920000 202.2330000  98.4305000
 149.4000000 202.3880000  98.7635000 148.4570000 199.3350000 100.4365000
 147.8120000 199.8830000  98.9095000 150.0340000 200.7640000  98.2865000
 150.6790000 200.2160000  99.8145000 153.7740000 197.6290000  97.9565000
 153.9950000 198.1430000  98.8695000 154.3100000 196.7060000  97.9275000
 154.0660000 198.2380000  97.1255000 151.8700000 196.5380000  99.1245000
 152.4060000 195.6110000  99.1325000 150.8180000 196.3380000  99.1075000
 152.1880000 197.2760000 100.4375000 151.4380000 198.6200000 100.4665000
 151.9800000 199.6540000  99.9995000 150.1230000 198.6910000 101.0255000
 149.9110000 199.9920000 101.5805000 148.4960000 200.0690000 102.1815000
 148.2770000 201.4060000 102.7505000 146.9270000 201.4810000 103.3245000
 146.7670000 202.4550000 103.7395000 146.2020000 201.2970000 102.5595000
 146.8260000 200.7440000 104.0945000 148.4170000 202.4190000 101.6935000
 148.2570000 203.3920000 102.1075000 147.6930000 202.2340000 100.9275000
 149.4000000 202.3650000 101.2755000 148.3940000 199.3340000 102.9515000
 147.7720000 199.8860000 101.4165000 150.0130000 200.7280000 100.8105000
 150.6350000 200.1760000 102.3455000 153.7050000 197.5330000 100.5255000
 153.9270000 198.0460000 101.4385000 154.2270000 196.6000000 100.5055000
 154.0140000 198.1340000  99.6955000 151.7730000 196.4770000 101.6805000
 152.2930000 195.5410000 101.6965000 150.7190000 196.2950000 101.6555000
 152.0920000 197.2150000 102.9935000 153.6100000 197.4480000 103.0955000
 154.1180000 198.4990000 102.6265000 154.4430000 196.4690000 103.7215000
 155.5700000 197.1150000 104.3195000 156.4670000 196.0610000 104.9955000
 157.6260000 196.7250000 105.6085000 158.3930000 197.4290000 104.5705000
 159.2370000 197.9120000 105.0185000 158.7310000 196.7260000 103.8395000
 157.7700000 198.1610000 104.1025000 158.4830000 195.7180000 106.2525000
 159.3260000 196.2010000 106.6995000 157.9240000 195.2070000 107.0085000
 158.8200000 195.0150000 105.5215000 157.3100000 197.3820000 106.2935000
 155.9080000 195.5480000 105.7495000 156.8050000 195.3590000 104.2625000
 156.1290000 197.6260000 103.5645000 155.2320000 197.8180000 105.0515000
 151.3630000 198.5710000 103.0105000 150.3070000 198.4090000 102.9395000
 151.5850000 199.0830000 103.9225000 151.6890000 199.1620000 102.1805000
 151.6520000 196.4260000 104.2345000 152.1560000 195.4840000 104.2605000
 150.5940000 196.2620000 104.2025000 151.9710000 197.1650000 105.5485000
 153.4920000 197.3740000 105.6635000 154.0210000 198.4140000 105.1955000
 154.3030000 196.3840000 106.3015000 155.4350000 197.0140000 106.9065000
 156.3080000 195.9480000 107.5945000 157.4720000 196.5960000 108.2165000
 158.2610000 197.2820000 107.1825000 159.1080000 197.7550000 107.6365000
 158.5930000 196.5720000 106.4575000 157.6530000 198.0240000 106.7055000
 158.3060000 195.5780000 108.8735000 159.1530000 196.0480000 109.3255000
 157.7320000 195.0790000 109.6245000 158.6400000 194.8670000 108.1465000
 155.7350000 195.4470000 108.3465000 156.6410000 195.2370000 106.8685000
 156.0080000 197.5140000 106.1555000 155.1010000 197.7260000 107.6335000
 151.2630000 198.5320000 105.5535000 150.2060000 198.3880000 105.4735000
 151.4840000 199.0450000 106.4655000 151.6070000 199.1160000 104.7245000
 151.5070000 196.3900000 106.7895000 151.9960000 195.4390000 106.8235000
 150.4470000 196.2420000 106.7475000 151.8260000 197.1280000 108.1025000
 153.3490000 197.3130000 108.2315000 153.8990000 198.3430000 107.7635000
 154.1370000 196.3130000 108.8805000 155.2740000 196.9260000 109.4935000
 156.1230000 195.8500000 110.1935000 157.2920000 196.4790000 110.8235000
 158.1010000 197.1490000 109.7955000 158.9520000 197.6100000 110.2535000
 158.4290000 196.4310000 109.0745000 157.5110000 197.8980000 109.3085000
 158.1030000 195.4520000 111.4915000 158.9550000 195.9110000 111.9495000
 157.5150000 194.9650000 112.2395000 158.4320000 194.7320000 110.7715000
 155.5350000 195.3610000 110.9425000 156.4510000 195.1300000 109.4735000
 155.8630000 197.4140000 108.7455000 154.9460000 197.6460000 110.2135000
 151.1400000 198.5070000 108.0955000 150.0810000 198.3790000 108.0065000
 151.3620000 199.0200000 109.0085000 151.5010000 199.0800000 107.2685000
 151.3380000 196.3660000 109.3435000 151.8100000 195.4060000 109.3845000
 150.2760000 196.2350000 109.2905000 151.6570000 197.1040000 110.6555000
 150.9940000 198.4940000 110.6395000 151.6180000 199.4830000 110.1765000
 149.6680000 198.6590000 111.1465000 149.5200000 199.9800000 111.6745000
 148.0930000 200.1580000 112.2215000 147.9410000 201.5170000 112.7635000
 146.5800000 201.6880000 113.2865000 146.4690000 202.6760000 113.6795000
 145.8720000 201.5380000 112.4965000 146.4030000 200.9730000 114.0625000
 148.1840000 202.4990000 111.6965000 148.0740000 203.4880000 112.0915000
 147.4790000 202.3500000 110.9075000 149.1770000 202.3750000 111.3165000
 148.6010000 201.6570000 113.5015000 147.9160000 199.4440000 112.9975000
 147.3870000 200.0100000 111.4325000 149.6980000 200.6960000 110.8985000
 150.2280000 200.1300000 112.4635000 153.1820000 197.2640000 110.7975000
 153.4040000 197.7770000 111.7095000 153.6430000 196.2990000 110.8085000
 153.5590000 197.8300000 109.9705000 151.1450000 196.3540000 111.8935000
 151.6020000 195.3870000 111.9445000 150.0820000 196.2400000 111.8335000
 151.4640000 197.0920000 113.2075000 152.9900000 197.2280000 113.3625000
 153.5820000 198.2360000 112.8975000 153.7340000 196.2090000 114.0335000
 154.8790000 196.7900000 114.6615000 155.6800000 195.6930000 115.3855000
 156.8580000 196.2910000 116.0325000 157.7060000 196.9250000 115.0135000
 158.5620000 197.3610000 115.4835000 158.0230000 196.1900000 114.3055000
 157.1490000 197.6880000 114.5115000 157.6230000 195.2420000 116.7225000
 158.4800000 195.6770000 117.1925000 157.0050000 194.7800000 117.4635000
 157.9410000 194.5060000 116.0135000 156.5600000 196.9770000 116.6945000
 155.0630000 195.2290000 116.1275000 155.9970000 194.9570000 114.6765000
 155.4950000 197.2520000 113.9215000 154.5610000 197.5270000 115.3715000
 150.8240000 198.4910000 113.1775000 149.7640000 198.3980000 113.0695000
 151.0460000 199.0040000 114.0905000 151.2180000 199.0470000 112.3515000
 150.9300000 196.3560000 114.4435000 151.3700000 195.3820000 114.5015000
 149.8650000 196.2580000 114.3735000 151.2490000 197.0940000 115.7565000
 150.6320000 198.5040000 115.7175000 151.2970000 199.4690000 115.2585000
 149.3020000 198.7160000 116.1995000 149.1890000 200.0460000 116.7135000
 147.7580000 200.2740000 117.2345000 147.6410000 201.6420000 117.7625000
 146.2760000 201.8600000 118.2585000 146.1910000 202.8560000 118.6425000
 145.5790000 201.7270000 117.4585000 146.0620000 201.1570000 119.0375000
 147.9350000 202.6070000 116.6935000 147.8500000 203.6020000 117.0785000
 147.2380000 202.4740000 115.8925000 148.9290000 202.4480000 116.3325000
 147.5440000 199.5730000 118.0125000 147.0620000 200.1430000 116.4335000
 149.4040000 200.7490000 115.9365000 149.8860000 200.1790000 117.5155000
 152.7750000 197.2060000 115.9245000 152.9970000 197.7190000 116.8375000
 153.2040000 196.2270000 115.9525000 153.1840000 197.7520000 115.1005000
 150.6910000 196.3710000 116.9915000 151.1150000 195.3910000 117.0565000
 149.6270000 196.2910000 116.9115000 151.0100000 197.1090000 118.3045000
 152.5350000 197.1970000 118.4865000 153.1680000 198.1820000 118.0245000
 153.2350000 196.1600000 119.1775000 154.3860000 196.7090000 119.8245000
 155.1380000 195.5910000 120.5705000 156.3230000 196.1560000 121.2335000
 157.2080000 196.7560000 120.2265000 158.0710000 197.1680000 120.7085000
 157.5150000 196.0060000 119.5285000 156.6860000 197.5320000 119.7065000
 157.0400000 195.0910000 121.9455000 157.9020000 195.5010000 122.4285000
 156.3950000 194.6550000 122.6785000 157.3470000 194.3390000 121.2485000
 154.4930000 195.1550000 121.3035000 155.4440000 194.8420000 119.8725000
 155.0310000 197.1460000 119.0905000 154.0790000 197.4620000 120.5205000
 150.4160000 198.5280000 118.2525000 149.3550000 198.4680000 118.1265000
 150.6370000 199.0420000 119.1655000 150.8430000 199.0650000 117.4295000
 150.4300000 196.4000000 119.5355000 150.8370000 195.4140000 119.6095000
 149.3640000 196.3380000 119.4475000 150.7490000 197.1380000 120.8495000
 152.2730000 197.2030000 121.0445000 152.9260000 198.1750000 120.5855000
 152.9490000 196.1570000 121.7475000 154.1040000 196.6900000 122.4015000
 154.8300000 195.5630000 123.1595000 156.0170000 196.1110000 123.8305000
 156.9230000 196.6920000 122.8295000 157.7870000 197.0920000 123.3185000
 157.2230000 195.9340000 122.1375000 156.4170000 197.4760000 122.3025000
 156.7110000 195.0370000 124.5535000 157.5760000 195.4350000 125.0425000
 156.0530000 194.6140000 125.2825000 157.0120000 194.2770000 123.8625000
 155.7370000 196.8210000 124.4775000 154.1710000 195.1400000 123.8875000
 155.1300000 194.8060000 122.4675000 154.7620000 197.1130000 121.6725000
 153.8030000 197.4490000 123.0935000 150.1780000 198.5670000 120.7855000
 149.1170000 198.5230000 120.6515000 150.4000000 199.0800000 121.6995000
 150.6210000 199.0930000 119.9665000 150.1460000 196.4440000 122.0785000
 150.5360000 195.4510000 122.1595000 149.0800000 196.3980000 121.9795000
 150.4650000 197.1830000 123.3915000 151.9880000 197.2230000 123.6005000
 152.6610000 198.1830000 123.1435000 152.6410000 196.1680000 124.3145000
 153.7970000 196.6860000 124.9765000 154.4980000 195.5500000 125.7445000
 155.6880000 196.0830000 126.4255000 156.6120000 196.6440000 125.4305000
 157.4790000 197.0320000 125.9255000 156.9060000 195.8780000 124.7445000
 156.1240000 197.4320000 124.8955000 156.3570000 194.9990000 127.1595000
 157.2230000 195.3850000 127.6545000 155.6860000 194.5900000 127.8835000
 156.6530000 194.2310000 126.4735000 153.8260000 195.1420000 126.4685000
 154.7930000 194.7850000 125.0595000 154.4690000 197.0940000 124.2525000
 153.5020000 197.4530000 125.6625000 149.9180000 198.6200000 123.3185000
 148.8580000 198.5930000 123.1735000 150.1400000 199.1330000 124.2305000
 150.3770000 199.1350000 122.4995000 149.8390000 196.5030000 124.6185000
 150.2120000 195.5040000 124.7065000 148.7730000 196.4730000 124.5105000
 150.1580000 197.2410000 125.9315000 151.6810000 197.2570000 126.1545000
 152.3730000 198.2040000 125.7005000 152.3080000 196.1960000 126.8775000
 153.4670000 196.6970000 127.5485000 154.1440000 195.5530000 128.3275000
 155.3340000 196.0690000 129.0175000 156.2770000 196.6110000 128.0275000
 157.1440000 196.9860000 128.5305000 156.5650000 195.8380000 127.3485000
 155.8070000 197.4060000 127.4865000 155.9800000 194.9770000 129.7605000
 156.8470000 195.3510000 130.2625000 155.2950000 194.5820000 130.4815000
 156.2680000 194.2030000 129.0815000 153.4580000 195.1590000 129.0475000
 154.4310000 194.7810000 127.6475000 154.1530000 197.0910000 126.8285000
 153.1790000 197.4710000 128.2285000 149.6360000 198.6880000 125.8475000
 148.5770000 198.6770000 125.6925000 149.8570000 199.2010000 126.7595000
 150.1100000 199.1920000 125.0315000 149.5100000 196.5780000 127.1545000
 149.8670000 195.5730000 127.2505000 148.4450000 196.5650000 127.0365000
 149.8280000 197.3160000 128.4685000 151.3500000 197.3090000 128.7045000
 152.0620000 198.2420000 128.2525000 151.9530000 196.2390000 129.4375000
 153.1150000 196.7240000 130.1175000 153.7640000 195.5730000 130.9075000
 154.9590000 196.0710000 131.6055000 155.9190000 196.5940000 130.6235000
 156.7870000 196.9570000 131.1315000 156.1990000 195.8140000 129.9485000
 155.4660000 197.3940000 130.0745000 155.5780000 194.9720000 132.3605000
 156.4480000 195.3340000 132.8675000 154.8800000 194.5920000 133.0745000
 155.8610000 194.1910000 131.6855000 153.0650000 195.1920000 131.6215000
 154.0450000 194.7930000 130.2335000 153.8130000 197.1040000 129.4025000
 152.8320000 197.5050000 130.7915000 149.3300000 198.7700000 128.3725000
 148.2730000 198.7750000 128.2085000 149.5530000 199.2820000 129.2855000
 149.8210000 199.2620000 127.5595000 149.1590000 196.6670000 129.6875000
 149.4970000 195.6570000 129.7905000 148.0950000 196.6710000 129.5605000
 149.4780000 197.4060000 131.0015000 149.0050000 198.8670000 130.8975000
 149.7840000 199.7500000 130.4575000 147.6790000 199.2190000 131.3005000
 147.6690000 200.5660000 131.7795000 146.2410000 200.9470000 132.2135000
 146.2300000 202.3310000 132.7065000 144.8690000 202.6940000 133.1215000
 144.8620000 203.7020000 133.4795000 144.2070000 202.6080000 132.2855000
 144.5470000 202.0360000 133.9005000 146.6740000 203.2350000 131.6355000
 146.6670000 204.2440000 131.9935000 146.0120000 203.1490000 130.7995000
 147.6670000 202.9720000 131.3335000 145.9180000 200.2880000 132.9935000
 145.5790000 200.8610000 131.3785000 147.9920000 201.2240000 131.0005000
 148.3310000 200.6530000 132.6155000 150.9970000 197.3740000 131.2515000
 151.2190000 197.8860000 132.1645000 151.3250000 196.3590000 131.3235000
 151.5010000 197.8560000 130.4405000 148.7870000 196.7730000 132.2165000
 149.1090000 195.7570000 132.3275000 147.7250000 196.7930000 132.0795000
 149.1060000 197.5100000 133.5305000 148.6570000 198.9800000 133.4165000
 149.4550000 199.8490000 132.9795000 147.3340000 199.3540000 133.8065000
 147.3410000 200.7040000 134.2815000 145.9160000 201.1070000 134.7005000
 145.9220000 202.4950000 135.1875000 144.5640000 202.8810000 135.5885000
 144.5680000 203.8910000 135.9435000 143.9070000 202.8020000 134.7465000
 144.2240000 202.2310000 136.3675000 146.3910000 203.3870000 134.1175000
 146.3960000 204.3980000 134.4715000 145.7350000 203.3090000 133.2755000
 147.3810000 203.1070000 133.8265000 145.5750000 200.4590000 135.4795000
 145.2590000 201.0290000 133.8595000 147.6820000 201.3540000 133.5015000
 147.9970000 200.7840000 135.1225000 150.6220000 197.4560000 133.7945000
 150.8440000 197.9690000 134.7065000 150.9340000 196.4360000 133.8735000
 151.1410000 197.9270000 132.9855000 148.5870000 197.0400000 134.3395000
 179.1630000 192.9400000  58.2115000 179.3620000 193.9130000  57.0355000
 179.0760000 193.4330000  56.1225000 178.7580000 194.7830000  57.1855000
 180.3920000 194.2000000  56.9805000 179.7680000 192.0700000  58.0605000
 178.1340000 192.6530000  58.2665000 179.5750000 193.6300000  59.5245000
 178.7050000 194.8820000  59.7425000 179.0770000 195.9940000  59.2865000
 177.4720000 194.7800000  60.4605000 177.2060000 196.0170000  61.1275000
 175.8800000 195.9070000  61.9025000 175.6070000 197.1780000  62.5885000
 174.3400000 197.0740000  63.3265000 174.1410000 197.9990000  63.8255000
 173.5450000 196.8580000  62.6445000 174.4140000 196.2880000  64.0495000
 175.5070000 198.2590000  61.5955000 175.3080000 199.1840000  62.0945000
 174.7120000 198.0430000  60.9125000 176.4280000 198.3350000  61.0575000
 176.3490000 197.3800000  63.2275000 175.9520000 195.1210000  62.6255000
 175.0860000 195.6930000  61.2205000 177.1340000 196.8030000  60.4065000
 178.0020000 196.2320000  61.8115000 181.0570000 194.0430000  59.4455000
 181.3430000 194.5230000  60.3575000 181.6610000 193.1740000  59.2945000
 181.1950000 194.7200000  58.6295000 179.4050000 192.7200000  60.7495000
 180.0120000 191.8470000  60.6365000 178.3780000 192.4280000  60.8425000
 179.8160000 193.4110000  62.0635000 178.9650000 194.6780000  62.2665000
 179.3580000 195.7800000  61.8075000 177.7240000 194.6000000  62.9755000
 177.4730000 195.8430000  63.6345000 176.1380000 195.7600000  64.3975000
 175.8790000 197.0370000  65.0745000 174.6060000 196.9570000  65.8025000
 174.4170000 197.8880000  66.2955000 173.8130000 196.7510000  65.1155000
 174.6590000 196.1740000  66.5305000 175.8060000 198.1150000  64.0765000
 175.6160000 199.0460000  64.5695000 175.0130000 197.9080000  63.3875000
 176.7340000 198.1730000  63.5455000 176.6200000 197.2310000  65.7185000
 176.1910000 194.9760000  65.1255000 175.3460000 195.5540000  63.7095000
 177.4190000 196.6260000  62.9075000 178.2650000 196.0500000  64.3225000
 181.3040000 193.8000000  61.9945000 181.5900000 194.2800000  62.9065000
 181.8970000 192.9210000  61.8525000 181.4600000 194.4690000  61.1745000
 179.6200000 192.5110000  63.2905000 180.2140000 191.6260000  63.1875000
 178.5890000 192.2360000  63.3755000 180.0320000 193.2020000  64.6035000
 181.5270000 193.5660000  64.5465000 181.8850000 194.6810000  64.0915000
 182.5070000 192.6330000  65.0085000 183.6400000 193.3440000  65.5125000
 184.6960000 192.3400000  66.0115000 185.8620000 193.0720000  66.5295000
 186.4370000 193.8980000  65.4595000 187.2860000 194.4310000  65.8375000
 186.7420000 193.2700000  64.6495000 185.7030000 194.5950000  65.1135000
 186.8680000 192.1120000  67.0045000 187.7180000 192.6450000  67.3815000
 186.4510000 191.5120000  67.7835000 187.1750000 191.4850000  66.1945000
 185.5750000 193.6580000  67.2875000 184.2770000 191.7380000  66.7895000
 185.0020000 191.7120000  65.2015000 184.0580000 193.9450000  64.7345000
 183.3340000 193.9730000  66.3235000 179.1990000 194.4820000  64.7925000
 178.1600000 194.2300000  64.8335000 179.4850000 194.9620000  65.7045000
 179.3720000 195.1460000  63.9715000 179.8120000 192.3100000  65.8335000
 180.3910000 191.4160000  65.7405000 178.7750000 192.0520000  65.9115000
 180.2230000 193.0010000  67.1485000 181.7230000 193.3400000  67.1005000
 182.1040000 194.4480000  66.6445000 182.6850000 192.3950000  67.5755000
 183.8240000 193.0890000  68.0875000 184.8600000 192.0720000  68.5995000
 186.0330000 192.7870000  69.1245000 186.6300000 193.5980000  68.0545000
 187.4840000 194.1180000  68.4365000 186.9330000 192.9610000  67.2505000
 185.9110000 194.3050000  67.6985000 187.0210000 191.8140000  69.6135000
 187.8740000 192.3340000  69.9955000 186.5850000 191.2240000  70.3915000
 187.3220000 191.1770000  68.8085000 185.7490000 193.3820000  69.8765000
 184.4250000 191.4800000  69.3775000 185.1610000 191.4350000  67.7945000
 184.2600000 193.6800000  67.3095000 183.5230000 193.7270000  68.8915000
 179.4090000 194.2970000  67.3225000 178.3650000 194.0610000  67.3555000
 179.6940000 194.7770000  68.2345000 179.6010000 194.9520000  66.4995000
 179.9770000 192.1200000  68.3805000 180.5440000 191.2160000  68.2955000
 178.9360000 191.8790000  68.4495000 180.3890000 192.8110000  69.6935000
 181.8940000 193.1250000  69.6585000 182.2970000 194.2240000  69.1995000
 182.8360000 192.1650000  70.1465000 183.9830000 192.8450000  70.6635000
 184.9970000 191.8130000  71.1895000 186.1760000 192.5120000  71.7215000
 186.7980000 193.3070000  70.6535000 187.6560000 193.8150000  71.0405000
 187.0960000 192.6620000  69.8545000 186.0930000 194.0250000  70.2875000
 187.1450000 191.5260000  72.2245000 188.0040000 192.0340000  72.6095000
 186.6930000 190.9480000  73.0015000 187.4440000 190.8800000  71.4255000
 185.8980000 193.1150000  72.4685000 184.5460000 191.2340000  71.9675000
 185.2950000 191.1680000  70.3915000 184.4350000 193.4240000  69.8865000
 183.6850000 193.4930000  71.4625000 179.5940000 194.1200000  69.8545000
 178.5470000 193.9010000  69.8805000 179.8810000 194.6000000  70.7685000
 179.8040000 194.7690000  69.0305000 180.1180000 191.9390000  70.9295000
 180.6700000 191.0270000  70.8535000 179.0720000 191.7160000  70.9905000
 180.5290000 192.6300000  72.2425000 179.7560000 193.9530000  72.3925000
 180.2350000 195.0190000  71.9265000 178.4900000 193.9700000  73.0585000
 178.2980000 195.2410000  73.6845000 176.9360000 195.2600000  74.4025000
 176.7380000 196.5670000  75.0455000 175.4390000 196.5850000  75.7295000
 175.2950000 197.5360000  76.1985000 174.6580000 196.4150000  75.0185000
 175.4180000 195.8160000  76.4745000 176.7690000 197.6240000  74.0245000
 176.6250000 198.5760000  74.4925000 175.9890000 197.4550000  73.3125000
 177.7150000 197.6120000  73.5255000 177.4680000 196.7250000  75.7105000
 176.9150000 194.4900000  75.1455000 176.1550000 195.0910000  73.6915000
 178.3200000 196.0120000  72.9415000 179.0800000 195.4110000  74.3955000
 182.0420000 192.9210000  72.2185000 182.3280000 193.4010000  73.1305000
 182.5790000 192.0020000  72.1145000 182.2690000 193.5610000  71.3925000
 180.2350000 191.7700000  73.4795000 180.7730000 190.8480000  73.4135000
 179.1850000 191.5640000  73.5335000 180.6460000 192.4610000  74.7935000
 179.8920000 193.7970000  74.9295000 180.3930000 194.8530000  74.4625000
 178.6220000 193.8370000  75.5845000 178.4450000 195.1150000  76.2025000
 177.0770000 195.1590000  76.9095000 176.8950000 196.4730000  77.5435000
 175.5910000 196.5150000  78.2185000 175.4580000 197.4700000  78.6795000
 174.8120000 196.3540000  77.5005000 175.5510000 195.7500000  78.9645000
 176.9510000 197.5240000  76.5185000 176.8180000 198.4790000  76.9795000
 176.1730000 197.3640000  75.8015000 177.9010000 197.4940000  76.0275000
 177.6220000 196.6230000  78.2155000 177.0370000 194.3940000  77.6565000
 176.3010000 194.9990000  76.1925000 178.4860000 195.8810000  75.4565000
 179.2230000 195.2750000  76.9195000 182.1640000 192.7270000  74.7795000
 182.4500000 193.2070000  75.6915000 182.6860000 191.8000000  74.6845000
 182.4070000 193.3600000  73.9525000 180.3270000 191.6130000  76.0315000
 180.8510000 190.6810000  75.9745000 179.2740000 191.4230000  76.0785000
 180.7380000 192.3030000  77.3455000 182.2580000 192.5440000  77.3435000
 182.7250000 193.6170000  76.8795000 183.1410000 191.5490000  77.8695000
 184.3050000 192.1810000  78.4065000 185.2550000 191.1090000  78.9735000
 186.4520000 191.7580000  79.5255000 187.1380000 192.5070000  78.4625000
 188.0100000 192.9800000  78.8635000 187.4230000 191.8350000  77.6805000
 186.4780000 193.2510000  78.0675000 187.3600000 190.7350000  80.0665000
 188.2310000 191.2080000  80.4675000 186.8610000 190.1900000  80.8405000
 187.6460000 190.0630000  79.2855000 184.7560000 190.5640000  79.7475000
 185.5420000 190.4370000  78.1925000 184.8040000 192.7250000  77.6325000
 184.0180000 192.8530000  79.1875000 180.0050000 193.6520000  77.4665000
 178.9490000 193.4850000  77.4685000 180.2910000 194.1320000  78.3795000
 180.2660000 194.2770000  76.6385000 180.3950000 191.4660000  78.5845000
 180.9040000 190.5260000  78.5375000 179.3380000 191.2940000  78.6235000
 180.8070000 192.1570000  79.8995000 180.0950000 193.5180000  80.0085000
 180.6370000 194.5520000  79.5405000 178.8150000 193.6060000  80.6425000
 178.6690000 194.8960000  81.2445000 177.2920000 194.9910000  81.9265000
 177.1420000 196.3140000  82.5445000 175.8290000 196.4050000  83.1965000
 175.7190000 197.3700000  83.6455000 175.0580000 196.2630000  82.4685000
 175.7500000 195.6510000  83.9505000 177.2490000 197.3540000  81.5105000
 177.1400000 198.3180000  81.9605000 176.4800000 197.2110000  80.7815000
 178.2060000 197.2870000  81.0365000 177.2140000 194.2340000  82.6805000
 176.5230000 194.8470000  81.1985000 178.7480000 195.6510000  80.4905000
 179.4410000 195.0370000  81.9735000 182.3320000 192.3730000  79.9085000
 182.6180000 192.8530000  80.8205000 182.8260000 191.4290000  79.8325000
 182.6090000 192.9910000  79.0795000 180.4400000 191.3320000  81.1405000
 180.9350000 190.3830000  81.1015000 179.3800000 191.1780000  81.1705000
 180.8520000 192.0230000  82.4535000 182.3780000 192.2140000  82.4755000
 182.8870000 193.2660000  82.0085000 183.2180000 191.1980000  83.0265000
 184.3940000 191.7960000  83.5765000 185.2970000 190.7010000  84.1715000
 186.5070000 191.3160000  84.7365000 187.2330000 192.0310000  83.6775000
 188.1140000 192.4810000  84.0895000 187.5110000 191.3420000  82.9075000
 186.6060000 192.7920000  83.2655000 187.3710000 190.2700000  85.3035000
 188.2510000 190.7180000  85.7155000 186.8420000 189.7510000  86.0745000
 187.6490000 189.5810000  84.5335000 184.7690000 190.1800000  84.9425000
 185.5750000 190.0110000  83.4015000 184.9230000 192.3160000  82.8065000
 184.1150000 192.4860000  84.3465000 180.1590000 193.3960000  82.5495000
 179.0970000 193.2630000  82.5345000 180.4450000 193.8760000  83.4625000
 180.4560000 194.0030000  81.7195000 180.4600000 191.2100000  83.6955000
 180.9400000 190.2530000  83.6665000 179.3980000 191.0730000  83.7175000
 180.8720000 191.9010000  85.0095000 182.4010000 192.0680000  85.0435000
 182.9310000 193.1100000  84.5755000 183.2190000 191.0400000  85.6065000
 184.4010000 191.6220000  86.1645000 185.2820000 190.5160000  86.7715000
 186.4960000 191.1140000  87.3445000 187.2430000 191.8120000  86.2885000
 188.1270000 192.2480000  86.7055000 187.5160000 191.1150000  85.5255000
 186.6310000 192.5810000  85.8665000 187.3370000 190.0570000  87.9235000
 188.2200000 190.4930000  88.3405000 186.7930000 189.5510000  88.6925000
 187.6110000 189.3590000  87.1605000 184.7380000 190.0070000  87.5405000
 185.5550000 189.8180000  86.0085000 184.9430000 192.1290000  85.3955000
 184.1280000 192.3200000  86.9285000 180.2020000 193.2840000  85.0925000
 179.1380000 193.1690000  85.0685000 180.4880000 193.7650000  86.0045000
 180.5140000 193.8840000  84.2615000 180.4570000 191.1010000  86.2525000
 180.9200000 190.1370000  86.2305000 179.3930000 190.9820000  86.2655000
 180.8680000 191.7910000  87.5655000 180.2210000 193.1870000  87.6375000
 180.8240000 194.1860000  87.1685000 178.9320000 193.3470000  88.2365000
 178.8340000 194.6510000  88.8155000 177.4460000 194.8230000  89.4605000
 177.3460000 196.1630000  90.0555000 176.0220000 196.3280000  90.6705000
 175.9480000 197.3040000  91.1035000 175.2640000 196.2110000  89.9245000
 175.8880000 195.5890000  91.4335000 177.5290000 197.1790000  89.0085000
 177.4560000 198.1550000  89.4415000 176.7720000 197.0620000  88.2625000
 178.4930000 197.0600000  88.5605000 178.0530000 196.2720000  90.7535000
 177.3130000 194.0840000  90.2225000 176.6890000 194.7070000  88.7145000
 178.9680000 195.3900000  88.0535000 179.5910000 194.7680000  89.5615000
 182.4000000 191.9340000  87.6115000 182.6860000 192.4140000  88.5245000
 182.8500000 190.9660000  87.5625000 182.7290000 192.5240000  86.7815000
 180.4300000 191.0040000  88.8085000 180.8780000 190.0340000  88.7965000
 179.3640000 190.9020000  88.8135000 180.8410000 191.6960000  90.1225000
 182.3750000 191.8140000  90.1815000 182.9460000 192.8320000  89.7125000
 183.1500000 190.7660000  90.7685000 184.3400000 191.3160000  91.3415000
 185.1750000 190.1870000  91.9735000 186.3970000 190.7530000  92.5615000
 187.1840000 191.4150000  91.5115000 188.0750000 191.8270000  91.9395000
 187.4470000 190.7010000  90.7595000 186.6050000 192.1980000  91.0715000
 187.1950000 189.6750000  93.1645000 188.0840000 190.0870000  93.5925000
 186.6210000 189.1940000  93.9285000 187.4580000 188.9610000  92.4135000
 184.6010000 189.7050000  92.7385000 185.4370000 189.4740000  91.2215000
 184.9130000 191.7970000  90.5765000 184.0760000 192.0300000  92.0925000
 180.2160000 193.1020000  90.1805000 179.1490000 193.0200000  90.1395000
 180.5020000 193.5820000  91.0925000 180.5610000 193.6800000  89.3505000
 180.3810000 190.9230000  91.3655000 180.8130000 189.9440000  91.3625000
 179.3120000 190.8370000  91.3615000 180.7910000 191.6140000  92.6795000
 182.3260000 191.7070000  92.7505000 182.9180000 192.7140000  92.2815000
 183.0790000 190.6490000  93.3505000 184.2720000 191.1830000  93.9295000
 185.0830000 190.0440000  94.5745000 186.3100000 190.5930000  95.1705000
 187.1180000 191.2370000  94.1235000 188.0110000 191.6360000  94.5565000
 187.3740000 190.5160000  93.3785000 186.5530000 192.0270000  93.6755000
 187.0840000 189.5060000  95.7865000 187.9770000 189.9050000  96.2195000
 186.4970000 189.0380000  96.5485000 187.3420000 188.7840000  95.0415000
 184.4960000 189.5750000  95.3365000 185.3410000 189.3230000  93.8295000
 184.8590000 191.6510000  93.1675000 184.0140000 191.9060000  94.6755000
 180.1890000 193.0300000  92.7245000 179.1220000 192.9660000  92.6755000
 180.4750000 193.5100000  93.6375000 180.5500000 193.5990000  91.8945000
 180.3070000 190.8550000  93.9225000 180.7240000 189.8690000  93.9275000
 179.2390000 190.7870000  93.9105000 180.7190000 191.5450000  95.2365000
 180.1380000 192.9710000  95.2705000 180.8020000 193.9320000  94.8025000
 178.8440000 193.2030000  95.8335000 178.7950000 194.5190000  96.3905000
 177.4020000 194.7690000  96.9975000 177.3520000 196.1220000  97.5705000
 176.0230000 196.3600000  98.1485000 175.9860000 197.3450000  98.5645000
 175.2800000 196.2680000  97.3845000 175.8350000 195.6410000  98.9175000
 177.6110000 197.1100000  96.5135000 177.5740000 198.0960000  96.9305000
 176.8680000 197.0180000  95.7485000 178.5790000 196.9370000  96.0925000
 177.2130000 194.0500000  97.7665000 176.6590000 194.6770000  96.2335000
 178.9840000 195.2400000  95.6225000 179.5400000 194.6110000  97.1545000
 182.2540000 191.6140000  95.3195000 182.5410000 192.0940000  96.2325000
 182.6580000 190.6250000  95.2965000 182.6330000 192.1740000  94.4895000
 180.2120000 190.8010000  96.4785000 180.6130000 189.8090000  96.4925000
 179.1430000 190.7500000  96.4575000 180.6230000 191.4920000  97.7925000
 180.0650000 192.9260000  97.8155000 180.7480000 193.8740000  97.3485000
 178.7700000 193.1810000  98.3655000 178.7380000 194.5010000  98.9155000
 177.3440000 194.7760000  99.5095000 177.3110000 196.1320000 100.0755000
 175.9810000 196.3950000 100.6405000 175.9560000 197.3820000 101.0525000
 175.2420000 196.3110000  99.8715000 175.7740000 195.6830000 101.4115000
 177.5940000 197.1120000  99.0165000 177.5710000 198.0990000  99.4265000
 176.8570000 197.0280000  98.2465000 178.5630000 196.9210000  98.6035000
 177.1370000 194.0640000 100.2805000 176.6060000 194.6920000  98.7405000
 178.9460000 195.2140000  98.1455000 179.4780000 194.5850000  99.6855000
 182.1590000 191.5360000  97.8895000 182.4450000 192.0160000  98.8015000
 182.5480000 190.5400000  97.8735000 182.5530000 192.0860000  97.0595000
 180.0940000 190.7610000  99.0345000 180.4780000 189.7630000  99.0565000
 179.0240000 190.7270000  99.0045000 180.5050000 191.4520000 100.3485000
 179.9700000 192.8950000 100.3595000 180.6720000 193.8290000  99.8925000
 178.6760000 193.1740000 100.8975000 178.6590000 194.4960000 101.4415000
 177.2650000 194.7970000 102.0205000 177.2490000 196.1570000 102.5795000
 175.9190000 196.4430000 103.1325000 175.9060000 197.4330000 103.5385000
 175.1840000 196.3670000 102.3575000 175.6940000 195.7380000 103.9055000
 177.5570000 197.1260000 101.5175000 177.5450000 198.1160000 101.9235000
 176.8240000 197.0490000 100.7425000 178.5260000 196.9180000 101.1145000
 177.0410000 194.0920000 102.7935000 176.5320000 194.7210000 101.2465000
 178.8850000 195.2030000 100.6685000 179.3930000 194.5730000 102.2165000
 182.0420000 191.4720000 100.4575000 182.3280000 191.9530000 101.3695000
 182.4130000 190.4700000 100.4505000 182.4510000 192.0110000  99.6285000
 179.9540000 190.7360000 101.5895000 180.3220000 189.7320000 101.6195000
 178.8840000 190.7200000 101.5505000 180.3650000 191.4270000 102.9035000
 179.8540000 192.8790000 102.9015000 180.5740000 193.7990000 102.4385000
 178.5580000 193.1820000 103.4285000 178.5600000 194.5070000 103.9645000
 177.1650000 194.8320000 104.5315000 177.1660000 196.1960000 105.0835000
 175.8370000 196.5060000 105.6235000 175.8370000 197.4980000 106.0255000
 175.1080000 196.4370000 104.8435000 175.5940000 195.8080000 106.3985000
 177.4990000 197.1540000 104.0205000 177.5000000 198.1450000 104.4205000
 176.7710000 197.0850000 103.2385000 178.4670000 196.9280000 103.6255000
 177.8460000 196.2580000 105.8135000 176.9230000 194.1350000 105.3065000
 176.4370000 194.7640000 103.7505000 178.8020000 195.2050000 103.1905000
 179.2880000 194.5750000 104.7455000 181.9010000 191.4230000 103.0255000
 182.1870000 191.9030000 103.9375000 182.2560000 190.4160000 103.0255000
 182.3260000 191.9510000 102.1975000 179.7930000 190.7270000 104.1435000
 180.1440000 189.7170000 104.1815000 178.7230000 190.7270000 104.0945000
 180.2040000 191.4180000 105.4565000 179.7160000 192.8780000 105.4445000
 180.4550000 193.7840000 104.9815000 178.4210000 193.2040000 105.9575000
 178.4390000 194.5320000 106.4875000 177.0450000 194.8820000 107.0415000
 177.0640000 196.2470000 107.5855000 175.7330000 196.5820000 108.1135000
 175.7460000 197.5750000 108.5095000 175.0120000 196.5210000 107.3265000
 175.4740000 195.8930000 108.8895000 177.4210000 197.1960000 106.5205000
 177.4330000 198.1890000 106.9165000 176.6980000 197.1340000 105.7335000
 178.3890000 196.9520000 106.1355000 177.7380000 196.3040000 108.3225000
 176.7860000 194.1920000 107.8175000 176.3240000 194.8220000 106.2545000
 178.6990000 195.2210000 105.7125000 179.1620000 194.5920000 107.2745000
 181.7380000 191.3910000 105.5915000 182.0240000 191.8710000 106.5045000
 182.0760000 190.3760000 105.6005000 182.1770000 191.9070000 104.7645000
 179.6100000 190.7330000 106.6955000 179.9440000 189.7170000 106.7405000
 178.5400000 190.7500000 106.6385000 180.0200000 191.4240000 108.0085000
 179.5560000 192.8920000 107.9855000 180.3130000 193.7840000 107.5245000
 178.2620000 193.2400000 108.4865000 178.2970000 194.5700000 109.0095000
 176.9060000 194.9460000 109.5495000 176.9400000 196.3140000 110.0875000
 175.6130000 196.6710000 110.6025000 175.6370000 197.6670000 110.9945000
 174.8950000 196.6180000 109.8095000 175.3350000 195.9910000 111.3795000
 177.3210000 197.2500000 109.0205000 177.3470000 198.2460000 109.4125000
 176.6050000 197.1970000 108.2275000 178.2900000 196.9890000 108.6455000
 177.6090000 196.3630000 110.8285000 176.6270000 194.2650000 110.3265000
 176.1890000 194.8940000 108.7575000 178.5750000 195.2530000 108.2335000
 179.0140000 194.6240000 109.8025000 181.5530000 191.3720000 108.1575000
 181.8390000 191.8520000 109.0695000 181.8760000 190.3530000 108.1735000
 182.0070000 191.8780000 107.3305000 179.4050000 190.7550000 109.2455000
 179.7230000 189.7350000 109.2995000 178.3360000 190.7890000 109.1795000
 179.8160000 191.4460000 110.5595000 181.3450000 191.3710000 110.7215000
 182.0720000 192.2870000 110.2565000 181.9390000 190.2600000 111.3985000
 183.1500000 190.6800000 112.0315000 183.7880000 189.4840000 112.7615000
 185.0330000 189.9150000 113.4135000 185.9670000 190.4250000 112.3975000
 186.8720000 190.7380000 112.8715000 186.1820000 189.6510000 111.6915000
 185.5220000 191.2560000 111.8905000 185.6430000 188.7730000 114.1095000
 186.5500000 189.0870000 114.5835000 184.9640000 188.4030000 114.8485000
 185.8600000 187.9990000 113.4045000 183.1090000 189.1120000 113.5005000
 184.0040000 188.7100000 112.0555000 183.8280000 191.0510000 111.2925000
 182.9330000 191.4540000 112.7375000 179.3750000 192.9210000 110.5225000
 178.3120000 192.9730000 110.4105000 179.6620000 193.4020000 111.4355000
 179.8470000 193.4140000 109.6985000 179.1800000 190.7940000 111.7935000
 179.4800000 189.7690000 111.8565000 178.1120000 190.8440000 111.7185000
 179.5900000 191.4850000 113.1075000 179.1740000 192.9660000 113.0615000
 179.9680000 193.8290000 112.6045000 177.8850000 193.3610000 113.5365000
 177.9530000 194.6950000 114.0485000 176.5650000 195.1210000 114.5595000
 176.6360000 196.4920000 115.0855000 175.3110000 196.8990000 115.5745000
 175.3620000 197.8960000 115.9565000 174.6070000 196.8610000 114.7695000
 174.9990000 196.2340000 116.3525000 177.0640000 197.4050000 114.0155000
 177.1150000 198.4030000 114.3985000 176.3610000 197.3670000 113.2115000
 178.0290000 197.1090000 113.6595000 177.2940000 196.5280000 115.8375000
 176.2520000 194.4570000 115.3395000 175.8620000 195.0830000 113.7565000
 178.2660000 195.3600000 113.2695000 178.6580000 194.7330000 114.8515000
 181.1180000 191.3860000 113.2835000 181.4040000 191.8670000 114.1955000
 181.4070000 190.3570000 113.3145000 181.6030000 191.8670000 112.4605000
 178.9320000 190.8490000 114.3405000 179.2180000 189.8190000 114.4095000
 177.8670000 190.9160000 114.2555000 179.3440000 191.5400000 115.6535000
 178.9520000 193.0280000 115.5965000 179.7630000 193.8750000 115.1425000
 177.6650000 193.4460000 116.0595000 177.7510000 194.7810000 116.5645000
 176.3650000 195.2320000 117.0625000 176.4530000 196.6040000 117.5815000
 175.1320000 197.0330000 118.0575000 175.1960000 198.0330000 118.4345000
 174.4330000 197.0030000 117.2475000 174.8020000 196.3790000 118.8365000
 176.9070000 197.5050000 116.5115000 176.9690000 198.5040000 116.8895000
 176.2080000 197.4740000 115.7015000 177.8690000 197.1910000 116.1645000
 177.1050000 196.6330000 118.3385000 176.0360000 194.5770000 117.8415000
 175.6680000 195.2010000 116.2525000 178.0800000 195.4360000 115.7855000
 178.4490000 194.8120000 117.3745000 180.8680000 191.4170000 115.8425000
 181.1540000 191.8980000 116.7545000 181.1400000 190.3850000 115.8825000
 181.3670000 191.8870000 115.0205000 178.6660000 190.9210000 116.8835000
 178.9330000 189.8880000 116.9615000 177.6020000 191.0050000 116.7895000
 179.0780000 191.6120000 118.1975000 178.7100000 193.1050000 118.1295000
 179.5370000 193.9380000 117.6785000 177.4260000 193.5470000 118.5795000
 177.5290000 194.8830000 119.0785000 176.1470000 195.3580000 119.5625000
 176.2520000 196.7310000 120.0755000 174.9330000 197.1850000 120.5375000
 175.0110000 198.1850000 120.9105000 174.2410000 197.1610000 119.7225000
 174.5880000 196.5390000 121.3175000 176.7280000 197.6180000 119.0045000
 176.8050000 198.6190000 119.3775000 176.0360000 197.5950000 118.1885000
 177.6890000 197.2880000 118.6685000 176.8980000 196.7530000 120.8385000
 175.8000000 194.7120000 120.3425000 175.4550000 195.3340000 118.7475000
 177.8750000 195.5280000 118.2995000 178.2210000 194.9070000 119.8945000
 180.5970000 191.4670000 118.3995000 180.8830000 191.9460000 119.3125000
 180.8530000 190.4290000 118.4465000 181.1110000 191.9230000 117.5805000
 178.3780000 191.0090000 119.4255000 178.6280000 189.9730000 119.5095000
 177.3170000 191.1100000 119.3215000 178.7910000 191.7010000 120.7385000
 178.4470000 193.2010000 120.6605000 179.2930000 194.0160000 120.2115000
 177.1660000 193.6630000 121.0965000 177.2870000 195.0010000 121.5905000
 175.9090000 195.5000000 122.0605000 176.0310000 196.8740000 122.5665000
 174.7160000 197.3510000 123.0165000 174.8060000 198.3530000 123.3845000
 174.0310000 197.3330000 122.1945000 174.3540000 196.7140000 123.7955000
 176.5310000 197.7490000 121.4965000 176.6210000 198.7490000 121.8655000
 175.8450000 197.7320000 120.6745000 177.4890000 197.4020000 121.1695000
 176.6710000 196.8910000 123.3365000 175.5450000 194.8640000 122.8405000
 175.2230000 195.4830000 121.2395000 177.6500000 195.6370000 120.8105000
 177.9730000 195.0180000 122.4115000 180.3060000 191.5310000 120.9545000
 180.5920000 192.0120000 121.8665000 180.5440000 190.4910000 121.0085000
 180.8330000 191.9760000 120.1365000 178.0730000 191.1170000 121.9625000
 178.3040000 190.0770000 122.0545000 177.0140000 191.2340000 121.8505000
 178.4840000 191.8070000 123.2765000 179.9920000 191.6160000 123.5065000
 180.8110000 192.4570000 123.0525000 180.4670000 190.4790000 124.2345000
 181.6810000 190.8180000 124.9095000 182.1900000 189.5950000 125.6945000
 183.4380000 189.9430000 126.3885000 184.4500000 190.3500000 125.4025000
 185.3580000 190.6030000 125.9075000 184.6320000 189.5420000 124.7255000
 184.0950000 191.2000000 124.8575000 183.9240000 188.7760000 127.1365000
 184.8330000 189.0290000 127.6415000 183.1890000 188.4800000 127.8545000
 184.1060000 187.9680000 126.4595000 181.4520000 189.2990000 126.4115000
 182.3710000 188.7880000 125.0165000 182.4160000 191.1140000 124.1925000
 181.4980000 191.6260000 125.5865000 178.1650000 193.3120000 123.1865000
 177.1150000 193.4450000 123.0265000 178.4510000 193.7910000 124.0985000
 178.7080000 193.7430000 122.3715000 177.7450000 191.2410000 124.4975000
 177.9600000 190.1980000 124.5965000 176.6900000 191.3740000 124.3745000
 178.1570000 191.9330000 125.8105000 177.8640000 193.4410000 125.7125000
 178.7420000 194.2240000 125.2705000 176.5920000 193.9500000 126.1225000
 176.7470000 195.2870000 126.6045000 175.3770000 195.8360000 127.0465000
 175.5380000 197.2110000 127.5415000 174.2310000 197.7340000 127.9625000
 174.3470000 198.7360000 128.3225000 173.5580000 197.7310000 127.1295000
 173.8340000 197.1190000 128.7425000 176.0820000 198.0570000 126.4705000
 176.1980000 199.0590000 126.8315000 175.4110000 198.0540000 125.6375000
 177.0330000 197.6760000 126.1635000 174.9810000 195.2200000 127.8255000
 174.7060000 195.8330000 126.2135000 177.1440000 195.9040000 125.8255000
 177.4180000 195.2910000 127.4375000 179.6620000 191.7160000 126.0545000
 179.9480000 192.1960000 126.9675000 179.8660000 190.6690000 126.1225000
 180.2180000 192.1360000 125.2425000 177.3990000 191.3840000 127.0295000
 177.5970000 190.3380000 127.1345000 176.3470000 191.5350000 126.8965000
 177.8110000 192.0750000 128.3425000 177.5430000 193.5880000 128.2345000
 178.4380000 194.3560000 127.7955000 176.2760000 194.1190000 128.6305000
 176.4490000 195.4560000 129.1065000 175.0840000 196.0300000 129.5345000
 175.2610000 197.4040000 130.0245000 173.9600000 197.9500000 130.4315000
 174.0890000 198.9510000 130.7885000 173.2960000 197.9520000 129.5935000
 173.5480000 197.3450000 131.2115000 175.8290000 198.2360000 128.9535000
 175.9580000 199.2370000 129.3105000 175.1640000 198.2390000 128.1145000
 176.7780000 197.8370000 128.6565000 174.6720000 195.4240000 130.3135000
 174.4200000 196.0320000 128.6955000 176.8620000 196.0620000 128.3275000
 177.1140000 195.4530000 129.9455000 179.3100000 191.8360000 128.5995000
 179.5970000 192.3160000 129.5125000 179.4960000 190.7870000 128.6755000
 179.8800000 192.2430000 127.7895000 177.0350000 191.5460000 129.5555000
 177.2150000 190.4970000 129.6695000 175.9860000 191.7110000 129.4135000
 177.4460000 192.2360000 130.8705000 178.9390000 191.9750000 131.1405000
 179.8070000 192.7700000 130.6965000 179.3380000 190.8300000 131.8975000
 180.5500000 191.1200000 132.5985000 180.9790000 189.8860000 133.4145000
 182.2240000 190.1850000 134.1355000 183.2790000 190.5260000 133.1695000
 184.1860000 190.7430000 133.6935000 183.4380000 189.7000000 132.5095000
 182.9800000 191.3830000 132.6025000 182.6340000 189.0070000 134.9125000
 183.5410000 189.2230000 135.4375000 181.8670000 188.7590000 135.6145000
 182.7940000 188.1810000 134.2525000 180.2110000 189.6370000 134.1165000
 181.1380000 189.0610000 132.7535000 181.3160000 191.3670000 131.8965000
 180.3890000 191.9460000 133.2595000 177.2040000 193.7530000 130.7505000
 176.1660000 193.9340000 130.5615000 177.4890000 194.2310000 131.6625000
 177.7860000 194.1450000 129.9425000 176.6520000 191.7260000 132.0795000
 176.8120000 190.6740000 132.1995000 175.6070000 191.9070000 131.9275000
 177.0620000 192.4160000 133.3925000 178.5480000 192.1330000 133.6785000
 179.4340000 192.9100000 133.2375000 178.9220000 190.9840000 134.4445000
 180.1330000 191.2590000 135.1545000 180.5360000 190.0220000 135.9795000
 181.7790000 190.3050000 136.7095000 182.8470000 190.6240000 135.7515000
 183.7540000 190.8290000 136.2835000 182.9990000 189.7920000 135.0965000
 182.5680000 191.4820000 135.1785000 182.1630000 189.1240000 137.4965000
 183.0680000 189.3290000 138.0275000 181.3860000 188.8920000 138.1945000
 182.3150000 188.2930000 136.8415000 179.7580000 189.7900000 136.6765000
 180.6860000 189.1910000 135.3245000 180.9100000 191.4900000 134.4575000
 179.9800000 192.0910000 135.8095000 176.8450000 193.9360000 133.2635000
 175.8130000 194.1330000 133.0655000 177.1310000 194.4150000 134.1755000
 177.4420000 194.3140000 132.4605000 176.4660000 192.0370000 134.1975000
 174.3010000 152.5110000  58.2755000 173.3760000 152.8870000  57.1035000
 173.7840000 152.5070000  56.1895000 172.4070000 152.4630000  57.2635000
 173.2930000 153.9510000  57.0415000 175.2700000 152.9340000  58.1135000
 174.3840000 151.4460000  58.3365000 173.7130000 153.0570000  59.5885000
 172.3180000 152.4470000  59.8205000 171.2960000 153.0240000  59.3685000
 172.1860000 151.2230000  60.5485000 170.9260000 151.2060000  61.2255000
 170.7820000 149.8890000  62.0105000 169.4870000 149.8720000  62.7055000
 169.3490000 148.6140000  63.4535000 168.4070000 148.6020000  63.9595000
 169.4020000 147.7880000  62.7765000 170.1410000 148.5390000  64.1715000
 168.4000000 149.9760000  61.7205000 167.4580000 149.9640000  62.2265000
 168.4530000 149.1500000  61.0425000 168.5010000 150.8910000  61.1755000
 169.4380000 150.6430000  63.3395000 171.5720000 149.8140000  62.7275000
 170.8340000 149.0630000  61.3335000 170.1350000 151.2830000  60.5095000
 170.8730000 152.0330000  61.9035000 173.5940000 154.5900000  59.4995000
 173.1860000 154.9700000  60.4125000 174.5630000 155.0140000  59.3385000
 172.9510000 154.8510000  58.6865000 174.5820000 152.7220000  60.8095000
 175.5550000 153.1490000  60.6865000 174.6700000 151.6600000  60.9085000
 173.9940000 153.2690000  62.1235000 172.5880000 152.6790000  62.3415000
 171.5790000 153.2770000  61.8865000 172.4300000 151.4540000  63.0605000
 171.1660000 151.4510000  63.7285000 170.9960000 150.1310000  64.5025000
 169.6970000 150.1290000  65.1895000 169.5350000 148.8690000  65.9265000
 168.5880000 148.8680000  66.4275000 169.5780000 148.0460000  65.2455000
 170.3180000 148.7750000  66.6495000 168.6190000 150.2580000  64.1975000
 167.6720000 150.2570000  64.6975000 168.6620000 149.4360000  63.5135000
 168.7360000 151.1760000  63.6595000 169.6560000 150.8970000  65.8285000
 171.7800000 150.0380000  65.2245000 171.0390000 149.3090000  63.8195000
 170.3810000 151.5460000  63.0065000 171.1210000 152.2740000  64.4105000
 173.8990000 154.8040000  62.0445000 173.4910000 155.1840000  62.9575000
 174.8750000 155.2140000  61.8935000 173.2670000 155.0810000  61.2285000
 174.8470000 152.9120000  63.3475000 175.8300000 153.3220000  63.2335000
 174.9200000 151.8470000  63.4395000 174.2590000 153.4570000  64.6615000
 174.1920000 154.9940000  64.5935000 173.1620000 155.5590000  64.1425000
 175.2990000 155.7780000  65.0415000 174.8250000 157.0310000  65.5415000
 176.0180000 157.8760000  66.0255000 175.5300000 159.1650000  66.5385000
 174.8220000 159.8830000  65.4675000 174.4670000 160.8210000  65.8425000
 175.4900000 160.0540000  64.6515000 173.9930000 159.2950000  65.1325000
 176.6680000 159.9710000  66.9995000 176.3130000 160.9090000  67.3725000
 177.1820000 159.4500000  67.7775000 177.3370000 160.1440000  66.1835000
 174.9040000 159.0030000  67.3015000 176.5330000 157.3540000  66.8035000
 176.6860000 158.0490000  65.2085000 174.3100000 157.5530000  64.7625000
 174.1550000 156.8600000  66.3585000 172.8440000 152.8900000  64.8645000
 172.8910000 151.8210000  64.9115000 172.4350000 153.2690000  65.7775000
 172.2200000 153.1830000  64.0465000 175.1010000 153.0770000  65.8875000
 176.0900000 153.4730000  65.7845000 175.1540000 152.0110000  65.9715000
 174.5130000 153.6240000  67.2025000 173.0860000 153.0770000  67.3935000
 172.1020000 153.7130000  66.9335000 172.8800000 151.8460000  68.0915000
 171.6060000 151.8760000  68.7425000 171.3840000 150.5510000  69.4955000
 170.0750000 150.5810000  70.1635000 169.8620000 149.3170000  70.8825000
 168.9100000 149.3390000  71.3685000 169.8890000 148.5030000  70.1875000
 170.6330000 149.1880000  71.6125000 169.0160000 150.7590000  69.1605000
 168.0630000 150.7810000  69.6475000 169.0420000 149.9460000  68.4665000
 169.1700000 151.6810000  68.6375000 172.1540000 150.4210000  70.2245000
 171.4100000 149.7380000  68.8015000 170.8340000 152.0070000  68.0125000
 171.5790000 152.6900000  69.4365000 174.4700000 155.1630000  67.1455000
 174.0600000 155.5430000  68.0575000 175.4600000 155.5410000  67.0125000
 173.8570000 155.4710000  66.3245000 175.3390000 153.2210000  68.4315000
 176.3340000 153.6010000  68.3365000 175.3750000 152.1540000  68.5095000
 174.7490000 153.7670000  69.7455000 173.3140000 153.2420000  69.9225000
 172.3440000 153.8970000  69.4625000 173.0820000 152.0100000  70.6115000
 171.8070000 152.0560000  71.2545000 171.5570000 150.7290000  71.9955000
 170.2450000 150.7760000  72.6565000 170.0070000 149.5100000  73.3635000
 169.0510000 149.5440000  73.8445000 170.0270000 148.7010000  72.6635000
 170.7710000 149.3640000  74.0985000 169.1960000 150.9780000  71.6475000
 168.2390000 151.0120000  72.1275000 169.2130000 150.1690000  70.9475000
 169.3680000 151.9000000  71.1325000 172.3210000 150.5820000  72.7305000
 171.5760000 149.9210000  71.2955000 171.0430000 152.2040000  70.5205000
 171.7880000 152.8650000  71.9545000 174.7330000 155.3060000  69.6985000
 174.3240000 155.6860000  70.6115000 175.7300000 155.6720000  69.5765000
 174.1300000 155.6310000  68.8775000 175.5610000 153.3430000  70.9775000
 176.5640000 153.7090000  70.8925000 175.5810000 152.2740000  71.0475000
 174.9730000 153.8890000  72.2915000 173.5280000 153.3860000  72.4565000
 172.5700000 154.0590000  71.9925000 173.2730000 152.1530000  73.1335000
 171.9920000 152.2150000  73.7685000 171.7170000 150.8870000  74.4985000
 170.4010000 150.9490000  75.1505000 170.1390000 149.6830000  75.8465000
 169.1810000 149.7290000  76.3215000 170.1490000 148.8790000  75.1415000
 170.8950000 149.5190000  76.5865000 169.3610000 151.1760000  74.1365000
 168.4040000 151.2210000  74.6105000 169.3720000 150.3730000  73.4305000
 169.5530000 152.0990000  73.6285000 172.4730000 150.7220000  75.2365000
 171.7260000 150.0830000  73.7925000 171.2350000 152.3790000  73.0305000
 171.9820000 153.0190000  74.4735000 174.9810000 155.4290000  72.2555000
 174.5720000 155.8100000  73.1685000 175.9850000 155.7790000  72.1425000
 174.3890000 155.7690000  71.4325000 175.7690000 153.4440000  73.5265000
 176.7790000 153.7930000  73.4495000 175.7700000 152.3740000  73.5875000
 175.1810000 153.9890000  74.8405000 173.7270000 153.5080000  74.9915000
 172.7840000 154.2010000  74.5265000 173.4470000 152.2750000  75.6585000
 172.1640000 152.3530000  76.2845000 171.8630000 151.0230000  77.0035000
 170.5440000 151.1030000  77.6475000 170.2570000 149.8360000  78.3325000
 169.2960000 149.8940000  78.8015000 170.2580000 149.0360000  77.6225000
 171.0040000 149.6540000  79.0755000 169.5140000 151.3540000  76.6285000
 168.5560000 151.4110000  77.0965000 169.5170000 150.5550000  75.9165000
 169.7240000 152.2760000  76.1285000 172.6110000 150.8420000  77.7455000
 171.8640000 150.2250000  76.2925000 171.4160000 152.5350000  75.5425000
 172.1620000 153.1510000  76.9955000 175.2130000 155.5290000  74.8155000
 174.8050000 155.9090000  75.7285000 176.2230000 155.8630000  74.7115000
 174.6330000 155.8840000  73.9905000 175.9630000 153.5230000  76.0765000
 176.9780000 153.8550000  76.0095000 175.9450000 152.4530000  76.1305000
 175.3740000 154.0680000  77.3905000 173.9110000 153.6100000  77.5275000
 172.9820000 154.3190000  77.0635000 173.6070000 152.3760000  78.1845000
 172.3210000 152.4690000  78.8035000 171.9930000 151.1420000  79.5095000
 170.6710000 151.2370000  80.1465000 170.3590000 149.9700000  80.8205000
 169.3970000 150.0390000  81.2835000 170.3540000 149.1750000  80.1035000
 171.1000000 149.7710000  81.5665000 169.6540000 151.5100000  79.1215000
 168.6920000 151.5810000  79.5845000 169.6480000 150.7170000  78.4045000
 169.8820000 152.4330000  78.6305000 170.6770000 151.9780000  80.8175000
 172.7340000 150.9420000  80.2555000 171.9870000 150.3480000  78.7925000
 171.5810000 152.6700000  78.0575000 172.3270000 153.2640000  79.5205000
 175.4310000 155.6080000  77.3765000 175.0220000 155.9870000  78.2895000
 176.4470000 155.9250000  77.2815000 174.8610000 155.9770000  76.5505000
 176.1390000 153.5790000  78.6285000 177.1590000 153.8970000  78.5705000
 176.1030000 152.5100000  78.6745000 175.5510000 154.1250000  79.9425000
 175.6320000 155.6630000  79.9405000 174.6810000 156.3440000  79.4775000
 176.7900000 156.3170000  80.4665000 176.4160000 157.5880000  81.0035000
 177.6620000 158.2930000  81.5685000 177.2780000 159.6010000  82.1205000
 176.6880000 160.4270000  81.0585000 176.4070000 161.3780000  81.4605000
 177.4030000 160.5670000  80.2765000 175.8210000 159.9370000  80.6655000
 178.4690000 160.2730000  82.6615000 178.1890000 161.2240000  83.0625000
 178.8970000 159.6720000  83.4345000 179.1850000 160.4130000  81.8785000
 178.0920000 157.6920000  82.3425000 178.3780000 158.4330000  80.7875000
 175.9860000 158.1890000  80.2295000 175.6980000 157.4480000  81.7855000
 174.0790000 153.6900000  80.0655000 174.0210000 152.6210000  80.0665000
 173.6690000 154.0690000  80.9785000 173.5210000 154.0750000  79.2385000
 176.2990000 153.6150000  81.1815000 177.3250000 153.9170000  81.1335000
 176.2460000 152.5460000  81.2205000 175.7110000 154.1610000  82.4965000
 174.2300000 153.7490000  82.6075000 173.3320000 154.4960000  82.1405000
 173.8790000 152.5170000  83.2415000 172.5890000 152.6420000  83.8445000
 172.2090000 151.3160000  84.5275000 170.8820000 151.4450000  85.1465000
 170.5190000 150.1790000  85.7995000 169.5530000 150.2730000  86.2495000
 170.4980000 149.3960000  85.0705000 171.2440000 149.9450000  86.5525000
 169.8880000 151.7670000  84.1135000 168.9220000 151.8600000  84.5645000
 169.8660000 150.9830000  83.3845000 170.1520000 152.6880000  83.6395000
 170.9030000 152.1760000  85.8295000 172.9330000 151.0820000  85.2805000
 172.1870000 150.5330000  83.7985000 171.8650000 152.8760000  83.0925000
 172.6100000 153.4270000  84.5735000 175.8180000 155.6970000  82.5055000
 175.4080000 156.0780000  83.4185000 176.8430000 155.9840000  82.4285000
 175.2720000 156.0980000  81.6775000 176.4420000 153.6300000  83.7365000
 177.4730000 153.9160000  83.6965000 176.3730000 152.5630000  83.7665000
 175.8530000 154.1770000  85.0505000 175.9850000 155.7100000  85.0725000
 175.0620000 156.4270000  84.6075000 177.1560000 156.3190000  85.6235000
 176.8160000 157.5940000  86.1735000 178.0770000 158.2500000  86.7655000
 177.7270000 159.5610000  87.3325000 177.1790000 160.4220000  86.2735000
 176.9240000 161.3760000  86.6855000 177.9100000 160.5490000  85.5035000
 176.3030000 159.9650000  85.8615000 178.9310000 160.1870000  87.8975000
 178.6770000 161.1420000  88.3085000 179.3290000 159.5610000  88.6675000
 179.6620000 160.3150000  87.1275000 177.0440000 159.4420000  88.0515000
 178.4770000 157.6250000  87.5355000 178.8070000 158.3770000  85.9955000
 176.4170000 158.2200000  85.4025000 176.0840000 157.4660000  86.9435000
 174.3680000 153.7860000  85.1475000 174.2750000 152.7220000  85.1325000
 173.9580000 154.1670000  86.0615000 173.8340000 154.2020000  84.3195000
 176.5690000 153.6260000  86.2925000 177.6040000 153.8930000  86.2615000
 176.4810000 152.5580000  86.3135000 175.9800000 154.1710000  87.6055000
 174.4870000 153.8050000  87.6925000 173.6190000 154.5870000  87.2235000
 174.0870000 152.5760000  88.3025000 172.7920000 152.7340000  88.8905000
 172.3610000 151.4110000  89.5495000 171.0310000 151.5750000  90.1525000
 170.6190000 150.3130000  90.7805000 169.6510000 150.4310000  91.2215000
 170.5830000 149.5400000  90.0415000 171.3240000 150.0450000  91.5395000
 170.0620000 151.9430000  89.1115000 169.0930000 152.0620000  89.5505000
 170.0250000 151.1720000  88.3715000 170.3610000 152.8630000  88.6545000
 171.0650000 152.2960000  90.8455000 173.0660000 151.1440000  90.3085000
 172.3230000 150.6410000  88.8085000 172.0870000 153.0040000  88.1325000
 172.8300000 153.5080000  89.6315000 176.1360000 155.7030000  87.6395000
 175.7270000 156.0830000  88.5525000 177.1710000 155.9570000  87.5805000
 175.6150000 156.1330000  86.8105000 176.6770000 153.5990000  88.8485000
 177.7170000 153.8520000  88.8265000 176.5720000 152.5340000  88.8615000
 176.0890000 154.1450000  90.1625000 174.5890000 153.8040000  90.2365000
 173.7380000 154.6010000  89.7685000 174.1660000 152.5750000  90.8355000
 172.8700000 152.7510000  91.4165000 172.4140000 151.4310000  92.0615000
 171.0820000 151.6120000  92.6575000 170.6460000 150.3510000  93.2745000
 169.6760000 150.4820000  93.7085000 170.6020000 149.5850000  92.5285000
 171.3420000 150.0660000  94.0355000 170.1250000 152.0020000  91.6125000
 169.1570000 152.1340000  92.0465000 170.0810000 151.2360000  90.8655000
 170.4430000 152.9210000  91.1645000 171.1240000 152.3260000  93.3565000
 173.1090000 151.1460000  92.8235000 172.3690000 150.6660000  91.3155000
 172.1740000 153.0370000  90.6555000 172.9150000 153.5180000  92.1615000
 176.2690000 155.6750000  90.2085000 175.8600000 156.0550000  91.1215000
 177.3100000 155.9130000  90.1575000 175.7600000 156.1180000  89.3785000
 176.7680000 153.5530000  91.4045000 177.8110000 153.7890000  91.3915000
 176.6470000 152.4890000  91.4095000 176.1800000 154.1000000  92.7185000
 174.6750000 153.7800000  92.7805000 173.8390000 154.5960000  92.3125000
 174.2270000 152.5570000  93.3675000 172.9310000 152.7500000  93.9405000
 172.4490000 151.4300000  94.5745000 171.1170000 151.6280000  95.1635000
 170.6570000 150.3710000  95.7665000 169.6860000 150.5150000  96.1965000
 170.6040000 149.6110000  95.0155000 171.3420000 150.0700000  96.5315000
 170.1730000 152.0420000  94.1145000 169.2040000 152.1860000  94.5425000
 170.1220000 151.2830000  93.3615000 170.5090000 152.9580000  93.6745000
 173.1350000 151.1300000  95.3385000 172.3970000 150.6710000  93.8235000
 172.2450000 153.0500000  93.1785000 172.9830000 153.5080000  94.6935000
 176.3850000 155.6250000  92.7775000 175.9750000 156.0050000  93.6895000
 177.4290000 155.8470000  92.7345000 175.8870000 156.0830000  91.9475000
 176.8420000 153.4880000  93.9615000 177.8890000 153.7070000  93.9575000
 176.7030000 152.4270000  93.9585000 176.2530000 154.0350000  95.2765000
 174.7430000 153.7390000  95.3245000 173.9240000 154.5710000  94.8575000
 174.2710000 152.5180000  95.9015000 172.9760000 152.7270000  96.4665000
 172.4680000 151.4120000  97.0875000 171.1350000 151.6270000  97.6685000
 170.6510000 150.3730000  98.2605000 169.6800000 150.5290000  98.6835000
 170.5920000 149.6190000  97.5025000 171.3270000 150.0560000  99.0265000
 170.2050000 152.0640000  96.6175000 169.2360000 152.2200000  97.0395000
 170.1480000 151.3110000  95.8575000 170.5590000 152.9770000  96.1855000
 173.1440000 151.0950000  97.8525000 172.4090000 150.6600000  96.3305000
 172.2990000 153.0450000  95.7005000 173.0340000 153.4810000  97.2245000
 176.4810000 155.5560000  95.3465000 176.0730000 155.9360000  96.2595000
 177.5300000 155.7610000  95.3125000 175.9990000 156.0270000  94.5165000
 176.8970000 153.4040000  96.5185000 177.9470000 153.6060000  96.5225000
 176.7410000 152.3430000  96.5065000 176.3090000 153.9490000  97.8325000
 174.7930000 153.6790000  97.8695000 173.9910000 154.5270000  97.4025000
 174.2990000 152.4610000  98.4335000 173.0020000 152.6870000  98.9925000
 172.4700000 151.3750000  99.5995000 171.1360000 151.6070000 100.1735000
 170.6280000 150.3580000 100.7535000 169.6570000 150.5260000 101.1715000
 170.5620000 149.6110000  99.9905000 171.2940000 150.0250000 101.5225000
 170.2200000 152.0670000  99.1185000 169.2510000 152.2350000  99.5365000
 170.1550000 151.3200000  98.3555000 170.5910000 152.9770000  98.6965000
 173.1350000 151.0430000 100.3685000 172.4030000 150.6310000  98.8365000
 172.3360000 153.0210000  98.2245000 173.0670000 153.4330000  99.7555000
 176.5600000 155.4670000  97.9165000 176.1510000 155.8470000  98.8285000
 177.6130000 155.6560000  97.8895000 176.0910000 155.9520000  97.0865000
 176.9340000 153.3000000  99.0745000 177.9870000 153.4840000  99.0875000
 176.7620000 152.2420000  99.0545000 176.3460000 153.8450000 100.3895000
 174.8250000 153.5980000 100.4145000 174.0400000 154.4630000  99.9485000
 174.3070000 152.3850000 100.9655000 173.0110000 152.6270000 101.5175000
 172.4540000 151.3210000 102.1125000 171.1200000 151.5700000 102.6795000
 170.5880000 150.3240000 103.2465000 169.6170000 150.5060000 103.6585000
 170.5150000 149.5840000 102.4775000 171.2420000 149.9750000 104.0165000
 170.2190000 152.0520000 101.6215000 169.2500000 152.2330000 102.0335000
 170.1480000 151.3120000 100.8515000 170.6070000 152.9590000 101.2085000
 173.1080000 150.9710000 102.8825000 172.3810000 150.5820000 101.3435000
 172.3560000 152.9780000 100.7475000 173.0830000 153.3680000 102.2875000
 176.6210000 155.3580000 100.4855000 176.2110000 155.7380000 101.3975000
 177.6760000 155.5300000 100.4665000 176.1640000 155.8570000  99.6555000
 176.9510000 153.1770000 101.6305000 178.0070000 153.3450000 101.6515000
 176.7620000 152.1230000 101.6015000 176.3630000 153.7240000 102.9445000
 174.8390000 153.5000000 102.9585000 174.0700000 154.3810000 102.4935000
 174.2980000 152.2910000 103.4975000 173.0020000 152.5500000 104.0425000
 172.4190000 151.2490000 104.6235000 171.0880000 151.5160000 105.1835000
 170.5310000 150.2750000 105.7385000 169.5620000 150.4690000 106.1465000
 170.4530000 149.5410000 104.9635000 171.1750000 149.9090000 106.5115000
 170.2020000 152.0200000 104.1235000 169.2310000 152.2120000 104.5305000
 170.1230000 151.2870000 103.3485000 170.6060000 152.9220000 103.7195000
 171.1600000 152.2010000 105.9085000 173.0640000 150.8840000 105.3955000
 172.3400000 150.5160000 103.8485000 172.3580000 152.9170000 103.2715000
 173.0810000 153.2840000 104.8175000 176.6620000 155.2310000 103.0535000
 176.2530000 155.6110000 103.9665000 177.7200000 155.3860000 103.0445000
 176.2180000 155.7420000 102.2245000 176.9500000 153.0360000 104.1855000
 178.0080000 153.1870000 104.2135000 176.7430000 151.9850000 104.1465000
 176.3610000 153.5830000 105.4995000 176.6840000 155.0820000 105.6205000
 175.8880000 155.9370000 105.1545000 177.8890000 155.5040000 106.2645000
 177.6830000 156.7800000 106.8745000 178.9800000 157.2360000 107.5665000
 178.7680000 158.5480000 108.1935000 178.3930000 159.5270000 107.1635000
 178.2380000 160.4830000 107.6195000 179.1760000 159.6000000 106.4395000
 177.4920000 159.2120000 106.6815000 180.0070000 158.9820000 108.8555000
 179.8520000 159.9370000 109.3105000 180.2780000 158.2680000 109.6045000
 180.7910000 159.0550000 108.1315000 178.0340000 158.4790000 108.8705000
 179.2530000 156.5210000 108.3165000 179.7640000 157.3080000 106.8425000
 177.4110000 157.4940000 106.1245000 176.8970000 156.7070000 107.5975000
 174.8350000 153.3830000 105.4995000 174.6100000 152.3410000 105.4145000
 174.4260000 153.7630000 106.4125000 174.4050000 153.9090000 104.6715000
 176.9290000 152.8770000 106.7395000 177.9890000 153.0100000 106.7755000
 176.7060000 151.8300000 106.6915000 176.3410000 153.4220000 108.0535000
 174.8100000 153.2490000 108.0425000 174.0760000 154.1610000 107.5815000
 174.2240000 152.0500000 108.5565000 172.9290000 152.3440000 109.0885000
 172.2970000 151.0540000 109.6435000 170.9660000 151.3560000 110.1905000
 170.3630000 150.1250000 110.7185000 169.3940000 150.3450000 111.1165000
 170.2720000 149.4060000 109.9325000 170.9840000 149.7290000 111.4935000
 170.1110000 151.9020000 109.1255000 169.1430000 152.1210000 109.5225000
 170.0200000 151.1830000 108.3385000 170.5510000 152.7990000 108.7405000
 171.0520000 152.0280000 110.9255000 172.9180000 150.6560000 110.4185000
 172.2040000 150.3360000 108.8575000 172.3070000 152.7420000 108.3145000
 173.0220000 153.0640000 109.8765000 176.6860000 154.9180000 108.1875000
 176.2780000 155.2980000 109.1005000 177.7480000 155.0380000 108.1945000
 176.2710000 155.4550000 107.3605000 176.8890000 152.7000000 109.2915000
 177.9510000 152.8160000 109.3355000 176.6490000 151.6560000 109.2355000
 176.2990000 153.2450000 110.6055000 174.7670000 153.0950000 110.5835000
 174.0510000 154.0220000 110.1235000 174.1580000 151.9040000 111.0855000
 172.8650000 152.2140000 111.6105000 172.2080000 150.9310000 112.1515000
 170.8780000 151.2490000 112.6915000 170.2520000 150.0250000 113.2075000
 169.2850000 150.2580000 113.6005000 170.1540000 149.3130000 112.4155000
 170.8620000 149.6130000 113.9845000 170.0400000 151.8180000 111.6255000
 169.0710000 152.0500000 112.0175000 169.9420000 151.1060000 110.8335000
 170.4960000 152.7090000 111.2495000 172.8180000 150.5190000 112.9285000
 172.1090000 150.2200000 111.3605000 172.2540000 152.6280000 110.8355000
 172.9620000 152.9270000 112.4035000 176.6680000 154.7330000 110.7525000
[truncated: 2,414,221 more chars]
