# Supplementary material for: All-Atom Molecular Dynamics Simulations of Grafted Poly(N,N-dimethylaminoethyl methacrylate) Brushes
Source: J Phys Chem B. 2025 Feb 10;129(7):2105–14. doi: 10.1021/acs.jpcb.4c07928 (PMC11848925; doi:10.1021/acs.jpcb.4c07928)
Supplement: Supplementary file 2 — jp4c07928_si_002.zip [file jp4c07928_si_002.zip › Supplementary Files/3_Packing_PBC/WATER.pdb]

ATOM     1  O    WAT   1        11.892  15.047   4.389  1.00  0.00
ATOM     2  H1   WAT   1        11.004  15.389   4.287  1.00  0.00
ATOM     3  H2   WAT   1        12.176  14.847   3.497  1.00  0.00
