# Supplementary material for: All-Atom Molecular Dynamics Simulations of Grafted Poly(N,N-dimethylaminoethyl methacrylate) Brushes
Source: J Phys Chem B. 2025 Feb 10;129(7):2105–14. doi: 10.1021/acs.jpcb.4c07928 (PMC11848925; doi:10.1021/acs.jpcb.4c07928)
Supplement: Supplementary file 2 — jp4c07928_si_002.zip [file jp4c07928_si_002.zip › Supplementary Files/3_Packing_PBC/cut.py]

import sys

value_to_add = float(sys.argv[1])

# First, let's read the contents of the file to understand its structure
file_path = 'solvated_amber.pdb'

# Reading the file content
with open(file_path, 'r') as file:
    lines = file.readlines()

# Processing the file according to the given rules

processed_lines = []
processed_linesends = []
number = 0
skip_next_lines=3

for linenumber,line in enumerate(lines):
  #  if line.startswith('TER'):
 #       processed_lines.append(line.replace(' A ',' B '))
    if line.startswith('HETATM'):
        if line[21] == 'A':
            continue  # Skip adding this line to the processed list
    if line.startswith('TER') and not processed_lines[-1].startswith('TER'):
        processed_lines.append(line)
    if '     '.join(line.split('     ')[1:]) in processed_linesends:
        continue
    if len(line) > 90:
        continue
    if line[17:20] == 'WAT':
        x = float(line[30:38])
        y = float(line[38:46])
        if line[12:13] == 'O':
            inside = True
        if not value_to_add <= x < 2*value_to_add or not value_to_add <= y < 2*value_to_add:
            inside = False
        if line[12:14] == 'H2':
            if not inside:
                continue
            else:
                for i in range(3):
                    processed_lines.append(lines[linenumber-2+i])
        continue
    skip_next_lines -= 1
    if skip_next_lines <= 0:
        if line[17:20] in ['DDA','DDB']:
            skip_next_lines = 26
        if line[17:20] in ['DPA','DPB']:
            skip_next_lines = 27
        if line[17:20] in ['HDA','HDB']:
            skip_next_lines = 30
        if line[17:20] in ['HPA','HPB']:
            skip_next_lines = 31
        if line[17:20] in ['TDA','TDB']:
            skip_next_lines = 27
        if line[17:20] in ['TPA','TPB']:
            skip_next_lines = 28
        number += 1
    processed_linesends.append('     '.join(line.split('     ')[1:]))

    line = line[:22] + f' {number:3.0f}' + line[27:]

    processed_lines.append(line)

# Now let's write the processed lines to a new file
processed_file_path = 'final_processed.pdb'
with open(processed_file_path, 'w') as file:
    file.writelines(processed_lines)

processed_file_path
