# Supplementary material for: All-Atom Molecular Dynamics Simulations of Grafted Poly(N,N-dimethylaminoethyl methacrylate) Brushes
Source: J Phys Chem B. 2025 Feb 10;129(7):2105–14. doi: 10.1021/acs.jpcb.4c07928 (PMC11848925; doi:10.1021/acs.jpcb.4c07928)
Supplement: Supplementary file 2 — jp4c07928_si_002.zip [file jp4c07928_si_002.zip › Supplementary Files/3_Packing_PBC/amber_MD.top]

%VERSION  VERSION_STAMP = V0001.000  DATE = 09/03/24  11:56:20                  
%FLAG TITLE                                                                     
%FORMAT(20a4)                                                                   
default_name                                                                    
%FLAG POINTERS                                                                  
%FORMAT(10I8)                                                                   
   77099      12   71563    5280   16704    7632   25792   15680       0       0
  156868   22073    5280    7632   15680      12      20      26      12       0
       0       0       0       0       0       0       0       1      31       0
       0
%FLAG ATOM_NAME                                                                 
%FORMAT(20a4)                                                                   
C7  C8  H13 H14 H15 H11 H12 C6  C1  O1  O2  C2  C3  N1  C4  H5  H6  H7  C5  H8  
H9  H10 H20 H3  H4  H1  H2  C9  H16 H17 H18 C7  H11 H12 C6  C1  O1  O2  C2  C3  
N1  C4  H5  H6  H7  C5  H8  H9  H10 H20 H3  H4  H1  H2  C9  H16 H17 H18 C7  H11 
H12 C6  C1  O1  O2  C2  C3  N1  C4  H5  H6  H7  C5  H8  H9  H10 H3  H4  H1  H2  
C9  H16 H17 H18 C7  H11 H12 C6  C1  O1  O2  C2  C3  N1  C4  H5  H6  H7  C5  H8  
H9  H10 H3  H4  H1  H2  C9  H16 H17 H18 C7  H11 H12 C6  C1  O1  O2  C2  C3  N1  
C4  H5  H6  H7  C5  H8  H9  H10 H20 H3  H4  H1  H2  C9  H16 H17 H18 C7  H11 H12 
C6  C1  O1  O2  C2  C3  N1  C4  H5  H6  H7  C5  H8  H9  H10 H20 H3  H4  H1  H2  
C9  H16 H17 H18 C7  H11 H12 C6  C1  O1  O2  C2  C3  N1  C4  H5  H6  H7  C5  H8  
H9  H10 H3  H4  H1  H2  C9  H16 H17 H18 C7  H11 H12 C6  C1  O1  O2  C2  C3  N1  
C4  H5  H6  H7  C5  H8  H9  H10 H3  H4  H1  H2  C9  H16 H17 H18 C7  H11 H12 C6  
C1  O1  O2  C2  C3  N1  C4  H5  H6  H7  C5  H8  H9  H10 H20 H3  H4  H1  H2  C9  
H16 H17 H18 C7  H11 H12 C6  C1  O1  O2  C2  C3  N1  C4  H5  H6  H7  C5  H8  H9  
H10 H3  H4  H1  H2  C9  H16 H17 H18 C7  H11 H12 C6  C1  O1  O2  C2  C3  N1  C4  
H5  H6  H7  C5  H8  H9  H10 H3  H4  H1  H2  C9  H16 H17 H18 C7  H11 H12 C6  C1  
O1  O2  C2  C3  N1  C4  H5  H6  H7  C5  H8  H9  H10 H20 H3  H4  H1  H2  C9  H16 
H17 H18 C7  H11 H12 C6  C1  O1  O2  C2  C3  N1  C4  H5  H6  H7  C5  H8  H9  H10 
H20 H3  H4  H1  H2  C9  H16 H17 H18 C7  H11 H12 C6  C1  O1  O2  C2  C3  N1  C4  
H5  H6  H7  C5  H8  H9  H10 H20 H3  H4  H1  H2  C9  H16 H17 H18 C7  H11 H12 C6  
C1  O1  O2  C2  C3  N1  C4  H5  H6  H7  C5  H8  H9  H10 H3  H4  H1  H2  C9  H16 
H17 H18 C7  H11 H12 C6  C1  O1  O2  C2  C3  N1  C4  H5  H6  H7  C5  H8  H9  H10 
H3  H4  H1  H2  C9  H16 H17 H18 C7  H11 H12 C6  C1  O1  O2  C2  C3  N1  C4  H5  
H6  H7  C5  H8  H9  H10 H3  H4  H1  H2  C9  H16 H17 H18 C7  H11 H12 C6  C1  O1  
O2  C2  C3  N1  C4  H5  H6  H7  C5  H8  H9  H10 H3  H4  H1  H2  C9  H16 H17 H18 
C7  H11 H12 C6  C1  O1  O2  C2  C3  N1  C4  H5  H6  H7  C5  H8  H9  H10 H3  H4  
H1  H2  C9  H16 H17 H18 C7  H11 H12 C6  C1  O1  O2  C2  C3  N1  C4  H5  H6  H7  
C5  H8  H9  H10 H20 H3  H4  H1  H2  C9  H16 H17 H18 C7  H11 H12 C6  C1  O1  O2  
C2  C3  N1  C4  H5  H6  H7  C5  H8  H9  H10 H20 H3  H4  H1  H2  C9  H16 H17 H18 
C7  H11 H12 C6  C1  O1  O2  C2  C3  N1  C4  H5  H6  H7  C5  H8  H9  H10 H3  H4  
H1  H2  C9  H16 H17 H18 C7  H11 H12 C6  C1  O1  O2  C2  C3  N1  C4  H5  H6  H7  
C5  H8  H9  H10 H20 H3  H4  H1  H2  C9  H16 H17 H18 C7  H11 H12 C6  C1  O1  O2  
C2  C3  N1  C4  H5  H6  H7  C5  H8  H9  H10 H20 H3  H4  H1  H2  C9  H16 H17 H18 
C7  H11 H12 C6  C1  O1  O2  C2  C3  N1  C4  H5  H6  H7  C5  H8  H9  H10 H3  H4  
H1  H2  C9  H16 H17 H18 C7  H11 H12 C6  C1  O1  O2  C2  C3  N1  C4  H5  H6  H7  
C5  H8  H9  H10 H20 H3  H4  H1  H2  C9  H16 H17 H18 C7  H11 H12 C6  C1  O1  O2  
C2  C3  N1  C4  H5  H6  H7  C5  H8  H9  H10 H20 H3  H4  H1  H2  C9  H16 H17 H18 
C7  H11 H12 C6  C1  O1  O2  C2  C3  N1  C4  H5  H6  H7  C5  H8  H9  H10 H20 H3  
H4  H1  H2  C9  H16 H17 H18 C7  H11 H12 C6  C1  O1  O2  C2  C3  N1  C4  H5  H6  
H7  C5  H8  H9  H10 H3  H4  H1  H2  C9  H16 H17 H18 C7  H11 H12 C6  C1  O1  O2  
C2  C3  N1  C4  H5  H6  H7  C5  H8  H9  H10 H3  H4  H1  H2  C9  H16 H17 H18 H19 
C7  C8  H13 H14 H15 H11 H12 C6  C1  O1  O2  C2  C3  N1  C4  H5  H6  H7  C5  H8  
H9  H10 H3  H4  H1  H2  C9  H16 H17 H18 C7  H11 H12 C6  C1  O1  O2  C2  C3  N1  
C4  H5  H6  H7  C5  H8  H9  H10 H20 H3  H4  H1  H2  C9  H16 H17 H18 C7  H11 H12 
C6  C1  O1  O2  C2  C3  N1  C4  H5  H6  H7  C5  H8  H9  H10 H3  H4  H1  H2  C9  
H16 H17 H18 C7  H11 H12 C6  C1  O1  O2  C2  C3  N1  C4  H5  H6  H7  C5  H8  H9  
H10 H3  H4  H1  H2  C9  H16 H17 H18 C7  H11 H12 C6  C1  O1  O2  C2  C3  N1  C4  
H5  H6  H7  C5  H8  H9  H10 H20 H3  H4  H1  H2  C9  H16 H17 H18 C7  H11 H12 C6  
C1  O1  O2  C2  C3  N1  C4  H5  H6  H7  C5  H8  H9  H10 H20 H3  H4  H1  H2  C9  
H16 H17 H18 C7  H11 H12 C6  C1  O1  O2  C2  C3  N1  C4  H5  H6  H7  C5  H8  H9  
H10 H20 H3  H4  H1  H2  C9  H16 H17 H18 C7  H11 H12 C6  C1  O1  O2  C2  C3  N1  
C4  H5  H6  H7  C5  H8  H9  H10 H20 H3  H4  H1  H2  C9  H16 H17 H18 C7  H11 H12 
C6  C1  O1  O2  C2  C3  N1  C4  H5  H6  H7  C5  H8  H9  H10 H3  H4  H1  H2  C9  
H16 H17 H18 C7  H11 H12 C6  C1  O1  O2  C2  C3  N1  C4  H5  H6  H7  C5  H8  H9  
H10 H3  H4  H1  H2  C9  H16 H17 H18 C7  H11 H12 C6  C1  O1  O2  C2  C3  N1  C4  
H5  H6  H7  C5  H8  H9  H10 H20 H3  H4  H1  H2  C9  H16 H17 H18 C7  H11 H12 C6  
C1  O1  O2  C2  C3  N1  C4  H5  H6  H7  C5  H8  H9  H10 H3  H4  H1  H2  C9  H16 
H17 H18 C7  H11 H12 C6  C1  O1  O2  C2  C3  N1  C4  H5  H6  H7  C5  H8  H9  H10 
H3  H4  H1  H2  C9  H16 H17 H18 C7  H11 H12 C6  C1  O1  O2  C2  C3  N1  C4  H5  
H6  H7  C5  H8  H9  H10 H20 H3  H4  H1  H2  C9  H16 H17 H18 C7  H11 H12 C6  C1  
O1  O2  C2  C3  N1  C4  H5  H6  H7  C5  H8  H9  H10 H20 H3  H4  H1  H2  C9  H16 
H17 H18 C7  H11 H12 C6  C1  O1  O2  C2  C3  N1  C4  H5  H6  H7  C5  H8  H9  H10 
H3  H4  H1  H2  C9  H16 H17 H18 C7  H11 H12 C6  C1  O1  O2  C2  C3  N1  C4  H5  
H6  H7  C5  H8  H9  H10 H3  H4  H1  H2  C9  H16 H17 H18 C7  H11 H12 C6  C1  O1  
O2  C2  C3  N1  C4  H5  H6  H7  C5  H8  H9  H10 H20 H3  H4  H1  H2  C9  H16 H17 
H18 C7  H11 H12 C6  C1  O1  O2  C2  C3  N1  C4  H5  H6  H7  C5  H8  H9  H10 H20 
H3  H4  H1  H2  C9  H16 H17 H18 C7  H11 H12 C6  C1  O1  O2  C2  C3  N1  C4  H5  
H6  H7  C5  H8  H9  H10 H3  H4  H1  H2  C9  H16 H17 H18 C7  H11 H12 C6  C1  O1  
O2  C2  C3  N1  C4  H5  H6  H7  C5  H8  H9  H10 H20 H3  H4  H1  H2  C9  H16 H17 
H18 C7  H11 H12 C6  C1  O1  O2  C2  C3  N1  C4  H5  H6  H7  C5  H8  H9  H10 H20 
H3  H4  H1  H2  C9  H16 H17 H18 C7  H11 H12 C6  C1  O1  O2  C2  C3  N1  C4  H5  
H6  H7  C5  H8  H9  H10 H3  H4  H1  H2  C9  H16 H17 H18 C7  H11 H12 C6  C1  O1  
O2  C2  C3  N1  C4  H5  H6  H7  C5  H8  H9  H10 H3  H4  H1  H2  C9  H16 H17 H18 
C7  H11 H12 C6  C1  O1  O2  C2  C3  N1  C4  H5  H6  H7  C5  H8  H9  H10 H3  H4  
H1  H2  C9  H16 H17 H18 C7  H11 H12 C6  C1  O1  O2  C2  C3  N1  C4  H5  H6  H7  
C5  H8  H9  H10 H3  H4  H1  H2  C9  H16 H17 H18 C7  H11 H12 C6  C1  O1  O2  C2  
C3  N1  C4  H5  H6  H7  C5  H8  H9  H10 H20 H3  H4  H1  H2  C9  H16 H17 H18 C7  
H11 H12 C6  C1  O1  O2  C2  C3  N1  C4  H5  H6  H7  C5  H8  H9  H10 H3  H4  H1  
H2  C9  H16 H17 H18 C7  H11 H12 C6  C1  O1  O2  C2  C3  N1  C4  H5  H6  H7  C5  
H8  H9  H10 H20 H3  H4  H1  H2  C9  H16 H17 H18 C7  H11 H12 C6  C1  O1  O2  C2  
C3  N1  C4  H5  H6  H7  C5  H8  H9  H10 H20 H3  H4  H1  H2  C9  H16 H17 H18 H19 
C7  C8  H13 H14 H15 H11 H12 C6  C1  O1  O2  C2  C3  N1  C4  H5  H6  H7  C5  H8  
H9  H10 H20 H3  H4  H1  H2  C9  H16 H17 H18 C7  H11 H12 C6  C1  O1  O2  C2  C3  
N1  C4  H5  H6  H7  C5  H8  H9  H10 H3  H4  H1  H2  C9  H16 H17 H18 C7  H11 H12 
C6  C1  O1  O2  C2  C3  N1  C4  H5  H6  H7  C5  H8  H9  H10 H3  H4  H1  H2  C9  
H16 H17 H18 C7  H11 H12 C6  C1  O1  O2  C2  C3  N1  C4  H5  H6  H7  C5  H8  H9  
H10 H20 H3  H4  H1  H2  C9  H16 H17 H18 C7  H11 H12 C6  C1  O1  O2  C2  C3  N1  
C4  H5  H6  H7  C5  H8  H9  H10 H20 H3  H4  H1  H2  C9  H16 H17 H18 C7  H11 H12 
C6  C1  O1  O2  C2  C3  N1  C4  H5  H6  H7  C5  H8  H9  H10 H3  H4  H1  H2  C9  
H16 H17 H18 C7  H11 H12 C6  C1  O1  O2  C2  C3  N1  C4  H5  H6  H7  C5  H8  H9  
H10 H20 H3  H4  H1  H2  C9  H16 H17 H18 C7  H11 H12 C6  C1  O1  O2  C2  C3  N1  
C4  H5  H6  H7  C5  H8  H9  H10 H3  H4  H1  H2  C9  H16 H17 H18 C7  H11 H12 C6  
C1  O1  O2  C2  C3  N1  C4  H5  H6  H7  C5  H8  H9  H10 H20 H3  H4  H1  H2  C9  
H16 H17 H18 C7  H11 H12 C6  C1  O1  O2  C2  C3  N1  C4  H5  H6  H7  C5  H8  H9  
H10 H20 H3  H4  H1  H2  C9  H16 H17 H18 C7  H11 H12 C6  C1  O1  O2  C2  C3  N1  
C4  H5  H6  H7  C5  H8  H9  H10 H3  H4  H1  H2  C9  H16 H17 H18 C7  H11 H12 C6  
C1  O1  O2  C2  C3  N1  C4  H5  H6  H7  C5  H8  H9  H10 H3  H4  H1  H2  C9  H16 
H17 H18 C7  H11 H12 C6  C1  O1  O2  C2  C3  N1  C4  H5  H6  H7  C5  H8  H9  H10 
H20 H3  H4  H1  H2  C9  H16 H17 H18 C7  H11 H12 C6  C1  O1  O2  C2  C3  N1  C4  
H5  H6  H7  C5  H8  H9  H10 H20 H3  H4  H1  H2  C9  H16 H17 H18 C7  H11 H12 C6  
C1  O1  O2  C2  C3  N1  C4  H5  H6  H7  C5  H8  H9  H10 H20 H3  H4  H1  H2  C9  
H16 H17 H18 C7  H11 H12 C6  C1  O1  O2  C2  C3  N1  C4  H5  H6  H7  C5  H8  H9  
H10 H20 H3  H4  H1  H2  C9  H16 H17 H18 C7  H11 H12 C6  C1  O1  O2  C2  C3  N1  
C4  H5  H6  H7  C5  H8  H9  H10 H3  H4  H1  H2  C9  H16 H17 H18 C7  H11 H12 C6  
C1  O1  O2  C2  C3  N1  C4  H5  H6  H7  C5  H8  H9  H10 H3  H4  H1  H2  C9  H16 
H17 H18 C7  H11 H12 C6  C1  O1  O2  C2  C3  N1  C4  H5  H6  H7  C5  H8  H9  H10 
H3  H4  H1  H2  C9  H16 H17 H18 C7  H11 H12 C6  C1  O1  O2  C2  C3  N1  C4  H5  
H6  H7  C5  H8  H9  H10 H3  H4  H1  H2  C9  H16 H17 H18 C7  H11 H12 C6  C1  O1  
O2  C2  C3  N1  C4  H5  H6  H7  C5  H8  H9  H10 H20 H3  H4  H1  H2  C9  H16 H17 
H18 C7  H11 H12 C6  C1  O1  O2  C2  C3  N1  C4  H5  H6  H7  C5  H8  H9  H10 H3  
H4  H1  H2  C9  H16 H17 H18 C7  H11 H12 C6  C1  O1  O2  C2  C3  N1  C4  H5  H6  
H7  C5  H8  H9  H10 H20 H3  H4  H1  H2  C9  H16 H17 H18 C7  H11 H12 C6  C1  O1  
O2  C2  C3  N1  C4  H5  H6  H7  C5  H8  H9  H10 H20 H3  H4  H1  H2  C9  H16 H17 
H18 C7  H11 H12 C6  C1  O1  O2  C2  C3  N1  C4  H5  H6  H7  C5  H8  H9  H10 H3  
H4  H1  H2  C9  H16 H17 H18 C7  H11 H12 C6  C1  O1  O2  C2  C3  N1  C4  H5  H6  
H7  C5  H8  H9  H10 H3  H4  H1  H2  C9  H16 H17 H18 C7  H11 H12 C6  C1  O1  O2  
C2  C3  N1  C4  H5  H6  H7  C5  H8  H9  H10 H20 H3  H4  H1  H2  C9  H16 H17 H18 
C7  H11 H12 C6  C1  O1  O2  C2  C3  N1  C4  H5  H6  H7  C5  H8  H9  H10 H3  H4  
H1  H2  C9  H16 H17 H18 C7  H11 H12 C6  C1  O1  O2  C2  C3  N1  C4  H5  H6  H7  
C5  H8  H9  H10 H3  H4  H1  H2  C9  H16 H17 H18 C7  H11 H12 C6  C1  O1  O2  C2  
C3  N1  C4  H5  H6  H7  C5  H8  H9  H10 H20 H3  H4  H1  H2  C9  H16 H17 H18 H19 
C7  C8  H13 H14 H15 H11 H12 C6  C1  O1  O2  C2  C3  N1  C4  H5  H6  H7  C5  H8  
H9  H10 H20 H3  H4  H1  H2  C9  H16 H17 H18 C7  H11 H12 C6  C1  O1  O2  C2  C3  
N1  C4  H5  H6  H7  C5  H8  H9  H10 H3  H4  H1  H2  C9  H16 H17 H18 C7  H11 H12 
C6  C1  O1  O2  C2  C3  N1  C4  H5  H6  H7  C5  H8  H9  H10 H3  H4  H1  H2  C9  
H16 H17 H18 C7  H11 H12 C6  C1  O1  O2  C2  C3  N1  C4  H5  H6  H7  C5  H8  H9  
H10 H3  H4  H1  H2  C9  H16 H17 H18 C7  H11 H12 C6  C1  O1  O2  C2  C3  N1  C4  
H5  H6  H7  C5  H8  H9  H10 H3  H4  H1  H2  C9  H16 H17 H18 C7  H11 H12 C6  C1  
O1  O2  C2  C3  N1  C4  H5  H6  H7  C5  H8  H9  H10 H20 H3  H4  H1  H2  C9  H16 
H17 H18 C7  H11 H12 C6  C1  O1  O2  C2  C3  N1  C4  H5  H6  H7  C5  H8  H9  H10 
H3  H4  H1  H2  C9  H16 H17 H18 C7  H11 H12 C6  C1  O1  O2  C2  C3  N1  C4  H5  
H6  H7  C5  H8  H9  H10 H20 H3  H4  H1  H2  C9  H16 H17 H18 C7  H11 H12 C6  C1  
O1  O2  C2  C3  N1  C4  H5  H6  H7  C5  H8  H9  H10 H20 H3  H4  H1  H2  C9  H16 
H17 H18 C7  H11 H12 C6  C1  O1  O2  C2  C3  N1  C4  H5  H6  H7  C5  H8  H9  H10 
H20 H3  H4  H1  H2  C9  H16 H17 H18 C7  H11 H12 C6  C1  O1  O2  C2  C3  N1  C4  
H5  H6  H7  C5  H8  H9  H10 H3  H4  H1  H2  C9  H16 H17 H18 C7  H11 H12 C6  C1  
O1  O2  C2  C3  N1  C4  H5  H6  H7  C5  H8  H9  H10 H20 H3  H4  H1  H2  C9  H16 
H17 H18 C7  H11 H12 C6  C1  O1  O2  C2  C3  N1  C4  H5  H6  H7  C5  H8  H9  H10 
H3  H4  H1  H2  C9  H16 H17 H18 C7  H11 H12 C6  C1  O1  O2  C2  C3  N1  C4  H5  
H6  H7  C5  H8  H9  H10 H20 H3  H4  H1  H2  C9  H16 H17 H18 C7  H11 H12 C6  C1  
O1  O2  C2  C3  N1  C4  H5  H6  H7  C5  H8  H9  H10 H20 H3  H4  H1  H2  C9  H16 
H17 H18 C7  H11 H12 C6  C1  O1  O2  C2  C3  N1  C4  H5  H6  H7  C5  H8  H9  H10 
H3  H4  H1  H2  C9  H16 H17 H18 C7  H11 H12 C6  C1  O1  O2  C2  C3  N1  C4  H5  
H6  H7  C5  H8  H9  H10 H20 H3  H4  H1  H2  C9  H16 H17 H18 C7  H11 H12 C6  C1  
O1  O2  C2  C3  N1  C4  H5  H6  H7  C5  H8  H9  H10 H20 H3  H4  H1  H2  C9  H16 
H17 H18 C7  H11 H12 C6  C1  O1  O2  C2  C3  N1  C4  H5  H6  H7  C5  H8  H9  H10 
H20 H3  H4  H1  H2  C9  H16 H17 H18 C7  H11 H12 C6  C1  O1  O2  C2  C3  N1  C4  
H5  H6  H7  C5  H8  H9  H10 H20 H3  H4  H1  H2  C9  H16 H17 H18 C7  H11 H12 C6  
C1  O1  O2  C2  C3  N1  C4  H5  H6  H7  C5  H8  H9  H10 H3  H4  H1  H2  C9  H16 
H17 H18 C7  H11 H12 C6  C1  O1  O2  C2  C3  N1  C4  H5  H6  H7  C5  H8  H9  H10 
H3  H4  H1  H2  C9  H16 H17 H18 C7  H11 H12 C6  C1  O1  O2  C2  C3  N1  C4  H5  
H6  H7  C5  H8  H9  H10 H3  H4  H1  H2  C9  H16 H17 H18 C7  H11 H12 C6  C1  O1  
O2  C2  C3  N1  C4  H5  H6  H7  C5  H8  H9  H10 H3  H4  H1  H2  C9  H16 H17 H18 
C7  H11 H12 C6  C1  O1  O2  C2  C3  N1  C4  H5  H6  H7  C5  H8  H9  H10 H3  H4  
H1  H2  C9  H16 H17 H18 C7  H11 H12 C6  C1  O1  O2  C2  C3  N1  C4  H5  H6  H7  
C5  H8  H9  H10 H20 H3  H4  H1  H2  C9  H16 H17 H18 C7  H11 H12 C6  C1  O1  O2  
C2  C3  N1  C4  H5  H6  H7  C5  H8  H9  H10 H3  H4  H1  H2  C9  H16 H17 H18 C7  
H11 H12 C6  C1  O1  O2  C2  C3  N1  C4  H5  H6  H7  C5  H8  H9  H10 H20 H3  H4  
H1  H2  C9  H16 H17 H18 C7  H11 H12 C6  C1  O1  O2  C2  C3  N1  C4  H5  H6  H7  
C5  H8  H9  H10 H3  H4  H1  H2  C9  H16 H17 H18 C7  H11 H12 C6  C1  O1  O2  C2  
C3  N1  C4  H5  H6  H7  C5  H8  H9  H10 H20 H3  H4  H1  H2  C9  H16 H17 H18 H19 
C7  C8  H13 H14 H15 H11 H12 C6  C1  O1  O2  C2  C3  N1  C4  H5  H6  H7  C5  H8  
H9  H10 H20 H3  H4  H1  H2  C9  H16 H17 H18 C7  H11 H12 C6  C1  O1  O2  C2  C3  
N1  C4  H5  H6  H7  C5  H8  H9  H10 H3  H4  H1  H2  C9  H16 H17 H18 C7  H11 H12 
C6  C1  O1  O2  C2  C3  N1  C4  H5  H6  H7  C5  H8  H9  H10 H3  H4  H1  H2  C9  
H16 H17 H18 C7  H11 H12 C6  C1  O1  O2  C2  C3  N1  C4  H5  H6  H7  C5  H8  H9  
H10 H3  H4  H1  H2  C9  H16 H17 H18 C7  H11 H12 C6  C1  O1  O2  C2  C3  N1  C4  
H5  H6  H7  C5  H8  H9  H10 H3  H4  H1  H2  C9  H16 H17 H18 C7  H11 H12 C6  C1  
O1  O2  C2  C3  N1  C4  H5  H6  H7  C5  H8  H9  H10 H3  H4  H1  H2  C9  H16 H17 
H18 C7  H11 H12 C6  C1  O1  O2  C2  C3  N1  C4  H5  H6  H7  C5  H8  H9  H10 H20 
H3  H4  H1  H2  C9  H16 H17 H18 C7  H11 H12 C6  C1  O1  O2  C2  C3  N1  C4  H5  
H6  H7  C5  H8  H9  H10 H20 H3  H4  H1  H2  C9  H16 H17 H18 C7  H11 H12 C6  C1  
O1  O2  C2  C3  N1  C4  H5  H6  H7  C5  H8  H9  H10 H3  H4  H1  H2  C9  H16 H17 
H18 C7  H11 H12 C6  C1  O1  O2  C2  C3  N1  C4  H5  H6  H7  C5  H8  H9  H10 H3  
H4  H1  H2  C9  H16 H17 H18 C7  H11 H12 C6  C1  O1  O2  C2  C3  N1  C4  H5  H6  
H7  C5  H8  H9  H10 H20 H3  H4  H1  H2  C9  H16 H17 H18 C7  H11 H12 C6  C1  O1  
O2  C2  C3  N1  C4  H5  H6  H7  C5  H8  H9  H10 H20 H3  H4  H1  H2  C9  H16 H17 
H18 C7  H11 H12 C6  C1  O1  O2  C2  C3  N1  C4  H5  H6  H7  C5  H8  H9  H10 H20 
H3  H4  H1  H2  C9  H16 H17 H18 C7  H11 H12 C6  C1  O1  O2  C2  C3  N1  C4  H5  
H6  H7  C5  H8  H9  H10 H20 H3  H4  H1  H2  C9  H16 H17 H18 C7  H11 H12 C6  C1  
O1  O2  C2  C3  N1  C4  H5  H6  H7  C5  H8  H9  H10 H20 H3  H4  H1  H2  C9  H16 
H17 H18 C7  H11 H12 C6  C1  O1  O2  C2  C3  N1  C4  H5  H6  H7  C5  H8  H9  H10 
H3  H4  H1  H2  C9  H16 H17 H18 C7  H11 H12 C6  C1  O1  O2  C2  C3  N1  C4  H5  
H6  H7  C5  H8  H9  H10 H3  H4  H1  H2  C9  H16 H17 H18 C7  H11 H12 C6  C1  O1  
O2  C2  C3  N1  C4  H5  H6  H7  C5  H8  H9  H10 H3  H4  H1  H2  C9  H16 H17 H18 
C7  H11 H12 C6  C1  O1  O2  C2  C3  N1  C4  H5  H6  H7  C5  H8  H9  H10 H20 H3  
H4  H1  H2  C9  H16 H17 H18 C7  H11 H12 C6  C1  O1  O2  C2  C3  N1  C4  H5  H6  
H7  C5  H8  H9  H10 H20 H3  H4  H1  H2  C9  H16 H17 H18 C7  H11 H12 C6  C1  O1  
O2  C2  C3  N1  C4  H5  H6  H7  C5  H8  H9  H10 H3  H4  H1  H2  C9  H16 H17 H18 
C7  H11 H12 C6  C1  O1  O2  C2  C3  N1  C4  H5  H6  H7  C5  H8  H9  H10 H3  H4  
H1  H2  C9  H16 H17 H18 C7  H11 H12 C6  C1  O1  O2  C2  C3  N1  C4  H5  H6  H7  
C5  H8  H9  H10 H3  H4  H1  H2  C9  H16 H17 H18 C7  H11 H12 C6  C1  O1  O2  C2  
C3  N1  C4  H5  H6  H7  C5  H8  H9  H10 H20 H3  H4  H1  H2  C9  H16 H17 H18 C7  
H11 H12 C6  C1  O1  O2  C2  C3  N1  C4  H5  H6  H7  C5  H8  H9  H10 H3  H4  H1  
H2  C9  H16 H17 H18 C7  H11 H12 C6  C1  O1  O2  C2  C3  N1  C4  H5  H6  H7  C5  
H8  H9  H10 H20 H3  H4  H1  H2  C9  H16 H17 H18 C7  H11 H12 C6  C1  O1  O2  C2  
C3  N1  C4  H5  H6  H7  C5  H8  H9  H10 H20 H3  H4  H1  H2  C9  H16 H17 H18 C7  
H11 H12 C6  C1  O1  O2  C2  C3  N1  C4  H5  H6  H7  C5  H8  H9  H10 H3  H4  H1  
H2  C9  H16 H17 H18 C7  H11 H12 C6  C1  O1  O2  C2  C3  N1  C4  H5  H6  H7  C5  
H8  H9  H10 H20 H3  H4  H1  H2  C9  H16 H17 H18 C7  H11 H12 C6  C1  O1  O2  C2  
C3  N1  C4  H5  H6  H7  C5  H8  H9  H10 H20 H3  H4  H1  H2  C9  H16 H17 H18 H19 
C7  C8  H13 H14 H15 H11 H12 C6  C1  O1  O2  C2  C3  N1  C4  H5  H6  H7  C5  H8  
H9  H10 H3  H4  H1  H2  C9  H16 H17 H18 C7  H11 H12 C6  C1  O1  O2  C2  C3  N1  
C4  H5  H6  H7  C5  H8  H9  H10 H20 H3  H4  H1  H2  C9  H16 H17 H18 C7  H11 H12 
C6  C1  O1  O2  C2  C3  N1  C4  H5  H6  H7  C5  H8  H9  H10 H20 H3  H4  H1  H2  
C9  H16 H17 H18 C7  H11 H12 C6  C1  O1  O2  C2  C3  N1  C4  H5  H6  H7  C5  H8  
H9  H10 H3  H4  H1  H2  C9  H16 H17 H18 C7  H11 H12 C6  C1  O1  O2  C2  C3  N1  
C4  H5  H6  H7  C5  H8  H9  H10 H20 H3  H4  H1  H2  C9  H16 H17 H18 C7  H11 H12 
C6  C1  O1  O2  C2  C3  N1  C4  H5  H6  H7  C5  H8  H9  H10 H20 H3  H4  H1  H2  
C9  H16 H17 H18 C7  H11 H12 C6  C1  O1  O2  C2  C3  N1  C4  H5  H6  H7  C5  H8  
H9  H10 H20 H3  H4  H1  H2  C9  H16 H17 H18 C7  H11 H12 C6  C1  O1  O2  C2  C3  
N1  C4  H5  H6  H7  C5  H8  H9  H10 H20 H3  H4  H1  H2  C9  H16 H17 H18 C7  H11 
H12 C6  C1  O1  O2  C2  C3  N1  C4  H5  H6  H7  C5  H8  H9  H10 H3  H4  H1  H2  
C9  H16 H17 H18 C7  H11 H12 C6  C1  O1  O2  C2  C3  N1  C4  H5  H6  H7  C5  H8  
H9  H10 H3  H4  H1  H2  C9  H16 H17 H18 C7  H11 H12 C6  C1  O1  O2  C2  C3  N1  
C4  H5  H6  H7  C5  H8  H9  H10 H3  H4  H1  H2  C9  H16 H17 H18 C7  H11 H12 C6  
C1  O1  O2  C2  C3  N1  C4  H5  H6  H7  C5  H8  H9  H10 H3  H4  H1  H2  C9  H16 
H17 H18 C7  H11 H12 C6  C1  O1  O2  C2  C3  N1  C4  H5  H6  H7  C5  H8  H9  H10 
H3  H4  H1  H2  C9  H16 H17 H18 C7  H11 H12 C6  C1  O1  O2  C2  C3  N1  C4  H5  
H6  H7  C5  H8  H9  H10 H20 H3  H4  H1  H2  C9  H16 H17 H18 C7  H11 H12 C6  C1  
O1  O2  C2  C3  N1  C4  H5  H6  H7  C5  H8  H9  H10 H3  H4  H1  H2  C9  H16 H17 
H18 C7  H11 H12 C6  C1  O1  O2  C2  C3  N1  C4  H5  H6  H7  C5  H8  H9  H10 H20 
H3  H4  H1  H2  C9  H16 H17 H18 C7  H11 H12 C6  C1  O1  O2  C2  C3  N1  C4  H5  
H6  H7  C5  H8  H9  H10 H20 H3  H4  H1  H2  C9  H16 H17 H18 C7  H11 H12 C6  C1  
O1  O2  C2  C3  N1  C4  H5  H6  H7  C5  H8  H9  H10 H3  H4  H1  H2  C9  H16 H17 
H18 C7  H11 H12 C6  C1  O1  O2  C2  C3  N1  C4  H5  H6  H7  C5  H8  H9  H10 H3  
H4  H1  H2  C9  H16 H17 H18 C7  H11 H12 C6  C1  O1  O2  C2  C3  N1  C4  H5  H6  
H7  C5  H8  H9  H10 H20 H3  H4  H1  H2  C9  H16 H17 H18 C7  H11 H12 C6  C1  O1  
O2  C2  C3  N1  C4  H5  H6  H7  C5  H8  H9  H10 H20 H3  H4  H1  H2  C9  H16 H17 
H18 C7  H11 H12 C6  C1  O1  O2  C2  C3  N1  C4  H5  H6  H7  C5  H8  H9  H10 H20 
H3  H4  H1  H2  C9  H16 H17 H18 C7  H11 H12 C6  C1  O1  O2  C2  C3  N1  C4  H5  
H6  H7  C5  H8  H9  H10 H3  H4  H1  H2  C9  H16 H17 H18 C7  H11 H12 C6  C1  O1  
O2  C2  C3  N1  C4  H5  H6  H7  C5  H8  H9  H10 H3  H4  H1  H2  C9  H16 H17 H18 
C7  H11 H12 C6  C1  O1  O2  C2  C3  N1  C4  H5  H6  H7  C5  H8  H9  H10 H3  H4  
H1  H2  C9  H16 H17 H18 C7  H11 H12 C6  C1  O1  O2  C2  C3  N1  C4  H5  H6  H7  
C5  H8  H9  H10 H20 H3  H4  H1  H2  C9  H16 H17 H18 C7  H11 H12 C6  C1  O1  O2  
C2  C3  N1  C4  H5  H6  H7  C5  H8  H9  H10 H3  H4  H1  H2  C9  H16 H17 H18 C7  
H11 H12 C6  C1  O1  O2  C2  C3  N1  C4  H5  H6  H7  C5  H8  H9  H10 H20 H3  H4  
H1  H2  C9  H16 H17 H18 C7  H11 H12 C6  C1  O1  O2  C2  C3  N1  C4  H5  H6  H7  
C5  H8  H9  H10 H20 H3  H4  H1  H2  C9  H16 H17 H18 C7  H11 H12 C6  C1  O1  O2  
C2  C3  N1  C4  H5  H6  H7  C5  H8  H9  H10 H3  H4  H1  H2  C9  H16 H17 H18 H19 
C7  C8  H13 H14 H15 H11 H12 C6  C1  O1  O2  C2  C3  N1  C4  H5  H6  H7  C5  H8  
H9  H10 H3  H4  H1  H2  C9  H16 H17 H18 C7  H11 H12 C6  C1  O1  O2  C2  C3  N1  
C4  H5  H6  H7  C5  H8  H9  H10 H20 H3  H4  H1  H2  C9  H16 H17 H18 C7  H11 H12 
C6  C1  O1  O2  C2  C3  N1  C4  H5  H6  H7  C5  H8  H9  H10 H20 H3  H4  H1  H2  
C9  H16 H17 H18 C7  H11 H12 C6  C1  O1  O2  C2  C3  N1  C4  H5  H6  H7  C5  H8  
H9  H10 H3  H4  H1  H2  C9  H16 H17 H18 C7  H11 H12 C6  C1  O1  O2  C2  C3  N1  
C4  H5  H6  H7  C5  H8  H9  H10 H20 H3  H4  H1  H2  C9  H16 H17 H18 C7  H11 H12 
C6  C1  O1  O2  C2  C3  N1  C4  H5  H6  H7  C5  H8  H9  H10 H3  H4  H1  H2  C9  
H16 H17 H18 C7  H11 H12 C6  C1  O1  O2  C2  C3  N1  C4  H5  H6  H7  C5  H8  H9  
H10 H3  H4  H1  H2  C9  H16 H17 H18 C7  H11 H12 C6  C1  O1  O2  C2  C3  N1  C4  
H5  H6  H7  C5  H8  H9  H10 H20 H3  H4  H1  H2  C9  H16 H17 H18 C7  H11 H12 C6  
C1  O1  O2  C2  C3  N1  C4  H5  H6  H7  C5  H8  H9  H10 H20 H3  H4  H1  H2  C9  
H16 H17 H18 C7  H11 H12 C6  C1  O1  O2  C2  C3  N1  C4  H5  H6  H7  C5  H8  H9  
H10 H3  H4  H1  H2  C9  H16 H17 H18 C7  H11 H12 C6  C1  O1  O2  C2  C3  N1  C4  
H5  H6  H7  C5  H8  H9  H10 H20 H3  H4  H1  H2  C9  H16 H17 H18 C7  H11 H12 C6  
C1  O1  O2  C2  C3  N1  C4  H5  H6  H7  C5  H8  H9  H10 H3  H4  H1  H2  C9  H16 
H17 H18 C7  H11 H12 C6  C1  O1  O2  C2  C3  N1  C4  H5  H6  H7  C5  H8  H9  H10 
H3  H4  H1  H2  C9  H16 H17 H18 C7  H11 H12 C6  C1  O1  O2  C2  C3  N1  C4  H5  
H6  H7  C5  H8  H9  H10 H20 H3  H4  H1  H2  C9  H16 H17 H18 C7  H11 H12 C6  C1  
O1  O2  C2  C3  N1  C4  H5  H6  H7  C5  H8  H9  H10 H3  H4  H1  H2  C9  H16 H17 
H18 C7  H11 H12 C6  C1  O1  O2  C2  C3  N1  C4  H5  H6  H7  C5  H8  H9  H10 H20 
H3  H4  H1  H2  C9  H16 H17 H18 C7  H11 H12 C6  C1  O1  O2  C2  C3  N1  C4  H5  
H6  H7  C5  H8  H9  H10 H20 H3  H4  H1  H2  C9  H16 H17 H18 C7  H11 H12 C6  C1  
O1  O2  C2  C3  N1  C4  H5  H6  H7  C5  H8  H9  H10 H20 H3  H4  H1  H2  C9  H16 
H17 H18 C7  H11 H12 C6  C1  O1  O2  C2  C3  N1  C4  H5  H6  H7  C5  H8  H9  H10 
H20 H3  H4  H1  H2  C9  H16 H17 H18 C7  H11 H12 C6  C1  O1  O2  C2  C3  N1  C4  
H5  H6  H7  C5  H8  H9  H10 H3  H4  H1  H2  C9  H16 H17 H18 C7  H11 H12 C6  C1  
O1  O2  C2  C3  N1  C4  H5  H6  H7  C5  H8  H9  H10 H20 H3  H4  H1  H2  C9  H16 
H17 H18 C7  H11 H12 C6  C1  O1  O2  C2  C3  N1  C4  H5  H6  H7  C5  H8  H9  H10 
H3  H4  H1  H2  C9  H16 H17 H18 C7  H11 H12 C6  C1  O1  O2  C2  C3  N1  C4  H5  
H6  H7  C5  H8  H9  H10 H3  H4  H1  H2  C9  H16 H17 H18 C7  H11 H12 C6  C1  O1  
O2  C2  C3  N1  C4  H5  H6  H7  C5  H8  H9  H10 H20 H3  H4  H1  H2  C9  H16 H17 
H18 C7  H11 H12 C6  C1  O1  O2  C2  C3  N1  C4  H5  H6  H7  C5  H8  H9  H10 H3  
H4  H1  H2  C9  H16 H17 H18 C7  H11 H12 C6  C1  O1  O2  C2  C3  N1  C4  H5  H6  
H7  C5  H8  H9  H10 H3  H4  H1  H2  C9  H16 H17 H18 C7  H11 H12 C6  C1  O1  O2  
C2  C3  N1  C4  H5  H6  H7  C5  H8  H9  H10 H20 H3  H4  H1  H2  C9  H16 H17 H18 
C7  H11 H12 C6  C1  O1  O2  C2  C3  N1  C4  H5  H6  H7  C5  H8  H9  H10 H3  H4  
H1  H2  C9  H16 H17 H18 C7  H11 H12 C6  C1  O1  O2  C2  C3  N1  C4  H5  H6  H7  
C5  H8  H9  H10 H20 H3  H4  H1  H2  C9  H16 H17 H18 C7  H11 H12 C6  C1  O1  O2  
C2  C3  N1  C4  H5  H6  H7  C5  H8  H9  H10 H3  H4  H1  H2  C9  H16 H17 H18 H19 
C7  C8  H13 H14 H15 H11 H12 C6  C1  O1  O2  C2  C3  N1  C4  H5  H6  H7  C5  H8  
H9  H10 H3  H4  H1  H2  C9  H16 H17 H18 C7  H11 H12 C6  C1  O1  O2  C2  C3  N1  
C4  H5  H6  H7  C5  H8  H9  H10 H20 H3  H4  H1  H2  C9  H16 H17 H18 C7  H11 H12 
C6  C1  O1  O2  C2  C3  N1  C4  H5  H6  H7  C5  H8  H9  H10 H20 H3  H4  H1  H2  
C9  H16 H17 H18 C7  H11 H12 C6  C1  O1  O2  C2  C3  N1  C4  H5  H6  H7  C5  H8  
H9  H10 H20 H3  H4  H1  H2  C9  H16 H17 H18 C7  H11 H12 C6  C1  O1  O2  C2  C3  
N1  C4  H5  H6  H7  C5  H8  H9  H10 H3  H4  H1  H2  C9  H16 H17 H18 C7  H11 H12 
C6  C1  O1  O2  C2  C3  N1  C4  H5  H6  H7  C5  H8  H9  H10 H3  H4  H1  H2  C9  
H16 H17 H18 C7  H11 H12 C6  C1  O1  O2  C2  C3  N1  C4  H5  H6  H7  C5  H8  H9  
H10 H3  H4  H1  H2  C9  H16 H17 H18 C7  H11 H12 C6  C1  O1  O2  C2  C3  N1  C4  
H5  H6  H7  C5  H8  H9  H10 H3  H4  H1  H2  C9  H16 H17 H18 C7  H11 H12 C6  C1  
O1  O2  C2  C3  N1  C4  H5  H6  H7  C5  H8  H9  H10 H20 H3  H4  H1  H2  C9  H16 
H17 H18 C7  H11 H12 C6  C1  O1  O2  C2  C3  N1  C4  H5  H6  H7  C5  H8  H9  H10 
H3  H4  H1  H2  C9  H16 H17 H18 C7  H11 H12 C6  C1  O1  O2  C2  C3  N1  C4  H5  
H6  H7  C5  H8  H9  H10 H3  H4  H1  H2  C9  H16 H17 H18 C7  H11 H12 C6  C1  O1  
O2  C2  C3  N1  C4  H5  H6  H7  C5  H8  H9  H10 H20 H3  H4  H1  H2  C9  H16 H17 
H18 C7  H11 H12 C6  C1  O1  O2  C2  C3  N1  C4  H5  H6  H7  C5  H8  H9  H10 H20 
H3  H4  H1  H2  C9  H16 H17 H18 C7  H11 H12 C6  C1  O1  O2  C2  C3  N1  C4  H5  
H6  H7  C5  H8  H9  H10 H3  H4  H1  H2  C9  H16 H17 H18 C7  H11 H12 C6  C1  O1  
O2  C2  C3  N1  C4  H5  H6  H7  C5  H8  H9  H10 H3  H4  H1  H2  C9  H16 H17 H18 
C7  H11 H12 C6  C1  O1  O2  C2  C3  N1  C4  H5  H6  H7  C5  H8  H9  H10 H3  H4  
H1  H2  C9  H16 H17 H18 C7  H11 H12 C6  C1  O1  O2  C2  C3  N1  C4  H5  H6  H7  
C5  H8  H9  H10 H20 H3  H4  H1  H2  C9  H16 H17 H18 C7  H11 H12 C6  C1  O1  O2  
C2  C3  N1  C4  H5  H6  H7  C5  H8  H9  H10 H20 H3  H4  H1  H2  C9  H16 H17 H18 
C7  H11 H12 C6  C1  O1  O2  C2  C3  N1  C4  H5  H6  H7  C5  H8  H9  H10 H20 H3  
H4  H1  H2  C9  H16 H17 H18 C7  H11 H12 C6  C1  O1  O2  C2  C3  N1  C4  H5  H6  
H7  C5  H8  H9  H10 H3  H4  H1  H2  C9  H16 H17 H18 C7  H11 H12 C6  C1  O1  O2  
C2  C3  N1  C4  H5  H6  H7  C5  H8  H9  H10 H20 H3  H4  H1  H2  C9  H16 H17 H18 
C7  H11 H12 C6  C1  O1  O2  C2  C3  N1  C4  H5  H6  H7  C5  H8  H9  H10 H3  H4  
H1  H2  C9  H16 H17 H18 C7  H11 H12 C6  C1  O1  O2  C2  C3  N1  C4  H5  H6  H7  
C5  H8  H9  H10 H3  H4  H1  H2  C9  H16 H17 H18 C7  H11 H12 C6  C1  O1  O2  C2  
C3  N1  C4  H5  H6  H7  C5  H8  H9  H10 H20 H3  H4  H1  H2  C9  H16 H17 H18 C7  
H11 H12 C6  C1  O1  O2  C2  C3  N1  C4  H5  H6  H7  C5  H8  H9  H10 H3  H4  H1  
H2  C9  H16 H17 H18 C7  H11 H12 C6  C1  O1  O2  C2  C3  N1  C4  H5  H6  H7  C5  
H8  H9  H10 H3  H4  H1  H2  C9  H16 H17 H18 C7  H11 H12 C6  C1  O1  O2  C2  C3  
N1  C4  H5  H6  H7  C5  H8  H9  H10 H20 H3  H4  H1  H2  C9  H16 H17 H18 C7  H11 
H12 C6  C1  O1  O2  C2  C3  N1  C4  H5  H6  H7  C5  H8  H9  H10 H20 H3  H4  H1  
H2  C9  H16 H17 H18 C7  H11 H12 C6  C1  O1  O2  C2  C3  N1  C4  H5  H6  H7  C5  
H8  H9  H10 H20 H3  H4  H1  H2  C9  H16 H17 H18 C7  H11 H12 C6  C1  O1  O2  C2  
C3  N1  C4  H5  H6  H7  C5  H8  H9  H10 H20 H3  H4  H1  H2  C9  H16 H17 H18 H19 
C7  C8  H13 H14 H15 H11 H12 C6  C1  O1  O2  C2  C3  N1  C4  H5  H6  H7  C5  H8  
H9  H10 H20 H3  H4  H1  H2  C9  H16 H17 H18 C7  H11 H12 C6  C1  O1  O2  C2  C3  
N1  C4  H5  H6  H7  C5  H8  H9  H10 H3  H4  H1  H2  C9  H16 H17 H18 C7  H11 H12 
C6  C1  O1  O2  C2  C3  N1  C4  H5  H6  H7  C5  H8  H9  H10 H3  H4  H1  H2  C9  
H16 H17 H18 C7  H11 H12 C6  C1  O1  O2  C2  C3  N1  C4  H5  H6  H7  C5  H8  H9  
H10 H3  H4  H1  H2  C9  H16 H17 H18 C7  H11 H12 C6  C1  O1  O2  C2  C3  N1  C4  
H5  H6  H7  C5  H8  H9  H10 H20 H3  H4  H1  H2  C9  H16 H17 H18 C7  H11 H12 C6  
C1  O1  O2  C2  C3  N1  C4  H5  H6  H7  C5  H8  H9  H10 H20 H3  H4  H1  H2  C9  
H16 H17 H18 C7  H11 H12 C6  C1  O1  O2  C2  C3  N1  C4  H5  H6  H7  C5  H8  H9  
H10 H20 H3  H4  H1  H2  C9  H16 H17 H18 C7  H11 H12 C6  C1  O1  O2  C2  C3  N1  
C4  H5  H6  H7  C5  H8  H9  H10 H20 H3  H4  H1  H2  C9  H16 H17 H18 C7  H11 H12 
C6  C1  O1  O2  C2  C3  N1  C4  H5  H6  H7  C5  H8  H9  H10 H20 H3  H4  H1  H2  
C9  H16 H17 H18 C7  H11 H12 C6  C1  O1  O2  C2  C3  N1  C4  H5  H6  H7  C5  H8  
H9  H10 H3  H4  H1  H2  C9  H16 H17 H18 C7  H11 H12 C6  C1  O1  O2  C2  C3  N1  
C4  H5  H6  H7  C5  H8  H9  H10 H3  H4  H1  H2  C9  H16 H17 H18 C7  H11 H12 C6  
C1  O1  O2  C2  C3  N1  C4  H5  H6  H7  C5  H8  H9  H10 H20 H3  H4  H1  H2  C9  
H16 H17 H18 C7  H11 H12 C6  C1  O1  O2  C2  C3  N1  C4  H5  H6  H7  C5  H8  H9  
H10 H3  H4  H1  H2  C9  H16 H17 H18 C7  H11 H12 C6  C1  O1  O2  C2  C3  N1  C4  
H5  H6  H7  C5  H8  H9  H10 H3  H4  H1  H2  C9  H16 H17 H18 C7  H11 H12 C6  C1  
O1  O2  C2  C3  N1  C4  H5  H6  H7  C5  H8  H9  H10 H3  H4  H1  H2  C9  H16 H17 
H18 C7  H11 H12 C6  C1  O1  O2  C2  C3  N1  C4  H5  H6  H7  C5  H8  H9  H10 H3  
H4  H1  H2  C9  H16 H17 H18 C7  H11 H12 C6  C1  O1  O2  C2  C3  N1  C4  H5  H6  
H7  C5  H8  H9  H10 H20 H3  H4  H1  H2  C9  H16 H17 H18 C7  H11 H12 C6  C1  O1  
O2  C2  C3  N1  C4  H5  H6  H7  C5  H8  H9  H10 H3  H4  H1  H2  C9  H16 H17 H18 
C7  H11 H12 C6  C1  O1  O2  C2  C3  N1  C4  H5  H6  H7  C5  H8  H9  H10 H3  H4  
H1  H2  C9  H16 H17 H18 C7  H11 H12 C6  C1  O1  O2  C2  C3  N1  C4  H5  H6  H7  
C5  H8  H9  H10 H3  H4  H1  H2  C9  H16 H17 H18 C7  H11 H12 C6  C1  O1  O2  C2  
C3  N1  C4  H5  H6  H7  C5  H8  H9  H10 H20 H3  H4  H1  H2  C9  H16 H17 H18 C7  
H11 H12 C6  C1  O1  O2  C2  C3  N1  C4  H5  H6  H7  C5  H8  H9  H10 H3  H4  H1  
H2  C9  H16 H17 H18 C7  H11 H12 C6  C1  O1  O2  C2  C3  N1  C4  H5  H6  H7  C5  
H8  H9  H10 H20 H3  H4  H1  H2  C9  H16 H17 H18 C7  H11 H12 C6  C1  O1  O2  C2  
C3  N1  C4  H5  H6  H7  C5  H8  H9  H10 H20 H3  H4  H1  H2  C9  H16 H17 H18 C7  
H11 H12 C6  C1  O1  O2  C2  C3  N1  C4  H5  H6  H7  C5  H8  H9  H10 H20 H3  H4  
H1  H2  C9  H16 H17 H18 C7  H11 H12 C6  C1  O1  O2  C2  C3  N1  C4  H5  H6  H7  
C5  H8  H9  H10 H20 H3  H4  H1  H2  C9  H16 H17 H18 C7  H11 H12 C6  C1  O1  O2  
C2  C3  N1  C4  H5  H6  H7  C5  H8  H9  H10 H3  H4  H1  H2  C9  H16 H17 H18 C7  
H11 H12 C6  C1  O1  O2  C2  C3  N1  C4  H5  H6  H7  C5  H8  H9  H10 H3  H4  H1  
H2  C9  H16 H17 H18 C7  H11 H12 C6  C1  O1  O2  C2  C3  N1  C4  H5  H6  H7  C5  
H8  H9  H10 H20 H3  H4  H1  H2  C9  H16 H17 H18 C7  H11 H12 C6  C1  O1  O2  C2  
C3  N1  C4  H5  H6  H7  C5  H8  H9  H10 H20 H3  H4  H1  H2  C9  H16 H17 H18 H19 
C7  C8  H13 H14 H15 H11 H12 C6  C1  O1  O2  C2  C3  N1  C4  H5  H6  H7  C5  H8  
H9  H10 H3  H4  H1  H2  C9  H16 H17 H18 C7  H11 H12 C6  C1  O1  O2  C2  C3  N1  
C4  H5  H6  H7  C5  H8  H9  H10 H3  H4  H1  H2  C9  H16 H17 H18 C7  H11 H12 C6  
C1  O1  O2  C2  C3  N1  C4  H5  H6  H7  C5  H8  H9  H10 H20 H3  H4  H1  H2  C9  
H16 H17 H18 C7  H11 H12 C6  C1  O1  O2  C2  C3  N1  C4  H5  H6  H7  C5  H8  H9  
H10 H3  H4  H1  H2  C9  H16 H17 H18 C7  H11 H12 C6  C1  O1  O2  C2  C3  N1  C4  
H5  H6  H7  C5  H8  H9  H10 H3  H4  H1  H2  C9  H16 H17 H18 C7  H11 H12 C6  C1  
O1  O2  C2  C3  N1  C4  H5  H6  H7  C5  H8  H9  H10 H20 H3  H4  H1  H2  C9  H16 
H17 H18 C7  H11 H12 C6  C1  O1  O2  C2  C3  N1  C4  H5  H6  H7  C5  H8  H9  H10 
H20 H3  H4  H1  H2  C9  H16 H17 H18 C7  H11 H12 C6  C1  O1  O2  C2  C3  N1  C4  
H5  H6  H7  C5  H8  H9  H10 H20 H3  H4  H1  H2  C9  H16 H17 H18 C7  H11 H12 C6  
C1  O1  O2  C2  C3  N1  C4  H5  H6  H7  C5  H8  H9  H10 H3  H4  H1  H2  C9  H16 
H17 H18 C7  H11 H12 C6  C1  O1  O2  C2  C3  N1  C4  H5  H6  H7  C5  H8  H9  H10 
H3  H4  H1  H2  C9  H16 H17 H18 C7  H11 H12 C6  C1  O1  O2  C2  C3  N1  C4  H5  
H6  H7  C5  H8  H9  H10 H20 H3  H4  H1  H2  C9  H16 H17 H18 C7  H11 H12 C6  C1  
O1  O2  C2  C3  N1  C4  H5  H6  H7  C5  H8  H9  H10 H20 H3  H4  H1  H2  C9  H16 
H17 H18 C7  H11 H12 C6  C1  O1  O2  C2  C3  N1  C4  H5  H6  H7  C5  H8  H9  H10 
H20 H3  H4  H1  H2  C9  H16 H17 H18 C7  H11 H12 C6  C1  O1  O2  C2  C3  N1  C4  
H5  H6  H7  C5  H8  H9  H10 H20 H3  H4  H1  H2  C9  H16 H17 H18 C7  H11 H12 C6  
C1  O1  O2  C2  C3  N1  C4  H5  H6  H7  C5  H8  H9  H10 H3  H4  H1  H2  C9  H16 
H17 H18 C7  H11 H12 C6  C1  O1  O2  C2  C3  N1  C4  H5  H6  H7  C5  H8  H9  H10 
H20 H3  H4  H1  H2  C9  H16 H17 H18 C7  H11 H12 C6  C1  O1  O2  C2  C3  N1  C4  
H5  H6  H7  C5  H8  H9  H10 H20 H3  H4  H1  H2  C9  H16 H17 H18 C7  H11 H12 C6  
C1  O1  O2  C2  C3  N1  C4  H5  H6  H7  C5  H8  H9  H10 H3  H4  H1  H2  C9  H16 
H17 H18 C7  H11 H12 C6  C1  O1  O2  C2  C3  N1  C4  H5  H6  H7  C5  H8  H9  H10 
H3  H4  H1  H2  C9  H16 H17 H18 C7  H11 H12 C6  C1  O1  O2  C2  C3  N1  C4  H5  
H6  H7  C5  H8  H9  H10 H3  H4  H1  H2  C9  H16 H17 H18 C7  H11 H12 C6  C1  O1  
O2  C2  C3  N1  C4  H5  H6  H7  C5  H8  H9  H10 H3  H4  H1  H2  C9  H16 H17 H18 
C7  H11 H12 C6  C1  O1  O2  C2  C3  N1  C4  H5  H6  H7  C5  H8  H9  H10 H20 H3  
H4  H1  H2  C9  H16 H17 H18 C7  H11 H12 C6  C1  O1  O2  C2  C3  N1  C4  H5  H6  
H7  C5  H8  H9  H10 H3  H4  H1  H2  C9  H16 H17 H18 C7  H11 H12 C6  C1  O1  O2  
C2  C3  N1  C4  H5  H6  H7  C5  H8  H9  H10 H20 H3  H4  H1  H2  C9  H16 H17 H18 
C7  H11 H12 C6  C1  O1  O2  C2  C3  N1  C4  H5  H6  H7  C5  H8  H9  H10 H3  H4  
H1  H2  C9  H16 H17 H18 C7  H11 H12 C6  C1  O1  O2  C2  C3  N1  C4  H5  H6  H7  
C5  H8  H9  H10 H20 H3  H4  H1  H2  C9  H16 H17 H18 C7  H11 H12 C6  C1  O1  O2  
C2  C3  N1  C4  H5  H6  H7  C5  H8  H9  H10 H3  H4  H1  H2  C9  H16 H17 H18 C7  
H11 H12 C6  C1  O1  O2  C2  C3  N1  C4  H5  H6  H7  C5  H8  H9  H10 H20 H3  H4  
H1  H2  C9  H16 H17 H18 C7  H11 H12 C6  C1  O1  O2  C2  C3  N1  C4  H5  H6  H7  
C5  H8  H9  H10 H20 H3  H4  H1  H2  C9  H16 H17 H18 C7  H11 H12 C6  C1  O1  O2  
C2  C3  N1  C4  H5  H6  H7  C5  H8  H9  H10 H3  H4  H1  H2  C9  H16 H17 H18 H19 
C7  C8  H13 H14 H15 H11 H12 C6  C1  O1  O2  C2  C3  N1  C4  H5  H6  H7  C5  H8  
H9  H10 H20 H3  H4  H1  H2  C9  H16 H17 H18 C7  H11 H12 C6  C1  O1  O2  C2  C3  
N1  C4  H5  H6  H7  C5  H8  H9  H10 H3  H4  H1  H2  C9  H16 H17 H18 C7  H11 H12 
C6  C1  O1  O2  C2  C3  N1  C4  H5  H6  H7  C5  H8  H9  H10 H3  H4  H1  H2  C9  
H16 H17 H18 C7  H11 H12 C6  C1  O1  O2  C2  C3  N1  C4  H5  H6  H7  C5  H8  H9  
H10 H3  H4  H1  H2  C9  H16 H17 H18 C7  H11 H12 C6  C1  O1  O2  C2  C3  N1  C4  
H5  H6  H7  C5  H8  H9  H10 H20 H3  H4  H1  H2  C9  H16 H17 H18 C7  H11 H12 C6  
C1  O1  O2  C2  C3  N1  C4  H5  H6  H7  C5  H8  H9  H10 H3  H4  H1  H2  C9  H16 
H17 H18 C7  H11 H12 C6  C1  O1  O2  C2  C3  N1  C4  H5  H6  H7  C5  H8  H9  H10 
H20 H3  H4  H1  H2  C9  H16 H17 H18 C7  H11 H12 C6  C1  O1  O2  C2  C3  N1  C4  
H5  H6  H7  C5  H8  H9  H10 H20 H3  H4  H1  H2  C9  H16 H17 H18 C7  H11 H12 C6  
C1  O1  O2  C2  C3  N1  C4  H5  H6  H7  C5  H8  H9  H10 H3  H4  H1  H2  C9  H16 
H17 H18 C7  H11 H12 C6  C1  O1  O2  C2  C3  N1  C4  H5  H6  H7  C5  H8  H9  H10 
H20 H3  H4  H1  H2  C9  H16 H17 H18 C7  H11 H12 C6  C1  O1  O2  C2  C3  N1  C4  
H5  H6  H7  C5  H8  H9  H10 H3  H4  H1  H2  C9  H16 H17 H18 C7  H11 H12 C6  C1  
O1  O2  C2  C3  N1  C4  H5  H6  H7  C5  H8  H9  H10 H20 H3  H4  H1  H2  C9  H16 
H17 H18 C7  H11 H12 C6  C1  O1  O2  C2  C3  N1  C4  H5  H6  H7  C5  H8  H9  H10 
H3  H4  H1  H2  C9  H16 H17 H18 C7  H11 H12 C6  C1  O1  O2  C2  C3  N1  C4  H5  
H6  H7  C5  H8  H9  H10 H20 H3  H4  H1  H2  C9  H16 H17 H18 C7  H11 H12 C6  C1  
O1  O2  C2  C3  N1  C4  H5  H6  H7  C5  H8  H9  H10 H20 H3  H4  H1  H2  C9  H16 
H17 H18 C7  H11 H12 C6  C1  O1  O2  C2  C3  N1  C4  H5  H6  H7  C5  H8  H9  H10 
H3  H4  H1  H2  C9  H16 H17 H18 C7  H11 H12 C6  C1  O1  O2  C2  C3  N1  C4  H5  
H6  H7  C5  H8  H9  H10 H20 H3  H4  H1  H2  C9  H16 H17 H18 C7  H11 H12 C6  C1  
O1  O2  C2  C3  N1  C4  H5  H6  H7  C5  H8  H9  H10 H20 H3  H4  H1  H2  C9  H16 
H17 H18 C7  H11 H12 C6  C1  O1  O2  C2  C3  N1  C4  H5  H6  H7  C5  H8  H9  H10 
H3  H4  H1  H2  C9  H16 H17 H18 C7  H11 H12 C6  C1  O1  O2  C2  C3  N1  C4  H5  
H6  H7  C5  H8  H9  H10 H3  H4  H1  H2  C9  H16 H17 H18 C7  H11 H12 C6  C1  O1  
O2  C2  C3  N1  C4  H5  H6  H7  C5  H8  H9  H10 H20 H3  H4  H1  H2  C9  H16 H17 
H18 C7  H11 H12 C6  C1  O1  O2  C2  C3  N1  C4  H5  H6  H7  C5  H8  H9  H10 H3  
H4  H1  H2  C9  H16 H17 H18 C7  H11 H12 C6  C1  O1  O2  C2  C3  N1  C4  H5  H6  
H7  C5  H8  H9  H10 H20 H3  H4  H1  H2  C9  H16 H17 H18 C7  H11 H12 C6  C1  O1  
O2  C2  C3  N1  C4  H5  H6  H7  C5  H8  H9  H10 H20 H3  H4  H1  H2  C9  H16 H17 
H18 C7  H11 H12 C6  C1  O1  O2  C2  C3  N1  C4  H5  H6  H7  C5  H8  H9  H10 H3  
H4  H1  H2  C9  H16 H17 H18 C7  H11 H12 C6  C1  O1  O2  C2  C3  N1  C4  H5  H6  
H7  C5  H8  H9  H10 H3  H4  H1  H2  C9  H16 H17 H18 C7  H11 H12 C6  C1  O1  O2  
C2  C3  N1  C4  H5  H6  H7  C5  H8  H9  H10 H3  H4  H1  H2  C9  H16 H17 H18 C7  
H11 H12 C6  C1  O1  O2  C2  C3  N1  C4  H5  H6  H7  C5  H8  H9  H10 H3  H4  H1  
H2  C9  H16 H17 H18 C7  H11 H12 C6  C1  O1  O2  C2  C3  N1  C4  H5  H6  H7  C5  
H8  H9  H10 H20 H3  H4  H1  H2  C9  H16 H17 H18 C7  H11 H12 C6  C1  O1  O2  C2  
C3  N1  C4  H5  H6  H7  C5  H8  H9  H10 H20 H3  H4  H1  H2  C9  H16 H17 H18 H19 
C7  C8  H13 H14 H15 H11 H12 C6  C1  O1  O2  C2  C3  N1  C4  H5  H6  H7  C5  H8  
H9  H10 H20 H3  H4  H1  H2  C9  H16 H17 H18 C7  H11 H12 C6  C1  O1  O2  C2  C3  
N1  C4  H5  H6  H7  C5  H8  H9  H10 H20 H3  H4  H1  H2  C9  H16 H17 H18 C7  H11 
H12 C6  C1  O1  O2  C2  C3  N1  C4  H5  H6  H7  C5  H8  H9  H10 H20 H3  H4  H1  
H2  C9  H16 H17 H18 C7  H11 H12 C6  C1  O1  O2  C2  C3  N1  C4  H5  H6  H7  C5  
H8  H9  H10 H3  H4  H1  H2  C9  H16 H17 H18 C7  H11 H12 C6  C1  O1  O2  C2  C3  
N1  C4  H5  H6  H7  C5  H8  H9  H10 H3  H4  H1  H2  C9  H16 H17 H18 C7  H11 H12 
C6  C1  O1  O2  C2  C3  N1  C4  H5  H6  H7  C5  H8  H9  H10 H20 H3  H4  H1  H2  
C9  H16 H17 H18 C7  H11 H12 C6  C1  O1  O2  C2  C3  N1  C4  H5  H6  H7  C5  H8  
H9  H10 H20 H3  H4  H1  H2  C9  H16 H17 H18 C7  H11 H12 C6  C1  O1  O2  C2  C3  
N1  C4  H5  H6  H7  C5  H8  H9  H10 H20 H3  H4  H1  H2  C9  H16 H17 H18 C7  H11 
H12 C6  C1  O1  O2  C2  C3  N1  C4  H5  H6  H7  C5  H8  H9  H10 H20 H3  H4  H1  
H2  C9  H16 H17 H18 C7  H11 H12 C6  C1  O1  O2  C2  C3  N1  C4  H5  H6  H7  C5  
H8  H9  H10 H20 H3  H4  H1  H2  C9  H16 H17 H18 C7  H11 H12 C6  C1  O1  O2  C2  
C3  N1  C4  H5  H6  H7  C5  H8  H9  H10 H20 H3  H4  H1  H2  C9  H16 H17 H18 C7  
H11 H12 C6  C1  O1  O2  C2  C3  N1  C4  H5  H6  H7  C5  H8  H9  H10 H3  H4  H1  
H2  C9  H16 H17 H18 C7  H11 H12 C6  C1  O1  O2  C2  C3  N1  C4  H5  H6  H7  C5  
H8  H9  H10 H20 H3  H4  H1  H2  C9  H16 H17 H18 C7  H11 H12 C6  C1  O1  O2  C2  
C3  N1  C4  H5  H6  H7  C5  H8  H9  H10 H20 H3  H4  H1  H2  C9  H16 H17 H18 C7  
H11 H12 C6  C1  O1  O2  C2  C3  N1  C4  H5  H6  H7  C5  H8  H9  H10 H3  H4  H1  
H2  C9  H16 H17 H18 C7  H11 H12 C6  C1  O1  O2  C2  C3  N1  C4  H5  H6  H7  C5  
H8  H9  H10 H3  H4  H1  H2  C9  H16 H17 H18 C7  H11 H12 C6  C1  O1  O2  C2  C3  
N1  C4  H5  H6  H7  C5  H8  H9  H10 H3  H4  H1  H2  C9  H16 H17 H18 C7  H11 H12 
C6  C1  O1  O2  C2  C3  N1  C4  H5  H6  H7  C5  H8  H9  H10 H20 H3  H4  H1  H2  
C9  H16 H17 H18 C7  H11 H12 C6  C1  O1  O2  C2  C3  N1  C4  H5  H6  H7  C5  H8  
H9  H10 H3  H4  H1  H2  C9  H16 H17 H18 C7  H11 H12 C6  C1  O1  O2  C2  C3  N1  
C4  H5  H6  H7  C5  H8  H9  H10 H3  H4  H1  H2  C9  H16 H17 H18 C7  H11 H12 C6  
C1  O1  O2  C2  C3  N1  C4  H5  H6  H7  C5  H8  H9  H10 H20 H3  H4  H1  H2  C9  
H16 H17 H18 C7  H11 H12 C6  C1  O1  O2  C2  C3  N1  C4  H5  H6  H7  C5  H8  H9  
H10 H20 H3  H4  H1  H2  C9  H16 H17 H18 C7  H11 H12 C6  C1  O1  O2  C2  C3  N1  
C4  H5  H6  H7  C5  H8  H9  H10 H3  H4  H1  H2  C9  H16 H17 H18 C7  H11 H12 C6  
C1  O1  O2  C2  C3  N1  C4  H5  H6  H7  C5  H8  H9  H10 H3  H4  H1  H2  C9  H16 
H17 H18 C7  H11 H12 C6  C1  O1  O2  C2  C3  N1  C4  H5  H6  H7  C5  H8  H9  H10 
H20 H3  H4  H1  H2  C9  H16 H17 H18 C7  H11 H12 C6  C1  O1  O2  C2  C3  N1  C4  
H5  H6  H7  C5  H8  H9  H10 H3  H4  H1  H2  C9  H16 H17 H18 C7  H11 H12 C6  C1  
O1  O2  C2  C3  N1  C4  H5  H6  H7  C5  H8  H9  H10 H3  H4  H1  H2  C9  H16 H17 
H18 C7  H11 H12 C6  C1  O1  O2  C2  C3  N1  C4  H5  H6  H7  C5  H8  H9  H10 H3  
H4  H1  H2  C9  H16 H17 H18 C7  H11 H12 C6  C1  O1  O2  C2  C3  N1  C4  H5  H6  
H7  C5  H8  H9  H10 H3  H4  H1  H2  C9  H16 H17 H18 C7  H11 H12 C6  C1  O1  O2  
C2  C3  N1  C4  H5  H6  H7  C5  H8  H9  H10 H3  H4  H1  H2  C9  H16 H17 H18 H19 
C7  C8  H13 H14 H15 H11 H12 C6  C1  O1  O2  C2  C3  N1  C4  H5  H6  H7  C5  H8  
H9  H10 H20 H3  H4  H1  H2  C9  H16 H17 H18 C7  H11 H12 C6  C1  O1  O2  C2  C3  
N1  C4  H5  H6  H7  C5  H8  H9  H10 H20 H3  H4  H1  H2  C9  H16 H17 H18 C7  H11 
H12 C6  C1  O1  O2  C2  C3  N1  C4  H5  H6  H7  C5  H8  H9  H10 H20 H3  H4  H1  
H2  C9  H16 H17 H18 C7  H11 H12 C6  C1  O1  O2  C2  C3  N1  C4  H5  H6  H7  C5  
H8  H9  H10 H20 H3  H4  H1  H2  C9  H16 H17 H18 C7  H11 H12 C6  C1  O1  O2  C2  
C3  N1  C4  H5  H6  H7  C5  H8  H9  H10 H20 H3  H4  H1  H2  C9  H16 H17 H18 C7  
H11 H12 C6  C1  O1  O2  C2  C3  N1  C4  H5  H6  H7  C5  H8  H9  H10 H20 H3  H4  
H1  H2  C9  H16 H17 H18 C7  H11 H12 C6  C1  O1  O2  C2  C3  N1  C4  H5  H6  H7  
C5  H8  H9  H10 H20 H3  H4  H1  H2  C9  H16 H17 H18 C7  H11 H12 C6  C1  O1  O2  
C2  C3  N1  C4  H5  H6  H7  C5  H8  H9  H10 H3  H4  H1  H2  C9  H16 H17 H18 C7  
H11 H12 C6  C1  O1  O2  C2  C3  N1  C4  H5  H6  H7  C5  H8  H9  H10 H3  H4  H1  
H2  C9  H16 H17 H18 C7  H11 H12 C6  C1  O1  O2  C2  C3  N1  C4  H5  H6  H7  C5  
H8  H9  H10 H3  H4  H1  H2  C9  H16 H17 H18 C7  H11 H12 C6  C1  O1  O2  C2  C3  
N1  C4  H5  H6  H7  C5  H8  H9  H10 H3  H4  H1  H2  C9  H16 H17 H18 C7  H11 H12 
C6  C1  O1  O2  C2  C3  N1  C4  H5  H6  H7  C5  H8  H9  H10 H20 H3  H4  H1  H2  
C9  H16 H17 H18 C7  H11 H12 C6  C1  O1  O2  C2  C3  N1  C4  H5  H6  H7  C5  H8  
H9  H10 H3  H4  H1  H2  C9  H16 H17 H18 C7  H11 H12 C6  C1  O1  O2  C2  C3  N1  
C4  H5  H6  H7  C5  H8  H9  H10 H3  H4  H1  H2  C9  H16 H17 H18 C7  H11 H12 C6  
C1  O1  O2  C2  C3  N1  C4  H5  H6  H7  C5  H8  H9  H10 H3  H4  H1  H2  C9  H16 
H17 H18 C7  H11 H12 C6  C1  O1  O2  C2  C3  N1  C4  H5  H6  H7  C5  H8  H9  H10 
H3  H4  H1  H2  C9  H16 H17 H18 C7  H11 H12 C6  C1  O1  O2  C2  C3  N1  C4  H5  
H6  H7  C5  H8  H9  H10 H3  H4  H1  H2  C9  H16 H17 H18 C7  H11 H12 C6  C1  O1  
O2  C2  C3  N1  C4  H5  H6  H7  C5  H8  H9  H10 H20 H3  H4  H1  H2  C9  H16 H17 
H18 C7  H11 H12 C6  C1  O1  O2  C2  C3  N1  C4  H5  H6  H7  C5  H8  H9  H10 H20 
H3  H4  H1  H2  C9  H16 H17 H18 C7  H11 H12 C6  C1  O1  O2  C2  C3  N1  C4  H5  
H6  H7  C5  H8  H9  H10 H20 H3  H4  H1  H2  C9  H16 H17 H18 C7  H11 H12 C6  C1  
O1  O2  C2  C3  N1  C4  H5  H6  H7  C5  H8  H9  H10 H3  H4  H1  H2  C9  H16 H17 
H18 C7  H11 H12 C6  C1  O1  O2  C2  C3  N1  C4  H5  H6  H7  C5  H8  H9  H10 H20 
H3  H4  H1  H2  C9  H16 H17 H18 C7  H11 H12 C6  C1  O1  O2  C2  C3  N1  C4  H5  
H6  H7  C5  H8  H9  H10 H20 H3  H4  H1  H2  C9  H16 H17 H18 C7  H11 H12 C6  C1  
O1  O2  C2  C3  N1  C4  H5  H6  H7  C5  H8  H9  H10 H20 H3  H4  H1  H2  C9  H16 
H17 H18 C7  H11 H12 C6  C1  O1  O2  C2  C3  N1  C4  H5  H6  H7  C5  H8  H9  H10 
H20 H3  H4  H1  H2  C9  H16 H17 H18 C7  H11 H12 C6  C1  O1  O2  C2  C3  N1  C4  
H5  H6  H7  C5  H8  H9  H10 H3  H4  H1  H2  C9  H16 H17 H18 C7  H11 H12 C6  C1  
O1  O2  C2  C3  N1  C4  H5  H6  H7  C5  H8  H9  H10 H3  H4  H1  H2  C9  H16 H17 
H18 C7  H11 H12 C6  C1  O1  O2  C2  C3  N1  C4  H5  H6  H7  C5  H8  H9  H10 H3  
H4  H1  H2  C9  H16 H17 H18 C7  H11 H12 C6  C1  O1  O2  C2  C3  N1  C4  H5  H6  
H7  C5  H8  H9  H10 H3  H4  H1  H2  C9  H16 H17 H18 C7  H11 H12 C6  C1  O1  O2  
C2  C3  N1  C4  H5  H6  H7  C5  H8  H9  H10 H3  H4  H1  H2  C9  H16 H17 H18 H19 
C7  C8  H13 H14 H15 H11 H12 C6  C1  O1  O2  C2  C3  N1  C4  H5  H6  H7  C5  H8  
H9  H10 H20 H3  H4  H1  H2  C9  H16 H17 H18 C7  H11 H12 C6  C1  O1  O2  C2  C3  
N1  C4  H5  H6  H7  C5  H8  H9  H10 H20 H3  H4  H1  H2  C9  H16 H17 H18 C7  H11 
H12 C6  C1  O1  O2  C2  C3  N1  C4  H5  H6  H7  C5  H8  H9  H10 H20 H3  H4  H1  
H2  C9  H16 H17 H18 C7  H11 H12 C6  C1  O1  O2  C2  C3  N1  C4  H5  H6  H7  C5  
H8  H9  H10 H3  H4  H1  H2  C9  H16 H17 H18 C7  H11 H12 C6  C1  O1  O2  C2  C3  
N1  C4  H5  H6  H7  C5  H8  H9  H10 H3  H4  H1  H2  C9  H16 H17 H18 C7  H11 H12 
C6  C1  O1  O2  C2  C3  N1  C4  H5  H6  H7  C5  H8  H9  H10 H3  H4  H1  H2  C9  
H16 H17 H18 C7  H11 H12 C6  C1  O1  O2  C2  C3  N1  C4  H5  H6  H7  C5  H8  H9  
H10 H3  H4  H1  H2  C9  H16 H17 H18 C7  H11 H12 C6  C1  O1  O2  C2  C3  N1  C4  
H5  H6  H7  C5  H8  H9  H10 H20 H3  H4  H1  H2  C9  H16 H17 H18 C7  H11 H12 C6  
C1  O1  O2  C2  C3  N1  C4  H5  H6  H7  C5  H8  H9  H10 H3  H4  H1  H2  C9  H16 
H17 H18 C7  H11 H12 C6  C1  O1  O2  C2  C3  N1  C4  H5  H6  H7  C5  H8  H9  H10 
H20 H3  H4  H1  H2  C9  H16 H17 H18 C7  H11 H12 C6  C1  O1  O2  C2  C3  N1  C4  
H5  H6  H7  C5  H8  H9  H10 H20 H3  H4  H1  H2  C9  H16 H17 H18 C7  H11 H12 C6  
C1  O1  O2  C2  C3  N1  C4  H5  H6  H7  C5  H8  H9  H10 H20 H3  H4  H1  H2  C9  
H16 H17 H18 C7  H11 H12 C6  C1  O1  O2  C2  C3  N1  C4  H5  H6  H7  C5  H8  H9  
H10 H20 H3  H4  H1  H2  C9  H16 H17 H18 C7  H11 H12 C6  C1  O1  O2  C2  C3  N1  
C4  H5  H6  H7  C5  H8  H9  H10 H3  H4  H1  H2  C9  H16 H17 H18 C7  H11 H12 C6  
C1  O1  O2  C2  C3  N1  C4  H5  H6  H7  C5  H8  H9  H10 H3  H4  H1  H2  C9  H16 
H17 H18 C7  H11 H12 C6  C1  O1  O2  C2  C3  N1  C4  H5  H6  H7  C5  H8  H9  H10 
H3  H4  H1  H2  C9  H16 H17 H18 C7  H11 H12 C6  C1  O1  O2  C2  C3  N1  C4  H5  
H6  H7  C5  H8  H9  H10 H3  H4  H1  H2  C9  H16 H17 H18 C7  H11 H12 C6  C1  O1  
O2  C2  C3  N1  C4  H5  H6  H7  C5  H8  H9  H10 H20 H3  H4  H1  H2  C9  H16 H17 
H18 C7  H11 H12 C6  C1  O1  O2  C2  C3  N1  C4  H5  H6  H7  C5  H8  H9  H10 H20 
H3  H4  H1  H2  C9  H16 H17 H18 C7  H11 H12 C6  C1  O1  O2  C2  C3  N1  C4  H5  
H6  H7  C5  H8  H9  H10 H20 H3  H4  H1  H2  C9  H16 H17 H18 C7  H11 H12 C6  C1  
O1  O2  C2  C3  N1  C4  H5  H6  H7  C5  H8  H9  H10 H3  H4  H1  H2  C9  H16 H17 
H18 C7  H11 H12 C6  C1  O1  O2  C2  C3  N1  C4  H5  H6  H7  C5  H8  H9  H10 H20 
H3  H4  H1  H2  C9  H16 H17 H18 C7  H11 H12 C6  C1  O1  O2  C2  C3  N1  C4  H5  
H6  H7  C5  H8  H9  H10 H3  H4  H1  H2  C9  H16 H17 H18 C7  H11 H12 C6  C1  O1  
O2  C2  C3  N1  C4  H5  H6  H7  C5  H8  H9  H10 H3  H4  H1  H2  C9  H16 H17 H18 
C7  H11 H12 C6  C1  O1  O2  C2  C3  N1  C4  H5  H6  H7  C5  H8  H9  H10 H20 H3  
H4  H1  H2  C9  H16 H17 H18 C7  H11 H12 C6  C1  O1  O2  C2  C3  N1  C4  H5  H6  
H7  C5  H8  H9  H10 H3  H4  H1  H2  C9  H16 H17 H18 C7  H11 H12 C6  C1  O1  O2  
C2  C3  N1  C4  H5  H6  H7  C5  H8  H9  H10 H3  H4  H1  H2  C9  H16 H17 H18 C7  
H11 H12 C6  C1  O1  O2  C2  C3  N1  C4  H5  H6  H7  C5  H8  H9  H10 H20 H3  H4  
H1  H2  C9  H16 H17 H18 C7  H11 H12 C6  C1  O1  O2  C2  C3  N1  C4  H5  H6  H7  
C5  H8  H9  H10 H3  H4  H1  H2  C9  H16 H17 H18 C7  H11 H12 C6  C1  O1  O2  C2  
C3  N1  C4  H5  H6  H7  C5  H8  H9  H10 H20 H3  H4  H1  H2  C9  H16 H17 H18 H19 
C7  C8  H13 H14 H15 H11 H12 C6  C1  O1  O2  C2  C3  N1  C4  H5  H6  H7  C5  H8  
H9  H10 H3  H4  H1  H2  C9  H16 H17 H18 C7  H11 H12 C6  C1  O1  O2  C2  C3  N1  
C4  H5  H6  H7  C5  H8  H9  H10 H3  H4  H1  H2  C9  H16 H17 H18 C7  H11 H12 C6  
C1  O1  O2  C2  C3  N1  C4  H5  H6  H7  C5  H8  H9  H10 H20 H3  H4  H1  H2  C9  
H16 H17 H18 C7  H11 H12 C6  C1  O1  O2  C2  C3  N1  C4  H5  H6  H7  C5  H8  H9  
H10 H20 H3  H4  H1  H2  C9  H16 H17 H18 C7  H11 H12 C6  C1  O1  O2  C2  C3  N1  
C4  H5  H6  H7  C5  H8  H9  H10 H20 H3  H4  H1  H2  C9  H16 H17 H18 C7  H11 H12 
C6  C1  O1  O2  C2  C3  N1  C4  H5  H6  H7  C5  H8  H9  H10 H20 H3  H4  H1  H2  
C9  H16 H17 H18 C7  H11 H12 C6  C1  O1  O2  C2  C3  N1  C4  H5  H6  H7  C5  H8  
H9  H10 H3  H4  H1  H2  C9  H16 H17 H18 C7  H11 H12 C6  C1  O1  O2  C2  C3  N1  
C4  H5  H6  H7  C5  H8  H9  H10 H3  H4  H1  H2  C9  H16 H17 H18 C7  H11 H12 C6  
C1  O1  O2  C2  C3  N1  C4  H5  H6  H7  C5  H8  H9  H10 H3  H4  H1  H2  C9  H16 
H17 H18 C7  H11 H12 C6  C1  O1  O2  C2  C3  N1  C4  H5  H6  H7  C5  H8  H9  H10 
H3  H4  H1  H2  C9  H16 H17 H18 C7  H11 H12 C6  C1  O1  O2  C2  C3  N1  C4  H5  
H6  H7  C5  H8  H9  H10 H20 H3  H4  H1  H2  C9  H16 H17 H18 C7  H11 H12 C6  C1  
O1  O2  C2  C3  N1  C4  H5  H6  H7  C5  H8  H9  H10 H20 H3  H4  H1  H2  C9  H16 
H17 H18 C7  H11 H12 C6  C1  O1  O2  C2  C3  N1  C4  H5  H6  H7  C5  H8  H9  H10 
H3  H4  H1  H2  C9  H16 H17 H18 C7  H11 H12 C6  C1  O1  O2  C2  C3  N1  C4  H5  
H6  H7  C5  H8  H9  H10 H20 H3  H4  H1  H2  C9  H16 H17 H18 C7  H11 H12 C6  C1  
O1  O2  C2  C3  N1  C4  H5  H6  H7  C5  H8  H9  H10 H20 H3  H4  H1  H2  C9  H16 
H17 H18 C7  H11 H12 C6  C1  O1  O2  C2  C3  N1  C4  H5  H6  H7  C5  H8  H9  H10 
H20 H3  H4  H1  H2  C9  H16 H17 H18 C7  H11 H12 C6  C1  O1  O2  C2  C3  N1  C4  
H5  H6  H7  C5  H8  H9  H10 H20 H3  H4  H1  H2  C9  H16 H17 H18 C7  H11 H12 C6  
C1  O1  O2  C2  C3  N1  C4  H5  H6  H7  C5  H8  H9  H10 H20 H3  H4  H1  H2  C9  
H16 H17 H18 C7  H11 H12 C6  C1  O1  O2  C2  C3  N1  C4  H5  H6  H7  C5  H8  H9  
H10 H3  H4  H1  H2  C9  H16 H17 H18 C7  H11 H12 C6  C1  O1  O2  C2  C3  N1  C4  
H5  H6  H7  C5  H8  H9  H10 H3  H4  H1  H2  C9  H16 H17 H18 C7  H11 H12 C6  C1  
O1  O2  C2  C3  N1  C4  H5  H6  H7  C5  H8  H9  H10 H20 H3  H4  H1  H2  C9  H16 
H17 H18 C7  H11 H12 C6  C1  O1  O2  C2  C3  N1  C4  H5  H6  H7  C5  H8  H9  H10 
H20 H3  H4  H1  H2  C9  H16 H17 H18 C7  H11 H12 C6  C1  O1  O2  C2  C3  N1  C4  
H5  H6  H7  C5  H8  H9  H10 H3  H4  H1  H2  C9  H16 H17 H18 C7  H11 H12 C6  C1  
O1  O2  C2  C3  N1  C4  H5  H6  H7  C5  H8  H9  H10 H20 H3  H4  H1  H2  C9  H16 
H17 H18 C7  H11 H12 C6  C1  O1  O2  C2  C3  N1  C4  H5  H6  H7  C5  H8  H9  H10 
H3  H4  H1  H2  C9  H16 H17 H18 C7  H11 H12 C6  C1  O1  O2  C2  C3  N1  C4  H5  
H6  H7  C5  H8  H9  H10 H3  H4  H1  H2  C9  H16 H17 H18 C7  H11 H12 C6  C1  O1  
O2  C2  C3  N1  C4  H5  H6  H7  C5  H8  H9  H10 H3  H4  H1  H2  C9  H16 H17 H18 
C7  H11 H12 C6  C1  O1  O2  C2  C3  N1  C4  H5  H6  H7  C5  H8  H9  H10 H3  H4  
H1  H2  C9  H16 H17 H18 C7  H11 H12 C6  C1  O1  O2  C2  C3  N1  C4  H5  H6  H7  
C5  H8  H9  H10 H3  H4  H1  H2  C9  H16 H17 H18 C7  H11 H12 C6  C1  O1  O2  C2  
C3  N1  C4  H5  H6  H7  C5  H8  H9  H10 H20 H3  H4  H1  H2  C9  H16 H17 H18 H19 
C7  C8  H13 H14 H15 H11 H12 C6  C1  O1  O2  C2  C3  N1  C4  H5  H6  H7  C5  H8  
H9  H10 H3  H4  H1  H2  C9  H16 H17 H18 C7  H11 H12 C6  C1  O1  O2  C2  C3  N1  
C4  H5  H6  H7  C5  H8  H9  H10 H20 H3  H4  H1  H2  C9  H16 H17 H18 C7  H11 H12 
C6  C1  O1  O2  C2  C3  N1  C4  H5  H6  H7  C5  H8  H9  H10 H20 H3  H4  H1  H2  
C9  H16 H17 H18 C7  H11 H12 C6  C1  O1  O2  C2  C3  N1  C4  H5  H6  H7  C5  H8  
H9  H10 H20 H3  H4  H1  H2  C9  H16 H17 H18 C7  H11 H12 C6  C1  O1  O2  C2  C3  
N1  C4  H5  H6  H7  C5  H8  H9  H10 H3  H4  H1  H2  C9  H16 H17 H18 C7  H11 H12 
C6  C1  O1  O2  C2  C3  N1  C4  H5  H6  H7  C5  H8  H9  H10 H3  H4  H1  H2  C9  
H16 H17 H18 C7  H11 H12 C6  C1  O1  O2  C2  C3  N1  C4  H5  H6  H7  C5  H8  H9  
H10 H20 H3  H4  H1  H2  C9  H16 H17 H18 C7  H11 H12 C6  C1  O1  O2  C2  C3  N1  
C4  H5  H6  H7  C5  H8  H9  H10 H3  H4  H1  H2  C9  H16 H17 H18 C7  H11 H12 C6  
C1  O1  O2  C2  C3  N1  C4  H5  H6  H7  C5  H8  H9  H10 H20 H3  H4  H1  H2  C9  
H16 H17 H18 C7  H11 H12 C6  C1  O1  O2  C2  C3  N1  C4  H5  H6  H7  C5  H8  H9  
H10 H20 H3  H4  H1  H2  C9  H16 H17 H18 C7  H11 H12 C6  C1  O1  O2  C2  C3  N1  
C4  H5  H6  H7  C5  H8  H9  H10 H3  H4  H1  H2  C9  H16 H17 H18 C7  H11 H12 C6  
C1  O1  O2  C2  C3  N1  C4  H5  H6  H7  C5  H8  H9  H10 H20 H3  H4  H1  H2  C9  
H16 H17 H18 C7  H11 H12 C6  C1  O1  O2  C2  C3  N1  C4  H5  H6  H7  C5  H8  H9  
H10 H20 H3  H4  H1  H2  C9  H16 H17 H18 C7  H11 H12 C6  C1  O1  O2  C2  C3  N1  
C4  H5  H6  H7  C5  H8  H9  H10 H3  H4  H1  H2  C9  H16 H17 H18 C7  H11 H12 C6  
C1  O1  O2  C2  C3  N1  C4  H5  H6  H7  C5  H8  H9  H10 H3  H4  H1  H2  C9  H16 
H17 H18 C7  H11 H12 C6  C1  O1  O2  C2  C3  N1  C4  H5  H6  H7  C5  H8  H9  H10 
H3  H4  H1  H2  C9  H16 H17 H18 C7  H11 H12 C6  C1  O1  O2  C2  C3  N1  C4  H5  
H6  H7  C5  H8  H9  H10 H20 H3  H4  H1  H2  C9  H16 H17 H18 C7  H11 H12 C6  C1  
O1  O2  C2  C3  N1  C4  H5  H6  H7  C5  H8  H9  H10 H3  H4  H1  H2  C9  H16 H17 
H18 C7  H11 H12 C6  C1  O1  O2  C2  C3  N1  C4  H5  H6  H7  C5  H8  H9  H10 H20 
H3  H4  H1  H2  C9  H16 H17 H18 C7  H11 H12 C6  C1  O1  O2  C2  C3  N1  C4  H5  
H6  H7  C5  H8  H9  H10 H3  H4  H1  H2  C9  H16 H17 H18 C7  H11 H12 C6  C1  O1  
O2  C2  C3  N1  C4  H5  H6  H7  C5  H8  H9  H10 H3  H4  H1  H2  C9  H16 H17 H18 
C7  H11 H12 C6  C1  O1  O2  C2  C3  N1  C4  H5  H6  H7  C5  H8  H9  H10 H20 H3  
H4  H1  H2  C9  H16 H17 H18 C7  H11 H12 C6  C1  O1  O2  C2  C3  N1  C4  H5  H6  
H7  C5  H8  H9  H10 H3  H4  H1  H2  C9  H16 H17 H18 C7  H11 H12 C6  C1  O1  O2  
C2  C3  N1  C4  H5  H6  H7  C5  H8  H9  H10 H20 H3  H4  H1  H2  C9  H16 H17 H18 
C7  H11 H12 C6  C1  O1  O2  C2  C3  N1  C4  H5  H6  H7  C5  H8  H9  H10 H3  H4  
H1  H2  C9  H16 H17 H18 C7  H11 H12 C6  C1  O1  O2  C2  C3  N1  C4  H5  H6  H7  
C5  H8  H9  H10 H20 H3  H4  H1  H2  C9  H16 H17 H18 C7  H11 H12 C6  C1  O1  O2  
C2  C3  N1  C4  H5  H6  H7  C5  H8  H9  H10 H3  H4  H1  H2  C9  H16 H17 H18 C7  
H11 H12 C6  C1  O1  O2  C2  C3  N1  C4  H5  H6  H7  C5  H8  H9  H10 H3  H4  H1  
H2  C9  H16 H17 H18 C7  H11 H12 C6  C1  O1  O2  C2  C3  N1  C4  H5  H6  H7  C5  
H8  H9  H10 H20 H3  H4  H1  H2  C9  H16 H17 H18 C7  H11 H12 C6  C1  O1  O2  C2  
C3  N1  C4  H5  H6  H7  C5  H8  H9  H10 H20 H3  H4  H1  H2  C9  H16 H17 H18 H19 
Cl- Cl- Cl- Cl- Cl- Cl- Cl- Cl- Cl- Cl- Cl- Cl- Cl- Cl- Cl- Cl- Cl- Cl- Cl- Cl- 
Cl- Cl- Cl- Cl- Cl- Cl- Cl- Cl- Cl- Cl- Cl- Cl- Cl- Cl- Cl- Cl- Cl- Cl- Cl- Cl- 
Cl- Cl- Cl- Cl- Cl- Cl- Cl- Cl- Cl- Cl- Cl- Cl- Cl- Cl- Cl- Cl- Cl- Cl- Cl- Cl- 
Cl- Cl- Cl- Cl- Cl- Cl- Cl- Cl- Cl- Cl- Cl- Cl- Cl- Cl- Cl- Cl- Cl- Cl- Cl- Cl- 
Cl- Cl- Cl- Cl- Cl- Cl- Cl- Cl- Cl- Cl- Cl- Cl- Cl- Cl- Cl- Cl- Cl- Cl- Cl- Cl- 
Cl- Cl- Cl- Cl- Cl- Cl- Cl- Cl- Cl- Cl- Cl- Cl- Cl- Cl- Cl- Cl- Cl- Cl- Cl- Cl- 
Cl- Cl- Cl- Cl- Cl- Cl- Cl- Cl- Cl- Cl- Cl- Cl- Cl- Cl- Cl- Cl- Cl- Cl- Cl- Cl- 
Cl- Cl- Cl- Cl- Cl- Cl- Cl- Cl- Cl- Cl- Cl- Cl- Cl- Cl- Cl- Cl- Cl- Cl- Cl- Cl- 
Cl- Cl- Cl- Cl- Cl- Cl- Cl- Cl- Cl- Cl- Cl- Cl- Cl- Cl- Cl- Cl- Cl- Cl- Cl- Cl- 
Cl- Cl- Cl- Cl- Cl- Cl- Cl- Cl- Cl- Cl- Cl- Cl- Cl- Cl- Cl- Cl- Cl- Cl- Cl- Cl- 
Cl- Cl- Cl- Cl- Cl- Cl- Cl- Cl- Cl- Cl- Cl- Cl- Cl- Cl- Cl- Cl- Cl- Cl- Cl- Cl- 
Cl- Cl- Cl- Cl- Cl- Cl- Cl- Cl- Cl- Cl- Cl- Cl- Cl- Cl- Cl- Cl- Cl- Cl- Cl- Cl- 
O   H1  H2  O   H1  H2  O   H1  H2  O   H1  H2  O   H1  H2  O   H1  H2  O   H1  
H2  O   H1  H2  O   H1  H2  O   H1  H2  O   H1  H2  O   H1  H2  O   H1  H2  O   
H1  H2  O   H1  H2  O   H1  H2  O   H1  H2  O   H1  H2  O   H1  H2  O   H1  H2  
O   H1  H2  O   H1  H2  O   H1  H2  O   H1  H2  O   H1  H2  O   H1  H2  O   H1  
H2  O   H1  H2  O   H1  H2  O   H1  H2  O   H1  H2  O   H1  H2  O   H1  H2  O   
H1  H2  O   H1  H2  O   H1  H2  O   H1  H2  O   H1  H2  O   H1  H2  O   H1  H2  
O   H1  H2  O   H1  H2  O   H1  H2  O   H1  H2  O   H1  H2  O   H1  H2  O   H1  
H2  O   H1  H2  O   H1  H2  O   H1  H2  O   H1  H2  O   H1  H2  O   H1  H2  O   
H1  H2  O   H1  H2  O   H1  H2  O   H1  H2  O   H1  H2  O   H1  H2  O   H1  H2  
O   H1  H2  O   H1  H2  O   H1  H2  O   H1  H2  O   H1  H2  O   H1  H2  O   H1  
H2  O   H1  H2  O   H1  H2  O   H1  H2  O   H1  H2  O   H1  H2  O   H1  H2  O   
H1  H2  O   H1  H2  O   H1  H2  O   H1  H2  O   H1  H2  O   H1  H2  O   H1  H2  
O   H1  H2  O   H1  H2  O   H1  H2  O   H1  H2  O   H1  H2  O   H1  H2  O   H1  
H2  O   H1  H2  O   H1  H2  O   H1  H2  O   H1  H2  O   H1  H2  O   H1  H2  O   
H1  H2  O   H1  H2  O   H1  H2  O   H1  H2  O   H1  H2  O   H1  H2  O   H1  H2  
O   H1  H2  O   H1  H2  O   H1  H2  O   H1  H2  O   H1  H2  O   H1  H2  O   H1  
H2  O   H1  H2  O   H1  H2  O   H1  H2  O   H1  H2  O   H1  H2  O   H1  H2  O   
H1  H2  O   H1  H2  O   H1  H2  O   H1  H2  O   H1  H2  O   H1  H2  O   H1  H2  
O   H1  H2  O   H1  H2  O   H1  H2  O   H1  H2  O   H1  H2  O   H1  H2  O   H1  
H2  O   H1  H2  O   H1  H2  O   H1  H2  O   H1  H2  O   H1  H2  O   H1  H2  O   
H1  H2  O   H1  H2  O   H1  H2  O   H1  H2  O   H1  H2  O   H1  H2  O   H1  H2  
O   H1  H2  O   H1  H2  O   H1  H2  O   H1  H2  O   H1  H2  O   H1  H2  O   H1  
H2  O   H1  H2  O   H1  H2  O   H1  H2  O   H1  H2  O   H1  H2  O   H1  H2  O   
H1  H2  O   H1  H2  O   H1  H2  O   H1  H2  O   H1  H2  O   H1  H2  O   H1  H2  
O   H1  H2  O   H1  H2  O   H1  H2  O   H1  H2  O   H1  H2  O   H1  H2  O   H1  
H2  O   H1  H2  O   H1  H2  O   H1  H2  O   H1  H2  O   H1  H2  O   H1  H2  O   
H1  H2  O   H1  H2  O   H1  H2  O   H1  H2  O   H1  H2  O   H1  H2  O   H1  H2  
O   H1  H2  O   H1  H2  O   H1  H2  O   H1  H2  O   H1  H2  O   H1  H2  O   H1  
H2  O   H1  H2  O   H1  H2  O   H1  H2  O   H1  H2  O   H1  H2  O   H1  H2  O   
H1  H2  O   H1  H2  O   H1  H2  O   H1  H2  O   H1  H2  O   H1  H2  O   H1  H2  
O   H1  H2  O   H1  H2  O   H1  H2  O   H1  H2  O   H1  H2  O   H1  H2  O   H1  
H2  O   H1  H2  O   H1  H2  O   H1  H2  O   H1  H2  O   H1  H2  O   H1  H2  O   
H1  H2  O   H1  H2  O   H1  H2  O   H1  H2  O   H1  H2  O   H1  H2  O   H1  H2  
O   H1  H2  O   H1  H2  O   H1  H2  O   H1  H2  O   H1  H2  O   H1  H2  O   H1  
H2  O   H1  H2  O   H1  H2  O   H1  H2  O   H1  H2  O   H1  H2  O   H1  H2  O   
H1  H2  O   H1  H2  O   H1  H2  O   H1  H2  O   H1  H2  O   H1  H2  O   H1  H2  
O   H1  H2  O   H1  H2  O   H1  H2  O   H1  H2  O   H1  H2  O   H1  H2  O   H1  
H2  O   H1  H2  O   H1  H2  O   H1  H2  O   H1  H2  O   H1  H2  O   H1  H2  O   
H1  H2  O   H1  H2  O   H1  H2  O   H1  H2  O   H1  H2  O   H1  H2  O   H1  H2  
O   H1  H2  O   H1  H2  O   H1  H2  O   H1  H2  O   H1  H2  O   H1  H2  O   H1  
H2  O   H1  H2  O   H1  H2  O   H1  H2  O   H1  H2  O   H1  H2  O   H1  H2  O   
H1  H2  O   H1  H2  O   H1  H2  O   H1  H2  O   H1  H2  O   H1  H2  O   H1  H2  
O   H1  H2  O   H1  H2  O   H1  H2  O   H1  H2  O   H1  H2  O   H1  H2  O   H1  
H2  O   H1  H2  O   H1  H2  O   H1  H2  O   H1  H2  O   H1  H2  O   H1  H2  O   
H1  H2  O   H1  H2  O   H1  H2  O   H1  H2  O   H1  H2  O   H1  H2  O   H1  H2  
O   H1  H2  O   H1  H2  O   H1  H2  O   H1  H2  O   H1  H2  O   H1  H2  O   H1  
H2  O   H1  H2  O   H1  H2  O   H1  H2  O   H1  H2  O   H1  H2  O   H1  H2  O   
H1  H2  O   H1  H2  O   H1  H2  O   H1  H2  O   H1  H2  O   H1  H2  O   H1  H2  
O   H1  H2  O   H1  H2  O   H1  H2  O   H1  H2  O   H1  H2  O   H1  H2  O   H1  
H2  O   H1  H2  O   H1  H2  O   H1  H2  O   H1  H2  O   H1  H2  O   H1  H2  O   
H1  H2  O   H1  H2  O   H1  H2  O   H1  H2  O   H1  H2  O   H1  H2  O   H1  H2  
O   H1  H2  O   H1  H2  O   H1  H2  O   H1  H2  O   H1  H2  O   H1  H2  O   H1  
H2  O   H1  H2  O   H1  H2  O   H1  H2  O   H1  H2  O   H1  H2  O   H1  H2  O   
H1  H2  O   H1  H2  O   H1  H2  O   H1  H2  O   H1  H2  O   H1  H2  O   H1  H2  
O   H1  H2  O   H1  H2  O   H1  H2  O   H1  H2  O   H1  H2  O   H1  H2  O   H1  
H2  O   H1  H2  O   H1  H2  O   H1  H2  O   H1  H2  O   H1  H2  O   H1  H2  O   
H1  H2  O   H1  H2  O   H1  H2  O   H1  H2  O   H1  H2  O   H1  H2  O   H1  H2  
O   H1  H2  O   H1  H2  O   H1  H2  O   H1  H2  O   H1  H2  O   H1  H2  O   H1  
H2  O   H1  H2  O   H1  H2  O   H1  H2  O   H1  H2  O   H1  H2  O   H1  H2  O   
H1  H2  O   H1  H2  O   H1  H2  O   H1  H2  O   H1  H2  O   H1  H2  O   H1  H2  
O   H1  H2  O   H1  H2  O   H1  H2  O   H1  H2  O   H1  H2  O   H1  H2  O   H1  
H2  O   H1  H2  O   H1  H2  O   H1  H2  O   H1  H2  O   H1  H2  O   H1  H2  O   
H1  H2  O   H1  H2  O   H1  H2  O   H1  H2  O   H1  H2  O   H1  H2  O   H1  H2  
O   H1  H2  O   H1  H2  O   H1  H2  O   H1  H2  O   H1  H2  O   H1  H2  O   H1  
H2  O   H1  H2  O   H1  H2  O   H1  H2  O   H1  H2  O   H1  H2  O   H1  H2  O   
H1  H2  O   H1  H2  O   H1  H2  O   H1  H2  O   H1  H2  O   H1  H2  O   H1  H2  
O   H1  H2  O   H1  H2  O   H1  H2  O   H1  H2  O   H1  H2  O   H1  H2  O   H1  
H2  O   H1  H2  O   H1  H2  O   H1  H2  O   H1  H2  O   H1  H2  O   H1  H2  O   
H1  H2  O   H1  H2  O   H1  H2  O   H1  H2  O   H1  H2  O   H1  H2  O   H1  H2  
O   H1  H2  O   H1  H2  O   H1  H2  O   H1  H2  O   H1  H2  O   H1  H2  O   H1  
H2  O   H1  H2  O   H1  H2  O   H1  H2  O   H1  H2  O   H1  H2  O   H1  H2  O   
H1  H2  O   H1  H2  O   H1  H2  O   H1  H2  O   H1  H2  O   H1  H2  O   H1  H2  
O   H1  H2  O   H1  H2  O   H1  H2  O   H1  H2  O   H1  H2  O   H1  H2  O   H1  
H2  O   H1  H2  O   H1  H2  O   H1  H2  O   H1  H2  O   H1  H2  O   H1  H2  O   
H1  H2  O   H1  H2  O   H1  H2  O   H1  H2  O   H1  H2  O   H1  H2  O   H1  H2  
O   H1  H2  O   H1  H2  O   H1  H2  O   H1  H2  O   H1  H2  O   H1  H2  O   H1  
H2  O   H1  H2  O   H1  H2  O   H1  H2  O   H1  H2  O   H1  H2  O   H1  H2  O   
H1  H2  O   H1  H2  O   H1  H2  O   H1  H2  O   H1  H2  O   H1  H2  O   H1  H2  
O   H1  H2  O   H1  H2  O   H1  H2  O   H1  H2  O   H1  H2  O   H1  H2  O   H1  
H2  O   H1  H2  O   H1  H2  O   H1  H2  O   H1  H2  O   H1  H2  O   H1  H2  O   
H1  H2  O   H1  H2  O   H1  H2  O   H1  H2  O   H1  H2  O   H1  H2  O   H1  H2  
O   H1  H2  O   H1  H2  O   H1  H2  O   H1  H2  O   H1  H2  O   H1  H2  O   H1  
H2  O   H1  H2  O   H1  H2  O   H1  H2  O   H1  H2  O   H1  H2  O   H1  H2  O   
H1  H2  O   H1  H2  O   H1  H2  O   H1  H2  O   H1  H2  O   H1  H2  O   H1  H2  
O   H1  H2  O   H1  H2  O   H1  H2  O   H1  H2  O   H1  H2  O   H1  H2  O   H1  
H2  O   H1  H2  O   H1  H2  O   H1  H2  O   H1  H2  O   H1  H2  O   H1  H2  O   
H1  H2  O   H1  H2  O   H1  H2  O   H1  H2  O   H1  H2  O   H1  H2  O   H1  H2  
O   H1  H2  O   H1  H2  O   H1  H2  O   H1  H2  O   H1  H2  O   H1  H2  O   H1  
H2  O   H1  H2  O   H1  H2  O   H1  H2  O   H1  H2  O   H1  H2  O   H1  H2  O   
H1  H2  O   H1  H2  O   H1  H2  O   H1  H2  O   H1  H2  O   H1  H2  O   H1  H2  
O   H1  H2  O   H1  H2  O   H1  H2  O   H1  H2  O   H1  H2  O   H1  H2  O   H1  
H2  O   H1  H2  O   H1  H2  O   H1  H2  O   H1  H2  O   H1  H2  O   H1  H2  O   
H1  H2  O   H1  H2  O   H1  H2  O   H1  H2  O   H1  H2  O   H1  H2  O   H1  H2  
O   H1  H2  O   H1  H2  O   H1  H2  O   H1  H2  O   H1  H2  O   H1  H2  O   H1  
H2  O   H1  H2  O   H1  H2  O   H1  H2  O   H1  H2  O   H1  H2  O   H1  H2  O   
H1  H2  O   H1  H2  O   H1  H2  O   H1  H2  O   H1  H2  O   H1  H2  O   H1  H2  
O   H1  H2  O   H1  H2  O   H1  H2  O   H1  H2  O   H1  H2  O   H1  H2  O   H1  
H2  O   H1  H2  O   H1  H2  O   H1  H2  O   H1  H2  O   H1  H2  O   H1  H2  O   
H1  H2  O   H1  H2  O   H1  H2  O   H1  H2  O   H1  H2  O   H1  H2  O   H1  H2  
O   H1  H2  O   H1  H2  O   H1  H2  O   H1  H2  O   H1  H2  O   H1  H2  O   H1  
H2  O   H1  H2  O   H1  H2  O   H1  H2  O   H1  H2  O   H1  H2  O   H1  H2  O   
H1  H2  O   H1  H2  O   H1  H2  O   H1  H2  O   H1  H2  O   H1  H2  O   H1  H2  
O   H1  H2  O   H1  H2  O   H1  H2  O   H1  H2  O   H1  H2  O   H1  H2  O   H1  
H2  O   H1  H2  O   H1  H2  O   H1  H2  O   H1  H2  O   H1  H2  O   H1  H2  O   
H1  H2  O   H1  H2  O   H1  H2  O   H1  H2  O   H1  H2  O   H1  H2  O   H1  H2  
O   H1  H2  O   H1  H2  O   H1  H2  O   H1  H2  O   H1  H2  O   H1  H2  O   H1  
H2  O   H1  H2  O   H1  H2  O   H1  H2  O   H1  H2  O   H1  H2  O   H1  H2  O   
H1  H2  O   H1  H2  O   H1  H2  O   H1  H2  O   H1  H2  O   H1  H2  O   H1  H2  
O   H1  H2  O   H1  H2  O   H1  H2  O   H1  H2  O   H1  H2  O   H1  H2  O   H1  
H2  O   H1  H2  O   H1  H2  O   H1  H2  O   H1  H2  O   H1  H2  O   H1  H2  O   
H1  H2  O   H1  H2  O   H1  H2  O   H1  H2  O   H1  H2  O   H1  H2  O   H1  H2  
O   H1  H2  O   H1  H2  O   H1  H2  O   H1  H2  O   H1  H2  O   H1  H2  O   H1  
H2  O   H1  H2  O   H1  H2  O   H1  H2  O   H1  H2  O   H1  H2  O   H1  H2  O   
H1  H2  O   H1  H2  O   H1  H2  O   H1  H2  O   H1  H2  O   H1  H2  O   H1  H2  
O   H1  H2  O   H1  H2  O   H1  H2  O   H1  H2  O   H1  H2  O   H1  H2  O   H1  
H2  O   H1  H2  O   H1  H2  O   H1  H2  O   H1  H2  O   H1  H2  O   H1  H2  O   
H1  H2  O   H1  H2  O   H1  H2  O   H1  H2  O   H1  H2  O   H1  H2  O   H1  H2  
O   H1  H2  O   H1  H2  O   H1  H2  O   H1  H2  O   H1  H2  O   H1  H2  O   H1  
H2  O   H1  H2  O   H1  H2  O   H1  H2  O   H1  H2  O   H1  H2  O   H1  H2  O   
H1  H2  O   H1  H2  O   H1  H2  O   H1  H2  O   H1  H2  O   H1  H2  O   H1  H2  
O   H1  H2  O   H1  H2  O   H1  H2  O   H1  H2  O   H1  H2  O   H1  H2  O   H1  
H2  O   H1  H2  O   H1  H2  O   H1  H2  O   H1  H2  O   H1  H2  O   H1  H2  O   
H1  H2  O   H1  H2  O   H1  H2  O   H1  H2  O   H1  H2  O   H1  H2  O   H1  H2  
O   H1  H2  O   H1  H2  O   H1  H2  O   H1  H2  O   H1  H2  O   H1  H2  O   H1  
H2  O   H1  H2  O   H1  H2  O   H1  H2  O   H1  H2  O   H1  H2  O   H1  H2  O   
H1  H2  O   H1  H2  O   H1  H2  O   H1  H2  O   H1  H2  O   H1  H2  O   H1  H2  
O   H1  H2  O   H1  H2  O   H1  H2  O   H1  H2  O   H1  H2  O   H1  H2  O   H1  
H2  O   H1  H2  O   H1  H2  O   H1  H2  O   H1  H2  O   H1  H2  O   H1  H2  O   
H1  H2  O   H1  H2  O   H1  H2  O   H1  H2  O   H1  H2  O   H1  H2  O   H1  H2  
O   H1  H2  O   H1  H2  O   H1  H2  O   H1  H2  O   H1  H2  O   H1  H2  O   H1  
H2  O   H1  H2  O   H1  H2  O   H1  H2  O   H1  H2  O   H1  H2  O   H1  H2  O   
H1  H2  O   H1  H2  O   H1  H2  O   H1  H2  O   H1  H2  O   H1  H2  O   H1  H2  
O   H1  H2  O   H1  H2  O   H1  H2  O   H1  H2  O   H1  H2  O   H1  H2  O   H1  
H2  O   H1  H2  O   H1  H2  O   H1  H2  O   H1  H2  O   H1  H2  O   H1  H2  O   
H1  H2  O   H1  H2  O   H1  H2  O   H1  H2  O   H1  H2  O   H1  H2  O   H1  H2  
O   H1  H2  O   H1  H2  O   H1  H2  O   H1  H2  O   H1  H2  O   H1  H2  O   H1  
H2  O   H1  H2  O   H1  H2  O   H1  H2  O   H1  H2  O   H1  H2  O   H1  H2  O   
H1  H2  O   H1  H2  O   H1  H2  O   H1  H2  O   H1  H2  O   H1  H2  O   H1  H2  
O   H1  H2  O   H1  H2  O   H1  H2  O   H1  H2  O   H1  H2  O   H1  H2  O   H1  
H2  O   H1  H2  O   H1  H2  O   H1  H2  O   H1  H2  O   H1  H2  O   H1  H2  O   
H1  H2  O   H1  H2  O   H1  H2  O   H1  H2  O   H1  H2  O   H1  H2  O   H1  H2  
O   H1  H2  O   H1  H2  O   H1  H2  O   H1  H2  O   H1  H2  O   H1  H2  O   H1  
H2  O   H1  H2  O   H1  H2  O   H1  H2  O   H1  H2  O   H1  H2  O   H1  H2  O   
H1  H2  O   H1  H2  O   H1  H2  O   H1  H2  O   H1  H2  O   H1  H2  O   H1  H2  
O   H1  H2  O   H1  H2  O   H1  H2  O   H1  H2  O   H1  H2  O   H1  H2  O   H1  
H2  O   H1  H2  O   H1  H2  O   H1  H2  O   H1  H2  O   H1  H2  O   H1  H2  O   
H1  H2  O   H1  H2  O   H1  H2  O   H1  H2  O   H1  H2  O   H1  H2  O   H1  H2  
O   H1  H2  O   H1  H2  O   H1  H2  O   H1  H2  O   H1  H2  O   H1  H2  O   H1  
H2  O   H1  H2  O   H1  H2  O   H1  H2  O   H1  H2  O   H1  H2  O   H1  H2  O   
H1  H2  O   H1  H2  O   H1  H2  O   H1  H2  O   H1  H2  O   H1  H2  O   H1  H2  
O   H1  H2  O   H1  H2  O   H1  H2  O   H1  H2  O   H1  H2  O   H1  H2  O   H1  
H2  O   H1  H2  O   H1  H2  O   H1  H2  O   H1  H2  O   H1  H2  O   H1  H2  O   
H1  H2  O   H1  H2  O   H1  H2  O   H1  H2  O   H1  H2  O   H1  H2  O   H1  H2  
O   H1  H2  O   H1  H2  O   H1  H2  O   H1  H2  O   H1  H2  O   H1  H2  O   H1  
H2  O   H1  H2  O   H1  H2  O   H1  H2  O   H1  H2  O   H1  H2  O   H1  H2  O   
H1  H2  O   H1  H2  O   H1  H2  O   H1  H2  O   H1  H2  O   H1  H2  O   H1  H2  
O   H1  H2  O   H1  H2  O   H1  H2  O   H1  H2  O   H1  H2  O   H1  H2  O   H1  
H2  O   H1  H2  O   H1  H2  O   H1  H2  O   H1  H2  O   H1  H2  O   H1  H2  O   
H1  H2  O   H1  H2  O   H1  H2  O   H1  H2  O   H1  H2  O   H1  H2  O   H1  H2  
O   H1  H2  O   H1  H2  O   H1  H2  O   H1  H2  O   H1  H2  O   H1  H2  O   H1  
H2  O   H1  H2  O   H1  H2  O   H1  H2  O   H1  H2  O   H1  H2  O   H1  H2  O   
H1  H2  O   H1  H2  O   H1  H2  O   H1  H2  O   H1  H2  O   H1  H2  O   H1  H2  
O   H1  H2  O   H1  H2  O   H1  H2  O   H1  H2  O   H1  H2  O   H1  H2  O   H1  
H2  O   H1  H2  O   H1  H2  O   H1  H2  O   H1  H2  O   H1  H2  O   H1  H2  O   
H1  H2  O   H1  H2  O   H1  H2  O   H1  H2  O   H1  H2  O   H1  H2  O   H1  H2  
O   H1  H2  O   H1  H2  O   H1  H2  O   H1  H2  O   H1  H2  O   H1  H2  O   H1  
H2  O   H1  H2  O   H1  H2  O   H1  H2  O   H1  H2  O   H1  H2  O   H1  H2  O   
H1  H2  O   H1  H2  O   H1  H2  O   H1  H2  O   H1  H2  O   H1  H2  O   H1  H2  
O   H1  H2  O   H1  H2  O   H1  H2  O   H1  H2  O   H1  H2  O   H1  H2  O   H1  
H2  O   H1  H2  O   H1  H2  O   H1  H2  O   H1  H2  O   H1  H2  O   H1  H2  O   
H1  H2  O   H1  H2  O   H1  H2  O   H1  H2  O   H1  H2  O   H1  H2  O   H1  H2  
O   H1  H2  O   H1  H2  O   H1  H2  O   H1  H2  O   H1  H2  O   H1  H2  O   H1  
H2  O   H1  H2  O   H1  H2  O   H1  H2  O   H1  H2  O   H1  H2  O   H1  H2  O   
H1  H2  O   H1  H2  O   H1  H2  O   H1  H2  O   H1  H2  O   H1  H2  O   H1  H2  
O   H1  H2  O   H1  H2  O   H1  H2  O   H1  H2  O   H1  H2  O   H1  H2  O   H1  
H2  O   H1  H2  O   H1  H2  O   H1  H2  O   H1  H2  O   H1  H2  O   H1  H2  O   
H1  H2  O   H1  H2  O   H1  H2  O   H1  H2  O   H1  H2  O   H1  H2  O   H1  H2  
O   H1  H2  O   H1  H2  O   H1  H2  O   H1  H2  O   H1  H2  O   H1  H2  O   H1  
H2  O   H1  H2  O   H1  H2  O   H1  H2  O   H1  H2  O   H1  H2  O   H1  H2  O   
H1  H2  O   H1  H2  O   H1  H2  O   H1  H2  O   H1  H2  O   H1  H2  O   H1  H2  
O   H1  H2  O   H1  H2  O   H1  H2  O   H1  H2  O   H1  H2  O   H1  H2  O   H1  
H2  O   H1  H2  O   H1  H2  O   H1  H2  O   H1  H2  O   H1  H2  O   H1  H2  O   
H1  H2  O   H1  H2  O   H1  H2  O   H1  H2  O   H1  H2  O   H1  H2  O   H1  H2  
O   H1  H2  O   H1  H2  O   H1  H2  O   H1  H2  O   H1  H2  O   H1  H2  O   H1  
H2  O   H1  H2  O   H1  H2  O   H1  H2  O   H1  H2  O   H1  H2  O   H1  H2  O   
H1  H2  O   H1  H2  O   H1  H2  O   H1  H2  O   H1  H2  O   H1  H2  O   H1  H2  
O   H1  H2  O   H1  H2  O   H1  H2  O   H1  H2  O   H1  H2  O   H1  H2  O   H1  
H2  O   H1  H2  O   H1  H2  O   H1  H2  O   H1  H2  O   H1  H2  O   H1  H2  O   
H1  H2  O   H1  H2  O   H1  H2  O   H1  H2  O   H1  H2  O   H1  H2  O   H1  H2  
O   H1  H2  O   H1  H2  O   H1  H2  O   H1  H2  O   H1  H2  O   H1  H2  O   H1  
H2  O   H1  H2  O   H1  H2  O   H1  H2  O   H1  H2  O   H1  H2  O   H1  H2  O   
H1  H2  O   H1  H2  O   H1  H2  O   H1  H2  O   H1  H2  O   H1  H2  O   H1  H2  
O   H1  H2  O   H1  H2  O   H1  H2  O   H1  H2  O   H1  H2  O   H1  H2  O   H1  
H2  O   H1  H2  O   H1  H2  O   H1  H2  O   H1  H2  O   H1  H2  O   H1  H2  O   
H1  H2  O   H1  H2  O   H1  H2  O   H1  H2  O   H1  H2  O   H1  H2  O   H1  H2  
O   H1  H2  O   H1  H2  O   H1  H2  O   H1  H2  O   H1  H2  O   H1  H2  O   H1  
H2  O   H1  H2  O   H1  H2  O   H1  H2  O   H1  H2  O   H1  H2  O   H1  H2  O   
H1  H2  O   H1  H2  O   H1  H2  O   H1  H2  O   H1  H2  O   H1  H2  O   H1  H2  
O   H1  H2  O   H1  H2  O   H1  H2  O   H1  H2  O   H1  H2  O   H1  H2  O   H1  
H2  O   H1  H2  O   H1  H2  O   H1  H2  O   H1  H2  O   H1  H2  O   H1  H2  O   
H1  H2  O   H1  H2  O   H1  H2  O   H1  H2  O   H1  H2  O   H1  H2  O   H1  H2  
O   H1  H2  O   H1  H2  O   H1  H2  O   H1  H2  O   H1  H2  O   H1  H2  O   H1  
H2  O   H1  H2  O   H1  H2  O   H1  H2  O   H1  H2  O   H1  H2  O   H1  H2  O   
H1  H2  O   H1  H2  O   H1  H2  O   H1  H2  O   H1  H2  O   H1  H2  O   H1  H2  
O   H1  H2  O   H1  H2  O   H1  H2  O   H1  H2  O   H1  H2  O   H1  H2  O   H1  
H2  O   H1  H2  O   H1  H2  O   H1  H2  O   H1  H2  O   H1  H2  O   H1  H2  O   
H1  H2  O   H1  H2  O   H1  H2  O   H1  H2  O   H1  H2  O   H1  H2  O   H1  H2  
O   H1  H2  O   H1  H2  O   H1  H2  O   H1  H2  O   H1  H2  O   H1  H2  O   H1  
H2  O   H1  H2  O   H1  H2  O   H1  H2  O   H1  H2  O   H1  H2  O   H1  H2  O   
H1  H2  O   H1  H2  O   H1  H2  O   H1  H2  O   H1  H2  O   H1  H2  O   H1  H2  
O   H1  H2  O   H1  H2  O   H1  H2  O   H1  H2  O   H1  H2  O   H1  H2  O   H1  
H2  O   H1  H2  O   H1  H2  O   H1  H2  O   H1  H2  O   H1  H2  O   H1  H2  O   
H1  H2  O   H1  H2  O   H1  H2  O   H1  H2  O   H1  H2  O   H1  H2  O   H1  H2  
O   H1  H2  O   H1  H2  O   H1  H2  O   H1  H2  O   H1  H2  O   H1  H2  O   H1  
H2  O   H1  H2  O   H1  H2  O   H1  H2  O   H1  H2  O   H1  H2  O   H1  H2  O   
H1  H2  O   H1  H2  O   H1  H2  O   H1  H2  O   H1  H2  O   H1  H2  O   H1  H2  
O   H1  H2  O   H1  H2  O   H1  H2  O   H1  H2  O   H1  H2  O   H1  H2  O   H1  
H2  O   H1  H2  O   H1  H2  O   H1  H2  O   H1  H2  O   H1  H2  O   H1  H2  O   
H1  H2  O   H1  H2  O   H1  H2  O   H1  H2  O   H1  H2  O   H1  H2  O   H1  H2  
O   H1  H2  O   H1  H2  O   H1  H2  O   H1  H2  O   H1  H2  O   H1  H2  O   H1  
H2  O   H1  H2  O   H1  H2  O   H1  H2  O   H1  H2  O   H1  H2  O   H1  H2  O   
H1  H2  O   H1  H2  O   H1  H2  O   H1  H2  O   H1  H2  O   H1  H2  O   H1  H2  
O   H1  H2  O   H1  H2  O   H1  H2  O   H1  H2  O   H1  H2  O   H1  H2  O   H1  
H2  O   H1  H2  O   H1  H2  O   H1  H2  O   H1  H2  O   H1  H2  O   H1  H2  O   
H1  H2  O   H1  H2  O   H1  H2  O   H1  H2  O   H1  H2  O   H1  H2  O   H1  H2  
O   H1  H2  O   H1  H2  O   H1  H2  O   H1  H2  O   H1  H2  O   H1  H2  O   H1  
H2  O   H1  H2  O   H1  H2  O   H1  H2  O   H1  H2  O   H1  H2  O   H1  H2  O   
H1  H2  O   H1  H2  O   H1  H2  O   H1  H2  O   H1  H2  O   H1  H2  O   H1  H2  
O   H1  H2  O   H1  H2  O   H1  H2  O   H1  H2  O   H1  H2  O   H1  H2  O   H1  
H2  O   H1  H2  O   H1  H2  O   H1  H2  O   H1  H2  O   H1  H2  O   H1  H2  O   
H1  H2  O   H1  H2  O   H1  H2  O   H1  H2  O   H1  H2  O   H1  H2  O   H1  H2  
O   H1  H2  O   H1  H2  O   H1  H2  O   H1  H2  O   H1  H2  O   H1  H2  O   H1  
H2  O   H1  H2  O   H1  H2  O   H1  H2  O   H1  H2  O   H1  H2  O   H1  H2  O   
H1  H2  O   H1  H2  O   H1  H2  O   H1  H2  O   H1  H2  O   H1  H2  O   H1  H2  
O   H1  H2  O   H1  H2  O   H1  H2  O   H1  H2  O   H1  H2  O   H1  H2  O   H1  
H2  O   H1  H2  O   H1  H2  O   H1  H2  O   H1  H2  O   H1  H2  O   H1  H2  O   
H1  H2  O   H1  H2  O   H1  H2  O   H1  H2  O   H1  H2  O   H1  H2  O   H1  H2  
O   H1  H2  O   H1  H2  O   H1  H2  O   H1  H2  O   H1  H2  O   H1  H2  O   H1  
H2  O   H1  H2  O   H1  H2  O   H1  H2  O   H1  H2  O   H1  H2  O   H1  H2  O   
H1  H2  O   H1  H2  O   H1  H2  O   H1  H2  O   H1  H2  O   H1  H2  O   H1  H2  
O   H1  H2  O   H1  H2  O   H1  H2  O   H1  H2  O   H1  H2  O   H1  H2  O   H1  
H2  O   H1  H2  O   H1  H2  O   H1  H2  O   H1  H2  O   H1  H2  O   H1  H2  O   
H1  H2  O   H1  H2  O   H1  H2  O   H1  H2  O   H1  H2  O   H1  H2  O   H1  H2  
O   H1  H2  O   H1  H2  O   H1  H2  O   H1  H2  O   H1  H2  O   H1  H2  O   H1  
H2  O   H1  H2  O   H1  H2  O   H1  H2  O   H1  H2  O   H1  H2  O   H1  H2  O   
H1  H2  O   H1  H2  O   H1  H2  O   H1  H2  O   H1  H2  O   H1  H2  O   H1  H2  
O   H1  H2  O   H1  H2  O   H1  H2  O   H1  H2  O   H1  H2  O   H1  H2  O   H1  
H2  O   H1  H2  O   H1  H2  O   H1  H2  O   H1  H2  O   H1  H2  O   H1  H2  O   
H1  H2  O   H1  H2  O   H1  H2  O   H1  H2  O   H1  H2  O   H1  H2  O   H1  H2  
O   H1  H2  O   H1  H2  O   H1  H2  O   H1  H2  O   H1  H2  O   H1  H2  O   H1  
H2  O   H1  H2  O   H1  H2  O   H1  H2  O   H1  H2  O   H1  H2  O   H1  H2  O   
H1  H2  O   H1  H2  O   H1  H2  O   H1  H2  O   H1  H2  O   H1  H2  O   H1  H2  
O   H1  H2  O   H1  H2  O   H1  H2  O   H1  H2  O   H1  H2  O   H1  H2  O   H1  
H2  O   H1  H2  O   H1  H2  O   H1  H2  O   H1  H2  O   H1  H2  O   H1  H2  O   
H1  H2  O   H1  H2  O   H1  H2  O   H1  H2  O   H1  H2  O   H1  H2  O   H1  H2  
O   H1  H2  O   H1  H2  O   H1  H2  O   H1  H2  O   H1  H2  O   H1  H2  O   H1  
H2  O   H1  H2  O   H1  H2  O   H1  H2  O   H1  H2  O   H1  H2  O   H1  H2  O   
H1  H2  O   H1  H2  O   H1  H2  O   H1  H2  O   H1  H2  O   H1  H2  O   H1  H2  
O   H1  H2  O   H1  H2  O   H1  H2  O   H1  H2  O   H1  H2  O   H1  H2  O   H1  
H2  O   H1  H2  O   H1  H2  O   H1  H2  O   H1  H2  O   H1  H2  O   H1  H2  O   
H1  H2  O   H1  H2  O   H1  H2  O   H1  H2  O   H1  H2  O   H1  H2  O   H1  H2  
O   H1  H2  O   H1  H2  O   H1  H2  O   H1  H2  O   H1  H2  O   H1  H2  O   H1  
H2  O   H1  H2  O   H1  H2  O   H1  H2  O   H1  H2  O   H1  H2  O   H1  H2  O   
H1  H2  O   H1  H2  O   H1  H2  O   H1  H2  O   H1  H2  O   H1  H2  O   H1  H2  
O   H1  H2  O   H1  H2  O   H1  H2  O   H1  H2  O   H1  H2  O   H1  H2  O   H1  
H2  O   H1  H2  O   H1  H2  O   H1  H2  O   H1  H2  O   H1  H2  O   H1  H2  O   
H1  H2  O   H1  H2  O   H1  H2  O   H1  H2  O   H1  H2  O   H1  H2  O   H1  H2  
O   H1  H2  O   H1  H2  O   H1  H2  O   H1  H2  O   H1  H2  O   H1  H2  O   H1  
H2  O   H1  H2  O   H1  H2  O   H1  H2  O   H1  H2  O   H1  H2  O   H1  H2  O   
H1  H2  O   H1  H2  O   H1  H2  O   H1  H2  O   H1  H2  O   H1  H2  O   H1  H2  
O   H1  H2  O   H1  H2  O   H1  H2  O   H1  H2  O   H1  H2  O   H1  H2  O   H1  
H2  O   H1  H2  O   H1  H2  O   H1  H2  O   H1  H2  O   H1  H2  O   H1  H2  O   
H1  H2  O   H1  H2  O   H1  H2  O   H1  H2  O   H1  H2  O   H1  H2  O   H1  H2  
O   H1  H2  O   H1  H2  O   H1  H2  O   H1  H2  O   H1  H2  O   H1  H2  O   H1  
H2  O   H1  H2  O   H1  H2  O   H1  H2  O   H1  H2  O   H1  H2  O   H1  H2  O   
H1  H2  O   H1  H2  O   H1  H2  O   H1  H2  O   H1  H2  O   H1  H2  O   H1  H2  
O   H1  H2  O   H1  H2  O   H1  H2  O   H1  H2  O   H1  H2  O   H1  H2  O   H1  
H2  O   H1  H2  O   H1  H2  O   H1  H2  O   H1  H2  O   H1  H2  O   H1  H2  O   
H1  H2  O   H1  H2  O   H1  H2  O   H1  H2  O   H1  H2  O   H1  H2  O   H1  H2  
O   H1  H2  O   H1  H2  O   H1  H2  O   H1  H2  O   H1  H2  O   H1  H2  O   H1  
H2  O   H1  H2  O   H1  H2  O   H1  H2  O   H1  H2  O   H1  H2  O   H1  H2  O   
H1  H2  O   H1  H2  O   H1  H2  O   H1  H2  O   H1  H2  O   H1  H2  O   H1  H2  
O   H1  H2  O   H1  H2  O   H1  H2  O   H1  H2  O   H1  H2  O   H1  H2  O   H1  
H2  O   H1  H2  O   H1  H2  O   H1  H2  O   H1  H2  O   H1  H2  O   H1  H2  O   
H1  H2  O   H1  H2  O   H1  H2  O   H1  H2  O   H1  H2  O   H1  H2  O   H1  H2  
O   H1  H2  O   H1  H2  O   H1  H2  O   H1  H2  O   H1  H2  O   H1  H2  O   H1  
H2  O   H1  H2  O   H1  H2  O   H1  H2  O   H1  H2  O   H1  H2  O   H1  H2  O   
H1  H2  O   H1  H2  O   H1  H2  O   H1  H2  O   H1  H2  O   H1  H2  O   H1  H2  
O   H1  H2  O   H1  H2  O   H1  H2  O   H1  H2  O   H1  H2  O   H1  H2  O   H1  
H2  O   H1  H2  O   H1  H2  O   H1  H2  O   H1  H2  O   H1  H2  O   H1  H2  O   
H1  H2  O   H1  H2  O   H1  H2  O   H1  H2  O   H1  H2  O   H1  H2  O   H1  H2  
O   H1  H2  O   H1  H2  O   H1  H2  O   H1  H2  O   H1  H2  O   H1  H2  O   H1  
H2  O   H1  H2  O   H1  H2  O   H1  H2  O   H1  H2  O   H1  H2  O   H1  H2  O   
H1  H2  O   H1  H2  O   H1  H2  O   H1  H2  O   H1  H2  O   H1  H2  O   H1  H2  
O   H1  H2  O   H1  H2  O   H1  H2  O   H1  H2  O   H1  H2  O   H1  H2  O   H1  
H2  O   H1  H2  O   H1  H2  O   H1  H2  O   H1  H2  O   H1  H2  O   H1  H2  O   
H1  H2  O   H1  H2  O   H1  H2  O   H1  H2  O   H1  H2  O   H1  H2  O   H1  H2  
O   H1  H2  O   H1  H2  O   H1  H2  O   H1  H2  O   H1  H2  O   H1  H2  O   H1  
H2  O   H1  H2  O   H1  H2  O   H1  H2  O   H1  H2  O   H1  H2  O   H1  H2  O   
H1  H2  O   H1  H2  O   H1  H2  O   H1  H2  O   H1  H2  O   H1  H2  O   H1  H2  
O   H1  H2  O   H1  H2  O   H1  H2  O   H1  H2  O   H1  H2  O   H1  H2  O   H1  
H2  O   H1  H2  O   H1  H2  O   H1  H2  O   H1  H2  O   H1  H2  O   H1  H2  O   
H1  H2  O   H1  H2  O   H1  H2  O   H1  H2  O   H1  H2  O   H1  H2  O   H1  H2  
O   H1  H2  O   H1  H2  O   H1  H2  O   H1  H2  O   H1  H2  O   H1  H2  O   H1  
H2  O   H1  H2  O   H1  H2  O   H1  H2  O   H1  H2  O   H1  H2  O   H1  H2  O   
H1  H2  O   H1  H2  O   H1  H2  O   H1  H2  O   H1  H2  O   H1  H2  O   H1  H2  
O   H1  H2  O   H1  H2  O   H1  H2  O   H1  H2  O   H1  H2  O   H1  H2  O   H1  
H2  O   H1  H2  O   H1  H2  O   H1  H2  O   H1  H2  O   H1  H2  O   H1  H2  O   
H1  H2  O   H1  H2  O   H1  H2  O   H1  H2  O   H1  H2  O   H1  H2  O   H1  H2  
O   H1  H2  O   H1  H2  O   H1  H2  O   H1  H2  O   H1  H2  O   H1  H2  O   H1  
H2  O   H1  H2  O   H1  H2  O   H1  H2  O   H1  H2  O   H1  H2  O   H1  H2  O   
H1  H2  O   H1  H2  O   H1  H2  O   H1  H2  O   H1  H2  O   H1  H2  O   H1  H2  
O   H1  H2  O   H1  H2  O   H1  H2  O   H1  H2  O   H1  H2  O   H1  H2  O   H1  
H2  O   H1  H2  O   H1  H2  O   H1  H2  O   H1  H2  O   H1  H2  O   H1  H2  O   
H1  H2  O   H1  H2  O   H1  H2  O   H1  H2  O   H1  H2  O   H1  H2  O   H1  H2  
O   H1  H2  O   H1  H2  O   H1  H2  O   H1  H2  O   H1  H2  O   H1  H2  O   H1  
H2  O   H1  H2  O   H1  H2  O   H1  H2  O   H1  H2  O   H1  H2  O   H1  H2  O   
H1  H2  O   H1  H2  O   H1  H2  O   H1  H2  O   H1  H2  O   H1  H2  O   H1  H2  
O   H1  H2  O   H1  H2  O   H1  H2  O   H1  H2  O   H1  H2  O   H1  H2  O   H1  
H2  O   H1  H2  O   H1  H2  O   H1  H2  O   H1  H2  O   H1  H2  O   H1  H2  O   
H1  H2  O   H1  H2  O   H1  H2  O   H1  H2  O   H1  H2  O   H1  H2  O   H1  H2  
O   H1  H2  O   H1  H2  O   H1  H2  O   H1  H2  O   H1  H2  O   H1  H2  O   H1  
H2  O   H1  H2  O   H1  H2  O   H1  H2  O   H1  H2  O   H1  H2  O   H1  H2  O   
H1  H2  O   H1  H2  O   H1  H2  O   H1  H2  O   H1  H2  O   H1  H2  O   H1  H2  
O   H1  H2  O   H1  H2  O   H1  H2  O   H1  H2  O   H1  H2  O   H1  H2  O   H1  
H2  O   H1  H2  O   H1  H2  O   H1  H2  O   H1  H2  O   H1  H2  O   H1  H2  O   
H1  H2  O   H1  H2  O   H1  H2  O   H1  H2  O   H1  H2  O   H1  H2  O   H1  H2  
O   H1  H2  O   H1  H2  O   H1  H2  O   H1  H2  O   H1  H2  O   H1  H2  O   H1  
H2  O   H1  H2  O   H1  H2  O   H1  H2  O   H1  H2  O   H1  H2  O   H1  H2  O   
H1  H2  O   H1  H2  O   H1  H2  O   H1  H2  O   H1  H2  O   H1  H2  O   H1  H2  
O   H1  H2  O   H1  H2  O   H1  H2  O   H1  H2  O   H1  H2  O   H1  H2  O   H1  
H2  O   H1  H2  O   H1  H2  O   H1  H2  O   H1  H2  O   H1  H2  O   H1  H2  O   
H1  H2  O   H1  H2  O   H1  H2  O   H1  H2  O   H1  H2  O   H1  H2  O   H1  H2  
O   H1  H2  O   H1  H2  O   H1  H2  O   H1  H2  O   H1  H2  O   H1  H2  O   H1  
H2  O   H1  H2  O   H1  H2  O   H1  H2  O   H1  H2  O   H1  H2  O   H1  H2  O   
H1  H2  O   H1  H2  O   H1  H2  O   H1  H2  O   H1  H2  O   H1  H2  O   H1  H2  
O   H1  H2  O   H1  H2  O   H1  H2  O   H1  H2  O   H1  H2  O   H1  H2  O   H1  
H2  O   H1  H2  O   H1  H2  O   H1  H2  O   H1  H2  O   H1  H2  O   H1  H2  O   
H1  H2  O   H1  H2  O   H1  H2  O   H1  H2  O   H1  H2  O   H1  H2  O   H1  H2  
O   H1  H2  O   H1  H2  O   H1  H2  O   H1  H2  O   H1  H2  O   H1  H2  O   H1  
H2  O   H1  H2  O   H1  H2  O   H1  H2  O   H1  H2  O   H1  H2  O   H1  H2  O   
H1  H2  O   H1  H2  O   H1  H2  O   H1  H2  O   H1  H2  O   H1  H2  O   H1  H2  
O   H1  H2  O   H1  H2  O   H1  H2  O   H1  H2  O   H1  H2  O   H1  H2  O   H1  
H2  O   H1  H2  O   H1  H2  O   H1  H2  O   H1  H2  O   H1  H2  O   H1  H2  O   
H1  H2  O   H1  H2  O   H1  H2  O   H1  H2  O   H1  H2  O   H1  H2  O   H1  H2  
O   H1  H2  O   H1  H2  O   H1  H2  O   H1  H2  O   H1  H2  O   H1  H2  O   H1  
H2  O   H1  H2  O   H1  H2  O   H1  H2  O   H1  H2  O   H1  H2  O   H1  H2  O   
H1  H2  O   H1  H2  O   H1  H2  O   H1  H2  O   H1  H2  O   H1  H2  O   H1  H2  
O   H1  H2  O   H1  H2  O   H1  H2  O   H1  H2  O   H1  H2  O   H1  H2  O   H1  
H2  O   H1  H2  O   H1  H2  O   H1  H2  O   H1  H2  O   H1  H2  O   H1  H2  O   
H1  H2  O   H1  H2  O   H1  H2  O   H1  H2  O   H1  H2  O   H1  H2  O   H1  H2  
O   H1  H2  O   H1  H2  O   H1  H2  O   H1  H2  O   H1  H2  O   H1  H2  O   H1  
H2  O   H1  H2  O   H1  H2  O   H1  H2  O   H1  H2  O   H1  H2  O   H1  H2  O   
H1  H2  O   H1  H2  O   H1  H2  O   H1  H2  O   H1  H2  O   H1  H2  O   H1  H2  
O   H1  H2  O   H1  H2  O   H1  H2  O   H1  H2  O   H1  H2  O   H1  H2  O   H1  
H2  O   H1  H2  O   H1  H2  O   H1  H2  O   H1  H2  O   H1  H2  O   H1  H2  O   
H1  H2  O   H1  H2  O   H1  H2  O   H1  H2  O   H1  H2  O   H1  H2  O   H1  H2  
O   H1  H2  O   H1  H2  O   H1  H2  O   H1  H2  O   H1  H2  O   H1  H2  O   H1  
H2  O   H1  H2  O   H1  H2  O   H1  H2  O   H1  H2  O   H1  H2  O   H1  H2  O   
H1  H2  O   H1  H2  O   H1  H2  O   H1  H2  O   H1  H2  O   H1  H2  O   H1  H2  
O   H1  H2  O   H1  H2  O   H1  H2  O   H1  H2  O   H1  H2  O   H1  H2  O   H1  
H2  O   H1  H2  O   H1  H2  O   H1  H2  O   H1  H2  O   H1  H2  O   H1  H2  O   
H1  H2  O   H1  H2  O   H1  H2  O   H1  H2  O   H1  H2  O   H1  H2  O   H1  H2  
O   H1  H2  O   H1  H2  O   H1  H2  O   H1  H2  O   H1  H2  O   H1  H2  O   H1  
H2  O   H1  H2  O   H1  H2  O   H1  H2  O   H1  H2  O   H1  H2  O   H1  H2  O   
H1  H2  O   H1  H2  O   H1  H2  O   H1  H2  O   H1  H2  O   H1  H2  O   H1  H2  
O   H1  H2  O   H1  H2  O   H1  H2  O   H1  H2  O   H1  H2  O   H1  H2  O   H1  
H2  O   H1  H2  O   H1  H2  O   H1  H2  O   H1  H2  O   H1  H2  O   H1  H2  O   
H1  H2  O   H1  H2  O   H1  H2  O   H1  H2  O   H1  H2  O   H1  H2  O   H1  H2  
O   H1  H2  O   H1  H2  O   H1  H2  O   H1  H2  O   H1  H2  O   H1  H2  O   H1  
H2  O   H1  H2  O   H1  H2  O   H1  H2  O   H1  H2  O   H1  H2  O   H1  H2  O   
H1  H2  O   H1  H2  O   H1  H2  O   H1  H2  O   H1  H2  O   H1  H2  O   H1  H2  
O   H1  H2  O   H1  H2  O   H1  H2  O   H1  H2  O   H1  H2  O   H1  H2  O   H1  
H2  O   H1  H2  O   H1  H2  O   H1  H2  O   H1  H2  O   H1  H2  O   H1  H2  O   
H1  H2  O   H1  H2  O   H1  H2  O   H1  H2  O   H1  H2  O   H1  H2  O   H1  H2  
O   H1  H2  O   H1  H2  O   H1  H2  O   H1  H2  O   H1  H2  O   H1  H2  O   H1  
H2  O   H1  H2  O   H1  H2  O   H1  H2  O   H1  H2  O   H1  H2  O   H1  H2  O   
H1  H2  O   H1  H2  O   H1  H2  O   H1  H2  O   H1  H2  O   H1  H2  O   H1  H2  
O   H1  H2  O   H1  H2  O   H1  H2  O   H1  H2  O   H1  H2  O   H1  H2  O   H1  
H2  O   H1  H2  O   H1  H2  O   H1  H2  O   H1  H2  O   H1  H2  O   H1  H2  O   
H1  H2  O   H1  H2  O   H1  H2  O   H1  H2  O   H1  H2  O   H1  H2  O   H1  H2  
O   H1  H2  O   H1  H2  O   H1  H2  O   H1  H2  O   H1  H2  O   H1  H2  O   H1  
H2  O   H1  H2  O   H1  H2  O   H1  H2  O   H1  H2  O   H1  H2  O   H1  H2  O   
H1  H2  O   H1  H2  O   H1  H2  O   H1  H2  O   H1  H2  O   H1  H2  O   H1  H2  
O   H1  H2  O   H1  H2  O   H1  H2  O   H1  H2  O   H1  H2  O   H1  H2  O   H1  
H2  O   H1  H2  O   H1  H2  O   H1  H2  O   H1  H2  O   H1  H2  O   H1  H2  O   
H1  H2  O   H1  H2  O   H1  H2  O   H1  H2  O   H1  H2  O   H1  H2  O   H1  H2  
O   H1  H2  O   H1  H2  O   H1  H2  O   H1  H2  O   H1  H2  O   H1  H2  O   H1  
H2  O   H1  H2  O   H1  H2  O   H1  H2  O   H1  H2  O   H1  H2  O   H1  H2  O   
H1  H2  O   H1  H2  O   H1  H2  O   H1  H2  O   H1  H2  O   H1  H2  O   H1  H2  
O   H1  H2  O   H1  H2  O   H1  H2  O   H1  H2  O   H1  H2  O   H1  H2  O   H1  
H2  O   H1  H2  O   H1  H2  O   H1  H2  O   H1  H2  O   H1  H2  O   H1  H2  O   
H1  H2  O   H1  H2  O   H1  H2  O   H1  H2  O   H1  H2  O   H1  H2  O   H1  H2  
O   H1  H2  O   H1  H2  O   H1  H2  O   H1  H2  O   H1  H2  O   H1  H2  O   H1  
H2  O   H1  H2  O   H1  H2  O   H1  H2  O   H1  H2  O   H1  H2  O   H1  H2  O   
H1  H2  O   H1  H2  O   H1  H2  O   H1  H2  O   H1  H2  O   H1  H2  O   H1  H2  
O   H1  H2  O   H1  H2  O   H1  H2  O   H1  H2  O   H1  H2  O   H1  H2  O   H1  
H2  O   H1  H2  O   H1  H2  O   H1  H2  O   H1  H2  O   H1  H2  O   H1  H2  O   
H1  H2  O   H1  H2  O   H1  H2  O   H1  H2  O   H1  H2  O   H1  H2  O   H1  H2  
O   H1  H2  O   H1  H2  O   H1  H2  O   H1  H2  O   H1  H2  O   H1  H2  O   H1  
H2  O   H1  H2  O   H1  H2  O   H1  H2  O   H1  H2  O   H1  H2  O   H1  H2  O   
H1  H2  O   H1  H2  O   H1  H2  O   H1  H2  O   H1  H2  O   H1  H2  O   H1  H2  
O   H1  H2  O   H1  H2  O   H1  H2  O   H1  H2  O   H1  H2  O   H1  H2  O   H1  
H2  O   H1  H2  O   H1  H2  O   H1  H2  O   H1  H2  O   H1  H2  O   H1  H2  O   
H1  H2  O   H1  H2  O   H1  H2  O   H1  H2  O   H1  H2  O   H1  H2  O   H1  H2  
O   H1  H2  O   H1  H2  O   H1  H2  O   H1  H2  O   H1  H2  O   H1  H2  O   H1  
H2  O   H1  H2  O   H1  H2  O   H1  H2  O   H1  H2  O   H1  H2  O   H1  H2  O   
H1  H2  O   H1  H2  O   H1  H2  O   H1  H2  O   H1  H2  O   H1  H2  O   H1  H2  
O   H1  H2  O   H1  H2  O   H1  H2  O   H1  H2  O   H1  H2  O   H1  H2  O   H1  
H2  O   H1  H2  O   H1  H2  O   H1  H2  O   H1  H2  O   H1  H2  O   H1  H2  O   
H1  H2  O   H1  H2  O   H1  H2  O   H1  H2  O   H1  H2  O   H1  H2  O   H1  H2  
O   H1  H2  O   H1  H2  O   H1  H2  O   H1  H2  O   H1  H2  O   H1  H2  O   H1  
H2  O   H1  H2  O   H1  H2  O   H1  H2  O   H1  H2  O   H1  H2  O   H1  H2  O   
H1  H2  O   H1  H2  O   H1  H2  O   H1  H2  O   H1  H2  O   H1  H2  O   H1  H2  
O   H1  H2  O   H1  H2  O   H1  H2  O   H1  H2  O   H1  H2  O   H1  H2  O   H1  
H2  O   H1  H2  O   H1  H2  O   H1  H2  O   H1  H2  O   H1  H2  O   H1  H2  O   
H1  H2  O   H1  H2  O   H1  H2  O   H1  H2  O   H1  H2  O   H1  H2  O   H1  H2  
O   H1  H2  O   H1  H2  O   H1  H2  O   H1  H2  O   H1  H2  O   H1  H2  O   H1  
H2  O   H1  H2  O   H1  H2  O   H1  H2  O   H1  H2  O   H1  H2  O   H1  H2  O   
H1  H2  O   H1  H2  O   H1  H2  O   H1  H2  O   H1  H2  O   H1  H2  O   H1  H2  
O   H1  H2  O   H1  H2  O   H1  H2  O   H1  H2  O   H1  H2  O   H1  H2  O   H1  
H2  O   H1  H2  O   H1  H2  O   H1  H2  O   H1  H2  O   H1  H2  O   H1  H2  O   
H1  H2  O   H1  H2  O   H1  H2  O   H1  H2  O   H1  H2  O   H1  H2  O   H1  H2  
O   H1  H2  O   H1  H2  O   H1  H2  O   H1  H2  O   H1  H2  O   H1  H2  O   H1  
H2  O   H1  H2  O   H1  H2  O   H1  H2  O   H1  H2  O   H1  H2  O   H1  H2  O   
H1  H2  O   H1  H2  O   H1  H2  O   H1  H2  O   H1  H2  O   H1  H2  O   H1  H2  
O   H1  H2  O   H1  H2  O   H1  H2  O   H1  H2  O   H1  H2  O   H1  H2  O   H1  
H2  O   H1  H2  O   H1  H2  O   H1  H2  O   H1  H2  O   H1  H2  O   H1  H2  O   
H1  H2  O   H1  H2  O   H1  H2  O   H1  H2  O   H1  H2  O   H1  H2  O   H1  H2  
O   H1  H2  O   H1  H2  O   H1  H2  O   H1  H2  O   H1  H2  O   H1  H2  O   H1  
H2  O   H1  H2  O   H1  H2  O   H1  H2  O   H1  H2  O   H1  H2  O   H1  H2  O   
H1  H2  O   H1  H2  O   H1  H2  O   H1  H2  O   H1  H2  O   H1  H2  O   H1  H2  
O   H1  H2  O   H1  H2  O   H1  H2  O   H1  H2  O   H1  H2  O   H1  H2  O   H1  
H2  O   H1  H2  O   H1  H2  O   H1  H2  O   H1  H2  O   H1  H2  O   H1  H2  O   
H1  H2  O   H1  H2  O   H1  H2  O   H1  H2  O   H1  H2  O   H1  H2  O   H1  H2  
O   H1  H2  O   H1  H2  O   H1  H2  O   H1  H2  O   H1  H2  O   H1  H2  O   H1  
H2  O   H1  H2  O   H1  H2  O   H1  H2  O   H1  H2  O   H1  H2  O   H1  H2  O   
H1  H2  O   H1  H2  O   H1  H2  O   H1  H2  O   H1  H2  O   H1  H2  O   H1  H2  
O   H1  H2  O   H1  H2  O   H1  H2  O   H1  H2  O   H1  H2  O   H1  H2  O   H1  
H2  O   H1  H2  O   H1  H2  O   H1  H2  O   H1  H2  O   H1  H2  O   H1  H2  O   
H1  H2  O   H1  H2  O   H1  H2  O   H1  H2  O   H1  H2  O   H1  H2  O   H1  H2  
O   H1  H2  O   H1  H2  O   H1  H2  O   H1  H2  O   H1  H2  O   H1  H2  O   H1  
H2  O   H1  H2  O   H1  H2  O   H1  H2  O   H1  H2  O   H1  H2  O   H1  H2  O   
H1  H2  O   H1  H2  O   H1  H2  O   H1  H2  O   H1  H2  O   H1  H2  O   H1  H2  
O   H1  H2  O   H1  H2  O   H1  H2  O   H1  H2  O   H1  H2  O   H1  H2  O   H1  
H2  O   H1  H2  O   H1  H2  O   H1  H2  O   H1  H2  O   H1  H2  O   H1  H2  O   
H1  H2  O   H1  H2  O   H1  H2  O   H1  H2  O   H1  H2  O   H1  H2  O   H1  H2  
O   H1  H2  O   H1  H2  O   H1  H2  O   H1  H2  O   H1  H2  O   H1  H2  O   H1  
H2  O   H1  H2  O   H1  H2  O   H1  H2  O   H1  H2  O   H1  H2  O   H1  H2  O   
H1  H2  O   H1  H2  O   H1  H2  O   H1  H2  O   H1  H2  O   H1  H2  O   H1  H2  
O   H1  H2  O   H1  H2  O   H1  H2  O   H1  H2  O   H1  H2  O   H1  H2  O   H1  
H2  O   H1  H2  O   H1  H2  O   H1  H2  O   H1  H2  O   H1  H2  O   H1  H2  O   
H1  H2  O   H1  H2  O   H1  H2  O   H1  H2  O   H1  H2  O   H1  H2  O   H1  H2  
O   H1  H2  O   H1  H2  O   H1  H2  O   H1  H2  O   H1  H2  O   H1  H2  O   H1  
H2  O   H1  H2  O   H1  H2  O   H1  H2  O   H1  H2  O   H1  H2  O   H1  H2  O   
H1  H2  O   H1  H2  O   H1  H2  O   H1  H2  O   H1  H2  O   H1  H2  O   H1  H2  
O   H1  H2  O   H1  H2  O   H1  H2  O   H1  H2  O   H1  H2  O   H1  H2  O   H1  
H2  O   H1  H2  O   H1  H2  O   H1  H2  O   H1  H2  O   H1  H2  O   H1  H2  O   
H1  H2  O   H1  H2  O   H1  H2  O   H1  H2  O   H1  H2  O   H1  H2  O   H1  H2  
O   H1  H2  O   H1  H2  O   H1  H2  O   H1  H2  O   H1  H2  O   H1  H2  O   H1  
H2  O   H1  H2  O   H1  H2  O   H1  H2  O   H1  H2  O   H1  H2  O   H1  H2  O   
H1  H2  O   H1  H2  O   H1  H2  O   H1  H2  O   H1  H2  O   H1  H2  O   H1  H2  
O   H1  H2  O   H1  H2  O   H1  H2  O   H1  H2  O   H1  H2  O   H1  H2  O   H1  
H2  O   H1  H2  O   H1  H2  O   H1  H2  O   H1  H2  O   H1  H2  O   H1  H2  O   
H1  H2  O   H1  H2  O   H1  H2  O   H1  H2  O   H1  H2  O   H1  H2  O   H1  H2  
O   H1  H2  O   H1  H2  O   H1  H2  O   H1  H2  O   H1  H2  O   H1  H2  O   H1  
H2  O   H1  H2  O   H1  H2  O   H1  H2  O   H1  H2  O   H1  H2  O   H1  H2  O   
H1  H2  O   H1  H2  O   H1  H2  O   H1  H2  O   H1  H2  O   H1  H2  O   H1  H2  
O   H1  H2  O   H1  H2  O   H1  H2  O   H1  H2  O   H1  H2  O   H1  H2  O   H1  
H2  O   H1  H2  O   H1  H2  O   H1  H2  O   H1  H2  O   H1  H2  O   H1  H2  O   
H1  H2  O   H1  H2  O   H1  H2  O   H1  H2  O   H1  H2  O   H1  H2  O   H1  H2  
O   H1  H2  O   H1  H2  O   H1  H2  O   H1  H2  O   H1  H2  O   H1  H2  O   H1  
H2  O   H1  H2  O   H1  H2  O   H1  H2  O   H1  H2  O   H1  H2  O   H1  H2  O   
H1  H2  O   H1  H2  O   H1  H2  O   H1  H2  O   H1  H2  O   H1  H2  O   H1  H2  
O   H1  H2  O   H1  H2  O   H1  H2  O   H1  H2  O   H1  H2  O   H1  H2  O   H1  
H2  O   H1  H2  O   H1  H2  O   H1  H2  O   H1  H2  O   H1  H2  O   H1  H2  O   
H1  H2  O   H1  H2  O   H1  H2  O   H1  H2  O   H1  H2  O   H1  H2  O   H1  H2  
O   H1  H2  O   H1  H2  O   H1  H2  O   H1  H2  O   H1  H2  O   H1  H2  O   H1  
H2  O   H1  H2  O   H1  H2  O   H1  H2  O   H1  H2  O   H1  H2  O   H1  H2  O   
H1  H2  O   H1  H2  O   H1  H2  O   H1  H2  O   H1  H2  O   H1  H2  O   H1  H2  
O   H1  H2  O   H1  H2  O   H1  H2  O   H1  H2  O   H1  H2  O   H1  H2  O   H1  
H2  O   H1  H2  O   H1  H2  O   H1  H2  O   H1  H2  O   H1  H2  O   H1  H2  O   
H1  H2  O   H1  H2  O   H1  H2  O   H1  H2  O   H1  H2  O   H1  H2  O   H1  H2  
O   H1  H2  O   H1  H2  O   H1  H2  O   H1  H2  O   H1  H2  O   H1  H2  O   H1  
H2  O   H1  H2  O   H1  H2  O   H1  H2  O   H1  H2  O   H1  H2  O   H1  H2  O   
H1  H2  O   H1  H2  O   H1  H2  O   H1  H2  O   H1  H2  O   H1  H2  O   H1  H2  
O   H1  H2  O   H1  H2  O   H1  H2  O   H1  H2  O   H1  H2  O   H1  H2  O   H1  
H2  O   H1  H2  O   H1  H2  O   H1  H2  O   H1  H2  O   H1  H2  O   H1  H2  O   
H1  H2  O   H1  H2  O   H1  H2  O   H1  H2  O   H1  H2  O   H1  H2  O   H1  H2  
O   H1  H2  O   H1  H2  O   H1  H2  O   H1  H2  O   H1  H2  O   H1  H2  O   H1  
H2  O   H1  H2  O   H1  H2  O   H1  H2  O   H1  H2  O   H1  H2  O   H1  H2  O   
H1  H2  O   H1  H2  O   H1  H2  O   H1  H2  O   H1  H2  O   H1  H2  O   H1  H2  
O   H1  H2  O   H1  H2  O   H1  H2  O   H1  H2  O   H1  H2  O   H1  H2  O   H1  
H2  O   H1  H2  O   H1  H2  O   H1  H2  O   H1  H2  O   H1  H2  O   H1  H2  O   
H1  H2  O   H1  H2  O   H1  H2  O   H1  H2  O   H1  H2  O   H1  H2  O   H1  H2  
O   H1  H2  O   H1  H2  O   H1  H2  O   H1  H2  O   H1  H2  O   H1  H2  O   H1  
H2  O   H1  H2  O   H1  H2  O   H1  H2  O   H1  H2  O   H1  H2  O   H1  H2  O   
H1  H2  O   H1  H2  O   H1  H2  O   H1  H2  O   H1  H2  O   H1  H2  O   H1  H2  
O   H1  H2  O   H1  H2  O   H1  H2  O   H1  H2  O   H1  H2  O   H1  H2  O   H1  
H2  O   H1  H2  O   H1  H2  O   H1  H2  O   H1  H2  O   H1  H2  O   H1  H2  O   
H1  H2  O   H1  H2  O   H1  H2  O   H1  H2  O   H1  H2  O   H1  H2  O   H1  H2  
O   H1  H2  O   H1  H2  O   H1  H2  O   H1  H2  O   H1  H2  O   H1  H2  O   H1  
H2  O   H1  H2  O   H1  H2  O   H1  H2  O   H1  H2  O   H1  H2  O   H1  H2  O   
H1  H2  O   H1  H2  O   H1  H2  O   H1  H2  O   H1  H2  O   H1  H2  O   H1  H2  
O   H1  H2  O   H1  H2  O   H1  H2  O   H1  H2  O   H1  H2  O   H1  H2  O   H1  
H2  O   H1  H2  O   H1  H2  O   H1  H2  O   H1  H2  O   H1  H2  O   H1  H2  O   
H1  H2  O   H1  H2  O   H1  H2  O   H1  H2  O   H1  H2  O   H1  H2  O   H1  H2  
O   H1  H2  O   H1  H2  O   H1  H2  O   H1  H2  O   H1  H2  O   H1  H2  O   H1  
H2  O   H1  H2  O   H1  H2  O   H1  H2  O   H1  H2  O   H1  H2  O   H1  H2  O   
H1  H2  O   H1  H2  O   H1  H2  O   H1  H2  O   H1  H2  O   H1  H2  O   H1  H2  
O   H1  H2  O   H1  H2  O   H1  H2  O   H1  H2  O   H1  H2  O   H1  H2  O   H1  
H2  O   H1  H2  O   H1  H2  O   H1  H2  O   H1  H2  O   H1  H2  O   H1  H2  O   
H1  H2  O   H1  H2  O   H1  H2  O   H1  H2  O   H1  H2  O   H1  H2  O   H1  H2  
O   H1  H2  O   H1  H2  O   H1  H2  O   H1  H2  O   H1  H2  O   H1  H2  O   H1  
H2  O   H1  H2  O   H1  H2  O   H1  H2  O   H1  H2  O   H1  H2  O   H1  H2  O   
H1  H2  O   H1  H2  O   H1  H2  O   H1  H2  O   H1  H2  O   H1  H2  O   H1  H2  
O   H1  H2  O   H1  H2  O   H1  H2  O   H1  H2  O   H1  H2  O   H1  H2  O   H1  
H2  O   H1  H2  O   H1  H2  O   H1  H2  O   H1  H2  O   H1  H2  O   H1  H2  O   
H1  H2  O   H1  H2  O   H1  H2  O   H1  H2  O   H1  H2  O   H1  H2  O   H1  H2  
O   H1  H2  O   H1  H2  O   H1  H2  O   H1  H2  O   H1  H2  O   H1  H2  O   H1  
H2  O   H1  H2  O   H1  H2  O   H1  H2  O   H1  H2  O   H1  H2  O   H1  H2  O   
H1  H2  O   H1  H2  O   H1  H2  O   H1  H2  O   H1  H2  O   H1  H2  O   H1  H2  
O   H1  H2  O   H1  H2  O   H1  H2  O   H1  H2  O   H1  H2  O   H1  H2  O   H1  
H2  O   H1  H2  O   H1  H2  O   H1  H2  O   H1  H2  O   H1  H2  O   H1  H2  O   
H1  H2  O   H1  H2  O   H1  H2  O   H1  H2  O   H1  H2  O   H1  H2  O   H1  H2  
O   H1  H2  O   H1  H2  O   H1  H2  O   H1  H2  O   H1  H2  O   H1  H2  O   H1  
H2  O   H1  H2  O   H1  H2  O   H1  H2  O   H1  H2  O   H1  H2  O   H1  H2  O   
H1  H2  O   H1  H2  O   H1  H2  O   H1  H2  O   H1  H2  O   H1  H2  O   H1  H2  
O   H1  H2  O   H1  H2  O   H1  H2  O   H1  H2  O   H1  H2  O   H1  H2  O   H1  
H2  O   H1  H2  O   H1  H2  O   H1  H2  O   H1  H2  O   H1  H2  O   H1  H2  O   
H1  H2  O   H1  H2  O   H1  H2  O   H1  H2  O   H1  H2  O   H1  H2  O   H1  H2  
O   H1  H2  O   H1  H2  O   H1  H2  O   H1  H2  O   H1  H2  O   H1  H2  O   H1  
H2  O   H1  H2  O   H1  H2  O   H1  H2  O   H1  H2  O   H1  H2  O   H1  H2  O   
H1  H2  O   H1  H2  O   H1  H2  O   H1  H2  O   H1  H2  O   H1  H2  O   H1  H2  
O   H1  H2  O   H1  H2  O   H1  H2  O   H1  H2  O   H1  H2  O   H1  H2  O   H1  
H2  O   H1  H2  O   H1  H2  O   H1  H2  O   H1  H2  O   H1  H2  O   H1  H2  O   
H1  H2  O   H1  H2  O   H1  H2  O   H1  H2  O   H1  H2  O   H1  H2  O   H1  H2  
O   H1  H2  O   H1  H2  O   H1  H2  O   H1  H2  O   H1  H2  O   H1  H2  O   H1  
H2  O   H1  H2  O   H1  H2  O   H1  H2  O   H1  H2  O   H1  H2  O   H1  H2  O   
H1  H2  O   H1  H2  O   H1  H2  O   H1  H2  O   H1  H2  O   H1  H2  O   H1  H2  
O   H1  H2  O   H1  H2  O   H1  H2  O   H1  H2  O   H1  H2  O   H1  H2  O   H1  
H2  O   H1  H2  O   H1  H2  O   H1  H2  O   H1  H2  O   H1  H2  O   H1  H2  O   
H1  H2  O   H1  H2  O   H1  H2  O   H1  H2  O   H1  H2  O   H1  H2  O   H1  H2  
O   H1  H2  O   H1  H2  O   H1  H2  O   H1  H2  O   H1  H2  O   H1  H2  O   H1  
H2  O   H1  H2  O   H1  H2  O   H1  H2  O   H1  H2  O   H1  H2  O   H1  H2  O   
H1  H2  O   H1  H2  O   H1  H2  O   H1  H2  O   H1  H2  O   H1  H2  O   H1  H2  
O   H1  H2  O   H1  H2  O   H1  H2  O   H1  H2  O   H1  H2  O   H1  H2  O   H1  
H2  O   H1  H2  O   H1  H2  O   H1  H2  O   H1  H2  O   H1  H2  O   H1  H2  O   
H1  H2  O   H1  H2  O   H1  H2  O   H1  H2  O   H1  H2  O   H1  H2  O   H1  H2  
O   H1  H2  O   H1  H2  O   H1  H2  O   H1  H2  O   H1  H2  O   H1  H2  O   H1  
H2  O   H1  H2  O   H1  H2  O   H1  H2  O   H1  H2  O   H1  H2  O   H1  H2  O   
H1  H2  O   H1  H2  O   H1  H2  O   H1  H2  O   H1  H2  O   H1  H2  O   H1  H2  
O   H1  H2  O   H1  H2  O   H1  H2  O   H1  H2  O   H1  H2  O   H1  H2  O   H1  
H2  O   H1  H2  O   H1  H2  O   H1  H2  O   H1  H2  O   H1  H2  O   H1  H2  O   
H1  H2  O   H1  H2  O   H1  H2  O   H1  H2  O   H1  H2  O   H1  H2  O   H1  H2  
O   H1  H2  O   H1  H2  O   H1  H2  O   H1  H2  O   H1  H2  O   H1  H2  O   H1  
H2  O   H1  H2  O   H1  H2  O   H1  H2  O   H1  H2  O   H1  H2  O   H1  H2  O   
H1  H2  O   H1  H2  O   H1  H2  O   H1  H2  O   H1  H2  O   H1  H2  O   H1  H2  
O   H1  H2  O   H1  H2  O   H1  H2  O   H1  H2  O   H1  H2  O   H1  H2  O   H1  
H2  O   H1  H2  O   H1  H2  O   H1  H2  O   H1  H2  O   H1  H2  O   H1  H2  O   
H1  H2  O   H1  H2  O   H1  H2  O   H1  H2  O   H1  H2  O   H1  H2  O   H1  H2  
O   H1  H2  O   H1  H2  O   H1  H2  O   H1  H2  O   H1  H2  O   H1  H2  O   H1  
H2  O   H1  H2  O   H1  H2  O   H1  H2  O   H1  H2  O   H1  H2  O   H1  H2  O   
H1  H2  O   H1  H2  O   H1  H2  O   H1  H2  O   H1  H2  O   H1  H2  O   H1  H2  
O   H1  H2  O   H1  H2  O   H1  H2  O   H1  H2  O   H1  H2  O   H1  H2  O   H1  
H2  O   H1  H2  O   H1  H2  O   H1  H2  O   H1  H2  O   H1  H2  O   H1  H2  O   
H1  H2  O   H1  H2  O   H1  H2  O   H1  H2  O   H1  H2  O   H1  H2  O   H1  H2  
O   H1  H2  O   H1  H2  O   H1  H2  O   H1  H2  O   H1  H2  O   H1  H2  O   H1  
H2  O   H1  H2  O   H1  H2  O   H1  H2  O   H1  H2  O   H1  H2  O   H1  H2  O   
H1  H2  O   H1  H2  O   H1  H2  O   H1  H2  O   H1  H2  O   H1  H2  O   H1  H2  
O   H1  H2  O   H1  H2  O   H1  H2  O   H1  H2  O   H1  H2  O   H1  H2  O   H1  
H2  O   H1  H2  O   H1  H2  O   H1  H2  O   H1  H2  O   H1  H2  O   H1  H2  O   
H1  H2  O   H1  H2  O   H1  H2  O   H1  H2  O   H1  H2  O   H1  H2  O   H1  H2  
O   H1  H2  O   H1  H2  O   H1  H2  O   H1  H2  O   H1  H2  O   H1  H2  O   H1  
H2  O   H1  H2  O   H1  H2  O   H1  H2  O   H1  H2  O   H1  H2  O   H1  H2  O   
H1  H2  O   H1  H2  O   H1  H2  O   H1  H2  O   H1  H2  O   H1  H2  O   H1  H2  
O   H1  H2  O   H1  H2  O   H1  H2  O   H1  H2  O   H1  H2  O   H1  H2  O   H1  
H2  O   H1  H2  O   H1  H2  O   H1  H2  O   H1  H2  O   H1  H2  O   H1  H2  O   
H1  H2  O   H1  H2  O   H1  H2  O   H1  H2  O   H1  H2  O   H1  H2  O   H1  H2  
O   H1  H2  O   H1  H2  O   H1  H2  O   H1  H2  O   H1  H2  O   H1  H2  O   H1  
H2  O   H1  H2  O   H1  H2  O   H1  H2  O   H1  H2  O   H1  H2  O   H1  H2  O   
H1  H2  O   H1  H2  O   H1  H2  O   H1  H2  O   H1  H2  O   H1  H2  O   H1  H2  
O   H1  H2  O   H1  H2  O   H1  H2  O   H1  H2  O   H1  H2  O   H1  H2  O   H1  
H2  O   H1  H2  O   H1  H2  O   H1  H2  O   H1  H2  O   H1  H2  O   H1  H2  O   
H1  H2  O   H1  H2  O   H1  H2  O   H1  H2  O   H1  H2  O   H1  H2  O   H1  H2  
O   H1  H2  O   H1  H2  O   H1  H2  O   H1  H2  O   H1  H2  O   H1  H2  O   H1  
H2  O   H1  H2  O   H1  H2  O   H1  H2  O   H1  H2  O   H1  H2  O   H1  H2  O   
H1  H2  O   H1  H2  O   H1  H2  O   H1  H2  O   H1  H2  O   H1  H2  O   H1  H2  
O   H1  H2  O   H1  H2  O   H1  H2  O   H1  H2  O   H1  H2  O   H1  H2  O   H1  
H2  O   H1  H2  O   H1  H2  O   H1  H2  O   H1  H2  O   H1  H2  O   H1  H2  O   
H1  H2  O   H1  H2  O   H1  H2  O   H1  H2  O   H1  H2  O   H1  H2  O   H1  H2  
O   H1  H2  O   H1  H2  O   H1  H2  O   H1  H2  O   H1  H2  O   H1  H2  O   H1  
H2  O   H1  H2  O   H1  H2  O   H1  H2  O   H1  H2  O   H1  H2  O   H1  H2  O   
H1  H2  O   H1  H2  O   H1  H2  O   H1  H2  O   H1  H2  O   H1  H2  O   H1  H2  
O   H1  H2  O   H1  H2  O   H1  H2  O   H1  H2  O   H1  H2  O   H1  H2  O   H1  
H2  O   H1  H2  O   H1  H2  O   H1  H2  O   H1  H2  O   H1  H2  O   H1  H2  O   
H1  H2  O   H1  H2  O   H1  H2  O   H1  H2  O   H1  H2  O   H1  H2  O   H1  H2  
O   H1  H2  O   H1  H2  O   H1  H2  O   H1  H2  O   H1  H2  O   H1  H2  O   H1  
H2  O   H1  H2  O   H1  H2  O   H1  H2  O   H1  H2  O   H1  H2  O   H1  H2  O   
H1  H2  O   H1  H2  O   H1  H2  O   H1  H2  O   H1  H2  O   H1  H2  O   H1  H2  
O   H1  H2  O   H1  H2  O   H1  H2  O   H1  H2  O   H1  H2  O   H1  H2  O   H1  
H2  O   H1  H2  O   H1  H2  O   H1  H2  O   H1  H2  O   H1  H2  O   H1  H2  O   
H1  H2  O   H1  H2  O   H1  H2  O   H1  H2  O   H1  H2  O   H1  H2  O   H1  H2  
O   H1  H2  O   H1  H2  O   H1  H2  O   H1  H2  O   H1  H2  O   H1  H2  O   H1  
H2  O   H1  H2  O   H1  H2  O   H1  H2  O   H1  H2  O   H1  H2  O   H1  H2  O   
H1  H2  O   H1  H2  O   H1  H2  O   H1  H2  O   H1  H2  O   H1  H2  O   H1  H2  
O   H1  H2  O   H1  H2  O   H1  H2  O   H1  H2  O   H1  H2  O   H1  H2  O   H1  
H2  O   H1  H2  O   H1  H2  O   H1  H2  O   H1  H2  O   H1  H2  O   H1  H2  O   
H1  H2  O   H1  H2  O   H1  H2  O   H1  H2  O   H1  H2  O   H1  H2  O   H1  H2  
O   H1  H2  O   H1  H2  O   H1  H2  O   H1  H2  O   H1  H2  O   H1  H2  O   H1  
H2  O   H1  H2  O   H1  H2  O   H1  H2  O   H1  H2  O   H1  H2  O   H1  H2  O   
H1  H2  O   H1  H2  O   H1  H2  O   H1  H2  O   H1  H2  O   H1  H2  O   H1  H2  
O   H1  H2  O   H1  H2  O   H1  H2  O   H1  H2  O   H1  H2  O   H1  H2  O   H1  
H2  O   H1  H2  O   H1  H2  O   H1  H2  O   H1  H2  O   H1  H2  O   H1  H2  O   
H1  H2  O   H1  H2  O   H1  H2  O   H1  H2  O   H1  H2  O   H1  H2  O   H1  H2  
O   H1  H2  O   H1  H2  O   H1  H2  O   H1  H2  O   H1  H2  O   H1  H2  O   H1  
H2  O   H1  H2  O   H1  H2  O   H1  H2  O   H1  H2  O   H1  H2  O   H1  H2  O   
H1  H2  O   H1  H2  O   H1  H2  O   H1  H2  O   H1  H2  O   H1  H2  O   H1  H2  
O   H1  H2  O   H1  H2  O   H1  H2  O   H1  H2  O   H1  H2  O   H1  H2  O   H1  
H2  O   H1  H2  O   H1  H2  O   H1  H2  O   H1  H2  O   H1  H2  O   H1  H2  O   
H1  H2  O   H1  H2  O   H1  H2  O   H1  H2  O   H1  H2  O   H1  H2  O   H1  H2  
O   H1  H2  O   H1  H2  O   H1  H2  O   H1  H2  O   H1  H2  O   H1  H2  O   H1  
H2  O   H1  H2  O   H1  H2  O   H1  H2  O   H1  H2  O   H1  H2  O   H1  H2  O   
H1  H2  O   H1  H2  O   H1  H2  O   H1  H2  O   H1  H2  O   H1  H2  O   H1  H2  
O   H1  H2  O   H1  H2  O   H1  H2  O   H1  H2  O   H1  H2  O   H1  H2  O   H1  
H2  O   H1  H2  O   H1  H2  O   H1  H2  O   H1  H2  O   H1  H2  O   H1  H2  O   
H1  H2  O   H1  H2  O   H1  H2  O   H1  H2  O   H1  H2  O   H1  H2  O   H1  H2  
O   H1  H2  O   H1  H2  O   H1  H2  O   H1  H2  O   H1  H2  O   H1  H2  O   H1  
H2  O   H1  H2  O   H1  H2  O   H1  H2  O   H1  H2  O   H1  H2  O   H1  H2  O   
H1  H2  O   H1  H2  O   H1  H2  O   H1  H2  O   H1  H2  O   H1  H2  O   H1  H2  
O   H1  H2  O   H1  H2  O   H1  H2  O   H1  H2  O   H1  H2  O   H1  H2  O   H1  
H2  O   H1  H2  O   H1  H2  O   H1  H2  O   H1  H2  O   H1  H2  O   H1  H2  O   
H1  H2  O   H1  H2  O   H1  H2  O   H1  H2  O   H1  H2  O   H1  H2  O   H1  H2  
O   H1  H2  O   H1  H2  O   H1  H2  O   H1  H2  O   H1  H2  O   H1  H2  O   H1  
H2  O   H1  H2  O   H1  H2  O   H1  H2  O   H1  H2  O   H1  H2  O   H1  H2  O   
H1  H2  O   H1  H2  O   H1  H2  O   H1  H2  O   H1  H2  O   H1  H2  O   H1  H2  
O   H1  H2  O   H1  H2  O   H1  H2  O   H1  H2  O   H1  H2  O   H1  H2  O   H1  
H2  O   H1  H2  O   H1  H2  O   H1  H2  O   H1  H2  O   H1  H2  O   H1  H2  O   
H1  H2  O   H1  H2  O   H1  H2  O   H1  H2  O   H1  H2  O   H1  H2  O   H1  H2  
O   H1  H2  O   H1  H2  O   H1  H2  O   H1  H2  O   H1  H2  O   H1  H2  O   H1  
H2  O   H1  H2  O   H1  H2  O   H1  H2  O   H1  H2  O   H1  H2  O   H1  H2  O   
H1  H2  O   H1  H2  O   H1  H2  O   H1  H2  O   H1  H2  O   H1  H2  O   H1  H2  
O   H1  H2  O   H1  H2  O   H1  H2  O   H1  H2  O   H1  H2  O   H1  H2  O   H1  
H2  O   H1  H2  O   H1  H2  O   H1  H2  O   H1  H2  O   H1  H2  O   H1  H2  O   
H1  H2  O   H1  H2  O   H1  H2  O   H1  H2  O   H1  H2  O   H1  H2  O   H1  H2  
O   H1  H2  O   H1  H2  O   H1  H2  O   H1  H2  O   H1  H2  O   H1  H2  O   H1  
H2  O   H1  H2  O   H1  H2  O   H1  H2  O   H1  H2  O   H1  H2  O   H1  H2  O   
H1  H2  O   H1  H2  O   H1  H2  O   H1  H2  O   H1  H2  O   H1  H2  O   H1  H2  
O   H1  H2  O   H1  H2  O   H1  H2  O   H1  H2  O   H1  H2  O   H1  H2  O   H1  
H2  O   H1  H2  O   H1  H2  O   H1  H2  O   H1  H2  O   H1  H2  O   H1  H2  O   
H1  H2  O   H1  H2  O   H1  H2  O   H1  H2  O   H1  H2  O   H1  H2  O   H1  H2  
O   H1  H2  O   H1  H2  O   H1  H2  O   H1  H2  O   H1  H2  O   H1  H2  O   H1  
H2  O   H1  H2  O   H1  H2  O   H1  H2  O   H1  H2  O   H1  H2  O   H1  H2  O   
H1  H2  O   H1  H2  O   H1  H2  O   H1  H2  O   H1  H2  O   H1  H2  O   H1  H2  
O   H1  H2  O   H1  H2  O   H1  H2  O   H1  H2  O   H1  H2  O   H1  H2  O   H1  
H2  O   H1  H2  O   H1  H2  O   H1  H2  O   H1  H2  O   H1  H2  O   H1  H2  O   
H1  H2  O   H1  H2  O   H1  H2  O   H1  H2  O   H1  H2  O   H1  H2  O   H1  H2  
O   H1  H2  O   H1  H2  O   H1  H2  O   H1  H2  O   H1  H2  O   H1  H2  O   H1  
H2  O   H1  H2  O   H1  H2  O   H1  H2  O   H1  H2  O   H1  H2  O   H1  H2  O   
H1  H2  O   H1  H2  O   H1  H2  O   H1  H2  O   H1  H2  O   H1  H2  O   H1  H2  
O   H1  H2  O   H1  H2  O   H1  H2  O   H1  H2  O   H1  H2  O   H1  H2  O   H1  
H2  O   H1  H2  O   H1  H2  O   H1  H2  O   H1  H2  O   H1  H2  O   H1  H2  O   
H1  H2  O   H1  H2  O   H1  H2  O   H1  H2  O   H1  H2  O   H1  H2  O   H1  H2  
O   H1  H2  O   H1  H2  O   H1  H2  O   H1  H2  O   H1  H2  O   H1  H2  O   H1  
H2  O   H1  H2  O   H1  H2  O   H1  H2  O   H1  H2  O   H1  H2  O   H1  H2  O   
H1  H2  O   H1  H2  O   H1  H2  O   H1  H2  O   H1  H2  O   H1  H2  O   H1  H2  
O   H1  H2  O   H1  H2  O   H1  H2  O   H1  H2  O   H1  H2  O   H1  H2  O   H1  
H2  O   H1  H2  O   H1  H2  O   H1  H2  O   H1  H2  O   H1  H2  O   H1  H2  O   
H1  H2  O   H1  H2  O   H1  H2  O   H1  H2  O   H1  H2  O   H1  H2  O   H1  H2  
O   H1  H2  O   H1  H2  O   H1  H2  O   H1  H2  O   H1  H2  O   H1  H2  O   H1  
H2  O   H1  H2  O   H1  H2  O   H1  H2  O   H1  H2  O   H1  H2  O   H1  H2  O   
H1  H2  O   H1  H2  O   H1  H2  O   H1  H2  O   H1  H2  O   H1  H2  O   H1  H2  
O   H1  H2  O   H1  H2  O   H1  H2  O   H1  H2  O   H1  H2  O   H1  H2  O   H1  
H2  O   H1  H2  O   H1  H2  O   H1  H2  O   H1  H2  O   H1  H2  O   H1  H2  O   
H1  H2  O   H1  H2  O   H1  H2  O   H1  H2  O   H1  H2  O   H1  H2  O   H1  H2  
O   H1  H2  O   H1  H2  O   H1  H2  O   H1  H2  O   H1  H2  O   H1  H2  O   H1  
H2  O   H1  H2  O   H1  H2  O   H1  H2  O   H1  H2  O   H1  H2  O   H1  H2  O   
H1  H2  O   H1  H2  O   H1  H2  O   H1  H2  O   H1  H2  O   H1  H2  O   H1  H2  
O   H1  H2  O   H1  H2  O   H1  H2  O   H1  H2  O   H1  H2  O   H1  H2  O   H1  
H2  O   H1  H2  O   H1  H2  O   H1  H2  O   H1  H2  O   H1  H2  O   H1  H2  O   
H1  H2  O   H1  H2  O   H1  H2  O   H1  H2  O   H1  H2  O   H1  H2  O   H1  H2  
O   H1  H2  O   H1  H2  O   H1  H2  O   H1  H2  O   H1  H2  O   H1  H2  O   H1  
H2  O   H1  H2  O   H1  H2  O   H1  H2  O   H1  H2  O   H1  H2  O   H1  H2  O   
H1  H2  O   H1  H2  O   H1  H2  O   H1  H2  O   H1  H2  O   H1  H2  O   H1  H2  
O   H1  H2  O   H1  H2  O   H1  H2  O   H1  H2  O   H1  H2  O   H1  H2  O   H1  
H2  O   H1  H2  O   H1  H2  O   H1  H2  O   H1  H2  O   H1  H2  O   H1  H2  O   
H1  H2  O   H1  H2  O   H1  H2  O   H1  H2  O   H1  H2  O   H1  H2  O   H1  H2  
O   H1  H2  O   H1  H2  O   H1  H2  O   H1  H2  O   H1  H2  O   H1  H2  O   H1  
H2  O   H1  H2  O   H1  H2  O   H1  H2  O   H1  H2  O   H1  H2  O   H1  H2  O   
H1  H2  O   H1  H2  O   H1  H2  O   H1  H2  O   H1  H2  O   H1  H2  O   H1  H2  
O   H1  H2  O   H1  H2  O   H1  H2  O   H1  H2  O   H1  H2  O   H1  H2  O   H1  
H2  O   H1  H2  O   H1  H2  O   H1  H2  O   H1  H2  O   H1  H2  O   H1  H2  O   
H1  H2  O   H1  H2  O   H1  H2  O   H1  H2  O   H1  H2  O   H1  H2  O   H1  H2  
O   H1  H2  O   H1  H2  O   H1  H2  O   H1  H2  O   H1  H2  O   H1  H2  O   H1  
H2  O   H1  H2  O   H1  H2  O   H1  H2  O   H1  H2  O   H1  H2  O   H1  H2  O   
H1  H2  O   H1  H2  O   H1  H2  O   H1  H2  O   H1  H2  O   H1  H2  O   H1  H2  
O   H1  H2  O   H1  H2  O   H1  H2  O   H1  H2  O   H1  H2  O   H1  H2  O   H1  
H2  O   H1  H2  O   H1  H2  O   H1  H2  O   H1  H2  O   H1  H2  O   H1  H2  O   
H1  H2  O   H1  H2  O   H1  H2  O   H1  H2  O   H1  H2  O   H1  H2  O   H1  H2  
O   H1  H2  O   H1  H2  O   H1  H2  O   H1  H2  O   H1  H2  O   H1  H2  O   H1  
H2  O   H1  H2  O   H1  H2  O   H1  H2  O   H1  H2  O   H1  H2  O   H1  H2  O   
H1  H2  O   H1  H2  O   H1  H2  O   H1  H2  O   H1  H2  O   H1  H2  O   H1  H2  
O   H1  H2  O   H1  H2  O   H1  H2  O   H1  H2  O   H1  H2  O   H1  H2  O   H1  
H2  O   H1  H2  O   H1  H2  O   H1  H2  O   H1  H2  O   H1  H2  O   H1  H2  O   
H1  H2  O   H1  H2  O   H1  H2  O   H1  H2  O   H1  H2  O   H1  H2  O   H1  H2  
O   H1  H2  O   H1  H2  O   H1  H2  O   H1  H2  O   H1  H2  O   H1  H2  O   H1  
H2  O   H1  H2  O   H1  H2  O   H1  H2  O   H1  H2  O   H1  H2  O   H1  H2  O   
H1  H2  O   H1  H2  O   H1  H2  O   H1  H2  O   H1  H2  O   H1  H2  O   H1  H2  
O   H1  H2  O   H1  H2  O   H1  H2  O   H1  H2  O   H1  H2  O   H1  H2  O   H1  
H2  O   H1  H2  O   H1  H2  O   H1  H2  O   H1  H2  O   H1  H2  O   H1  H2  O   
H1  H2  O   H1  H2  O   H1  H2  O   H1  H2  O   H1  H2  O   H1  H2  O   H1  H2  
O   H1  H2  O   H1  H2  O   H1  H2  O   H1  H2  O   H1  H2  O   H1  H2  O   H1  
H2  O   H1  H2  O   H1  H2  O   H1  H2  O   H1  H2  O   H1  H2  O   H1  H2  O   
H1  H2  O   H1  H2  O   H1  H2  O   H1  H2  O   H1  H2  O   H1  H2  O   H1  H2  
O   H1  H2  O   H1  H2  O   H1  H2  O   H1  H2  O   H1  H2  O   H1  H2  O   H1  
H2  O   H1  H2  O   H1  H2  O   H1  H2  O   H1  H2  O   H1  H2  O   H1  H2  O   
H1  H2  O   H1  H2  O   H1  H2  O   H1  H2  O   H1  H2  O   H1  H2  O   H1  H2  
O   H1  H2  O   H1  H2  O   H1  H2  O   H1  H2  O   H1  H2  O   H1  H2  O   H1  
H2  O   H1  H2  O   H1  H2  O   H1  H2  O   H1  H2  O   H1  H2  O   H1  H2  O   
H1  H2  O   H1  H2  O   H1  H2  O   H1  H2  O   H1  H2  O   H1  H2  O   H1  H2  
O   H1  H2  O   H1  H2  O   H1  H2  O   H1  H2  O   H1  H2  O   H1  H2  O   H1  
H2  O   H1  H2  O   H1  H2  O   H1  H2  O   H1  H2  O   H1  H2  O   H1  H2  O   
H1  H2  O   H1  H2  O   H1  H2  O   H1  H2  O   H1  H2  O   H1  H2  O   H1  H2  
O   H1  H2  O   H1  H2  O   H1  H2  O   H1  H2  O   H1  H2  O   H1  H2  O   H1  
H2  O   H1  H2  O   H1  H2  O   H1  H2  O   H1  H2  O   H1  H2  O   H1  H2  O   
H1  H2  O   H1  H2  O   H1  H2  O   H1  H2  O   H1  H2  O   H1  H2  O   H1  H2  
O   H1  H2  O   H1  H2  O   H1  H2  O   H1  H2  O   H1  H2  O   H1  H2  O   H1  
H2  O   H1  H2  O   H1  H2  O   H1  H2  O   H1  H2  O   H1  H2  O   H1  H2  O   
H1  H2  O   H1  H2  O   H1  H2  O   H1  H2  O   H1  H2  O   H1  H2  O   H1  H2  
O   H1  H2  O   H1  H2  O   H1  H2  O   H1  H2  O   H1  H2  O   H1  H2  O   H1  
H2  O   H1  H2  O   H1  H2  O   H1  H2  O   H1  H2  O   H1  H2  O   H1  H2  O   
H1  H2  O   H1  H2  O   H1  H2  O   H1  H2  O   H1  H2  O   H1  H2  O   H1  H2  
O   H1  H2  O   H1  H2  O   H1  H2  O   H1  H2  O   H1  H2  O   H1  H2  O   H1  
H2  O   H1  H2  O   H1  H2  O   H1  H2  O   H1  H2  O   H1  H2  O   H1  H2  O   
H1  H2  O   H1  H2  O   H1  H2  O   H1  H2  O   H1  H2  O   H1  H2  O   H1  H2  
O   H1  H2  O   H1  H2  O   H1  H2  O   H1  H2  O   H1  H2  O   H1  H2  O   H1  
H2  O   H1  H2  O   H1  H2  O   H1  H2  O   H1  H2  O   H1  H2  O   H1  H2  O   
H1  H2  O   H1  H2  O   H1  H2  O   H1  H2  O   H1  H2  O   H1  H2  O   H1  H2  
O   H1  H2  O   H1  H2  O   H1  H2  O   H1  H2  O   H1  H2  O   H1  H2  O   H1  
H2  O   H1  H2  O   H1  H2  O   H1  H2  O   H1  H2  O   H1  H2  O   H1  H2  O   
H1  H2  O   H1  H2  O   H1  H2  O   H1  H2  O   H1  H2  O   H1  H2  O   H1  H2  
O   H1  H2  O   H1  H2  O   H1  H2  O   H1  H2  O   H1  H2  O   H1  H2  O   H1  
H2  O   H1  H2  O   H1  H2  O   H1  H2  O   H1  H2  O   H1  H2  O   H1  H2  O   
H1  H2  O   H1  H2  O   H1  H2  O   H1  H2  O   H1  H2  O   H1  H2  O   H1  H2  
O   H1  H2  O   H1  H2  O   H1  H2  O   H1  H2  O   H1  H2  O   H1  H2  O   H1  
H2  O   H1  H2  O   H1  H2  O   H1  H2  O   H1  H2  O   H1  H2  O   H1  H2  O   
H1  H2  O   H1  H2  O   H1  H2  O   H1  H2  O   H1  H2  O   H1  H2  O   H1  H2  
O   H1  H2  O   H1  H2  O   H1  H2  O   H1  H2  O   H1  H2  O   H1  H2  O   H1  
H2  O   H1  H2  O   H1  H2  O   H1  H2  O   H1  H2  O   H1  H2  O   H1  H2  O   
H1  H2  O   H1  H2  O   H1  H2  O   H1  H2  O   H1  H2  O   H1  H2  O   H1  H2  
O   H1  H2  O   H1  H2  O   H1  H2  O   H1  H2  O   H1  H2  O   H1  H2  O   H1  
H2  O   H1  H2  O   H1  H2  O   H1  H2  O   H1  H2  O   H1  H2  O   H1  H2  O   
H1  H2  O   H1  H2  O   H1  H2  O   H1  H2  O   H1  H2  O   H1  H2  O   H1  H2  
O   H1  H2  O   H1  H2  O   H1  H2  O   H1  H2  O   H1  H2  O   H1  H2  O   H1  
H2  O   H1  H2  O   H1  H2  O   H1  H2  O   H1  H2  O   H1  H2  O   H1  H2  O   
H1  H2  O   H1  H2  O   H1  H2  O   H1  H2  O   H1  H2  O   H1  H2  O   H1  H2  
O   H1  H2  O   H1  H2  O   H1  H2  O   H1  H2  O   H1  H2  O   H1  H2  O   H1  
H2  O   H1  H2  O   H1  H2  O   H1  H2  O   H1  H2  O   H1  H2  O   H1  H2  O   
H1  H2  O   H1  H2  O   H1  H2  O   H1  H2  O   H1  H2  O   H1  H2  O   H1  H2  
O   H1  H2  O   H1  H2  O   H1  H2  O   H1  H2  O   H1  H2  O   H1  H2  O   H1  
H2  O   H1  H2  O   H1  H2  O   H1  H2  O   H1  H2  O   H1  H2  O   H1  H2  O   
H1  H2  O   H1  H2  O   H1  H2  O   H1  H2  O   H1  H2  O   H1  H2  O   H1  H2  
O   H1  H2  O   H1  H2  O   H1  H2  O   H1  H2  O   H1  H2  O   H1  H2  O   H1  
H2  O   H1  H2  O   H1  H2  O   H1  H2  O   H1  H2  O   H1  H2  O   H1  H2  O   
H1  H2  O   H1  H2  O   H1  H2  O   H1  H2  O   H1  H2  O   H1  H2  O   H1  H2  
O   H1  H2  O   H1  H2  O   H1  H2  O   H1  H2  O   H1  H2  O   H1  H2  O   H1  
H2  O   H1  H2  O   H1  H2  O   H1  H2  O   H1  H2  O   H1  H2  O   H1  H2  O   
H1  H2  O   H1  H2  O   H1  H2  O   H1  H2  O   H1  H2  O   H1  H2  O   H1  H2  
O   H1  H2  O   H1  H2  O   H1  H2  O   H1  H2  O   H1  H2  O   H1  H2  O   H1  
H2  O   H1  H2  O   H1  H2  O   H1  H2  O   H1  H2  O   H1  H2  O   H1  H2  O   
H1  H2  O   H1  H2  O   H1  H2  O   H1  H2  O   H1  H2  O   H1  H2  O   H1  H2  
O   H1  H2  O   H1  H2  O   H1  H2  O   H1  H2  O   H1  H2  O   H1  H2  O   H1  
H2  O   H1  H2  O   H1  H2  O   H1  H2  O   H1  H2  O   H1  H2  O   H1  H2  O   
H1  H2  O   H1  H2  O   H1  H2  O   H1  H2  O   H1  H2  O   H1  H2  O   H1  H2  
O   H1  H2  O   H1  H2  O   H1  H2  O   H1  H2  O   H1  H2  O   H1  H2  O   H1  
H2  O   H1  H2  O   H1  H2  O   H1  H2  O   H1  H2  O   H1  H2  O   H1  H2  O   
H1  H2  O   H1  H2  O   H1  H2  O   H1  H2  O   H1  H2  O   H1  H2  O   H1  H2  
O   H1  H2  O   H1  H2  O   H1  H2  O   H1  H2  O   H1  H2  O   H1  H2  O   H1  
H2  O   H1  H2  O   H1  H2  O   H1  H2  O   H1  H2  O   H1  H2  O   H1  H2  O   
H1  H2  O   H1  H2  O   H1  H2  O   H1  H2  O   H1  H2  O   H1  H2  O   H1  H2  
O   H1  H2  O   H1  H2  O   H1  H2  O   H1  H2  O   H1  H2  O   H1  H2  O   H1  
H2  O   H1  H2  O   H1  H2  O   H1  H2  O   H1  H2  O   H1  H2  O   H1  H2  O   
H1  H2  O   H1  H2  O   H1  H2  O   H1  H2  O   H1  H2  O   H1  H2  O   H1  H2  
O   H1  H2  O   H1  H2  O   H1  H2  O   H1  H2  O   H1  H2  O   H1  H2  O   H1  
H2  O   H1  H2  O   H1  H2  O   H1  H2  O   H1  H2  O   H1  H2  O   H1  H2  O   
H1  H2  O   H1  H2  O   H1  H2  O   H1  H2  O   H1  H2  O   H1  H2  O   H1  H2  
O   H1  H2  O   H1  H2  O   H1  H2  O   H1  H2  O   H1  H2  O   H1  H2  O   H1  
H2  O   H1  H2  O   H1  H2  O   H1  H2  O   H1  H2  O   H1  H2  O   H1  H2  O   
H1  H2  O   H1  H2  O   H1  H2  O   H1  H2  O   H1  H2  O   H1  H2  O   H1  H2  
O   H1  H2  O   H1  H2  O   H1  H2  O   H1  H2  O   H1  H2  O   H1  H2  O   H1  
H2  O   H1  H2  O   H1  H2  O   H1  H2  O   H1  H2  O   H1  H2  O   H1  H2  O   
H1  H2  O   H1  H2  O   H1  H2  O   H1  H2  O   H1  H2  O   H1  H2  O   H1  H2  
O   H1  H2  O   H1  H2  O   H1  H2  O   H1  H2  O   H1  H2  O   H1  H2  O   H1  
H2  O   H1  H2  O   H1  H2  O   H1  H2  O   H1  H2  O   H1  H2  O   H1  H2  O   
H1  H2  O   H1  H2  O   H1  H2  O   H1  H2  O   H1  H2  O   H1  H2  O   H1  H2  
O   H1  H2  O   H1  H2  O   H1  H2  O   H1  H2  O   H1  H2  O   H1  H2  O   H1  
H2  O   H1  H2  O   H1  H2  O   H1  H2  O   H1  H2  O   H1  H2  O   H1  H2  O   
H1  H2  O   H1  H2  O   H1  H2  O   H1  H2  O   H1  H2  O   H1  H2  O   H1  H2  
O   H1  H2  O   H1  H2  O   H1  H2  O   H1  H2  O   H1  H2  O   H1  H2  O   H1  
H2  O   H1  H2  O   H1  H2  O   H1  H2  O   H1  H2  O   H1  H2  O   H1  H2  O   
H1  H2  O   H1  H2  O   H1  H2  O   H1  H2  O   H1  H2  O   H1  H2  O   H1  H2  
O   H1  H2  O   H1  H2  O   H1  H2  O   H1  H2  O   H1  H2  O   H1  H2  O   H1  
H2  O   H1  H2  O   H1  H2  O   H1  H2  O   H1  H2  O   H1  H2  O   H1  H2  O   
H1  H2  O   H1  H2  O   H1  H2  O   H1  H2  O   H1  H2  O   H1  H2  O   H1  H2  
O   H1  H2  O   H1  H2  O   H1  H2  O   H1  H2  O   H1  H2  O   H1  H2  O   H1  
H2  O   H1  H2  O   H1  H2  O   H1  H2  O   H1  H2  O   H1  H2  O   H1  H2  O   
H1  H2  O   H1  H2  O   H1  H2  O   H1  H2  O   H1  H2  O   H1  H2  O   H1  H2  
O   H1  H2  O   H1  H2  O   H1  H2  O   H1  H2  O   H1  H2  O   H1  H2  O   H1  
H2  O   H1  H2  O   H1  H2  O   H1  H2  O   H1  H2  O   H1  H2  O   H1  H2  O   
H1  H2  O   H1  H2  O   H1  H2  O   H1  H2  O   H1  H2  O   H1  H2  O   H1  H2  
O   H1  H2  O   H1  H2  O   H1  H2  O   H1  H2  O   H1  H2  O   H1  H2  O   H1  
H2  O   H1  H2  O   H1  H2  O   H1  H2  O   H1  H2  O   H1  H2  O   H1  H2  O   
H1  H2  O   H1  H2  O   H1  H2  O   H1  H2  O   H1  H2  O   H1  H2  O   H1  H2  
O   H1  H2  O   H1  H2  O   H1  H2  O   H1  H2  O   H1  H2  O   H1  H2  O   H1  
H2  O   H1  H2  O   H1  H2  O   H1  H2  O   H1  H2  O   H1  H2  O   H1  H2  O   
H1  H2  O   H1  H2  O   H1  H2  O   H1  H2  O   H1  H2  O   H1  H2  O   H1  H2  
O   H1  H2  O   H1  H2  O   H1  H2  O   H1  H2  O   H1  H2  O   H1  H2  O   H1  
H2  O   H1  H2  O   H1  H2  O   H1  H2  O   H1  H2  O   H1  H2  O   H1  H2  O   
H1  H2  O   H1  H2  O   H1  H2  O   H1  H2  O   H1  H2  O   H1  H2  O   H1  H2  
O   H1  H2  O   H1  H2  O   H1  H2  O   H1  H2  O   H1  H2  O   H1  H2  O   H1  
H2  O   H1  H2  O   H1  H2  O   H1  H2  O   H1  H2  O   H1  H2  O   H1  H2  O   
H1  H2  O   H1  H2  O   H1  H2  O   H1  H2  O   H1  H2  O   H1  H2  O   H1  H2  
O   H1  H2  O   H1  H2  O   H1  H2  O   H1  H2  O   H1  H2  O   H1  H2  O   H1  
H2  O   H1  H2  O   H1  H2  O   H1  H2  O   H1  H2  O   H1  H2  O   H1  H2  O   
H1  H2  O   H1  H2  O   H1  H2  O   H1  H2  O   H1  H2  O   H1  H2  O   H1  H2  
O   H1  H2  O   H1  H2  O   H1  H2  O   H1  H2  O   H1  H2  O   H1  H2  O   H1  
H2  O   H1  H2  O   H1  H2  O   H1  H2  O   H1  H2  O   H1  H2  O   H1  H2  O   
H1  H2  O   H1  H2  O   H1  H2  O   H1  H2  O   H1  H2  O   H1  H2  O   H1  H2  
O   H1  H2  O   H1  H2  O   H1  H2  O   H1  H2  O   H1  H2  O   H1  H2  O   H1  
H2  O   H1  H2  O   H1  H2  O   H1  H2  O   H1  H2  O   H1  H2  O   H1  H2  O   
H1  H2  O   H1  H2  O   H1  H2  O   H1  H2  O   H1  H2  O   H1  H2  O   H1  H2  
O   H1  H2  O   H1  H2  O   H1  H2  O   H1  H2  O   H1  H2  O   H1  H2  O   H1  
H2  O   H1  H2  O   H1  H2  O   H1  H2  O   H1  H2  O   H1  H2  O   H1  H2  O   
H1  H2  O   H1  H2  O   H1  H2  O   H1  H2  O   H1  H2  O   H1  H2  O   H1  H2  
O   H1  H2  O   H1  H2  O   H1  H2  O   H1  H2  O   H1  H2  O   H1  H2  O   H1  
H2  O   H1  H2  O   H1  H2  O   H1  H2  O   H1  H2  O   H1  H2  O   H1  H2  O   
H1  H2  O   H1  H2  O   H1  H2  O   H1  H2  O   H1  H2  O   H1  H2  O   H1  H2  
O   H1  H2  O   H1  H2  O   H1  H2  O   H1  H2  O   H1  H2  O   H1  H2  O   H1  
H2  O   H1  H2  O   H1  H2  O   H1  H2  O   H1  H2  O   H1  H2  O   H1  H2  O   
H1  H2  O   H1  H2  O   H1  H2  O   H1  H2  O   H1  H2  O   H1  H2  O   H1  H2  
O   H1  H2  O   H1  H2  O   H1  H2  O   H1  H2  O   H1  H2  O   H1  H2  O   H1  
H2  O   H1  H2  O   H1  H2  O   H1  H2  O   H1  H2  O   H1  H2  O   H1  H2  O   
H1  H2  O   H1  H2  O   H1  H2  O   H1  H2  O   H1  H2  O   H1  H2  O   H1  H2  
O   H1  H2  O   H1  H2  O   H1  H2  O   H1  H2  O   H1  H2  O   H1  H2  O   H1  
H2  O   H1  H2  O   H1  H2  O   H1  H2  O   H1  H2  O   H1  H2  O   H1  H2  O   
H1  H2  O   H1  H2  O   H1  H2  O   H1  H2  O   H1  H2  O   H1  H2  O   H1  H2  
O   H1  H2  O   H1  H2  O   H1  H2  O   H1  H2  O   H1  H2  O   H1  H2  O   H1  
H2  O   H1  H2  O   H1  H2  O   H1  H2  O   H1  H2  O   H1  H2  O   H1  H2  O   
H1  H2  O   H1  H2  O   H1  H2  O   H1  H2  O   H1  H2  O   H1  H2  O   H1  H2  
O   H1  H2  O   H1  H2  O   H1  H2  O   H1  H2  O   H1  H2  O   H1  H2  O   H1  
H2  O   H1  H2  O   H1  H2  O   H1  H2  O   H1  H2  O   H1  H2  O   H1  H2  O   
H1  H2  O   H1  H2  O   H1  H2  O   H1  H2  O   H1  H2  O   H1  H2  O   H1  H2  
O   H1  H2  O   H1  H2  O   H1  H2  O   H1  H2  O   H1  H2  O   H1  H2  O   H1  
H2  O   H1  H2  O   H1  H2  O   H1  H2  O   H1  H2  O   H1  H2  O   H1  H2  O   
H1  H2  O   H1  H2  O   H1  H2  O   H1  H2  O   H1  H2  O   H1  H2  O   H1  H2  
O   H1  H2  O   H1  H2  O   H1  H2  O   H1  H2  O   H1  H2  O   H1  H2  O   H1  
H2  O   H1  H2  O   H1  H2  O   H1  H2  O   H1  H2  O   H1  H2  O   H1  H2  O   
H1  H2  O   H1  H2  O   H1  H2  O   H1  H2  O   H1  H2  O   H1  H2  O   H1  H2  
O   H1  H2  O   H1  H2  O   H1  H2  O   H1  H2  O   H1  H2  O   H1  H2  O   H1  
H2  O   H1  H2  O   H1  H2  O   H1  H2  O   H1  H2  O   H1  H2  O   H1  H2  O   
H1  H2  O   H1  H2  O   H1  H2  O   H1  H2  O   H1  H2  O   H1  H2  O   H1  H2  
O   H1  H2  O   H1  H2  O   H1  H2  O   H1  H2  O   H1  H2  O   H1  H2  O   H1  
H2  O   H1  H2  O   H1  H2  O   H1  H2  O   H1  H2  O   H1  H2  O   H1  H2  O   
H1  H2  O   H1  H2  O   H1  H2  O   H1  H2  O   H1  H2  O   H1  H2  O   H1  H2  
O   H1  H2  O   H1  H2  O   H1  H2  O   H1  H2  O   H1  H2  O   H1  H2  O   H1  
H2  O   H1  H2  O   H1  H2  O   H1  H2  O   H1  H2  O   H1  H2  O   H1  H2  O   
H1  H2  O   H1  H2  O   H1  H2  O   H1  H2  O   H1  H2  O   H1  H2  O   H1  H2  
O   H1  H2  O   H1  H2  O   H1  H2  O   H1  H2  O   H1  H2  O   H1  H2  O   H1  
H2  O   H1  H2  O   H1  H2  O   H1  H2  O   H1  H2  O   H1  H2  O   H1  H2  O   
H1  H2  O   H1  H2  O   H1  H2  O   H1  H2  O   H1  H2  O   H1  H2  O   H1  H2  
O   H1  H2  O   H1  H2  O   H1  H2  O   H1  H2  O   H1  H2  O   H1  H2  O   H1  
H2  O   H1  H2  O   H1  H2  O   H1  H2  O   H1  H2  O   H1  H2  O   H1  H2  O   
H1  H2  O   H1  H2  O   H1  H2  O   H1  H2  O   H1  H2  O   H1  H2  O   H1  H2  
O   H1  H2  O   H1  H2  O   H1  H2  O   H1  H2  O   H1  H2  O   H1  H2  O   H1  
H2  O   H1  H2  O   H1  H2  O   H1  H2  O   H1  H2  O   H1  H2  O   H1  H2  O   
H1  H2  O   H1  H2  O   H1  H2  O   H1  H2  O   H1  H2  O   H1  H2  O   H1  H2  
O   H1  H2  O   H1  H2  O   H1  H2  O   H1  H2  O   H1  H2  O   H1  H2  O   H1  
H2  O   H1  H2  O   H1  H2  O   H1  H2  O   H1  H2  O   H1  H2  O   H1  H2  O   
H1  H2  O   H1  H2  O   H1  H2  O   H1  H2  O   H1  H2  O   H1  H2  O   H1  H2  
O   H1  H2  O   H1  H2  O   H1  H2  O   H1  H2  O   H1  H2  O   H1  H2  O   H1  
H2  O   H1  H2  O   H1  H2  O   H1  H2  O   H1  H2  O   H1  H2  O   H1  H2  O   
H1  H2  O   H1  H2  O   H1  H2  O   H1  H2  O   H1  H2  O   H1  H2  O   H1  H2  
O   H1  H2  O   H1  H2  O   H1  H2  O   H1  H2  O   H1  H2  O   H1  H2  O   H1  
H2  O   H1  H2  O   H1  H2  O   H1  H2  O   H1  H2  O   H1  H2  O   H1  H2  O   
H1  H2  O   H1  H2  O   H1  H2  O   H1  H2  O   H1  H2  O   H1  H2  O   H1  H2  
O   H1  H2  O   H1  H2  O   H1  H2  O   H1  H2  O   H1  H2  O   H1  H2  O   H1  
H2  O   H1  H2  O   H1  H2  O   H1  H2  O   H1  H2  O   H1  H2  O   H1  H2  O   
H1  H2  O   H1  H2  O   H1  H2  O   H1  H2  O   H1  H2  O   H1  H2  O   H1  H2  
O   H1  H2  O   H1  H2  O   H1  H2  O   H1  H2  O   H1  H2  O   H1  H2  O   H1  
H2  O   H1  H2  O   H1  H2  O   H1  H2  O   H1  H2  O   H1  H2  O   H1  H2  O   
H1  H2  O   H1  H2  O   H1  H2  O   H1  H2  O   H1  H2  O   H1  H2  O   H1  H2  
O   H1  H2  O   H1  H2  O   H1  H2  O   H1  H2  O   H1  H2  O   H1  H2  O   H1  
H2  O   H1  H2  O   H1  H2  O   H1  H2  O   H1  H2  O   H1  H2  O   H1  H2  O   
H1  H2  O   H1  H2  O   H1  H2  O   H1  H2  O   H1  H2  O   H1  H2  O   H1  H2  
O   H1  H2  O   H1  H2  O   H1  H2  O   H1  H2  O   H1  H2  O   H1  H2  O   H1  
H2  O   H1  H2  O   H1  H2  O   H1  H2  O   H1  H2  O   H1  H2  O   H1  H2  O   
H1  H2  O   H1  H2  O   H1  H2  O   H1  H2  O   H1  H2  O   H1  H2  O   H1  H2  
O   H1  H2  O   H1  H2  O   H1  H2  O   H1  H2  O   H1  H2  O   H1  H2  O   H1  
H2  O   H1  H2  O   H1  H2  O   H1  H2  O   H1  H2  O   H1  H2  O   H1  H2  O   
H1  H2  O   H1  H2  O   H1  H2  O   H1  H2  O   H1  H2  O   H1  H2  O   H1  H2  
O   H1  H2  O   H1  H2  O   H1  H2  O   H1  H2  O   H1  H2  O   H1  H2  O   H1  
H2  O   H1  H2  O   H1  H2  O   H1  H2  O   H1  H2  O   H1  H2  O   H1  H2  O   
H1  H2  O   H1  H2  O   H1  H2  O   H1  H2  O   H1  H2  O   H1  H2  O   H1  H2  
O   H1  H2  O   H1  H2  O   H1  H2  O   H1  H2  O   H1  H2  O   H1  H2  O   H1  
H2  O   H1  H2  O   H1  H2  O   H1  H2  O   H1  H2  O   H1  H2  O   H1  H2  O   
H1  H2  O   H1  H2  O   H1  H2  O   H1  H2  O   H1  H2  O   H1  H2  O   H1  H2  
O   H1  H2  O   H1  H2  O   H1  H2  O   H1  H2  O   H1  H2  O   H1  H2  O   H1  
H2  O   H1  H2  O   H1  H2  O   H1  H2  O   H1  H2  O   H1  H2  O   H1  H2  O   
H1  H2  O   H1  H2  O   H1  H2  O   H1  H2  O   H1  H2  O   H1  H2  O   H1  H2  
O   H1  H2  O   H1  H2  O   H1  H2  O   H1  H2  O   H1  H2  O   H1  H2  O   H1  
H2  O   H1  H2  O   H1  H2  O   H1  H2  O   H1  H2  O   H1  H2  O   H1  H2  O   
H1  H2  O   H1  H2  O   H1  H2  O   H1  H2  O   H1  H2  O   H1  H2  O   H1  H2  
O   H1  H2  O   H1  H2  O   H1  H2  O   H1  H2  O   H1  H2  O   H1  H2  O   H1  
H2  O   H1  H2  O   H1  H2  O   H1  H2  O   H1  H2  O   H1  H2  O   H1  H2  O   
H1  H2  O   H1  H2  O   H1  H2  O   H1  H2  O   H1  H2  O   H1  H2  O   H1  H2  
O   H1  H2  O   H1  H2  O   H1  H2  O   H1  H2  O   H1  H2  O   H1  H2  O   H1  
H2  O   H1  H2  O   H1  H2  O   H1  H2  O   H1  H2  O   H1  H2  O   H1  H2  O   
H1  H2  O   H1  H2  O   H1  H2  O   H1  H2  O   H1  H2  O   H1  H2  O   H1  H2  
O   H1  H2  O   H1  H2  O   H1  H2  O   H1  H2  O   H1  H2  O   H1  H2  O   H1  
H2  O   H1  H2  O   H1  H2  O   H1  H2  O   H1  H2  O   H1  H2  O   H1  H2  O   
H1  H2  O   H1  H2  O   H1  H2  O   H1  H2  O   H1  H2  O   H1  H2  O   H1  H2  
O   H1  H2  O   H1  H2  O   H1  H2  O   H1  H2  O   H1  H2  O   H1  H2  O   H1  
H2  O   H1  H2  O   H1  H2  O   H1  H2  O   H1  H2  O   H1  H2  O   H1  H2  O   
H1  H2  O   H1  H2  O   H1  H2  O   H1  H2  O   H1  H2  O   H1  H2  O   H1  H2  
O   H1  H2  O   H1  H2  O   H1  H2  O   H1  H2  O   H1  H2  O   H1  H2  O   H1  
H2  O   H1  H2  O   H1  H2  O   H1  H2  O   H1  H2  O   H1  H2  O   H1  H2  O   
H1  H2  O   H1  H2  O   H1  H2  O   H1  H2  O   H1  H2  O   H1  H2  O   H1  H2  
O   H1  H2  O   H1  H2  O   H1  H2  O   H1  H2  O   H1  H2  O   H1  H2  O   H1  
H2  O   H1  H2  O   H1  H2  O   H1  H2  O   H1  H2  O   H1  H2  O   H1  H2  O   
H1  H2  O   H1  H2  O   H1  H2  O   H1  H2  O   H1  H2  O   H1  H2  O   H1  H2  
O   H1  H2  O   H1  H2  O   H1  H2  O   H1  H2  O   H1  H2  O   H1  H2  O   H1  
H2  O   H1  H2  O   H1  H2  O   H1  H2  O   H1  H2  O   H1  H2  O   H1  H2  O   
H1  H2  O   H1  H2  O   H1  H2  O   H1  H2  O   H1  H2  O   H1  H2  O   H1  H2  
O   H1  H2  O   H1  H2  O   H1  H2  O   H1  H2  O   H1  H2  O   H1  H2  O   H1  
H2  O   H1  H2  O   H1  H2  O   H1  H2  O   H1  H2  O   H1  H2  O   H1  H2  O   
H1  H2  O   H1  H2  O   H1  H2  O   H1  H2  O   H1  H2  O   H1  H2  O   H1  H2  
O   H1  H2  O   H1  H2  O   H1  H2  O   H1  H2  O   H1  H2  O   H1  H2  O   H1  
H2  O   H1  H2  O   H1  H2  O   H1  H2  O   H1  H2  O   H1  H2  O   H1  H2  O   
H1  H2  O   H1  H2  O   H1  H2  O   H1  H2  O   H1  H2  O   H1  H2  O   H1  H2  
O   H1  H2  O   H1  H2  O   H1  H2  O   H1  H2  O   H1  H2  O   H1  H2  O   H1  
H2  O   H1  H2  O   H1  H2  O   H1  H2  O   H1  H2  O   H1  H2  O   H1  H2  O   
H1  H2  O   H1  H2  O   H1  H2  O   H1  H2  O   H1  H2  O   H1  H2  O   H1  H2  
O   H1  H2  O   H1  H2  O   H1  H2  O   H1  H2  O   H1  H2  O   H1  H2  O   H1  
H2  O   H1  H2  O   H1  H2  O   H1  H2  O   H1  H2  O   H1  H2  O   H1  H2  O   
H1  H2  O   H1  H2  O   H1  H2  O   H1  H2  O   H1  H2  O   H1  H2  O   H1  H2  
O   H1  H2  O   H1  H2  O   H1  H2  O   H1  H2  O   H1  H2  O   H1  H2  O   H1  
H2  O   H1  H2  O   H1  H2  O   H1  H2  O   H1  H2  O   H1  H2  O   H1  H2  O   
H1  H2  O   H1  H2  O   H1  H2  O   H1  H2  O   H1  H2  O   H1  H2  O   H1  H2  
O   H1  H2  O   H1  H2  O   H1  H2  O   H1  H2  O   H1  H2  O   H1  H2  O   H1  
H2  O   H1  H2  O   H1  H2  O   H1  H2  O   H1  H2  O   H1  H2  O   H1  H2  O   
H1  H2  O   H1  H2  O   H1  H2  O   H1  H2  O   H1  H2  O   H1  H2  O   H1  H2  
O   H1  H2  O   H1  H2  O   H1  H2  O   H1  H2  O   H1  H2  O   H1  H2  O   H1  
H2  O   H1  H2  O   H1  H2  O   H1  H2  O   H1  H2  O   H1  H2  O   H1  H2  O   
H1  H2  O   H1  H2  O   H1  H2  O   H1  H2  O   H1  H2  O   H1  H2  O   H1  H2  
O   H1  H2  O   H1  H2  O   H1  H2  O   H1  H2  O   H1  H2  O   H1  H2  O   H1  
H2  O   H1  H2  O   H1  H2  O   H1  H2  O   H1  H2  O   H1  H2  O   H1  H2  O   
H1  H2  O   H1  H2  O   H1  H2  O   H1  H2  O   H1  H2  O   H1  H2  O   H1  H2  
O   H1  H2  O   H1  H2  O   H1  H2  O   H1  H2  O   H1  H2  O   H1  H2  O   H1  
H2  O   H1  H2  O   H1  H2  O   H1  H2  O   H1  H2  O   H1  H2  O   H1  H2  O   
H1  H2  O   H1  H2  O   H1  H2  O   H1  H2  O   H1  H2  O   H1  H2  O   H1  H2  
O   H1  H2  O   H1  H2  O   H1  H2  O   H1  H2  O   H1  H2  O   H1  H2  O   H1  
H2  O   H1  H2  O   H1  H2  O   H1  H2  O   H1  H2  O   H1  H2  O   H1  H2  O   
H1  H2  O   H1  H2  O   H1  H2  O   H1  H2  O   H1  H2  O   H1  H2  O   H1  H2  
O   H1  H2  O   H1  H2  O   H1  H2  O   H1  H2  O   H1  H2  O   H1  H2  O   H1  
H2  O   H1  H2  O   H1  H2  O   H1  H2  O   H1  H2  O   H1  H2  O   H1  H2  O   
H1  H2  O   H1  H2  O   H1  H2  O   H1  H2  O   H1  H2  O   H1  H2  O   H1  H2  
O   H1  H2  O   H1  H2  O   H1  H2  O   H1  H2  O   H1  H2  O   H1  H2  O   H1  
H2  O   H1  H2  O   H1  H2  O   H1  H2  O   H1  H2  O   H1  H2  O   H1  H2  O   
H1  H2  O   H1  H2  O   H1  H2  O   H1  H2  O   H1  H2  O   H1  H2  O   H1  H2  
O   H1  H2  O   H1  H2  O   H1  H2  O   H1  H2  O   H1  H2  O   H1  H2  O   H1  
H2  O   H1  H2  O   H1  H2  O   H1  H2  O   H1  H2  O   H1  H2  O   H1  H2  O   
H1  H2  O   H1  H2  O   H1  H2  O   H1  H2  O   H1  H2  O   H1  H2  O   H1  H2  
O   H1  H2  O   H1  H2  O   H1  H2  O   H1  H2  O   H1  H2  O   H1  H2  O   H1  
H2  O   H1  H2  O   H1  H2  O   H1  H2  O   H1  H2  O   H1  H2  O   H1  H2  O   
H1  H2  O   H1  H2  O   H1  H2  O   H1  H2  O   H1  H2  O   H1  H2  O   H1  H2  
O   H1  H2  O   H1  H2  O   H1  H2  O   H1  H2  O   H1  H2  O   H1  H2  O   H1  
H2  O   H1  H2  O   H1  H2  O   H1  H2  O   H1  H2  O   H1  H2  O   H1  H2  O   
H1  H2  O   H1  H2  O   H1  H2  O   H1  H2  O   H1  H2  O   H1  H2  O   H1  H2  
O   H1  H2  O   H1  H2  O   H1  H2  O   H1  H2  O   H1  H2  O   H1  H2  O   H1  
H2  O   H1  H2  O   H1  H2  O   H1  H2  O   H1  H2  O   H1  H2  O   H1  H2  O   
H1  H2  O   H1  H2  O   H1  H2  O   H1  H2  O   H1  H2  O   H1  H2  O   H1  H2  
O   H1  H2  O   H1  H2  O   H1  H2  O   H1  H2  O   H1  H2  O   H1  H2  O   H1  
H2  O   H1  H2  O   H1  H2  O   H1  H2  O   H1  H2  O   H1  H2  O   H1  H2  O   
H1  H2  O   H1  H2  O   H1  H2  O   H1  H2  O   H1  H2  O   H1  H2  O   H1  H2  
O   H1  H2  O   H1  H2  O   H1  H2  O   H1  H2  O   H1  H2  O   H1  H2  O   H1  
H2  O   H1  H2  O   H1  H2  O   H1  H2  O   H1  H2  O   H1  H2  O   H1  H2  O   
H1  H2  O   H1  H2  O   H1  H2  O   H1  H2  O   H1  H2  O   H1  H2  O   H1  H2  
O   H1  H2  O   H1  H2  O   H1  H2  O   H1  H2  O   H1  H2  O   H1  H2  O   H1  
H2  O   H1  H2  O   H1  H2  O   H1  H2  O   H1  H2  O   H1  H2  O   H1  H2  O   
H1  H2  O   H1  H2  O   H1  H2  O   H1  H2  O   H1  H2  O   H1  H2  O   H1  H2  
O   H1  H2  O   H1  H2  O   H1  H2  O   H1  H2  O   H1  H2  O   H1  H2  O   H1  
H2  O   H1  H2  O   H1  H2  O   H1  H2  O   H1  H2  O   H1  H2  O   H1  H2  O   
H1  H2  O   H1  H2  O   H1  H2  O   H1  H2  O   H1  H2  O   H1  H2  O   H1  H2  
O   H1  H2  O   H1  H2  O   H1  H2  O   H1  H2  O   H1  H2  O   H1  H2  O   H1  
H2  O   H1  H2  O   H1  H2  O   H1  H2  O   H1  H2  O   H1  H2  O   H1  H2  O   
H1  H2  O   H1  H2  O   H1  H2  O   H1  H2  O   H1  H2  O   H1  H2  O   H1  H2  
O   H1  H2  O   H1  H2  O   H1  H2  O   H1  H2  O   H1  H2  O   H1  H2  O   H1  
H2  O   H1  H2  O   H1  H2  O   H1  H2  O   H1  H2  O   H1  H2  O   H1  H2  O   
H1  H2  O   H1  H2  O   H1  H2  O   H1  H2  O   H1  H2  O   H1  H2  O   H1  H2  
O   H1  H2  O   H1  H2  O   H1  H2  O   H1  H2  O   H1  H2  O   H1  H2  O   H1  
H2  O   H1  H2  O   H1  H2  O   H1  H2  O   H1  H2  O   H1  H2  O   H1  H2  O   
H1  H2  O   H1  H2  O   H1  H2  O   H1  H2  O   H1  H2  O   H1  H2  O   H1  H2  
O   H1  H2  O   H1  H2  O   H1  H2  O   H1  H2  O   H1  H2  O   H1  H2  O   H1  
H2  O   H1  H2  O   H1  H2  O   H1  H2  O   H1  H2  O   H1  H2  O   H1  H2  O   
H1  H2  O   H1  H2  O   H1  H2  O   H1  H2  O   H1  H2  O   H1  H2  O   H1  H2  
O   H1  H2  O   H1  H2  O   H1  H2  O   H1  H2  O   H1  H2  O   H1  H2  O   H1  
H2  O   H1  H2  O   H1  H2  O   H1  H2  O   H1  H2  O   H1  H2  O   H1  H2  O   
H1  H2  O   H1  H2  O   H1  H2  O   H1  H2  O   H1  H2  O   H1  H2  O   H1  H2  
O   H1  H2  O   H1  H2  O   H1  H2  O   H1  H2  O   H1  H2  O   H1  H2  O   H1  
H2  O   H1  H2  O   H1  H2  O   H1  H2  O   H1  H2  O   H1  H2  O   H1  H2  O   
H1  H2  O   H1  H2  O   H1  H2  O   H1  H2  O   H1  H2  O   H1  H2  O   H1  H2  
O   H1  H2  O   H1  H2  O   H1  H2  O   H1  H2  O   H1  H2  O   H1  H2  O   H1  
H2  O   H1  H2  O   H1  H2  O   H1  H2  O   H1  H2  O   H1  H2  O   H1  H2  O   
H1  H2  O   H1  H2  O   H1  H2  O   H1  H2  O   H1  H2  O   H1  H2  O   H1  H2  
O   H1  H2  O   H1  H2  O   H1  H2  O   H1  H2  O   H1  H2  O   H1  H2  O   H1  
H2  O   H1  H2  O   H1  H2  O   H1  H2  O   H1  H2  O   H1  H2  O   H1  H2  O   
H1  H2  O   H1  H2  O   H1  H2  O   H1  H2  O   H1  H2  O   H1  H2  O   H1  H2  
O   H1  H2  O   H1  H2  O   H1  H2  O   H1  H2  O   H1  H2  O   H1  H2  O   H1  
H2  O   H1  H2  O   H1  H2  O   H1  H2  O   H1  H2  O   H1  H2  O   H1  H2  O   
H1  H2  O   H1  H2  O   H1  H2  O   H1  H2  O   H1  H2  O   H1  H2  O   H1  H2  
O   H1  H2  O   H1  H2  O   H1  H2  O   H1  H2  O   H1  H2  O   H1  H2  O   H1  
H2  O   H1  H2  O   H1  H2  O   H1  H2  O   H1  H2  O   H1  H2  O   H1  H2  O   
H1  H2  O   H1  H2  O   H1  H2  O   H1  H2  O   H1  H2  O   H1  H2  O   H1  H2  
O   H1  H2  O   H1  H2  O   H1  H2  O   H1  H2  O   H1  H2  O   H1  H2  O   H1  
H2  O   H1  H2  O   H1  H2  O   H1  H2  O   H1  H2  O   H1  H2  O   H1  H2  O   
H1  H2  O   H1  H2  O   H1  H2  O   H1  H2  O   H1  H2  O   H1  H2  O   H1  H2  
O   H1  H2  O   H1  H2  O   H1  H2  O   H1  H2  O   H1  H2  O   H1  H2  O   H1  
H2  O   H1  H2  O   H1  H2  O   H1  H2  O   H1  H2  O   H1  H2  O   H1  H2  O   
H1  H2  O   H1  H2  O   H1  H2  O   H1  H2  O   H1  H2  O   H1  H2  O   H1  H2  
O   H1  H2  O   H1  H2  O   H1  H2  O   H1  H2  O   H1  H2  O   H1  H2  O   H1  
H2  O   H1  H2  O   H1  H2  O   H1  H2  O   H1  H2  O   H1  H2  O   H1  H2  O   
H1  H2  O   H1  H2  O   H1  H2  O   H1  H2  O   H1  H2  O   H1  H2  O   H1  H2  
O   H1  H2  O   H1  H2  O   H1  H2  O   H1  H2  O   H1  H2  O   H1  H2  O   H1  
H2  O   H1  H2  O   H1  H2  O   H1  H2  O   H1  H2  O   H1  H2  O   H1  H2  O   
H1  H2  O   H1  H2  O   H1  H2  O   H1  H2  O   H1  H2  O   H1  H2  O   H1  H2  
O   H1  H2  O   H1  H2  O   H1  H2  O   H1  H2  O   H1  H2  O   H1  H2  O   H1  
H2  O   H1  H2  O   H1  H2  O   H1  H2  O   H1  H2  O   H1  H2  O   H1  H2  O   
H1  H2  O   H1  H2  O   H1  H2  O   H1  H2  O   H1  H2  O   H1  H2  O   H1  H2  
O   H1  H2  O   H1  H2  O   H1  H2  O   H1  H2  O   H1  H2  O   H1  H2  O   H1  
H2  O   H1  H2  O   H1  H2  O   H1  H2  O   H1  H2  O   H1  H2  O   H1  H2  O   
H1  H2  O   H1  H2  O   H1  H2  O   H1  H2  O   H1  H2  O   H1  H2  O   H1  H2  
O   H1  H2  O   H1  H2  O   H1  H2  O   H1  H2  O   H1  H2  O   H1  H2  O   H1  
H2  O   H1  H2  O   H1  H2  O   H1  H2  O   H1  H2  O   H1  H2  O   H1  H2  O   
H1  H2  O   H1  H2  O   H1  H2  O   H1  H2  O   H1  H2  O   H1  H2  O   H1  H2  
O   H1  H2  O   H1  H2  O   H1  H2  O   H1  H2  O   H1  H2  O   H1  H2  O   H1  
H2  O   H1  H2  O   H1  H2  O   H1  H2  O   H1  H2  O   H1  H2  O   H1  H2  O   
H1  H2  O   H1  H2  O   H1  H2  O   H1  H2  O   H1  H2  O   H1  H2  O   H1  H2  
O   H1  H2  O   H1  H2  O   H1  H2  O   H1  H2  O   H1  H2  O   H1  H2  O   H1  
H2  O   H1  H2  O   H1  H2  O   H1  H2  O   H1  H2  O   H1  H2  O   H1  H2  O   
H1  H2  O   H1  H2  O   H1  H2  O   H1  H2  O   H1  H2  O   H1  H2  O   H1  H2  
O   H1  H2  O   H1  H2  O   H1  H2  O   H1  H2  O   H1  H2  O   H1  H2  O   H1  
H2  O   H1  H2  O   H1  H2  O   H1  H2  O   H1  H2  O   H1  H2  O   H1  H2  O   
H1  H2  O   H1  H2  O   H1  H2  O   H1  H2  O   H1  H2  O   H1  H2  O   H1  H2  
O   H1  H2  O   H1  H2  O   H1  H2  O   H1  H2  O   H1  H2  O   H1  H2  O   H1  
H2  O   H1  H2  O   H1  H2  O   H1  H2  O   H1  H2  O   H1  H2  O   H1  H2  O   
H1  H2  O   H1  H2  O   H1  H2  O   H1  H2  O   H1  H2  O   H1  H2  O   H1  H2  
O   H1  H2  O   H1  H2  O   H1  H2  O   H1  H2  O   H1  H2  O   H1  H2  O   H1  
H2  O   H1  H2  O   H1  H2  O   H1  H2  O   H1  H2  O   H1  H2  O   H1  H2  O   
H1  H2  O   H1  H2  O   H1  H2  O   H1  H2  O   H1  H2  O   H1  H2  O   H1  H2  
O   H1  H2  O   H1  H2  O   H1  H2  O   H1  H2  O   H1  H2  O   H1  H2  O   H1  
H2  O   H1  H2  O   H1  H2  O   H1  H2  O   H1  H2  O   H1  H2  O   H1  H2  O   
H1  H2  O   H1  H2  O   H1  H2  O   H1  H2  O   H1  H2  O   H1  H2  O   H1  H2  
O   H1  H2  O   H1  H2  O   H1  H2  O   H1  H2  O   H1  H2  O   H1  H2  O   H1  
H2  O   H1  H2  O   H1  H2  O   H1  H2  O   H1  H2  O   H1  H2  O   H1  H2  O   
H1  H2  O   H1  H2  O   H1  H2  O   H1  H2  O   H1  H2  O   H1  H2  O   H1  H2  
O   H1  H2  O   H1  H2  O   H1  H2  O   H1  H2  O   H1  H2  O   H1  H2  O   H1  
H2  O   H1  H2  O   H1  H2  O   H1  H2  O   H1  H2  O   H1  H2  O   H1  H2  O   
H1  H2  O   H1  H2  O   H1  H2  O   H1  H2  O   H1  H2  O   H1  H2  O   H1  H2  
O   H1  H2  O   H1  H2  O   H1  H2  O   H1  H2  O   H1  H2  O   H1  H2  O   H1  
H2  O   H1  H2  O   H1  H2  O   H1  H2  O   H1  H2  O   H1  H2  O   H1  H2  O   
H1  H2  O   H1  H2  O   H1  H2  O   H1  H2  O   H1  H2  O   H1  H2  O   H1  H2  
O   H1  H2  O   H1  H2  O   H1  H2  O   H1  H2  O   H1  H2  O   H1  H2  O   H1  
H2  O   H1  H2  O   H1  H2  O   H1  H2  O   H1  H2  O   H1  H2  O   H1  H2  O   
H1  H2  O   H1  H2  O   H1  H2  O   H1  H2  O   H1  H2  O   H1  H2  O   H1  H2  
O   H1  H2  O   H1  H2  O   H1  H2  O   H1  H2  O   H1  H2  O   H1  H2  O   H1  
H2  O   H1  H2  O   H1  H2  O   H1  H2  O   H1  H2  O   H1  H2  O   H1  H2  O   
H1  H2  O   H1  H2  O   H1  H2  O   H1  H2  O   H1  H2  O   H1  H2  O   H1  H2  
O   H1  H2  O   H1  H2  O   H1  H2  O   H1  H2  O   H1  H2  O   H1  H2  O   H1  
H2  O   H1  H2  O   H1  H2  O   H1  H2  O   H1  H2  O   H1  H2  O   H1  H2  O   
H1  H2  O   H1  H2  O   H1  H2  O   H1  H2  O   H1  H2  O   H1  H2  O   H1  H2  
O   H1  H2  O   H1  H2  O   H1  H2  O   H1  H2  O   H1  H2  O   H1  H2  O   H1  
H2  O   H1  H2  O   H1  H2  O   H1  H2  O   H1  H2  O   H1  H2  O   H1  H2  O   
H1  H2  O   H1  H2  O   H1  H2  O   H1  H2  O   H1  H2  O   H1  H2  O   H1  H2  
O   H1  H2  O   H1  H2  O   H1  H2  O   H1  H2  O   H1  H2  O   H1  H2  O   H1  
H2  O   H1  H2  O   H1  H2  O   H1  H2  O   H1  H2  O   H1  H2  O   H1  H2  O   
H1  H2  O   H1  H2  O   H1  H2  O   H1  H2  O   H1  H2  O   H1  H2  O   H1  H2  
O   H1  H2  O   H1  H2  O   H1  H2  O   H1  H2  O   H1  H2  O   H1  H2  O   H1  
H2  O   H1  H2  O   H1  H2  O   H1  H2  O   H1  H2  O   H1  H2  O   H1  H2  O   
H1  H2  O   H1  H2  O   H1  H2  O   H1  H2  O   H1  H2  O   H1  H2  O   H1  H2  
O   H1  H2  O   H1  H2  O   H1  H2  O   H1  H2  O   H1  H2  O   H1  H2  O   H1  
H2  O   H1  H2  O   H1  H2  O   H1  H2  O   H1  H2  O   H1  H2  O   H1  H2  O   
H1  H2  O   H1  H2  O   H1  H2  O   H1  H2  O   H1  H2  O   H1  H2  O   H1  H2  
O   H1  H2  O   H1  H2  O   H1  H2  O   H1  H2  O   H1  H2  O   H1  H2  O   H1  
H2  O   H1  H2  O   H1  H2  O   H1  H2  O   H1  H2  O   H1  H2  O   H1  H2  O   
H1  H2  O   H1  H2  O   H1  H2  O   H1  H2  O   H1  H2  O   H1  H2  O   H1  H2  
O   H1  H2  O   H1  H2  O   H1  H2  O   H1  H2  O   H1  H2  O   H1  H2  O   H1  
H2  O   H1  H2  O   H1  H2  O   H1  H2  O   H1  H2  O   H1  H2  O   H1  H2  O   
H1  H2  O   H1  H2  O   H1  H2  O   H1  H2  O   H1  H2  O   H1  H2  O   H1  H2  
O   H1  H2  O   H1  H2  O   H1  H2  O   H1  H2  O   H1  H2  O   H1  H2  O   H1  
H2  O   H1  H2  O   H1  H2  O   H1  H2  O   H1  H2  O   H1  H2  O   H1  H2  O   
H1  H2  O   H1  H2  O   H1  H2  O   H1  H2  O   H1  H2  O   H1  H2  O   H1  H2  
O   H1  H2  O   H1  H2  O   H1  H2  O   H1  H2  O   H1  H2  O   H1  H2  O   H1  
H2  O   H1  H2  O   H1  H2  O   H1  H2  O   H1  H2  O   H1  H2  O   H1  H2  O   
H1  H2  O   H1  H2  O   H1  H2  O   H1  H2  O   H1  H2  O   H1  H2  O   H1  H2  
O   H1  H2  O   H1  H2  O   H1  H2  O   H1  H2  O   H1  H2  O   H1  H2  O   H1  
H2  O   H1  H2  O   H1  H2  O   H1  H2  O   H1  H2  O   H1  H2  O   H1  H2  O   
H1  H2  O   H1  H2  O   H1  H2  O   H1  H2  O   H1  H2  O   H1  H2  O   H1  H2  
O   H1  H2  O   H1  H2  O   H1  H2  O   H1  H2  O   H1  H2  O   H1  H2  O   H1  
H2  O   H1  H2  O   H1  H2  O   H1  H2  O   H1  H2  O   H1  H2  O   H1  H2  O   
H1  H2  O   H1  H2  O   H1  H2  O   H1  H2  O   H1  H2  O   H1  H2  O   H1  H2  
O   H1  H2  O   H1  H2  O   H1  H2  O   H1  H2  O   H1  H2  O   H1  H2  O   H1  
H2  O   H1  H2  O   H1  H2  O   H1  H2  O   H1  H2  O   H1  H2  O   H1  H2  O   
H1  H2  O   H1  H2  O   H1  H2  O   H1  H2  O   H1  H2  O   H1  H2  O   H1  H2  
O   H1  H2  O   H1  H2  O   H1  H2  O   H1  H2  O   H1  H2  O   H1  H2  O   H1  
H2  O   H1  H2  O   H1  H2  O   H1  H2  O   H1  H2  O   H1  H2  O   H1  H2  O   
H1  H2  O   H1  H2  O   H1  H2  O   H1  H2  O   H1  H2  O   H1  H2  O   H1  H2  
O   H1  H2  O   H1  H2  O   H1  H2  O   H1  H2  O   H1  H2  O   H1  H2  O   H1  
H2  O   H1  H2  O   H1  H2  O   H1  H2  O   H1  H2  O   H1  H2  O   H1  H2  O   
H1  H2  O   H1  H2  O   H1  H2  O   H1  H2  O   H1  H2  O   H1  H2  O   H1  H2  
O   H1  H2  O   H1  H2  O   H1  H2  O   H1  H2  O   H1  H2  O   H1  H2  O   H1  
H2  O   H1  H2  O   H1  H2  O   H1  H2  O   H1  H2  O   H1  H2  O   H1  H2  O   
H1  H2  O   H1  H2  O   H1  H2  O   H1  H2  O   H1  H2  O   H1  H2  O   H1  H2  
O   H1  H2  O   H1  H2  O   H1  H2  O   H1  H2  O   H1  H2  O   H1  H2  O   H1  
H2  O   H1  H2  O   H1  H2  O   H1  H2  O   H1  H2  O   H1  H2  O   H1  H2  O   
H1  H2  O   H1  H2  O   H1  H2  O   H1  H2  O   H1  H2  O   H1  H2  O   H1  H2  
O   H1  H2  O   H1  H2  O   H1  H2  O   H1  H2  O   H1  H2  O   H1  H2  O   H1  
H2  O   H1  H2  O   H1  H2  O   H1  H2  O   H1  H2  O   H1  H2  O   H1  H2  O   
H1  H2  O   H1  H2  O   H1  H2  O   H1  H2  O   H1  H2  O   H1  H2  O   H1  H2  
O   H1  H2  O   H1  H2  O   H1  H2  O   H1  H2  O   H1  H2  O   H1  H2  O   H1  
H2  O   H1  H2  O   H1  H2  O   H1  H2  O   H1  H2  O   H1  H2  O   H1  H2  O   
H1  H2  O   H1  H2  O   H1  H2  O   H1  H2  O   H1  H2  O   H1  H2  O   H1  H2  
O   H1  H2  O   H1  H2  O   H1  H2  O   H1  H2  O   H1  H2  O   H1  H2  O   H1  
H2  O   H1  H2  O   H1  H2  O   H1  H2  O   H1  H2  O   H1  H2  O   H1  H2  O   
H1  H2  O   H1  H2  O   H1  H2  O   H1  H2  O   H1  H2  O   H1  H2  O   H1  H2  
O   H1  H2  O   H1  H2  O   H1  H2  O   H1  H2  O   H1  H2  O   H1  H2  O   H1  
H2  O   H1  H2  O   H1  H2  O   H1  H2  O   H1  H2  O   H1  H2  O   H1  H2  O   
H1  H2  O   H1  H2  O   H1  H2  O   H1  H2  O   H1  H2  O   H1  H2  O   H1  H2  
O   H1  H2  O   H1  H2  O   H1  H2  O   H1  H2  O   H1  H2  O   H1  H2  O   H1  
H2  O   H1  H2  O   H1  H2  O   H1  H2  O   H1  H2  O   H1  H2  O   H1  H2  O   
H1  H2  O   H1  H2  O   H1  H2  O   H1  H2  O   H1  H2  O   H1  H2  O   H1  H2  
O   H1  H2  O   H1  H2  O   H1  H2  O   H1  H2  O   H1  H2  O   H1  H2  O   H1  
H2  O   H1  H2  O   H1  H2  O   H1  H2  O   H1  H2  O   H1  H2  O   H1  H2  O   
H1  H2  O   H1  H2  O   H1  H2  O   H1  H2  O   H1  H2  O   H1  H2  O   H1  H2  
O   H1  H2  O   H1  H2  O   H1  H2  O   H1  H2  O   H1  H2  O   H1  H2  O   H1  
H2  O   H1  H2  O   H1  H2  O   H1  H2  O   H1  H2  O   H1  H2  O   H1  H2  O   
H1  H2  O   H1  H2  O   H1  H2  O   H1  H2  O   H1  H2  O   H1  H2  O   H1  H2  
O   H1  H2  O   H1  H2  O   H1  H2  O   H1  H2  O   H1  H2  O   H1  H2  O   H1  
H2  O   H1  H2  O   H1  H2  O   H1  H2  O   H1  H2  O   H1  H2  O   H1  H2  O   
H1  H2  O   H1  H2  O   H1  H2  O   H1  H2  O   H1  H2  O   H1  H2  O   H1  H2  
O   H1  H2  O   H1  H2  O   H1  H2  O   H1  H2  O   H1  H2  O   H1  H2  O   H1  
H2  O   H1  H2  O   H1  H2  O   H1  H2  O   H1  H2  O   H1  H2  O   H1  H2  O   
H1  H2  O   H1  H2  O   H1  H2  O   H1  H2  O   H1  H2  O   H1  H2  O   H1  H2  
O   H1  H2  O   H1  H2  O   H1  H2  O   H1  H2  O   H1  H2  O   H1  H2  O   H1  
H2  O   H1  H2  O   H1  H2  O   H1  H2  O   H1  H2  O   H1  H2  O   H1  H2  O   
H1  H2  O   H1  H2  O   H1  H2  O   H1  H2  O   H1  H2  O   H1  H2  O   H1  H2  
O   H1  H2  O   H1  H2  O   H1  H2  O   H1  H2  O   H1  H2  O   H1  H2  O   H1  
H2  O   H1  H2  O   H1  H2  O   H1  H2  O   H1  H2  O   H1  H2  O   H1  H2  O   
H1  H2  O   H1  H2  O   H1  H2  O   H1  H2  O   H1  H2  O   H1  H2  O   H1  H2  
O   H1  H2  O   H1  H2  O   H1  H2  O   H1  H2  O   H1  H2  O   H1  H2  O   H1  
H2  O   H1  H2  O   H1  H2  O   H1  H2  O   H1  H2  O   H1  H2  O   H1  H2  O   
H1  H2  O   H1  H2  O   H1  H2  O   H1  H2  O   H1  H2  O   H1  H2  O   H1  H2  
O   H1  H2  O   H1  H2  O   H1  H2  O   H1  H2  O   H1  H2  O   H1  H2  O   H1  
H2  O   H1  H2  O   H1  H2  O   H1  H2  O   H1  H2  O   H1  H2  O   H1  H2  O   
H1  H2  O   H1  H2  O   H1  H2  O   H1  H2  O   H1  H2  O   H1  H2  O   H1  H2  
O   H1  H2  O   H1  H2  O   H1  H2  O   H1  H2  O   H1  H2  O   H1  H2  O   H1  
H2  O   H1  H2  O   H1  H2  O   H1  H2  O   H1  H2  O   H1  H2  O   H1  H2  O   
H1  H2  O   H1  H2  O   H1  H2  O   H1  H2  O   H1  H2  O   H1  H2  O   H1  H2  
O   H1  H2  O   H1  H2  O   H1  H2  O   H1  H2  O   H1  H2  O   H1  H2  O   H1  
H2  O   H1  H2  O   H1  H2  O   H1  H2  O   H1  H2  O   H1  H2  O   H1  H2  O   
H1  H2  O   H1  H2  O   H1  H2  O   H1  H2  O   H1  H2  O   H1  H2  O   H1  H2  
O   H1  H2  O   H1  H2  O   H1  H2  O   H1  H2  O   H1  H2  O   H1  H2  O   H1  
H2  O   H1  H2  O   H1  H2  O   H1  H2  O   H1  H2  O   H1  H2  O   H1  H2  O   
H1  H2  O   H1  H2  O   H1  H2  O   H1  H2  O   H1  H2  O   H1  H2  O   H1  H2  
O   H1  H2  O   H1  H2  O   H1  H2  O   H1  H2  O   H1  H2  O   H1  H2  O   H1  
H2  O   H1  H2  O   H1  H2  O   H1  H2  O   H1  H2  O   H1  H2  O   H1  H2  O   
H1  H2  O   H1  H2  O   H1  H2  O   H1  H2  O   H1  H2  O   H1  H2  O   H1  H2  
O   H1  H2  O   H1  H2  O   H1  H2  O   H1  H2  O   H1  H2  O   H1  H2  O   H1  
H2  O   H1  H2  O   H1  H2  O   H1  H2  O   H1  H2  O   H1  H2  O   H1  H2  O   
H1  H2  O   H1  H2  O   H1  H2  O   H1  H2  O   H1  H2  O   H1  H2  O   H1  H2  
O   H1  H2  O   H1  H2  O   H1  H2  O   H1  H2  O   H1  H2  O   H1  H2  O   H1  
H2  O   H1  H2  O   H1  H2  O   H1  H2  O   H1  H2  O   H1  H2  O   H1  H2  O   
H1  H2  O   H1  H2  O   H1  H2  O   H1  H2  O   H1  H2  O   H1  H2  O   H1  H2  
O   H1  H2  O   H1  H2  O   H1  H2  O   H1  H2  O   H1  H2  O   H1  H2  O   H1  
H2  O   H1  H2  O   H1  H2  O   H1  H2  O   H1  H2  O   H1  H2  O   H1  H2  O   
H1  H2  O   H1  H2  O   H1  H2  O   H1  H2  O   H1  H2  O   H1  H2  O   H1  H2  
O   H1  H2  O   H1  H2  O   H1  H2  O   H1  H2  O   H1  H2  O   H1  H2  O   H1  
H2  O   H1  H2  O   H1  H2  O   H1  H2  O   H1  H2  O   H1  H2  O   H1  H2  O   
H1  H2  O   H1  H2  O   H1  H2  O   H1  H2  O   H1  H2  O   H1  H2  O   H1  H2  
O   H1  H2  O   H1  H2  O   H1  H2  O   H1  H2  O   H1  H2  O   H1  H2  O   H1  
H2  O   H1  H2  O   H1  H2  O   H1  H2  O   H1  H2  O   H1  H2  O   H1  H2  O   
H1  H2  O   H1  H2  O   H1  H2  O   H1  H2  O   H1  H2  O   H1  H2  O   H1  H2  
O   H1  H2  O   H1  H2  O   H1  H2  O   H1  H2  O   H1  H2  O   H1  H2  O   H1  
H2  O   H1  H2  O   H1  H2  O   H1  H2  O   H1  H2  O   H1  H2  O   H1  H2  O   
H1  H2  O   H1  H2  O   H1  H2  O   H1  H2  O   H1  H2  O   H1  H2  O   H1  H2  
O   H1  H2  O   H1  H2  O   H1  H2  O   H1  H2  O   H1  H2  O   H1  H2  O   H1  
H2  O   H1  H2  O   H1  H2  O   H1  H2  O   H1  H2  O   H1  H2  O   H1  H2  O   
H1  H2  O   H1  H2  O   H1  H2  O   H1  H2  O   H1  H2  O   H1  H2  O   H1  H2  
O   H1  H2  O   H1  H2  O   H1  H2  O   H1  H2  O   H1  H2  O   H1  H2  O   H1  
H2  O   H1  H2  O   H1  H2  O   H1  H2  O   H1  H2  O   H1  H2  O   H1  H2  O   
H1  H2  O   H1  H2  O   H1  H2  O   H1  H2  O   H1  H2  O   H1  H2  O   H1  H2  
O   H1  H2  O   H1  H2  O   H1  H2  O   H1  H2  O   H1  H2  O   H1  H2  O   H1  
H2  O   H1  H2  O   H1  H2  O   H1  H2  O   H1  H2  O   H1  H2  O   H1  H2  O   
H1  H2  O   H1  H2  O   H1  H2  O   H1  H2  O   H1  H2  O   H1  H2  O   H1  H2  
O   H1  H2  O   H1  H2  O   H1  H2  O   H1  H2  O   H1  H2  O   H1  H2  O   H1  
H2  O   H1  H2  O   H1  H2  O   H1  H2  O   H1  H2  O   H1  H2  O   H1  H2  O   
H1  H2  O   H1  H2  O   H1  H2  O   H1  H2  O   H1  H2  O   H1  H2  O   H1  H2  
O   H1  H2  O   H1  H2  O   H1  H2  O   H1  H2  O   H1  H2  O   H1  H2  O   H1  
H2  O   H1  H2  O   H1  H2  O   H1  H2  O   H1  H2  O   H1  H2  O   H1  H2  O   
H1  H2  O   H1  H2  O   H1  H2  O   H1  H2  O   H1  H2  O   H1  H2  O   H1  H2  
O   H1  H2  O   H1  H2  O   H1  H2  O   H1  H2  O   H1  H2  O   H1  H2  O   H1  
H2  O   H1  H2  O   H1  H2  O   H1  H2  O   H1  H2  O   H1  H2  O   H1  H2  O   
H1  H2  O   H1  H2  O   H1  H2  O   H1  H2  O   H1  H2  O   H1  H2  O   H1  H2  
O   H1  H2  O   H1  H2  O   H1  H2  O   H1  H2  O   H1  H2  O   H1  H2  O   H1  
H2  O   H1  H2  O   H1  H2  O   H1  H2  O   H1  H2  O   H1  H2  O   H1  H2  O   
H1  H2  O   H1  H2  O   H1  H2  O   H1  H2  O   H1  H2  O   H1  H2  O   H1  H2  
O   H1  H2  O   H1  H2  O   H1  H2  O   H1  H2  O   H1  H2  O   H1  H2  O   H1  
H2  O   H1  H2  O   H1  H2  O   H1  H2  O   H1  H2  O   H1  H2  O   H1  H2  O   
H1  H2  O   H1  H2  O   H1  H2  O   H1  H2  O   H1  H2  O   H1  H2  O   H1  H2  
O   H1  H2  O   H1  H2  O   H1  H2  O   H1  H2  O   H1  H2  O   H1  H2  O   H1  
H2  O   H1  H2  O   H1  H2  O   H1  H2  O   H1  H2  O   H1  H2  O   H1  H2  O   
H1  H2  O   H1  H2  O   H1  H2  O   H1  H2  O   H1  H2  O   H1  H2  O   H1  H2  
O   H1  H2  O   H1  H2  O   H1  H2  O   H1  H2  O   H1  H2  O   H1  H2  O   H1  
H2  O   H1  H2  O   H1  H2  O   H1  H2  O   H1  H2  O   H1  H2  O   H1  H2  O   
H1  H2  O   H1  H2  O   H1  H2  O   H1  H2  O   H1  H2  O   H1  H2  O   H1  H2  
O   H1  H2  O   H1  H2  O   H1  H2  O   H1  H2  O   H1  H2  O   H1  H2  O   H1  
H2  O   H1  H2  O   H1  H2  O   H1  H2  O   H1  H2  O   H1  H2  O   H1  H2  O   
H1  H2  O   H1  H2  O   H1  H2  O   H1  H2  O   H1  H2  O   H1  H2  O   H1  H2  
O   H1  H2  O   H1  H2  O   H1  H2  O   H1  H2  O   H1  H2  O   H1  H2  O   H1  
H2  O   H1  H2  O   H1  H2  O   H1  H2  O   H1  H2  O   H1  H2  O   H1  H2  O   
H1  H2  O   H1  H2  O   H1  H2  O   H1  H2  O   H1  H2  O   H1  H2  O   H1  H2  
O   H1  H2  O   H1  H2  O   H1  H2  O   H1  H2  O   H1  H2  O   H1  H2  O   H1  
H2  O   H1  H2  O   H1  H2  O   H1  H2  O   H1  H2  O   H1  H2  O   H1  H2  O   
H1  H2  O   H1  H2  O   H1  H2  O   H1  H2  O   H1  H2  O   H1  H2  O   H1  H2  
O   H1  H2  O   H1  H2  O   H1  H2  O   H1  H2  O   H1  H2  O   H1  H2  O   H1  
H2  O   H1  H2  O   H1  H2  O   H1  H2  O   H1  H2  O   H1  H2  O   H1  H2  O   
H1  H2  O   H1  H2  O   H1  H2  O   H1  H2  O   H1  H2  O   H1  H2  O   H1  H2  
O   H1  H2  O   H1  H2  O   H1  H2  O   H1  H2  O   H1  H2  O   H1  H2  O   H1  
H2  O   H1  H2  O   H1  H2  O   H1  H2  O   H1  H2  O   H1  H2  O   H1  H2  O   
H1  H2  O   H1  H2  O   H1  H2  O   H1  H2  O   H1  H2  O   H1  H2  O   H1  H2  
O   H1  H2  O   H1  H2  O   H1  H2  O   H1  H2  O   H1  H2  O   H1  H2  O   H1  
H2  O   H1  H2  O   H1  H2  O   H1  H2  O   H1  H2  O   H1  H2  O   H1  H2  O   
H1  H2  O   H1  H2  O   H1  H2  O   H1  H2  O   H1  H2  O   H1  H2  O   H1  H2  
O   H1  H2  O   H1  H2  O   H1  H2  O   H1  H2  O   H1  H2  O   H1  H2  O   H1  
H2  O   H1  H2  O   H1  H2  O   H1  H2  O   H1  H2  O   H1  H2  O   H1  H2  O   
H1  H2  O   H1  H2  O   H1  H2  O   H1  H2  O   H1  H2  O   H1  H2  O   H1  H2  
O   H1  H2  O   H1  H2  O   H1  H2  O   H1  H2  O   H1  H2  O   H1  H2  O   H1  
H2  O   H1  H2  O   H1  H2  O   H1  H2  O   H1  H2  O   H1  H2  O   H1  H2  O   
H1  H2  O   H1  H2  O   H1  H2  O   H1  H2  O   H1  H2  O   H1  H2  O   H1  H2  
O   H1  H2  O   H1  H2  O   H1  H2  O   H1  H2  O   H1  H2  O   H1  H2  O   H1  
H2  O   H1  H2  O   H1  H2  O   H1  H2  O   H1  H2  O   H1  H2  O   H1  H2  O   
H1  H2  O   H1  H2  O   H1  H2  O   H1  H2  O   H1  H2  O   H1  H2  O   H1  H2  
O   H1  H2  O   H1  H2  O   H1  H2  O   H1  H2  O   H1  H2  O   H1  H2  O   H1  
H2  O   H1  H2  O   H1  H2  O   H1  H2  O   H1  H2  O   H1  H2  O   H1  H2  O   
H1  H2  O   H1  H2  O   H1  H2  O   H1  H2  O   H1  H2  O   H1  H2  O   H1  H2  
O   H1  H2  O   H1  H2  O   H1  H2  O   H1  H2  O   H1  H2  O   H1  H2  O   H1  
H2  O   H1  H2  O   H1  H2  O   H1  H2  O   H1  H2  O   H1  H2  O   H1  H2  O   
H1  H2  O   H1  H2  O   H1  H2  O   H1  H2  O   H1  H2  O   H1  H2  O   H1  H2  
O   H1  H2  O   H1  H2  O   H1  H2  O   H1  H2  O   H1  H2  O   H1  H2  O   H1  
H2  O   H1  H2  O   H1  H2  O   H1  H2  O   H1  H2  O   H1  H2  O   H1  H2  O   
H1  H2  O   H1  H2  O   H1  H2  O   H1  H2  O   H1  H2  O   H1  H2  O   H1  H2  
O   H1  H2  O   H1  H2  O   H1  H2  O   H1  H2  O   H1  H2  O   H1  H2  O   H1  
H2  O   H1  H2  O   H1  H2  O   H1  H2  O   H1  H2  O   H1  H2  O   H1  H2  O   
H1  H2  O   H1  H2  O   H1  H2  O   H1  H2  O   H1  H2  O   H1  H2  O   H1  H2  
O   H1  H2  O   H1  H2  O   H1  H2  O   H1  H2  O   H1  H2  O   H1  H2  O   H1  
H2  O   H1  H2  O   H1  H2  O   H1  H2  O   H1  H2  O   H1  H2  O   H1  H2  O   
H1  H2  O   H1  H2  O   H1  H2  O   H1  H2  O   H1  H2  O   H1  H2  O   H1  H2  
O   H1  H2  O   H1  H2  O   H1  H2  O   H1  H2  O   H1  H2  O   H1  H2  O   H1  
H2  O   H1  H2  O   H1  H2  O   H1  H2  O   H1  H2  O   H1  H2  O   H1  H2  O   
H1  H2  O   H1  H2  O   H1  H2  O   H1  H2  O   H1  H2  O   H1  H2  O   H1  H2  
O   H1  H2  O   H1  H2  O   H1  H2  O   H1  H2  O   H1  H2  O   H1  H2  O   H1  
H2  O   H1  H2  O   H1  H2  O   H1  H2  O   H1  H2  O   H1  H2  O   H1  H2  O   
H1  H2  O   H1  H2  O   H1  H2  O   H1  H2  O   H1  H2  O   H1  H2  O   H1  H2  
O   H1  H2  O   H1  H2  O   H1  H2  O   H1  H2  O   H1  H2  O   H1  H2  O   H1  
H2  O   H1  H2  O   H1  H2  O   H1  H2  O   H1  H2  O   H1  H2  O   H1  H2  O   
H1  H2  O   H1  H2  O   H1  H2  O   H1  H2  O   H1  H2  O   H1  H2  O   H1  H2  
O   H1  H2  O   H1  H2  O   H1  H2  O   H1  H2  O   H1  H2  O   H1  H2  O   H1  
H2  O   H1  H2  O   H1  H2  O   H1  H2  O   H1  H2  O   H1  H2  O   H1  H2  O   
H1  H2  O   H1  H2  O   H1  H2  O   H1  H2  O   H1  H2  O   H1  H2  O   H1  H2  
O   H1  H2  O   H1  H2  O   H1  H2  O   H1  H2  O   H1  H2  O   H1  H2  O   H1  
H2  O   H1  H2  O   H1  H2  O   H1  H2  O   H1  H2  O   H1  H2  O   H1  H2  O   
H1  H2  O   H1  H2  O   H1  H2  O   H1  H2  O   H1  H2  O   H1  H2  O   H1  H2  
O   H1  H2  O   H1  H2  O   H1  H2  O   H1  H2  O   H1  H2  O   H1  H2  O   H1  
H2  O   H1  H2  O   H1  H2  O   H1  H2  O   H1  H2  O   H1  H2  O   H1  H2  O   
H1  H2  O   H1  H2  O   H1  H2  O   H1  H2  O   H1  H2  O   H1  H2  O   H1  H2  
O   H1  H2  O   H1  H2  O   H1  H2  O   H1  H2  O   H1  H2  O   H1  H2  O   H1  
H2  O   H1  H2  O   H1  H2  O   H1  H2  O   H1  H2  O   H1  H2  O   H1  H2  O   
H1  H2  O   H1  H2  O   H1  H2  O   H1  H2  O   H1  H2  O   H1  H2  O   H1  H2  
O   H1  H2  O   H1  H2  O   H1  H2  O   H1  H2  O   H1  H2  O   H1  H2  O   H1  
H2  O   H1  H2  O   H1  H2  O   H1  H2  O   H1  H2  O   H1  H2  O   H1  H2  O   
H1  H2  O   H1  H2  O   H1  H2  O   H1  H2  O   H1  H2  O   H1  H2  O   H1  H2  
O   H1  H2  O   H1  H2  O   H1  H2  O   H1  H2  O   H1  H2  O   H1  H2  O   H1  
H2  O   H1  H2  O   H1  H2  O   H1  H2  O   H1  H2  O   H1  H2  O   H1  H2  O   
H1  H2  O   H1  H2  O   H1  H2  O   H1  H2  O   H1  H2  O   H1  H2  O   H1  H2  
O   H1  H2  O   H1  H2  O   H1  H2  O   H1  H2  O   H1  H2  O   H1  H2  O   H1  
H2  O   H1  H2  O   H1  H2  O   H1  H2  O   H1  H2  O   H1  H2  O   H1  H2  O   
H1  H2  O   H1  H2  O   H1  H2  O   H1  H2  O   H1  H2  O   H1  H2  O   H1  H2  
O   H1  H2  O   H1  H2  O   H1  H2  O   H1  H2  O   H1  H2  O   H1  H2  O   H1  
H2  O   H1  H2  O   H1  H2  O   H1  H2  O   H1  H2  O   H1  H2  O   H1  H2  O   
H1  H2  O   H1  H2  O   H1  H2  O   H1  H2  O   H1  H2  O   H1  H2  O   H1  H2  
O   H1  H2  O   H1  H2  O   H1  H2  O   H1  H2  O   H1  H2  O   H1  H2  O   H1  
H2  O   H1  H2  O   H1  H2  O   H1  H2  O   H1  H2  O   H1  H2  O   H1  H2  O   
H1  H2  O   H1  H2  O   H1  H2  O   H1  H2  O   H1  H2  O   H1  H2  O   H1  H2  
O   H1  H2  O   H1  H2  O   H1  H2  O   H1  H2  O   H1  H2  O   H1  H2  O   H1  
H2  O   H1  H2  O   H1  H2  O   H1  H2  O   H1  H2  O   H1  H2  O   H1  H2  O   
H1  H2  O   H1  H2  O   H1  H2  O   H1  H2  O   H1  H2  O   H1  H2  O   H1  H2  
O   H1  H2  O   H1  H2  O   H1  H2  O   H1  H2  O   H1  H2  O   H1  H2  O   H1  
H2  O   H1  H2  O   H1  H2  O   H1  H2  O   H1  H2  O   H1  H2  O   H1  H2  O   
H1  H2  O   H1  H2  O   H1  H2  O   H1  H2  O   H1  H2  O   H1  H2  O   H1  H2  
O   H1  H2  O   H1  H2  O   H1  H2  O   H1  H2  O   H1  H2  O   H1  H2  O   H1  
H2  O   H1  H2  O   H1  H2  O   H1  H2  O   H1  H2  O   H1  H2  O   H1  H2  O   
H1  H2  O   H1  H2  O   H1  H2  O   H1  H2  O   H1  H2  O   H1  H2  O   H1  H2  
O   H1  H2  O   H1  H2  O   H1  H2  O   H1  H2  O   H1  H2  O   H1  H2  O   H1  
H2  O   H1  H2  O   H1  H2  O   H1  H2  O   H1  H2  O   H1  H2  O   H1  H2  O   
H1  H2  O   H1  H2  O   H1  H2  O   H1  H2  O   H1  H2  O   H1  H2  O   H1  H2  
O   H1  H2  O   H1  H2  O   H1  H2  O   H1  H2  O   H1  H2  O   H1  H2  O   H1  
H2  O   H1  H2  O   H1  H2  O   H1  H2  O   H1  H2  O   H1  H2  O   H1  H2  O   
H1  H2  O   H1  H2  O   H1  H2  O   H1  H2  O   H1  H2  O   H1  H2  O   H1  H2  
O   H1  H2  O   H1  H2  O   H1  H2  O   H1  H2  O   H1  H2  O   H1  H2  O   H1  
H2  O   H1  H2  O   H1  H2  O   H1  H2  O   H1  H2  O   H1  H2  O   H1  H2  O   
H1  H2  O   H1  H2  O   H1  H2  O   H1  H2  O   H1  H2  O   H1  H2  O   H1  H2  
O   H1  H2  O   H1  H2  O   H1  H2  O   H1  H2  O   H1  H2  O   H1  H2  O   H1  
H2  O   H1  H2  O   H1  H2  O   H1  H2  O   H1  H2  O   H1  H2  O   H1  H2  O   
H1  H2  O   H1  H2  O   H1  H2  O   H1  H2  O   H1  H2  O   H1  H2  O   H1  H2  
O   H1  H2  O   H1  H2  O   H1  H2  O   H1  H2  O   H1  H2  O   H1  H2  O   H1  
H2  O   H1  H2  O   H1  H2  O   H1  H2  O   H1  H2  O   H1  H2  O   H1  H2  O   
H1  H2  O   H1  H2  O   H1  H2  O   H1  H2  O   H1  H2  O   H1  H2  O   H1  H2  
O   H1  H2  O   H1  H2  O   H1  H2  O   H1  H2  O   H1  H2  O   H1  H2  O   H1  
H2  O   H1  H2  O   H1  H2  O   H1  H2  O   H1  H2  O   H1  H2  O   H1  H2  O   
H1  H2  O   H1  H2  O   H1  H2  O   H1  H2  O   H1  H2  O   H1  H2  O   H1  H2  
O   H1  H2  O   H1  H2  O   H1  H2  O   H1  H2  O   H1  H2  O   H1  H2  O   H1  
H2  O   H1  H2  O   H1  H2  O   H1  H2  O   H1  H2  O   H1  H2  O   H1  H2  O   
H1  H2  O   H1  H2  O   H1  H2  O   H1  H2  O   H1  H2  O   H1  H2  O   H1  H2  
O   H1  H2  O   H1  H2  O   H1  H2  O   H1  H2  O   H1  H2  O   H1  H2  O   H1  
H2  O   H1  H2  O   H1  H2  O   H1  H2  O   H1  H2  O   H1  H2  O   H1  H2  O   
H1  H2  O   H1  H2  O   H1  H2  O   H1  H2  O   H1  H2  O   H1  H2  O   H1  H2  
O   H1  H2  O   H1  H2  O   H1  H2  O   H1  H2  O   H1  H2  O   H1  H2  O   H1  
H2  O   H1  H2  O   H1  H2  O   H1  H2  O   H1  H2  O   H1  H2  O   H1  H2  O   
H1  H2  O   H1  H2  O   H1  H2  O   H1  H2  O   H1  H2  O   H1  H2  O   H1  H2  
O   H1  H2  O   H1  H2  O   H1  H2  O   H1  H2  O   H1  H2  O   H1  H2  O   H1  
H2  O   H1  H2  O   H1  H2  O   H1  H2  O   H1  H2  O   H1  H2  O   H1  H2  O   
H1  H2  O   H1  H2  O   H1  H2  O   H1  H2  O   H1  H2  O   H1  H2  O   H1  H2  
O   H1  H2  O   H1  H2  O   H1  H2  O   H1  H2  O   H1  H2  O   H1  H2  O   H1  
H2  O   H1  H2  O   H1  H2  O   H1  H2  O   H1  H2  O   H1  H2  O   H1  H2  O   
H1  H2  O   H1  H2  O   H1  H2  O   H1  H2  O   H1  H2  O   H1  H2  O   H1  H2  
O   H1  H2  O   H1  H2  O   H1  H2  O   H1  H2  O   H1  H2  O   H1  H2  O   H1  
H2  O   H1  H2  O   H1  H2  O   H1  H2  O   H1  H2  O   H1  H2  O   H1  H2  O   
H1  H2  O   H1  H2  O   H1  H2  O   H1  H2  O   H1  H2  O   H1  H2  O   H1  H2  
O   H1  H2  O   H1  H2  O   H1  H2  O   H1  H2  O   H1  H2  O   H1  H2  O   H1  
H2  O   H1  H2  O   H1  H2  O   H1  H2  O   H1  H2  O   H1  H2  O   H1  H2  O   
H1  H2  O   H1  H2  O   H1  H2  O   H1  H2  O   H1  H2  O   H1  H2  O   H1  H2  
O   H1  H2  O   H1  H2  O   H1  H2  O   H1  H2  O   H1  H2  O   H1  H2  O   H1  
H2  O   H1  H2  O   H1  H2  O   H1  H2  O   H1  H2  O   H1  H2  O   H1  H2  O   
H1  H2  O   H1  H2  O   H1  H2  O   H1  H2  O   H1  H2  O   H1  H2  O   H1  H2  
O   H1  H2  O   H1  H2  O   H1  H2  O   H1  H2  O   H1  H2  O   H1  H2  O   H1  
H2  O   H1  H2  O   H1  H2  O   H1  H2  O   H1  H2  O   H1  H2  O   H1  H2  O   
H1  H2  O   H1  H2  O   H1  H2  O   H1  H2  O   H1  H2  O   H1  H2  O   H1  H2  
O   H1  H2  O   H1  H2  O   H1  H2  O   H1  H2  O   H1  H2  O   H1  H2  O   H1  
H2  O   H1  H2  O   H1  H2  O   H1  H2  O   H1  H2  O   H1  H2  O   H1  H2  O   
H1  H2  O   H1  H2  O   H1  H2  O   H1  H2  O   H1  H2  O   H1  H2  O   H1  H2  
O   H1  H2  O   H1  H2  O   H1  H2  O   H1  H2  O   H1  H2  O   H1  H2  O   H1  
H2  O   H1  H2  O   H1  H2  O   H1  H2  O   H1  H2  O   H1  H2  O   H1  H2  O   
H1  H2  O   H1  H2  O   H1  H2  O   H1  H2  O   H1  H2  O   H1  H2  O   H1  H2  
O   H1  H2  O   H1  H2  O   H1  H2  O   H1  H2  O   H1  H2  O   H1  H2  O   H1  
H2  O   H1  H2  O   H1  H2  O   H1  H2  O   H1  H2  O   H1  H2  O   H1  H2  O   
H1  H2  O   H1  H2  O   H1  H2  O   H1  H2  O   H1  H2  O   H1  H2  O   H1  H2  
O   H1  H2  O   H1  H2  O   H1  H2  O   H1  H2  O   H1  H2  O   H1  H2  O   H1  
H2  O   H1  H2  O   H1  H2  O   H1  H2  O   H1  H2  O   H1  H2  O   H1  H2  O   
H1  H2  O   H1  H2  O   H1  H2  O   H1  H2  O   H1  H2  O   H1  H2  O   H1  H2  
O   H1  H2  O   H1  H2  O   H1  H2  O   H1  H2  O   H1  H2  O   H1  H2  O   H1  
H2  O   H1  H2  O   H1  H2  O   H1  H2  O   H1  H2  O   H1  H2  O   H1  H2  O   
H1  H2  O   H1  H2  O   H1  H2  O   H1  H2  O   H1  H2  O   H1  H2  O   H1  H2  
O   H1  H2  O   H1  H2  O   H1  H2  O   H1  H2  O   H1  H2  O   H1  H2  O   H1  
H2  O   H1  H2  O   H1  H2  O   H1  H2  O   H1  H2  O   H1  H2  O   H1  H2  O   
H1  H2  O   H1  H2  O   H1  H2  O   H1  H2  O   H1  H2  O   H1  H2  O   H1  H2  
O   H1  H2  O   H1  H2  O   H1  H2  O   H1  H2  O   H1  H2  O   H1  H2  O   H1  
H2  O   H1  H2  O   H1  H2  O   H1  H2  O   H1  H2  O   H1  H2  O   H1  H2  O   
H1  H2  O   H1  H2  O   H1  H2  O   H1  H2  O   H1  H2  O   H1  H2  O   H1  H2  
O   H1  H2  O   H1  H2  O   H1  H2  O   H1  H2  O   H1  H2  O   H1  H2  O   H1  
H2  O   H1  H2  O   H1  H2  O   H1  H2  O   H1  H2  O   H1  H2  O   H1  H2  O   
H1  H2  O   H1  H2  O   H1  H2  O   H1  H2  O   H1  H2  O   H1  H2  O   H1  H2  
O   H1  H2  O   H1  H2  O   H1  H2  O   H1  H2  O   H1  H2  O   H1  H2  O   H1  
H2  O   H1  H2  O   H1  H2  O   H1  H2  O   H1  H2  O   H1  H2  O   H1  H2  O   
H1  H2  O   H1  H2  O   H1  H2  O   H1  H2  O   H1  H2  O   H1  H2  O   H1  H2  
O   H1  H2  O   H1  H2  O   H1  H2  O   H1  H2  O   H1  H2  O   H1  H2  O   H1  
H2  O   H1  H2  O   H1  H2  O   H1  H2  O   H1  H2  O   H1  H2  O   H1  H2  O   
H1  H2  O   H1  H2  O   H1  H2  O   H1  H2  O   H1  H2  O   H1  H2  O   H1  H2  
O   H1  H2  O   H1  H2  O   H1  H2  O   H1  H2  O   H1  H2  O   H1  H2  O   H1  
H2  O   H1  H2  O   H1  H2  O   H1  H2  O   H1  H2  O   H1  H2  O   H1  H2  O   
H1  H2  O   H1  H2  O   H1  H2  O   H1  H2  O   H1  H2  O   H1  H2  O   H1  H2  
O   H1  H2  O   H1  H2  O   H1  H2  O   H1  H2  O   H1  H2  O   H1  H2  O   H1  
H2  O   H1  H2  O   H1  H2  O   H1  H2  O   H1  H2  O   H1  H2  O   H1  H2  O   
H1  H2  O   H1  H2  O   H1  H2  O   H1  H2  O   H1  H2  O   H1  H2  O   H1  H2  
O   H1  H2  O   H1  H2  O   H1  H2  O   H1  H2  O   H1  H2  O   H1  H2  O   H1  
H2  O   H1  H2  O   H1  H2  O   H1  H2  O   H1  H2  O   H1  H2  O   H1  H2  O   
H1  H2  O   H1  H2  O   H1  H2  O   H1  H2  O   H1  H2  O   H1  H2  O   H1  H2  
O   H1  H2  O   H1  H2  O   H1  H2  O   H1  H2  O   H1  H2  O   H1  H2  O   H1  
H2  O   H1  H2  O   H1  H2  O   H1  H2  O   H1  H2  O   H1  H2  O   H1  H2  O   
H1  H2  O   H1  H2  O   H1  H2  O   H1  H2  O   H1  H2  O   H1  H2  O   H1  H2  
O   H1  H2  O   H1  H2  O   H1  H2  O   H1  H2  O   H1  H2  O   H1  H2  O   H1  
H2  O   H1  H2  O   H1  H2  O   H1  H2  O   H1  H2  O   H1  H2  O   H1  H2  O   
H1  H2  O   H1  H2  O   H1  H2  O   H1  H2  O   H1  H2  O   H1  H2  O   H1  H2  
O   H1  H2  O   H1  H2  O   H1  H2  O   H1  H2  O   H1  H2  O   H1  H2  O   H1  
H2  O   H1  H2  O   H1  H2  O   H1  H2  O   H1  H2  O   H1  H2  O   H1  H2  O   
H1  H2  O   H1  H2  O   H1  H2  O   H1  H2  O   H1  H2  O   H1  H2  O   H1  H2  
O   H1  H2  O   H1  H2  O   H1  H2  O   H1  H2  O   H1  H2  O   H1  H2  O   H1  
H2  O   H1  H2  O   H1  H2  O   H1  H2  O   H1  H2  O   H1  H2  O   H1  H2  O   
H1  H2  O   H1  H2  O   H1  H2  O   H1  H2  O   H1  H2  O   H1  H2  O   H1  H2  
O   H1  H2  O   H1  H2  O   H1  H2  O   H1  H2  O   H1  H2  O   H1  H2  O   H1  
H2  O   H1  H2  O   H1  H2  O   H1  H2  O   H1  H2  O   H1  H2  O   H1  H2  O   
H1  H2  O   H1  H2  O   H1  H2  O   H1  H2  O   H1  H2  O   H1  H2  O   H1  H2  
O   H1  H2  O   H1  H2  O   H1  H2  O   H1  H2  O   H1  H2  O   H1  H2  O   H1  
H2  O   H1  H2  O   H1  H2  O   H1  H2  O   H1  H2  O   H1  H2  O   H1  H2  O   
H1  H2  O   H1  H2  O   H1  H2  O   H1  H2  O   H1  H2  O   H1  H2  O   H1  H2  
O   H1  H2  O   H1  H2  O   H1  H2  O   H1  H2  O   H1  H2  O   H1  H2  O   H1  
H2  O   H1  H2  O   H1  H2  O   H1  H2  O   H1  H2  O   H1  H2  O   H1  H2  O   
H1  H2  O   H1  H2  O   H1  H2  O   H1  H2  O   H1  H2  O   H1  H2  O   H1  H2  
O   H1  H2  O   H1  H2  O   H1  H2  O   H1  H2  O   H1  H2  O   H1  H2  O   H1  
H2  O   H1  H2  O   H1  H2  O   H1  H2  O   H1  H2  O   H1  H2  O   H1  H2  O   
H1  H2  O   H1  H2  O   H1  H2  O   H1  H2  O   H1  H2  O   H1  H2  O   H1  H2  
O   H1  H2  O   H1  H2  O   H1  H2  O   H1  H2  O   H1  H2  O   H1  H2  O   H1  
H2  O   H1  H2  O   H1  H2  O   H1  H2  O   H1  H2  O   H1  H2  O   H1  H2  O   
H1  H2  O   H1  H2  O   H1  H2  O   H1  H2  O   H1  H2  O   H1  H2  O   H1  H2  
O   H1  H2  O   H1  H2  O   H1  H2  O   H1  H2  O   H1  H2  O   H1  H2  O   H1  
H2  O   H1  H2  O   H1  H2  O   H1  H2  O   H1  H2  O   H1  H2  O   H1  H2  O   
H1  H2  O   H1  H2  O   H1  H2  O   H1  H2  O   H1  H2  O   H1  H2  O   H1  H2  
O   H1  H2  O   H1  H2  O   H1  H2  O   H1  H2  O   H1  H2  O   H1  H2  O   H1  
H2  O   H1  H2  O   H1  H2  O   H1  H2  O   H1  H2  O   H1  H2  O   H1  H2  O   
H1  H2  O   H1  H2  O   H1  H2  O   H1  H2  O   H1  H2  O   H1  H2  O   H1  H2  
O   H1  H2  O   H1  H2  O   H1  H2  O   H1  H2  O   H1  H2  O   H1  H2  O   H1  
H2  O   H1  H2  O   H1  H2  O   H1  H2  O   H1  H2  O   H1  H2  O   H1  H2  O   
H1  H2  O   H1  H2  O   H1  H2  O   H1  H2  O   H1  H2  O   H1  H2  O   H1  H2  
O   H1  H2  O   H1  H2  O   H1  H2  O   H1  H2  O   H1  H2  O   H1  H2  O   H1  
H2  O   H1  H2  O   H1  H2  O   H1  H2  O   H1  H2  O   H1  H2  O   H1  H2  O   
H1  H2  O   H1  H2  O   H1  H2  O   H1  H2  O   H1  H2  O   H1  H2  O   H1  H2  
O   H1  H2  O   H1  H2  O   H1  H2  O   H1  H2  O   H1  H2  O   H1  H2  O   H1  
H2  O   H1  H2  O   H1  H2  O   H1  H2  O   H1  H2  O   H1  H2  O   H1  H2  O   
H1  H2  O   H1  H2  O   H1  H2  O   H1  H2  O   H1  H2  O   H1  H2  O   H1  H2  
O   H1  H2  O   H1  H2  O   H1  H2  O   H1  H2  O   H1  H2  O   H1  H2  O   H1  
H2  O   H1  H2  O   H1  H2  O   H1  H2  O   H1  H2  O   H1  H2  O   H1  H2  O   
H1  H2  O   H1  H2  O   H1  H2  O   H1  H2  O   H1  H2  O   H1  H2  O   H1  H2  
O   H1  H2  O   H1  H2  O   H1  H2  O   H1  H2  O   H1  H2  O   H1  H2  O   H1  
H2  O   H1  H2  O   H1  H2  O   H1  H2  O   H1  H2  O   H1  H2  O   H1  H2  O   
H1  H2  O   H1  H2  O   H1  H2  O   H1  H2  O   H1  H2  O   H1  H2  O   H1  H2  
O   H1  H2  O   H1  H2  O   H1  H2  O   H1  H2  O   H1  H2  O   H1  H2  O   H1  
H2  O   H1  H2  O   H1  H2  O   H1  H2  O   H1  H2  O   H1  H2  O   H1  H2  O   
H1  H2  O   H1  H2  O   H1  H2  O   H1  H2  O   H1  H2  O   H1  H2  O   H1  H2  
O   H1  H2  O   H1  H2  O   H1  H2  O   H1  H2  O   H1  H2  O   H1  H2  O   H1  
H2  O   H1  H2  O   H1  H2  O   H1  H2  O   H1  H2  O   H1  H2  O   H1  H2  O   
H1  H2  O   H1  H2  O   H1  H2  O   H1  H2  O   H1  H2  O   H1  H2  O   H1  H2  
O   H1  H2  O   H1  H2  O   H1  H2  O   H1  H2  O   H1  H2  O   H1  H2  O   H1  
H2  O   H1  H2  O   H1  H2  O   H1  H2  O   H1  H2  O   H1  H2  O   H1  H2  O   
H1  H2  O   H1  H2  O   H1  H2  O   H1  H2  O   H1  H2  O   H1  H2  O   H1  H2  
O   H1  H2  O   H1  H2  O   H1  H2  O   H1  H2  O   H1  H2  O   H1  H2  O   H1  
H2  O   H1  H2  O   H1  H2  O   H1  H2  O   H1  H2  O   H1  H2  O   H1  H2  O   
H1  H2  O   H1  H2  O   H1  H2  O   H1  H2  O   H1  H2  O   H1  H2  O   H1  H2  
O   H1  H2  O   H1  H2  O   H1  H2  O   H1  H2  O   H1  H2  O   H1  H2  O   H1  
H2  O   H1  H2  O   H1  H2  O   H1  H2  O   H1  H2  O   H1  H2  O   H1  H2  O   
H1  H2  O   H1  H2  O   H1  H2  O   H1  H2  O   H1  H2  O   H1  H2  O   H1  H2  
O   H1  H2  O   H1  H2  O   H1  H2  O   H1  H2  O   H1  H2  O   H1  H2  O   H1  
H2  O   H1  H2  O   H1  H2  O   H1  H2  O   H1  H2  O   H1  H2  O   H1  H2  O   
H1  H2  O   H1  H2  O   H1  H2  O   H1  H2  O   H1  H2  O   H1  H2  O   H1  H2  
O   H1  H2  O   H1  H2  O   H1  H2  O   H1  H2  O   H1  H2  O   H1  H2  O   H1  
H2  O   H1  H2  O   H1  H2  O   H1  H2  O   H1  H2  O   H1  H2  O   H1  H2  O   
H1  H2  O   H1  H2  O   H1  H2  O   H1  H2  O   H1  H2  O   H1  H2  O   H1  H2  
O   H1  H2  O   H1  H2  O   H1  H2  O   H1  H2  O   H1  H2  O   H1  H2  O   H1  
H2  O   H1  H2  O   H1  H2  O   H1  H2  O   H1  H2  O   H1  H2  O   H1  H2  O   
H1  H2  O   H1  H2  O   H1  H2  O   H1  H2  O   H1  H2  O   H1  H2  O   H1  H2  
O   H1  H2  O   H1  H2  O   H1  H2  O   H1  H2  O   H1  H2  O   H1  H2  O   H1  
H2  O   H1  H2  O   H1  H2  O   H1  H2  O   H1  H2  O   H1  H2  O   H1  H2  O   
H1  H2  O   H1  H2  O   H1  H2  O   H1  H2  O   H1  H2  O   H1  H2  O   H1  H2  
O   H1  H2  O   H1  H2  O   H1  H2  O   H1  H2  O   H1  H2  O   H1  H2  O   H1  
H2  O   H1  H2  O   H1  H2  O   H1  H2  O   H1  H2  O   H1  H2  O   H1  H2  O   
H1  H2  O   H1  H2  O   H1  H2  O   H1  H2  O   H1  H2  O   H1  H2  O   H1  H2  
O   H1  H2  O   H1  H2  O   H1  H2  O   H1  H2  O   H1  H2  O   H1  H2  O   H1  
H2  O   H1  H2  O   H1  H2  O   H1  H2  O   H1  H2  O   H1  H2  O   H1  H2  O   
H1  H2  O   H1  H2  O   H1  H2  O   H1  H2  O   H1  H2  O   H1  H2  O   H1  H2  
O   H1  H2  O   H1  H2  O   H1  H2  O   H1  H2  O   H1  H2  O   H1  H2  O   H1  
H2  O   H1  H2  O   H1  H2  O   H1  H2  O   H1  H2  O   H1  H2  O   H1  H2  O   
H1  H2  O   H1  H2  O   H1  H2  O   H1  H2  O   H1  H2  O   H1  H2  O   H1  H2  
O   H1  H2  O   H1  H2  O   H1  H2  O   H1  H2  O   H1  H2  O   H1  H2  O   H1  
H2  O   H1  H2  O   H1  H2  O   H1  H2  O   H1  H2  O   H1  H2  O   H1  H2  O   
H1  H2  O   H1  H2  O   H1  H2  O   H1  H2  O   H1  H2  O   H1  H2  O   H1  H2  
O   H1  H2  O   H1  H2  O   H1  H2  O   H1  H2  O   H1  H2  O   H1  H2  O   H1  
H2  O   H1  H2  O   H1  H2  O   H1  H2  O   H1  H2  O   H1  H2  O   H1  H2  O   
H1  H2  O   H1  H2  O   H1  H2  O   H1  H2  O   H1  H2  O   H1  H2  O   H1  H2  
O   H1  H2  O   H1  H2  O   H1  H2  O   H1  H2  O   H1  H2  O   H1  H2  O   H1  
H2  O   H1  H2  O   H1  H2  O   H1  H2  O   H1  H2  O   H1  H2  O   H1  H2  O   
H1  H2  O   H1  H2  O   H1  H2  O   H1  H2  O   H1  H2  O   H1  H2  O   H1  H2  
O   H1  H2  O   H1  H2  O   H1  H2  O   H1  H2  O   H1  H2  O   H1  H2  O   H1  
H2  O   H1  H2  O   H1  H2  O   H1  H2  O   H1  H2  O   H1  H2  O   H1  H2  O   
H1  H2  O   H1  H2  O   H1  H2  O   H1  H2  O   H1  H2  O   H1  H2  O   H1  H2  
O   H1  H2  O   H1  H2  O   H1  H2  O   H1  H2  O   H1  H2  O   H1  H2  O   H1  
H2  O   H1  H2  O   H1  H2  O   H1  H2  O   H1  H2  O   H1  H2  O   H1  H2  O   
H1  H2  O   H1  H2  O   H1  H2  O   H1  H2  O   H1  H2  O   H1  H2  O   H1  H2  
O   H1  H2  O   H1  H2  O   H1  H2  O   H1  H2  O   H1  H2  O   H1  H2  O   H1  
H2  O   H1  H2  O   H1  H2  O   H1  H2  O   H1  H2  O   H1  H2  O   H1  H2  O   
H1  H2  O   H1  H2  O   H1  H2  O   H1  H2  O   H1  H2  O   H1  H2  O   H1  H2  
O   H1  H2  O   H1  H2  O   H1  H2  O   H1  H2  O   H1  H2  O   H1  H2  O   H1  
H2  O   H1  H2  O   H1  H2  O   H1  H2  O   H1  H2  O   H1  H2  O   H1  H2  O   
H1  H2  O   H1  H2  O   H1  H2  O   H1  H2  O   H1  H2  O   H1  H2  O   H1  H2  
O   H1  H2  O   H1  H2  O   H1  H2  O   H1  H2  O   H1  H2  O   H1  H2  O   H1  
H2  O   H1  H2  O   H1  H2  O   H1  H2  O   H1  H2  O   H1  H2  O   H1  H2  O   
H1  H2  O   H1  H2  O   H1  H2  O   H1  H2  O   H1  H2  O   H1  H2  O   H1  H2  
O   H1  H2  O   H1  H2  O   H1  H2  O   H1  H2  O   H1  H2  O   H1  H2  O   H1  
H2  O   H1  H2  O   H1  H2  O   H1  H2  O   H1  H2  O   H1  H2  O   H1  H2  O   
H1  H2  O   H1  H2  O   H1  H2  O   H1  H2  O   H1  H2  O   H1  H2  O   H1  H2  
O   H1  H2  O   H1  H2  O   H1  H2  O   H1  H2  O   H1  H2  O   H1  H2  O   H1  
H2  O   H1  H2  O   H1  H2  O   H1  H2  O   H1  H2  O   H1  H2  O   H1  H2  O   
H1  H2  O   H1  H2  O   H1  H2  O   H1  H2  O   H1  H2  O   H1  H2  O   H1  H2  
O   H1  H2  O   H1  H2  O   H1  H2  O   H1  H2  O   H1  H2  O   H1  H2  O   H1  
H2  O   H1  H2  O   H1  H2  O   H1  H2  O   H1  H2  O   H1  H2  O   H1  H2  O   
H1  H2  O   H1  H2  O   H1  H2  O   H1  H2  O   H1  H2  O   H1  H2  O   H1  H2  
O   H1  H2  O   H1  H2  O   H1  H2  O   H1  H2  O   H1  H2  O   H1  H2  O   H1  
H2  O   H1  H2  O   H1  H2  O   H1  H2  O   H1  H2  O   H1  H2  O   H1  H2  O   
H1  H2  O   H1  H2  O   H1  H2  O   H1  H2  O   H1  H2  O   H1  H2  O   H1  H2  
O   H1  H2  O   H1  H2  O   H1  H2  O   H1  H2  O   H1  H2  O   H1  H2  O   H1  
H2  O   H1  H2  O   H1  H2  O   H1  H2  O   H1  H2  O   H1  H2  O   H1  H2  O   
H1  H2  O   H1  H2  O   H1  H2  O   H1  H2  O   H1  H2  O   H1  H2  O   H1  H2  
O   H1  H2  O   H1  H2  O   H1  H2  O   H1  H2  O   H1  H2  O   H1  H2  O   H1  
H2  O   H1  H2  O   H1  H2  O   H1  H2  O   H1  H2  O   H1  H2  O   H1  H2  O   
H1  H2  O   H1  H2  O   H1  H2  O   H1  H2  O   H1  H2  O   H1  H2  O   H1  H2  
O   H1  H2  O   H1  H2  O   H1  H2  O   H1  H2  O   H1  H2  O   H1  H2  O   H1  
H2  O   H1  H2  O   H1  H2  O   H1  H2  O   H1  H2  O   H1  H2  O   H1  H2  O   
H1  H2  O   H1  H2  O   H1  H2  O   H1  H2  O   H1  H2  O   H1  H2  O   H1  H2  
O   H1  H2  O   H1  H2  O   H1  H2  O   H1  H2  O   H1  H2  O   H1  H2  O   H1  
H2  O   H1  H2  O   H1  H2  O   H1  H2  O   H1  H2  O   H1  H2  O   H1  H2  O   
H1  H2  O   H1  H2  O   H1  H2  O   H1  H2  O   H1  H2  O   H1  H2  O   H1  H2  
O   H1  H2  O   H1  H2  O   H1  H2  O   H1  H2  O   H1  H2  O   H1  H2  O   H1  
H2  O   H1  H2  O   H1  H2  O   H1  H2  O   H1  H2  O   H1  H2  O   H1  H2  O   
H1  H2  O   H1  H2  O   H1  H2  O   H1  H2  O   H1  H2  O   H1  H2  O   H1  H2  
O   H1  H2  O   H1  H2  O   H1  H2  O   H1  H2  O   H1  H2  O   H1  H2  O   H1  
H2  O   H1  H2  O   H1  H2  O   H1  H2  O   H1  H2  O   H1  H2  O   H1  H2  O   
H1  H2  O   H1  H2  O   H1  H2  O   H1  H2  O   H1  H2  O   H1  H2  O   H1  H2  
O   H1  H2  O   H1  H2  O   H1  H2  O   H1  H2  O   H1  H2  O   H1  H2  O   H1  
H2  O   H1  H2  O   H1  H2  O   H1  H2  O   H1  H2  O   H1  H2  O   H1  H2  O   
H1  H2  O   H1  H2  O   H1  H2  O   H1  H2  O   H1  H2  O   H1  H2  O   H1  H2  
O   H1  H2  O   H1  H2  O   H1  H2  O   H1  H2  O   H1  H2  O   H1  H2  O   H1  
H2  O   H1  H2  O   H1  H2  O   H1  H2  O   H1  H2  O   H1  H2  O   H1  H2  O   
H1  H2  O   H1  H2  O   H1  H2  O   H1  H2  O   H1  H2  O   H1  H2  O   H1  H2  
O   H1  H2  O   H1  H2  O   H1  H2  O   H1  H2  O   H1  H2  O   H1  H2  O   H1  
H2  O   H1  H2  O   H1  H2  O   H1  H2  O   H1  H2  O   H1  H2  O   H1  H2  O   
H1  H2  O   H1  H2  O   H1  H2  O   H1  H2  O   H1  H2  O   H1  H2  O   H1  H2  
O   H1  H2  O   H1  H2  O   H1  H2  O   H1  H2  O   H1  H2  O   H1  H2  O   H1  
H2  O   H1  H2  O   H1  H2  O   H1  H2  O   H1  H2  O   H1  H2  O   H1  H2  O   
H1  H2  O   H1  H2  O   H1  H2  O   H1  H2  O   H1  H2  O   H1  H2  O   H1  H2  
O   H1  H2  O   H1  H2  O   H1  H2  O   H1  H2  O   H1  H2  O   H1  H2  O   H1  
H2  O   H1  H2  O   H1  H2  O   H1  H2  O   H1  H2  O   H1  H2  O   H1  H2  O   
H1  H2  O   H1  H2  O   H1  H2  O   H1  H2  O   H1  H2  O   H1  H2  O   H1  H2  
O   H1  H2  O   H1  H2  O   H1  H2  O   H1  H2  O   H1  H2  O   H1  H2  O   H1  
H2  O   H1  H2  O   H1  H2  O   H1  H2  O   H1  H2  O   H1  H2  O   H1  H2  O   
H1  H2  O   H1  H2  O   H1  H2  O   H1  H2  O   H1  H2  O   H1  H2  O   H1  H2  
O   H1  H2  O   H1  H2  O   H1  H2  O   H1  H2  O   H1  H2  O   H1  H2  O   H1  
H2  O   H1  H2  O   H1  H2  O   H1  H2  O   H1  H2  O   H1  H2  O   H1  H2  O   
H1  H2  O   H1  H2  O   H1  H2  O   H1  H2  O   H1  H2  O   H1  H2  O   H1  H2  
O   H1  H2  O   H1  H2  O   H1  H2  O   H1  H2  O   H1  H2  O   H1  H2  O   H1  
H2  O   H1  H2  O   H1  H2  O   H1  H2  O   H1  H2  O   H1  H2  O   H1  H2  O   
H1  H2  O   H1  H2  O   H1  H2  O   H1  H2  O   H1  H2  O   H1  H2  O   H1  H2  
O   H1  H2  O   H1  H2  O   H1  H2  O   H1  H2  O   H1  H2  O   H1  H2  O   H1  
H2  O   H1  H2  O   H1  H2  O   H1  H2  O   H1  H2  O   H1  H2  O   H1  H2  O   
H1  H2  O   H1  H2  O   H1  H2  O   H1  H2  O   H1  H2  O   H1  H2  O   H1  H2  
O   H1  H2  O   H1  H2  O   H1  H2  O   H1  H2  O   H1  H2  O   H1  H2  O   H1  
H2  O   H1  H2  O   H1  H2  O   H1  H2  O   H1  H2  O   H1  H2  O   H1  H2  O   
H1  H2  O   H1  H2  O   H1  H2  O   H1  H2  O   H1  H2  O   H1  H2  O   H1  H2  
O   H1  H2  O   H1  H2  O   H1  H2  O   H1  H2  O   H1  H2  O   H1  H2  O   H1  
H2  O   H1  H2  O   H1  H2  O   H1  H2  O   H1  H2  O   H1  H2  O   H1  H2  O   
H1  H2  O   H1  H2  O   H1  H2  O   H1  H2  O   H1  H2  O   H1  H2  O   H1  H2  
O   H1  H2  O   H1  H2  O   H1  H2  O   H1  H2  O   H1  H2  O   H1  H2  O   H1  
H2  O   H1  H2  O   H1  H2  O   H1  H2  O   H1  H2  O   H1  H2  O   H1  H2  O   
H1  H2  O   H1  H2  O   H1  H2  O   H1  H2  O   H1  H2  O   H1  H2  O   H1  H2  
O   H1  H2  O   H1  H2  O   H1  H2  O   H1  H2  O   H1  H2  O   H1  H2  O   H1  
H2  O   H1  H2  O   H1  H2  O   H1  H2  O   H1  H2  O   H1  H2  O   H1  H2  O   
H1  H2  O   H1  H2  O   H1  H2  O   H1  H2  O   H1  H2  O   H1  H2  O   H1  H2  
O   H1  H2  O   H1  H2  O   H1  H2  O   H1  H2  O   H1  H2  O   H1  H2  O   H1  
H2  O   H1  H2  O   H1  H2  O   H1  H2  O   H1  H2  O   H1  H2  O   H1  H2  O   
H1  H2  O   H1  H2  O   H1  H2  O   H1  H2  O   H1  H2  O   H1  H2  O   H1  H2  
O   H1  H2  O   H1  H2  O   H1  H2  O   H1  H2  O   H1  H2  O   H1  H2  O   H1  
H2  O   H1  H2  O   H1  H2  O   H1  H2  O   H1  H2  O   H1  H2  O   H1  H2  O   
H1  H2  O   H1  H2  O   H1  H2  O   H1  H2  O   H1  H2  O   H1  H2  O   H1  H2  
O   H1  H2  O   H1  H2  O   H1  H2  O   H1  H2  O   H1  H2  O   H1  H2  O   H1  
H2  O   H1  H2  O   H1  H2  O   H1  H2  O   H1  H2  O   H1  H2  O   H1  H2  O   
H1  H2  O   H1  H2  O   H1  H2  O   H1  H2  O   H1  H2  O   H1  H2  O   H1  H2  
O   H1  H2  O   H1  H2  O   H1  H2  O   H1  H2  O   H1  H2  O   H1  H2  O   H1  
H2  O   H1  H2  O   H1  H2  O   H1  H2  O   H1  H2  O   H1  H2  O   H1  H2  O   
H1  H2  O   H1  H2  O   H1  H2  O   H1  H2  O   H1  H2  O   H1  H2  O   H1  H2  
O   H1  H2  O   H1  H2  O   H1  H2  O   H1  H2  O   H1  H2  O   H1  H2  O   H1  
H2  O   H1  H2  O   H1  H2  O   H1  H2  O   H1  H2  O   H1  H2  O   H1  H2  O   
H1  H2  O   H1  H2  O   H1  H2  O   H1  H2  O   H1  H2  O   H1  H2  O   H1  H2  
O   H1  H2  O   H1  H2  O   H1  H2  O   H1  H2  O   H1  H2  O   H1  H2  O   H1  
H2  O   H1  H2  O   H1  H2  O   H1  H2  O   H1  H2  O   H1  H2  O   H1  H2  O   
H1  H2  O   H1  H2  O   H1  H2  O   H1  H2  O   H1  H2  O   H1  H2  O   H1  H2  
O   H1  H2  O   H1  H2  O   H1  H2  O   H1  H2  O   H1  H2  O   H1  H2  O   H1  
H2  O   H1  H2  O   H1  H2  O   H1  H2  O   H1  H2  O   H1  H2  O   H1  H2  O   
H1  H2  O   H1  H2  O   H1  H2  O   H1  H2  O   H1  H2  O   H1  H2  O   H1  H2  
O   H1  H2  O   H1  H2  O   H1  H2  O   H1  H2  O   H1  H2  O   H1  H2  O   H1  
H2  O   H1  H2  O   H1  H2  O   H1  H2  O   H1  H2  O   H1  H2  O   H1  H2  O   
H1  H2  O   H1  H2  O   H1  H2  O   H1  H2  O   H1  H2  O   H1  H2  O   H1  H2  
O   H1  H2  O   H1  H2  O   H1  H2  O   H1  H2  O   H1  H2  O   H1  H2  O   H1  
H2  O   H1  H2  O   H1  H2  O   H1  H2  O   H1  H2  O   H1  H2  O   H1  H2  O   
H1  H2  O   H1  H2  O   H1  H2  O   H1  H2  O   H1  H2  O   H1  H2  O   H1  H2  
O   H1  H2  O   H1  H2  O   H1  H2  O   H1  H2  O   H1  H2  O   H1  H2  O   H1  
H2  O   H1  H2  O   H1  H2  O   H1  H2  O   H1  H2  O   H1  H2  O   H1  H2  O   
H1  H2  O   H1  H2  O   H1  H2  O   H1  H2  O   H1  H2  O   H1  H2  O   H1  H2  
O   H1  H2  O   H1  H2  O   H1  H2  O   H1  H2  O   H1  H2  O   H1  H2  O   H1  
H2  O   H1  H2  O   H1  H2  O   H1  H2  O   H1  H2  O   H1  H2  O   H1  H2  O   
H1  H2  O   H1  H2  O   H1  H2  O   H1  H2  O   H1  H2  O   H1  H2  O   H1  H2  
O   H1  H2  O   H1  H2  O   H1  H2  O   H1  H2  O   H1  H2  O   H1  H2  O   H1  
H2  O   H1  H2  O   H1  H2  O   H1  H2  O   H1  H2  O   H1  H2  O   H1  H2  O   
H1  H2  O   H1  H2  O   H1  H2  O   H1  H2  O   H1  H2  O   H1  H2  O   H1  H2  
O   H1  H2  O   H1  H2  O   H1  H2  O   H1  H2  O   H1  H2  O   H1  H2  O   H1  
H2  O   H1  H2  O   H1  H2  O   H1  H2  O   H1  H2  O   H1  H2  O   H1  H2  O   
H1  H2  O   H1  H2  O   H1  H2  O   H1  H2  O   H1  H2  O   H1  H2  O   H1  H2  
O   H1  H2  O   H1  H2  O   H1  H2  O   H1  H2  O   H1  H2  O   H1  H2  O   H1  
H2  O   H1  H2  O   H1  H2  O   H1  H2  O   H1  H2  O   H1  H2  O   H1  H2  O   
H1  H2  O   H1  H2  O   H1  H2  O   H1  H2  O   H1  H2  O   H1  H2  O   H1  H2  
O   H1  H2  O   H1  H2  O   H1  H2  O   H1  H2  O   H1  H2  O   H1  H2  O   H1  
H2  O   H1  H2  O   H1  H2  O   H1  H2  O   H1  H2  O   H1  H2  O   H1  H2  O   
H1  H2  O   H1  H2  O   H1  H2  O   H1  H2  O   H1  H2  O   H1  H2  O   H1  H2  
O   H1  H2  O   H1  H2  O   H1  H2  O   H1  H2  O   H1  H2  O   H1  H2  O   H1  
H2  O   H1  H2  O   H1  H2  O   H1  H2  O   H1  H2  O   H1  H2  O   H1  H2  O   
H1  H2  O   H1  H2  O   H1  H2  O   H1  H2  O   H1  H2  O   H1  H2  O   H1  H2  
O   H1  H2  O   H1  H2  O   H1  H2  O   H1  H2  O   H1  H2  O   H1  H2  O   H1  
H2  O   H1  H2  O   H1  H2  O   H1  H2  O   H1  H2  O   H1  H2  O   H1  H2  O   
H1  H2  O   H1  H2  O   H1  H2  O   H1  H2  O   H1  H2  O   H1  H2  O   H1  H2  
O   H1  H2  O   H1  H2  O   H1  H2  O   H1  H2  O   H1  H2  O   H1  H2  O   H1  
H2  O   H1  H2  O   H1  H2  O   H1  H2  O   H1  H2  O   H1  H2  O   H1  H2  O   
H1  H2  O   H1  H2  O   H1  H2  O   H1  H2  O   H1  H2  O   H1  H2  O   H1  H2  
O   H1  H2  O   H1  H2  O   H1  H2  O   H1  H2  O   H1  H2  O   H1  H2  O   H1  
H2  O   H1  H2  O   H1  H2  O   H1  H2  O   H1  H2  O   H1  H2  O   H1  H2  O   
H1  H2  O   H1  H2  O   H1  H2  O   H1  H2  O   H1  H2  O   H1  H2  O   H1  H2  
O   H1  H2  O   H1  H2  O   H1  H2  O   H1  H2  O   H1  H2  O   H1  H2  O   H1  
H2  O   H1  H2  O   H1  H2  O   H1  H2  O   H1  H2  O   H1  H2  O   H1  H2  O   
H1  H2  O   H1  H2  O   H1  H2  O   H1  H2  O   H1  H2  O   H1  H2  O   H1  H2  
O   H1  H2  O   H1  H2  O   H1  H2  O   H1  H2  O   H1  H2  O   H1  H2  O   H1  
H2  O   H1  H2  O   H1  H2  O   H1  H2  O   H1  H2  O   H1  H2  O   H1  H2  O   
H1  H2  O   H1  H2  O   H1  H2  O   H1  H2  O   H1  H2  O   H1  H2  O   H1  H2  
O   H1  H2  O   H1  H2  O   H1  H2  O   H1  H2  O   H1  H2  O   H1  H2  O   H1  
H2  O   H1  H2  O   H1  H2  O   H1  H2  O   H1  H2  O   H1  H2  O   H1  H2  O   
H1  H2  O   H1  H2  O   H1  H2  O   H1  H2  O   H1  H2  O   H1  H2  O   H1  H2  
O   H1  H2  O   H1  H2  O   H1  H2  O   H1  H2  O   H1  H2  O   H1  H2  O   H1  
H2  O   H1  H2  O   H1  H2  O   H1  H2  O   H1  H2  O   H1  H2  O   H1  H2  O   
H1  H2  O   H1  H2  O   H1  H2  O   H1  H2  O   H1  H2  O   H1  H2  O   H1  H2  
O   H1  H2  O   H1  H2  O   H1  H2  O   H1  H2  O   H1  H2  O   H1  H2  O   H1  
H2  O   H1  H2  O   H1  H2  O   H1  H2  O   H1  H2  O   H1  H2  O   H1  H2  O   
H1  H2  O   H1  H2  O   H1  H2  O   H1  H2  O   H1  H2  O   H1  H2  O   H1  H2  
O   H1  H2  O   H1  H2  O   H1  H2  O   H1  H2  O   H1  H2  O   H1  H2  O   H1  
H2  O   H1  H2  O   H1  H2  O   H1  H2  O   H1  H2  O   H1  H2  O   H1  H2  O   
H1  H2  O   H1  H2  O   H1  H2  O   H1  H2  O   H1  H2  O   H1  H2  O   H1  H2  
O   H1  H2  O   H1  H2  O   H1  H2  O   H1  H2  O   H1  H2  O   H1  H2  O   H1  
H2  O   H1  H2  O   H1  H2  O   H1  H2  O   H1  H2  O   H1  H2  O   H1  H2  O   
H1  H2  O   H1  H2  O   H1  H2  O   H1  H2  O   H1  H2  O   H1  H2  O   H1  H2  
O   H1  H2  O   H1  H2  O   H1  H2  O   H1  H2  O   H1  H2  O   H1  H2  O   H1  
H2  O   H1  H2  O   H1  H2  O   H1  H2  O   H1  H2  O   H1  H2  O   H1  H2  O   
H1  H2  O   H1  H2  O   H1  H2  O   H1  H2  O   H1  H2  O   H1  H2  O   H1  H2  
O   H1  H2  O   H1  H2  O   H1  H2  O   H1  H2  O   H1  H2  O   H1  H2  O   H1  
H2  O   H1  H2  O   H1  H2  O   H1  H2  O   H1  H2  O   H1  H2  O   H1  H2  O   
H1  H2  O   H1  H2  O   H1  H2  O   H1  H2  O   H1  H2  O   H1  H2  O   H1  H2  
O   H1  H2  O   H1  H2  O   H1  H2  O   H1  H2  O   H1  H2  O   H1  H2  O   H1  
H2  O   H1  H2  O   H1  H2  O   H1  H2  O   H1  H2  O   H1  H2  O   H1  H2  O   
H1  H2  O   H1  H2  O   H1  H2  O   H1  H2  O   H1  H2  O   H1  H2  O   H1  H2  
O   H1  H2  O   H1  H2  O   H1  H2  O   H1  H2  O   H1  H2  O   H1  H2  O   H1  
H2  O   H1  H2  O   H1  H2  O   H1  H2  O   H1  H2  O   H1  H2  O   H1  H2  O   
H1  H2  O   H1  H2  O   H1  H2  O   H1  H2  O   H1  H2  O   H1  H2  O   H1  H2  
O   H1  H2  O   H1  H2  O   H1  H2  O   H1  H2  O   H1  H2  O   H1  H2  O   H1  
H2  O   H1  H2  O   H1  H2  O   H1  H2  O   H1  H2  O   H1  H2  O   H1  H2  O   
H1  H2  O   H1  H2  O   H1  H2  O   H1  H2  O   H1  H2  O   H1  H2  O   H1  H2  
O   H1  H2  O   H1  H2  O   H1  H2  O   H1  H2  O   H1  H2  O   H1  H2  O   H1  
H2  O   H1  H2  O   H1  H2  O   H1  H2  O   H1  H2  O   H1  H2  O   H1  H2  O   
H1  H2  O   H1  H2  O   H1  H2  O   H1  H2  O   H1  H2  O   H1  H2  O   H1  H2  
O   H1  H2  O   H1  H2  O   H1  H2  O   H1  H2  O   H1  H2  O   H1  H2  O   H1  
H2  O   H1  H2  O   H1  H2  O   H1  H2  O   H1  H2  O   H1  H2  O   H1  H2  O   
H1  H2  O   H1  H2  O   H1  H2  O   H1  H2  O   H1  H2  O   H1  H2  O   H1  H2  
O   H1  H2  O   H1  H2  O   H1  H2  O   H1  H2  O   H1  H2  O   H1  H2  O   H1  
H2  O   H1  H2  O   H1  H2  O   H1  H2  O   H1  H2  O   H1  H2  O   H1  H2  O   
H1  H2  O   H1  H2  O   H1  H2  O   H1  H2  O   H1  H2  O   H1  H2  O   H1  H2  
O   H1  H2  O   H1  H2  O   H1  H2  O   H1  H2  O   H1  H2  O   H1  H2  O   H1  
H2  O   H1  H2  O   H1  H2  O   H1  H2  O   H1  H2  O   H1  H2  O   H1  H2  O   
H1  H2  O   H1  H2  O   H1  H2  O   H1  H2  O   H1  H2  O   H1  H2  O   H1  H2  
O   H1  H2  O   H1  H2  O   H1  H2  O   H1  H2  O   H1  H2  O   H1  H2  O   H1  
H2  O   H1  H2  O   H1  H2  O   H1  H2  O   H1  H2  O   H1  H2  O   H1  H2  O   
H1  H2  O   H1  H2  O   H1  H2  O   H1  H2  O   H1  H2  O   H1  H2  O   H1  H2  
O   H1  H2  O   H1  H2  O   H1  H2  O   H1  H2  O   H1  H2  O   H1  H2  O   H1  
H2  O   H1  H2  O   H1  H2  O   H1  H2  O   H1  H2  O   H1  H2  O   H1  H2  O   
H1  H2  O   H1  H2  O   H1  H2  O   H1  H2  O   H1  H2  O   H1  H2  O   H1  H2  
O   H1  H2  O   H1  H2  O   H1  H2  O   H1  H2  O   H1  H2  O   H1  H2  O   H1  
H2  O   H1  H2  O   H1  H2  O   H1  H2  O   H1  H2  O   H1  H2  O   H1  H2  O   
H1  H2  O   H1  H2  O   H1  H2  O   H1  H2  O   H1  H2  O   H1  H2  O   H1  H2  
O   H1  H2  O   H1  H2  O   H1  H2  O   H1  H2  O   H1  H2  O   H1  H2  O   H1  
H2  O   H1  H2  O   H1  H2  O   H1  H2  O   H1  H2  O   H1  H2  O   H1  H2  O   
H1  H2  O   H1  H2  O   H1  H2  O   H1  H2  O   H1  H2  O   H1  H2  O   H1  H2  
O   H1  H2  O   H1  H2  O   H1  H2  O   H1  H2  O   H1  H2  O   H1  H2  O   H1  
H2  O   H1  H2  O   H1  H2  O   H1  H2  O   H1  H2  O   H1  H2  O   H1  H2  O   
H1  H2  O   H1  H2  O   H1  H2  O   H1  H2  O   H1  H2  O   H1  H2  O   H1  H2  
O   H1  H2  O   H1  H2  O   H1  H2  O   H1  H2  O   H1  H2  O   H1  H2  O   H1  
H2  O   H1  H2  O   H1  H2  O   H1  H2  O   H1  H2  O   H1  H2  O   H1  H2  O   
H1  H2  O   H1  H2  O   H1  H2  O   H1  H2  O   H1  H2  O   H1  H2  O   H1  H2  
O   H1  H2  O   H1  H2  O   H1  H2  O   H1  H2  O   H1  H2  O   H1  H2  O   H1  
H2  O   H1  H2  O   H1  H2  O   H1  H2  O   H1  H2  O   H1  H2  O   H1  H2  O   
H1  H2  O   H1  H2  O   H1  H2  O   H1  H2  O   H1  H2  O   H1  H2  O   H1  H2  
O   H1  H2  O   H1  H2  O   H1  H2  O   H1  H2  O   H1  H2  O   H1  H2  O   H1  
H2  O   H1  H2  O   H1  H2  O   H1  H2  O   H1  H2  O   H1  H2  O   H1  H2  O   
H1  H2  O   H1  H2  O   H1  H2  O   H1  H2  O   H1  H2  O   H1  H2  O   H1  H2  
O   H1  H2  O   H1  H2  O   H1  H2  O   H1  H2  O   H1  H2  O   H1  H2  O   H1  
H2  O   H1  H2  O   H1  H2  O   H1  H2  O   H1  H2  O   H1  H2  O   H1  H2  O   
H1  H2  O   H1  H2  O   H1  H2  O   H1  H2  O   H1  H2  O   H1  H2  O   H1  H2  
O   H1  H2  O   H1  H2  O   H1  H2  O   H1  H2  O   H1  H2  O   H1  H2  O   H1  
H2  O   H1  H2  O   H1  H2  O   H1  H2  O   H1  H2  O   H1  H2  O   H1  H2  O   
H1  H2  O   H1  H2  O   H1  H2  O   H1  H2  O   H1  H2  O   H1  H2  O   H1  H2  
O   H1  H2  O   H1  H2  O   H1  H2  O   H1  H2  O   H1  H2  O   H1  H2  O   H1  
H2  O   H1  H2  O   H1  H2  O   H1  H2  O   H1  H2  O   H1  H2  O   H1  H2  O   
H1  H2  O   H1  H2  O   H1  H2  O   H1  H2  O   H1  H2  O   H1  H2  O   H1  H2  
O   H1  H2  O   H1  H2  O   H1  H2  O   H1  H2  O   H1  H2  O   H1  H2  O   H1  
H2  O   H1  H2  O   H1  H2  O   H1  H2  O   H1  H2  O   H1  H2  O   H1  H2  O   
H1  H2  O   H1  H2  O   H1  H2  O   H1  H2  O   H1  H2  O   H1  H2  O   H1  H2  
O   H1  H2  O   H1  H2  O   H1  H2  O   H1  H2  O   H1  H2  O   H1  H2  O   H1  
H2  O   H1  H2  O   H1  H2  O   H1  H2  O   H1  H2  O   H1  H2  O   H1  H2  O   
H1  H2  O   H1  H2  O   H1  H2  O   H1  H2  O   H1  H2  O   H1  H2  O   H1  H2  
O   H1  H2  O   H1  H2  O   H1  H2  O   H1  H2  O   H1  H2  O   H1  H2  O   H1  
H2  O   H1  H2  O   H1  H2  O   H1  H2  O   H1  H2  O   H1  H2  O   H1  H2  O   
H1  H2  O   H1  H2  O   H1  H2  O   H1  H2  O   H1  H2  O   H1  H2  O   H1  H2  
O   H1  H2  O   H1  H2  O   H1  H2  O   H1  H2  O   H1  H2  O   H1  H2  O   H1  
H2  O   H1  H2  O   H1  H2  O   H1  H2  O   H1  H2  O   H1  H2  O   H1  H2  O   
H1  H2  O   H1  H2  O   H1  H2  O   H1  H2  O   H1  H2  O   H1  H2  O   H1  H2  
O   H1  H2  O   H1  H2  O   H1  H2  O   H1  H2  O   H1  H2  O   H1  H2  O   H1  
H2  O   H1  H2  O   H1  H2  O   H1  H2  O   H1  H2  O   H1  H2  O   H1  H2  O   
H1  H2  O   H1  H2  O   H1  H2  O   H1  H2  O   H1  H2  O   H1  H2  O   H1  H2  
O   H1  H2  O   H1  H2  O   H1  H2  O   H1  H2  O   H1  H2  O   H1  H2  O   H1  
H2  O   H1  H2  O   H1  H2  O   H1  H2  O   H1  H2  O   H1  H2  O   H1  H2  O   
H1  H2  O   H1  H2  O   H1  H2  O   H1  H2  O   H1  H2  O   H1  H2  O   H1  H2  
O   H1  H2  O   H1  H2  O   H1  H2  O   H1  H2  O   H1  H2  O   H1  H2  O   H1  
H2  O   H1  H2  O   H1  H2  O   H1  H2  O   H1  H2  O   H1  H2  O   H1  H2  O   
H1  H2  O   H1  H2  O   H1  H2  O   H1  H2  O   H1  H2  O   H1  H2  O   H1  H2  
O   H1  H2  O   H1  H2  O   H1  H2  O   H1  H2  O   H1  H2  O   H1  H2  O   H1  
H2  O   H1  H2  O   H1  H2  O   H1  H2  O   H1  H2  O   H1  H2  O   H1  H2  O   
H1  H2  O   H1  H2  O   H1  H2  O   H1  H2  O   H1  H2  O   H1  H2  O   H1  H2  
O   H1  H2  O   H1  H2  O   H1  H2  O   H1  H2  O   H1  H2  O   H1  H2  O   H1  
H2  O   H1  H2  O   H1  H2  O   H1  H2  O   H1  H2  O   H1  H2  O   H1  H2  O   
H1  H2  O   H1  H2  O   H1  H2  O   H1  H2  O   H1  H2  O   H1  H2  O   H1  H2  
O   H1  H2  O   H1  H2  O   H1  H2  O   H1  H2  O   H1  H2  O   H1  H2  O   H1  
H2  O   H1  H2  O   H1  H2  O   H1  H2  O   H1  H2  O   H1  H2  O   H1  H2  O   
H1  H2  O   H1  H2  O   H1  H2  O   H1  H2  O   H1  H2  O   H1  H2  O   H1  H2  
O   H1  H2  O   H1  H2  O   H1  H2  O   H1  H2  O   H1  H2  O   H1  H2  O   H1  
H2  O   H1  H2  O   H1  H2  O   H1  H2  O   H1  H2  O   H1  H2  O   H1  H2  O   
H1  H2  O   H1  H2  O   H1  H2  O   H1  H2  O   H1  H2  O   H1  H2  O   H1  H2  
O   H1  H2  O   H1  H2  O   H1  H2  O   H1  H2  O   H1  H2  O   H1  H2  O   H1  
H2  O   H1  H2  O   H1  H2  O   H1  H2  O   H1  H2  O   H1  H2  O   H1  H2  O   
H1  H2  O   H1  H2  O   H1  H2  O   H1  H2  O   H1  H2  O   H1  H2  O   H1  H2  
O   H1  H2  O   H1  H2  O   H1  H2  O   H1  H2  O   H1  H2  O   H1  H2  O   H1  
H2  O   H1  H2  O   H1  H2  O   H1  H2  O   H1  H2  O   H1  H2  O   H1  H2  O   
H1  H2  O   H1  H2  O   H1  H2  O   H1  H2  O   H1  H2  O   H1  H2  O   H1  H2  
O   H1  H2  O   H1  H2  O   H1  H2  O   H1  H2  O   H1  H2  O   H1  H2  O   H1  
H2  O   H1  H2  O   H1  H2  O   H1  H2  O   H1  H2  O   H1  H2  O   H1  H2  O   
H1  H2  O   H1  H2  O   H1  H2  O   H1  H2  O   H1  H2  O   H1  H2  O   H1  H2  
O   H1  H2  O   H1  H2  O   H1  H2  O   H1  H2  O   H1  H2  O   H1  H2  O   H1  
H2  O   H1  H2  O   H1  H2  O   H1  H2  O   H1  H2  O   H1  H2  O   H1  H2  O   
H1  H2  O   H1  H2  O   H1  H2  O   H1  H2  O   H1  H2  O   H1  H2  O   H1  H2  
O   H1  H2  O   H1  H2  O   H1  H2  O   H1  H2  O   H1  H2  O   H1  H2  O   H1  
H2  O   H1  H2  O   H1  H2  O   H1  H2  O   H1  H2  O   H1  H2  O   H1  H2  O   
H1  H2  O   H1  H2  O   H1  H2  O   H1  H2  O   H1  H2  O   H1  H2  O   H1  H2  
O   H1  H2  O   H1  H2  O   H1  H2  O   H1  H2  O   H1  H2  O   H1  H2  O   H1  
H2  O   H1  H2  O   H1  H2  O   H1  H2  O   H1  H2  O   H1  H2  O   H1  H2  O   
H1  H2  O   H1  H2  O   H1  H2  O   H1  H2  O   H1  H2  O   H1  H2  O   H1  H2  
O   H1  H2  O   H1  H2  O   H1  H2  O   H1  H2  O   H1  H2  O   H1  H2  O   H1  
H2  O   H1  H2  O   H1  H2  O   H1  H2  O   H1  H2  O   H1  H2  O   H1  H2  O   
H1  H2  O   H1  H2  O   H1  H2  O   H1  H2  O   H1  H2  O   H1  H2  O   H1  H2  
O   H1  H2  O   H1  H2  O   H1  H2  O   H1  H2  O   H1  H2  O   H1  H2  O   H1  
H2  O   H1  H2  O   H1  H2  O   H1  H2  O   H1  H2  O   H1  H2  O   H1  H2  O   
H1  H2  O   H1  H2  O   H1  H2  O   H1  H2  O   H1  H2  O   H1  H2  O   H1  H2  
O   H1  H2  O   H1  H2  O   H1  H2  O   H1  H2  O   H1  H2  O   H1  H2  O   H1  
H2  O   H1  H2  O   H1  H2  O   H1  H2  O   H1  H2  O   H1  H2  O   H1  H2  O   
H1  H2  O   H1  H2  O   H1  H2  O   H1  H2  O   H1  H2  O   H1  H2  O   H1  H2  
O   H1  H2  O   H1  H2  O   H1  H2  O   H1  H2  O   H1  H2  O   H1  H2  O   H1  
H2  O   H1  H2  O   H1  H2  O   H1  H2  O   H1  H2  O   H1  H2  O   H1  H2  O   
H1  H2  O   H1  H2  O   H1  H2  O   H1  H2  O   H1  H2  O   H1  H2  O   H1  H2  
O   H1  H2  O   H1  H2  O   H1  H2  O   H1  H2  O   H1  H2  O   H1  H2  O   H1  
H2  O   H1  H2  O   H1  H2  O   H1  H2  O   H1  H2  O   H1  H2  O   H1  H2  O   
H1  H2  O   H1  H2  O   H1  H2  O   H1  H2  O   H1  H2  O   H1  H2  O   H1  H2  
O   H1  H2  O   H1  H2  O   H1  H2  O   H1  H2  O   H1  H2  O   H1  H2  O   H1  
H2  O   H1  H2  O   H1  H2  O   H1  H2  O   H1  H2  O   H1  H2  O   H1  H2  O   
H1  H2  O   H1  H2  O   H1  H2  O   H1  H2  O   H1  H2  O   H1  H2  O   H1  H2  
O   H1  H2  O   H1  H2  O   H1  H2  O   H1  H2  O   H1  H2  O   H1  H2  O   H1  
H2  O   H1  H2  O   H1  H2  O   H1  H2  O   H1  H2  O   H1  H2  O   H1  H2  O   
H1  H2  O   H1  H2  O   H1  H2  O   H1  H2  O   H1  H2  O   H1  H2  O   H1  H2  
O   H1  H2  O   H1  H2  O   H1  H2  O   H1  H2  O   H1  H2  O   H1  H2  O   H1  
H2  O   H1  H2  O   H1  H2  O   H1  H2  O   H1  H2  O   H1  H2  O   H1  H2  O   
H1  H2  O   H1  H2  O   H1  H2  O   H1  H2  O   H1  H2  O   H1  H2  O   H1  H2  
O   H1  H2  O   H1  H2  O   H1  H2  O   H1  H2  O   H1  H2  O   H1  H2  O   H1  
H2  O   H1  H2  O   H1  H2  O   H1  H2  O   H1  H2  O   H1  H2  O   H1  H2  O   
H1  H2  O   H1  H2  O   H1  H2  O   H1  H2  O   H1  H2  O   H1  H2  O   H1  H2  
O   H1  H2  O   H1  H2  O   H1  H2  O   H1  H2  O   H1  H2  O   H1  H2  O   H1  
H2  O   H1  H2  O   H1  H2  O   H1  H2  O   H1  H2  O   H1  H2  O   H1  H2  O   
H1  H2  O   H1  H2  O   H1  H2  O   H1  H2  O   H1  H2  O   H1  H2  O   H1  H2  
O   H1  H2  O   H1  H2  O   H1  H2  O   H1  H2  O   H1  H2  O   H1  H2  O   H1  
H2  O   H1  H2  O   H1  H2  O   H1  H2  O   H1  H2  O   H1  H2  O   H1  H2  O   
H1  H2  O   H1  H2  O   H1  H2  O   H1  H2  O   H1  H2  O   H1  H2  O   H1  H2  
O   H1  H2  O   H1  H2  O   H1  H2  O   H1  H2  O   H1  H2  O   H1  H2  O   H1  
H2  O   H1  H2  O   H1  H2  O   H1  H2  O   H1  H2  O   H1  H2  O   H1  H2  O   
H1  H2  O   H1  H2  O   H1  H2  O   H1  H2  O   H1  H2  O   H1  H2  O   H1  H2  
O   H1  H2  O   H1  H2  O   H1  H2  O   H1  H2  O   H1  H2  O   H1  H2  O   H1  
H2  O   H1  H2  O   H1  H2  O   H1  H2  O   H1  H2  O   H1  H2  O   H1  H2  O   
H1  H2  O   H1  H2  O   H1  H2  O   H1  H2  O   H1  H2  O   H1  H2  O   H1  H2  
O   H1  H2  O   H1  H2  O   H1  H2  O   H1  H2  O   H1  H2  O   H1  H2  O   H1  
H2  O   H1  H2  O   H1  H2  O   H1  H2  O   H1  H2  O   H1  H2  O   H1  H2  O   
H1  H2  O   H1  H2  O   H1  H2  O   H1  H2  O   H1  H2  O   H1  H2  O   H1  H2  
O   H1  H2  O   H1  H2  O   H1  H2  O   H1  H2  O   H1  H2  O   H1  H2  O   H1  
H2  O   H1  H2  O   H1  H2  O   H1  H2  O   H1  H2  O   H1  H2  O   H1  H2  O   
H1  H2  O   H1  H2  O   H1  H2  O   H1  H2  O   H1  H2  O   H1  H2  O   H1  H2  
O   H1  H2  O   H1  H2  O   H1  H2  O   H1  H2  O   H1  H2  O   H1  H2  O   H1  
H2  O   H1  H2  O   H1  H2  O   H1  H2  O   H1  H2  O   H1  H2  O   H1  H2  O   
H1  H2  O   H1  H2  O   H1  H2  O   H1  H2  O   H1  H2  O   H1  H2  O   H1  H2  
O   H1  H2  O   H1  H2  O   H1  H2  O   H1  H2  O   H1  H2  O   H1  H2  O   H1  
H2  O   H1  H2  O   H1  H2  O   H1  H2  O   H1  H2  O   H1  H2  O   H1  H2  O   
H1  H2  O   H1  H2  O   H1  H2  O   H1  H2  O   H1  H2  O   H1  H2  O   H1  H2  
O   H1  H2  O   H1  H2  O   H1  H2  O   H1  H2  O   H1  H2  O   H1  H2  O   H1  
H2  O   H1  H2  O   H1  H2  O   H1  H2  O   H1  H2  O   H1  H2  O   H1  H2  O   
H1  H2  O   H1  H2  O   H1  H2  O   H1  H2  O   H1  H2  O   H1  H2  O   H1  H2  
O   H1  H2  O   H1  H2  O   H1  H2  O   H1  H2  O   H1  H2  O   H1  H2  O   H1  
H2  O   H1  H2  O   H1  H2  O   H1  H2  O   H1  H2  O   H1  H2  O   H1  H2  O   
H1  H2  O   H1  H2  O   H1  H2  O   H1  H2  O   H1  H2  O   H1  H2  O   H1  H2  
O   H1  H2  O   H1  H2  O   H1  H2  O   H1  H2  O   H1  H2  O   H1  H2  O   H1  
H2  O   H1  H2  O   H1  H2  O   H1  H2  O   H1  H2  O   H1  H2  O   H1  H2  O   
H1  H2  O   H1  H2  O   H1  H2  O   H1  H2  O   H1  H2  O   H1  H2  O   H1  H2  
O   H1  H2  O   H1  H2  O   H1  H2  O   H1  H2  O   H1  H2  O   H1  H2  O   H1  
H2  O   H1  H2  O   H1  H2  O   H1  H2  O   H1  H2  O   H1  H2  O   H1  H2  O   
H1  H2  O   H1  H2  O   H1  H2  O   H1  H2  O   H1  H2  O   H1  H2  O   H1  H2  
O   H1  H2  O   H1  H2  O   H1  H2  O   H1  H2  O   H1  H2  O   H1  H2  O   H1  
H2  O   H1  H2  O   H1  H2  O   H1  H2  O   H1  H2  O   H1  H2  O   H1  H2  O   
H1  H2  O   H1  H2  O   H1  H2  O   H1  H2  O   H1  H2  O   H1  H2  O   H1  H2  
O   H1  H2  O   H1  H2  O   H1  H2  O   H1  H2  O   H1  H2  O   H1  H2  O   H1  
H2  O   H1  H2  O   H1  H2  O   H1  H2  O   H1  H2  O   H1  H2  O   H1  H2  O   
H1  H2  O   H1  H2  O   H1  H2  O   H1  H2  O   H1  H2  O   H1  H2  O   H1  H2  
O   H1  H2  O   H1  H2  O   H1  H2  O   H1  H2  O   H1  H2  O   H1  H2  O   H1  
H2  O   H1  H2  O   H1  H2  O   H1  H2  O   H1  H2  O   H1  H2  O   H1  H2  O   
H1  H2  O   H1  H2  O   H1  H2  O   H1  H2  O   H1  H2  O   H1  H2  O   H1  H2  
O   H1  H2  O   H1  H2  O   H1  H2  O   H1  H2  O   H1  H2  O   H1  H2  O   H1  
H2  O   H1  H2  O   H1  H2  O   H1  H2  O   H1  H2  O   H1  H2  O   H1  H2  O   
H1  H2  O   H1  H2  O   H1  H2  O   H1  H2  O   H1  H2  O   H1  H2  O   H1  H2  
O   H1  H2  O   H1  H2  O   H1  H2  O   H1  H2  O   H1  H2  O   H1  H2  O   H1  
H2  O   H1  H2  O   H1  H2  O   H1  H2  O   H1  H2  O   H1  H2  O   H1  H2  O   
H1  H2  O   H1  H2  O   H1  H2  O   H1  H2  O   H1  H2  O   H1  H2  O   H1  H2  
O   H1  H2  O   H1  H2  O   H1  H2  O   H1  H2  O   H1  H2  O   H1  H2  O   H1  
H2  O   H1  H2  O   H1  H2  O   H1  H2  O   H1  H2  O   H1  H2  O   H1  H2  O   
H1  H2  O   H1  H2  O   H1  H2  O   H1  H2  O   H1  H2  O   H1  H2  O   H1  H2  
O   H1  H2  O   H1  H2  O   H1  H2  O   H1  H2  O   H1  H2  O   H1  H2  O   H1  
H2  O   H1  H2  O   H1  H2  O   H1  H2  O   H1  H2  O   H1  H2  O   H1  H2  O   
H1  H2  O   H1  H2  O   H1  H2  O   H1  H2  O   H1  H2  O   H1  H2  O   H1  H2  
O   H1  H2  O   H1  H2  O   H1  H2  O   H1  H2  O   H1  H2  O   H1  H2  O   H1  
H2  O   H1  H2  O   H1  H2  O   H1  H2  O   H1  H2  O   H1  H2  O   H1  H2  O   
H1  H2  O   H1  H2  O   H1  H2  O   H1  H2  O   H1  H2  O   H1  H2  O   H1  H2  
O   H1  H2  O   H1  H2  O   H1  H2  O   H1  H2  O   H1  H2  O   H1  H2  O   H1  
H2  O   H1  H2  O   H1  H2  O   H1  H2  O   H1  H2  O   H1  H2  O   H1  H2  O   
H1  H2  O   H1  H2  O   H1  H2  O   H1  H2  O   H1  H2  O   H1  H2  O   H1  H2  
O   H1  H2  O   H1  H2  O   H1  H2  O   H1  H2  O   H1  H2  O   H1  H2  O   H1  
H2  O   H1  H2  O   H1  H2  O   H1  H2  O   H1  H2  O   H1  H2  O   H1  H2  O   
H1  H2  O   H1  H2  O   H1  H2  O   H1  H2  O   H1  H2  O   H1  H2  O   H1  H2  
O   H1  H2  O   H1  H2  O   H1  H2  O   H1  H2  O   H1  H2  O   H1  H2  O   H1  
H2  O   H1  H2  O   H1  H2  O   H1  H2  O   H1  H2  O   H1  H2  O   H1  H2  O   
H1  H2  O   H1  H2  O   H1  H2  O   H1  H2  O   H1  H2  O   H1  H2  O   H1  H2  
O   H1  H2  O   H1  H2  O   H1  H2  O   H1  H2  O   H1  H2  O   H1  H2  O   H1  
H2  O   H1  H2  O   H1  H2  O   H1  H2  O   H1  H2  O   H1  H2  O   H1  H2  O   
H1  H2  O   H1  H2  O   H1  H2  O   H1  H2  O   H1  H2  O   H1  H2  O   H1  H2  
O   H1  H2  O   H1  H2  O   H1  H2  O   H1  H2  O   H1  H2  O   H1  H2  O   H1  
H2  O   H1  H2  O   H1  H2  O   H1  H2  O   H1  H2  O   H1  H2  O   H1  H2  O   
H1  H2  O   H1  H2  O   H1  H2  O   H1  H2  O   H1  H2  O   H1  H2  O   H1  H2  
O   H1  H2  O   H1  H2  O   H1  H2  O   H1  H2  O   H1  H2  O   H1  H2  O   H1  
H2  O   H1  H2  O   H1  H2  O   H1  H2  O   H1  H2  O   H1  H2  O   H1  H2  O   
H1  H2  O   H1  H2  O   H1  H2  O   H1  H2  O   H1  H2  O   H1  H2  O   H1  H2  
O   H1  H2  O   H1  H2  O   H1  H2  O   H1  H2  O   H1  H2  O   H1  H2  O   H1  
H2  O   H1  H2  O   H1  H2  O   H1  H2  O   H1  H2  O   H1  H2  O   H1  H2  O   
H1  H2  O   H1  H2  O   H1  H2  O   H1  H2  O   H1  H2  O   H1  H2  O   H1  H2  
O   H1  H2  O   H1  H2  O   H1  H2  O   H1  H2  O   H1  H2  O   H1  H2  O   H1  
H2  O   H1  H2  O   H1  H2  O   H1  H2  O   H1  H2  O   H1  H2  O   H1  H2  O   
H1  H2  O   H1  H2  O   H1  H2  O   H1  H2  O   H1  H2  O   H1  H2  O   H1  H2  
O   H1  H2  O   H1  H2  O   H1  H2  O   H1  H2  O   H1  H2  O   H1  H2  O   H1  
H2  O   H1  H2  O   H1  H2  O   H1  H2  O   H1  H2  O   H1  H2  O   H1  H2  O   
H1  H2  O   H1  H2  O   H1  H2  O   H1  H2  O   H1  H2  O   H1  H2  O   H1  H2  
O   H1  H2  O   H1  H2  O   H1  H2  O   H1  H2  O   H1  H2  O   H1  H2  O   H1  
H2  O   H1  H2  O   H1  H2  O   H1  H2  O   H1  H2  O   H1  H2  O   H1  H2  O   
H1  H2  O   H1  H2  O   H1  H2  O   H1  H2  O   H1  H2  O   H1  H2  O   H1  H2  
O   H1  H2  O   H1  H2  O   H1  H2  O   H1  H2  O   H1  H2  O   H1  H2  O   H1  
H2  O   H1  H2  O   H1  H2  O   H1  H2  O   H1  H2  O   H1  H2  O   H1  H2  O   
H1  H2  O   H1  H2  O   H1  H2  O   H1  H2  O   H1  H2  O   H1  H2  O   H1  H2  
O   H1  H2  O   H1  H2  O   H1  H2  O   H1  H2  O   H1  H2  O   H1  H2  O   H1  
H2  O   H1  H2  O   H1  H2  O   H1  H2  O   H1  H2  O   H1  H2  O   H1  H2  O   
H1  H2  O   H1  H2  O   H1  H2  O   H1  H2  O   H1  H2  O   H1  H2  O   H1  H2  
O   H1  H2  O   H1  H2  O   H1  H2  O   H1  H2  O   H1  H2  O   H1  H2  O   H1  
H2  O   H1  H2  O   H1  H2  O   H1  H2  O   H1  H2  O   H1  H2  O   H1  H2  O   
H1  H2  O   H1  H2  O   H1  H2  O   H1  H2  O   H1  H2  O   H1  H2  O   H1  H2  
O   H1  H2  O   H1  H2  O   H1  H2  O   H1  H2  O   H1  H2  O   H1  H2  O   H1  
H2  O   H1  H2  O   H1  H2  O   H1  H2  O   H1  H2  O   H1  H2  O   H1  H2  O   
H1  H2  O   H1  H2  O   H1  H2  O   H1  H2  O   H1  H2  O   H1  H2  O   H1  H2  
O   H1  H2  O   H1  H2  O   H1  H2  O   H1  H2  O   H1  H2  O   H1  H2  O   H1  
H2  O   H1  H2  O   H1  H2  O   H1  H2  O   H1  H2  O   H1  H2  O   H1  H2  O   
H1  H2  O   H1  H2  O   H1  H2  O   H1  H2  O   H1  H2  O   H1  H2  O   H1  H2  
O   H1  H2  O   H1  H2  O   H1  H2  O   H1  H2  O   H1  H2  O   H1  H2  O   H1  
H2  O   H1  H2  O   H1  H2  O   H1  H2  O   H1  H2  O   H1  H2  O   H1  H2  O   
H1  H2  O   H1  H2  O   H1  H2  O   H1  H2  O   H1  H2  O   H1  H2  O   H1  H2  
O   H1  H2  O   H1  H2  O   H1  H2  O   H1  H2  O   H1  H2  O   H1  H2  O   H1  
H2  O   H1  H2  O   H1  H2  O   H1  H2  O   H1  H2  O   H1  H2  O   H1  H2  O   
H1  H2  O   H1  H2  O   H1  H2  O   H1  H2  O   H1  H2  O   H1  H2  O   H1  H2  
O   H1  H2  O   H1  H2  O   H1  H2  O   H1  H2  O   H1  H2  O   H1  H2  O   H1  
H2  O   H1  H2  O   H1  H2  O   H1  H2  O   H1  H2  O   H1  H2  O   H1  H2  O   
H1  H2  O   H1  H2  O   H1  H2  O   H1  H2  O   H1  H2  O   H1  H2  O   H1  H2  
O   H1  H2  O   H1  H2  O   H1  H2  O   H1  H2  O   H1  H2  O   H1  H2  O   H1  
H2  O   H1  H2  O   H1  H2  O   H1  H2  O   H1  H2  O   H1  H2  O   H1  H2  O   
H1  H2  O   H1  H2  O   H1  H2  O   H1  H2  O   H1  H2  O   H1  H2  O   H1  H2  
O   H1  H2  O   H1  H2  O   H1  H2  O   H1  H2  O   H1  H2  O   H1  H2  O   H1  
H2  O   H1  H2  O   H1  H2  O   H1  H2  O   H1  H2  O   H1  H2  O   H1  H2  O   
H1  H2  O   H1  H2  O   H1  H2  O   H1  H2  O   H1  H2  O   H1  H2  O   H1  H2  
O   H1  H2  O   H1  H2  O   H1  H2  O   H1  H2  O   H1  H2  O   H1  H2  O   H1  
H2  O   H1  H2  O   H1  H2  O   H1  H2  O   H1  H2  O   H1  H2  O   H1  H2  O   
H1  H2  O   H1  H2  O   H1  H2  O   H1  H2  O   H1  H2  O   H1  H2  O   H1  H2  
O   H1  H2  O   H1  H2  O   H1  H2  O   H1  H2  O   H1  H2  O   H1  H2  O   H1  
H2  O   H1  H2  O   H1  H2  O   H1  H2  O   H1  H2  O   H1  H2  O   H1  H2  O   
H1  H2  O   H1  H2  O   H1  H2  O   H1  H2  O   H1  H2  O   H1  H2  O   H1  H2  
O   H1  H2  O   H1  H2  O   H1  H2  O   H1  H2  O   H1  H2  O   H1  H2  O   H1  
H2  O   H1  H2  O   H1  H2  O   H1  H2  O   H1  H2  O   H1  H2  O   H1  H2  O   
H1  H2  O   H1  H2  O   H1  H2  O   H1  H2  O   H1  H2  O   H1  H2  O   H1  H2  
O   H1  H2  O   H1  H2  O   H1  H2  O   H1  H2  O   H1  H2  O   H1  H2  O   H1  
H2  O   H1  H2  O   H1  H2  O   H1  H2  O   H1  H2  O   H1  H2  O   H1  H2  O   
H1  H2  O   H1  H2  O   H1  H2  O   H1  H2  O   H1  H2  O   H1  H2  O   H1  H2  
O   H1  H2  O   H1  H2  O   H1  H2  O   H1  H2  O   H1  H2  O   H1  H2  O   H1  
H2  O   H1  H2  O   H1  H2  O   H1  H2  O   H1  H2  O   H1  H2  O   H1  H2  O   
H1  H2  O   H1  H2  O   H1  H2  O   H1  H2  O   H1  H2  O   H1  H2  O   H1  H2  
O   H1  H2  O   H1  H2  O   H1  H2  O   H1  H2  O   H1  H2  O   H1  H2  O   H1  
H2  O   H1  H2  O   H1  H2  O   H1  H2  O   H1  H2  O   H1  H2  O   H1  H2  O   
H1  H2  O   H1  H2  O   H1  H2  O   H1  H2  O   H1  H2  O   H1  H2  O   H1  H2  
O   H1  H2  O   H1  H2  O   H1  H2  O   H1  H2  O   H1  H2  O   H1  H2  O   H1  
H2  O   H1  H2  O   H1  H2  O   H1  H2  O   H1  H2  O   H1  H2  O   H1  H2  O   
H1  H2  O   H1  H2  O   H1  H2  O   H1  H2  O   H1  H2  O   H1  H2  O   H1  H2  
O   H1  H2  O   H1  H2  O   H1  H2  O   H1  H2  O   H1  H2  O   H1  H2  O   H1  
H2  O   H1  H2  O   H1  H2  O   H1  H2  O   H1  H2  O   H1  H2  O   H1  H2  O   
H1  H2  O   H1  H2  O   H1  H2  O   H1  H2  O   H1  H2  O   H1  H2  O   H1  H2  
O   H1  H2  O   H1  H2  O   H1  H2  O   H1  H2  O   H1  H2  O   H1  H2  O   H1  
H2  O   H1  H2  O   H1  H2  O   H1  H2  O   H1  H2  O   H1  H2  O   H1  H2  O   
H1  H2  O   H1  H2  O   H1  H2  O   H1  H2  O   H1  H2  O   H1  H2  O   H1  H2  
O   H1  H2  O   H1  H2  O   H1  H2  O   H1  H2  O   H1  H2  O   H1  H2  O   H1  
H2  O   H1  H2  O   H1  H2  O   H1  H2  O   H1  H2  O   H1  H2  O   H1  H2  O   
H1  H2  O   H1  H2  O   H1  H2  O   H1  H2  O   H1  H2  O   H1  H2  O   H1  H2  
O   H1  H2  O   H1  H2  O   H1  H2  O   H1  H2  O   H1  H2  O   H1  H2  O   H1  
H2  O   H1  H2  O   H1  H2  O   H1  H2  O   H1  H2  O   H1  H2  O   H1  H2  O   
H1  H2  O   H1  H2  O   H1  H2  O   H1  H2  O   H1  H2  O   H1  H2  O   H1  H2  
O   H1  H2  O   H1  H2  O   H1  H2  O   H1  H2  O   H1  H2  O   H1  H2  O   H1  
H2  O   H1  H2  O   H1  H2  O   H1  H2  O   H1  H2  O   H1  H2  O   H1  H2  O   
H1  H2  O   H1  H2  O   H1  H2  O   H1  H2  O   H1  H2  O   H1  H2  O   H1  H2  
O   H1  H2  O   H1  H2  O   H1  H2  O   H1  H2  O   H1  H2  O   H1  H2  O   H1  
H2  O   H1  H2  O   H1  H2  O   H1  H2  O   H1  H2  O   H1  H2  O   H1  H2  O   
H1  H2  O   H1  H2  O   H1  H2  O   H1  H2  O   H1  H2  O   H1  H2  O   H1  H2  
O   H1  H2  O   H1  H2  O   H1  H2  O   H1  H2  O   H1  H2  O   H1  H2  O   H1  
H2  O   H1  H2  O   H1  H2  O   H1  H2  O   H1  H2  O   H1  H2  O   H1  H2  O   
H1  H2  O   H1  H2  O   H1  H2  O   H1  H2  O   H1  H2  O   H1  H2  O   H1  H2  
O   H1  H2  O   H1  H2  O   H1  H2  O   H1  H2  O   H1  H2  O   H1  H2  O   H1  
H2  O   H1  H2  O   H1  H2  O   H1  H2  O   H1  H2  O   H1  H2  O   H1  H2  O   
H1  H2  O   H1  H2  O   H1  H2  O   H1  H2  O   H1  H2  O   H1  H2  O   H1  H2  
O   H1  H2  O   H1  H2  O   H1  H2  O   H1  H2  O   H1  H2  O   H1  H2  O   H1  
H2  O   H1  H2  O   H1  H2  O   H1  H2  O   H1  H2  O   H1  H2  O   H1  H2  O   
H1  H2  O   H1  H2  O   H1  H2  O   H1  H2  O   H1  H2  O   H1  H2  O   H1  H2  
O   H1  H2  O   H1  H2  O   H1  H2  O   H1  H2  O   H1  H2  O   H1  H2  O   H1  
H2  O   H1  H2  O   H1  H2  O   H1  H2  O   H1  H2  O   H1  H2  O   H1  H2  O   
H1  H2  O   H1  H2  O   H1  H2  O   H1  H2  O   H1  H2  O   H1  H2  O   H1  H2  
O   H1  H2  O   H1  H2  O   H1  H2  O   H1  H2  O   H1  H2  O   H1  H2  O   H1  
H2  O   H1  H2  O   H1  H2  O   H1  H2  O   H1  H2  O   H1  H2  O   H1  H2  O   
H1  H2  O   H1  H2  O   H1  H2  O   H1  H2  O   H1  H2  O   H1  H2  O   H1  H2  
O   H1  H2  O   H1  H2  O   H1  H2  O   H1  H2  O   H1  H2  O   H1  H2  O   H1  
H2  O   H1  H2  O   H1  H2  O   H1  H2  O   H1  H2  O   H1  H2  O   H1  H2  O   
H1  H2  O   H1  H2  O   H1  H2  O   H1  H2  O   H1  H2  O   H1  H2  O   H1  H2  
O   H1  H2  O   H1  H2  O   H1  H2  O   H1  H2  O   H1  H2  O   H1  H2  O   H1  
H2  O   H1  H2  O   H1  H2  O   H1  H2  O   H1  H2  O   H1  H2  O   H1  H2  O   
H1  H2  O   H1  H2  O   H1  H2  O   H1  H2  O   H1  H2  O   H1  H2  O   H1  H2  
O   H1  H2  O   H1  H2  O   H1  H2  O   H1  H2  O   H1  H2  O   H1  H2  O   H1  
H2  O   H1  H2  O   H1  H2  O   H1  H2  O   H1  H2  O   H1  H2  O   H1  H2  O   
H1  H2  O   H1  H2  O   H1  H2  O   H1  H2  O   H1  H2  O   H1  H2  O   H1  H2  
O   H1  H2  O   H1  H2  O   H1  H2  O   H1  H2  O   H1  H2  O   H1  H2  O   H1  
H2  O   H1  H2  O   H1  H2  O   H1  H2  O   H1  H2  O   H1  H2  O   H1  H2  O   
H1  H2  O   H1  H2  O   H1  H2  O   H1  H2  O   H1  H2  O   H1  H2  O   H1  H2  
O   H1  H2  O   H1  H2  O   H1  H2  O   H1  H2  O   H1  H2  O   H1  H2  O   H1  
H2  O   H1  H2  O   H1  H2  O   H1  H2  O   H1  H2  O   H1  H2  O   H1  H2  O   
H1  H2  O   H1  H2  O   H1  H2  O   H1  H2  O   H1  H2  O   H1  H2  O   H1  H2  
O   H1  H2  O   H1  H2  O   H1  H2  O   H1  H2  O   H1  H2  O   H1  H2  O   H1  
H2  O   H1  H2  O   H1  H2  O   H1  H2  O   H1  H2  O   H1  H2  O   H1  H2  O   
H1  H2  O   H1  H2  O   H1  H2  O   H1  H2  O   H1  H2  O   H1  H2  O   H1  H2  
O   H1  H2  O   H1  H2  O   H1  H2  O   H1  H2  O   H1  H2  O   H1  H2  O   H1  
H2  O   H1  H2  O   H1  H2  O   H1  H2  O   H1  H2  O   H1  H2  O   H1  H2  O   
H1  H2  O   H1  H2  O   H1  H2  O   H1  H2  O   H1  H2  O   H1  H2  O   H1  H2  
O   H1  H2  O   H1  H2  O   H1  H2  O   H1  H2  O   H1  H2  O   H1  H2  O   H1  
H2  O   H1  H2  O   H1  H2  O   H1  H2  O   H1  H2  O   H1  H2  O   H1  H2  O   
H1  H2  O   H1  H2  O   H1  H2  O   H1  H2  O   H1  H2  O   H1  H2  O   H1  H2  
O   H1  H2  O   H1  H2  O   H1  H2  O   H1  H2  O   H1  H2  O   H1  H2  O   H1  
H2  O   H1  H2  O   H1  H2  O   H1  H2  O   H1  H2  O   H1  H2  O   H1  H2  O   
H1  H2  O   H1  H2  O   H1  H2  O   H1  H2  O   H1  H2  O   H1  H2  O   H1  H2  
O   H1  H2  O   H1  H2  O   H1  H2  O   H1  H2  O   H1  H2  O   H1  H2  O   H1  
H2  O   H1  H2  O   H1  H2  O   H1  H2  O   H1  H2  O   H1  H2  O   H1  H2  O   
H1  H2  O   H1  H2  O   H1  H2  O   H1  H2  O   H1  H2  O   H1  H2  O   H1  H2  
O   H1  H2  O   H1  H2  O   H1  H2  O   H1  H2  O   H1  H2  O   H1  H2  O   H1  
H2  O   H1  H2  O   H1  H2  O   H1  H2  O   H1  H2  O   H1  H2  O   H1  H2  O   
H1  H2  O   H1  H2  O   H1  H2  O   H1  H2  O   H1  H2  O   H1  H2  O   H1  H2  
O   H1  H2  O   H1  H2  O   H1  H2  O   H1  H2  O   H1  H2  O   H1  H2  O   H1  
H2  O   H1  H2  O   H1  H2  O   H1  H2  O   H1  H2  O   H1  H2  O   H1  H2  O   
H1  H2  O   H1  H2  O   H1  H2  O   H1  H2  O   H1  H2  O   H1  H2  O   H1  H2  
O   H1  H2  O   H1  H2  O   H1  H2  O   H1  H2  O   H1  H2  O   H1  H2  O   H1  
H2  O   H1  H2  O   H1  H2  O   H1  H2  O   H1  H2  O   H1  H2  O   H1  H2  O   
H1  H2  O   H1  H2  O   H1  H2  O   H1  H2  O   H1  H2  O   H1  H2  O   H1  H2  
O   H1  H2  O   H1  H2  O   H1  H2  O   H1  H2  O   H1  H2  O   H1  H2  O   H1  
H2  O   H1  H2  O   H1  H2  O   H1  H2  O   H1  H2  O   H1  H2  O   H1  H2  O   
H1  H2  O   H1  H2  O   H1  H2  O   H1  H2  O   H1  H2  O   H1  H2  O   H1  H2  
O   H1  H2  O   H1  H2  O   H1  H2  O   H1  H2  O   H1  H2  O   H1  H2  O   H1  
H2  O   H1  H2  O   H1  H2  O   H1  H2  O   H1  H2  O   H1  H2  O   H1  H2  O   
H1  H2  O   H1  H2  O   H1  H2  O   H1  H2  O   H1  H2  O   H1  H2  O   H1  H2  
O   H1  H2  O   H1  H2  O   H1  H2  O   H1  H2  O   H1  H2  O   H1  H2  O   H1  
H2  O   H1  H2  O   H1  H2  O   H1  H2  O   H1  H2  O   H1  H2  O   H1  H2  O   
H1  H2  O   H1  H2  O   H1  H2  O   H1  H2  O   H1  H2  O   H1  H2  O   H1  H2  
O   H1  H2  O   H1  H2  O   H1  H2  O   H1  H2  O   H1  H2  O   H1  H2  O   H1  
H2  O   H1  H2  O   H1  H2  O   H1  H2  O   H1  H2  O   H1  H2  O   H1  H2  O   
H1  H2  O   H1  H2  O   H1  H2  O   H1  H2  O   H1  H2  O   H1  H2  O   H1  H2  
O   H1  H2  O   H1  H2  O   H1  H2  O   H1  H2  O   H1  H2  O   H1  H2  O   H1  
H2  O   H1  H2  O   H1  H2  O   H1  H2  O   H1  H2  O   H1  H2  O   H1  H2  O   
H1  H2  O   H1  H2  O   H1  H2  O   H1  H2  O   H1  H2  O   H1  H2  O   H1  H2  
O   H1  H2  O   H1  H2  O   H1  H2  O   H1  H2  O   H1  H2  O   H1  H2  O   H1  
H2  O   H1  H2  O   H1  H2  O   H1  H2  O   H1  H2  O   H1  H2  O   H1  H2  O   
H1  H2  O   H1  H2  O   H1  H2  O   H1  H2  O   H1  H2  O   H1  H2  O   H1  H2  
O   H1  H2  O   H1  H2  O   H1  H2  O   H1  H2  O   H1  H2  O   H1  H2  O   H1  
H2  O   H1  H2  O   H1  H2  O   H1  H2  O   H1  H2  O   H1  H2  O   H1  H2  O   
H1  H2  O   H1  H2  O   H1  H2  O   H1  H2  O   H1  H2  O   H1  H2  O   H1  H2  
O   H1  H2  O   H1  H2  O   H1  H2  O   H1  H2  O   H1  H2  O   H1  H2  O   H1  
H2  O   H1  H2  O   H1  H2  O   H1  H2  O   H1  H2  O   H1  H2  O   H1  H2  O   
H1  H2  O   H1  H2  O   H1  H2  O   H1  H2  O   H1  H2  O   H1  H2  O   H1  H2  
O   H1  H2  O   H1  H2  O   H1  H2  O   H1  H2  O   H1  H2  O   H1  H2  O   H1  
H2  O   H1  H2  O   H1  H2  O   H1  H2  O   H1  H2  O   H1  H2  O   H1  H2  O   
H1  H2  O   H1  H2  O   H1  H2  O   H1  H2  O   H1  H2  O   H1  H2  O   H1  H2  
O   H1  H2  O   H1  H2  O   H1  H2  O   H1  H2  O   H1  H2  O   H1  H2  O   H1  
H2  O   H1  H2  O   H1  H2  O   H1  H2  O   H1  H2  O   H1  H2  O   H1  H2  O   
H1  H2  O   H1  H2  O   H1  H2  O   H1  H2  O   H1  H2  O   H1  H2  O   H1  H2  
O   H1  H2  O   H1  H2  O   H1  H2  O   H1  H2  O   H1  H2  O   H1  H2  O   H1  
H2  O   H1  H2  O   H1  H2  O   H1  H2  O   H1  H2  O   H1  H2  O   H1  H2  O   
H1  H2  O   H1  H2  O   H1  H2  O   H1  H2  O   H1  H2  O   H1  H2  O   H1  H2  
O   H1  H2  O   H1  H2  O   H1  H2  O   H1  H2  O   H1  H2  O   H1  H2  O   H1  
H2  O   H1  H2  O   H1  H2  O   H1  H2  O   H1  H2  O   H1  H2  O   H1  H2  O   
H1  H2  O   H1  H2  O   H1  H2  O   H1  H2  O   H1  H2  O   H1  H2  O   H1  H2  
O   H1  H2  O   H1  H2  O   H1  H2  O   H1  H2  O   H1  H2  O   H1  H2  O   H1  
H2  O   H1  H2  O   H1  H2  O   H1  H2  O   H1  H2  O   H1  H2  O   H1  H2  O   
H1  H2  O   H1  H2  O   H1  H2  O   H1  H2  O   H1  H2  O   H1  H2  O   H1  H2  
O   H1  H2  O   H1  H2  O   H1  H2  O   H1  H2  O   H1  H2  O   H1  H2  O   H1  
H2  O   H1  H2  O   H1  H2  O   H1  H2  O   H1  H2  O   H1  H2  O   H1  H2  O   
H1  H2  O   H1  H2  O   H1  H2  O   H1  H2  O   H1  H2  O   H1  H2  O   H1  H2  
O   H1  H2  O   H1  H2  O   H1  H2  O   H1  H2  O   H1  H2  O   H1  H2  O   H1  
H2  O   H1  H2  O   H1  H2  O   H1  H2  O   H1  H2  O   H1  H2  O   H1  H2  O   
H1  H2  O   H1  H2  O   H1  H2  O   H1  H2  O   H1  H2  O   H1  H2  O   H1  H2  
O   H1  H2  O   H1  H2  O   H1  H2  O   H1  H2  O   H1  H2  O   H1  H2  O   H1  
H2  O   H1  H2  O   H1  H2  O   H1  H2  O   H1  H2  O   H1  H2  O   H1  H2  O   
H1  H2  O   H1  H2  O   H1  H2  O   H1  H2  O   H1  H2  O   H1  H2  O   H1  H2  
O   H1  H2  O   H1  H2  O   H1  H2  O   H1  H2  O   H1  H2  O   H1  H2  O   H1  
H2  O   H1  H2  O   H1  H2  O   H1  H2  O   H1  H2  O   H1  H2  O   H1  H2  O   
H1  H2  O   H1  H2  O   H1  H2  O   H1  H2  O   H1  H2  O   H1  H2  O   H1  H2  
O   H1  H2  O   H1  H2  O   H1  H2  O   H1  H2  O   H1  H2  O   H1  H2  O   H1  
H2  O   H1  H2  O   H1  H2  O   H1  H2  O   H1  H2  O   H1  H2  O   H1  H2  O   
H1  H2  O   H1  H2  O   H1  H2  O   H1  H2  O   H1  H2  O   H1  H2  O   H1  H2  
O   H1  H2  O   H1  H2  O   H1  H2  O   H1  H2  O   H1  H2  O   H1  H2  O   H1  
H2  O   H1  H2  O   H1  H2  O   H1  H2  O   H1  H2  O   H1  H2  O   H1  H2  O   
H1  H2  O   H1  H2  O   H1  H2  O   H1  H2  O   H1  H2  O   H1  H2  O   H1  H2  
O   H1  H2  O   H1  H2  O   H1  H2  O   H1  H2  O   H1  H2  O   H1  H2  O   H1  
H2  O   H1  H2  O   H1  H2  O   H1  H2  O   H1  H2  O   H1  H2  O   H1  H2  O   
H1  H2  O   H1  H2  O   H1  H2  O   H1  H2  O   H1  H2  O   H1  H2  O   H1  H2  
O   H1  H2  O   H1  H2  O   H1  H2  O   H1  H2  O   H1  H2  O   H1  H2  O   H1  
H2  O   H1  H2  O   H1  H2  O   H1  H2  O   H1  H2  O   H1  H2  O   H1  H2  O   
H1  H2  O   H1  H2  O   H1  H2  O   H1  H2  O   H1  H2  O   H1  H2  O   H1  H2  
O   H1  H2  O   H1  H2  O   H1  H2  O   H1  H2  O   H1  H2  O   H1  H2  O   H1  
H2  O   H1  H2  O   H1  H2  O   H1  H2  O   H1  H2  O   H1  H2  O   H1  H2  O   
H1  H2  O   H1  H2  O   H1  H2  O   H1  H2  O   H1  H2  O   H1  H2  O   H1  H2  
O   H1  H2  O   H1  H2  O   H1  H2  O   H1  H2  O   H1  H2  O   H1  H2  O   H1  
H2  O   H1  H2  O   H1  H2  O   H1  H2  O   H1  H2  O   H1  H2  O   H1  H2  O   
H1  H2  O   H1  H2  O   H1  H2  O   H1  H2  O   H1  H2  O   H1  H2  O   H1  H2  
O   H1  H2  O   H1  H2  O   H1  H2  O   H1  H2  O   H1  H2  O   H1  H2  O   H1  
H2  O   H1  H2  O   H1  H2  O   H1  H2  O   H1  H2  O   H1  H2  O   H1  H2  O   
H1  H2  O   H1  H2  O   H1  H2  O   H1  H2  O   H1  H2  O   H1  H2  O   H1  H2  
O   H1  H2  O   H1  H2  O   H1  H2  O   H1  H2  O   H1  H2  O   H1  H2  O   H1  
H2  O   H1  H2  O   H1  H2  O   H1  H2  O   H1  H2  O   H1  H2  O   H1  H2  O   
H1  H2  O   H1  H2  O   H1  H2  O   H1  H2  O   H1  H2  O   H1  H2  O   H1  H2  
O   H1  H2  O   H1  H2  O   H1  H2  O   H1  H2  O   H1  H2  O   H1  H2  O   H1  
H2  O   H1  H2  O   H1  H2  O   H1  H2  O   H1  H2  O   H1  H2  O   H1  H2  O   
H1  H2  O   H1  H2  O   H1  H2  O   H1  H2  O   H1  H2  O   H1  H2  O   H1  H2  
O   H1  H2  O   H1  H2  O   H1  H2  O   H1  H2  O   H1  H2  O   H1  H2  O   H1  
H2  O   H1  H2  O   H1  H2  O   H1  H2  O   H1  H2  O   H1  H2  O   H1  H2  O   
H1  H2  O   H1  H2  O   H1  H2  O   H1  H2  O   H1  H2  O   H1  H2  O   H1  H2  
O   H1  H2  O   H1  H2  O   H1  H2  O   H1  H2  O   H1  H2  O   H1  H2  O   H1  
H2  O   H1  H2  O   H1  H2  O   H1  H2  O   H1  H2  O   H1  H2  O   H1  H2  O   
H1  H2  O   H1  H2  O   H1  H2  O   H1  H2  O   H1  H2  O   H1  H2  O   H1  H2  
O   H1  H2  O   H1  H2  O   H1  H2  O   H1  H2  O   H1  H2  O   H1  H2  O   H1  
H2  O   H1  H2  O   H1  H2  O   H1  H2  O   H1  H2  O   H1  H2  O   H1  H2  O   
H1  H2  O   H1  H2  O   H1  H2  O   H1  H2  O   H1  H2  O   H1  H2  O   H1  H2  
O   H1  H2  O   H1  H2  O   H1  H2  O   H1  H2  O   H1  H2  O   H1  H2  O   H1  
H2  O   H1  H2  O   H1  H2  O   H1  H2  O   H1  H2  O   H1  H2  O   H1  H2  O   
H1  H2  O   H1  H2  O   H1  H2  O   H1  H2  O   H1  H2  O   H1  H2  O   H1  H2  
O   H1  H2  O   H1  H2  O   H1  H2  O   H1  H2  O   H1  H2  O   H1  H2  O   H1  
H2  O   H1  H2  O   H1  H2  O   H1  H2  O   H1  H2  O   H1  H2  O   H1  H2  O   
H1  H2  O   H1  H2  O   H1  H2  O   H1  H2  O   H1  H2  O   H1  H2  O   H1  H2  
O   H1  H2  O   H1  H2  O   H1  H2  O   H1  H2  O   H1  H2  O   H1  H2  O   H1  
H2  O   H1  H2  O   H1  H2  O   H1  H2  O   H1  H2  O   H1  H2  O   H1  H2  O   
H1  H2  O   H1  H2  O   H1  H2  O   H1  H2  O   H1  H2  O   H1  H2  O   H1  H2  
O   H1  H2  O   H1  H2  O   H1  H2  O   H1  H2  O   H1  H2  O   H1  H2  O   H1  
H2  O   H1  H2  O   H1  H2  O   H1  H2  O   H1  H2  O   H1  H2  O   H1  H2  O   
H1  H2  O   H1  H2  O   H1  H2  O   H1  H2  O   H1  H2  O   H1  H2  O   H1  H2  
O   H1  H2  O   H1  H2  O   H1  H2  O   H1  H2  O   H1  H2  O   H1  H2  O   H1  
H2  O   H1  H2  O   H1  H2  O   H1  H2  O   H1  H2  O   H1  H2  O   H1  H2  O   
H1  H2  O   H1  H2  O   H1  H2  O   H1  H2  O   H1  H2  O   H1  H2  O   H1  H2  
O   H1  H2  O   H1  H2  O   H1  H2  O   H1  H2  O   H1  H2  O   H1  H2  O   H1  
H2  O   H1  H2  O   H1  H2  O   H1  H2  O   H1  H2  O   H1  H2  O   H1  H2  O   
H1  H2  O   H1  H2  O   H1  H2  O   H1  H2  O   H1  H2  O   H1  H2  O   H1  H2  
O   H1  H2  O   H1  H2  O   H1  H2  O   H1  H2  O   H1  H2  O   H1  H2  O   H1  
H2  O   H1  H2  O   H1  H2  O   H1  H2  O   H1  H2  O   H1  H2  O   H1  H2  O   
H1  H2  O   H1  H2  O   H1  H2  O   H1  H2  O   H1  H2  O   H1  H2  O   H1  H2  
O   H1  H2  O   H1  H2  O   H1  H2  O   H1  H2  O   H1  H2  O   H1  H2  O   H1  
H2  O   H1  H2  O   H1  H2  O   H1  H2  O   H1  H2  O   H1  H2  O   H1  H2  O   
H1  H2  O   H1  H2  O   H1  H2  O   H1  H2  O   H1  H2  O   H1  H2  O   H1  H2  
O   H1  H2  O   H1  H2  O   H1  H2  O   H1  H2  O   H1  H2  O   H1  H2  O   H1  
H2  O   H1  H2  O   H1  H2  O   H1  H2  O   H1  H2  O   H1  H2  O   H1  H2  O   
H1  H2  O   H1  H2  O   H1  H2  O   H1  H2  O   H1  H2  O   H1  H2  O   H1  H2  
O   H1  H2  O   H1  H2  O   H1  H2  O   H1  H2  O   H1  H2  O   H1  H2  O   H1  
H2  O   H1  H2  O   H1  H2  O   H1  H2  O   H1  H2  O   H1  H2  O   H1  H2  O   
H1  H2  O   H1  H2  O   H1  H2  O   H1  H2  O   H1  H2  O   H1  H2  O   H1  H2  
O   H1  H2  O   H1  H2  O   H1  H2  O   H1  H2  O   H1  H2  O   H1  H2  O   H1  
H2  O   H1  H2  O   H1  H2  O   H1  H2  O   H1  H2  O   H1  H2  O   H1  H2  O   
H1  H2  O   H1  H2  O   H1  H2  O   H1  H2  O   H1  H2  O   H1  H2  O   H1  H2  
O   H1  H2  O   H1  H2  O   H1  H2  O   H1  H2  O   H1  H2  O   H1  H2  O   H1  
H2  O   H1  H2  O   H1  H2  O   H1  H2  O   H1  H2  O   H1  H2  O   H1  H2  O   
H1  H2  O   H1  H2  O   H1  H2  O   H1  H2  O   H1  H2  O   H1  H2  O   H1  H2  
O   H1  H2  O   H1  H2  O   H1  H2  O   H1  H2  O   H1  H2  O   H1  H2  O   H1  
H2  O   H1  H2  O   H1  H2  O   H1  H2  O   H1  H2  O   H1  H2  O   H1  H2  O   
H1  H2  O   H1  H2  O   H1  H2  O   H1  H2  O   H1  H2  O   H1  H2  O   H1  H2  
O   H1  H2  O   H1  H2  O   H1  H2  O   H1  H2  O   H1  H2  O   H1  H2  O   H1  
H2  O   H1  H2  O   H1  H2  O   H1  H2  O   H1  H2  O   H1  H2  O   H1  H2  O   
H1  H2  O   H1  H2  O   H1  H2  O   H1  H2  O   H1  H2  O   H1  H2  O   H1  H2  
O   H1  H2  O   H1  H2  O   H1  H2  O   H1  H2  O   H1  H2  O   H1  H2  O   H1  
H2  O   H1  H2  O   H1  H2  O   H1  H2  O   H1  H2  O   H1  H2  O   H1  H2  O   
H1  H2  O   H1  H2  O   H1  H2  O   H1  H2  O   H1  H2  O   H1  H2  O   H1  H2  
O   H1  H2  O   H1  H2  O   H1  H2  O   H1  H2  O   H1  H2  O   H1  H2  O   H1  
H2  O   H1  H2  O   H1  H2  O   H1  H2  O   H1  H2  O   H1  H2  O   H1  H2  O   
H1  H2  O   H1  H2  O   H1  H2  O   H1  H2  O   H1  H2  O   H1  H2  O   H1  H2  
O   H1  H2  O   H1  H2  O   H1  H2  O   H1  H2  O   H1  H2  O   H1  H2  O   H1  
H2  O   H1  H2  O   H1  H2  O   H1  H2  O   H1  H2  O   H1  H2  O   H1  H2  O   
H1  H2  O   H1  H2  O   H1  H2  O   H1  H2  O   H1  H2  O   H1  H2  O   H1  H2  
O   H1  H2  O   H1  H2  O   H1  H2  O   H1  H2  O   H1  H2  O   H1  H2  O   H1  
H2  O   H1  H2  O   H1  H2  O   H1  H2  O   H1  H2  O   H1  H2  O   H1  H2  O   
H1  H2  O   H1  H2  O   H1  H2  O   H1  H2  O   H1  H2  O   H1  H2  O   H1  H2  
O   H1  H2  O   H1  H2  O   H1  H2  O   H1  H2  O   H1  H2  O   H1  H2  O   H1  
H2  O   H1  H2  O   H1  H2  O   H1  H2  O   H1  H2  O   H1  H2  O   H1  H2  O   
H1  H2  O   H1  H2  O   H1  H2  O   H1  H2  O   H1  H2  O   H1  H2  O   H1  H2  
O   H1  H2  O   H1  H2  O   H1  H2  O   H1  H2  O   H1  H2  O   H1  H2  O   H1  
H2  O   H1  H2  O   H1  H2  O   H1  H2  O   H1  H2  O   H1  H2  O   H1  H2  O   
H1  H2  O   H1  H2  O   H1  H2  O   H1  H2  O   H1  H2  O   H1  H2  O   H1  H2  
O   H1  H2  O   H1  H2  O   H1  H2  O   H1  H2  O   H1  H2  O   H1  H2  O   H1  
H2  O   H1  H2  O   H1  H2  O   H1  H2  O   H1  H2  O   H1  H2  O   H1  H2  O   
H1  H2  O   H1  H2  O   H1  H2  O   H1  H2  O   H1  H2  O   H1  H2  O   H1  H2  
O   H1  H2  O   H1  H2  O   H1  H2  O   H1  H2  O   H1  H2  O   H1  H2  O   H1  
H2  O   H1  H2  O   H1  H2  O   H1  H2  O   H1  H2  O   H1  H2  O   H1  H2  O   
H1  H2  O   H1  H2  O   H1  H2  O   H1  H2  O   H1  H2  O   H1  H2  O   H1  H2  
O   H1  H2  O   H1  H2  O   H1  H2  O   H1  H2  O   H1  H2  O   H1  H2  O   H1  
H2  O   H1  H2  O   H1  H2  O   H1  H2  O   H1  H2  O   H1  H2  O   H1  H2  O   
H1  H2  O   H1  H2  O   H1  H2  O   H1  H2  O   H1  H2  O   H1  H2  O   H1  H2  
O   H1  H2  O   H1  H2  O   H1  H2  O   H1  H2  O   H1  H2  O   H1  H2  O   H1  
H2  O   H1  H2  O   H1  H2  O   H1  H2  O   H1  H2  O   H1  H2  O   H1  H2  O   
H1  H2  O   H1  H2  O   H1  H2  O   H1  H2  O   H1  H2  O   H1  H2  O   H1  H2  
O   H1  H2  O   H1  H2  O   H1  H2  O   H1  H2  O   H1  H2  O   H1  H2  O   H1  
H2  O   H1  H2  O   H1  H2  O   H1  H2  O   H1  H2  O   H1  H2  O   H1  H2  O   
H1  H2  O   H1  H2  O   H1  H2  O   H1  H2  O   H1  H2  O   H1  H2  O   H1  H2  
O   H1  H2  O   H1  H2  O   H1  H2  O   H1  H2  O   H1  H2  O   H1  H2  O   H1  
H2  O   H1  H2  O   H1  H2  O   H1  H2  O   H1  H2  O   H1  H2  O   H1  H2  O   
H1  H2  O   H1  H2  O   H1  H2  O   H1  H2  O   H1  H2  O   H1  H2  O   H1  H2  
O   H1  H2  O   H1  H2  O   H1  H2  O   H1  H2  O   H1  H2  O   H1  H2  O   H1  
H2  O   H1  H2  O   H1  H2  O   H1  H2  O   H1  H2  O   H1  H2  O   H1  H2  O   
H1  H2  O   H1  H2  O   H1  H2  O   H1  H2  O   H1  H2  O   H1  H2  O   H1  H2  
O   H1  H2  O   H1  H2  O   H1  H2  O   H1  H2  O   H1  H2  O   H1  H2  O   H1  
H2  O   H1  H2  O   H1  H2  O   H1  H2  O   H1  H2  O   H1  H2  O   H1  H2  O   
H1  H2  O   H1  H2  O   H1  H2  O   H1  H2  O   H1  H2  O   H1  H2  O   H1  H2  
O   H1  H2  O   H1  H2  O   H1  H2  O   H1  H2  O   H1  H2  O   H1  H2  O   H1  
H2  O   H1  H2  O   H1  H2  O   H1  H2  O   H1  H2  O   H1  H2  O   H1  H2  O   
H1  H2  O   H1  H2  O   H1  H2  O   H1  H2  O   H1  H2  O   H1  H2  O   H1  H2  
O   H1  H2  O   H1  H2  O   H1  H2  O   H1  H2  O   H1  H2  O   H1  H2  O   H1  
H2  O   H1  H2  O   H1  H2  O   H1  H2  O   H1  H2  O   H1  H2  O   H1  H2  O   
H1  H2  O   H1  H2  O   H1  H2  O   H1  H2  O   H1  H2  O   H1  H2  O   H1  H2  
O   H1  H2  O   H1  H2  O   H1  H2  O   H1  H2  O   H1  H2  O   H1  H2  O   H1  
H2  O   H1  H2  O   H1  H2  O   H1  H2  O   H1  H2  O   H1  H2  O   H1  H2  O   
H1  H2  O   H1  H2  O   H1  H2  O   H1  H2  O   H1  H2  O   H1  H2  O   H1  H2  
O   H1  H2  O   H1  H2  O   H1  H2  O   H1  H2  O   H1  H2  O   H1  H2  O   H1  
H2  O   H1  H2  O   H1  H2  O   H1  H2  O   H1  H2  O   H1  H2  O   H1  H2  O   
H1  H2  O   H1  H2  O   H1  H2  O   H1  H2  O   H1  H2  O   H1  H2  O   H1  H2  
O   H1  H2  O   H1  H2  O   H1  H2  O   H1  H2  O   H1  H2  O   H1  H2  O   H1  
H2  O   H1  H2  O   H1  H2  O   H1  H2  O   H1  H2  O   H1  H2  O   H1  H2  O   
H1  H2  O   H1  H2  O   H1  H2  O   H1  H2  O   H1  H2  O   H1  H2  O   H1  H2  
O   H1  H2  O   H1  H2  O   H1  H2  O   H1  H2  O   H1  H2  O   H1  H2  O   H1  
H2  O   H1  H2  O   H1  H2  O   H1  H2  O   H1  H2  O   H1  H2  O   H1  H2  O   
H1  H2  O   H1  H2  O   H1  H2  O   H1  H2  O   H1  H2  O   H1  H2  O   H1  H2  
O   H1  H2  O   H1  H2  O   H1  H2  O   H1  H2  O   H1  H2  O   H1  H2  O   H1  
H2  O   H1  H2  O   H1  H2  O   H1  H2  O   H1  H2  O   H1  H2  O   H1  H2  O   
H1  H2  O   H1  H2  O   H1  H2  O   H1  H2  O   H1  H2  O   H1  H2  O   H1  H2  
O   H1  H2  O   H1  H2  O   H1  H2  O   H1  H2  O   H1  H2  O   H1  H2  O   H1  
H2  O   H1  H2  O   H1  H2  O   H1  H2  O   H1  H2  O   H1  H2  O   H1  H2  O   
H1  H2  O   H1  H2  O   H1  H2  O   H1  H2  O   H1  H2  O   H1  H2  O   H1  H2  
O   H1  H2  O   H1  H2  O   H1  H2  O   H1  H2  O   H1  H2  O   H1  H2  O   H1  
H2  O   H1  H2  O   H1  H2  O   H1  H2  O   H1  H2  O   H1  H2  O   H1  H2  O   
H1  H2  O   H1  H2  O   H1  H2  O   H1  H2  O   H1  H2  O   H1  H2  O   H1  H2  
O   H1  H2  O   H1  H2  O   H1  H2  O   H1  H2  O   H1  H2  O   H1  H2  O   H1  
H2  O   H1  H2  O   H1  H2  O   H1  H2  O   H1  H2  O   H1  H2  O   H1  H2  O   
H1  H2  O   H1  H2  O   H1  H2  O   H1  H2  O   H1  H2  O   H1  H2  O   H1  H2  
O   H1  H2  O   H1  H2  O   H1  H2  O   H1  H2  O   H1  H2  O   H1  H2  O   H1  
H2  O   H1  H2  O   H1  H2  O   H1  H2  O   H1  H2  O   H1  H2  O   H1  H2  O   
H1  H2  O   H1  H2  O   H1  H2  O   H1  H2  O   H1  H2  O   H1  H2  O   H1  H2  
O   H1  H2  O   H1  H2  O   H1  H2  O   H1  H2  O   H1  H2  O   H1  H2  O   H1  
H2  O   H1  H2  O   H1  H2  O   H1  H2  O   H1  H2  O   H1  H2  O   H1  H2  O   
H1  H2  O   H1  H2  O   H1  H2  O   H1  H2  O   H1  H2  O   H1  H2  O   H1  H2  
O   H1  H2  O   H1  H2  O   H1  H2  O   H1  H2  O   H1  H2  O   H1  H2  O   H1  
H2  O   H1  H2  O   H1  H2  O   H1  H2  O   H1  H2  O   H1  H2  O   H1  H2  O   
H1  H2  O   H1  H2  O   H1  H2  O   H1  H2  O   H1  H2  O   H1  H2  O   H1  H2  
O   H1  H2  O   H1  H2  O   H1  H2  O   H1  H2  O   H1  H2  O   H1  H2  O   H1  
H2  O   H1  H2  O   H1  H2  O   H1  H2  O   H1  H2  O   H1  H2  O   H1  H2  O   
H1  H2  O   H1  H2  O   H1  H2  O   H1  H2  O   H1  H2  O   H1  H2  O   H1  H2  
O   H1  H2  O   H1  H2  O   H1  H2  O   H1  H2  O   H1  H2  O   H1  H2  O   H1  
H2  O   H1  H2  O   H1  H2  O   H1  H2  O   H1  H2  O   H1  H2  O   H1  H2  O   
H1  H2  O   H1  H2  O   H1  H2  O   H1  H2  O   H1  H2  O   H1  H2  O   H1  H2  
O   H1  H2  O   H1  H2  O   H1  H2  O   H1  H2  O   H1  H2  O   H1  H2  O   H1  
H2  O   H1  H2  O   H1  H2  O   H1  H2  O   H1  H2  O   H1  H2  O   H1  H2  O   
H1  H2  O   H1  H2  O   H1  H2  O   H1  H2  O   H1  H2  O   H1  H2  O   H1  H2  
O   H1  H2  O   H1  H2  O   H1  H2  O   H1  H2  O   H1  H2  O   H1  H2  O   H1  
H2  O   H1  H2  O   H1  H2  O   H1  H2  O   H1  H2  O   H1  H2  O   H1  H2  O   
H1  H2  O   H1  H2  O   H1  H2  O   H1  H2  O   H1  H2  O   H1  H2  O   H1  H2  
O   H1  H2  O   H1  H2  O   H1  H2  O   H1  H2  O   H1  H2  O   H1  H2  O   H1  
H2  O   H1  H2  O   H1  H2  O   H1  H2  O   H1  H2  O   H1  H2  O   H1  H2  O   
H1  H2  O   H1  H2  O   H1  H2  O   H1  H2  O   H1  H2  O   H1  H2  O   H1  H2  
O   H1  H2  O   H1  H2  O   H1  H2  O   H1  H2  O   H1  H2  O   H1  H2  O   H1  
H2  O   H1  H2  O   H1  H2  O   H1  H2  O   H1  H2  O   H1  H2  O   H1  H2  O   
H1  H2  O   H1  H2  O   H1  H2  O   H1  H2  O   H1  H2  O   H1  H2  O   H1  H2  
O   H1  H2  O   H1  H2  O   H1  H2  O   H1  H2  O   H1  H2  O   H1  H2  O   H1  
H2  O   H1  H2  O   H1  H2  O   H1  H2  O   H1  H2  O   H1  H2  O   H1  H2  O   
H1  H2  O   H1  H2  O   H1  H2  O   H1  H2  O   H1  H2  O   H1  H2  O   H1  H2  
O   H1  H2  O   H1  H2  O   H1  H2  O   H1  H2  O   H1  H2  O   H1  H2  O   H1  
H2  O   H1  H2  O   H1  H2  O   H1  H2  O   H1  H2  O   H1  H2  O   H1  H2  O   
H1  H2  O   H1  H2  O   H1  H2  O   H1  H2  O   H1  H2  O   H1  H2  O   H1  H2  
O   H1  H2  O   H1  H2  O   H1  H2  O   H1  H2  O   H1  H2  O   H1  H2  O   H1  
H2  O   H1  H2  O   H1  H2  O   H1  H2  O   H1  H2  O   H1  H2  O   H1  H2  O   
H1  H2  O   H1  H2  O   H1  H2  O   H1  H2  O   H1  H2  O   H1  H2  O   H1  H2  
O   H1  H2  O   H1  H2  O   H1  H2  O   H1  H2  O   H1  H2  O   H1  H2  O   H1  
H2  O   H1  H2  O   H1  H2  O   H1  H2  O   H1  H2  O   H1  H2  O   H1  H2  O   
H1  H2  O   H1  H2  O   H1  H2  O   H1  H2  O   H1  H2  O   H1  H2  O   H1  H2  
O   H1  H2  O   H1  H2  O   H1  H2  O   H1  H2  O   H1  H2  O   H1  H2  O   H1  
H2  O   H1  H2  O   H1  H2  O   H1  H2  O   H1  H2  O   H1  H2  O   H1  H2  O   
H1  H2  O   H1  H2  O   H1  H2  O   H1  H2  O   H1  H2  O   H1  H2  O   H1  H2  
O   H1  H2  O   H1  H2  O   H1  H2  O   H1  H2  O   H1  H2  O   H1  H2  O   H1  
H2  O   H1  H2  O   H1  H2  O   H1  H2  O   H1  H2  O   H1  H2  O   H1  H2  O   
H1  H2  O   H1  H2  O   H1  H2  O   H1  H2  O   H1  H2  O   H1  H2  O   H1  H2  
O   H1  H2  O   H1  H2  O   H1  H2  O   H1  H2  O   H1  H2  O   H1  H2  O   H1  
H2  O   H1  H2  O   H1  H2  O   H1  H2  O   H1  H2  O   H1  H2  O   H1  H2  O   
H1  H2  O   H1  H2  O   H1  H2  O   H1  H2  O   H1  H2  O   H1  H2  O   H1  H2  
O   H1  H2  O   H1  H2  O   H1  H2  O   H1  H2  O   H1  H2  O   H1  H2  O   H1  
H2  O   H1  H2  O   H1  H2  O   H1  H2  O   H1  H2  O   H1  H2  O   H1  H2  O   
H1  H2  O   H1  H2  O   H1  H2  O   H1  H2  O   H1  H2  O   H1  H2  O   H1  H2  
O   H1  H2  O   H1  H2  O   H1  H2  O   H1  H2  O   H1  H2  O   H1  H2  O   H1  
H2  O   H1  H2  O   H1  H2  O   H1  H2  O   H1  H2  O   H1  H2  O   H1  H2  O   
H1  H2  O   H1  H2  O   H1  H2  O   H1  H2  O   H1  H2  O   H1  H2  O   H1  H2  
O   H1  H2  O   H1  H2  O   H1  H2  O   H1  H2  O   H1  H2  O   H1  H2  O   H1  
H2  O   H1  H2  O   H1  H2  O   H1  H2  O   H1  H2  O   H1  H2  O   H1  H2  O   
H1  H2  O   H1  H2  O   H1  H2  O   H1  H2  O   H1  H2  O   H1  H2  O   H1  H2  
O   H1  H2  O   H1  H2  O   H1  H2  O   H1  H2  O   H1  H2  O   H1  H2  O   H1  
H2  O   H1  H2  O   H1  H2  O   H1  H2  O   H1  H2  O   H1  H2  O   H1  H2  O   
H1  H2  O   H1  H2  O   H1  H2  O   H1  H2  O   H1  H2  O   H1  H2  O   H1  H2  
O   H1  H2  O   H1  H2  O   H1  H2  O   H1  H2  O   H1  H2  O   H1  H2  O   H1  
H2  O   H1  H2  O   H1  H2  O   H1  H2  O   H1  H2  O   H1  H2  O   H1  H2  O   
H1  H2  O   H1  H2  O   H1  H2  O   H1  H2  O   H1  H2  O   H1  H2  O   H1  H2  
O   H1  H2  O   H1  H2  O   H1  H2  O   H1  H2  O   H1  H2  O   H1  H2  O   H1  
H2  O   H1  H2  O   H1  H2  O   H1  H2  O   H1  H2  O   H1  H2  O   H1  H2  O   
H1  H2  O   H1  H2  O   H1  H2  O   H1  H2  O   H1  H2  O   H1  H2  O   H1  H2  
O   H1  H2  O   H1  H2  O   H1  H2  O   H1  H2  O   H1  H2  O   H1  H2  O   H1  
H2  O   H1  H2  O   H1  H2  O   H1  H2  O   H1  H2  O   H1  H2  O   H1  H2  O   
H1  H2  O   H1  H2  O   H1  H2  O   H1  H2  O   H1  H2  O   H1  H2  O   H1  H2  
O   H1  H2  O   H1  H2  O   H1  H2  O   H1  H2  O   H1  H2  O   H1  H2  O   H1  
H2  O   H1  H2  O   H1  H2  O   H1  H2  O   H1  H2  O   H1  H2  O   H1  H2  O   
H1  H2  O   H1  H2  O   H1  H2  O   H1  H2  O   H1  H2  O   H1  H2  O   H1  H2  
O   H1  H2  O   H1  H2  O   H1  H2  O   H1  H2  O   H1  H2  O   H1  H2  O   H1  
H2  O   H1  H2  O   H1  H2  O   H1  H2  O   H1  H2  O   H1  H2  O   H1  H2  O   
H1  H2  O   H1  H2  O   H1  H2  O   H1  H2  O   H1  H2  O   H1  H2  O   H1  H2  
O   H1  H2  O   H1  H2  O   H1  H2  O   H1  H2  O   H1  H2  O   H1  H2  O   H1  
H2  O   H1  H2  O   H1  H2  O   H1  H2  O   H1  H2  O   H1  H2  O   H1  H2  O   
H1  H2  O   H1  H2  O   H1  H2  O   H1  H2  O   H1  H2  O   H1  H2  O   H1  H2  
O   H1  H2  O   H1  H2  O   H1  H2  O   H1  H2  O   H1  H2  O   H1  H2  O   H1  
H2  O   H1  H2  O   H1  H2  O   H1  H2  O   H1  H2  O   H1  H2  O   H1  H2  O   
H1  H2  O   H1  H2  O   H1  H2  O   H1  H2  O   H1  H2  O   H1  H2  O   H1  H2  
O   H1  H2  O   H1  H2  O   H1  H2  O   H1  H2  O   H1  H2  O   H1  H2  O   H1  
H2  O   H1  H2  O   H1  H2  O   H1  H2  O   H1  H2  O   H1  H2  O   H1  H2  O   
H1  H2  O   H1  H2  O   H1  H2  O   H1  H2  O   H1  H2  O   H1  H2  O   H1  H2  
O   H1  H2  O   H1  H2  O   H1  H2  O   H1  H2  O   H1  H2  O   H1  H2  O   H1  
H2  O   H1  H2  O   H1  H2  O   H1  H2  O   H1  H2  O   H1  H2  O   H1  H2  O   
H1  H2  O   H1  H2  O   H1  H2  O   H1  H2  O   H1  H2  O   H1  H2  O   H1  H2  
O   H1  H2  O   H1  H2  O   H1  H2  O   H1  H2  O   H1  H2  O   H1  H2  O   H1  
H2  O   H1  H2  O   H1  H2  O   H1  H2  O   H1  H2  O   H1  H2  O   H1  H2  O   
H1  H2  O   H1  H2  O   H1  H2  O   H1  H2  O   H1  H2  O   H1  H2  O   H1  H2  
O   H1  H2  O   H1  H2  O   H1  H2  O   H1  H2  O   H1  H2  O   H1  H2  O   H1  
H2  O   H1  H2  O   H1  H2  O   H1  H2  O   H1  H2  O   H1  H2  O   H1  H2  O   
H1  H2  O   H1  H2  O   H1  H2  O   H1  H2  O   H1  H2  O   H1  H2  O   H1  H2  
O   H1  H2  O   H1  H2  O   H1  H2  O   H1  H2  O   H1  H2  O   H1  H2  O   H1  
H2  O   H1  H2  O   H1  H2  O   H1  H2  O   H1  H2  O   H1  H2  O   H1  H2  O   
H1  H2  O   H1  H2  O   H1  H2  O   H1  H2  O   H1  H2  O   H1  H2  O   H1  H2  
O   H1  H2  O   H1  H2  O   H1  H2  O   H1  H2  O   H1  H2  O   H1  H2  O   H1  
H2  O   H1  H2  O   H1  H2  O   H1  H2  O   H1  H2  O   H1  H2  O   H1  H2  O   
H1  H2  O   H1  H2  O   H1  H2  O   H1  H2  O   H1  H2  O   H1  H2  O   H1  H2  
O   H1  H2  O   H1  H2  O   H1  H2  O   H1  H2  O   H1  H2  O   H1  H2  O   H1  
H2  O   H1  H2  O   H1  H2  O   H1  H2  O   H1  H2  O   H1  H2  O   H1  H2  O   
H1  H2  O   H1  H2  O   H1  H2  O   H1  H2  O   H1  H2  O   H1  H2  O   H1  H2  
O   H1  H2  O   H1  H2  O   H1  H2  O   H1  H2  O   H1  H2  O   H1  H2  O   H1  
H2  O   H1  H2  O   H1  H2  O   H1  H2  O   H1  H2  O   H1  H2  O   H1  H2  O   
H1  H2  O   H1  H2  O   H1  H2  O   H1  H2  O   H1  H2  O   H1  H2  O   H1  H2  
O   H1  H2  O   H1  H2  O   H1  H2  O   H1  H2  O   H1  H2  O   H1  H2  O   H1  
H2  O   H1  H2  O   H1  H2  O   H1  H2  O   H1  H2  O   H1  H2  O   H1  H2  O   
H1  H2  O   H1  H2  O   H1  H2  O   H1  H2  O   H1  H2  O   H1  H2  O   H1  H2  
O   H1  H2  O   H1  H2  O   H1  H2  O   H1  H2  O   H1  H2  O   H1  H2  O   H1  
H2  O   H1  H2  O   H1  H2  O   H1  H2  O   H1  H2  O   H1  H2  O   H1  H2  O   
H1  H2  O   H1  H2  O   H1  H2  O   H1  H2  O   H1  H2  O   H1  H2  O   H1  H2  
O   H1  H2  O   H1  H2  O   H1  H2  O   H1  H2  O   H1  H2  O   H1  H2  O   H1  
H2  O   H1  H2  O   H1  H2  O   H1  H2  O   H1  H2  O   H1  H2  O   H1  H2  O   
H1  H2  O   H1  H2  O   H1  H2  O   H1  H2  O   H1  H2  O   H1  H2  O   H1  H2  
O   H1  H2  O   H1  H2  O   H1  H2  O   H1  H2  O   H1  H2  O   H1  H2  O   H1  
H2  O   H1  H2  O   H1  H2  O   H1  H2  O   H1  H2  O   H1  H2  O   H1  H2  O   
H1  H2  O   H1  H2  O   H1  H2  O   H1  H2  O   H1  H2  O   H1  H2  O   H1  H2  
O   H1  H2  O   H1  H2  O   H1  H2  O   H1  H2  O   H1  H2  O   H1  H2  O   H1  
H2  O   H1  H2  O   H1  H2  O   H1  H2  O   H1  H2  O   H1  H2  O   H1  H2  O   
H1  H2  O   H1  H2  O   H1  H2  O   H1  H2  O   H1  H2  O   H1  H2  O   H1  H2  
O   H1  H2  O   H1  H2  O   H1  H2  O   H1  H2  O   H1  H2  O   H1  H2  O   H1  
H2  O   H1  H2  O   H1  H2  O   H1  H2  O   H1  H2  O   H1  H2  O   H1  H2  O   
H1  H2  O   H1  H2  O   H1  H2  O   H1  H2  O   H1  H2  O   H1  H2  O   H1  H2  
O   H1  H2  O   H1  H2  O   H1  H2  O   H1  H2  O   H1  H2  O   H1  H2  O   H1  
H2  O   H1  H2  O   H1  H2  O   H1  H2  O   H1  H2  O   H1  H2  O   H1  H2  O   
H1  H2  O   H1  H2  O   H1  H2  O   H1  H2  O   H1  H2  O   H1  H2  O   H1  H2  
O   H1  H2  O   H1  H2  O   H1  H2  O   H1  H2  O   H1  H2  O   H1  H2  O   H1  
H2  O   H1  H2  O   H1  H2  O   H1  H2  O   H1  H2  O   H1  H2  O   H1  H2  O   
H1  H2  O   H1  H2  O   H1  H2  O   H1  H2  O   H1  H2  O   H1  H2  O   H1  H2  
O   H1  H2  O   H1  H2  O   H1  H2  O   H1  H2  O   H1  H2  O   H1  H2  O   H1  
H2  O   H1  H2  O   H1  H2  O   H1  H2  O   H1  H2  O   H1  H2  O   H1  H2  O   
H1  H2  O   H1  H2  O   H1  H2  O   H1  H2  O   H1  H2  O   H1  H2  O   H1  H2  
O   H1  H2  O   H1  H2  O   H1  H2  O   H1  H2  O   H1  H2  O   H1  H2  O   H1  
H2  O   H1  H2  O   H1  H2  O   H1  H2  O   H1  H2  O   H1  H2  O   H1  H2  O   
H1  H2  O   H1  H2  O   H1  H2  O   H1  H2  O   H1  H2  O   H1  H2  O   H1  H2  
O   H1  H2  O   H1  H2  O   H1  H2  O   H1  H2  O   H1  H2  O   H1  H2  O   H1  
H2  O   H1  H2  O   H1  H2  O   H1  H2  O   H1  H2  O   H1  H2  O   H1  H2  O   
H1  H2  O   H1  H2  O   H1  H2  O   H1  H2  O   H1  H2  O   H1  H2  O   H1  H2  
O   H1  H2  O   H1  H2  O   H1  H2  O   H1  H2  O   H1  H2  O   H1  H2  O   H1  
H2  O   H1  H2  O   H1  H2  O   H1  H2  O   H1  H2  O   H1  H2  O   H1  H2  O   
H1  H2  O   H1  H2  O   H1  H2  O   H1  H2  O   H1  H2  O   H1  H2  O   H1  H2  
O   H1  H2  O   H1  H2  O   H1  H2  O   H1  H2  O   H1  H2  O   H1  H2  O   H1  
H2  O   H1  H2  O   H1  H2  O   H1  H2  O   H1  H2  O   H1  H2  O   H1  H2  O   
H1  H2  O   H1  H2  O   H1  H2  O   H1  H2  O   H1  H2  O   H1  H2  O   H1  H2  
O   H1  H2  O   H1  H2  O   H1  H2  O   H1  H2  O   H1  H2  O   H1  H2  O   H1  
H2  O   H1  H2  O   H1  H2  O   H1  H2  O   H1  H2  O   H1  H2  O   H1  H2  O   
H1  H2  O   H1  H2  O   H1  H2  O   H1  H2  O   H1  H2  O   H1  H2  O   H1  H2  
O   H1  H2  O   H1  H2  O   H1  H2  O   H1  H2  O   H1  H2  O   H1  H2  O   H1  
H2  O   H1  H2  O   H1  H2  O   H1  H2  O   H1  H2  O   H1  H2  O   H1  H2  O   
H1  H2  O   H1  H2  O   H1  H2  O   H1  H2  O   H1  H2  O   H1  H2  O   H1  H2  
O   H1  H2  O   H1  H2  O   H1  H2  O   H1  H2  O   H1  H2  O   H1  H2  O   H1  
H2  O   H1  H2  O   H1  H2  O   H1  H2  O   H1  H2  O   H1  H2  O   H1  H2  O   
H1  H2  O   H1  H2  O   H1  H2  O   H1  H2  O   H1  H2  O   H1  H2  O   H1  H2  
O   H1  H2  O   H1  H2  O   H1  H2  O   H1  H2  O   H1  H2  O   H1  H2  O   H1  
H2  O   H1  H2  O   H1  H2  O   H1  H2  O   H1  H2  O   H1  H2  O   H1  H2  O   
H1  H2  O   H1  H2  O   H1  H2  O   H1  H2  O   H1  H2  O   H1  H2  O   H1  H2  
O   H1  H2  O   H1  H2  O   H1  H2  O   H1  H2  O   H1  H2  O   H1  H2  O   H1  
H2  O   H1  H2  O   H1  H2  O   H1  H2  O   H1  H2  O   H1  H2  O   H1  H2  O   
H1  H2  O   H1  H2  O   H1  H2  O   H1  H2  O   H1  H2  O   H1  H2  O   H1  H2  
O   H1  H2  O   H1  H2  O   H1  H2  O   H1  H2  O   H1  H2  O   H1  H2  O   H1  
H2  O   H1  H2  O   H1  H2  O   H1  H2  O   H1  H2  O   H1  H2  O   H1  H2  O   
H1  H2  O   H1  H2  O   H1  H2  O   H1  H2  O   H1  H2  O   H1  H2  O   H1  H2  
O   H1  H2  O   H1  H2  O   H1  H2  O   H1  H2  O   H1  H2  O   H1  H2  O   H1  
H2  O   H1  H2  O   H1  H2  O   H1  H2  O   H1  H2  O   H1  H2  O   H1  H2  O   
H1  H2  O   H1  H2  O   H1  H2  O   H1  H2  O   H1  H2  O   H1  H2  O   H1  H2  
O   H1  H2  O   H1  H2  O   H1  H2  O   H1  H2  O   H1  H2  O   H1  H2  O   H1  
H2  O   H1  H2  O   H1  H2  O   H1  H2  O   H1  H2  O   H1  H2  O   H1  H2  O   
H1  H2  O   H1  H2  O   H1  H2  O   H1  H2  O   H1  H2  O   H1  H2  O   H1  H2  
O   H1  H2  O   H1  H2  O   H1  H2  O   H1  H2  O   H1  H2  O   H1  H2  O   H1  
H2  O   H1  H2  O   H1  H2  O   H1  H2  O   H1  H2  O   H1  H2  O   H1  H2  O   
H1  H2  O   H1  H2  O   H1  H2  O   H1  H2  O   H1  H2  O   H1  H2  O   H1  H2  
O   H1  H2  O   H1  H2  O   H1  H2  O   H1  H2  O   H1  H2  O   H1  H2  O   H1  
H2  O   H1  H2  O   H1  H2  O   H1  H2  O   H1  H2  O   H1  H2  O   H1  H2  O   
H1  H2  O   H1  H2  O   H1  H2  O   H1  H2  O   H1  H2  O   H1  H2  O   H1  H2  
O   H1  H2  O   H1  H2  O   H1  H2  O   H1  H2  O   H1  H2  O   H1  H2  O   H1  
H2  O   H1  H2  O   H1  H2  O   H1  H2  O   H1  H2  O   H1  H2  O   H1  H2  O   
H1  H2  O   H1  H2  O   H1  H2  O   H1  H2  O   H1  H2  O   H1  H2  O   H1  H2  
O   H1  H2  O   H1  H2  O   H1  H2  O   H1  H2  O   H1  H2  O   H1  H2  O   H1  
H2  O   H1  H2  O   H1  H2  O   H1  H2  O   H1  H2  O   H1  H2  O   H1  H2  O   
H1  H2  O   H1  H2  O   H1  H2  O   H1  H2  O   H1  H2  O   H1  H2  O   H1  H2  
O   H1  H2  O   H1  H2  O   H1  H2  O   H1  H2  O   H1  H2  O   H1  H2  O   H1  
H2  O   H1  H2  O   H1  H2  O   H1  H2  O   H1  H2  O   H1  H2  O   H1  H2  O   
H1  H2  O   H1  H2  O   H1  H2  O   H1  H2  O   H1  H2  O   H1  H2  O   H1  H2  
O   H1  H2  O   H1  H2  O   H1  H2  O   H1  H2  O   H1  H2  O   H1  H2  O   H1  
H2  O   H1  H2  O   H1  H2  O   H1  H2  O   H1  H2  O   H1  H2  O   H1  H2  O   
H1  H2  O   H1  H2  O   H1  H2  O   H1  H2  O   H1  H2  O   H1  H2  O   H1  H2  
O   H1  H2  O   H1  H2  O   H1  H2  O   H1  H2  O   H1  H2  O   H1  H2  O   H1  
H2  O   H1  H2  O   H1  H2  O   H1  H2  O   H1  H2  O   H1  H2  O   H1  H2  O   
H1  H2  O   H1  H2  O   H1  H2  O   H1  H2  O   H1  H2  O   H1  H2  O   H1  H2  
O   H1  H2  O   H1  H2  O   H1  H2  O   H1  H2  O   H1  H2  O   H1  H2  O   H1  
H2  O   H1  H2  O   H1  H2  O   H1  H2  O   H1  H2  O   H1  H2  O   H1  H2  O   
H1  H2  O   H1  H2  O   H1  H2  O   H1  H2  O   H1  H2  O   H1  H2  O   H1  H2  
O   H1  H2  O   H1  H2  O   H1  H2  O   H1  H2  O   H1  H2  O   H1  H2  O   H1  
H2  O   H1  H2  O   H1  H2  O   H1  H2  O   H1  H2  O   H1  H2  O   H1  H2  O   
H1  H2  O   H1  H2  O   H1  H2  O   H1  H2  O   H1  H2  O   H1  H2  O   H1  H2  
O   H1  H2  O   H1  H2  O   H1  H2  O   H1  H2  O   H1  H2  O   H1  H2  O   H1  
H2  O   H1  H2  O   H1  H2  O   H1  H2  O   H1  H2  O   H1  H2  O   H1  H2  O   
H1  H2  O   H1  H2  O   H1  H2  O   H1  H2  O   H1  H2  O   H1  H2  O   H1  H2  
O   H1  H2  O   H1  H2  O   H1  H2  O   H1  H2  O   H1  H2  O   H1  H2  O   H1  
H2  O   H1  H2  O   H1  H2  O   H1  H2  O   H1  H2  O   H1  H2  O   H1  H2  O   
H1  H2  O   H1  H2  O   H1  H2  O   H1  H2  O   H1  H2  O   H1  H2  O   H1  H2  
O   H1  H2  O   H1  H2  O   H1  H2  O   H1  H2  O   H1  H2  O   H1  H2  O   H1  
H2  O   H1  H2  O   H1  H2  O   H1  H2  O   H1  H2  O   H1  H2  O   H1  H2  O   
H1  H2  O   H1  H2  O   H1  H2  O   H1  H2  O   H1  H2  O   H1  H2  O   H1  H2  
O   H1  H2  O   H1  H2  O   H1  H2  O   H1  H2  O   H1  H2  O   H1  H2  O   H1  
H2  O   H1  H2  O   H1  H2  O   H1  H2  O   H1  H2  O   H1  H2  O   H1  H2  O   
H1  H2  O   H1  H2  O   H1  H2  O   H1  H2  O   H1  H2  O   H1  H2  O   H1  H2  
O   H1  H2  O   H1  H2  O   H1  H2  O   H1  H2  O   H1  H2  O   H1  H2  O   H1  
H2  O   H1  H2  O   H1  H2  O   H1  H2  O   H1  H2  O   H1  H2  O   H1  H2  O   
H1  H2  O   H1  H2  O   H1  H2  O   H1  H2  O   H1  H2  O   H1  H2  O   H1  H2  
O   H1  H2  O   H1  H2  O   H1  H2  O   H1  H2  O   H1  H2  O   H1  H2  O   H1  
H2  O   H1  H2  O   H1  H2  O   H1  H2  O   H1  H2  O   H1  H2  O   H1  H2  O   
H1  H2  O   H1  H2  O   H1  H2  O   H1  H2  O   H1  H2  O   H1  H2  O   H1  H2  
O   H1  H2  O   H1  H2  O   H1  H2  O   H1  H2  O   H1  H2  O   H1  H2  O   H1  
H2  O   H1  H2  O   H1  H2  O   H1  H2  O   H1  H2  O   H1  H2  O   H1  H2  O   
H1  H2  O   H1  H2  O   H1  H2  O   H1  H2  O   H1  H2  O   H1  H2  O   H1  H2  
O   H1  H2  O   H1  H2  O   H1  H2  O   H1  H2  O   H1  H2  O   H1  H2  O   H1  
H2  O   H1  H2  O   H1  H2  O   H1  H2  O   H1  H2  O   H1  H2  O   H1  H2  O   
H1  H2  O   H1  H2  O   H1  H2  O   H1  H2  O   H1  H2  O   H1  H2  O   H1  H2  
O   H1  H2  O   H1  H2  O   H1  H2  O   H1  H2  O   H1  H2  O   H1  H2  O   H1  
H2  O   H1  H2  O   H1  H2  O   H1  H2  O   H1  H2  O   H1  H2  O   H1  H2  O   
H1  H2  O   H1  H2  O   H1  H2  O   H1  H2  O   H1  H2  O   H1  H2  O   H1  H2  
O   H1  H2  O   H1  H2  O   H1  H2  O   H1  H2  O   H1  H2  O   H1  H2  O   H1  
H2  O   H1  H2  O   H1  H2  O   H1  H2  O   H1  H2  O   H1  H2  O   H1  H2  O   
H1  H2  O   H1  H2  O   H1  H2  O   H1  H2  O   H1  H2  O   H1  H2  O   H1  H2  
O   H1  H2  O   H1  H2  O   H1  H2  O   H1  H2  O   H1  H2  O   H1  H2  O   H1  
H2  O   H1  H2  O   H1  H2  O   H1  H2  O   H1  H2  O   H1  H2  O   H1  H2  O   
H1  H2  O   H1  H2  O   H1  H2  O   H1  H2  O   H1  H2  O   H1  H2  O   H1  H2  
O   H1  H2  O   H1  H2  O   H1  H2  O   H1  H2  O   H1  H2  O   H1  H2  O   H1  
H2  O   H1  H2  O   H1  H2  O   H1  H2  O   H1  H2  O   H1  H2  O   H1  H2  O   
H1  H2  O   H1  H2  O   H1  H2  O   H1  H2  O   H1  H2  O   H1  H2  O   H1  H2  
O   H1  H2  O   H1  H2  O   H1  H2  O   H1  H2  O   H1  H2  O   H1  H2  O   H1  
H2  O   H1  H2  O   H1  H2  O   H1  H2  O   H1  H2  O   H1  H2  O   H1  H2  O   
H1  H2  O   H1  H2  O   H1  H2  O   H1  H2  O   H1  H2  O   H1  H2  O   H1  H2  
O   H1  H2  O   H1  H2  O   H1  H2  O   H1  H2  O   H1  H2  O   H1  H2  O   H1  
H2  O   H1  H2  O   H1  H2  O   H1  H2  O   H1  H2  O   H1  H2  O   H1  H2  O   
H1  H2  O   H1  H2  O   H1  H2  O   H1  H2  O   H1  H2  O   H1  H2  O   H1  H2  
O   H1  H2  O   H1  H2  O   H1  H2  O   H1  H2  O   H1  H2  O   H1  H2  O   H1  
H2  O   H1  H2  O   H1  H2  O   H1  H2  O   H1  H2  O   H1  H2  O   H1  H2  O   
H1  H2  O   H1  H2  O   H1  H2  O   H1  H2  O   H1  H2  O   H1  H2  O   H1  H2  
O   H1  H2  O   H1  H2  O   H1  H2  O   H1  H2  O   H1  H2  O   H1  H2  O   H1  
H2  O   H1  H2  O   H1  H2  O   H1  H2  O   H1  H2  O   H1  H2  O   H1  H2  O   
H1  H2  O   H1  H2  O   H1  H2  O   H1  H2  O   H1  H2  O   H1  H2  O   H1  H2  
O   H1  H2  O   H1  H2  O   H1  H2  O   H1  H2  O   H1  H2  O   H1  H2  O   H1  
H2  O   H1  H2  O   H1  H2  O   H1  H2  O   H1  H2  O   H1  H2  O   H1  H2  O   
H1  H2  O   H1  H2  O   H1  H2  O   H1  H2  O   H1  H2  O   H1  H2  O   H1  H2  
O   H1  H2  O   H1  H2  O   H1  H2  O   H1  H2  O   H1  H2  O   H1  H2  O   H1  
H2  O   H1  H2  O   H1  H2  O   H1  H2  O   H1  H2  O   H1  H2  O   H1  H2  O   
H1  H2  O   H1  H2  O   H1  H2  O   H1  H2  O   H1  H2  O   H1  H2  O   H1  H2  
O   H1  H2  O   H1  H2  O   H1  H2  O   H1  H2  O   H1  H2  O   H1  H2  O   H1  
H2  O   H1  H2  O   H1  H2  O   H1  H2  O   H1  H2  O   H1  H2  O   H1  H2  O   
H1  H2  O   H1  H2  O   H1  H2  O   H1  H2  O   H1  H2  O   H1  H2  O   H1  H2  
O   H1  H2  O   H1  H2  O   H1  H2  O   H1  H2  O   H1  H2  O   H1  H2  O   H1  
H2  O   H1  H2  O   H1  H2  O   H1  H2  O   H1  H2  O   H1  H2  O   H1  H2  O   
H1  H2  O   H1  H2  O   H1  H2  O   H1  H2  O   H1  H2  O   H1  H2  O   H1  H2  
O   H1  H2  O   H1  H2  O   H1  H2  O   H1  H2  O   H1  H2  O   H1  H2  O   H1  
H2  O   H1  H2  O   H1  H2  O   H1  H2  O   H1  H2  O   H1  H2  O   H1  H2  O   
H1  H2  O   H1  H2  O   H1  H2  O   H1  H2  O   H1  H2  O   H1  H2  O   H1  H2  
O   H1  H2  O   H1  H2  O   H1  H2  O   H1  H2  O   H1  H2  O   H1  H2  O   H1  
H2  O   H1  H2  O   H1  H2  O   H1  H2  O   H1  H2  O   H1  H2  O   H1  H2  O   
H1  H2  O   H1  H2  O   H1  H2  O   H1  H2  O   H1  H2  O   H1  H2  O   H1  H2  
O   H1  H2  O   H1  H2  O   H1  H2  O   H1  H2  O   H1  H2  O   H1  H2  O   H1  
H2  O   H1  H2  O   H1  H2  O   H1  H2  O   H1  H2  O   H1  H2  O   H1  H2  O   
H1  H2  O   H1  H2  O   H1  H2  O   H1  H2  O   H1  H2  O   H1  H2  O   H1  H2  
O   H1  H2  O   H1  H2  O   H1  H2  O   H1  H2  O   H1  H2  O   H1  H2  O   H1  
H2  O   H1  H2  O   H1  H2  O   H1  H2  O   H1  H2  O   H1  H2  O   H1  H2  O   
H1  H2  O   H1  H2  O   H1  H2  O   H1  H2  O   H1  H2  O   H1  H2  O   H1  H2  
O   H1  H2  O   H1  H2  O   H1  H2  O   H1  H2  O   H1  H2  O   H1  H2  O   H1  
H2  O   H1  H2  O   H1  H2  O   H1  H2  O   H1  H2  O   H1  H2  O   H1  H2  O   
H1  H2  O   H1  H2  O   H1  H2  O   H1  H2  O   H1  H2  O   H1  H2  O   H1  H2  
O   H1  H2  O   H1  H2  O   H1  H2  O   H1  H2  O   H1  H2  O   H1  H2  O   H1  
H2  O   H1  H2  O   H1  H2  O   H1  H2  O   H1  H2  O   H1  H2  O   H1  H2  O   
H1  H2  O   H1  H2  O   H1  H2  O   H1  H2  O   H1  H2  O   H1  H2  O   H1  H2  
O   H1  H2  O   H1  H2  O   H1  H2  O   H1  H2  O   H1  H2  O   H1  H2  O   H1  
H2  O   H1  H2  O   H1  H2  O   H1  H2  O   H1  H2  O   H1  H2  O   H1  H2  O   
H1  H2  O   H1  H2  O   H1  H2  O   H1  H2  O   H1  H2  O   H1  H2  O   H1  H2  
O   H1  H2  O   H1  H2  O   H1  H2  O   H1  H2  O   H1  H2  O   H1  H2  O   H1  
H2  O   H1  H2  O   H1  H2  O   H1  H2  O   H1  H2  O   H1  H2  O   H1  H2  O   
H1  H2  O   H1  H2  O   H1  H2  O   H1  H2  O   H1  H2  O   H1  H2  O   H1  H2  
O   H1  H2  O   H1  H2  O   H1  H2  O   H1  H2  O   H1  H2  O   H1  H2  O   H1  
H2  O   H1  H2  O   H1  H2  O   H1  H2  O   H1  H2  O   H1  H2  O   H1  H2  O   
H1  H2  O   H1  H2  O   H1  H2  O   H1  H2  O   H1  H2  O   H1  H2  O   H1  H2  
O   H1  H2  O   H1  H2  O   H1  H2  O   H1  H2  O   H1  H2  O   H1  H2  O   H1  
H2  O   H1  H2  O   H1  H2  O   H1  H2  O   H1  H2  O   H1  H2  O   H1  H2  O   
H1  H2  O   H1  H2  O   H1  H2  O   H1  H2  O   H1  H2  O   H1  H2  O   H1  H2  
O   H1  H2  O   H1  H2  O   H1  H2  O   H1  H2  O   H1  H2  O   H1  H2  O   H1  
H2  O   H1  H2  O   H1  H2  O   H1  H2  O   H1  H2  O   H1  H2  O   H1  H2  O   
H1  H2  O   H1  H2  O   H1  H2  O   H1  H2  O   H1  H2  O   H1  H2  O   H1  H2  
O   H1  H2  O   H1  H2  O   H1  H2  O   H1  H2  O   H1  H2  O   H1  H2  O   H1  
H2  O   H1  H2  O   H1  H2  O   H1  H2  O   H1  H2  O   H1  H2  O   H1  H2  O   
H1  H2  O   H1  H2  O   H1  H2  O   H1  H2  O   H1  H2  O   H1  H2  O   H1  H2  
O   H1  H2  O   H1  H2  O   H1  H2  O   H1  H2  O   H1  H2  O   H1  H2  O   H1  
H2  O   H1  H2  O   H1  H2  O   H1  H2  O   H1  H2  O   H1  H2  O   H1  H2  O   
H1  H2  O   H1  H2  O   H1  H2  O   H1  H2  O   H1  H2  O   H1  H2  O   H1  H2  
O   H1  H2  O   H1  H2  O   H1  H2  O   H1  H2  O   H1  H2  O   H1  H2  O   H1  
H2  O   H1  H2  O   H1  H2  O   H1  H2  O   H1  H2  O   H1  H2  O   H1  H2  O   
H1  H2  O   H1  H2  O   H1  H2  O   H1  H2  O   H1  H2  O   H1  H2  O   H1  H2  
O   H1  H2  O   H1  H2  O   H1  H2  O   H1  H2  O   H1  H2  O   H1  H2  O   H1  
H2  O   H1  H2  O   H1  H2  O   H1  H2  O   H1  H2  O   H1  H2  O   H1  H2  O   
H1  H2  O   H1  H2  O   H1  H2  O   H1  H2  O   H1  H2  O   H1  H2  O   H1  H2  
O   H1  H2  O   H1  H2  O   H1  H2  O   H1  H2  O   H1  H2  O   H1  H2  O   H1  
H2  O   H1  H2  O   H1  H2  O   H1  H2  O   H1  H2  O   H1  H2  O   H1  H2  O   
H1  H2  O   H1  H2  O   H1  H2  O   H1  H2  O   H1  H2  O   H1  H2  O   H1  H2  
O   H1  H2  O   H1  H2  O   H1  H2  O   H1  H2  O   H1  H2  O   H1  H2  O   H1  
H2  O   H1  H2  O   H1  H2  O   H1  H2  O   H1  H2  O   H1  H2  O   H1  H2  O   
H1  H2  O   H1  H2  O   H1  H2  O   H1  H2  O   H1  H2  O   H1  H2  O   H1  H2  
O   H1  H2  O   H1  H2  O   H1  H2  O   H1  H2  O   H1  H2  O   H1  H2  O   H1  
H2  O   H1  H2  O   H1  H2  O   H1  H2  O   H1  H2  O   H1  H2  O   H1  H2  O   
H1  H2  O   H1  H2  O   H1  H2  O   H1  H2  O   H1  H2  O   H1  H2  O   H1  H2  
O   H1  H2  O   H1  H2  O   H1  H2  O   H1  H2  O   H1  H2  O   H1  H2  O   H1  
H2  O   H1  H2  O   H1  H2  O   H1  H2  O   H1  H2  O   H1  H2  O   H1  H2  O   
H1  H2  O   H1  H2  O   H1  H2  O   H1  H2  O   H1  H2  O   H1  H2  O   H1  H2  
O   H1  H2  O   H1  H2  O   H1  H2  O   H1  H2  O   H1  H2  O   H1  H2  O   H1  
H2  O   H1  H2  O   H1  H2  O   H1  H2  O   H1  H2  O   H1  H2  O   H1  H2  O   
H1  H2  O   H1  H2  O   H1  H2  O   H1  H2  O   H1  H2  O   H1  H2  O   H1  H2  
O   H1  H2  O   H1  H2  O   H1  H2  O   H1  H2  O   H1  H2  O   H1  H2  O   H1  
H2  O   H1  H2  O   H1  H2  O   H1  H2  O   H1  H2  O   H1  H2  O   H1  H2  O   
H1  H2  O   H1  H2  O   H1  H2  O   H1  H2  O   H1  H2  O   H1  H2  O   H1  H2  
O   H1  H2  O   H1  H2  O   H1  H2  O   H1  H2  O   H1  H2  O   H1  H2  O   H1  
H2  O   H1  H2  O   H1  H2  O   H1  H2  O   H1  H2  O   H1  H2  O   H1  H2  O   
H1  H2  O   H1  H2  O   H1  H2  O   H1  H2  O   H1  H2  O   H1  H2  O   H1  H2  
O   H1  H2  O   H1  H2  O   H1  H2  O   H1  H2  O   H1  H2  O   H1  H2  O   H1  
H2  O   H1  H2  O   H1  H2  O   H1  H2  O   H1  H2  O   H1  H2  O   H1  H2  O   
H1  H2  O   H1  H2  O   H1  H2  O   H1  H2  O   H1  H2  O   H1  H2  O   H1  H2  
O   H1  H2  O   H1  H2  O   H1  H2  O   H1  H2  O   H1  H2  O   H1  H2  O   H1  
H2  O   H1  H2  O   H1  H2  O   H1  H2  O   H1  H2  O   H1  H2  O   H1  H2  O   
H1  H2  O   H1  H2  O   H1  H2  O   H1  H2  O   H1  H2  O   H1  H2  O   H1  H2  
O   H1  H2  O   H1  H2  O   H1  H2  O   H1  H2  O   H1  H2  O   H1  H2  O   H1  
H2  O   H1  H2  O   H1  H2  O   H1  H2  O   H1  H2  O   H1  H2  O   H1  H2  O   
H1  H2  O   H1  H2  O   H1  H2  O   H1  H2  O   H1  H2  O   H1  H2  O   H1  H2  
O   H1  H2  O   H1  H2  O   H1  H2  O   H1  H2  O   H1  H2  O   H1  H2  O   H1  
H2  O   H1  H2  O   H1  H2  O   H1  H2  O   H1  H2  O   H1  H2  O   H1  H2  O   
H1  H2  O   H1  H2  O   H1  H2  O   H1  H2  O   H1  H2  O   H1  H2  O   H1  H2  
O   H1  H2  O   H1  H2  O   H1  H2  O   H1  H2  O   H1  H2  O   H1  H2  O   H1  
H2  O   H1  H2  O   H1  H2  O   H1  H2  O   H1  H2  O   H1  H2  O   H1  H2  O   
H1  H2  O   H1  H2  O   H1  H2  O   H1  H2  O   H1  H2  O   H1  H2  O   H1  H2  
O   H1  H2  O   H1  H2  O   H1  H2  O   H1  H2  O   H1  H2  O   H1  H2  O   H1  
H2  O   H1  H2  O   H1  H2  O   H1  H2  O   H1  H2  O   H1  H2  O   H1  H2  O   
H1  H2  O   H1  H2  O   H1  H2  O   H1  H2  O   H1  H2  O   H1  H2  O   H1  H2  
O   H1  H2  O   H1  H2  O   H1  H2  O   H1  H2  O   H1  H2  O   H1  H2  O   H1  
H2  O   H1  H2  O   H1  H2  O   H1  H2  O   H1  H2  O   H1  H2  O   H1  H2  O   
H1  H2  O   H1  H2  O   H1  H2  O   H1  H2  O   H1  H2  O   H1  H2  O   H1  H2  
O   H1  H2  O   H1  H2  O   H1  H2  O   H1  H2  O   H1  H2  O   H1  H2  O   H1  
H2  O   H1  H2  O   H1  H2  O   H1  H2  O   H1  H2  O   H1  H2  O   H1  H2  O   
H1  H2  O   H1  H2  O   H1  H2  O   H1  H2  O   H1  H2  O   H1  H2  O   H1  H2  
O   H1  H2  O   H1  H2  O   H1  H2  O   H1  H2  O   H1  H2  O   H1  H2  O   H1  
H2  O   H1  H2  O   H1  H2  O   H1  H2  O   H1  H2  O   H1  H2  O   H1  H2  O   
H1  H2  O   H1  H2  O   H1  H2  O   H1  H2  O   H1  H2  O   H1  H2  O   H1  H2  
O   H1  H2  O   H1  H2  O   H1  H2  O   H1  H2  O   H1  H2  O   H1  H2  O   H1  
H2  O   H1  H2  O   H1  H2  O   H1  H2  O   H1  H2  O   H1  H2  O   H1  H2  O   
H1  H2  O   H1  H2  O   H1  H2  O   H1  H2  O   H1  H2  O   H1  H2  O   H1  H2  
O   H1  H2  O   H1  H2  O   H1  H2  O   H1  H2  O   H1  H2  O   H1  H2  O   H1  
H2  O   H1  H2  O   H1  H2  O   H1  H2  O   H1  H2  O   H1  H2  O   H1  H2  O   
H1  H2  O   H1  H2  O   H1  H2  O   H1  H2  O   H1  H2  O   H1  H2  O   H1  H2  
O   H1  H2  O   H1  H2  O   H1  H2  O   H1  H2  O   H1  H2  O   H1  H2  O   H1  
H2  O   H1  H2  O   H1  H2  O   H1  H2  O   H1  H2  O   H1  H2  O   H1  H2  O   
H1  H2  O   H1  H2  O   H1  H2  O   H1  H2  O   H1  H2  O   H1  H2  O   H1  H2  
O   H1  H2  O   H1  H2  O   H1  H2  O   H1  H2  O   H1  H2  O   H1  H2  O   H1  
H2  O   H1  H2  O   H1  H2  O   H1  H2  O   H1  H2  O   H1  H2  O   H1  H2  O   
H1  H2  O   H1  H2  O   H1  H2  O   H1  H2  O   H1  H2  O   H1  H2  O   H1  H2  
O   H1  H2  O   H1  H2  O   H1  H2  O   H1  H2  O   H1  H2  O   H1  H2  O   H1  
H2  O   H1  H2  O   H1  H2  O   H1  H2  O   H1  H2  O   H1  H2  O   H1  H2  O   
H1  H2  O   H1  H2  O   H1  H2  O   H1  H2  O   H1  H2  O   H1  H2  O   H1  H2  
O   H1  H2  O   H1  H2  O   H1  H2  O   H1  H2  O   H1  H2  O   H1  H2  O   H1  
H2  O   H1  H2  O   H1  H2  O   H1  H2  O   H1  H2  O   H1  H2  O   H1  H2  O   
H1  H2  O   H1  H2  O   H1  H2  O   H1  H2  O   H1  H2  O   H1  H2  O   H1  H2  
O   H1  H2  O   H1  H2  O   H1  H2  O   H1  H2  O   H1  H2  O   H1  H2  O   H1  
H2  O   H1  H2  O   H1  H2  O   H1  H2  O   H1  H2  O   H1  H2  O   H1  H2  O   
H1  H2  O   H1  H2  O   H1  H2  O   H1  H2  O   H1  H2  O   H1  H2  O   H1  H2  
O   H1  H2  O   H1  H2  O   H1  H2  O   H1  H2  O   H1  H2  O   H1  H2  O   H1  
H2  O   H1  H2  O   H1  H2  O   H1  H2  O   H1  H2  O   H1  H2  O   H1  H2  O   
H1  H2  O   H1  H2  O   H1  H2  O   H1  H2  O   H1  H2  O   H1  H2  O   H1  H2  
O   H1  H2  O   H1  H2  O   H1  H2  O   H1  H2  O   H1  H2  O   H1  H2  O   H1  
H2  O   H1  H2  O   H1  H2  O   H1  H2  O   H1  H2  O   H1  H2  O   H1  H2  O   
H1  H2  O   H1  H2  O   H1  H2  O   H1  H2  O   H1  H2  O   H1  H2  O   H1  H2  
O   H1  H2  O   H1  H2  O   H1  H2  O   H1  H2  O   H1  H2  O   H1  H2  O   H1  
H2  O   H1  H2  O   H1  H2  O   H1  H2  O   H1  H2  O   H1  H2  O   H1  H2  O   
H1  H2  O   H1  H2  O   H1  H2  O   H1  H2  O   H1  H2  O   H1  H2  O   H1  H2  
O   H1  H2  O   H1  H2  O   H1  H2  O   H1  H2  O   H1  H2  O   H1  H2  O   H1  
H2  O   H1  H2  O   H1  H2  O   H1  H2  O   H1  H2  O   H1  H2  O   H1  H2  O   
H1  H2  O   H1  H2  O   H1  H2  O   H1  H2  O   H1  H2  O   H1  H2  O   H1  H2  
O   H1  H2  O   H1  H2  O   H1  H2  O   H1  H2  O   H1  H2  O   H1  H2  O   H1  
H2  O   H1  H2  O   H1  H2  O   H1  H2  O   H1  H2  O   H1  H2  O   H1  H2  O   
H1  H2  O   H1  H2  O   H1  H2  O   H1  H2  O   H1  H2  O   H1  H2  O   H1  H2  
O   H1  H2  O   H1  H2  O   H1  H2  O   H1  H2  O   H1  H2  O   H1  H2  O   H1  
H2  O   H1  H2  O   H1  H2  O   H1  H2  O   H1  H2  O   H1  H2  O   H1  H2  O   
H1  H2  O   H1  H2  O   H1  H2  O   H1  H2  O   H1  H2  O   H1  H2  O   H1  H2  
O   H1  H2  O   H1  H2  O   H1  H2  O   H1  H2  O   H1  H2  O   H1  H2  O   H1  
H2  O   H1  H2  O   H1  H2  O   H1  H2  O   H1  H2  O   H1  H2  O   H1  H2  O   
H1  H2  O   H1  H2  O   H1  H2  O   H1  H2  O   H1  H2  O   H1  H2  O   H1  H2  
O   H1  H2  O   H1  H2  O   H1  H2  O   H1  H2  O   H1  H2  O   H1  H2  O   H1  
H2  O   H1  H2  O   H1  H2  O   H1  H2  O   H1  H2  O   H1  H2  O   H1  H2  O   
H1  H2  O   H1  H2  O   H1  H2  O   H1  H2  O   H1  H2  O   H1  H2  O   H1  H2  
O   H1  H2  O   H1  H2  O   H1  H2  O   H1  H2  O   H1  H2  O   H1  H2  O   H1  
H2  O   H1  H2  O   H1  H2  O   H1  H2  O   H1  H2  O   H1  H2  O   H1  H2  O   
H1  H2  O   H1  H2  O   H1  H2  O   H1  H2  O   H1  H2  O   H1  H2  O   H1  H2  
O   H1  H2  O   H1  H2  O   H1  H2  O   H1  H2  O   H1  H2  O   H1  H2  O   H1  
H2  O   H1  H2  O   H1  H2  O   H1  H2  O   H1  H2  O   H1  H2  O   H1  H2  O   
H1  H2  O   H1  H2  O   H1  H2  O   H1  H2  O   H1  H2  O   H1  H2  O   H1  H2  
O   H1  H2  O   H1  H2  O   H1  H2  O   H1  H2  O   H1  H2  O   H1  H2  O   H1  
H2  O   H1  H2  O   H1  H2  O   H1  H2  O   H1  H2  O   H1  H2  O   H1  H2  O   
H1  H2  O   H1  H2  O   H1  H2  O   H1  H2  O   H1  H2  O   H1  H2  O   H1  H2  
O   H1  H2  O   H1  H2  O   H1  H2  O   H1  H2  O   H1  H2  O   H1  H2  O   H1  
H2  O   H1  H2  O   H1  H2  O   H1  H2  O   H1  H2  O   H1  H2  O   H1  H2  O   
H1  H2  O   H1  H2  O   H1  H2  O   H1  H2  O   H1  H2  O   H1  H2  O   H1  H2  
O   H1  H2  O   H1  H2  O   H1  H2  O   H1  H2  O   H1  H2  O   H1  H2  O   H1  
H2  O   H1  H2  O   H1  H2  O   H1  H2  O   H1  H2  O   H1  H2  O   H1  H2  O   
H1  H2  O   H1  H2  O   H1  H2  O   H1  H2  O   H1  H2  O   H1  H2  O   H1  H2  
O   H1  H2  O   H1  H2  O   H1  H2  O   H1  H2  O   H1  H2  O   H1  H2  O   H1  
H2  O   H1  H2  O   H1  H2  O   H1  H2  O   H1  H2  O   H1  H2  O   H1  H2  O   
H1  H2  O   H1  H2  O   H1  H2  O   H1  H2  O   H1  H2  O   H1  H2  O   H1  H2  
O   H1  H2  O   H1  H2  O   H1  H2  O   H1  H2  O   H1  H2  O   H1  H2  O   H1  
H2  O   H1  H2  O   H1  H2  O   H1  H2  O   H1  H2  O   H1  H2  O   H1  H2  O   
H1  H2  O   H1  H2  O   H1  H2  O   H1  H2  O   H1  H2  O   H1  H2  O   H1  H2  
O   H1  H2  O   H1  H2  O   H1  H2  O   H1  H2  O   H1  H2  O   H1  H2  O   H1  
H2  O   H1  H2  O   H1  H2  O   H1  H2  O   H1  H2  O   H1  H2  O   H1  H2  O   
H1  H2  O   H1  H2  O   H1  H2  O   H1  H2  O   H1  H2  O   H1  H2  O   H1  H2  
O   H1  H2  O   H1  H2  O   H1  H2  O   H1  H2  O   H1  H2  O   H1  H2  O   H1  
H2  O   H1  H2  O   H1  H2  O   H1  H2  O   H1  H2  O   H1  H2  O   H1  H2  O   
H1  H2  O   H1  H2  O   H1  H2  O   H1  H2  O   H1  H2  O   H1  H2  O   H1  H2  
O   H1  H2  O   H1  H2  O   H1  H2  O   H1  H2  O   H1  H2  O   H1  H2  O   H1  
H2  O   H1  H2  O   H1  H2  O   H1  H2  O   H1  H2  O   H1  H2  O   H1  H2  O   
H1  H2  O   H1  H2  O   H1  H2  O   H1  H2  O   H1  H2  O   H1  H2  O   H1  H2  
O   H1  H2  O   H1  H2  O   H1  H2  O   H1  H2  O   H1  H2  O   H1  H2  O   H1  
H2  O   H1  H2  O   H1  H2  O   H1  H2  O   H1  H2  O   H1  H2  O   H1  H2  O   
H1  H2  O   H1  H2  O   H1  H2  O   H1  H2  O   H1  H2  O   H1  H2  O   H1  H2  
O   H1  H2  O   H1  H2  O   H1  H2  O   H1  H2  O   H1  H2  O   H1  H2  O   H1  
H2  O   H1  H2  O   H1  H2  O   H1  H2  O   H1  H2  O   H1  H2  O   H1  H2  O   
H1  H2  O   H1  H2  O   H1  H2  O   H1  H2  O   H1  H2  O   H1  H2  O   H1  H2  
O   H1  H2  O   H1  H2  O   H1  H2  O   H1  H2  O   H1  H2  O   H1  H2  O   H1  
H2  O   H1  H2  O   H1  H2  O   H1  H2  O   H1  H2  O   H1  H2  O   H1  H2  O   
H1  H2  O   H1  H2  O   H1  H2  O   H1  H2  O   H1  H2  O   H1  H2  O   H1  H2  
O   H1  H2  O   H1  H2  O   H1  H2  O   H1  H2  O   H1  H2  O   H1  H2  O   H1  
H2  O   H1  H2  O   H1  H2  O   H1  H2  O   H1  H2  O   H1  H2  O   H1  H2  O   
H1  H2  O   H1  H2  O   H1  H2  O   H1  H2  O   H1  H2  O   H1  H2  O   H1  H2  
O   H1  H2  O   H1  H2  O   H1  H2  O   H1  H2  O   H1  H2  O   H1  H2  O   H1  
H2  O   H1  H2  O   H1  H2  O   H1  H2  O   H1  H2  O   H1  H2  O   H1  H2  O   
H1  H2  O   H1  H2  O   H1  H2  O   H1  H2  O   H1  H2  O   H1  H2  O   H1  H2  
O   H1  H2  O   H1  H2  O   H1  H2  O   H1  H2  O   H1  H2  O   H1  H2  O   H1  
H2  O   H1  H2  O   H1  H2  O   H1  H2  O   H1  H2  O   H1  H2  O   H1  H2  O   
H1  H2  O   H1  H2  O   H1  H2  O   H1  H2  O   H1  H2  O   H1  H2  O   H1  H2  
O   H1  H2  O   H1  H2  O   H1  H2  O   H1  H2  O   H1  H2  O   H1  H2  O   H1  
H2  O   H1  H2  O   H1  H2  O   H1  H2  O   H1  H2  O   H1  H2  O   H1  H2  O   
H1  H2  O   H1  H2  O   H1  H2  O   H1  H2  O   H1  H2  O   H1  H2  O   H1  H2  
O   H1  H2  O   H1  H2  O   H1  H2  O   H1  H2  O   H1  H2  O   H1  H2  O   H1  
H2  O   H1  H2  O   H1  H2  O   H1  H2  O   H1  H2  O   H1  H2  O   H1  H2  O   
H1  H2  O   H1  H2  O   H1  H2  O   H1  H2  O   H1  H2  O   H1  H2  O   H1  H2  
O   H1  H2  O   H1  H2  O   H1  H2  O   H1  H2  O   H1  H2  O   H1  H2  O   H1  
H2  O   H1  H2  O   H1  H2  O   H1  H2  O   H1  H2  O   H1  H2  O   H1  H2  O   
H1  H2  O   H1  H2  O   H1  H2  O   H1  H2  O   H1  H2  O   H1  H2  O   H1  H2  
O   H1  H2  O   H1  H2  O   H1  H2  O   H1  H2  O   H1  H2  O   H1  H2  O   H1  
H2  O   H1  H2  O   H1  H2  O   H1  H2  O   H1  H2  O   H1  H2  O   H1  H2  O   
H1  H2  O   H1  H2  O   H1  H2  O   H1  H2  O   H1  H2  O   H1  H2  O   H1  H2  
O   H1  H2  O   H1  H2  O   H1  H2  O   H1  H2  O   H1  H2  O   H1  H2  O   H1  
H2  O   H1  H2  O   H1  H2  O   H1  H2  O   H1  H2  O   H1  H2  O   H1  H2  O   
H1  H2  O   H1  H2  O   H1  H2  O   H1  H2  O   H1  H2  O   H1  H2  O   H1  H2  
O   H1  H2  O   H1  H2  O   H1  H2  O   H1  H2  O   H1  H2  O   H1  H2  O   H1  
H2  O   H1  H2  O   H1  H2  O   H1  H2  O   H1  H2  O   H1  H2  O   H1  H2  O   
H1  H2  O   H1  H2  O   H1  H2  O   H1  H2  O   H1  H2  O   H1  H2  O   H1  H2  
O   H1  H2  O   H1  H2  O   H1  H2  O   H1  H2  O   H1  H2  O   H1  H2  O   H1  
H2  O   H1  H2  O   H1  H2  O   H1  H2  O   H1  H2  O   H1  H2  O   H1  H2  O   
H1  H2  O   H1  H2  O   H1  H2  O   H1  H2  O   H1  H2  O   H1  H2  O   H1  H2  
O   H1  H2  O   H1  H2  O   H1  H2  O   H1  H2  O   H1  H2  O   H1  H2  O   H1  
H2  O   H1  H2  O   H1  H2  O   H1  H2  O   H1  H2  O   H1  H2  O   H1  H2  O   
H1  H2  O   H1  H2  O   H1  H2  O   H1  H2  O   H1  H2  O   H1  H2  O   H1  H2  
O   H1  H2  O   H1  H2  O   H1  H2  O   H1  H2  O   H1  H2  O   H1  H2  O   H1  
H2  O   H1  H2  O   H1  H2  O   H1  H2  O   H1  H2  O   H1  H2  O   H1  H2  O   
H1  H2  O   H1  H2  O   H1  H2  O   H1  H2  O   H1  H2  O   H1  H2  O   H1  H2  
O   H1  H2  O   H1  H2  O   H1  H2  O   H1  H2  O   H1  H2  O   H1  H2  O   H1  
H2  O   H1  H2  O   H1  H2  O   H1  H2  O   H1  H2  O   H1  H2  O   H1  H2  O   
H1  H2  O   H1  H2  O   H1  H2  O   H1  H2  O   H1  H2  O   H1  H2  O   H1  H2  
O   H1  H2  O   H1  H2  O   H1  H2  O   H1  H2  O   H1  H2  O   H1  H2  O   H1  
H2  O   H1  H2  O   H1  H2  O   H1  H2  O   H1  H2  O   H1  H2  O   H1  H2  O   
H1  H2  O   H1  H2  O   H1  H2  O   H1  H2  O   H1  H2  O   H1  H2  O   H1  H2  
O   H1  H2  O   H1  H2  O   H1  H2  O   H1  H2  O   H1  H2  O   H1  H2  O   H1  
H2  O   H1  H2  O   H1  H2  O   H1  H2  O   H1  H2  O   H1  H2  O   H1  H2  O   
H1  H2  O   H1  H2  O   H1  H2  O   H1  H2  O   H1  H2  O   H1  H2  O   H1  H2  
O   H1  H2  O   H1  H2  O   H1  H2  O   H1  H2  O   H1  H2  O   H1  H2  O   H1  
H2  O   H1  H2  O   H1  H2  O   H1  H2  O   H1  H2  O   H1  H2  O   H1  H2  O   
H1  H2  O   H1  H2  O   H1  H2  O   H1  H2  O   H1  H2  O   H1  H2  O   H1  H2  
O   H1  H2  O   H1  H2  O   H1  H2  O   H1  H2  O   H1  H2  O   H1  H2  O   H1  
H2  O   H1  H2  O   H1  H2  O   H1  H2  O   H1  H2  O   H1  H2  O   H1  H2  O   
H1  H2  O   H1  H2  O   H1  H2  O   H1  H2  O   H1  H2  O   H1  H2  O   H1  H2  
O   H1  H2  O   H1  H2  O   H1  H2  O   H1  H2  O   H1  H2  O   H1  H2  O   H1  
H2  O   H1  H2  O   H1  H2  O   H1  H2  O   H1  H2  O   H1  H2  O   H1  H2  O   
H1  H2  O   H1  H2  O   H1  H2  O   H1  H2  O   H1  H2  O   H1  H2  O   H1  H2  
O   H1  H2  O   H1  H2  O   H1  H2  O   H1  H2  O   H1  H2  O   H1  H2  O   H1  
H2  O   H1  H2  O   H1  H2  O   H1  H2  O   H1  H2  O   H1  H2  O   H1  H2  O   
H1  H2  O   H1  H2  O   H1  H2  O   H1  H2  O   H1  H2  O   H1  H2  O   H1  H2  
O   H1  H2  O   H1  H2  O   H1  H2  O   H1  H2  O   H1  H2  O   H1  H2  O   H1  
H2  O   H1  H2  O   H1  H2  O   H1  H2  O   H1  H2  O   H1  H2  O   H1  H2  O   
H1  H2  O   H1  H2  O   H1  H2  O   H1  H2  O   H1  H2  O   H1  H2  O   H1  H2  
O   H1  H2  O   H1  H2  O   H1  H2  O   H1  H2  O   H1  H2  O   H1  H2  O   H1  
H2  O   H1  H2  O   H1  H2  O   H1  H2  O   H1  H2  O   H1  H2  O   H1  H2  O   
H1  H2  O   H1  H2  O   H1  H2  O   H1  H2  O   H1  H2  O   H1  H2  O   H1  H2  
O   H1  H2  O   H1  H2  O   H1  H2  O   H1  H2  O   H1  H2  O   H1  H2  O   H1  
H2  O   H1  H2  O   H1  H2  O   H1  H2  O   H1  H2  O   H1  H2  O   H1  H2  O   
H1  H2  O   H1  H2  O   H1  H2  O   H1  H2  O   H1  H2  O   H1  H2  O   H1  H2  
O   H1  H2  O   H1  H2  O   H1  H2  O   H1  H2  O   H1  H2  O   H1  H2  O   H1  
H2  O   H1  H2  O   H1  H2  O   H1  H2  O   H1  H2  O   H1  H2  O   H1  H2  O   
H1  H2  O   H1  H2  O   H1  H2  O   H1  H2  O   H1  H2  O   H1  H2  O   H1  H2  
O   H1  H2  O   H1  H2  O   H1  H2  O   H1  H2  O   H1  H2  O   H1  H2  O   H1  
H2  O   H1  H2  O   H1  H2  O   H1  H2  O   H1  H2  O   H1  H2  O   H1  H2  O   
H1  H2  O   H1  H2  O   H1  H2  O   H1  H2  O   H1  H2  O   H1  H2  O   H1  H2  
O   H1  H2  O   H1  H2  O   H1  H2  O   H1  H2  O   H1  H2  O   H1  H2  O   H1  
H2  O   H1  H2  O   H1  H2  O   H1  H2  O   H1  H2  O   H1  H2  O   H1  H2  O   
H1  H2  O   H1  H2  O   H1  H2  O   H1  H2  O   H1  H2  O   H1  H2  O   H1  H2  
O   H1  H2  O   H1  H2  O   H1  H2  O   H1  H2  O   H1  H2  O   H1  H2  O   H1  
H2  O   H1  H2  O   H1  H2  O   H1  H2  O   H1  H2  O   H1  H2  O   H1  H2  O   
H1  H2  O   H1  H2  O   H1  H2  O   H1  H2  O   H1  H2  O   H1  H2  O   H1  H2  
O   H1  H2  O   H1  H2  O   H1  H2  O   H1  H2  O   H1  H2  O   H1  H2  O   H1  
H2  O   H1  H2  O   H1  H2  O   H1  H2  O   H1  H2  O   H1  H2  O   H1  H2  O   
H1  H2  O   H1  H2  O   H1  H2  O   H1  H2  O   H1  H2  O   H1  H2  O   H1  H2  
O   H1  H2  O   H1  H2  O   H1  H2  O   H1  H2  O   H1  H2  O   H1  H2  O   H1  
H2  O   H1  H2  O   H1  H2  O   H1  H2  O   H1  H2  O   H1  H2  O   H1  H2  O   
H1  H2  O   H1  H2  O   H1  H2  O   H1  H2  O   H1  H2  O   H1  H2  O   H1  H2  
O   H1  H2  O   H1  H2  O   H1  H2  O   H1  H2  O   H1  H2  O   H1  H2  O   H1  
H2  O   H1  H2  O   H1  H2  O   H1  H2  O   H1  H2  O   H1  H2  O   H1  H2  O   
H1  H2  O   H1  H2  O   H1  H2  O   H1  H2  O   H1  H2  O   H1  H2  O   H1  H2  
O   H1  H2  O   H1  H2  O   H1  H2  O   H1  H2  O   H1  H2  O   H1  H2  O   H1  
H2  O   H1  H2  O   H1  H2  O   H1  H2  O   H1  H2  O   H1  H2  O   H1  H2  O   
H1  H2  O   H1  H2  O   H1  H2  O   H1  H2  O   H1  H2  O   H1  H2  O   H1  H2  
O   H1  H2  O   H1  H2  O   H1  H2  O   H1  H2  O   H1  H2  O   H1  H2  O   H1  
H2  O   H1  H2  O   H1  H2  O   H1  H2  O   H1  H2  O   H1  H2  O   H1  H2  O   
H1  H2  O   H1  H2  O   H1  H2  O   H1  H2  O   H1  H2  O   H1  H2  O   H1  H2  
O   H1  H2  O   H1  H2  O   H1  H2  O   H1  H2  O   H1  H2  O   H1  H2  O   H1  
H2  O   H1  H2  O   H1  H2  O   H1  H2  O   H1  H2  O   H1  H2  O   H1  H2  O   
H1  H2  O   H1  H2  O   H1  H2  O   H1  H2  O   H1  H2  O   H1  H2  O   H1  H2  
O   H1  H2  O   H1  H2  O   H1  H2  O   H1  H2  O   H1  H2  O   H1  H2  O   H1  
H2  O   H1  H2  O   H1  H2  O   H1  H2  O   H1  H2  O   H1  H2  O   H1  H2  O   
H1  H2  O   H1  H2  O   H1  H2  O   H1  H2  O   H1  H2  O   H1  H2  O   H1  H2  
O   H1  H2  O   H1  H2  O   H1  H2  O   H1  H2  O   H1  H2  O   H1  H2  O   H1  
H2  O   H1  H2  O   H1  H2  O   H1  H2  O   H1  H2  O   H1  H2  O   H1  H2  O   
H1  H2  O   H1  H2  O   H1  H2  O   H1  H2  O   H1  H2  O   H1  H2  O   H1  H2  
O   H1  H2  O   H1  H2  O   H1  H2  O   H1  H2  O   H1  H2  O   H1  H2  O   H1  
H2  O   H1  H2  O   H1  H2  O   H1  H2  O   H1  H2  O   H1  H2  O   H1  H2  O   
H1  H2  O   H1  H2  O   H1  H2  O   H1  H2  O   H1  H2  O   H1  H2  O   H1  H2  
O   H1  H2  O   H1  H2  O   H1  H2  O   H1  H2  O   H1  H2  O   H1  H2  O   H1  
H2  O   H1  H2  O   H1  H2  O   H1  H2  O   H1  H2  O   H1  H2  O   H1  H2  O   
H1  H2  O   H1  H2  O   H1  H2  O   H1  H2  O   H1  H2  O   H1  H2  O   H1  H2  
O   H1  H2  O   H1  H2  O   H1  H2  O   H1  H2  O   H1  H2  O   H1  H2  O   H1  
H2  O   H1  H2  O   H1  H2  O   H1  H2  O   H1  H2  O   H1  H2  O   H1  H2  O   
H1  H2  O   H1  H2  O   H1  H2  O   H1  H2  O   H1  H2  O   H1  H2  O   H1  H2  
O   H1  H2  O   H1  H2  O   H1  H2  O   H1  H2  O   H1  H2  O   H1  H2  O   H1  
H2  O   H1  H2  O   H1  H2  O   H1  H2  O   H1  H2  O   H1  H2  O   H1  H2  O   
H1  H2  O   H1  H2  O   H1  H2  O   H1  H2  O   H1  H2  O   H1  H2  O   H1  H2  
O   H1  H2  O   H1  H2  O   H1  H2  O   H1  H2  O   H1  H2  O   H1  H2  O   H1  
H2  O   H1  H2  O   H1  H2  O   H1  H2  O   H1  H2  O   H1  H2  O   H1  H2  O   
H1  H2  O   H1  H2  O   H1  H2  O   H1  H2  O   H1  H2  O   H1  H2  O   H1  H2  
O   H1  H2  O   H1  H2  O   H1  H2  O   H1  H2  O   H1  H2  O   H1  H2  O   H1  
H2  O   H1  H2  O   H1  H2  O   H1  H2  O   H1  H2  O   H1  H2  O   H1  H2  O   
H1  H2  O   H1  H2  O   H1  H2  O   H1  H2  O   H1  H2  O   H1  H2  O   H1  H2  
O   H1  H2  O   H1  H2  O   H1  H2  O   H1  H2  O   H1  H2  O   H1  H2  O   H1  
H2  O   H1  H2  O   H1  H2  O   H1  H2  O   H1  H2  O   H1  H2  O   H1  H2  O   
H1  H2  O   H1  H2  O   H1  H2  O   H1  H2  O   H1  H2  O   H1  H2  O   H1  H2  
O   H1  H2  O   H1  H2  O   H1  H2  O   H1  H2  O   H1  H2  O   H1  H2  O   H1  
H2  O   H1  H2  O   H1  H2  O   H1  H2  O   H1  H2  O   H1  H2  O   H1  H2  O   
H1  H2  O   H1  H2  O   H1  H2  O   H1  H2  O   H1  H2  O   H1  H2  O   H1  H2  
O   H1  H2  O   H1  H2  O   H1  H2  O   H1  H2  O   H1  H2  O   H1  H2  O   H1  
H2  O   H1  H2  O   H1  H2  O   H1  H2  O   H1  H2  O   H1  H2  O   H1  H2  O   
H1  H2  O   H1  H2  O   H1  H2  O   H1  H2  O   H1  H2  O   H1  H2  O   H1  H2  
O   H1  H2  O   H1  H2  O   H1  H2  O   H1  H2  O   H1  H2  O   H1  H2  O   H1  
H2  O   H1  H2  O   H1  H2  O   H1  H2  O   H1  H2  O   H1  H2  O   H1  H2  O   
H1  H2  O   H1  H2  O   H1  H2  O   H1  H2  O   H1  H2  O   H1  H2  O   H1  H2  
O   H1  H2  O   H1  H2  O   H1  H2  O   H1  H2  O   H1  H2  O   H1  H2  O   H1  
H2  O   H1  H2  O   H1  H2  O   H1  H2  O   H1  H2  O   H1  H2  O   H1  H2  O   
H1  H2  O   H1  H2  O   H1  H2  O   H1  H2  O   H1  H2  O   H1  H2  O   H1  H2  
O   H1  H2  O   H1  H2  O   H1  H2  O   H1  H2  O   H1  H2  O   H1  H2  O   H1  
H2  O   H1  H2  O   H1  H2  O   H1  H2  O   H1  H2  O   H1  H2  O   H1  H2  O   
H1  H2  O   H1  H2  O   H1  H2  O   H1  H2  O   H1  H2  O   H1  H2  O   H1  H2  
O   H1  H2  O   H1  H2  O   H1  H2  O   H1  H2  O   H1  H2  O   H1  H2  O   H1  
H2  O   H1  H2  O   H1  H2  O   H1  H2  O   H1  H2  O   H1  H2  O   H1  H2  O   
H1  H2  O   H1  H2  O   H1  H2  O   H1  H2  O   H1  H2  O   H1  H2  O   H1  H2  
O   H1  H2  O   H1  H2  O   H1  H2  O   H1  H2  O   H1  H2  O   H1  H2  O   H1  
H2  O   H1  H2  O   H1  H2  O   H1  H2  O   H1  H2  O   H1  H2  O   H1  H2  O   
H1  H2  O   H1  H2  O   H1  H2  O   H1  H2  O   H1  H2  O   H1  H2  O   H1  H2  
O   H1  H2  O   H1  H2  O   H1  H2  O   H1  H2  O   H1  H2  O   H1  H2  O   H1  
H2  O   H1  H2  O   H1  H2  O   H1  H2  O   H1  H2  O   H1  H2  O   H1  H2  O   
H1  H2  O   H1  H2  O   H1  H2  O   H1  H2  O   H1  H2  O   H1  H2  O   H1  H2  
O   H1  H2  O   H1  H2  O   H1  H2  O   H1  H2  O   H1  H2  O   H1  H2  O   H1  
H2  O   H1  H2  O   H1  H2  O   H1  H2  O   H1  H2  O   H1  H2  O   H1  H2  O   
H1  H2  O   H1  H2  O   H1  H2  O   H1  H2  O   H1  H2  O   H1  H2  O   H1  H2  
O   H1  H2  O   H1  H2  O   H1  H2  O   H1  H2  O   H1  H2  O   H1  H2  O   H1  
H2  O   H1  H2  O   H1  H2  O   H1  H2  O   H1  H2  O   H1  H2  O   H1  H2  O   
H1  H2  O   H1  H2  O   H1  H2  O   H1  H2  O   H1  H2  O   H1  H2  O   H1  H2  
O   H1  H2  O   H1  H2  O   H1  H2  O   H1  H2  O   H1  H2  O   H1  H2  O   H1  
H2  O   H1  H2  O   H1  H2  O   H1  H2  O   H1  H2  O   H1  H2  O   H1  H2  O   
H1  H2  O   H1  H2  O   H1  H2  O   H1  H2  O   H1  H2  O   H1  H2  O   H1  H2  
O   H1  H2  O   H1  H2  O   H1  H2  O   H1  H2  O   H1  H2  O   H1  H2  O   H1  
H2  O   H1  H2  O   H1  H2  O   H1  H2  O   H1  H2  O   H1  H2  O   H1  H2  O   
H1  H2  O   H1  H2  O   H1  H2  O   H1  H2  O   H1  H2  O   H1  H2  O   H1  H2  
O   H1  H2  O   H1  H2  O   H1  H2  O   H1  H2  O   H1  H2  O   H1  H2  O   H1  
H2  O   H1  H2  O   H1  H2  O   H1  H2  O   H1  H2  O   H1  H2  O   H1  H2  O   
H1  H2  O   H1  H2  O   H1  H2  O   H1  H2  O   H1  H2  O   H1  H2  O   H1  H2  
O   H1  H2  O   H1  H2  O   H1  H2  O   H1  H2  O   H1  H2  O   H1  H2  O   H1  
H2  O   H1  H2  O   H1  H2  O   H1  H2  O   H1  H2  O   H1  H2  O   H1  H2  O   
H1  H2  O   H1  H2  O   H1  H2  O   H1  H2  O   H1  H2  O   H1  H2  O   H1  H2  
O   H1  H2  O   H1  H2  O   H1  H2  O   H1  H2  O   H1  H2  O   H1  H2  O   H1  
H2  O   H1  H2  O   H1  H2  O   H1  H2  O   H1  H2  O   H1  H2  O   H1  H2  O   
H1  H2  O   H1  H2  O   H1  H2  O   H1  H2  O   H1  H2  O   H1  H2  O   H1  H2  
O   H1  H2  O   H1  H2  O   H1  H2  O   H1  H2  O   H1  H2  O   H1  H2  O   H1  
H2  O   H1  H2  O   H1  H2  O   H1  H2  O   H1  H2  O   H1  H2  O   H1  H2  O   
H1  H2  O   H1  H2  O   H1  H2  O   H1  H2  O   H1  H2  O   H1  H2  O   H1  H2  
O   H1  H2  O   H1  H2  O   H1  H2  O   H1  H2  O   H1  H2  O   H1  H2  O   H1  
H2  O   H1  H2  O   H1  H2  O   H1  H2  O   H1  H2  O   H1  H2  O   H1  H2  O   
H1  H2  O   H1  H2  O   H1  H2  O   H1  H2  O   H1  H2  O   H1  H2  O   H1  H2  
O   H1  H2  O   H1  H2  O   H1  H2  O   H1  H2  O   H1  H2  O   H1  H2  O   H1  
H2  O   H1  H2  O   H1  H2  O   H1  H2  O   H1  H2  O   H1  H2  O   H1  H2  O   
H1  H2  O   H1  H2  O   H1  H2  O   H1  H2  O   H1  H2  O   H1  H2  O   H1  H2  
O   H1  H2  O   H1  H2  O   H1  H2  O   H1  H2  O   H1  H2  O   H1  H2  O   H1  
H2  O   H1  H2  O   H1  H2  O   H1  H2  O   H1  H2  O   H1  H2  O   H1  H2  O   
H1  H2  O   H1  H2  O   H1  H2  O   H1  H2  O   H1  H2  O   H1  H2  O   H1  H2  
O   H1  H2  O   H1  H2  O   H1  H2  O   H1  H2  O   H1  H2  O   H1  H2  O   H1  
H2  O   H1  H2  O   H1  H2  O   H1  H2  O   H1  H2  O   H1  H2  O   H1  H2  O   
H1  H2  O   H1  H2  O   H1  H2  O   H1  H2  O   H1  H2  O   H1  H2  O   H1  H2  
O   H1  H2  O   H1  H2  O   H1  H2  O   H1  H2  O   H1  H2  O   H1  H2  O   H1  
H2  O   H1  H2  O   H1  H2  O   H1  H2  O   H1  H2  O   H1  H2  O   H1  H2  O   
H1  H2  O   H1  H2  O   H1  H2  O   H1  H2  O   H1  H2  O   H1  H2  O   H1  H2  
O   H1  H2  O   H1  H2  O   H1  H2  O   H1  H2  O   H1  H2  O   H1  H2  O   H1  
H2  O   H1  H2  O   H1  H2  O   H1  H2  O   H1  H2  O   H1  H2  O   H1  H2  O   
H1  H2  O   H1  H2  O   H1  H2  O   H1  H2  O   H1  H2  O   H1  H2  O   H1  H2  
O   H1  H2  O   H1  H2  O   H1  H2  O   H1  H2  O   H1  H2  O   H1  H2  O   H1  
H2  O   H1  H2  O   H1  H2  O   H1  H2  O   H1  H2  O   H1  H2  O   H1  H2  O   
H1  H2  O   H1  H2  O   H1  H2  O   H1  H2  O   H1  H2  O   H1  H2  O   H1  H2  
O   H1  H2  O   H1  H2  O   H1  H2  O   H1  H2  O   H1  H2  O   H1  H2  O   H1  
H2  O   H1  H2  O   H1  H2  O   H1  H2  O   H1  H2  O   H1  H2  O   H1  H2  O   
H1  H2  O   H1  H2  O   H1  H2  O   H1  H2  O   H1  H2  O   H1  H2  O   H1  H2  
O   H1  H2  O   H1  H2  O   H1  H2  O   H1  H2  O   H1  H2  O   H1  H2  O   H1  
H2  O   H1  H2  O   H1  H2  O   H1  H2  O   H1  H2  O   H1  H2  O   H1  H2  O   
H1  H2  O   H1  H2  O   H1  H2  O   H1  H2  O   H1  H2  O   H1  H2  O   H1  H2  
O   H1  H2  O   H1  H2  O   H1  H2  O   H1  H2  O   H1  H2  O   H1  H2  O   H1  
H2  O   H1  H2  O   H1  H2  O   H1  H2  O   H1  H2  O   H1  H2  O   H1  H2  O   
H1  H2  O   H1  H2  O   H1  H2  O   H1  H2  O   H1  H2  O   H1  H2  O   H1  H2  
O   H1  H2  O   H1  H2  O   H1  H2  O   H1  H2  O   H1  H2  O   H1  H2  O   H1  
H2  O   H1  H2  O   H1  H2  O   H1  H2  O   H1  H2  O   H1  H2  O   H1  H2  O   
H1  H2  O   H1  H2  O   H1  H2  O   H1  H2  O   H1  H2  O   H1  H2  O   H1  H2  
O   H1  H2  O   H1  H2  O   H1  H2  O   H1  H2  O   H1  H2  O   H1  H2  O   H1  
H2  O   H1  H2  O   H1  H2  O   H1  H2  O   H1  H2  O   H1  H2  O   H1  H2  O   
H1  H2  O   H1  H2  O   H1  H2  O   H1  H2  O   H1  H2  O   H1  H2  O   H1  H2  
O   H1  H2  O   H1  H2  O   H1  H2  O   H1  H2  O   H1  H2  O   H1  H2  O   H1  
H2  O   H1  H2  O   H1  H2  O   H1  H2  O   H1  H2  O   H1  H2  O   H1  H2  O   
H1  H2  O   H1  H2  O   H1  H2  O   H1  H2  O   H1  H2  O   H1  H2  O   H1  H2  
O   H1  H2  O   H1  H2  O   H1  H2  O   H1  H2  O   H1  H2  O   H1  H2  O   H1  
H2  O   H1  H2  O   H1  H2  O   H1  H2  O   H1  H2  O   H1  H2  O   H1  H2  O   
H1  H2  O   H1  H2  O   H1  H2  O   H1  H2  O   H1  H2  O   H1  H2  O   H1  H2  
O   H1  H2  O   H1  H2  O   H1  H2  O   H1  H2  O   H1  H2  O   H1  H2  O   H1  
H2  O   H1  H2  O   H1  H2  O   H1  H2  O   H1  H2  O   H1  H2  O   H1  H2  O   
H1  H2  O   H1  H2  O   H1  H2  O   H1  H2  O   H1  H2  O   H1  H2  O   H1  H2  
O   H1  H2  O   H1  H2  O   H1  H2  O   H1  H2  O   H1  H2  O   H1  H2  O   H1  
H2  O   H1  H2  O   H1  H2  O   H1  H2  O   H1  H2  O   H1  H2  O   H1  H2  O   
H1  H2  O   H1  H2  O   H1  H2  O   H1  H2  O   H1  H2  O   H1  H2  O   H1  H2  
O   H1  H2  O   H1  H2  O   H1  H2  O   H1  H2  O   H1  H2  O   H1  H2  O   H1  
H2  O   H1  H2  O   H1  H2  O   H1  H2  O   H1  H2  O   H1  H2  O   H1  H2  O   
H1  H2  O   H1  H2  O   H1  H2  O   H1  H2  O   H1  H2  O   H1  H2  O   H1  H2  
O   H1  H2  O   H1  H2  O   H1  H2  O   H1  H2  O   H1  H2  O   H1  H2  O   H1  
H2  O   H1  H2  O   H1  H2  O   H1  H2  O   H1  H2  O   H1  H2  O   H1  H2  O   
H1  H2  O   H1  H2  O   H1  H2  O   H1  H2  O   H1  H2  O   H1  H2  O   H1  H2  
O   H1  H2  O   H1  H2  O   H1  H2  O   H1  H2  O   H1  H2  O   H1  H2  O   H1  
H2  O   H1  H2  O   H1  H2  O   H1  H2  O   H1  H2  O   H1  H2  O   H1  H2  O   
H1  H2  O   H1  H2  O   H1  H2  O   H1  H2  O   H1  H2  O   H1  H2  O   H1  H2  
O   H1  H2  O   H1  H2  O   H1  H2  O   H1  H2  O   H1  H2  O   H1  H2  O   H1  
H2  O   H1  H2  O   H1  H2  O   H1  H2  O   H1  H2  O   H1  H2  O   H1  H2  O   
H1  H2  O   H1  H2  O   H1  H2  O   H1  H2  O   H1  H2  O   H1  H2  O   H1  H2  
O   H1  H2  O   H1  H2  O   H1  H2  O   H1  H2  O   H1  H2  O   H1  H2  O   H1  
H2  O   H1  H2  O   H1  H2  O   H1  H2  O   H1  H2  O   H1  H2  O   H1  H2  O   
H1  H2  O   H1  H2  O   H1  H2  O   H1  H2  O   H1  H2  O   H1  H2  O   H1  H2  
O   H1  H2  O   H1  H2  O   H1  H2  O   H1  H2  O   H1  H2  O   H1  H2  O   H1  
H2  O   H1  H2  O   H1  H2  O   H1  H2  O   H1  H2  O   H1  H2  O   H1  H2  O   
H1  H2  O   H1  H2  O   H1  H2  O   H1  H2  O   H1  H2  O   H1  H2  O   H1  H2  
O   H1  H2  O   H1  H2  O   H1  H2  O   H1  H2  O   H1  H2  O   H1  H2  O   H1  
H2  O   H1  H2  O   H1  H2  O   H1  H2  O   H1  H2  O   H1  H2  O   H1  H2  O   
H1  H2  O   H1  H2  O   H1  H2  O   H1  H2  O   H1  H2  O   H1  H2  O   H1  H2  
O   H1  H2  O   H1  H2  O   H1  H2  O   H1  H2  O   H1  H2  O   H1  H2  O   H1  
H2  O   H1  H2  O   H1  H2  O   H1  H2  O   H1  H2  O   H1  H2  O   H1  H2  O   
H1  H2  O   H1  H2  O   H1  H2  O   H1  H2  O   H1  H2  O   H1  H2  O   H1  H2  
O   H1  H2  O   H1  H2  O   H1  H2  O   H1  H2  O   H1  H2  O   H1  H2  O   H1  
H2  O   H1  H2  O   H1  H2  O   H1  H2  O   H1  H2  O   H1  H2  O   H1  H2  O   
H1  H2  O   H1  H2  O   H1  H2  O   H1  H2  O   H1  H2  O   H1  H2  O   H1  H2  
O   H1  H2  O   H1  H2  O   H1  H2  O   H1  H2  O   H1  H2  O   H1  H2  O   H1  
H2  O   H1  H2  O   H1  H2  O   H1  H2  O   H1  H2  O   H1  H2  O   H1  H2  O   
H1  H2  O   H1  H2  O   H1  H2  O   H1  H2  O   H1  H2  O   H1  H2  O   H1  H2  
O   H1  H2  O   H1  H2  O   H1  H2  O   H1  H2  O   H1  H2  O   H1  H2  O   H1  
H2  O   H1  H2  O   H1  H2  O   H1  H2  O   H1  H2  O   H1  H2  O   H1  H2  O   
H1  H2  O   H1  H2  O   H1  H2  O   H1  H2  O   H1  H2  O   H1  H2  O   H1  H2  
O   H1  H2  O   H1  H2  O   H1  H2  O   H1  H2  O   H1  H2  O   H1  H2  O   H1  
H2  O   H1  H2  O   H1  H2  O   H1  H2  O   H1  H2  O   H1  H2  O   H1  H2  O   
H1  H2  O   H1  H2  O   H1  H2  O   H1  H2  O   H1  H2  O   H1  H2  O   H1  H2  
O   H1  H2  O   H1  H2  O   H1  H2  O   H1  H2  O   H1  H2  O   H1  H2  O   H1  
H2  O   H1  H2  O   H1  H2  O   H1  H2  O   H1  H2  O   H1  H2  O   H1  H2  O   
H1  H2  O   H1  H2  O   H1  H2  O   H1  H2  O   H1  H2  O   H1  H2  O   H1  H2  
O   H1  H2  O   H1  H2  O   H1  H2  O   H1  H2  O   H1  H2  O   H1  H2  O   H1  
H2  O   H1  H2  O   H1  H2  O   H1  H2  O   H1  H2  O   H1  H2  O   H1  H2  O   
H1  H2  O   H1  H2  O   H1  H2  O   H1  H2  O   H1  H2  O   H1  H2  O   H1  H2  
O   H1  H2  O   H1  H2  O   H1  H2  O   H1  H2  O   H1  H2  O   H1  H2  O   H1  
H2  O   H1  H2  O   H1  H2  O   H1  H2  O   H1  H2  O   H1  H2  O   H1  H2  O   
H1  H2  O   H1  H2  O   H1  H2  O   H1  H2  O   H1  H2  O   H1  H2  O   H1  H2  
O   H1  H2  O   H1  H2  O   H1  H2  O   H1  H2  O   H1  H2  O   H1  H2  O   H1  
H2  O   H1  H2  O   H1  H2  O   H1  H2  O   H1  H2  O   H1  H2  O   H1  H2  O   
H1  H2  O   H1  H2  O   H1  H2  O   H1  H2  O   H1  H2  O   H1  H2  O   H1  H2  
O   H1  H2  O   H1  H2  O   H1  H2  O   H1  H2  O   H1  H2  O   H1  H2  O   H1  
H2  O   H1  H2  O   H1  H2  O   H1  H2  O   H1  H2  O   H1  H2  O   H1  H2  O   
H1  H2  O   H1  H2  O   H1  H2  O   H1  H2  O   H1  H2  O   H1  H2  O   H1  H2  
O   H1  H2  O   H1  H2  O   H1  H2  O   H1  H2  O   H1  H2  O   H1  H2  O   H1  
H2  O   H1  H2  O   H1  H2  O   H1  H2  O   H1  H2  O   H1  H2  O   H1  H2  O   
H1  H2  O   H1  H2  O   H1  H2  O   H1  H2  O   H1  H2  O   H1  H2  O   H1  H2  
O   H1  H2  O   H1  H2  O   H1  H2  O   H1  H2  O   H1  H2  O   H1  H2  O   H1  
H2  O   H1  H2  O   H1  H2  O   H1  H2  O   H1  H2  O   H1  H2  O   H1  H2  O   
H1  H2  O   H1  H2  O   H1  H2  O   H1  H2  O   H1  H2  O   H1  H2  O   H1  H2  
O   H1  H2  O   H1  H2  O   H1  H2  O   H1  H2  O   H1  H2  O   H1  H2  O   H1  
H2  O   H1  H2  O   H1  H2  O   H1  H2  O   H1  H2  O   H1  H2  O   H1  H2  O   
H1  H2  O   H1  H2  O   H1  H2  O   H1  H2  O   H1  H2  O   H1  H2  O   H1  H2  
O   H1  H2  O   H1  H2  O   H1  H2  O   H1  H2  O   H1  H2  O   H1  H2  O   H1  
H2  O   H1  H2  O   H1  H2  O   H1  H2  O   H1  H2  O   H1  H2  O   H1  H2  O   
H1  H2  O   H1  H2  O   H1  H2  O   H1  H2  O   H1  H2  O   H1  H2  O   H1  H2  
O   H1  H2  O   H1  H2  O   H1  H2  O   H1  H2  O   H1  H2  O   H1  H2  O   H1  
H2  O   H1  H2  O   H1  H2  O   H1  H2  O   H1  H2  O   H1  H2  O   H1  H2  O   
H1  H2  O   H1  H2  O   H1  H2  O   H1  H2  O   H1  H2  O   H1  H2  O   H1  H2  
O   H1  H2  O   H1  H2  O   H1  H2  O   H1  H2  O   H1  H2  O   H1  H2  O   H1  
H2  O   H1  H2  O   H1  H2  O   H1  H2  O   H1  H2  O   H1  H2  O   H1  H2  O   
H1  H2  O   H1  H2  O   H1  H2  O   H1  H2  O   H1  H2  O   H1  H2  O   H1  H2  
O   H1  H2  O   H1  H2  O   H1  H2  O   H1  H2  O   H1  H2  O   H1  H2  O   H1  
H2  O   H1  H2  O   H1  H2  O   H1  H2  O   H1  H2  O   H1  H2  O   H1  H2  O   
H1  H2  O   H1  H2  O   H1  H2  O   H1  H2  O   H1  H2  O   H1  H2  O   H1  H2  
O   H1  H2  O   H1  H2  O   H1  H2  O   H1  H2  O   H1  H2  O   H1  H2  O   H1  
H2  O   H1  H2  O   H1  H2  O   H1  H2  O   H1  H2  O   H1  H2  O   H1  H2  O   
H1  H2  O   H1  H2  O   H1  H2  O   H1  H2  O   H1  H2  O   H1  H2  O   H1  H2  
O   H1  H2  O   H1  H2  O   H1  H2  O   H1  H2  O   H1  H2  O   H1  H2  O   H1  
H2  O   H1  H2  O   H1  H2  O   H1  H2  O   H1  H2  O   H1  H2  O   H1  H2  O   
H1  H2  O   H1  H2  O   H1  H2  O   H1  H2  O   H1  H2  O   H1  H2  O   H1  H2  
O   H1  H2  O   H1  H2  O   H1  H2  O   H1  H2  O   H1  H2  O   H1  H2  O   H1  
H2  O   H1  H2  O   H1  H2  O   H1  H2  O   H1  H2  O   H1  H2  O   H1  H2  O   
H1  H2  O   H1  H2  O   H1  H2  O   H1  H2  O   H1  H2  O   H1  H2  O   H1  H2  
O   H1  H2  O   H1  H2  O   H1  H2  O   H1  H2  O   H1  H2  O   H1  H2  O   H1  
H2  O   H1  H2  O   H1  H2  O   H1  H2  O   H1  H2  O   H1  H2  O   H1  H2  O   
H1  H2  O   H1  H2  O   H1  H2  O   H1  H2  O   H1  H2  O   H1  H2  O   H1  H2  
O   H1  H2  O   H1  H2  O   H1  H2  O   H1  H2  O   H1  H2  O   H1  H2  O   H1  
H2  O   H1  H2  O   H1  H2  O   H1  H2  O   H1  H2  O   H1  H2  O   H1  H2  O   
H1  H2  O   H1  H2  O   H1  H2  O   H1  H2  O   H1  H2  O   H1  H2  O   H1  H2  
O   H1  H2  O   H1  H2  O   H1  H2  O   H1  H2  O   H1  H2  O   H1  H2  O   H1  
H2  O   H1  H2  O   H1  H2  O   H1  H2  O   H1  H2  O   H1  H2  O   H1  H2  O   
H1  H2  O   H1  H2  O   H1  H2  O   H1  H2  O   H1  H2  O   H1  H2  O   H1  H2  
O   H1  H2  O   H1  H2  O   H1  H2  O   H1  H2  O   H1  H2  O   H1  H2  O   H1  
H2  O   H1  H2  O   H1  H2  O   H1  H2  O   H1  H2  O   H1  H2  O   H1  H2  O   
H1  H2  O   H1  H2  O   H1  H2  O   H1  H2  O   H1  H2  O   H1  H2  O   H1  H2  
O   H1  H2  O   H1  H2  O   H1  H2  O   H1  H2  O   H1  H2  O   H1  H2  O   H1  
H2  O   H1  H2  O   H1  H2  O   H1  H2  O   H1  H2  O   H1  H2  O   H1  H2  O   
H1  H2  O   H1  H2  O   H1  H2  O   H1  H2  O   H1  H2  O   H1  H2  O   H1  H2  
O   H1  H2  O   H1  H2  O   H1  H2  O   H1  H2  O   H1  H2  O   H1  H2  O   H1  
H2  O   H1  H2  O   H1  H2  O   H1  H2  O   H1  H2  O   H1  H2  O   H1  H2  O   
H1  H2  O   H1  H2  O   H1  H2  O   H1  H2  O   H1  H2  O   H1  H2  O   H1  H2  
O   H1  H2  O   H1  H2  O   H1  H2  O   H1  H2  O   H1  H2  O   H1  H2  O   H1  
H2  O   H1  H2  O   H1  H2  O   H1  H2  O   H1  H2  O   H1  H2  O   H1  H2  O   
H1  H2  O   H1  H2  O   H1  H2  O   H1  H2  O   H1  H2  O   H1  H2  O   H1  H2  
O   H1  H2  O   H1  H2  O   H1  H2  O   H1  H2  O   H1  H2  O   H1  H2  O   H1  
H2  O   H1  H2  O   H1  H2  O   H1  H2  O   H1  H2  O   H1  H2  O   H1  H2  O   
H1  H2  O   H1  H2  O   H1  H2  O   H1  H2  O   H1  H2  O   H1  H2  O   H1  H2  
O   H1  H2  O   H1  H2  O   H1  H2  O   H1  H2  O   H1  H2  O   H1  H2  O   H1  
H2  O   H1  H2  O   H1  H2  O   H1  H2  O   H1  H2  O   H1  H2  O   H1  H2  O   
H1  H2  O   H1  H2  O   H1  H2  O   H1  H2  O   H1  H2  O   H1  H2  O   H1  H2  
O   H1  H2  O   H1  H2  O   H1  H2  O   H1  H2  O   H1  H2  O   H1  H2  O   H1  
H2  O   H1  H2  O   H1  H2  O   H1  H2  O   H1  H2  O   H1  H2  O   H1  H2  O   
H1  H2  O   H1  H2  O   H1  H2  O   H1  H2  O   H1  H2  O   H1  H2  O   H1  H2  
O   H1  H2  O   H1  H2  O   H1  H2  O   H1  H2  O   H1  H2  O   H1  H2  O   H1  
H2  O   H1  H2  O   H1  H2  O   H1  H2  O   H1  H2  O   H1  H2  O   H1  H2  O   
H1  H2  O   H1  H2  O   H1  H2  O   H1  H2  O   H1  H2  O   H1  H2  O   H1  H2  
O   H1  H2  O   H1  H2  O   H1  H2  O   H1  H2  O   H1  H2  O   H1  H2  O   H1  
H2  O   H1  H2  O   H1  H2  O   H1  H2  O   H1  H2  O   H1  H2  O   H1  H2  O   
H1  H2  O   H1  H2  O   H1  H2  O   H1  H2  O   H1  H2  O   H1  H2  O   H1  H2  
O   H1  H2  O   H1  H2  O   H1  H2  O   H1  H2  O   H1  H2  O   H1  H2  O   H1  
H2  O   H1  H2  O   H1  H2  O   H1  H2  O   H1  H2  O   H1  H2  O   H1  H2  O   
H1  H2  O   H1  H2  O   H1  H2  O   H1  H2  O   H1  H2  O   H1  H2  O   H1  H2  
O   H1  H2  O   H1  H2  O   H1  H2  O   H1  H2  O   H1  H2  O   H1  H2  O   H1  
H2  O   H1  H2  O   H1  H2  O   H1  H2  O   H1  H2  O   H1  H2  O   H1  H2  O   
H1  H2  O   H1  H2  O   H1  H2  O   H1  H2  O   H1  H2  O   H1  H2  O   H1  H2  
O   H1  H2  O   H1  H2  O   H1  H2  O   H1  H2  O   H1  H2  O   H1  H2  O   H1  
H2  O   H1  H2  O   H1  H2  O   H1  H2  O   H1  H2  O   H1  H2  O   H1  H2  O   
H1  H2  O   H1  H2  O   H1  H2  O   H1  H2  O   H1  H2  O   H1  H2  O   H1  H2  
O   H1  H2  O   H1  H2  O   H1  H2  O   H1  H2  O   H1  H2  O   H1  H2  O   H1  
H2  O   H1  H2  O   H1  H2  O   H1  H2  O   H1  H2  O   H1  H2  O   H1  H2  O   
H1  H2  O   H1  H2  O   H1  H2  O   H1  H2  O   H1  H2  O   H1  H2  O   H1  H2  
O   H1  H2  O   H1  H2  O   H1  H2  O   H1  H2  O   H1  H2  O   H1  H2  O   H1  
H2  O   H1  H2  O   H1  H2  O   H1  H2  O   H1  H2  O   H1  H2  O   H1  H2  O   
H1  H2  O   H1  H2  O   H1  H2  O   H1  H2  O   H1  H2  O   H1  H2  O   H1  H2  
O   H1  H2  O   H1  H2  O   H1  H2  O   H1  H2  O   H1  H2  O   H1  H2  O   H1  
H2  O   H1  H2  O   H1  H2  O   H1  H2  O   H1  H2  O   H1  H2  O   H1  H2  O   
H1  H2  O   H1  H2  O   H1  H2  O   H1  H2  O   H1  H2  O   H1  H2  O   H1  H2  
O   H1  H2  O   H1  H2  O   H1  H2  O   H1  H2  O   H1  H2  O   H1  H2  O   H1  
H2  O   H1  H2  O   H1  H2  O   H1  H2  O   H1  H2  O   H1  H2  O   H1  H2  O   
H1  H2  O   H1  H2  O   H1  H2  O   H1  H2  O   H1  H2  O   H1  H2  O   H1  H2  
O   H1  H2  O   H1  H2  O   H1  H2  O   H1  H2  O   H1  H2  O   H1  H2  O   H1  
H2  O   H1  H2  O   H1  H2  O   H1  H2  O   H1  H2  O   H1  H2  O   H1  H2  O   
H1  H2  O   H1  H2  O   H1  H2  O   H1  H2  O   H1  H2  O   H1  H2  O   H1  H2  
O   H1  H2  O   H1  H2  O   H1  H2  O   H1  H2  O   H1  H2  O   H1  H2  O   H1  
H2  O   H1  H2  O   H1  H2  O   H1  H2  O   H1  H2  O   H1  H2  O   H1  H2  O   
H1  H2  O   H1  H2  O   H1  H2  O   H1  H2  O   H1  H2  O   H1  H2  O   H1  H2  
O   H1  H2  O   H1  H2  O   H1  H2  O   H1  H2  O   H1  H2  O   H1  H2  O   H1  
H2  O   H1  H2  O   H1  H2  O   H1  H2  O   H1  H2  O   H1  H2  O   H1  H2  O   
H1  H2  O   H1  H2  O   H1  H2  O   H1  H2  O   H1  H2  O   H1  H2  O   H1  H2  
O   H1  H2  O   H1  H2  O   H1  H2  O   H1  H2  O   H1  H2  O   H1  H2  O   H1  
H2  O   H1  H2  O   H1  H2  O   H1  H2  O   H1  H2  O   H1  H2  O   H1  H2  O   
H1  H2  O   H1  H2  O   H1  H2  O   H1  H2  O   H1  H2  O   H1  H2  O   H1  H2  
O   H1  H2  O   H1  H2  O   H1  H2  O   H1  H2  O   H1  H2  O   H1  H2  O   H1  
H2  O   H1  H2  O   H1  H2  O   H1  H2  O   H1  H2  O   H1  H2  O   H1  H2  O   
H1  H2  O   H1  H2  O   H1  H2  O   H1  H2  O   H1  H2  O   H1  H2  O   H1  H2  
O   H1  H2  O   H1  H2  O   H1  H2  O   H1  H2  O   H1  H2  O   H1  H2  O   H1  
H2  O   H1  H2  O   H1  H2  O   H1  H2  O   H1  H2  O   H1  H2  O   H1  H2  O   
H1  H2  O   H1  H2  O   H1  H2  O   H1  H2  O   H1  H2  O   H1  H2  O   H1  H2  
O   H1  H2  O   H1  H2  O   H1  H2  O   H1  H2  O   H1  H2  O   H1  H2  O   H1  
H2  O   H1  H2  O   H1  H2  O   H1  H2  O   H1  H2  O   H1  H2  O   H1  H2  O   
H1  H2  O   H1  H2  O   H1  H2  O   H1  H2  O   H1  H2  O   H1  H2  O   H1  H2  
O   H1  H2  O   H1  H2  O   H1  H2  O   H1  H2  O   H1  H2  O   H1  H2  O   H1  
H2  O   H1  H2  O   H1  H2  O   H1  H2  O   H1  H2  O   H1  H2  O   H1  H2  O   
H1  H2  O   H1  H2  O   H1  H2  O   H1  H2  O   H1  H2  O   H1  H2  O   H1  H2  
O   H1  H2  O   H1  H2  O   H1  H2  O   H1  H2  O   H1  H2  O   H1  H2  O   H1  
H2  O   H1  H2  O   H1  H2  O   H1  H2  O   H1  H2  O   H1  H2  O   H1  H2  O   
H1  H2  O   H1  H2  O   H1  H2  O   H1  H2  O   H1  H2  O   H1  H2  O   H1  H2  
O   H1  H2  O   H1  H2  O   H1  H2  O   H1  H2  O   H1  H2  O   H1  H2  O   H1  
H2  O   H1  H2  O   H1  H2  O   H1  H2  O   H1  H2  O   H1  H2  O   H1  H2  O   
H1  H2  O   H1  H2  O   H1  H2  O   H1  H2  O   H1  H2  O   H1  H2  O   H1  H2  
O   H1  H2  O   H1  H2  O   H1  H2  O   H1  H2  O   H1  H2  O   H1  H2  O   H1  
H2  O   H1  H2  O   H1  H2  O   H1  H2  O   H1  H2  O   H1  H2  O   H1  H2  O   
H1  H2  O   H1  H2  O   H1  H2  O   H1  H2  O   H1  H2  O   H1  H2  O   H1  H2  
O   H1  H2  O   H1  H2  O   H1  H2  O   H1  H2  O   H1  H2  O   H1  H2  O   H1  
H2  O   H1  H2  O   H1  H2  O   H1  H2  O   H1  H2  O   H1  H2  O   H1  H2  O   
H1  H2  O   H1  H2  O   H1  H2  O   H1  H2  O   H1  H2  O   H1  H2  O   H1  H2  
O   H1  H2  O   H1  H2  O   H1  H2  O   H1  H2  O   H1  H2  O   H1  H2  O   H1  
H2  O   H1  H2  O   H1  H2  O   H1  H2  O   H1  H2  O   H1  H2  O   H1  H2  O   
H1  H2  O   H1  H2  O   H1  H2  O   H1  H2  O   H1  H2  O   H1  H2  O   H1  H2  
O   H1  H2  O   H1  H2  O   H1  H2  O   H1  H2  O   H1  H2  O   H1  H2  O   H1  
H2  O   H1  H2  O   H1  H2  O   H1  H2  O   H1  H2  O   H1  H2  O   H1  H2  O   
H1  H2  O   H1  H2  O   H1  H2  O   H1  H2  O   H1  H2  O   H1  H2  O   H1  H2  
O   H1  H2  O   H1  H2  O   H1  H2  O   H1  H2  O   H1  H2  O   H1  H2  O   H1  
H2  O   H1  H2  O   H1  H2  O   H1  H2  O   H1  H2  O   H1  H2  O   H1  H2  O   
H1  H2  O   H1  H2  O   H1  H2  O   H1  H2  O   H1  H2  O   H1  H2  O   H1  H2  
O   H1  H2  O   H1  H2  O   H1  H2  O   H1  H2  O   H1  H2  O   H1  H2  O   H1  
H2  O   H1  H2  O   H1  H2  O   H1  H2  O   H1  H2  O   H1  H2  O   H1  H2  O   
H1  H2  O   H1  H2  O   H1  H2  O   H1  H2  O   H1  H2  O   H1  H2  O   H1  H2  
O   H1  H2  O   H1  H2  O   H1  H2  O   H1  H2  O   H1  H2  O   H1  H2  O   H1  
H2  O   H1  H2  O   H1  H2  O   H1  H2  O   H1  H2  O   H1  H2  O   H1  H2  O   
H1  H2  O   H1  H2  O   H1  H2  O   H1  H2  O   H1  H2  O   H1  H2  O   H1  H2  
O   H1  H2  O   H1  H2  O   H1  H2  O   H1  H2  O   H1  H2  O   H1  H2  O   H1  
H2  O   H1  H2  O   H1  H2  O   H1  H2  O   H1  H2  O   H1  H2  O   H1  H2  O   
H1  H2  O   H1  H2  O   H1  H2  O   H1  H2  O   H1  H2  O   H1  H2  O   H1  H2  
O   H1  H2  O   H1  H2  O   H1  H2  O   H1  H2  O   H1  H2  O   H1  H2  O   H1  
H2  O   H1  H2  O   H1  H2  O   H1  H2  O   H1  H2  O   H1  H2  O   H1  H2  O   
H1  H2  O   H1  H2  O   H1  H2  O   H1  H2  O   H1  H2  O   H1  H2  O   H1  H2  
O   H1  H2  O   H1  H2  O   H1  H2  O   H1  H2  O   H1  H2  O   H1  H2  O   H1  
H2  O   H1  H2  O   H1  H2  O   H1  H2  O   H1  H2  O   H1  H2  O   H1  H2  O   
H1  H2  O   H1  H2  O   H1  H2  O   H1  H2  O   H1  H2  O   H1  H2  O   H1  H2  
O   H1  H2  O   H1  H2  O   H1  H2  O   H1  H2  O   H1  H2  O   H1  H2  O   H1  
H2  O   H1  H2  O   H1  H2  O   H1  H2  O   H1  H2  O   H1  H2  O   H1  H2  O   
H1  H2  O   H1  H2  O   H1  H2  O   H1  H2  O   H1  H2  O   H1  H2  O   H1  H2  
O   H1  H2  O   H1  H2  O   H1  H2  O   H1  H2  O   H1  H2  O   H1  H2  O   H1  
H2  O   H1  H2  O   H1  H2  O   H1  H2  O   H1  H2  O   H1  H2  O   H1  H2  O   
H1  H2  O   H1  H2  O   H1  H2  O   H1  H2  O   H1  H2  O   H1  H2  O   H1  H2  
O   H1  H2  O   H1  H2  O   H1  H2  O   H1  H2  O   H1  H2  O   H1  H2  O   H1  
H2  O   H1  H2  O   H1  H2  O   H1  H2  O   H1  H2  O   H1  H2  O   H1  H2  O   
H1  H2  O   H1  H2  O   H1  H2  O   H1  H2  O   H1  H2  O   H1  H2  O   H1  H2  
O   H1  H2  O   H1  H2  O   H1  H2  O   H1  H2  O   H1  H2  O   H1  H2  O   H1  
H2  O   H1  H2  O   H1  H2  O   H1  H2  O   H1  H2  O   H1  H2  O   H1  H2  O   
H1  H2  O   H1  H2  O   H1  H2  O   H1  H2  O   H1  H2  O   H1  H2  O   H1  H2  
O   H1  H2  O   H1  H2  O   H1  H2  O   H1  H2  O   H1  H2  O   H1  H2  O   H1  
H2  O   H1  H2  O   H1  H2  O   H1  H2  O   H1  H2  O   H1  H2  O   H1  H2  O   
H1  H2  O   H1  H2  O   H1  H2  O   H1  H2  O   H1  H2  O   H1  H2  O   H1  H2  
O   H1  H2  O   H1  H2  O   H1  H2  O   H1  H2  O   H1  H2  O   H1  H2  O   H1  
H2  O   H1  H2  O   H1  H2  O   H1  H2  O   H1  H2  O   H1  H2  O   H1  H2  O   
H1  H2  O   H1  H2  O   H1  H2  O   H1  H2  O   H1  H2  O   H1  H2  O   H1  H2  
O   H1  H2  O   H1  H2  O   H1  H2  O   H1  H2  O   H1  H2  O   H1  H2  O   H1  
H2  O   H1  H2  O   H1  H2  O   H1  H2  O   H1  H2  O   H1  H2  O   H1  H2  O   
H1  H2  O   H1  H2  O   H1  H2  O   H1  H2  O   H1  H2  O   H1  H2  O   H1  H2  
O   H1  H2  O   H1  H2  O   H1  H2  O   H1  H2  O   H1  H2  O   H1  H2  O   H1  
H2  O   H1  H2  O   H1  H2  O   H1  H2  O   H1  H2  O   H1  H2  O   H1  H2  O   
H1  H2  O   H1  H2  O   H1  H2  O   H1  H2  O   H1  H2  O   H1  H2  O   H1  H2  
O   H1  H2  O   H1  H2  O   H1  H2  O   H1  H2  O   H1  H2  O   H1  H2  O   H1  
H2  O   H1  H2  O   H1  H2  O   H1  H2  O   H1  H2  O   H1  H2  O   H1  H2  O   
H1  H2  O   H1  H2  O   H1  H2  O   H1  H2  O   H1  H2  O   H1  H2  O   H1  H2  
O   H1  H2  O   H1  H2  O   H1  H2  O   H1  H2  O   H1  H2  O   H1  H2  O   H1  
H2  O   H1  H2  O   H1  H2  O   H1  H2  O   H1  H2  O   H1  H2  O   H1  H2  O   
H1  H2  O   H1  H2  O   H1  H2  O   H1  H2  O   H1  H2  O   H1  H2  O   H1  H2  
O   H1  H2  O   H1  H2  O   H1  H2  O   H1  H2  O   H1  H2  O   H1  H2  O   H1  
H2  O   H1  H2  O   H1  H2  O   H1  H2  O   H1  H2  O   H1  H2  O   H1  H2  O   
H1  H2  O   H1  H2  O   H1  H2  O   H1  H2  O   H1  H2  O   H1  H2  O   H1  H2  
O   H1  H2  O   H1  H2  O   H1  H2  O   H1  H2  O   H1  H2  O   H1  H2  O   H1  
H2  O   H1  H2  O   H1  H2  O   H1  H2  O   H1  H2  O   H1  H2  O   H1  H2  O   
H1  H2  O   H1  H2  O   H1  H2  O   H1  H2  O   H1  H2  O   H1  H2  O   H1  H2  
O   H1  H2  O   H1  H2  O   H1  H2  O   H1  H2  O   H1  H2  O   H1  H2  O   H1  
H2  O   H1  H2  O   H1  H2  O   H1  H2  O   H1  H2  O   H1  H2  O   H1  H2  O   
H1  H2  O   H1  H2  O   H1  H2  O   H1  H2  O   H1  H2  O   H1  H2  O   H1  H2  
O   H1  H2  O   H1  H2  O   H1  H2  O   H1  H2  O   H1  H2  O   H1  H2  O   H1  
H2  O   H1  H2  O   H1  H2  O   H1  H2  O   H1  H2  O   H1  H2  O   H1  H2  O   
H1  H2  O   H1  H2  O   H1  H2  O   H1  H2  O   H1  H2  O   H1  H2  O   H1  H2  
O   H1  H2  O   H1  H2  O   H1  H2  O   H1  H2  O   H1  H2  O   H1  H2  O   H1  
H2  O   H1  H2  O   H1  H2  O   H1  H2  O   H1  H2  O   H1  H2  O   H1  H2  O   
H1  H2  O   H1  H2  O   H1  H2  O   H1  H2  O   H1  H2  O   H1  H2  O   H1  H2  
O   H1  H2  O   H1  H2  O   H1  H2  O   H1  H2  O   H1  H2  O   H1  H2  O   H1  
H2  O   H1  H2  O   H1  H2  O   H1  H2  O   H1  H2  O   H1  H2  O   H1  H2  O   
H1  H2  O   H1  H2  O   H1  H2  O   H1  H2  O   H1  H2  O   H1  H2  O   H1  H2  
O   H1  H2  O   H1  H2  O   H1  H2  O   H1  H2  O   H1  H2  O   H1  H2  O   H1  
H2  O   H1  H2  O   H1  H2  O   H1  H2  O   H1  H2  O   H1  H2  O   H1  H2  O   
H1  H2  O   H1  H2  O   H1  H2  O   H1  H2  O   H1  H2  O   H1  H2  O   H1  H2  
O   H1  H2  O   H1  H2  O   H1  H2  O   H1  H2  O   H1  H2  O   H1  H2  O   H1  
H2  O   H1  H2  O   H1  H2  O   H1  H2  O   H1  H2  O   H1  H2  O   H1  H2  O   
H1  H2  O   H1  H2  O   H1  H2  O   H1  H2  O   H1  H2  O   H1  H2  O   H1  H2  
O   H1  H2  O   H1  H2  O   H1  H2  O   H1  H2  O   H1  H2  O   H1  H2  O   H1  
H2  O   H1  H2  O   H1  H2  O   H1  H2  O   H1  H2  O   H1  H2  O   H1  H2  O   
H1  H2  O   H1  H2  O   H1  H2  O   H1  H2  O   H1  H2  O   H1  H2  O   H1  H2  
O   H1  H2  O   H1  H2  O   H1  H2  O   H1  H2  O   H1  H2  O   H1  H2  O   H1  
H2  O   H1  H2  O   H1  H2  O   H1  H2  O   H1  H2  O   H1  H2  O   H1  H2  O   
H1  H2  O   H1  H2  O   H1  H2  O   H1  H2  O   H1  H2  O   H1  H2  O   H1  H2  
O   H1  H2  O   H1  H2  O   H1  H2  O   H1  H2  O   H1  H2  O   H1  H2  O   H1  
H2  O   H1  H2  O   H1  H2  O   H1  H2  O   H1  H2  O   H1  H2  O   H1  H2  O   
H1  H2  O   H1  H2  O   H1  H2  O   H1  H2  O   H1  H2  O   H1  H2  O   H1  H2  
O   H1  H2  O   H1  H2  O   H1  H2  O   H1  H2  O   H1  H2  O   H1  H2  O   H1  
H2  O   H1  H2  O   H1  H2  O   H1  H2  O   H1  H2  O   H1  H2  O   H1  H2  O   
H1  H2  O   H1  H2  O   H1  H2  O   H1  H2  O   H1  H2  O   H1  H2  O   H1  H2  
O   H1  H2  O   H1  H2  O   H1  H2  O   H1  H2  O   H1  H2  O   H1  H2  O   H1  
H2  O   H1  H2  O   H1  H2  O   H1  H2  O   H1  H2  O   H1  H2  O   H1  H2  O   
H1  H2  O   H1  H2  O   H1  H2  O   H1  H2  O   H1  H2  O   H1  H2  O   H1  H2  
O   H1  H2  O   H1  H2  O   H1  H2  O   H1  H2  O   H1  H2  O   H1  H2  O   H1  
H2  O   H1  H2  O   H1  H2  O   H1  H2  O   H1  H2  O   H1  H2  O   H1  H2  O   
H1  H2  O   H1  H2  O   H1  H2  O   H1  H2  O   H1  H2  O   H1  H2  O   H1  H2  
O   H1  H2  O   H1  H2  O   H1  H2  O   H1  H2  O   H1  H2  O   H1  H2  O   H1  
H2  O   H1  H2  O   H1  H2  O   H1  H2  O   H1  H2  O   H1  H2  O   H1  H2  O   
H1  H2  O   H1  H2  O   H1  H2  O   H1  H2  O   H1  H2  O   H1  H2  O   H1  H2  
O   H1  H2  O   H1  H2  O   H1  H2  O   H1  H2  O   H1  H2  O   H1  H2  O   H1  
H2  O   H1  H2  O   H1  H2  O   H1  H2  O   H1  H2  O   H1  H2  O   H1  H2  O   
H1  H2  O   H1  H2  O   H1  H2  O   H1  H2  O   H1  H2  O   H1  H2  O   H1  H2  
O   H1  H2  O   H1  H2  O   H1  H2  O   H1  H2  O   H1  H2  O   H1  H2  O   H1  
H2  O   H1  H2  O   H1  H2  O   H1  H2  O   H1  H2  O   H1  H2  O   H1  H2  O   
H1  H2  O   H1  H2  O   H1  H2  O   H1  H2  O   H1  H2  O   H1  H2  O   H1  H2  
O   H1  H2  O   H1  H2  O   H1  H2  O   H1  H2  O   H1  H2  O   H1  H2  O   H1  
H2  O   H1  H2  O   H1  H2  O   H1  H2  O   H1  H2  O   H1  H2  O   H1  H2  O   
H1  H2  O   H1  H2  O   H1  H2  O   H1  H2  O   H1  H2  O   H1  H2  O   H1  H2  
O   H1  H2  O   H1  H2  O   H1  H2  O   H1  H2  O   H1  H2  O   H1  H2  O   H1  
H2  O   H1  H2  O   H1  H2  O   H1  H2  O   H1  H2  O   H1  H2  O   H1  H2  O   
H1  H2  O   H1  H2  O   H1  H2  O   H1  H2  O   H1  H2  O   H1  H2  O   H1  H2  
O   H1  H2  O   H1  H2  O   H1  H2  O   H1  H2  O   H1  H2  O   H1  H2  O   H1  
H2  O   H1  H2  O   H1  H2  O   H1  H2  O   H1  H2  O   H1  H2  O   H1  H2  O   
H1  H2  O   H1  H2  O   H1  H2  O   H1  H2  O   H1  H2  O   H1  H2  O   H1  H2  
O   H1  H2  O   H1  H2  O   H1  H2  O   H1  H2  O   H1  H2  O   H1  H2  O   H1  
H2  O   H1  H2  O   H1  H2  O   H1  H2  O   H1  H2  O   H1  H2  O   H1  H2  O   
H1  H2  O   H1  H2  O   H1  H2  O   H1  H2  O   H1  H2  O   H1  H2  O   H1  H2  
O   H1  H2  O   H1  H2  O   H1  H2  O   H1  H2  O   H1  H2  O   H1  H2  O   H1  
H2  O   H1  H2  O   H1  H2  O   H1  H2  O   H1  H2  O   H1  H2  O   H1  H2  O   
H1  H2  O   H1  H2  O   H1  H2  O   H1  H2  O   H1  H2  O   H1  H2  O   H1  H2  
O   H1  H2  O   H1  H2  O   H1  H2  O   H1  H2  O   H1  H2  O   H1  H2  O   H1  
H2  O   H1  H2  O   H1  H2  O   H1  H2  O   H1  H2  O   H1  H2  O   H1  H2  O   
H1  H2  O   H1  H2  O   H1  H2  O   H1  H2  O   H1  H2  O   H1  H2  O   H1  H2  
O   H1  H2  O   H1  H2  O   H1  H2  O   H1  H2  O   H1  H2  O   H1  H2  O   H1  
H2  O   H1  H2  O   H1  H2  O   H1  H2  O   H1  H2  O   H1  H2  O   H1  H2  O   
H1  H2  O   H1  H2  O   H1  H2  O   H1  H2  O   H1  H2  O   H1  H2  O   H1  H2  
O   H1  H2  O   H1  H2  O   H1  H2  O   H1  H2  O   H1  H2  O   H1  H2  O   H1  
H2  O   H1  H2  O   H1  H2  O   H1  H2  O   H1  H2  O   H1  H2  O   H1  H2  O   
H1  H2  O   H1  H2  O   H1  H2  O   H1  H2  O   H1  H2  O   H1  H2  O   H1  H2  
O   H1  H2  O   H1  H2  O   H1  H2  O   H1  H2  O   H1  H2  O   H1  H2  O   H1  
H2  O   H1  H2  O   H1  H2  O   H1  H2  O   H1  H2  O   H1  H2  O   H1  H2  O   
H1  H2  O   H1  H2  O   H1  H2  O   H1  H2  O   H1  H2  O   H1  H2  O   H1  H2  
O   H1  H2  O   H1  H2  O   H1  H2  O   H1  H2  O   H1  H2  O   H1  H2  O   H1  
H2  O   H1  H2  O   H1  H2  O   H1  H2  O   H1  H2  O   H1  H2  O   H1  H2  O   
H1  H2  O   H1  H2  O   H1  H2  O   H1  H2  O   H1  H2  O   H1  H2  O   H1  H2  
O   H1  H2  O   H1  H2  O   H1  H2  O   H1  H2  O   H1  H2  O   H1  H2  O   H1  
H2  O   H1  H2  O   H1  H2  O   H1  H2  O   H1  H2  O   H1  H2  O   H1  H2  O   
H1  H2  O   H1  H2  O   H1  H2  O   H1  H2  O   H1  H2  O   H1  H2  O   H1  H2  
O   H1  H2  O   H1  H2  O   H1  H2  O   H1  H2  O   H1  H2  O   H1  H2  O   H1  
H2  O   H1  H2  O   H1  H2  O   H1  H2  O   H1  H2  O   H1  H2  O   H1  H2  O   
H1  H2  O   H1  H2  O   H1  H2  O   H1  H2  O   H1  H2  O   H1  H2  O   H1  H2  
O   H1  H2  O   H1  H2  O   H1  H2  O   H1  H2  O   H1  H2  O   H1  H2  O   H1  
H2  O   H1  H2  O   H1  H2  O   H1  H2  O   H1  H2  O   H1  H2  O   H1  H2  O   
H1  H2  O   H1  H2  O   H1  H2  O   H1  H2  O   H1  H2  O   H1  H2  O   H1  H2  
O   H1  H2  O   H1  H2  O   H1  H2  O   H1  H2  O   H1  H2  O   H1  H2  O   H1  
H2  O   H1  H2  O   H1  H2  O   H1  H2  O   H1  H2  O   H1  H2  O   H1  H2  O   
H1  H2  O   H1  H2  O   H1  H2  O   H1  H2  O   H1  H2  O   H1  H2  O   H1  H2  
O   H1  H2  O   H1  H2  O   H1  H2  O   H1  H2  O   H1  H2  O   H1  H2  O   H1  
H2  O   H1  H2  O   H1  H2  O   H1  H2  O   H1  H2  O   H1  H2  O   H1  H2  O   
H1  H2  O   H1  H2  O   H1  H2  O   H1  H2  O   H1  H2  O   H1  H2  O   H1  H2  
O   H1  H2  O   H1  H2  O   H1  H2  O   H1  H2  O   H1  H2  O   H1  H2  O   H1  
H2  O   H1  H2  O   H1  H2  O   H1  H2  O   H1  H2  O   H1  H2  O   H1  H2  O   
H1  H2  O   H1  H2  O   H1  H2  O   H1  H2  O   H1  H2  O   H1  H2  O   H1  H2  
O   H1  H2  O   H1  H2  O   H1  H2  O   H1  H2  O   H1  H2  O   H1  H2  O   H1  
H2  O   H1  H2  O   H1  H2  O   H1  H2  O   H1  H2  O   H1  H2  O   H1  H2  O   
H1  H2  O   H1  H2  O   H1  H2  O   H1  H2  O   H1  H2  O   H1  H2  O   H1  H2  
O   H1  H2  O   H1  H2  O   H1  H2  O   H1  H2  O   H1  H2  O   H1  H2  O   H1  
H2  O   H1  H2  O   H1  H2  O   H1  H2  O   H1  H2  O   H1  H2  O   H1  H2  O   
H1  H2  O   H1  H2  O   H1  H2  O   H1  H2  O   H1  H2  O   H1  H2  O   H1  H2  
O   H1  H2  O   H1  H2  O   H1  H2  O   H1  H2  O   H1  H2  O   H1  H2  O   H1  
H2  O   H1  H2  O   H1  H2  O   H1  H2  O   H1  H2  O   H1  H2  O   H1  H2  O   
H1  H2  O   H1  H2  O   H1  H2  O   H1  H2  O   H1  H2  O   H1  H2  O   H1  H2  
O   H1  H2  O   H1  H2  O   H1  H2  O   H1  H2  O   H1  H2  O   H1  H2  O   H1  
H2  O   H1  H2  O   H1  H2  O   H1  H2  O   H1  H2  O   H1  H2  O   H1  H2  O   
H1  H2  O   H1  H2  O   H1  H2  O   H1  H2  O   H1  H2  O   H1  H2  O   H1  H2  
O   H1  H2  O   H1  H2  O   H1  H2  O   H1  H2  O   H1  H2  O   H1  H2  O   H1  
H2  O   H1  H2  O   H1  H2  O   H1  H2  O   H1  H2  O   H1  H2  O   H1  H2  O   
H1  H2  O   H1  H2  O   H1  H2  O   H1  H2  O   H1  H2  O   H1  H2  O   H1  H2  
O   H1  H2  O   H1  H2  O   H1  H2  O   H1  H2  O   H1  H2  O   H1  H2  O   H1  
H2  O   H1  H2  O   H1  H2  O   H1  H2  O   H1  H2  O   H1  H2  O   H1  H2  O   
H1  H2  O   H1  H2  O   H1  H2  O   H1  H2  O   H1  H2  O   H1  H2  O   H1  H2  
O   H1  H2  O   H1  H2  O   H1  H2  O   H1  H2  O   H1  H2  O   H1  H2  O   H1  
H2  O   H1  H2  O   H1  H2  O   H1  H2  O   H1  H2  O   H1  H2  O   H1  H2  O   
H1  H2  O   H1  H2  O   H1  H2  O   H1  H2  O   H1  H2  O   H1  H2  O   H1  H2  
O   H1  H2  O   H1  H2  O   H1  H2  O   H1  H2  O   H1  H2  O   H1  H2  O   H1  
H2  O   H1  H2  O   H1  H2  O   H1  H2  O   H1  H2  O   H1  H2  O   H1  H2  
%FLAG CHARGE                                                                    
%FORMAT(5E16.8)                                                                 
  2.19830183E+00 -3.74703333E+00  1.08398996E+00  1.08398996E+00  1.08398996E+00
 -1.73476296E-02 -1.73476296E-02 -6.66498845E-01  1.34931029E+01 -9.11397446E+00
 -8.93295413E+00  3.77556945E+00 -2.87598916E+00 -1.47562363E+00 -6.56518491E+00
  3.55103427E+00  3.55103427E+00  3.55103427E+00 -6.56518491E+00  3.55103427E+00
  3.55103427E+00  3.55103427E+00  6.51953805E+00  2.91194176E+00  2.91194176E+00
  9.27241735E-01  9.27241735E-01 -4.77309460E+00  1.58313520E+00  1.58313520E+00
  1.58313520E+00  2.18753245E+00 -1.74205188E-02 -1.74205188E-02 -6.69797081E-01
  1.34271018E+01 -9.15907465E+00 -8.97716143E+00  3.75709204E+00 -2.89022078E+00
 -1.48293077E+00 -6.59767527E+00  3.53366842E+00  3.53366842E+00  3.53366842E+00
 -6.59767527E+00  3.53366842E+00  3.53366842E+00  3.53366842E+00  6.48764902E+00
  2.89769192E+00  2.89769192E+00  9.22704383E-01  9.22704383E-01 -4.79671070E+00
  1.57539072E+00  1.57539072E+00  1.57539072E+00  2.42626280E+00 -2.69799374E-01
 -2.69799374E-01 -5.52809915E-01  1.40275812E+01 -1.01883066E+01 -9.79399425E+00
  6.40253266E+00 -1.07384014E-01 -6.12921638E+00 -8.75854849E-01  9.29811080E-01
  9.29811080E-01  9.29811080E-01 -8.75854849E-01  9.29811080E-01  9.29811080E-01
  9.29811080E-01  8.12659913E-01  8.12659913E-01 -3.08321316E-02 -3.08321316E-02
 -4.81103342E+00  1.29170596E+00  1.29170596E+00  1.29170596E+00  2.56385939E+00
 -3.11983998E-01 -3.11983998E-01 -5.61556619E-01  1.41834183E+01 -1.02467820E+01
 -9.91156453E+00  6.40790824E+00 -1.78633207E-01 -6.09807447E+00 -9.07197206E-01
  9.35806216E-01  9.35806216E-01  9.35806216E-01 -9.07197206E-01  9.35806216E-01
  9.35806216E-01  9.35806216E-01  8.43091154E-01  8.43091154E-01 -2.68961148E-02
 -2.68961148E-02 -4.84310467E+00  1.29186996E+00  1.29186996E+00  1.29186996E+00
  2.18753245E+00 -1.74205188E-02 -1.74205188E-02 -6.69797081E-01  1.34271018E+01
 -9.15907465E+00 -8.97716143E+00  3.75709204E+00 -2.89022078E+00 -1.48293077E+00
 -6.59767527E+00  3.53366842E+00  3.53366842E+00  3.53366842E+00 -6.59767527E+00
  3.53366842E+00  3.53366842E+00  3.53366842E+00  6.48764902E+00  2.89769192E+00
  2.89769192E+00  9.22704383E-01  9.22704383E-01 -4.79671070E+00  1.57539072E+00
  1.57539072E+00  1.57539072E+00  2.20183695E+00 -2.62218897E-02 -2.62218897E-02
 -6.52212562E-01  1.34498796E+01 -9.17146581E+00 -8.97816365E+00  3.69181976E+00
 -2.86939269E+00 -1.41836917E+00 -6.59922417E+00  3.52894884E+00  3.52894884E+00
  3.52894884E+00 -6.59922417E+00  3.52894884E+00  3.52894884E+00  3.52894884E+00
  6.46188269E+00  2.89258968E+00  2.89258968E+00  9.38740007E-01  9.38740007E-01
 -4.79601825E+00  1.57238404E+00  1.57238404E+00  1.57238404E+00  2.42626280E+00
 -2.69799374E-01 -2.69799374E-01 -5.52809915E-01  1.40275812E+01 -1.01883066E+01
 -9.79399425E+00  6.40253266E+00 -1.07384014E-01 -6.12921638E+00 -8.75854849E-01
  9.29811080E-01  9.29811080E-01  9.29811080E-01 -8.75854849E-01  9.29811080E-01
  9.29811080E-01  9.29811080E-01  8.12659913E-01  8.12659913E-01 -3.08321316E-02
 -3.08321316E-02 -4.81103342E+00  1.29170596E+00  1.29170596E+00  1.29170596E+00
  2.56385939E+00 -3.11983998E-01 -3.11983998E-01 -5.61556619E-01  1.41834183E+01
 -1.02467820E+01 -9.91156453E+00  6.40790824E+00 -1.78633207E-01 -6.09807447E+00
 -9.07197206E-01  9.35806216E-01  9.35806216E-01  9.35806216E-01 -9.07197206E-01
  9.35806216E-01  9.35806216E-01  9.35806216E-01  8.43091154E-01  8.43091154E-01
 -2.68961148E-02 -2.68961148E-02 -4.84310467E+00  1.29186996E+00  1.29186996E+00
  1.29186996E+00  2.18753245E+00 -1.74205188E-02 -1.74205188E-02 -6.69797081E-01
  1.34271018E+01 -9.15907465E+00 -8.97716143E+00  3.75709204E+00 -2.89022078E+00
 -1.48293077E+00 -6.59767527E+00  3.53366842E+00  3.53366842E+00  3.53366842E+00
 -6.59767527E+00  3.53366842E+00  3.53366842E+00  3.53366842E+00  6.48764902E+00
  2.89769192E+00  2.89769192E+00  9.22704383E-01  9.22704383E-01 -4.79671070E+00
  1.57539072E+00  1.57539072E+00  1.57539072E+00  2.42626280E+00 -2.69799374E-01
 -2.69799374E-01 -5.52809915E-01  1.40275812E+01 -1.01883066E+01 -9.79399425E+00
  6.40253266E+00 -1.07384014E-01 -6.12921638E+00 -8.75854849E-01  9.29811080E-01
  9.29811080E-01  9.29811080E-01 -8.75854849E-01  9.29811080E-01  9.29811080E-01
  9.29811080E-01  8.12659913E-01  8.12659913E-01 -3.08321316E-02 -3.08321316E-02
 -4.81103342E+00  1.29170596E+00  1.29170596E+00  1.29170596E+00  2.42626280E+00
 -2.69799374E-01 -2.69799374E-01 -5.52809915E-01  1.40275812E+01 -1.01883066E+01
 -9.79399425E+00  6.40253266E+00 -1.07384014E-01 -6.12921638E+00 -8.75854849E-01
  9.29811080E-01  9.29811080E-01  9.29811080E-01 -8.75854849E-01  9.29811080E-01
  9.29811080E-01  9.29811080E-01  8.12659913E-01  8.12659913E-01 -3.08321316E-02
 -3.08321316E-02 -4.81103342E+00  1.29170596E+00  1.29170596E+00  1.29170596E+00
  2.18753245E+00 -1.74205188E-02 -1.74205188E-02 -6.69797081E-01  1.34271018E+01
 -9.15907465E+00 -8.97716143E+00  3.75709204E+00 -2.89022078E+00 -1.48293077E+00
 -6.59767527E+00  3.53366842E+00  3.53366842E+00  3.53366842E+00 -6.59767527E+00
  3.53366842E+00  3.53366842E+00  3.53366842E+00  6.48764902E+00  2.89769192E+00
  2.89769192E+00  9.22704383E-01  9.22704383E-01 -4.79671070E+00  1.57539072E+00
  1.57539072E+00  1.57539072E+00  2.18753245E+00 -1.74205188E-02 -1.74205188E-02
 -6.69797081E-01  1.34271018E+01 -9.15907465E+00 -8.97716143E+00  3.75709204E+00
 -2.89022078E+00 -1.48293077E+00 -6.59767527E+00  3.53366842E+00  3.53366842E+00
  3.53366842E+00 -6.59767527E+00  3.53366842E+00  3.53366842E+00  3.53366842E+00
  6.48764902E+00  2.89769192E+00  2.89769192E+00  9.22704383E-01  9.22704383E-01
 -4.79671070E+00  1.57539072E+00  1.57539072E+00  1.57539072E+00  2.18753245E+00
 -1.74205188E-02 -1.74205188E-02 -6.69797081E-01  1.34271018E+01 -9.15907465E+00
 -8.97716143E+00  3.75709204E+00 -2.89022078E+00 -1.48293077E+00 -6.59767527E+00
  3.53366842E+00  3.53366842E+00  3.53366842E+00 -6.59767527E+00  3.53366842E+00
  3.53366842E+00  3.53366842E+00  6.48764902E+00  2.89769192E+00  2.89769192E+00
  9.22704383E-01  9.22704383E-01 -4.79671070E+00  1.57539072E+00  1.57539072E+00
  1.57539072E+00  2.56385939E+00 -3.11983998E-01 -3.11983998E-01 -5.61556619E-01
  1.41834183E+01 -1.02467820E+01 -9.91156453E+00  6.40790824E+00 -1.78633207E-01
 -6.09807447E+00 -9.07197206E-01  9.35806216E-01  9.35806216E-01  9.35806216E-01
 -9.07197206E-01  9.35806216E-01  9.35806216E-01  9.35806216E-01  8.43091154E-01
  8.43091154E-01 -2.68961148E-02 -2.68961148E-02 -4.84310467E+00  1.29186996E+00
  1.29186996E+00  1.29186996E+00  2.56385939E+00 -3.11983998E-01 -3.11983998E-01
 -5.61556619E-01  1.41834183E+01 -1.02467820E+01 -9.91156453E+00  6.40790824E+00
 -1.78633207E-01 -6.09807447E+00 -9.07197206E-01  9.35806216E-01  9.35806216E-01
  9.35806216E-01 -9.07197206E-01  9.35806216E-01  9.35806216E-01  9.35806216E-01
  8.43091154E-01  8.43091154E-01 -2.68961148E-02 -2.68961148E-02 -4.84310467E+00
  1.29186996E+00  1.29186996E+00  1.29186996E+00  2.42626280E+00 -2.69799374E-01
 -2.69799374E-01 -5.52809915E-01  1.40275812E+01 -1.01883066E+01 -9.79399425E+00
  6.40253266E+00 -1.07384014E-01 -6.12921638E+00 -8.75854849E-01  9.29811080E-01
  9.29811080E-01  9.29811080E-01 -8.75854849E-01  9.29811080E-01  9.29811080E-01
  9.29811080E-01  8.12659913E-01  8.12659913E-01 -3.08321316E-02 -3.08321316E-02
 -4.81103342E+00  1.29170596E+00  1.29170596E+00  1.29170596E+00  2.56385939E+00
 -3.11983998E-01 -3.11983998E-01 -5.61556619E-01  1.41834183E+01 -1.02467820E+01
 -9.91156453E+00  6.40790824E+00 -1.78633207E-01 -6.09807447E+00 -9.07197206E-01
  9.35806216E-01  9.35806216E-01  9.35806216E-01 -9.07197206E-01  9.35806216E-01
  9.35806216E-01  9.35806216E-01  8.43091154E-01  8.43091154E-01 -2.68961148E-02
 -2.68961148E-02 -4.84310467E+00  1.29186996E+00  1.29186996E+00  1.29186996E+00
  2.56385939E+00 -3.11983998E-01 -3.11983998E-01 -5.61556619E-01  1.41834183E+01
 -1.02467820E+01 -9.91156453E+00  6.40790824E+00 -1.78633207E-01 -6.09807447E+00
 -9.07197206E-01  9.35806216E-01  9.35806216E-01  9.35806216E-01 -9.07197206E-01
  9.35806216E-01  9.35806216E-01  9.35806216E-01  8.43091154E-01  8.43091154E-01
 -2.68961148E-02 -2.68961148E-02 -4.84310467E+00  1.29186996E+00  1.29186996E+00
  1.29186996E+00  2.20183695E+00 -2.62218897E-02 -2.62218897E-02 -6.52212562E-01
  1.34498796E+01 -9.17146581E+00 -8.97816365E+00  3.69181976E+00 -2.86939269E+00
 -1.41836917E+00 -6.59922417E+00  3.52894884E+00  3.52894884E+00  3.52894884E+00
 -6.59922417E+00  3.52894884E+00  3.52894884E+00  3.52894884E+00  6.46188269E+00
  2.89258968E+00  2.89258968E+00  9.38740007E-01  9.38740007E-01 -4.79601825E+00
  1.57238404E+00  1.57238404E+00  1.57238404E+00  2.20183695E+00 -2.62218897E-02
 -2.62218897E-02 -6.52212562E-01  1.34498796E+01 -9.17146581E+00 -8.97816365E+00
  3.69181976E+00 -2.86939269E+00 -1.41836917E+00 -6.59922417E+00  3.52894884E+00
  3.52894884E+00  3.52894884E+00 -6.59922417E+00  3.52894884E+00  3.52894884E+00
  3.52894884E+00  6.46188269E+00  2.89258968E+00  2.89258968E+00  9.38740007E-01
  9.38740007E-01 -4.79601825E+00  1.57238404E+00  1.57238404E+00  1.57238404E+00
  2.42626280E+00 -2.69799374E-01 -2.69799374E-01 -5.52809915E-01  1.40275812E+01
 -1.01883066E+01 -9.79399425E+00  6.40253266E+00 -1.07384014E-01 -6.12921638E+00
 -8.75854849E-01  9.29811080E-01  9.29811080E-01  9.29811080E-01 -8.75854849E-01
  9.29811080E-01  9.29811080E-01  9.29811080E-01  8.12659913E-01  8.12659913E-01
 -3.08321316E-02 -3.08321316E-02 -4.81103342E+00  1.29170596E+00  1.29170596E+00
  1.29170596E+00  2.20183695E+00 -2.62218897E-02 -2.62218897E-02 -6.52212562E-01
  1.34498796E+01 -9.17146581E+00 -8.97816365E+00  3.69181976E+00 -2.86939269E+00
 -1.41836917E+00 -6.59922417E+00  3.52894884E+00  3.52894884E+00  3.52894884E+00
 -6.59922417E+00  3.52894884E+00  3.52894884E+00  3.52894884E+00  6.46188269E+00
  2.89258968E+00  2.89258968E+00  9.38740007E-01  9.38740007E-01 -4.79601825E+00
  1.57238404E+00  1.57238404E+00  1.57238404E+00  2.18753245E+00 -1.74205188E-02
 -1.74205188E-02 -6.69797081E-01  1.34271018E+01 -9.15907465E+00 -8.97716143E+00
  3.75709204E+00 -2.89022078E+00 -1.48293077E+00 -6.59767527E+00  3.53366842E+00
  3.53366842E+00  3.53366842E+00 -6.59767527E+00  3.53366842E+00  3.53366842E+00
  3.53366842E+00  6.48764902E+00  2.89769192E+00  2.89769192E+00  9.22704383E-01
  9.22704383E-01 -4.79671070E+00  1.57539072E+00  1.57539072E+00  1.57539072E+00
  2.56385939E+00 -3.11983998E-01 -3.11983998E-01 -5.61556619E-01  1.41834183E+01
 -1.02467820E+01 -9.91156453E+00  6.40790824E+00 -1.78633207E-01 -6.09807447E+00
 -9.07197206E-01  9.35806216E-01  9.35806216E-01  9.35806216E-01 -9.07197206E-01
  9.35806216E-01  9.35806216E-01  9.35806216E-01  8.43091154E-01  8.43091154E-01
 -2.68961148E-02 -2.68961148E-02 -4.84310467E+00  1.29186996E+00  1.29186996E+00
  1.29186996E+00  2.18753245E+00 -1.74205188E-02 -1.74205188E-02 -6.69797081E-01
  1.34271018E+01 -9.15907465E+00 -8.97716143E+00  3.75709204E+00 -2.89022078E+00
 -1.48293077E+00 -6.59767527E+00  3.53366842E+00  3.53366842E+00  3.53366842E+00
 -6.59767527E+00  3.53366842E+00  3.53366842E+00  3.53366842E+00  6.48764902E+00
  2.89769192E+00  2.89769192E+00  9.22704383E-01  9.22704383E-01 -4.79671070E+00
  1.57539072E+00  1.57539072E+00  1.57539072E+00  2.18753245E+00 -1.74205188E-02
 -1.74205188E-02 -6.69797081E-01  1.34271018E+01 -9.15907465E+00 -8.97716143E+00
  3.75709204E+00 -2.89022078E+00 -1.48293077E+00 -6.59767527E+00  3.53366842E+00
  3.53366842E+00  3.53366842E+00 -6.59767527E+00  3.53366842E+00  3.53366842E+00
  3.53366842E+00  6.48764902E+00  2.89769192E+00  2.89769192E+00  9.22704383E-01
  9.22704383E-01 -4.79671070E+00  1.57539072E+00  1.57539072E+00  1.57539072E+00
  2.18753245E+00 -1.74205188E-02 -1.74205188E-02 -6.69797081E-01  1.34271018E+01
 -9.15907465E+00 -8.97716143E+00  3.75709204E+00 -2.89022078E+00 -1.48293077E+00
 -6.59767527E+00  3.53366842E+00  3.53366842E+00  3.53366842E+00 -6.59767527E+00
  3.53366842E+00  3.53366842E+00  3.53366842E+00  6.48764902E+00  2.89769192E+00
  2.89769192E+00  9.22704383E-01  9.22704383E-01 -4.79671070E+00  1.57539072E+00
  1.57539072E+00  1.57539072E+00  2.42626280E+00 -2.69799374E-01 -2.69799374E-01
 -5.52809915E-01  1.40275812E+01 -1.01883066E+01 -9.79399425E+00  6.40253266E+00
 -1.07384014E-01 -6.12921638E+00 -8.75854849E-01  9.29811080E-01  9.29811080E-01
  9.29811080E-01 -8.75854849E-01  9.29811080E-01  9.29811080E-01  9.29811080E-01
  8.12659913E-01  8.12659913E-01 -3.08321316E-02 -3.08321316E-02 -4.81103342E+00
  1.29170596E+00  1.29170596E+00  1.29170596E+00  2.41399919E+00 -2.71129602E-01
 -2.71129602E-01 -5.55525038E-01  1.39566600E+01 -1.02384179E+01 -9.84217401E+00
  6.37015163E+00 -1.07912461E-01 -6.15937429E+00 -8.80173535E-01  9.25109726E-01
  9.25109726E-01  9.25109726E-01 -8.80173535E-01  9.25109726E-01  9.25109726E-01
  9.25109726E-01  8.08559896E-01  8.08559896E-01 -3.09779100E-02 -3.09779100E-02
 -4.83470419E+00  1.28518237E+00  1.28518237E+00  1.28518237E+00  3.38515667E-01
  2.47143588E+00 -4.48392492E+00  1.07921572E+00  1.07921572E+00  1.07921572E+00
 -2.64915797E-01 -2.64915797E-01 -5.42787650E-01  1.42887250E+01 -1.00038058E+01
 -9.61663660E+00  6.52172473E+00 -1.05434228E-01 -6.01822435E+00 -8.60001449E-01
  9.47122265E-01  9.47122265E-01  9.47122265E-01 -8.60001449E-01  9.47122265E-01
  9.47122265E-01  9.47122265E-01  8.27784422E-01  8.27784422E-01 -3.02672403E-02
 -3.02672403E-02 -4.72391261E+00  1.31575939E+00  1.31575939E+00  1.31575939E+00
  2.20183695E+00 -2.62218897E-02 -2.62218897E-02 -6.52212562E-01  1.34498796E+01
 -9.17146581E+00 -8.97816365E+00  3.69181976E+00 -2.86939269E+00 -1.41836917E+00
 -6.59922417E+00  3.52894884E+00  3.52894884E+00  3.52894884E+00 -6.59922417E+00
  3.52894884E+00  3.52894884E+00  3.52894884E+00  6.46188269E+00  2.89258968E+00
  2.89258968E+00  9.38740007E-01  9.38740007E-01 -4.79601825E+00  1.57238404E+00
  1.57238404E+00  1.57238404E+00  2.42626280E+00 -2.69799374E-01 -2.69799374E-01
 -5.52809915E-01  1.40275812E+01 -1.01883066E+01 -9.79399425E+00  6.40253266E+00
 -1.07384014E-01 -6.12921638E+00 -8.75854849E-01  9.29811080E-01  9.29811080E-01
  9.29811080E-01 -8.75854849E-01  9.29811080E-01  9.29811080E-01  9.29811080E-01
  8.12659913E-01  8.12659913E-01 -3.08321316E-02 -3.08321316E-02 -4.81103342E+00
  1.29170596E+00  1.29170596E+00  1.29170596E+00  2.42626280E+00 -2.69799374E-01
 -2.69799374E-01 -5.52809915E-01  1.40275812E+01 -1.01883066E+01 -9.79399425E+00
  6.40253266E+00 -1.07384014E-01 -6.12921638E+00 -8.75854849E-01  9.29811080E-01
  9.29811080E-01  9.29811080E-01 -8.75854849E-01  9.29811080E-01  9.29811080E-01
  9.29811080E-01  8.12659913E-01  8.12659913E-01 -3.08321316E-02 -3.08321316E-02
 -4.81103342E+00  1.29170596E+00  1.29170596E+00  1.29170596E+00  2.20183695E+00
 -2.62218897E-02 -2.62218897E-02 -6.52212562E-01  1.34498796E+01 -9.17146581E+00
 -8.97816365E+00  3.69181976E+00 -2.86939269E+00 -1.41836917E+00 -6.59922417E+00
  3.52894884E+00  3.52894884E+00  3.52894884E+00 -6.59922417E+00  3.52894884E+00
  3.52894884E+00  3.52894884E+00  6.46188269E+00  2.89258968E+00  2.89258968E+00
  9.38740007E-01  9.38740007E-01 -4.79601825E+00  1.57238404E+00  1.57238404E+00
  1.57238404E+00  2.18753245E+00 -1.74205188E-02 -1.74205188E-02 -6.69797081E-01
  1.34271018E+01 -9.15907465E+00 -8.97716143E+00  3.75709204E+00 -2.89022078E+00
 -1.48293077E+00 -6.59767527E+00  3.53366842E+00  3.53366842E+00  3.53366842E+00
 -6.59767527E+00  3.53366842E+00  3.53366842E+00  3.53366842E+00  6.48764902E+00
  2.89769192E+00  2.89769192E+00  9.22704383E-01  9.22704383E-01 -4.79671070E+00
  1.57539072E+00  1.57539072E+00  1.57539072E+00  2.18753245E+00 -1.74205188E-02
 -1.74205188E-02 -6.69797081E-01  1.34271018E+01 -9.15907465E+00 -8.97716143E+00
  3.75709204E+00 -2.89022078E+00 -1.48293077E+00 -6.59767527E+00  3.53366842E+00
  3.53366842E+00  3.53366842E+00 -6.59767527E+00  3.53366842E+00  3.53366842E+00
  3.53366842E+00  6.48764902E+00  2.89769192E+00  2.89769192E+00  9.22704383E-01
  9.22704383E-01 -4.79671070E+00  1.57539072E+00  1.57539072E+00  1.57539072E+00
  2.20183695E+00 -2.62218897E-02 -2.62218897E-02 -6.52212562E-01  1.34498796E+01
 -9.17146581E+00 -8.97816365E+00  3.69181976E+00 -2.86939269E+00 -1.41836917E+00
 -6.59922417E+00  3.52894884E+00  3.52894884E+00  3.52894884E+00 -6.59922417E+00
  3.52894884E+00  3.52894884E+00  3.52894884E+00  6.46188269E+00  2.89258968E+00
  2.89258968E+00  9.38740007E-01  9.38740007E-01 -4.79601825E+00  1.57238404E+00
  1.57238404E+00  1.57238404E+00  2.42626280E+00 -2.69799374E-01 -2.69799374E-01
 -5.52809915E-01  1.40275812E+01 -1.01883066E+01 -9.79399425E+00  6.40253266E+00
 -1.07384014E-01 -6.12921638E+00 -8.75854849E-01  9.29811080E-01  9.29811080E-01
  9.29811080E-01 -8.75854849E-01  9.29811080E-01  9.29811080E-01  9.29811080E-01
  8.12659913E-01  8.12659913E-01 -3.08321316E-02 -3.08321316E-02 -4.81103342E+00
  1.29170596E+00  1.29170596E+00  1.29170596E+00  2.56385939E+00 -3.11983998E-01
 -3.11983998E-01 -5.61556619E-01  1.41834183E+01 -1.02467820E+01 -9.91156453E+00
  6.40790824E+00 -1.78633207E-01 -6.09807447E+00 -9.07197206E-01  9.35806216E-01
  9.35806216E-01  9.35806216E-01 -9.07197206E-01  9.35806216E-01  9.35806216E-01
  9.35806216E-01  8.43091154E-01  8.43091154E-01 -2.68961148E-02 -2.68961148E-02
 -4.84310467E+00  1.29186996E+00  1.29186996E+00  1.29186996E+00  2.18753245E+00
 -1.74205188E-02 -1.74205188E-02 -6.69797081E-01  1.34271018E+01 -9.15907465E+00
 -8.97716143E+00  3.75709204E+00 -2.89022078E+00 -1.48293077E+00 -6.59767527E+00
  3.53366842E+00  3.53366842E+00  3.53366842E+00 -6.59767527E+00  3.53366842E+00
  3.53366842E+00  3.53366842E+00  6.48764902E+00  2.89769192E+00  2.89769192E+00
  9.22704383E-01  9.22704383E-01 -4.79671070E+00  1.57539072E+00  1.57539072E+00
  1.57539072E+00  2.56385939E+00 -3.11983998E-01 -3.11983998E-01 -5.61556619E-01
  1.41834183E+01 -1.02467820E+01 -9.91156453E+00  6.40790824E+00 -1.78633207E-01
 -6.09807447E+00 -9.07197206E-01  9.35806216E-01  9.35806216E-01  9.35806216E-01
 -9.07197206E-01  9.35806216E-01  9.35806216E-01  9.35806216E-01  8.43091154E-01
  8.43091154E-01 -2.68961148E-02 -2.68961148E-02 -4.84310467E+00  1.29186996E+00
  1.29186996E+00  1.29186996E+00  2.56385939E+00 -3.11983998E-01 -3.11983998E-01
 -5.61556619E-01  1.41834183E+01 -1.02467820E+01 -9.91156453E+00  6.40790824E+00
 -1.78633207E-01 -6.09807447E+00 -9.07197206E-01  9.35806216E-01  9.35806216E-01
  9.35806216E-01 -9.07197206E-01  9.35806216E-01  9.35806216E-01  9.35806216E-01
  8.43091154E-01  8.43091154E-01 -2.68961148E-02 -2.68961148E-02 -4.84310467E+00
  1.29186996E+00  1.29186996E+00  1.29186996E+00  2.20183695E+00 -2.62218897E-02
 -2.62218897E-02 -6.52212562E-01  1.34498796E+01 -9.17146581E+00 -8.97816365E+00
  3.69181976E+00 -2.86939269E+00 -1.41836917E+00 -6.59922417E+00  3.52894884E+00
  3.52894884E+00  3.52894884E+00 -6.59922417E+00  3.52894884E+00  3.52894884E+00
  3.52894884E+00  6.46188269E+00  2.89258968E+00  2.89258968E+00  9.38740007E-01
  9.38740007E-01 -4.79601825E+00  1.57238404E+00  1.57238404E+00  1.57238404E+00
  2.20183695E+00 -2.62218897E-02 -2.62218897E-02 -6.52212562E-01  1.34498796E+01
 -9.17146581E+00 -8.97816365E+00  3.69181976E+00 -2.86939269E+00 -1.41836917E+00
 -6.59922417E+00  3.52894884E+00  3.52894884E+00  3.52894884E+00 -6.59922417E+00
  3.52894884E+00  3.52894884E+00  3.52894884E+00  6.46188269E+00  2.89258968E+00
  2.89258968E+00  9.38740007E-01  9.38740007E-01 -4.79601825E+00  1.57238404E+00
  1.57238404E+00  1.57238404E+00  2.42626280E+00 -2.69799374E-01 -2.69799374E-01
 -5.52809915E-01  1.40275812E+01 -1.01883066E+01 -9.79399425E+00  6.40253266E+00
 -1.07384014E-01 -6.12921638E+00 -8.75854849E-01  9.29811080E-01  9.29811080E-01
  9.29811080E-01 -8.75854849E-01  9.29811080E-01  9.29811080E-01  9.29811080E-01
  8.12659913E-01  8.12659913E-01 -3.08321316E-02 -3.08321316E-02 -4.81103342E+00
  1.29170596E+00  1.29170596E+00  1.29170596E+00  2.56385939E+00 -3.11983998E-01
 -3.11983998E-01 -5.61556619E-01  1.41834183E+01 -1.02467820E+01 -9.91156453E+00
  6.40790824E+00 -1.78633207E-01 -6.09807447E+00 -9.07197206E-01  9.35806216E-01
  9.35806216E-01  9.35806216E-01 -9.07197206E-01  9.35806216E-01  9.35806216E-01
  9.35806216E-01  8.43091154E-01  8.43091154E-01 -2.68961148E-02 -2.68961148E-02
 -4.84310467E+00  1.29186996E+00  1.29186996E+00  1.29186996E+00  2.18753245E+00
 -1.74205188E-02 -1.74205188E-02 -6.69797081E-01  1.34271018E+01 -9.15907465E+00
 -8.97716143E+00  3.75709204E+00 -2.89022078E+00 -1.48293077E+00 -6.59767527E+00
  3.53366842E+00  3.53366842E+00  3.53366842E+00 -6.59767527E+00  3.53366842E+00
  3.53366842E+00  3.53366842E+00  6.48764902E+00  2.89769192E+00  2.89769192E+00
  9.22704383E-01  9.22704383E-01 -4.79671070E+00  1.57539072E+00  1.57539072E+00
  1.57539072E+00  2.20183695E+00 -2.62218897E-02 -2.62218897E-02 -6.52212562E-01
  1.34498796E+01 -9.17146581E+00 -8.97816365E+00  3.69181976E+00 -2.86939269E+00
 -1.41836917E+00 -6.59922417E+00  3.52894884E+00  3.52894884E+00  3.52894884E+00
 -6.59922417E+00  3.52894884E+00  3.52894884E+00  3.52894884E+00  6.46188269E+00
  2.89258968E+00  2.89258968E+00  9.38740007E-01  9.38740007E-01 -4.79601825E+00
  1.57238404E+00  1.57238404E+00  1.57238404E+00  2.42626280E+00 -2.69799374E-01
 -2.69799374E-01 -5.52809915E-01  1.40275812E+01 -1.01883066E+01 -9.79399425E+00
  6.40253266E+00 -1.07384014E-01 -6.12921638E+00 -8.75854849E-01  9.29811080E-01
  9.29811080E-01  9.29811080E-01 -8.75854849E-01  9.29811080E-01  9.29811080E-01
  9.29811080E-01  8.12659913E-01  8.12659913E-01 -3.08321316E-02 -3.08321316E-02
 -4.81103342E+00  1.29170596E+00  1.29170596E+00  1.29170596E+00  2.20183695E+00
 -2.62218897E-02 -2.62218897E-02 -6.52212562E-01  1.34498796E+01 -9.17146581E+00
 -8.97816365E+00  3.69181976E+00 -2.86939269E+00 -1.41836917E+00 -6.59922417E+00
  3.52894884E+00  3.52894884E+00  3.52894884E+00 -6.59922417E+00  3.52894884E+00
  3.52894884E+00  3.52894884E+00  6.46188269E+00  2.89258968E+00  2.89258968E+00
  9.38740007E-01  9.38740007E-01 -4.79601825E+00  1.57238404E+00  1.57238404E+00
  1.57238404E+00  2.18753245E+00 -1.74205188E-02 -1.74205188E-02 -6.69797081E-01
  1.34271018E+01 -9.15907465E+00 -8.97716143E+00  3.75709204E+00 -2.89022078E+00
 -1.48293077E+00 -6.59767527E+00  3.53366842E+00  3.53366842E+00  3.53366842E+00
 -6.59767527E+00  3.53366842E+00  3.53366842E+00  3.53366842E+00  6.48764902E+00
  2.89769192E+00  2.89769192E+00  9.22704383E-01  9.22704383E-01 -4.79671070E+00
  1.57539072E+00  1.57539072E+00  1.57539072E+00  2.42626280E+00 -2.69799374E-01
 -2.69799374E-01 -5.52809915E-01  1.40275812E+01 -1.01883066E+01 -9.79399425E+00
  6.40253266E+00 -1.07384014E-01 -6.12921638E+00 -8.75854849E-01  9.29811080E-01
  9.29811080E-01  9.29811080E-01 -8.75854849E-01  9.29811080E-01  9.29811080E-01
  9.29811080E-01  8.12659913E-01  8.12659913E-01 -3.08321316E-02 -3.08321316E-02
 -4.81103342E+00  1.29170596E+00  1.29170596E+00  1.29170596E+00  2.42626280E+00
 -2.69799374E-01 -2.69799374E-01 -5.52809915E-01  1.40275812E+01 -1.01883066E+01
 -9.79399425E+00  6.40253266E+00 -1.07384014E-01 -6.12921638E+00 -8.75854849E-01
  9.29811080E-01  9.29811080E-01  9.29811080E-01 -8.75854849E-01  9.29811080E-01
  9.29811080E-01  9.29811080E-01  8.12659913E-01  8.12659913E-01 -3.08321316E-02
 -3.08321316E-02 -4.81103342E+00  1.29170596E+00  1.29170596E+00  1.29170596E+00
  2.42626280E+00 -2.69799374E-01 -2.69799374E-01 -5.52809915E-01  1.40275812E+01
 -1.01883066E+01 -9.79399425E+00  6.40253266E+00 -1.07384014E-01 -6.12921638E+00
 -8.75854849E-01  9.29811080E-01  9.29811080E-01  9.29811080E-01 -8.75854849E-01
  9.29811080E-01  9.29811080E-01  9.29811080E-01  8.12659913E-01  8.12659913E-01
 -3.08321316E-02 -3.08321316E-02 -4.81103342E+00  1.29170596E+00  1.29170596E+00
  1.29170596E+00  2.42626280E+00 -2.69799374E-01 -2.69799374E-01 -5.52809915E-01
  1.40275812E+01 -1.01883066E+01 -9.79399425E+00  6.40253266E+00 -1.07384014E-01
 -6.12921638E+00 -8.75854849E-01  9.29811080E-01  9.29811080E-01  9.29811080E-01
 -8.75854849E-01  9.29811080E-01  9.29811080E-01  9.29811080E-01  8.12659913E-01
  8.12659913E-01 -3.08321316E-02 -3.08321316E-02 -4.81103342E+00  1.29170596E+00
  1.29170596E+00  1.29170596E+00  2.20183695E+00 -2.62218897E-02 -2.62218897E-02
 -6.52212562E-01  1.34498796E+01 -9.17146581E+00 -8.97816365E+00  3.69181976E+00
 -2.86939269E+00 -1.41836917E+00 -6.59922417E+00  3.52894884E+00  3.52894884E+00
  3.52894884E+00 -6.59922417E+00  3.52894884E+00  3.52894884E+00  3.52894884E+00
  6.46188269E+00  2.89258968E+00  2.89258968E+00  9.38740007E-01  9.38740007E-01
 -4.79601825E+00  1.57238404E+00  1.57238404E+00  1.57238404E+00  2.42626280E+00
 -2.69799374E-01 -2.69799374E-01 -5.52809915E-01  1.40275812E+01 -1.01883066E+01
 -9.79399425E+00  6.40253266E+00 -1.07384014E-01 -6.12921638E+00 -8.75854849E-01
  9.29811080E-01  9.29811080E-01  9.29811080E-01 -8.75854849E-01  9.29811080E-01
  9.29811080E-01  9.29811080E-01  8.12659913E-01  8.12659913E-01 -3.08321316E-02
 -3.08321316E-02 -4.81103342E+00  1.29170596E+00  1.29170596E+00  1.29170596E+00
  2.20183695E+00 -2.62218897E-02 -2.62218897E-02 -6.52212562E-01  1.34498796E+01
 -9.17146581E+00 -8.97816365E+00  3.69181976E+00 -2.86939269E+00 -1.41836917E+00
 -6.59922417E+00  3.52894884E+00  3.52894884E+00  3.52894884E+00 -6.59922417E+00
  3.52894884E+00  3.52894884E+00  3.52894884E+00  6.46188269E+00  2.89258968E+00
  2.89258968E+00  9.38740007E-01  9.38740007E-01 -4.79601825E+00  1.57238404E+00
  1.57238404E+00  1.57238404E+00  2.17424839E+00 -1.75298526E-02 -1.75298526E-02
 -6.73860654E-01  1.33455023E+01 -9.21481666E+00 -9.03179188E+00  3.73425949E+00
 -2.90780530E+00 -1.49196903E+00 -6.63783722E+00  3.51220255E+00  3.51220255E+00
  3.51220255E+00 -6.63783722E+00  3.51220255E+00  3.51220255E+00  3.51220255E+00
  6.44821597E+00  2.88008918E+00  2.88008918E+00  9.17110137E-01  9.17110137E-01
 -4.82592104E+00  1.56580579E+00  1.56580579E+00  1.56580579E+00  6.11977723E-01
  2.19830183E+00 -3.74703333E+00  1.08398996E+00  1.08398996E+00  1.08398996E+00
 -1.73476296E-02 -1.73476296E-02 -6.66498845E-01  1.34931029E+01 -9.11397446E+00
 -8.93295413E+00  3.77556945E+00 -2.87598916E+00 -1.47562363E+00 -6.56518491E+00
  3.55103427E+00  3.55103427E+00  3.55103427E+00 -6.56518491E+00  3.55103427E+00
  3.55103427E+00  3.55103427E+00  6.51953805E+00  2.91194176E+00  2.91194176E+00
  9.27241735E-01  9.27241735E-01 -4.77309460E+00  1.58313520E+00  1.58313520E+00
  1.58313520E+00  2.42626280E+00 -2.69799374E-01 -2.69799374E-01 -5.52809915E-01
  1.40275812E+01 -1.01883066E+01 -9.79399425E+00  6.40253266E+00 -1.07384014E-01
 -6.12921638E+00 -8.75854849E-01  9.29811080E-01  9.29811080E-01  9.29811080E-01
 -8.75854849E-01  9.29811080E-01  9.29811080E-01  9.29811080E-01  8.12659913E-01
  8.12659913E-01 -3.08321316E-02 -3.08321316E-02 -4.81103342E+00  1.29170596E+00
  1.29170596E+00  1.29170596E+00  2.42626280E+00 -2.69799374E-01 -2.69799374E-01
 -5.52809915E-01  1.40275812E+01 -1.01883066E+01 -9.79399425E+00  6.40253266E+00
 -1.07384014E-01 -6.12921638E+00 -8.75854849E-01  9.29811080E-01  9.29811080E-01
  9.29811080E-01 -8.75854849E-01  9.29811080E-01  9.29811080E-01  9.29811080E-01
  8.12659913E-01  8.12659913E-01 -3.08321316E-02 -3.08321316E-02 -4.81103342E+00
  1.29170596E+00  1.29170596E+00  1.29170596E+00  2.20183695E+00 -2.62218897E-02
 -2.62218897E-02 -6.52212562E-01  1.34498796E+01 -9.17146581E+00 -8.97816365E+00
  3.69181976E+00 -2.86939269E+00 -1.41836917E+00 -6.59922417E+00  3.52894884E+00
  3.52894884E+00  3.52894884E+00 -6.59922417E+00  3.52894884E+00  3.52894884E+00
  3.52894884E+00  6.46188269E+00  2.89258968E+00  2.89258968E+00  9.38740007E-01
  9.38740007E-01 -4.79601825E+00  1.57238404E+00  1.57238404E+00  1.57238404E+00
  2.18753245E+00 -1.74205188E-02 -1.74205188E-02 -6.69797081E-01  1.34271018E+01
 -9.15907465E+00 -8.97716143E+00  3.75709204E+00 -2.89022078E+00 -1.48293077E+00
 -6.59767527E+00  3.53366842E+00  3.53366842E+00  3.53366842E+00 -6.59767527E+00
  3.53366842E+00  3.53366842E+00  3.53366842E+00  6.48764902E+00  2.89769192E+00
  2.89769192E+00  9.22704383E-01  9.22704383E-01 -4.79671070E+00  1.57539072E+00
  1.57539072E+00  1.57539072E+00  2.56385939E+00 -3.11983998E-01 -3.11983998E-01
 -5.61556619E-01  1.41834183E+01 -1.02467820E+01 -9.91156453E+00  6.40790824E+00
 -1.78633207E-01 -6.09807447E+00 -9.07197206E-01  9.35806216E-01  9.35806216E-01
  9.35806216E-01 -9.07197206E-01  9.35806216E-01  9.35806216E-01  9.35806216E-01
  8.43091154E-01  8.43091154E-01 -2.68961148E-02 -2.68961148E-02 -4.84310467E+00
  1.29186996E+00  1.29186996E+00  1.29186996E+00  2.20183695E+00 -2.62218897E-02
 -2.62218897E-02 -6.52212562E-01  1.34498796E+01 -9.17146581E+00 -8.97816365E+00
  3.69181976E+00 -2.86939269E+00 -1.41836917E+00 -6.59922417E+00  3.52894884E+00
  3.52894884E+00  3.52894884E+00 -6.59922417E+00  3.52894884E+00  3.52894884E+00
  3.52894884E+00  6.46188269E+00  2.89258968E+00  2.89258968E+00  9.38740007E-01
  9.38740007E-01 -4.79601825E+00  1.57238404E+00  1.57238404E+00  1.57238404E+00
  2.42626280E+00 -2.69799374E-01 -2.69799374E-01 -5.52809915E-01  1.40275812E+01
 -1.01883066E+01 -9.79399425E+00  6.40253266E+00 -1.07384014E-01 -6.12921638E+00
 -8.75854849E-01  9.29811080E-01  9.29811080E-01  9.29811080E-01 -8.75854849E-01
  9.29811080E-01  9.29811080E-01  9.29811080E-01  8.12659913E-01  8.12659913E-01
 -3.08321316E-02 -3.08321316E-02 -4.81103342E+00  1.29170596E+00  1.29170596E+00
  1.29170596E+00  2.18753245E+00 -1.74205188E-02 -1.74205188E-02 -6.69797081E-01
  1.34271018E+01 -9.15907465E+00 -8.97716143E+00  3.75709204E+00 -2.89022078E+00
 -1.48293077E+00 -6.59767527E+00  3.53366842E+00  3.53366842E+00  3.53366842E+00
 -6.59767527E+00  3.53366842E+00  3.53366842E+00  3.53366842E+00  6.48764902E+00
  2.89769192E+00  2.89769192E+00  9.22704383E-01  9.22704383E-01 -4.79671070E+00
  1.57539072E+00  1.57539072E+00  1.57539072E+00  2.18753245E+00 -1.74205188E-02
 -1.74205188E-02 -6.69797081E-01  1.34271018E+01 -9.15907465E+00 -8.97716143E+00
  3.75709204E+00 -2.89022078E+00 -1.48293077E+00 -6.59767527E+00  3.53366842E+00
  3.53366842E+00  3.53366842E+00 -6.59767527E+00  3.53366842E+00  3.53366842E+00
  3.53366842E+00  6.48764902E+00  2.89769192E+00  2.89769192E+00  9.22704383E-01
  9.22704383E-01 -4.79671070E+00  1.57539072E+00  1.57539072E+00  1.57539072E+00
  2.42626280E+00 -2.69799374E-01 -2.69799374E-01 -5.52809915E-01  1.40275812E+01
 -1.01883066E+01 -9.79399425E+00  6.40253266E+00 -1.07384014E-01 -6.12921638E+00
 -8.75854849E-01  9.29811080E-01  9.29811080E-01  9.29811080E-01 -8.75854849E-01
  9.29811080E-01  9.29811080E-01  9.29811080E-01  8.12659913E-01  8.12659913E-01
 -3.08321316E-02 -3.08321316E-02 -4.81103342E+00  1.29170596E+00  1.29170596E+00
  1.29170596E+00  2.42626280E+00 -2.69799374E-01 -2.69799374E-01 -5.52809915E-01
  1.40275812E+01 -1.01883066E+01 -9.79399425E+00  6.40253266E+00 -1.07384014E-01
 -6.12921638E+00 -8.75854849E-01  9.29811080E-01  9.29811080E-01  9.29811080E-01
 -8.75854849E-01  9.29811080E-01  9.29811080E-01  9.29811080E-01  8.12659913E-01
  8.12659913E-01 -3.08321316E-02 -3.08321316E-02 -4.81103342E+00  1.29170596E+00
  1.29170596E+00  1.29170596E+00  2.18753245E+00 -1.74205188E-02 -1.74205188E-02
 -6.69797081E-01  1.34271018E+01 -9.15907465E+00 -8.97716143E+00  3.75709204E+00
 -2.89022078E+00 -1.48293077E+00 -6.59767527E+00  3.53366842E+00  3.53366842E+00
  3.53366842E+00 -6.59767527E+00  3.53366842E+00  3.53366842E+00  3.53366842E+00
  6.48764902E+00  2.89769192E+00  2.89769192E+00  9.22704383E-01  9.22704383E-01
 -4.79671070E+00  1.57539072E+00  1.57539072E+00  1.57539072E+00  2.18753245E+00
 -1.74205188E-02 -1.74205188E-02 -6.69797081E-01  1.34271018E+01 -9.15907465E+00
 -8.97716143E+00  3.75709204E+00 -2.89022078E+00 -1.48293077E+00 -6.59767527E+00
  3.53366842E+00  3.53366842E+00  3.53366842E+00 -6.59767527E+00  3.53366842E+00
  3.53366842E+00  3.53366842E+00  6.48764902E+00  2.89769192E+00  2.89769192E+00
  9.22704383E-01  9.22704383E-01 -4.79671070E+00  1.57539072E+00  1.57539072E+00
  1.57539072E+00  2.18753245E+00 -1.74205188E-02 -1.74205188E-02 -6.69797081E-01
  1.34271018E+01 -9.15907465E+00 -8.97716143E+00  3.75709204E+00 -2.89022078E+00
 -1.48293077E+00 -6.59767527E+00  3.53366842E+00  3.53366842E+00  3.53366842E+00
 -6.59767527E+00  3.53366842E+00  3.53366842E+00  3.53366842E+00  6.48764902E+00
  2.89769192E+00  2.89769192E+00  9.22704383E-01  9.22704383E-01 -4.79671070E+00
  1.57539072E+00  1.57539072E+00  1.57539072E+00  2.18753245E+00 -1.74205188E-02
 -1.74205188E-02 -6.69797081E-01  1.34271018E+01 -9.15907465E+00 -8.97716143E+00
  3.75709204E+00 -2.89022078E+00 -1.48293077E+00 -6.59767527E+00  3.53366842E+00
  3.53366842E+00  3.53366842E+00 -6.59767527E+00  3.53366842E+00  3.53366842E+00
  3.53366842E+00  6.48764902E+00  2.89769192E+00  2.89769192E+00  9.22704383E-01
  9.22704383E-01 -4.79671070E+00  1.57539072E+00  1.57539072E+00  1.57539072E+00
  2.42626280E+00 -2.69799374E-01 -2.69799374E-01 -5.52809915E-01  1.40275812E+01
 -1.01883066E+01 -9.79399425E+00  6.40253266E+00 -1.07384014E-01 -6.12921638E+00
 -8.75854849E-01  9.29811080E-01  9.29811080E-01  9.29811080E-01 -8.75854849E-01
  9.29811080E-01  9.29811080E-01  9.29811080E-01  8.12659913E-01  8.12659913E-01
 -3.08321316E-02 -3.08321316E-02 -4.81103342E+00  1.29170596E+00  1.29170596E+00
  1.29170596E+00  2.42626280E+00 -2.69799374E-01 -2.69799374E-01 -5.52809915E-01
  1.40275812E+01 -1.01883066E+01 -9.79399425E+00  6.40253266E+00 -1.07384014E-01
 -6.12921638E+00 -8.75854849E-01  9.29811080E-01  9.29811080E-01  9.29811080E-01
 -8.75854849E-01  9.29811080E-01  9.29811080E-01  9.29811080E-01  8.12659913E-01
  8.12659913E-01 -3.08321316E-02 -3.08321316E-02 -4.81103342E+00  1.29170596E+00
  1.29170596E+00  1.29170596E+00  2.42626280E+00 -2.69799374E-01 -2.69799374E-01
 -5.52809915E-01  1.40275812E+01 -1.01883066E+01 -9.79399425E+00  6.40253266E+00
 -1.07384014E-01 -6.12921638E+00 -8.75854849E-01  9.29811080E-01  9.29811080E-01
  9.29811080E-01 -8.75854849E-01  9.29811080E-01  9.29811080E-01  9.29811080E-01
  8.12659913E-01  8.12659913E-01 -3.08321316E-02 -3.08321316E-02 -4.81103342E+00
  1.29170596E+00  1.29170596E+00  1.29170596E+00  2.56385939E+00 -3.11983998E-01
 -3.11983998E-01 -5.61556619E-01  1.41834183E+01 -1.02467820E+01 -9.91156453E+00
  6.40790824E+00 -1.78633207E-01 -6.09807447E+00 -9.07197206E-01  9.35806216E-01
  9.35806216E-01  9.35806216E-01 -9.07197206E-01  9.35806216E-01  9.35806216E-01
  9.35806216E-01  8.43091154E-01  8.43091154E-01 -2.68961148E-02 -2.68961148E-02
 -4.84310467E+00  1.29186996E+00  1.29186996E+00  1.29186996E+00  2.20183695E+00
 -2.62218897E-02 -2.62218897E-02 -6.52212562E-01  1.34498796E+01 -9.17146581E+00
 -8.97816365E+00  3.69181976E+00 -2.86939269E+00 -1.41836917E+00 -6.59922417E+00
  3.52894884E+00  3.52894884E+00  3.52894884E+00 -6.59922417E+00  3.52894884E+00
  3.52894884E+00  3.52894884E+00  6.46188269E+00  2.89258968E+00  2.89258968E+00
  9.38740007E-01  9.38740007E-01 -4.79601825E+00  1.57238404E+00  1.57238404E+00
  1.57238404E+00  2.42626280E+00 -2.69799374E-01 -2.69799374E-01 -5.52809915E-01
  1.40275812E+01 -1.01883066E+01 -9.79399425E+00  6.40253266E+00 -1.07384014E-01
 -6.12921638E+00 -8.75854849E-01  9.29811080E-01  9.29811080E-01  9.29811080E-01
 -8.75854849E-01  9.29811080E-01  9.29811080E-01  9.29811080E-01  8.12659913E-01
  8.12659913E-01 -3.08321316E-02 -3.08321316E-02 -4.81103342E+00  1.29170596E+00
  1.29170596E+00  1.29170596E+00  2.20183695E+00 -2.62218897E-02 -2.62218897E-02
 -6.52212562E-01  1.34498796E+01 -9.17146581E+00 -8.97816365E+00  3.69181976E+00
 -2.86939269E+00 -1.41836917E+00 -6.59922417E+00  3.52894884E+00  3.52894884E+00
  3.52894884E+00 -6.59922417E+00  3.52894884E+00  3.52894884E+00  3.52894884E+00
  6.46188269E+00  2.89258968E+00  2.89258968E+00  9.38740007E-01  9.38740007E-01
 -4.79601825E+00  1.57238404E+00  1.57238404E+00  1.57238404E+00  2.18753245E+00
 -1.74205188E-02 -1.74205188E-02 -6.69797081E-01  1.34271018E+01 -9.15907465E+00
 -8.97716143E+00  3.75709204E+00 -2.89022078E+00 -1.48293077E+00 -6.59767527E+00
  3.53366842E+00  3.53366842E+00  3.53366842E+00 -6.59767527E+00  3.53366842E+00
  3.53366842E+00  3.53366842E+00  6.48764902E+00  2.89769192E+00  2.89769192E+00
  9.22704383E-01  9.22704383E-01 -4.79671070E+00  1.57539072E+00  1.57539072E+00
  1.57539072E+00  2.42626280E+00 -2.69799374E-01 -2.69799374E-01 -5.52809915E-01
  1.40275812E+01 -1.01883066E+01 -9.79399425E+00  6.40253266E+00 -1.07384014E-01
 -6.12921638E+00 -8.75854849E-01  9.29811080E-01  9.29811080E-01  9.29811080E-01
 -8.75854849E-01  9.29811080E-01  9.29811080E-01  9.29811080E-01  8.12659913E-01
  8.12659913E-01 -3.08321316E-02 -3.08321316E-02 -4.81103342E+00  1.29170596E+00
  1.29170596E+00  1.29170596E+00  2.42626280E+00 -2.69799374E-01 -2.69799374E-01
 -5.52809915E-01  1.40275812E+01 -1.01883066E+01 -9.79399425E+00  6.40253266E+00
 -1.07384014E-01 -6.12921638E+00 -8.75854849E-01  9.29811080E-01  9.29811080E-01
  9.29811080E-01 -8.75854849E-01  9.29811080E-01  9.29811080E-01  9.29811080E-01
  8.12659913E-01  8.12659913E-01 -3.08321316E-02 -3.08321316E-02 -4.81103342E+00
  1.29170596E+00  1.29170596E+00  1.29170596E+00  2.20183695E+00 -2.62218897E-02
 -2.62218897E-02 -6.52212562E-01  1.34498796E+01 -9.17146581E+00 -8.97816365E+00
  3.69181976E+00 -2.86939269E+00 -1.41836917E+00 -6.59922417E+00  3.52894884E+00
  3.52894884E+00  3.52894884E+00 -6.59922417E+00  3.52894884E+00  3.52894884E+00
  3.52894884E+00  6.46188269E+00  2.89258968E+00  2.89258968E+00  9.38740007E-01
  9.38740007E-01 -4.79601825E+00  1.57238404E+00  1.57238404E+00  1.57238404E+00
  2.42626280E+00 -2.69799374E-01 -2.69799374E-01 -5.52809915E-01  1.40275812E+01
 -1.01883066E+01 -9.79399425E+00  6.40253266E+00 -1.07384014E-01 -6.12921638E+00
 -8.75854849E-01  9.29811080E-01  9.29811080E-01  9.29811080E-01 -8.75854849E-01
  9.29811080E-01  9.29811080E-01  9.29811080E-01  8.12659913E-01  8.12659913E-01
 -3.08321316E-02 -3.08321316E-02 -4.81103342E+00  1.29170596E+00  1.29170596E+00
  1.29170596E+00  2.56385939E+00 -3.11983998E-01 -3.11983998E-01 -5.61556619E-01
  1.41834183E+01 -1.02467820E+01 -9.91156453E+00  6.40790824E+00 -1.78633207E-01
 -6.09807447E+00 -9.07197206E-01  9.35806216E-01  9.35806216E-01  9.35806216E-01
 -9.07197206E-01  9.35806216E-01  9.35806216E-01  9.35806216E-01  8.43091154E-01
  8.43091154E-01 -2.68961148E-02 -2.68961148E-02 -4.84310467E+00  1.29186996E+00
  1.29186996E+00  1.29186996E+00  2.18869868E+00 -2.63858904E-02 -2.63858904E-02
 -6.56112134E-01  1.33695375E+01 -9.22633316E+00 -9.03188300E+00  3.66977077E+00
 -2.88655810E+00 -1.42686076E+00 -6.63871189E+00  3.50786564E+00  3.50786564E+00
  3.50786564E+00 -6.63871189E+00  3.50786564E+00  3.50786564E+00  3.50786564E+00
  6.42326964E+00  2.87529672E+00  2.87529672E+00  9.33127538E-01  9.33127538E-01
 -4.82471837E+00  1.56298134E+00  1.56298134E+00  1.56298134E+00  6.00716342E-01
  2.21264278E+00 -3.71330385E+00  1.07345747E+00  1.07345747E+00  1.07345747E+00
 -2.60943336E-02 -2.60943336E-02 -6.49023659E-01  1.35158079E+01 -9.12645673E+00
 -8.93408391E+00  3.70991450E+00 -2.85530685E+00 -1.41140825E+00 -6.56684314E+00
  3.54624180E+00  3.54624180E+00  3.54624180E+00 -6.56684314E+00  3.54624180E+00
  3.54624180E+00  3.54624180E+00  6.49355305E+00  2.90676663E+00  2.90676663E+00
  9.43332026E-01  9.43332026E-01 -4.77247504E+00  1.58009208E+00  1.58009208E+00
  1.58009208E+00  2.42626280E+00 -2.69799374E-01 -2.69799374E-01 -5.52809915E-01
  1.40275812E+01 -1.01883066E+01 -9.79399425E+00  6.40253266E+00 -1.07384014E-01
 -6.12921638E+00 -8.75854849E-01  9.29811080E-01  9.29811080E-01  9.29811080E-01
 -8.75854849E-01  9.29811080E-01  9.29811080E-01  9.29811080E-01  8.12659913E-01
  8.12659913E-01 -3.08321316E-02 -3.08321316E-02 -4.81103342E+00  1.29170596E+00
  1.29170596E+00  1.29170596E+00  2.42626280E+00 -2.69799374E-01 -2.69799374E-01
 -5.52809915E-01  1.40275812E+01 -1.01883066E+01 -9.79399425E+00  6.40253266E+00
 -1.07384014E-01 -6.12921638E+00 -8.75854849E-01  9.29811080E-01  9.29811080E-01
  9.29811080E-01 -8.75854849E-01  9.29811080E-01  9.29811080E-01  9.29811080E-01
  8.12659913E-01  8.12659913E-01 -3.08321316E-02 -3.08321316E-02 -4.81103342E+00
  1.29170596E+00  1.29170596E+00  1.29170596E+00  2.56385939E+00 -3.11983998E-01
 -3.11983998E-01 -5.61556619E-01  1.41834183E+01 -1.02467820E+01 -9.91156453E+00
  6.40790824E+00 -1.78633207E-01 -6.09807447E+00 -9.07197206E-01  9.35806216E-01
  9.35806216E-01  9.35806216E-01 -9.07197206E-01  9.35806216E-01  9.35806216E-01
  9.35806216E-01  8.43091154E-01  8.43091154E-01 -2.68961148E-02 -2.68961148E-02
 -4.84310467E+00  1.29186996E+00  1.29186996E+00  1.29186996E+00  2.56385939E+00
 -3.11983998E-01 -3.11983998E-01 -5.61556619E-01  1.41834183E+01 -1.02467820E+01
 -9.91156453E+00  6.40790824E+00 -1.78633207E-01 -6.09807447E+00 -9.07197206E-01
  9.35806216E-01  9.35806216E-01  9.35806216E-01 -9.07197206E-01  9.35806216E-01
  9.35806216E-01  9.35806216E-01  8.43091154E-01  8.43091154E-01 -2.68961148E-02
 -2.68961148E-02 -4.84310467E+00  1.29186996E+00  1.29186996E+00  1.29186996E+00
  2.18753245E+00 -1.74205188E-02 -1.74205188E-02 -6.69797081E-01  1.34271018E+01
 -9.15907465E+00 -8.97716143E+00  3.75709204E+00 -2.89022078E+00 -1.48293077E+00
 -6.59767527E+00  3.53366842E+00  3.53366842E+00  3.53366842E+00 -6.59767527E+00
  3.53366842E+00  3.53366842E+00  3.53366842E+00  6.48764902E+00  2.89769192E+00
  2.89769192E+00  9.22704383E-01  9.22704383E-01 -4.79671070E+00  1.57539072E+00
  1.57539072E+00  1.57539072E+00  2.56385939E+00 -3.11983998E-01 -3.11983998E-01
 -5.61556619E-01  1.41834183E+01 -1.02467820E+01 -9.91156453E+00  6.40790824E+00
 -1.78633207E-01 -6.09807447E+00 -9.07197206E-01  9.35806216E-01  9.35806216E-01
  9.35806216E-01 -9.07197206E-01  9.35806216E-01  9.35806216E-01  9.35806216E-01
  8.43091154E-01  8.43091154E-01 -2.68961148E-02 -2.68961148E-02 -4.84310467E+00
  1.29186996E+00  1.29186996E+00  1.29186996E+00  2.20183695E+00 -2.62218897E-02
 -2.62218897E-02 -6.52212562E-01  1.34498796E+01 -9.17146581E+00 -8.97816365E+00
  3.69181976E+00 -2.86939269E+00 -1.41836917E+00 -6.59922417E+00  3.52894884E+00
  3.52894884E+00  3.52894884E+00 -6.59922417E+00  3.52894884E+00  3.52894884E+00
  3.52894884E+00  6.46188269E+00  2.89258968E+00  2.89258968E+00  9.38740007E-01
  9.38740007E-01 -4.79601825E+00  1.57238404E+00  1.57238404E+00  1.57238404E+00
  2.18753245E+00 -1.74205188E-02 -1.74205188E-02 -6.69797081E-01  1.34271018E+01
 -9.15907465E+00 -8.97716143E+00  3.75709204E+00 -2.89022078E+00 -1.48293077E+00
 -6.59767527E+00  3.53366842E+00  3.53366842E+00  3.53366842E+00 -6.59767527E+00
  3.53366842E+00  3.53366842E+00  3.53366842E+00  6.48764902E+00  2.89769192E+00
  2.89769192E+00  9.22704383E-01  9.22704383E-01 -4.79671070E+00  1.57539072E+00
  1.57539072E+00  1.57539072E+00  2.20183695E+00 -2.62218897E-02 -2.62218897E-02
 -6.52212562E-01  1.34498796E+01 -9.17146581E+00 -8.97816365E+00  3.69181976E+00
 -2.86939269E+00 -1.41836917E+00 -6.59922417E+00  3.52894884E+00  3.52894884E+00
  3.52894884E+00 -6.59922417E+00  3.52894884E+00  3.52894884E+00  3.52894884E+00
  6.46188269E+00  2.89258968E+00  2.89258968E+00  9.38740007E-01  9.38740007E-01
 -4.79601825E+00  1.57238404E+00  1.57238404E+00  1.57238404E+00  2.56385939E+00
 -3.11983998E-01 -3.11983998E-01 -5.61556619E-01  1.41834183E+01 -1.02467820E+01
 -9.91156453E+00  6.40790824E+00 -1.78633207E-01 -6.09807447E+00 -9.07197206E-01
  9.35806216E-01  9.35806216E-01  9.35806216E-01 -9.07197206E-01  9.35806216E-01
  9.35806216E-01  9.35806216E-01  8.43091154E-01  8.43091154E-01 -2.68961148E-02
 -2.68961148E-02 -4.84310467E+00  1.29186996E+00  1.29186996E+00  1.29186996E+00
  2.18753245E+00 -1.74205188E-02 -1.74205188E-02 -6.69797081E-01  1.34271018E+01
 -9.15907465E+00 -8.97716143E+00  3.75709204E+00 -2.89022078E+00 -1.48293077E+00
 -6.59767527E+00  3.53366842E+00  3.53366842E+00  3.53366842E+00 -6.59767527E+00
  3.53366842E+00  3.53366842E+00  3.53366842E+00  6.48764902E+00  2.89769192E+00
  2.89769192E+00  9.22704383E-01  9.22704383E-01 -4.79671070E+00  1.57539072E+00
  1.57539072E+00  1.57539072E+00  2.56385939E+00 -3.11983998E-01 -3.11983998E-01
 -5.61556619E-01  1.41834183E+01 -1.02467820E+01 -9.91156453E+00  6.40790824E+00
 -1.78633207E-01 -6.09807447E+00 -9.07197206E-01  9.35806216E-01  9.35806216E-01
  9.35806216E-01 -9.07197206E-01  9.35806216E-01  9.35806216E-01  9.35806216E-01
  8.43091154E-01  8.43091154E-01 -2.68961148E-02 -2.68961148E-02 -4.84310467E+00
  1.29186996E+00  1.29186996E+00  1.29186996E+00  2.20183695E+00 -2.62218897E-02
 -2.62218897E-02 -6.52212562E-01  1.34498796E+01 -9.17146581E+00 -8.97816365E+00
  3.69181976E+00 -2.86939269E+00 -1.41836917E+00 -6.59922417E+00  3.52894884E+00
  3.52894884E+00  3.52894884E+00 -6.59922417E+00  3.52894884E+00  3.52894884E+00
  3.52894884E+00  6.46188269E+00  2.89258968E+00  2.89258968E+00  9.38740007E-01
  9.38740007E-01 -4.79601825E+00  1.57238404E+00  1.57238404E+00  1.57238404E+00
  2.20183695E+00 -2.62218897E-02 -2.62218897E-02 -6.52212562E-01  1.34498796E+01
 -9.17146581E+00 -8.97816365E+00  3.69181976E+00 -2.86939269E+00 -1.41836917E+00
 -6.59922417E+00  3.52894884E+00  3.52894884E+00  3.52894884E+00 -6.59922417E+00
  3.52894884E+00  3.52894884E+00  3.52894884E+00  6.46188269E+00  2.89258968E+00
  2.89258968E+00  9.38740007E-01  9.38740007E-01 -4.79601825E+00  1.57238404E+00
  1.57238404E+00  1.57238404E+00  2.42626280E+00 -2.69799374E-01 -2.69799374E-01
 -5.52809915E-01  1.40275812E+01 -1.01883066E+01 -9.79399425E+00  6.40253266E+00
 -1.07384014E-01 -6.12921638E+00 -8.75854849E-01  9.29811080E-01  9.29811080E-01
  9.29811080E-01 -8.75854849E-01  9.29811080E-01  9.29811080E-01  9.29811080E-01
  8.12659913E-01  8.12659913E-01 -3.08321316E-02 -3.08321316E-02 -4.81103342E+00
  1.29170596E+00  1.29170596E+00  1.29170596E+00  2.20183695E+00 -2.62218897E-02
 -2.62218897E-02 -6.52212562E-01  1.34498796E+01 -9.17146581E+00 -8.97816365E+00
  3.69181976E+00 -2.86939269E+00 -1.41836917E+00 -6.59922417E+00  3.52894884E+00
  3.52894884E+00  3.52894884E+00 -6.59922417E+00  3.52894884E+00  3.52894884E+00
  3.52894884E+00  6.46188269E+00  2.89258968E+00  2.89258968E+00  9.38740007E-01
  9.38740007E-01 -4.79601825E+00  1.57238404E+00  1.57238404E+00  1.57238404E+00
  2.18753245E+00 -1.74205188E-02 -1.74205188E-02 -6.69797081E-01  1.34271018E+01
 -9.15907465E+00 -8.97716143E+00  3.75709204E+00 -2.89022078E+00 -1.48293077E+00
 -6.59767527E+00  3.53366842E+00  3.53366842E+00  3.53366842E+00 -6.59767527E+00
  3.53366842E+00  3.53366842E+00  3.53366842E+00  6.48764902E+00  2.89769192E+00
  2.89769192E+00  9.22704383E-01  9.22704383E-01 -4.79671070E+00  1.57539072E+00
  1.57539072E+00  1.57539072E+00  2.20183695E+00 -2.62218897E-02 -2.62218897E-02
 -6.52212562E-01  1.34498796E+01 -9.17146581E+00 -8.97816365E+00  3.69181976E+00
 -2.86939269E+00 -1.41836917E+00 -6.59922417E+00  3.52894884E+00  3.52894884E+00
  3.52894884E+00 -6.59922417E+00  3.52894884E+00  3.52894884E+00  3.52894884E+00
  6.46188269E+00  2.89258968E+00  2.89258968E+00  9.38740007E-01  9.38740007E-01
 -4.79601825E+00  1.57238404E+00  1.57238404E+00  1.57238404E+00  2.20183695E+00
 -2.62218897E-02 -2.62218897E-02 -6.52212562E-01  1.34498796E+01 -9.17146581E+00
 -8.97816365E+00  3.69181976E+00 -2.86939269E+00 -1.41836917E+00 -6.59922417E+00
  3.52894884E+00  3.52894884E+00  3.52894884E+00 -6.59922417E+00  3.52894884E+00
  3.52894884E+00  3.52894884E+00  6.46188269E+00  2.89258968E+00  2.89258968E+00
  9.38740007E-01  9.38740007E-01 -4.79601825E+00  1.57238404E+00  1.57238404E+00
  1.57238404E+00  2.56385939E+00 -3.11983998E-01 -3.11983998E-01 -5.61556619E-01
  1.41834183E+01 -1.02467820E+01 -9.91156453E+00  6.40790824E+00 -1.78633207E-01
 -6.09807447E+00 -9.07197206E-01  9.35806216E-01  9.35806216E-01  9.35806216E-01
 -9.07197206E-01  9.35806216E-01  9.35806216E-01  9.35806216E-01  8.43091154E-01
  8.43091154E-01 -2.68961148E-02 -2.68961148E-02 -4.84310467E+00  1.29186996E+00
  1.29186996E+00  1.29186996E+00  2.56385939E+00 -3.11983998E-01 -3.11983998E-01
 -5.61556619E-01  1.41834183E+01 -1.02467820E+01 -9.91156453E+00  6.40790824E+00
 -1.78633207E-01 -6.09807447E+00 -9.07197206E-01  9.35806216E-01  9.35806216E-01
  9.35806216E-01 -9.07197206E-01  9.35806216E-01  9.35806216E-01  9.35806216E-01
  8.43091154E-01  8.43091154E-01 -2.68961148E-02 -2.68961148E-02 -4.84310467E+00
  1.29186996E+00  1.29186996E+00  1.29186996E+00  2.56385939E+00 -3.11983998E-01
 -3.11983998E-01 -5.61556619E-01  1.41834183E+01 -1.02467820E+01 -9.91156453E+00
  6.40790824E+00 -1.78633207E-01 -6.09807447E+00 -9.07197206E-01  9.35806216E-01
  9.35806216E-01  9.35806216E-01 -9.07197206E-01  9.35806216E-01  9.35806216E-01
  9.35806216E-01  8.43091154E-01  8.43091154E-01 -2.68961148E-02 -2.68961148E-02
 -4.84310467E+00  1.29186996E+00  1.29186996E+00  1.29186996E+00  2.56385939E+00
 -3.11983998E-01 -3.11983998E-01 -5.61556619E-01  1.41834183E+01 -1.02467820E+01
 -9.91156453E+00  6.40790824E+00 -1.78633207E-01 -6.09807447E+00 -9.07197206E-01
  9.35806216E-01  9.35806216E-01  9.35806216E-01 -9.07197206E-01  9.35806216E-01
  9.35806216E-01  9.35806216E-01  8.43091154E-01  8.43091154E-01 -2.68961148E-02
 -2.68961148E-02 -4.84310467E+00  1.29186996E+00  1.29186996E+00  1.29186996E+00
  2.56385939E+00 -3.11983998E-01 -3.11983998E-01 -5.61556619E-01  1.41834183E+01
 -1.02467820E+01 -9.91156453E+00  6.40790824E+00 -1.78633207E-01 -6.09807447E+00
 -9.07197206E-01  9.35806216E-01  9.35806216E-01  9.35806216E-01 -9.07197206E-01
  9.35806216E-01  9.35806216E-01  9.35806216E-01  8.43091154E-01  8.43091154E-01
 -2.68961148E-02 -2.68961148E-02 -4.84310467E+00  1.29186996E+00  1.29186996E+00
  1.29186996E+00  2.20183695E+00 -2.62218897E-02 -2.62218897E-02 -6.52212562E-01
  1.34498796E+01 -9.17146581E+00 -8.97816365E+00  3.69181976E+00 -2.86939269E+00
 -1.41836917E+00 -6.59922417E+00  3.52894884E+00  3.52894884E+00  3.52894884E+00
 -6.59922417E+00  3.52894884E+00  3.52894884E+00  3.52894884E+00  6.46188269E+00
  2.89258968E+00  2.89258968E+00  9.38740007E-01  9.38740007E-01 -4.79601825E+00
  1.57238404E+00  1.57238404E+00  1.57238404E+00  2.42626280E+00 -2.69799374E-01
 -2.69799374E-01 -5.52809915E-01  1.40275812E+01 -1.01883066E+01 -9.79399425E+00
  6.40253266E+00 -1.07384014E-01 -6.12921638E+00 -8.75854849E-01  9.29811080E-01
  9.29811080E-01  9.29811080E-01 -8.75854849E-01  9.29811080E-01  9.29811080E-01
  9.29811080E-01  8.12659913E-01  8.12659913E-01 -3.08321316E-02 -3.08321316E-02
 -4.81103342E+00  1.29170596E+00  1.29170596E+00  1.29170596E+00  2.18753245E+00
 -1.74205188E-02 -1.74205188E-02 -6.69797081E-01  1.34271018E+01 -9.15907465E+00
 -8.97716143E+00  3.75709204E+00 -2.89022078E+00 -1.48293077E+00 -6.59767527E+00
  3.53366842E+00  3.53366842E+00  3.53366842E+00 -6.59767527E+00  3.53366842E+00
  3.53366842E+00  3.53366842E+00  6.48764902E+00  2.89769192E+00  2.89769192E+00
  9.22704383E-01  9.22704383E-01 -4.79671070E+00  1.57539072E+00  1.57539072E+00
  1.57539072E+00  2.56385939E+00 -3.11983998E-01 -3.11983998E-01 -5.61556619E-01
  1.41834183E+01 -1.02467820E+01 -9.91156453E+00  6.40790824E+00 -1.78633207E-01
 -6.09807447E+00 -9.07197206E-01  9.35806216E-01  9.35806216E-01  9.35806216E-01
 -9.07197206E-01  9.35806216E-01  9.35806216E-01  9.35806216E-01  8.43091154E-01
  8.43091154E-01 -2.68961148E-02 -2.68961148E-02 -4.84310467E+00  1.29186996E+00
  1.29186996E+00  1.29186996E+00  2.18869868E+00 -2.63858904E-02 -2.63858904E-02
 -6.56112134E-01  1.33695375E+01 -9.22633316E+00 -9.03188300E+00  3.66977077E+00
 -2.88655810E+00 -1.42686076E+00 -6.63871189E+00  3.50786564E+00  3.50786564E+00
  3.50786564E+00 -6.63871189E+00  3.50786564E+00  3.50786564E+00  3.50786564E+00
  6.42326964E+00  2.87529672E+00  2.87529672E+00  9.33127538E-01  9.33127538E-01
 -4.82471837E+00  1.56298134E+00  1.56298134E+00  1.56298134E+00  6.00716342E-01
  2.21264278E+00 -3.71330385E+00  1.07345747E+00  1.07345747E+00  1.07345747E+00
 -2.60943336E-02 -2.60943336E-02 -6.49023659E-01  1.35158079E+01 -9.12645673E+00
 -8.93408391E+00  3.70991450E+00 -2.85530685E+00 -1.41140825E+00 -6.56684314E+00
  3.54624180E+00  3.54624180E+00  3.54624180E+00 -6.56684314E+00  3.54624180E+00
  3.54624180E+00  3.54624180E+00  6.49355305E+00  2.90676663E+00  2.90676663E+00
  9.43332026E-01  9.43332026E-01 -4.77247504E+00  1.58009208E+00  1.58009208E+00
  1.58009208E+00  2.42626280E+00 -2.69799374E-01 -2.69799374E-01 -5.52809915E-01
  1.40275812E+01 -1.01883066E+01 -9.79399425E+00  6.40253266E+00 -1.07384014E-01
 -6.12921638E+00 -8.75854849E-01  9.29811080E-01  9.29811080E-01  9.29811080E-01
 -8.75854849E-01  9.29811080E-01  9.29811080E-01  9.29811080E-01  8.12659913E-01
  8.12659913E-01 -3.08321316E-02 -3.08321316E-02 -4.81103342E+00  1.29170596E+00
  1.29170596E+00  1.29170596E+00  2.56385939E+00 -3.11983998E-01 -3.11983998E-01
 -5.61556619E-01  1.41834183E+01 -1.02467820E+01 -9.91156453E+00  6.40790824E+00
 -1.78633207E-01 -6.09807447E+00 -9.07197206E-01  9.35806216E-01  9.35806216E-01
  9.35806216E-01 -9.07197206E-01  9.35806216E-01  9.35806216E-01  9.35806216E-01
  8.43091154E-01  8.43091154E-01 -2.68961148E-02 -2.68961148E-02 -4.84310467E+00
  1.29186996E+00  1.29186996E+00  1.29186996E+00  2.42626280E+00 -2.69799374E-01
 -2.69799374E-01 -5.52809915E-01  1.40275812E+01 -1.01883066E+01 -9.79399425E+00
  6.40253266E+00 -1.07384014E-01 -6.12921638E+00 -8.75854849E-01  9.29811080E-01
  9.29811080E-01  9.29811080E-01 -8.75854849E-01  9.29811080E-01  9.29811080E-01
  9.29811080E-01  8.12659913E-01  8.12659913E-01 -3.08321316E-02 -3.08321316E-02
 -4.81103342E+00  1.29170596E+00  1.29170596E+00  1.29170596E+00  2.56385939E+00
 -3.11983998E-01 -3.11983998E-01 -5.61556619E-01  1.41834183E+01 -1.02467820E+01
 -9.91156453E+00  6.40790824E+00 -1.78633207E-01 -6.09807447E+00 -9.07197206E-01
  9.35806216E-01  9.35806216E-01  9.35806216E-01 -9.07197206E-01  9.35806216E-01
  9.35806216E-01  9.35806216E-01  8.43091154E-01  8.43091154E-01 -2.68961148E-02
 -2.68961148E-02 -4.84310467E+00  1.29186996E+00  1.29186996E+00  1.29186996E+00
  2.56385939E+00 -3.11983998E-01 -3.11983998E-01 -5.61556619E-01  1.41834183E+01
 -1.02467820E+01 -9.91156453E+00  6.40790824E+00 -1.78633207E-01 -6.09807447E+00
 -9.07197206E-01  9.35806216E-01  9.35806216E-01  9.35806216E-01 -9.07197206E-01
  9.35806216E-01  9.35806216E-01  9.35806216E-01  8.43091154E-01  8.43091154E-01
 -2.68961148E-02 -2.68961148E-02 -4.84310467E+00  1.29186996E+00  1.29186996E+00
  1.29186996E+00  2.18753245E+00 -1.74205188E-02 -1.74205188E-02 -6.69797081E-01
  1.34271018E+01 -9.15907465E+00 -8.97716143E+00  3.75709204E+00 -2.89022078E+00
 -1.48293077E+00 -6.59767527E+00  3.53366842E+00  3.53366842E+00  3.53366842E+00
 -6.59767527E+00  3.53366842E+00  3.53366842E+00  3.53366842E+00  6.48764902E+00
  2.89769192E+00  2.89769192E+00  9.22704383E-01  9.22704383E-01 -4.79671070E+00
  1.57539072E+00  1.57539072E+00  1.57539072E+00  2.18753245E+00 -1.74205188E-02
 -1.74205188E-02 -6.69797081E-01  1.34271018E+01 -9.15907465E+00 -8.97716143E+00
  3.75709204E+00 -2.89022078E+00 -1.48293077E+00 -6.59767527E+00  3.53366842E+00
  3.53366842E+00  3.53366842E+00 -6.59767527E+00  3.53366842E+00  3.53366842E+00
  3.53366842E+00  6.48764902E+00  2.89769192E+00  2.89769192E+00  9.22704383E-01
  9.22704383E-01 -4.79671070E+00  1.57539072E+00  1.57539072E+00  1.57539072E+00
  2.42626280E+00 -2.69799374E-01 -2.69799374E-01 -5.52809915E-01  1.40275812E+01
 -1.01883066E+01 -9.79399425E+00  6.40253266E+00 -1.07384014E-01 -6.12921638E+00
 -8.75854849E-01  9.29811080E-01  9.29811080E-01  9.29811080E-01 -8.75854849E-01
  9.29811080E-01  9.29811080E-01  9.29811080E-01  8.12659913E-01  8.12659913E-01
 -3.08321316E-02 -3.08321316E-02 -4.81103342E+00  1.29170596E+00  1.29170596E+00
  1.29170596E+00  2.56385939E+00 -3.11983998E-01 -3.11983998E-01 -5.61556619E-01
  1.41834183E+01 -1.02467820E+01 -9.91156453E+00  6.40790824E+00 -1.78633207E-01
 -6.09807447E+00 -9.07197206E-01  9.35806216E-01  9.35806216E-01  9.35806216E-01
 -9.07197206E-01  9.35806216E-01  9.35806216E-01  9.35806216E-01  8.43091154E-01
  8.43091154E-01 -2.68961148E-02 -2.68961148E-02 -4.84310467E+00  1.29186996E+00
  1.29186996E+00  1.29186996E+00  2.20183695E+00 -2.62218897E-02 -2.62218897E-02
 -6.52212562E-01  1.34498796E+01 -9.17146581E+00 -8.97816365E+00  3.69181976E+00
 -2.86939269E+00 -1.41836917E+00 -6.59922417E+00  3.52894884E+00  3.52894884E+00
  3.52894884E+00 -6.59922417E+00  3.52894884E+00  3.52894884E+00  3.52894884E+00
  6.46188269E+00  2.89258968E+00  2.89258968E+00  9.38740007E-01  9.38740007E-01
 -4.79601825E+00  1.57238404E+00  1.57238404E+00  1.57238404E+00  2.18753245E+00
 -1.74205188E-02 -1.74205188E-02 -6.69797081E-01  1.34271018E+01 -9.15907465E+00
 -8.97716143E+00  3.75709204E+00 -2.89022078E+00 -1.48293077E+00 -6.59767527E+00
  3.53366842E+00  3.53366842E+00  3.53366842E+00 -6.59767527E+00  3.53366842E+00
  3.53366842E+00  3.53366842E+00  6.48764902E+00  2.89769192E+00  2.89769192E+00
  9.22704383E-01  9.22704383E-01 -4.79671070E+00  1.57539072E+00  1.57539072E+00
  1.57539072E+00  2.18753245E+00 -1.74205188E-02 -1.74205188E-02 -6.69797081E-01
  1.34271018E+01 -9.15907465E+00 -8.97716143E+00  3.75709204E+00 -2.89022078E+00
 -1.48293077E+00 -6.59767527E+00  3.53366842E+00  3.53366842E+00  3.53366842E+00
 -6.59767527E+00  3.53366842E+00  3.53366842E+00  3.53366842E+00  6.48764902E+00
  2.89769192E+00  2.89769192E+00  9.22704383E-01  9.22704383E-01 -4.79671070E+00
  1.57539072E+00  1.57539072E+00  1.57539072E+00  2.18753245E+00 -1.74205188E-02
 -1.74205188E-02 -6.69797081E-01  1.34271018E+01 -9.15907465E+00 -8.97716143E+00
  3.75709204E+00 -2.89022078E+00 -1.48293077E+00 -6.59767527E+00  3.53366842E+00
  3.53366842E+00  3.53366842E+00 -6.59767527E+00  3.53366842E+00  3.53366842E+00
  3.53366842E+00  6.48764902E+00  2.89769192E+00  2.89769192E+00  9.22704383E-01
  9.22704383E-01 -4.79671070E+00  1.57539072E+00  1.57539072E+00  1.57539072E+00
  2.18753245E+00 -1.74205188E-02 -1.74205188E-02 -6.69797081E-01  1.34271018E+01
 -9.15907465E+00 -8.97716143E+00  3.75709204E+00 -2.89022078E+00 -1.48293077E+00
 -6.59767527E+00  3.53366842E+00  3.53366842E+00  3.53366842E+00 -6.59767527E+00
  3.53366842E+00  3.53366842E+00  3.53366842E+00  6.48764902E+00  2.89769192E+00
  2.89769192E+00  9.22704383E-01  9.22704383E-01 -4.79671070E+00  1.57539072E+00
  1.57539072E+00  1.57539072E+00  2.56385939E+00 -3.11983998E-01 -3.11983998E-01
 -5.61556619E-01  1.41834183E+01 -1.02467820E+01 -9.91156453E+00  6.40790824E+00
 -1.78633207E-01 -6.09807447E+00 -9.07197206E-01  9.35806216E-01  9.35806216E-01
  9.35806216E-01 -9.07197206E-01  9.35806216E-01  9.35806216E-01  9.35806216E-01
  8.43091154E-01  8.43091154E-01 -2.68961148E-02 -2.68961148E-02 -4.84310467E+00
  1.29186996E+00  1.29186996E+00  1.29186996E+00  2.56385939E+00 -3.11983998E-01
 -3.11983998E-01 -5.61556619E-01  1.41834183E+01 -1.02467820E+01 -9.91156453E+00
  6.40790824E+00 -1.78633207E-01 -6.09807447E+00 -9.07197206E-01  9.35806216E-01
  9.35806216E-01  9.35806216E-01 -9.07197206E-01  9.35806216E-01  9.35806216E-01
  9.35806216E-01  8.43091154E-01  8.43091154E-01 -2.68961148E-02 -2.68961148E-02
 -4.84310467E+00  1.29186996E+00  1.29186996E+00  1.29186996E+00  2.56385939E+00
 -3.11983998E-01 -3.11983998E-01 -5.61556619E-01  1.41834183E+01 -1.02467820E+01
 -9.91156453E+00  6.40790824E+00 -1.78633207E-01 -6.09807447E+00 -9.07197206E-01
  9.35806216E-01  9.35806216E-01  9.35806216E-01 -9.07197206E-01  9.35806216E-01
  9.35806216E-01  9.35806216E-01  8.43091154E-01  8.43091154E-01 -2.68961148E-02
 -2.68961148E-02 -4.84310467E+00  1.29186996E+00  1.29186996E+00  1.29186996E+00
  2.18753245E+00 -1.74205188E-02 -1.74205188E-02 -6.69797081E-01  1.34271018E+01
 -9.15907465E+00 -8.97716143E+00  3.75709204E+00 -2.89022078E+00 -1.48293077E+00
 -6.59767527E+00  3.53366842E+00  3.53366842E+00  3.53366842E+00 -6.59767527E+00
  3.53366842E+00  3.53366842E+00  3.53366842E+00  6.48764902E+00  2.89769192E+00
  2.89769192E+00  9.22704383E-01  9.22704383E-01 -4.79671070E+00  1.57539072E+00
  1.57539072E+00  1.57539072E+00  2.18753245E+00 -1.74205188E-02 -1.74205188E-02
 -6.69797081E-01  1.34271018E+01 -9.15907465E+00 -8.97716143E+00  3.75709204E+00
 -2.89022078E+00 -1.48293077E+00 -6.59767527E+00  3.53366842E+00  3.53366842E+00
  3.53366842E+00 -6.59767527E+00  3.53366842E+00  3.53366842E+00  3.53366842E+00
  6.48764902E+00  2.89769192E+00  2.89769192E+00  9.22704383E-01  9.22704383E-01
 -4.79671070E+00  1.57539072E+00  1.57539072E+00  1.57539072E+00  2.56385939E+00
 -3.11983998E-01 -3.11983998E-01 -5.61556619E-01  1.41834183E+01 -1.02467820E+01
 -9.91156453E+00  6.40790824E+00 -1.78633207E-01 -6.09807447E+00 -9.07197206E-01
  9.35806216E-01  9.35806216E-01  9.35806216E-01 -9.07197206E-01  9.35806216E-01
  9.35806216E-01  9.35806216E-01  8.43091154E-01  8.43091154E-01 -2.68961148E-02
 -2.68961148E-02 -4.84310467E+00  1.29186996E+00  1.29186996E+00  1.29186996E+00
  2.56385939E+00 -3.11983998E-01 -3.11983998E-01 -5.61556619E-01  1.41834183E+01
 -1.02467820E+01 -9.91156453E+00  6.40790824E+00 -1.78633207E-01 -6.09807447E+00
 -9.07197206E-01  9.35806216E-01  9.35806216E-01  9.35806216E-01 -9.07197206E-01
  9.35806216E-01  9.35806216E-01  9.35806216E-01  8.43091154E-01  8.43091154E-01
 -2.68961148E-02 -2.68961148E-02 -4.84310467E+00  1.29186996E+00  1.29186996E+00
  1.29186996E+00  2.56385939E+00 -3.11983998E-01 -3.11983998E-01 -5.61556619E-01
  1.41834183E+01 -1.02467820E+01 -9.91156453E+00  6.40790824E+00 -1.78633207E-01
 -6.09807447E+00 -9.07197206E-01  9.35806216E-01  9.35806216E-01  9.35806216E-01
 -9.07197206E-01  9.35806216E-01  9.35806216E-01  9.35806216E-01  8.43091154E-01
  8.43091154E-01 -2.68961148E-02 -2.68961148E-02 -4.84310467E+00  1.29186996E+00
  1.29186996E+00  1.29186996E+00  2.18753245E+00 -1.74205188E-02 -1.74205188E-02
 -6.69797081E-01  1.34271018E+01 -9.15907465E+00 -8.97716143E+00  3.75709204E+00
 -2.89022078E+00 -1.48293077E+00 -6.59767527E+00  3.53366842E+00  3.53366842E+00
  3.53366842E+00 -6.59767527E+00  3.53366842E+00  3.53366842E+00  3.53366842E+00
  6.48764902E+00  2.89769192E+00  2.89769192E+00  9.22704383E-01  9.22704383E-01
 -4.79671070E+00  1.57539072E+00  1.57539072E+00  1.57539072E+00  2.42626280E+00
 -2.69799374E-01 -2.69799374E-01 -5.52809915E-01  1.40275812E+01 -1.01883066E+01
 -9.79399425E+00  6.40253266E+00 -1.07384014E-01 -6.12921638E+00 -8.75854849E-01
  9.29811080E-01  9.29811080E-01  9.29811080E-01 -8.75854849E-01  9.29811080E-01
  9.29811080E-01  9.29811080E-01  8.12659913E-01  8.12659913E-01 -3.08321316E-02
 -3.08321316E-02 -4.81103342E+00  1.29170596E+00  1.29170596E+00  1.29170596E+00
  2.18753245E+00 -1.74205188E-02 -1.74205188E-02 -6.69797081E-01  1.34271018E+01
 -9.15907465E+00 -8.97716143E+00  3.75709204E+00 -2.89022078E+00 -1.48293077E+00
 -6.59767527E+00  3.53366842E+00  3.53366842E+00  3.53366842E+00 -6.59767527E+00
  3.53366842E+00  3.53366842E+00  3.53366842E+00  6.48764902E+00  2.89769192E+00
  2.89769192E+00  9.22704383E-01  9.22704383E-01 -4.79671070E+00  1.57539072E+00
  1.57539072E+00  1.57539072E+00  2.18753245E+00 -1.74205188E-02 -1.74205188E-02
 -6.69797081E-01  1.34271018E+01 -9.15907465E+00 -8.97716143E+00  3.75709204E+00
 -2.89022078E+00 -1.48293077E+00 -6.59767527E+00  3.53366842E+00  3.53366842E+00
  3.53366842E+00 -6.59767527E+00  3.53366842E+00  3.53366842E+00  3.53366842E+00
  6.48764902E+00  2.89769192E+00  2.89769192E+00  9.22704383E-01  9.22704383E-01
 -4.79671070E+00  1.57539072E+00  1.57539072E+00  1.57539072E+00  2.56385939E+00
 -3.11983998E-01 -3.11983998E-01 -5.61556619E-01  1.41834183E+01 -1.02467820E+01
 -9.91156453E+00  6.40790824E+00 -1.78633207E-01 -6.09807447E+00 -9.07197206E-01
  9.35806216E-01  9.35806216E-01  9.35806216E-01 -9.07197206E-01  9.35806216E-01
  9.35806216E-01  9.35806216E-01  8.43091154E-01  8.43091154E-01 -2.68961148E-02
 -2.68961148E-02 -4.84310467E+00  1.29186996E+00  1.29186996E+00  1.29186996E+00
  2.20183695E+00 -2.62218897E-02 -2.62218897E-02 -6.52212562E-01  1.34498796E+01
 -9.17146581E+00 -8.97816365E+00  3.69181976E+00 -2.86939269E+00 -1.41836917E+00
 -6.59922417E+00  3.52894884E+00  3.52894884E+00  3.52894884E+00 -6.59922417E+00
  3.52894884E+00  3.52894884E+00  3.52894884E+00  6.46188269E+00  2.89258968E+00
  2.89258968E+00  9.38740007E-01  9.38740007E-01 -4.79601825E+00  1.57238404E+00
  1.57238404E+00  1.57238404E+00  2.17424839E+00 -1.75298526E-02 -1.75298526E-02
 -6.73860654E-01  1.33455023E+01 -9.21481666E+00 -9.03179188E+00  3.73425949E+00
 -2.90780530E+00 -1.49196903E+00 -6.63783722E+00  3.51220255E+00  3.51220255E+00
  3.51220255E+00 -6.63783722E+00  3.51220255E+00  3.51220255E+00  3.51220255E+00
  6.44821597E+00  2.88008918E+00  2.88008918E+00  9.17110137E-01  9.17110137E-01
 -4.82592104E+00  1.56580579E+00  1.56580579E+00  1.56580579E+00  6.11977723E-01
  2.61238537E+00 -4.60242453E+00  1.10707761E+00  1.10707761E+00  1.10707761E+00
 -3.06243974E-01 -3.06243974E-01 -5.51224575E-01  1.44518510E+01 -1.00583087E+01
 -9.72926864E+00  6.52917765E+00 -1.75353193E-01 -5.98591622E+00 -8.90505579E-01
  9.53518292E-01  9.53518292E-01  9.53518292E-01 -8.90505579E-01  9.53518292E-01
  9.53518292E-01  9.53518292E-01  8.59053889E-01  8.59053889E-01 -2.64041127E-02
 -2.64041127E-02 -4.75403407E+00  1.31632429E+00  1.31632429E+00  1.31632429E+00
  2.20183695E+00 -2.62218897E-02 -2.62218897E-02 -6.52212562E-01  1.34498796E+01
 -9.17146581E+00 -8.97816365E+00  3.69181976E+00 -2.86939269E+00 -1.41836917E+00
 -6.59922417E+00  3.52894884E+00  3.52894884E+00  3.52894884E+00 -6.59922417E+00
  3.52894884E+00  3.52894884E+00  3.52894884E+00  6.46188269E+00  2.89258968E+00
  2.89258968E+00  9.38740007E-01  9.38740007E-01 -4.79601825E+00  1.57238404E+00
  1.57238404E+00  1.57238404E+00  2.20183695E+00 -2.62218897E-02 -2.62218897E-02
 -6.52212562E-01  1.34498796E+01 -9.17146581E+00 -8.97816365E+00  3.69181976E+00
 -2.86939269E+00 -1.41836917E+00 -6.59922417E+00  3.52894884E+00  3.52894884E+00
  3.52894884E+00 -6.59922417E+00  3.52894884E+00  3.52894884E+00  3.52894884E+00
  6.46188269E+00  2.89258968E+00  2.89258968E+00  9.38740007E-01  9.38740007E-01
 -4.79601825E+00  1.57238404E+00  1.57238404E+00  1.57238404E+00  2.56385939E+00
 -3.11983998E-01 -3.11983998E-01 -5.61556619E-01  1.41834183E+01 -1.02467820E+01
 -9.91156453E+00  6.40790824E+00 -1.78633207E-01 -6.09807447E+00 -9.07197206E-01
  9.35806216E-01  9.35806216E-01  9.35806216E-01 -9.07197206E-01  9.35806216E-01
  9.35806216E-01  9.35806216E-01  8.43091154E-01  8.43091154E-01 -2.68961148E-02
 -2.68961148E-02 -4.84310467E+00  1.29186996E+00  1.29186996E+00  1.29186996E+00
  2.20183695E+00 -2.62218897E-02 -2.62218897E-02 -6.52212562E-01  1.34498796E+01
 -9.17146581E+00 -8.97816365E+00  3.69181976E+00 -2.86939269E+00 -1.41836917E+00
 -6.59922417E+00  3.52894884E+00  3.52894884E+00  3.52894884E+00 -6.59922417E+00
  3.52894884E+00  3.52894884E+00  3.52894884E+00  6.46188269E+00  2.89258968E+00
  2.89258968E+00  9.38740007E-01  9.38740007E-01 -4.79601825E+00  1.57238404E+00
  1.57238404E+00  1.57238404E+00  2.20183695E+00 -2.62218897E-02 -2.62218897E-02
 -6.52212562E-01  1.34498796E+01 -9.17146581E+00 -8.97816365E+00  3.69181976E+00
 -2.86939269E+00 -1.41836917E+00 -6.59922417E+00  3.52894884E+00  3.52894884E+00
  3.52894884E+00 -6.59922417E+00  3.52894884E+00  3.52894884E+00  3.52894884E+00
  6.46188269E+00  2.89258968E+00  2.89258968E+00  9.38740007E-01  9.38740007E-01
 -4.79601825E+00  1.57238404E+00  1.57238404E+00  1.57238404E+00  2.18753245E+00
 -1.74205188E-02 -1.74205188E-02 -6.69797081E-01  1.34271018E+01 -9.15907465E+00
 -8.97716143E+00  3.75709204E+00 -2.89022078E+00 -1.48293077E+00 -6.59767527E+00
  3.53366842E+00  3.53366842E+00  3.53366842E+00 -6.59767527E+00  3.53366842E+00
  3.53366842E+00  3.53366842E+00  6.48764902E+00  2.89769192E+00  2.89769192E+00
  9.22704383E-01  9.22704383E-01 -4.79671070E+00  1.57539072E+00  1.57539072E+00
  1.57539072E+00  2.20183695E+00 -2.62218897E-02 -2.62218897E-02 -6.52212562E-01
  1.34498796E+01 -9.17146581E+00 -8.97816365E+00  3.69181976E+00 -2.86939269E+00
 -1.41836917E+00 -6.59922417E+00  3.52894884E+00  3.52894884E+00  3.52894884E+00
 -6.59922417E+00  3.52894884E+00  3.52894884E+00  3.52894884E+00  6.46188269E+00
  2.89258968E+00  2.89258968E+00  9.38740007E-01  9.38740007E-01 -4.79601825E+00
  1.57238404E+00  1.57238404E+00  1.57238404E+00  2.56385939E+00 -3.11983998E-01
 -3.11983998E-01 -5.61556619E-01  1.41834183E+01 -1.02467820E+01 -9.91156453E+00
  6.40790824E+00 -1.78633207E-01 -6.09807447E+00 -9.07197206E-01  9.35806216E-01
  9.35806216E-01  9.35806216E-01 -9.07197206E-01  9.35806216E-01  9.35806216E-01
  9.35806216E-01  8.43091154E-01  8.43091154E-01 -2.68961148E-02 -2.68961148E-02
 -4.84310467E+00  1.29186996E+00  1.29186996E+00  1.29186996E+00  2.42626280E+00
 -2.69799374E-01 -2.69799374E-01 -5.52809915E-01  1.40275812E+01 -1.01883066E+01
 -9.79399425E+00  6.40253266E+00 -1.07384014E-01 -6.12921638E+00 -8.75854849E-01
  9.29811080E-01  9.29811080E-01  9.29811080E-01 -8.75854849E-01  9.29811080E-01
  9.29811080E-01  9.29811080E-01  8.12659913E-01  8.12659913E-01 -3.08321316E-02
 -3.08321316E-02 -4.81103342E+00  1.29170596E+00  1.29170596E+00  1.29170596E+00
  2.42626280E+00 -2.69799374E-01 -2.69799374E-01 -5.52809915E-01  1.40275812E+01
 -1.01883066E+01 -9.79399425E+00  6.40253266E+00 -1.07384014E-01 -6.12921638E+00
 -8.75854849E-01  9.29811080E-01  9.29811080E-01  9.29811080E-01 -8.75854849E-01
  9.29811080E-01  9.29811080E-01  9.29811080E-01  8.12659913E-01  8.12659913E-01
 -3.08321316E-02 -3.08321316E-02 -4.81103342E+00  1.29170596E+00  1.29170596E+00
  1.29170596E+00  2.56385939E+00 -3.11983998E-01 -3.11983998E-01 -5.61556619E-01
  1.41834183E+01 -1.02467820E+01 -9.91156453E+00  6.40790824E+00 -1.78633207E-01
 -6.09807447E+00 -9.07197206E-01  9.35806216E-01  9.35806216E-01  9.35806216E-01
 -9.07197206E-01  9.35806216E-01  9.35806216E-01  9.35806216E-01  8.43091154E-01
  8.43091154E-01 -2.68961148E-02 -2.68961148E-02 -4.84310467E+00  1.29186996E+00
  1.29186996E+00  1.29186996E+00  2.56385939E+00 -3.11983998E-01 -3.11983998E-01
 -5.61556619E-01  1.41834183E+01 -1.02467820E+01 -9.91156453E+00  6.40790824E+00
 -1.78633207E-01 -6.09807447E+00 -9.07197206E-01  9.35806216E-01  9.35806216E-01
  9.35806216E-01 -9.07197206E-01  9.35806216E-01  9.35806216E-01  9.35806216E-01
  8.43091154E-01  8.43091154E-01 -2.68961148E-02 -2.68961148E-02 -4.84310467E+00
  1.29186996E+00  1.29186996E+00  1.29186996E+00  2.18753245E+00 -1.74205188E-02
 -1.74205188E-02 -6.69797081E-01  1.34271018E+01 -9.15907465E+00 -8.97716143E+00
  3.75709204E+00 -2.89022078E+00 -1.48293077E+00 -6.59767527E+00  3.53366842E+00
  3.53366842E+00  3.53366842E+00 -6.59767527E+00  3.53366842E+00  3.53366842E+00
  3.53366842E+00  6.48764902E+00  2.89769192E+00  2.89769192E+00  9.22704383E-01
  9.22704383E-01 -4.79671070E+00  1.57539072E+00  1.57539072E+00  1.57539072E+00
  2.56385939E+00 -3.11983998E-01 -3.11983998E-01 -5.61556619E-01  1.41834183E+01
 -1.02467820E+01 -9.91156453E+00  6.40790824E+00 -1.78633207E-01 -6.09807447E+00
 -9.07197206E-01  9.35806216E-01  9.35806216E-01  9.35806216E-01 -9.07197206E-01
  9.35806216E-01  9.35806216E-01  9.35806216E-01  8.43091154E-01  8.43091154E-01
 -2.68961148E-02 -2.68961148E-02 -4.84310467E+00  1.29186996E+00  1.29186996E+00
  1.29186996E+00  2.20183695E+00 -2.62218897E-02 -2.62218897E-02 -6.52212562E-01
  1.34498796E+01 -9.17146581E+00 -8.97816365E+00  3.69181976E+00 -2.86939269E+00
 -1.41836917E+00 -6.59922417E+00  3.52894884E+00  3.52894884E+00  3.52894884E+00
 -6.59922417E+00  3.52894884E+00  3.52894884E+00  3.52894884E+00  6.46188269E+00
  2.89258968E+00  2.89258968E+00  9.38740007E-01  9.38740007E-01 -4.79601825E+00
  1.57238404E+00  1.57238404E+00  1.57238404E+00  2.20183695E+00 -2.62218897E-02
 -2.62218897E-02 -6.52212562E-01  1.34498796E+01 -9.17146581E+00 -8.97816365E+00
  3.69181976E+00 -2.86939269E+00 -1.41836917E+00 -6.59922417E+00  3.52894884E+00
  3.52894884E+00  3.52894884E+00 -6.59922417E+00  3.52894884E+00  3.52894884E+00
  3.52894884E+00  6.46188269E+00  2.89258968E+00  2.89258968E+00  9.38740007E-01
  9.38740007E-01 -4.79601825E+00  1.57238404E+00  1.57238404E+00  1.57238404E+00
  2.42626280E+00 -2.69799374E-01 -2.69799374E-01 -5.52809915E-01  1.40275812E+01
 -1.01883066E+01 -9.79399425E+00  6.40253266E+00 -1.07384014E-01 -6.12921638E+00
 -8.75854849E-01  9.29811080E-01  9.29811080E-01  9.29811080E-01 -8.75854849E-01
  9.29811080E-01  9.29811080E-01  9.29811080E-01  8.12659913E-01  8.12659913E-01
 -3.08321316E-02 -3.08321316E-02 -4.81103342E+00  1.29170596E+00  1.29170596E+00
  1.29170596E+00  2.42626280E+00 -2.69799374E-01 -2.69799374E-01 -5.52809915E-01
  1.40275812E+01 -1.01883066E+01 -9.79399425E+00  6.40253266E+00 -1.07384014E-01
 -6.12921638E+00 -8.75854849E-01  9.29811080E-01  9.29811080E-01  9.29811080E-01
 -8.75854849E-01  9.29811080E-01  9.29811080E-01  9.29811080E-01  8.12659913E-01
  8.12659913E-01 -3.08321316E-02 -3.08321316E-02 -4.81103342E+00  1.29170596E+00
  1.29170596E+00  1.29170596E+00  2.18753245E+00 -1.74205188E-02 -1.74205188E-02
 -6.69797081E-01  1.34271018E+01 -9.15907465E+00 -8.97716143E+00  3.75709204E+00
 -2.89022078E+00 -1.48293077E+00 -6.59767527E+00  3.53366842E+00  3.53366842E+00
  3.53366842E+00 -6.59767527E+00  3.53366842E+00  3.53366842E+00  3.53366842E+00
  6.48764902E+00  2.89769192E+00  2.89769192E+00  9.22704383E-01  9.22704383E-01
 -4.79671070E+00  1.57539072E+00  1.57539072E+00  1.57539072E+00  2.18753245E+00
 -1.74205188E-02 -1.74205188E-02 -6.69797081E-01  1.34271018E+01 -9.15907465E+00
 -8.97716143E+00  3.75709204E+00 -2.89022078E+00 -1.48293077E+00 -6.59767527E+00
  3.53366842E+00  3.53366842E+00  3.53366842E+00 -6.59767527E+00  3.53366842E+00
  3.53366842E+00  3.53366842E+00  6.48764902E+00  2.89769192E+00  2.89769192E+00
  9.22704383E-01  9.22704383E-01 -4.79671070E+00  1.57539072E+00  1.57539072E+00
  1.57539072E+00  2.18753245E+00 -1.74205188E-02 -1.74205188E-02 -6.69797081E-01
  1.34271018E+01 -9.15907465E+00 -8.97716143E+00  3.75709204E+00 -2.89022078E+00
 -1.48293077E+00 -6.59767527E+00  3.53366842E+00  3.53366842E+00  3.53366842E+00
 -6.59767527E+00  3.53366842E+00  3.53366842E+00  3.53366842E+00  6.48764902E+00
  2.89769192E+00  2.89769192E+00  9.22704383E-01  9.22704383E-01 -4.79671070E+00
  1.57539072E+00  1.57539072E+00  1.57539072E+00  2.42626280E+00 -2.69799374E-01
 -2.69799374E-01 -5.52809915E-01  1.40275812E+01 -1.01883066E+01 -9.79399425E+00
  6.40253266E+00 -1.07384014E-01 -6.12921638E+00 -8.75854849E-01  9.29811080E-01
  9.29811080E-01  9.29811080E-01 -8.75854849E-01  9.29811080E-01  9.29811080E-01
  9.29811080E-01  8.12659913E-01  8.12659913E-01 -3.08321316E-02 -3.08321316E-02
 -4.81103342E+00  1.29170596E+00  1.29170596E+00  1.29170596E+00  2.42626280E+00
 -2.69799374E-01 -2.69799374E-01 -5.52809915E-01  1.40275812E+01 -1.01883066E+01
 -9.79399425E+00  6.40253266E+00 -1.07384014E-01 -6.12921638E+00 -8.75854849E-01
  9.29811080E-01  9.29811080E-01  9.29811080E-01 -8.75854849E-01  9.29811080E-01
  9.29811080E-01  9.29811080E-01  8.12659913E-01  8.12659913E-01 -3.08321316E-02
 -3.08321316E-02 -4.81103342E+00  1.29170596E+00  1.29170596E+00  1.29170596E+00
  2.56385939E+00 -3.11983998E-01 -3.11983998E-01 -5.61556619E-01  1.41834183E+01
 -1.02467820E+01 -9.91156453E+00  6.40790824E+00 -1.78633207E-01 -6.09807447E+00
 -9.07197206E-01  9.35806216E-01  9.35806216E-01  9.35806216E-01 -9.07197206E-01
  9.35806216E-01  9.35806216E-01  9.35806216E-01  8.43091154E-01  8.43091154E-01
 -2.68961148E-02 -2.68961148E-02 -4.84310467E+00  1.29186996E+00  1.29186996E+00
  1.29186996E+00  2.18753245E+00 -1.74205188E-02 -1.74205188E-02 -6.69797081E-01
  1.34271018E+01 -9.15907465E+00 -8.97716143E+00  3.75709204E+00 -2.89022078E+00
 -1.48293077E+00 -6.59767527E+00  3.53366842E+00  3.53366842E+00  3.53366842E+00
 -6.59767527E+00  3.53366842E+00  3.53366842E+00  3.53366842E+00  6.48764902E+00
  2.89769192E+00  2.89769192E+00  9.22704383E-01  9.22704383E-01 -4.79671070E+00
  1.57539072E+00  1.57539072E+00  1.57539072E+00  2.56385939E+00 -3.11983998E-01
 -3.11983998E-01 -5.61556619E-01  1.41834183E+01 -1.02467820E+01 -9.91156453E+00
  6.40790824E+00 -1.78633207E-01 -6.09807447E+00 -9.07197206E-01  9.35806216E-01
  9.35806216E-01  9.35806216E-01 -9.07197206E-01  9.35806216E-01  9.35806216E-01
  9.35806216E-01  8.43091154E-01  8.43091154E-01 -2.68961148E-02 -2.68961148E-02
 -4.84310467E+00  1.29186996E+00  1.29186996E+00  1.29186996E+00  2.18753245E+00
 -1.74205188E-02 -1.74205188E-02 -6.69797081E-01  1.34271018E+01 -9.15907465E+00
 -8.97716143E+00  3.75709204E+00 -2.89022078E+00 -1.48293077E+00 -6.59767527E+00
  3.53366842E+00  3.53366842E+00  3.53366842E+00 -6.59767527E+00  3.53366842E+00
  3.53366842E+00  3.53366842E+00  6.48764902E+00  2.89769192E+00  2.89769192E+00
  9.22704383E-01  9.22704383E-01 -4.79671070E+00  1.57539072E+00  1.57539072E+00
  1.57539072E+00  2.18753245E+00 -1.74205188E-02 -1.74205188E-02 -6.69797081E-01
  1.34271018E+01 -9.15907465E+00 -8.97716143E+00  3.75709204E+00 -2.89022078E+00
 -1.48293077E+00 -6.59767527E+00  3.53366842E+00  3.53366842E+00  3.53366842E+00
 -6.59767527E+00  3.53366842E+00  3.53366842E+00  3.53366842E+00  6.48764902E+00
  2.89769192E+00  2.89769192E+00  9.22704383E-01  9.22704383E-01 -4.79671070E+00
  1.57539072E+00  1.57539072E+00  1.57539072E+00  2.41399919E+00 -2.71129602E-01
 -2.71129602E-01 -5.55525038E-01  1.39566600E+01 -1.02384179E+01 -9.84217401E+00
  6.37015163E+00 -1.07912461E-01 -6.15937429E+00 -8.80173535E-01  9.25109726E-01
  9.25109726E-01  9.25109726E-01 -8.80173535E-01  9.25109726E-01  9.25109726E-01
  9.25109726E-01  8.08559896E-01  8.08559896E-01 -3.09779100E-02 -3.09779100E-02
 -4.83470419E+00  1.28518237E+00  1.28518237E+00  1.28518237E+00  3.38515667E-01
  2.47143588E+00 -4.48392492E+00  1.07921572E+00  1.07921572E+00  1.07921572E+00
 -2.64915797E-01 -2.64915797E-01 -5.42787650E-01  1.42887250E+01 -1.00038058E+01
 -9.61663660E+00  6.52172473E+00 -1.05434228E-01 -6.01822435E+00 -8.60001449E-01
  9.47122265E-01  9.47122265E-01  9.47122265E-01 -8.60001449E-01  9.47122265E-01
  9.47122265E-01  9.47122265E-01  8.27784422E-01  8.27784422E-01 -3.02672403E-02
 -3.02672403E-02 -4.72391261E+00  1.31575939E+00  1.31575939E+00  1.31575939E+00
  2.18753245E+00 -1.74205188E-02 -1.74205188E-02 -6.69797081E-01  1.34271018E+01
 -9.15907465E+00 -8.97716143E+00  3.75709204E+00 -2.89022078E+00 -1.48293077E+00
 -6.59767527E+00  3.53366842E+00  3.53366842E+00  3.53366842E+00 -6.59767527E+00
  3.53366842E+00  3.53366842E+00  3.53366842E+00  6.48764902E+00  2.89769192E+00
  2.89769192E+00  9.22704383E-01  9.22704383E-01 -4.79671070E+00  1.57539072E+00
  1.57539072E+00  1.57539072E+00  2.18753245E+00 -1.74205188E-02 -1.74205188E-02
 -6.69797081E-01  1.34271018E+01 -9.15907465E+00 -8.97716143E+00  3.75709204E+00
 -2.89022078E+00 -1.48293077E+00 -6.59767527E+00  3.53366842E+00  3.53366842E+00
  3.53366842E+00 -6.59767527E+00  3.53366842E+00  3.53366842E+00  3.53366842E+00
  6.48764902E+00  2.89769192E+00  2.89769192E+00  9.22704383E-01  9.22704383E-01
 -4.79671070E+00  1.57539072E+00  1.57539072E+00  1.57539072E+00  2.56385939E+00
 -3.11983998E-01 -3.11983998E-01 -5.61556619E-01  1.41834183E+01 -1.02467820E+01
 -9.91156453E+00  6.40790824E+00 -1.78633207E-01 -6.09807447E+00 -9.07197206E-01
  9.35806216E-01  9.35806216E-01  9.35806216E-01 -9.07197206E-01  9.35806216E-01
  9.35806216E-01  9.35806216E-01  8.43091154E-01  8.43091154E-01 -2.68961148E-02
 -2.68961148E-02 -4.84310467E+00  1.29186996E+00  1.29186996E+00  1.29186996E+00
  2.20183695E+00 -2.62218897E-02 -2.62218897E-02 -6.52212562E-01  1.34498796E+01
 -9.17146581E+00 -8.97816365E+00  3.69181976E+00 -2.86939269E+00 -1.41836917E+00
 -6.59922417E+00  3.52894884E+00  3.52894884E+00  3.52894884E+00 -6.59922417E+00
  3.52894884E+00  3.52894884E+00  3.52894884E+00  6.46188269E+00  2.89258968E+00
  2.89258968E+00  9.38740007E-01  9.38740007E-01 -4.79601825E+00  1.57238404E+00
  1.57238404E+00  1.57238404E+00  2.42626280E+00 -2.69799374E-01 -2.69799374E-01
 -5.52809915E-01  1.40275812E+01 -1.01883066E+01 -9.79399425E+00  6.40253266E+00
 -1.07384014E-01 -6.12921638E+00 -8.75854849E-01  9.29811080E-01  9.29811080E-01
  9.29811080E-01 -8.75854849E-01  9.29811080E-01  9.29811080E-01  9.29811080E-01
  8.12659913E-01  8.12659913E-01 -3.08321316E-02 -3.08321316E-02 -4.81103342E+00
  1.29170596E+00  1.29170596E+00  1.29170596E+00  2.56385939E+00 -3.11983998E-01
 -3.11983998E-01 -5.61556619E-01  1.41834183E+01 -1.02467820E+01 -9.91156453E+00
  6.40790824E+00 -1.78633207E-01 -6.09807447E+00 -9.07197206E-01  9.35806216E-01
  9.35806216E-01  9.35806216E-01 -9.07197206E-01  9.35806216E-01  9.35806216E-01
  9.35806216E-01  8.43091154E-01  8.43091154E-01 -2.68961148E-02 -2.68961148E-02
 -4.84310467E+00  1.29186996E+00  1.29186996E+00  1.29186996E+00  2.18753245E+00
 -1.74205188E-02 -1.74205188E-02 -6.69797081E-01  1.34271018E+01 -9.15907465E+00
 -8.97716143E+00  3.75709204E+00 -2.89022078E+00 -1.48293077E+00 -6.59767527E+00
  3.53366842E+00  3.53366842E+00  3.53366842E+00 -6.59767527E+00  3.53366842E+00
  3.53366842E+00  3.53366842E+00  6.48764902E+00  2.89769192E+00  2.89769192E+00
  9.22704383E-01  9.22704383E-01 -4.79671070E+00  1.57539072E+00  1.57539072E+00
  1.57539072E+00  2.18753245E+00 -1.74205188E-02 -1.74205188E-02 -6.69797081E-01
  1.34271018E+01 -9.15907465E+00 -8.97716143E+00  3.75709204E+00 -2.89022078E+00
 -1.48293077E+00 -6.59767527E+00  3.53366842E+00  3.53366842E+00  3.53366842E+00
 -6.59767527E+00  3.53366842E+00  3.53366842E+00  3.53366842E+00  6.48764902E+00
  2.89769192E+00  2.89769192E+00  9.22704383E-01  9.22704383E-01 -4.79671070E+00
  1.57539072E+00  1.57539072E+00  1.57539072E+00  2.42626280E+00 -2.69799374E-01
 -2.69799374E-01 -5.52809915E-01  1.40275812E+01 -1.01883066E+01 -9.79399425E+00
  6.40253266E+00 -1.07384014E-01 -6.12921638E+00 -8.75854849E-01  9.29811080E-01
  9.29811080E-01  9.29811080E-01 -8.75854849E-01  9.29811080E-01  9.29811080E-01
  9.29811080E-01  8.12659913E-01  8.12659913E-01 -3.08321316E-02 -3.08321316E-02
 -4.81103342E+00  1.29170596E+00  1.29170596E+00  1.29170596E+00  2.20183695E+00
 -2.62218897E-02 -2.62218897E-02 -6.52212562E-01  1.34498796E+01 -9.17146581E+00
 -8.97816365E+00  3.69181976E+00 -2.86939269E+00 -1.41836917E+00 -6.59922417E+00
  3.52894884E+00  3.52894884E+00  3.52894884E+00 -6.59922417E+00  3.52894884E+00
  3.52894884E+00  3.52894884E+00  6.46188269E+00  2.89258968E+00  2.89258968E+00
  9.38740007E-01  9.38740007E-01 -4.79601825E+00  1.57238404E+00  1.57238404E+00
  1.57238404E+00  2.42626280E+00 -2.69799374E-01 -2.69799374E-01 -5.52809915E-01
  1.40275812E+01 -1.01883066E+01 -9.79399425E+00  6.40253266E+00 -1.07384014E-01
 -6.12921638E+00 -8.75854849E-01  9.29811080E-01  9.29811080E-01  9.29811080E-01
 -8.75854849E-01  9.29811080E-01  9.29811080E-01  9.29811080E-01  8.12659913E-01
  8.12659913E-01 -3.08321316E-02 -3.08321316E-02 -4.81103342E+00  1.29170596E+00
  1.29170596E+00  1.29170596E+00  2.42626280E+00 -2.69799374E-01 -2.69799374E-01
 -5.52809915E-01  1.40275812E+01 -1.01883066E+01 -9.79399425E+00  6.40253266E+00
 -1.07384014E-01 -6.12921638E+00 -8.75854849E-01  9.29811080E-01  9.29811080E-01
  9.29811080E-01 -8.75854849E-01  9.29811080E-01  9.29811080E-01  9.29811080E-01
  8.12659913E-01  8.12659913E-01 -3.08321316E-02 -3.08321316E-02 -4.81103342E+00
  1.29170596E+00  1.29170596E+00  1.29170596E+00  2.20183695E+00 -2.62218897E-02
 -2.62218897E-02 -6.52212562E-01  1.34498796E+01 -9.17146581E+00 -8.97816365E+00
  3.69181976E+00 -2.86939269E+00 -1.41836917E+00 -6.59922417E+00  3.52894884E+00
  3.52894884E+00  3.52894884E+00 -6.59922417E+00  3.52894884E+00  3.52894884E+00
  3.52894884E+00  6.46188269E+00  2.89258968E+00  2.89258968E+00  9.38740007E-01
  9.38740007E-01 -4.79601825E+00  1.57238404E+00  1.57238404E+00  1.57238404E+00
  2.56385939E+00 -3.11983998E-01 -3.11983998E-01 -5.61556619E-01  1.41834183E+01
 -1.02467820E+01 -9.91156453E+00  6.40790824E+00 -1.78633207E-01 -6.09807447E+00
 -9.07197206E-01  9.35806216E-01  9.35806216E-01  9.35806216E-01 -9.07197206E-01
  9.35806216E-01  9.35806216E-01  9.35806216E-01  8.43091154E-01  8.43091154E-01
 -2.68961148E-02 -2.68961148E-02 -4.84310467E+00  1.29186996E+00  1.29186996E+00
  1.29186996E+00  2.18753245E+00 -1.74205188E-02 -1.74205188E-02 -6.69797081E-01
  1.34271018E+01 -9.15907465E+00 -8.97716143E+00  3.75709204E+00 -2.89022078E+00
 -1.48293077E+00 -6.59767527E+00  3.53366842E+00  3.53366842E+00  3.53366842E+00
 -6.59767527E+00  3.53366842E+00  3.53366842E+00  3.53366842E+00  6.48764902E+00
  2.89769192E+00  2.89769192E+00  9.22704383E-01  9.22704383E-01 -4.79671070E+00
  1.57539072E+00  1.57539072E+00  1.57539072E+00  2.18753245E+00 -1.74205188E-02
 -1.74205188E-02 -6.69797081E-01  1.34271018E+01 -9.15907465E+00 -8.97716143E+00
  3.75709204E+00 -2.89022078E+00 -1.48293077E+00 -6.59767527E+00  3.53366842E+00
  3.53366842E+00  3.53366842E+00 -6.59767527E+00  3.53366842E+00  3.53366842E+00
  3.53366842E+00  6.48764902E+00  2.89769192E+00  2.89769192E+00  9.22704383E-01
  9.22704383E-01 -4.79671070E+00  1.57539072E+00  1.57539072E+00  1.57539072E+00
  2.20183695E+00 -2.62218897E-02 -2.62218897E-02 -6.52212562E-01  1.34498796E+01
 -9.17146581E+00 -8.97816365E+00  3.69181976E+00 -2.86939269E+00 -1.41836917E+00
 -6.59922417E+00  3.52894884E+00  3.52894884E+00  3.52894884E+00 -6.59922417E+00
  3.52894884E+00  3.52894884E+00  3.52894884E+00  6.46188269E+00  2.89258968E+00
  2.89258968E+00  9.38740007E-01  9.38740007E-01 -4.79601825E+00  1.57238404E+00
  1.57238404E+00  1.57238404E+00  2.20183695E+00 -2.62218897E-02 -2.62218897E-02
 -6.52212562E-01  1.34498796E+01 -9.17146581E+00 -8.97816365E+00  3.69181976E+00
 -2.86939269E+00 -1.41836917E+00 -6.59922417E+00  3.52894884E+00  3.52894884E+00
  3.52894884E+00 -6.59922417E+00  3.52894884E+00  3.52894884E+00  3.52894884E+00
  6.46188269E+00  2.89258968E+00  2.89258968E+00  9.38740007E-01  9.38740007E-01
 -4.79601825E+00  1.57238404E+00  1.57238404E+00  1.57238404E+00  2.56385939E+00
 -3.11983998E-01 -3.11983998E-01 -5.61556619E-01  1.41834183E+01 -1.02467820E+01
 -9.91156453E+00  6.40790824E+00 -1.78633207E-01 -6.09807447E+00 -9.07197206E-01
  9.35806216E-01  9.35806216E-01  9.35806216E-01 -9.07197206E-01  9.35806216E-01
  9.35806216E-01  9.35806216E-01  8.43091154E-01  8.43091154E-01 -2.68961148E-02
 -2.68961148E-02 -4.84310467E+00  1.29186996E+00  1.29186996E+00  1.29186996E+00
  2.18753245E+00 -1.74205188E-02 -1.74205188E-02 -6.69797081E-01  1.34271018E+01
 -9.15907465E+00 -8.97716143E+00  3.75709204E+00 -2.89022078E+00 -1.48293077E+00
 -6.59767527E+00  3.53366842E+00  3.53366842E+00  3.53366842E+00 -6.59767527E+00
[truncated: 14,719,300 more chars]
