# Supplementary material for: All-Atom Molecular Dynamics Simulations of Grafted Poly(N,N-dimethylaminoethyl methacrylate) Brushes
Source: J Phys Chem B. 2025 Feb 10;129(7):2105–14. doi: 10.1021/acs.jpcb.4c07928 (PMC11848925; doi:10.1021/acs.jpcb.4c07928)
Supplement: Supplementary file 2 — jp4c07928_si_002.zip [file jp4c07928_si_002.zip › Supplementary Files/3_Packing_PBC/packing_PBC.sh]

#!/bin/bash
rm -r backups
# Define maximum number of attempts for packing each thread
dim_large=258
dim_small_1=$(echo "scale=2; $dim_large / 3" | bc)
dim_small_2=$(echo "scale=2; $dim_small_1 * 2" | bc)
echo "Small box is $dim_small_1 x $dim_small_2 big"

max_attempts=2
fail_count=0
max_fail=300

# Loop through each polymer strand
i=1
# retry_count=0  # Reset retry counter for the new thread

declare -a counters=( $(for i in {1..16}; do echo 0; done) )
while [ $i -le 16 ]; do
    if [ ${counters[$i]} -ge $max_attempts ]; then
            counters[$i]=0
#            i=$((i-1))  # Go back one thread
            i=1  # Go back one thread for 
            counters=( $(for i in {1..16}; do echo 0; done) )
            cp backups/combined_${i}.pdb combined.pdb
            continue
    fi
    (( counters[i]++))
    echo "Thread_$i: attempt ${counters[$i]}"

    # Define packmol input for the first strand differently
    if [ $i -eq 1 ]; then
        echo "
        tolerance 10.0
        output big.pdb
        filetype pdb
        nloop 20
        maxit 20
        add_amber_ter
        seed -1

        structure h.pdb
        chain H
        number 1
        fixed 0. 0. 0. 0. 0. 0.
        end structure

        structure h.pdb
        chain H
        number 1
        fixed $dim_large $dim_large 0. $dim_large $dim_large 0.
        end structure

        structure thread_alligned_1_adjusted.pdb
        number 1
        chain A
        inside box 0. 0. 0. $dim_large $dim_large 97.1
        constrain_rotation y 0. 0.
        constrain_rotation x 0. 0.
        atoms 2
        inside box $dim_small_1 $dim_small_1 1.2 $dim_small_2 $dim_small_2 1.2
        end atoms
        end structure
        " > pack_1.inp
    else
        # General packmol input for strands 2 to 16
        echo "
        tolerance 10.0
        output big2.pdb
        filetype pdb
        nloop 20
        maxit 20
        add_amber_ter 
        seed -1

        structure combined.pdb
        number 1
        fixed 0. 0. 0. 0. 0. 0.
        chain A
        #inside box 0. 0. 0. $dim_large $dim_large 97.1
        # constrain_rotation y 0. 0.
        # constrain_rotation x 0. 0.
        # constrain_rotation z 0. 0.
        # atoms 2
        # inside box 0. 0. 1.2 $dim_large $dim_large 1.2
        # end atoms
        end structure

        structure thread_alligned_${i}_adjusted.pdb
        chain B
        number 1
        inside box 0. 0. 0. $dim_large $dim_large 97.1
        constrain_rotation y 0. 0.
        constrain_rotation x 0. 0.
        atoms 2
        inside box $dim_small_1 $dim_small_1 1.2 $dim_small_2 $dim_small_2 1.2
        end atoms
        end structure
        " > pack_$i.inp
    fi

    # Execute packmol and check the output
    echo "starting packmol"
    /user/stippner/bin/packmol-20.4.0/packmol < pack_$i.inp &> output_$i
    echo "packmol finished"
 success=$(grep "Success"  output_$i)
    success=$?


 if [[ $success != 0 ]]; then
 #   ((retry_count++))
    ((fail_count++))
    echo  "Packing failed $fail_count total times"
    if [ $fail_count -ge $max_fail ]; then
            exit 1
    fi

    continue
else
        echo "!!! Thread_$i succeeded after ${counters[$i]} attempt(s) !!!"

 mkdir -p backups
    cp combined.pdb backups/combined_${i}.pdb
fi
    if [ $i -eq 1 ]; then
        python add_A.py $dim_small_1
    else
        echo "copying"
        python add_B.py $dim_small_1
    fi

    i=$((i+1))
done
