# Supplementary material for: All-Atom Molecular Dynamics Simulations of Grafted Poly(N,N-dimethylaminoethyl methacrylate) Brushes
Source: J Phys Chem B. 2025 Feb 10;129(7):2105–14. doi: 10.1021/acs.jpcb.4c07928 (PMC11848925; doi:10.1021/acs.jpcb.4c07928)
Supplement: Supplementary file 2 — jp4c07928_si_002.zip [file jp4c07928_si_002.zip › Supplementary Files/3_Packing_PBC/final_script_modified_combined_adjusted.pdb]

HETATM    3  C7  HPB B   2     130.308  85.961   2.157  1.00  0.00           C  
HETATM    4  C8  HPB B   2     129.332  86.147   0.981  1.00  0.00           C  
HETATM    5  H13 HPB B   2     129.815  85.867   0.068  1.00  0.00           H  
HETATM    6  H14 HPB B   2     128.470  85.532   1.131  1.00  0.00           H  
HETATM    7  H15 HPB B   2     129.032  87.173   0.926  1.00  0.00           H  
HETATM    8  H11 HPB B   2     131.171  86.575   2.006  1.00  0.00           H  
HETATM    9  H12 HPB B   2     130.608  84.935   2.213  1.00  0.00           H  
HETATM   10  C6  HPB B   2     129.612  86.364   3.471  1.00  0.00           C  
HETATM   11  C1  HPB B   2     128.371  85.478   3.688  1.00  0.00           C  
HETATM   12  O1  HPB B   2     127.255  85.837   3.232  1.00  0.00           O  
HETATM   13  O2  HPB B   2     128.489  84.248   4.407  1.00  0.00           O  
HETATM   14  C2  HPB B   2     127.256  83.967   5.074  1.00  0.00           C  
HETATM   15  C3  HPB B   2     127.382  82.642   5.849  1.00  0.00           C  
HETATM   16  N1  HPB B   2     126.114  82.352   6.535  1.00  0.00           N  
HETATM   17  C4  HPB B   2     126.233  81.088   7.274  1.00  0.00           C  
HETATM   18  H5  HPB B   2     125.311  80.878   7.772  1.00  0.00           H  
HETATM   19  H6  HPB B   2     126.460  80.295   6.592  1.00  0.00           H  
HETATM   20  H7  HPB B   2     127.020  81.171   7.997  1.00  0.00           H  
HETATM   21  C5  HPB B   2     125.035  82.239   5.543  1.00  0.00           C  
HETATM   22  H8  HPB B   2     124.112  82.029   6.042  1.00  0.00           H  
HETATM   23  H9  HPB B   2     125.260  81.447   4.860  1.00  0.00           H  
HETATM   24  H10 HPB B   2     124.947  83.160   5.005  1.00  0.00           H  
HETATM   25  H20 HPB B   2     125.904  83.093   7.174  1.00  0.00           H  
HETATM   26  H3  HPB B   2     128.166  82.724   6.572  1.00  0.00           H  
HETATM   27  H4  HPB B   2     127.606  81.849   5.168  1.00  0.00           H  
HETATM   28  H1  HPB B   2     126.470  83.885   4.353  1.00  0.00           H  
HETATM   29  H2  HPB B   2     127.030  84.759   5.757  1.00  0.00           H  
HETATM   30  C9  HPB B   2     129.181  87.840   3.391  1.00  0.00           C  
HETATM   31  H16 HPB B   2     128.698  88.121   4.303  1.00  0.00           H  
HETATM   32  H17 HPB B   2     130.043  88.456   3.240  1.00  0.00           H  
HETATM   33  H18 HPB B   2     128.504  87.970   2.574  1.00  0.00           H  
HETATM   34  C7  DPB B   3     130.525  86.205   4.695  1.00  0.00           C  
HETATM   35  H11 DPB B   3     131.390  86.823   4.582  1.00  0.00           H  
HETATM   36  H12 DPB B   3     130.830  85.182   4.788  1.00  0.00           H  
HETATM   37  C6  DPB B   3     129.829  86.609   6.009  1.00  0.00           C  
HETATM   38  C1  DPB B   3     128.572  85.741   6.212  1.00  0.00           C  
HETATM   39  O1  DPB B   3     127.465  86.121   5.754  1.00  0.00           O  
HETATM   40  O2  DPB B   3     128.667  84.503   6.922  1.00  0.00           O  
HETATM   41  C2  DPB B   3     127.427  84.236   7.581  1.00  0.00           C  
HETATM   42  C3  DPB B   3     127.527  82.901   8.344  1.00  0.00           C  
HETATM   43  N1  DPB B   3     126.251  82.628   9.022  1.00  0.00           N  
HETATM   44  C4  DPB B   3     126.347  81.356   9.750  1.00  0.00           C  
HETATM   45  H5  DPB B   3     125.419  81.156  10.243  1.00  0.00           H  
HETATM   46  H6  DPB B   3     126.564  80.565   9.063  1.00  0.00           H  
HETATM   47  H7  DPB B   3     127.130  81.419  10.477  1.00  0.00           H  
HETATM   48  C5  DPB B   3     125.176  82.540   8.024  1.00  0.00           C  
HETATM   49  H8  DPB B   3     124.247  82.340   8.516  1.00  0.00           H  
HETATM   50  H9  DPB B   3     125.392  81.750   7.334  1.00  0.00           H  
HETATM   51  H10 DPB B   3     125.105  83.467   7.492  1.00  0.00           H  
HETATM   52  H20 DPB B   3     126.050  83.366   9.665  1.00  0.00           H  
HETATM   53  H3  DPB B   3     128.309  82.966   9.072  1.00  0.00           H  
HETATM   54  H4  DPB B   3     127.742  82.112   7.656  1.00  0.00           H  
HETATM   55  H1  DPB B   3     126.643  84.173   6.854  1.00  0.00           H  
HETATM   56  H2  DPB B   3     127.209  85.026   8.268  1.00  0.00           H  
HETATM   57  C9  DPB B   3     129.422  88.092   5.939  1.00  0.00           C  
HETATM   58  H16 DPB B   3     128.938  88.372   6.851  1.00  0.00           H  
HETATM   59  H17 DPB B   3     130.293  88.695   5.798  1.00  0.00           H  
HETATM   60  H18 DPB B   3     128.750  88.240   5.120  1.00  0.00           H  
HETATM   61  C7  DDA B   4     130.732  86.424   7.236  1.00  0.00           C  
HETATM   62  H11 DDA B   4     131.608  87.029   7.133  1.00  0.00           H  
HETATM   63  H12 DDA B   4     131.020  85.396   7.321  1.00  0.00           H  
HETATM   64  C6  DDA B   4     130.036  86.828   8.549  1.00  0.00           C  
HETATM   65  C1  DDA B   4     129.653  88.318   8.492  1.00  0.00           C  
HETATM   66  O1  DDA B   4     128.533  88.662   8.037  1.00  0.00           O  
HETATM   67  O2  DDA B   4     130.574  89.309   8.953  1.00  0.00           O  
HETATM   68  C2  DDA B   4     129.849  90.434   9.457  1.00  0.00           C  
HETATM   69  C3  DDA B   4     130.840  91.502   9.955  1.00  0.00           C  
HETATM   70  N1  DDA B   4     130.094  92.659  10.474  1.00  0.00           N  
HETATM   71  C4  DDA B   4     129.260  93.224   9.403  1.00  0.00           C  
HETATM   72  H5  DDA B   4     128.718  94.065   9.781  1.00  0.00           H  
HETATM   73  H6  DDA B   4     129.884  93.536   8.593  1.00  0.00           H  
HETATM   74  H7  DDA B   4     128.572  92.481   9.057  1.00  0.00           H  
HETATM   75  C5  DDA B   4     131.040  93.677  10.948  1.00  0.00           C  
HETATM   76  H8  DDA B   4     130.498  94.520  11.325  1.00  0.00           H  
HETATM   77  H9  DDA B   4     131.646  93.268  11.727  1.00  0.00           H  
HETATM   78  H10 DDA B   4     131.664  93.991  10.138  1.00  0.00           H  
HETATM   79  H3  DDA B   4     131.447  91.090  10.734  1.00  0.00           H  
HETATM   80  H4  DDA B   4     131.463  91.815   9.145  1.00  0.00           H  
HETATM   81  H1  DDA B   4     129.242  90.844   8.678  1.00  0.00           H  
HETATM   82  H2  DDA B   4     129.224  90.121  10.268  1.00  0.00           H  
HETATM   83  C9  DDA B   4     128.766  85.978   8.738  1.00  0.00           C  
HETATM   84  H16 DDA B   4     129.031  84.943   8.779  1.00  0.00           H  
HETATM   85  H17 DDA B   4     128.282  86.259   9.650  1.00  0.00           H  
HETATM   86  H18 DDA B   4     128.100  86.144   7.917  1.00  0.00           H  
HETATM   87  C7  DDB B   5     130.930  86.618   9.779  1.00  0.00           C  
HETATM   88  H11 DDB B   5     131.817  87.209   9.686  1.00  0.00           H  
HETATM   89  H12 DDB B   5     131.202  85.585   9.857  1.00  0.00           H  
HETATM   90  C6  DDB B   5     130.234  87.022  11.093  1.00  0.00           C  
HETATM   91  C1  DDB B   5     128.949  86.192  11.270  1.00  0.00           C  
HETATM   92  O1  DDB B   5     127.859  86.616  10.808  1.00  0.00           O  
HETATM   93  O2  DDB B   5     128.996  84.939  11.959  1.00  0.00           O  
HETATM   94  C2  DDB B   5     127.740  84.701  12.601  1.00  0.00           C  
HETATM   95  C3  DDB B   5     127.791  83.353  13.343  1.00  0.00           C  
HETATM   96  N1  DDB B   5     126.500  83.109  14.002  1.00  0.00           N  
HETATM   97  C4  DDB B   5     126.547  81.821  14.710  1.00  0.00           C  
HETATM   98  H5  DDB B   5     125.608  81.643  15.190  1.00  0.00           H  
HETATM   99  H6  DDB B   5     126.746  81.036  14.011  1.00  0.00           H  
HETATM  100  H7  DDB B   5     127.324  81.847  15.446  1.00  0.00           H  
HETATM  101  C5  DDB B   5     125.432  83.072  12.992  1.00  0.00           C  
HETATM  102  H8  DDB B   5     124.493  82.894  13.472  1.00  0.00           H  
HETATM  103  H9  DDB B   5     125.629  82.288  12.293  1.00  0.00           H  
HETATM  104  H10 DDB B   5     125.398  84.010  12.477  1.00  0.00           H  
HETATM  105  H3  DDB B   5     128.568  83.378  14.077  1.00  0.00           H  
HETATM  106  H4  DDB B   5     127.987  82.568  12.643  1.00  0.00           H  
HETATM  107  H1  DDB B   5     126.963  84.676  11.865  1.00  0.00           H  
HETATM  108  H2  DDB B   5     127.543  85.487  13.300  1.00  0.00           H  
HETATM  109  C9  DDB B   5     129.877  88.519  11.046  1.00  0.00           C  
HETATM  110  H16 DDB B   5     129.392  88.799  11.958  1.00  0.00           H  
HETATM  111  H17 DDB B   5     130.769  89.094  10.923  1.00  0.00           H  
HETATM  112  H18 DDB B   5     129.217  88.701  10.223  1.00  0.00           H  
HETATM  113  C7  DPB B   6     131.119  86.787  12.326  1.00  0.00           C  
HETATM  114  H11 DPB B   6     132.015  87.365  12.241  1.00  0.00           H  
HETATM  115  H12 DPB B   6     131.373  85.750  12.396  1.00  0.00           H  
HETATM  116  C6  DPB B   6     130.422  87.190  13.639  1.00  0.00           C  
HETATM  117  C1  DPB B   6     129.124  86.381  13.802  1.00  0.00           C  
HETATM  118  O1  DPB B   6     128.043  86.825  13.339  1.00  0.00           O  
HETATM  119  O2  DPB B   6     129.147  85.121  14.481  1.00  0.00           O  
HETATM  120  C2  DPB B   6     127.885  84.898  15.115  1.00  0.00           C  
HETATM  121  C3  DPB B   6     127.910  83.543  15.845  1.00  0.00           C  
HETATM  122  N1  DPB B   6     126.612  83.313  16.497  1.00  0.00           N  
HETATM  123  C4  DPB B   6     126.636  82.020  17.194  1.00  0.00           C  
HETATM  124  H5  DPB B   6     125.691  81.853  17.668  1.00  0.00           H  
HETATM  125  H6  DPB B   6     126.825  81.238  16.489  1.00  0.00           H  
HETATM  126  H7  DPB B   6     127.409  82.028  17.933  1.00  0.00           H  
HETATM  127  C5  DPB B   6     125.550  83.304  15.481  1.00  0.00           C  
HETATM  128  H8  DPB B   6     124.604  83.137  15.955  1.00  0.00           H  
HETATM  129  H9  DPB B   6     125.737  82.521  14.776  1.00  0.00           H  
HETATM  130  H10 DPB B   6     125.532  84.246  14.974  1.00  0.00           H  
HETATM  131  H20 DPB B   6     126.436  84.044  17.156  1.00  0.00           H  
HETATM  132  H3  DPB B   6     128.684  83.550  16.585  1.00  0.00           H  
HETATM  133  H4  DPB B   6     128.098  82.761  15.140  1.00  0.00           H  
HETATM  134  H1  DPB B   6     127.112  84.892  14.376  1.00  0.00           H  
HETATM  135  H2  DPB B   6     127.696  85.681  15.820  1.00  0.00           H  
HETATM  136  C9  DPB B   6     130.089  88.693  13.602  1.00  0.00           C  
HETATM  137  H16 DPB B   6     129.606  88.973  14.515  1.00  0.00           H  
HETATM  138  H17 DPB B   6     130.991  89.256  13.489  1.00  0.00           H  
HETATM  139  H18 DPB B   6     129.438  88.894  12.779  1.00  0.00           H  
HETATM  140  C7  DPA B   7     131.297  86.933  14.874  1.00  0.00           C  
HETATM  141  H11 DPA B   7     132.204  87.497  14.798  1.00  0.00           H  
HETATM  142  H12 DPA B   7     131.534  85.890  14.937  1.00  0.00           H  
HETATM  143  C6  DPA B   7     130.602  87.335  16.187  1.00  0.00           C  
HETATM  144  C1  DPA B   7     130.293  88.843  16.162  1.00  0.00           C  
HETATM  145  O1  DPA B   7     129.197  89.253  15.702  1.00  0.00           O  
HETATM  146  O2  DPA B   7     131.252  89.777  16.663  1.00  0.00           O  
HETATM  147  C2  DPA B   7     130.574  90.923  17.186  1.00  0.00           C  
HETATM  148  C3  DPA B   7     131.607  91.929  17.725  1.00  0.00           C  
HETATM  149  N1  DPA B   7     130.910  93.107  18.263  1.00  0.00           N  
HETATM  150  C4  DPA B   7     130.122  93.739  17.195  1.00  0.00           C  
HETATM  151  H5  DPA B   7     129.614  94.595  17.586  1.00  0.00           H  
HETATM  152  H6  DPA B   7     130.772  94.040  16.403  1.00  0.00           H  
HETATM  153  H7  DPA B   7     129.404  93.039  16.821  1.00  0.00           H  
HETATM  154  C5  DPA B   7     131.896  94.067  18.778  1.00  0.00           C  
HETATM  155  H8  DPA B   7     131.390  94.924  19.169  1.00  0.00           H  
HETATM  156  H9  DPA B   7     132.471  93.607  19.554  1.00  0.00           H  
HETATM  157  H10 DPA B   7     132.548  94.370  17.985  1.00  0.00           H  
HETATM  158  H20 DPA B   7     130.302  92.824  19.004  1.00  0.00           H  
HETATM  159  H3  DPA B   7     132.181  91.469  18.502  1.00  0.00           H  
HETATM  160  H4  DPA B   7     132.258  92.231  16.933  1.00  0.00           H  
HETATM  161  H1  DPA B   7     130.000  91.383  16.409  1.00  0.00           H  
HETATM  162  H2  DPA B   7     129.923  90.620  17.979  1.00  0.00           H  
HETATM  163  C9  DPA B   7     129.289  86.545  16.336  1.00  0.00           C  
HETATM  164  H16 DPA B   7     129.503  85.495  16.354  1.00  0.00           H  
HETATM  165  H17 DPA B   7     128.805  86.825  17.249  1.00  0.00           H  
HETATM  166  H18 DPA B   7     128.644  86.763  15.511  1.00  0.00           H  
HETATM  167  C7  DDA B   8     131.465  87.052  17.425  1.00  0.00           C  
HETATM  168  H11 DDA B   8     132.380  87.602  17.358  1.00  0.00           H  
HETATM  169  H12 DDA B   8     131.685  86.005  17.479  1.00  0.00           H  
HETATM  170  C6  DDA B   8     130.769  87.455  18.738  1.00  0.00           C  
HETATM  171  C1  DDA B   8     130.485  88.968  18.724  1.00  0.00           C  
HETATM  172  O1  DDA B   8     129.397  89.400  18.262  1.00  0.00           O  
HETATM  173  O2  DDA B   8     131.457  89.881  19.238  1.00  0.00           O  
HETATM  174  C2  DDA B   8     130.795  91.034  19.767  1.00  0.00           C  
HETATM  175  C3  DDA B   8     131.842  92.018  20.320  1.00  0.00           C  
HETATM  176  N1  DDA B   8     131.161  93.202  20.865  1.00  0.00           N  
HETATM  177  C4  DDA B   8     130.388  93.857  19.800  1.00  0.00           C  
HETATM  178  H5  DDA B   8     129.893  94.718  20.195  1.00  0.00           H  
HETATM  179  H6  DDA B   8     131.048  94.154  19.013  1.00  0.00           H  
HETATM  180  H7  DDA B   8     129.661  93.171  19.415  1.00  0.00           H  
HETATM  181  C5  DDA B   8     132.161  94.142  21.393  1.00  0.00           C  
HETATM  182  H8  DDA B   8     131.666  95.004  21.789  1.00  0.00           H  
HETATM  183  H9  DDA B   8     132.722  93.667  22.168  1.00  0.00           H  
HETATM  184  H10 DDA B   8     132.821  94.441  20.605  1.00  0.00           H  
HETATM  185  H3  DDA B   8     132.405  91.542  21.096  1.00  0.00           H  
HETATM  186  H4  DDA B   8     132.501  92.317  19.533  1.00  0.00           H  
HETATM  187  H1  DDA B   8     130.233  91.509  18.992  1.00  0.00           H  
HETATM  188  H2  DDA B   8     130.135  90.734  20.555  1.00  0.00           H  
HETATM  189  C9  DDA B   8     129.444  86.684  18.874  1.00  0.00           C  
HETATM  190  H16 DDA B   8     129.641  85.633  18.883  1.00  0.00           H  
HETATM  191  H17 DDA B   8     128.960  86.965  19.786  1.00  0.00           H  
HETATM  192  H18 DDA B   8     128.807  86.921  18.046  1.00  0.00           H  
HETATM  193  C7  DDB B   9     131.622  87.147  19.976  1.00  0.00           C  
HETATM  194  H11 DDB B   9     132.546  87.682  19.920  1.00  0.00           H  
HETATM  195  H12 DDB B   9     131.825  86.097  20.023  1.00  0.00           H  
HETATM  196  C6  DDB B   9     130.926  87.550  21.290  1.00  0.00           C  
HETATM  197  C1  DDB B   9     129.587  86.801  21.414  1.00  0.00           C  
HETATM  198  O1  DDB B   9     128.536  87.309  20.946  1.00  0.00           O  
HETATM  199  O2  DDB B   9     129.539  85.525  22.059  1.00  0.00           O  
HETATM  200  C2  DDB B   9     128.257  85.348  22.669  1.00  0.00           C  
HETATM  201  C3  DDB B   9     128.206  83.975  23.364  1.00  0.00           C  
HETATM  202  N1  DDB B   9     126.889  83.793  23.990  1.00  0.00           N  
HETATM  203  C4  DDB B   9     126.838  82.483  24.654  1.00  0.00           C  
HETATM  204  H5  DDB B   9     125.880  82.350  25.110  1.00  0.00           H  
HETATM  205  H6  DDB B   9     127.000  81.709  23.932  1.00  0.00           H  
HETATM  206  H7  DDB B   9     127.599  82.433  25.404  1.00  0.00           H  
HETATM  207  C5  DDB B   9     125.843  83.860  22.960  1.00  0.00           C  
HETATM  208  H8  DDB B   9     124.882  83.728  23.417  1.00  0.00           H  
HETATM  209  H9  DDB B   9     126.004  83.088  22.237  1.00  0.00           H  
HETATM  210  H10 DDB B   9     125.878  84.815  22.477  1.00  0.00           H  
HETATM  211  H3  DDB B   9     128.967  83.926  24.114  1.00  0.00           H  
HETATM  212  H4  DDB B   9     128.366  83.203  22.642  1.00  0.00           H  
HETATM  213  H1  DDB B   9     127.497  85.398  21.919  1.00  0.00           H  
HETATM  214  H2  DDB B   9     128.096  86.121  23.392  1.00  0.00           H  
HETATM  215  C9  DDB B   9     130.667  89.069  21.288  1.00  0.00           C  
HETATM  216  H16 DDB B   9     130.183  89.349  22.200  1.00  0.00           H  
HETATM  217  H17 DDB B   9     131.596  89.590  21.203  1.00  0.00           H  
HETATM  218  H18 DDB B   9     130.039  89.321  20.459  1.00  0.00           H  
HETATM  219  C7  DPB B  10     131.768  87.219  22.530  1.00  0.00           C  
HETATM  220  H11 DPB B  10     132.701  87.739  22.482  1.00  0.00           H  
HETATM  221  H12 DPB B  10     131.953  86.165  22.569  1.00  0.00           H  
HETATM  222  C6  DPB B  10     131.072  87.622  23.844  1.00  0.00           C  
HETATM  223  C1  DPB B  10     129.720  86.892  23.955  1.00  0.00           C  
HETATM  224  O1  DPB B  10     128.680  87.422  23.486  1.00  0.00           O  
HETATM  225  O2  DPB B  10     129.649  85.612  24.589  1.00  0.00           O  
HETATM  226  C2  DPB B  10     128.361  85.451  25.191  1.00  0.00           C  
HETATM  227  C3  DPB B  10     128.285  84.073  25.873  1.00  0.00           C  
HETATM  228  N1  DPB B  10     126.962  83.906  26.493  1.00  0.00           N  
HETATM  229  C4  DPB B  10     126.887  82.591  27.144  1.00  0.00           C  
HETATM  230  H5  DPB B  10     125.924  82.470  27.594  1.00  0.00           H  
HETATM  231  H6  DPB B  10     127.040  81.823  26.416  1.00  0.00           H  
HETATM  232  H7  DPB B  10     127.643  82.524  27.898  1.00  0.00           H  
HETATM  233  C5  DPB B  10     125.921  83.999  25.458  1.00  0.00           C  
HETATM  234  H8  DPB B  10     124.958  83.878  25.907  1.00  0.00           H  
HETATM  235  H9  DPB B  10     126.074  83.231  24.729  1.00  0.00           H  
HETATM  236  H10 DPB B  10     125.975  84.957  24.983  1.00  0.00           H  
HETATM  237  H20 DPB B  10     126.819  84.624  27.174  1.00  0.00           H  
HETATM  238  H3  DPB B  10     129.040  84.005  26.627  1.00  0.00           H  
HETATM  239  H4  DPB B  10     128.436  83.304  25.146  1.00  0.00           H  
HETATM  240  H1  DPB B  10     127.605  85.519  24.438  1.00  0.00           H  
HETATM  241  H2  DPB B  10     128.209  86.220  25.919  1.00  0.00           H  
HETATM  242  C9  DPB B  10     130.837  89.144  23.853  1.00  0.00           C  
HETATM  243  H16 DPB B  10     130.353  89.424  24.765  1.00  0.00           H  
HETATM  244  H17 DPB B  10     131.775  89.650  23.777  1.00  0.00           H  
HETATM  245  H18 DPB B  10     130.216  89.412  23.024  1.00  0.00           H  
HETATM  246  C7  DDA B  11     131.902  87.266  25.085  1.00  0.00           C  
HETATM  247  H11 DDA B  11     132.843  87.773  25.046  1.00  0.00           H  
HETATM  248  H12 DDA B  11     132.070  86.208  25.115  1.00  0.00           H  
HETATM  249  C6  DDA B  11     131.207  87.669  26.398  1.00  0.00           C  
HETATM  250  C1  DDA B  11     130.995  89.193  26.420  1.00  0.00           C  
HETATM  251  O1  DDA B  11     129.938  89.689  25.953  1.00  0.00           O  
HETATM  252  O2  DDA B  11     132.002  90.047  26.970  1.00  0.00           O  
HETATM  253  C2  DDA B  11     131.388  91.215  27.521  1.00  0.00           C  
HETATM  254  C3  DDA B  11     132.472  92.133  28.114  1.00  0.00           C  
HETATM  255  N1  DDA B  11     131.841  93.335  28.679  1.00  0.00           N  
HETATM  256  C4  DDA B  11     131.117  94.053  27.620  1.00  0.00           C  
HETATM  257  H5  DDA B  11     130.657  94.926  28.031  1.00  0.00           H  
HETATM  258  H6  DDA B  11     131.802  94.337  26.850  1.00  0.00           H  
HETATM  259  H7  DDA B  11     130.364  93.414  27.208  1.00  0.00           H  
HETATM  260  C5  DDA B  11     132.876  94.212  29.245  1.00  0.00           C  
HETATM  261  H8  DDA B  11     132.418  95.086  29.656  1.00  0.00           H  
HETATM  262  H9  DDA B  11     133.403  93.690  30.016  1.00  0.00           H  
HETATM  263  H10 DDA B  11     133.563  94.498  28.475  1.00  0.00           H  
HETATM  264  H3  DDA B  11     133.000  91.611  28.885  1.00  0.00           H  
HETATM  265  H4  DDA B  11     133.158  92.419  27.344  1.00  0.00           H  
HETATM  266  H1  DDA B  11     130.862  91.737  26.750  1.00  0.00           H  
HETATM  267  H2  DDA B  11     130.703  90.928  28.290  1.00  0.00           H  
HETATM  268  C9  DDA B  11     129.843  86.960  26.495  1.00  0.00           C  
HETATM  269  H16 DDA B  11     129.988  85.900  26.480  1.00  0.00           H  
HETATM  270  H17 DDA B  11     129.360  87.241  27.407  1.00  0.00           H  
HETATM  271  H18 DDA B  11     129.232  87.247  25.665  1.00  0.00           H  
HETATM  272  C7  DDA B  12     132.024  87.289  27.641  1.00  0.00           C  
HETATM  273  H11 DDA B  12     132.974  87.779  27.611  1.00  0.00           H  
HETATM  274  H12 DDA B  12     132.175  86.229  27.663  1.00  0.00           H  
HETATM  275  C6  DDA B  12     131.328  87.693  28.954  1.00  0.00           C  
HETATM  276  C1  DDA B  12     131.142  89.219  28.988  1.00  0.00           C  
HETATM  277  O1  DDA B  12     130.094  89.737  28.520  1.00  0.00           O  
HETATM  278  O2  DDA B  12     132.160  90.051  29.551  1.00  0.00           O  
HETATM  279  C2  DDA B  12     131.562  91.225  30.108  1.00  0.00           C  
HETATM  280  C3  DDA B  12     132.658  92.120  30.714  1.00  0.00           C  
HETATM  281  N1  DDA B  12     132.044  93.327  31.287  1.00  0.00           N  
HETATM  282  C4  DDA B  12     131.337  94.065  30.230  1.00  0.00           C  
HETATM  283  H5  DDA B  12     130.890  94.943  30.647  1.00  0.00           H  
HETATM  284  H6  DDA B  12     132.030  94.346  29.466  1.00  0.00           H  
HETATM  285  H7  DDA B  12     130.576  93.443  29.809  1.00  0.00           H  
HETATM  286  C5  DDA B  12     133.090  94.181  31.865  1.00  0.00           C  
HETATM  287  H8  DDA B  12     132.643  95.061  32.282  1.00  0.00           H  
HETATM  288  H9  DDA B  12     133.604  93.645  32.635  1.00  0.00           H  
HETATM  289  H10 DDA B  12     133.785  94.463  31.102  1.00  0.00           H  
HETATM  290  H3  DDA B  12     133.173  91.583  31.483  1.00  0.00           H  
HETATM  291  H4  DDA B  12     133.352  92.401  29.951  1.00  0.00           H  
HETATM  292  H1  DDA B  12     131.048  91.762  29.340  1.00  0.00           H  
HETATM  293  H2  DDA B  12     130.868  90.944  30.872  1.00  0.00           H  
HETATM  294  C9  DDA B  12     129.953  87.005  29.037  1.00  0.00           C  
HETATM  295  H16 DDA B  12     130.082  85.942  29.014  1.00  0.00           H  
HETATM  296  H17 DDA B  12     129.470  87.286  29.951  1.00  0.00           H  
HETATM  297  H18 DDA B  12     129.350  87.310  28.208  1.00  0.00           H  
HETATM  298  C7  DPB B  13     132.134  87.288  30.197  1.00  0.00           C  
HETATM  299  H11 DPB B  13     133.092  87.764  30.176  1.00  0.00           H  
HETATM  300  H12 DPB B  13     132.267  86.226  30.210  1.00  0.00           H  
HETATM  301  C6  DPB B  13     131.438  87.691  31.511  1.00  0.00           C  
HETATM  302  C1  DPB B  13     130.050  87.025  31.583  1.00  0.00           C  
HETATM  303  O1  DPB B  13     129.045  87.617  31.114  1.00  0.00           O  
HETATM  304  O2  DPB B  13     129.907  85.735  32.183  1.00  0.00           O  
HETATM  305  C2  DPB B  13     128.605  85.621  32.762  1.00  0.00           C  
HETATM  306  C3  DPB B  13     128.451  84.232  33.407  1.00  0.00           C  
HETATM  307  N1  DPB B  13     127.111  84.115  34.002  1.00  0.00           N  
HETATM  308  C4  DPB B  13     126.963  82.789  34.619  1.00  0.00           C  
HETATM  309  H5  DPB B  13     125.988  82.704  35.051  1.00  0.00           H  
HETATM  310  H6  DPB B  13     127.090  82.033  33.873  1.00  0.00           H  
HETATM  311  H7  DPB B  13     127.704  82.666  35.381  1.00  0.00           H  
HETATM  312  C5  DPB B  13     126.094  84.285  32.956  1.00  0.00           C  
HETATM  313  H8  DPB B  13     125.118  84.199  33.388  1.00  0.00           H  
HETATM  314  H9  DPB B  13     126.219  83.529  32.209  1.00  0.00           H  
HETATM  315  H10 DPB B  13     126.201  85.250  32.507  1.00  0.00           H  
HETATM  316  H20 DPB B  13     126.993  84.821  34.701  1.00  0.00           H  
HETATM  317  H3  DPB B  13     129.190  84.109  34.169  1.00  0.00           H  
HETATM  318  H4  DPB B  13     128.576  83.477  32.662  1.00  0.00           H  
HETATM  319  H1  DPB B  13     127.864  85.746  32.000  1.00  0.00           H  
HETATM  320  H2  DPB B  13     128.479  86.379  33.507  1.00  0.00           H  
HETATM  321  C9  DPB B  13     131.277  89.222  31.556  1.00  0.00           C  
HETATM  322  H16 DPB B  13     130.792  89.503  32.468  1.00  0.00           H  
HETATM  323  H17 DPB B  13     132.239  89.685  31.507  1.00  0.00           H  
HETATM  324  H18 DPB B  13     130.683  89.543  30.726  1.00  0.00           H  
HETATM  325  C7  DPB B  14     132.231  87.264  32.754  1.00  0.00           C  
HETATM  326  H11 DPB B  14     133.195  87.724  32.742  1.00  0.00           H  
HETATM  327  H12 DPB B  14     132.346  86.199  32.759  1.00  0.00           H  
HETATM  328  C6  DPB B  14     131.535  87.667  34.067  1.00  0.00           C  
HETATM  329  C1  DPB B  14     130.137  87.024  34.127  1.00  0.00           C  
HETATM  330  O1  DPB B  14     129.142  87.635  33.659  1.00  0.00           O  
HETATM  331  O2  DPB B  14     129.969  85.731  34.715  1.00  0.00           O  
HETATM  332  C2  DPB B  14     128.662  85.633  35.287  1.00  0.00           C  
HETATM  333  C3  DPB B  14     128.483  84.240  35.920  1.00  0.00           C  
HETATM  334  N1  DPB B  14     127.139  84.139  36.507  1.00  0.00           N  
HETATM  335  C4  DPB B  14     126.966  82.812  37.112  1.00  0.00           C  
HETATM  336  H5  DPB B  14     125.988  82.738  37.539  1.00  0.00           H  
HETATM  337  H6  DPB B  14     127.085  82.060  36.360  1.00  0.00           H  
HETATM  338  H7  DPB B  14     127.701  82.670  37.877  1.00  0.00           H  
HETATM  339  C5  DPB B  14     126.128  84.335  35.458  1.00  0.00           C  
HETATM  340  H8  DPB B  14     125.151  84.261  35.885  1.00  0.00           H  
HETATM  341  H9  DPB B  14     126.246  83.582  34.705  1.00  0.00           H  
HETATM  342  H10 DPB B  14     126.254  85.302  35.017  1.00  0.00           H  
HETATM  343  H20 DPB B  14     127.029  84.842  37.211  1.00  0.00           H  
HETATM  344  H3  DPB B  14     129.218  84.099  36.685  1.00  0.00           H  
HETATM  345  H4  DPB B  14     128.599  83.489  35.169  1.00  0.00           H  
HETATM  346  H1  DPB B  14     127.927  85.775  34.523  1.00  0.00           H  
HETATM  347  H2  DPB B  14     128.545  86.385  36.038  1.00  0.00           H  
HETATM  348  C9  DPB B  14     131.397  89.199  34.126  1.00  0.00           C  
HETATM  349  H16 DPB B  14     130.914  89.480  35.038  1.00  0.00           H  
HETATM  350  H17 DPB B  14     132.367  89.646  34.083  1.00  0.00           H  
HETATM  351  H18 DPB B  14     130.813  89.537  33.295  1.00  0.00           H  
HETATM  352  C7  DPB B  15     132.314  87.217  35.311  1.00  0.00           C  
HETATM  353  H11 DPB B  15     133.286  87.662  35.307  1.00  0.00           H  
HETATM  354  H12 DPB B  15     132.412  86.150  35.308  1.00  0.00           H  
HETATM  355  C6  DPB B  15     131.617  87.620  36.624  1.00  0.00           C  
HETATM  356  C1  DPB B  15     130.209  86.999  36.672  1.00  0.00           C  
HETATM  357  O1  DPB B  15     129.228  87.630  36.204  1.00  0.00           O  
HETATM  358  O2  DPB B  15     130.019  85.703  37.247  1.00  0.00           O  
HETATM  359  C2  DPB B  15     128.708  85.621  37.812  1.00  0.00           C  
HETATM  360  C3  DPB B  15     128.502  84.227  38.433  1.00  0.00           C  
HETATM  361  N1  DPB B  15     127.154  84.143  39.013  1.00  0.00           N  
HETATM  362  C4  DPB B  15     126.958  82.813  39.605  1.00  0.00           C  
HETATM  363  H5  DPB B  15     125.976  82.751  40.028  1.00  0.00           H  
HETATM  364  H6  DPB B  15     127.068  82.065  38.847  1.00  0.00           H  
HETATM  365  H7  DPB B  15     127.687  82.653  40.372  1.00  0.00           H  
HETATM  366  C5  DPB B  15     126.152  84.363  37.960  1.00  0.00           C  
HETATM  367  H8  DPB B  15     125.172  84.302  38.382  1.00  0.00           H  
HETATM  368  H9  DPB B  15     126.262  83.616  37.202  1.00  0.00           H  
HETATM  369  H10 DPB B  15     126.295  85.332  37.528  1.00  0.00           H  
HETATM  370  H20 DPB B  15     127.052  84.841  39.721  1.00  0.00           H  
HETATM  371  H3  DPB B  15     129.232  84.066  39.200  1.00  0.00           H  
HETATM  372  H4  DPB B  15     128.612  83.480  37.676  1.00  0.00           H  
HETATM  373  H1  DPB B  15     127.979  85.782  37.046  1.00  0.00           H  
HETATM  374  H2  DPB B  15     128.597  86.369  38.570  1.00  0.00           H  
HETATM  375  C9  DPB B  15     131.505  89.154  36.695  1.00  0.00           C  
HETATM  376  H16 DPB B  15     131.020  89.435  37.607  1.00  0.00           H  
HETATM  377  H17 DPB B  15     132.482  89.585  36.661  1.00  0.00           H  
HETATM  378  H18 DPB B  15     130.930  89.507  35.864  1.00  0.00           H  
HETATM  379  C7  DDB B  16     132.384  87.147  37.867  1.00  0.00           C  
HETATM  380  H11 DDB B  16     133.363  87.575  37.872  1.00  0.00           H  
HETATM  381  H12 DDB B  16     132.465  86.079  37.855  1.00  0.00           H  
HETATM  382  C6  DDB B  16     131.687  87.550  39.181  1.00  0.00           C  
HETATM  383  C1  DDB B  16     130.269  86.950  39.217  1.00  0.00           C  
HETATM  384  O1  DDB B  16     129.299  87.601  38.748  1.00  0.00           O  
HETATM  385  O2  DDB B  16     130.055  85.653  39.781  1.00  0.00           O  
HETATM  386  C2  DDB B  16     128.740  85.589  40.338  1.00  0.00           C  
HETATM  387  C3  DDB B  16     128.510  84.192  40.946  1.00  0.00           C  
HETATM  388  N1  DDB B  16     127.157  84.125  41.519  1.00  0.00           N  
HETATM  389  C4  DDB B  16     126.936  82.793  42.098  1.00  0.00           C  
HETATM  390  H5  DDB B  16     125.953  82.743  42.515  1.00  0.00           H  
HETATM  391  H6  DDB B  16     127.038  82.050  41.335  1.00  0.00           H  
HETATM  392  H7  DDB B  16     127.659  82.614  42.868  1.00  0.00           H  
HETATM  393  C5  DDB B  16     126.164  84.370  40.462  1.00  0.00           C  
HETATM  394  H8  DDB B  16     125.181  84.320  40.879  1.00  0.00           H  
HETATM  395  H9  DDB B  16     126.266  83.627  39.699  1.00  0.00           H  
HETATM  396  H10 DDB B  16     126.325  85.340  40.040  1.00  0.00           H  
HETATM  397  H3  DDB B  16     129.232  84.014  41.714  1.00  0.00           H  
HETATM  398  H4  DDB B  16     128.611  83.450  40.182  1.00  0.00           H  
HETATM  399  H1  DDB B  16     128.018  85.767  39.570  1.00  0.00           H  
HETATM  400  H2  DDB B  16     128.638  86.331  41.102  1.00  0.00           H  
HETATM  401  C9  DDB B  16     131.598  89.084  39.264  1.00  0.00           C  
HETATM  402  H16 DDB B  16     131.115  89.365  40.176  1.00  0.00           H  
HETATM  403  H17 DDB B  16     132.584  89.501  39.239  1.00  0.00           H  
HETATM  404  H18 DDB B  16     131.033  89.454  38.434  1.00  0.00           H  
HETATM  405  C7  DDB B  17     132.439  87.054  40.424  1.00  0.00           C  
HETATM  406  H11 DDB B  17     133.426  87.467  40.437  1.00  0.00           H  
HETATM  407  H12 DDB B  17     132.505  85.984  40.404  1.00  0.00           H  
HETATM  408  C6  DDB B  17     131.744  87.457  41.738  1.00  0.00           C  
HETATM  409  C1  DDB B  17     130.317  86.879  41.762  1.00  0.00           C  
HETATM  410  O1  DDB B  17     129.360  87.550  41.294  1.00  0.00           O  
HETATM  411  O2  DDB B  17     130.078  85.582  42.313  1.00  0.00           O  
HETATM  412  C2  DDB B  17     128.760  85.533  42.864  1.00  0.00           C  
HETATM  413  C3  DDB B  17     128.503  84.136  43.458  1.00  0.00           C  
HETATM  414  N1  DDB B  17     127.148  84.085  44.023  1.00  0.00           N  
HETATM  415  C4  DDB B  17     126.903  82.752  44.590  1.00  0.00           C  
HETATM  416  H5  DDB B  17     125.916  82.715  45.002  1.00  0.00           H  
HETATM  417  H6  DDB B  17     126.996  82.014  43.822  1.00  0.00           H  
HETATM  418  H7  DDB B  17     127.618  82.556  45.362  1.00  0.00           H  
HETATM  419  C5  DDB B  17     126.165  84.355  42.965  1.00  0.00           C  
HETATM  420  H8  DDB B  17     125.178  84.318  43.376  1.00  0.00           H  
HETATM  421  H9  DDB B  17     126.258  83.617  42.195  1.00  0.00           H  
HETATM  422  H10 DDB B  17     126.343  85.326  42.552  1.00  0.00           H  
HETATM  423  H3  DDB B  17     129.219  83.940  44.229  1.00  0.00           H  
HETATM  424  H4  DDB B  17     128.597  83.397  42.689  1.00  0.00           H  
HETATM  425  H1  DDB B  17     128.044  85.730  42.093  1.00  0.00           H  
HETATM  426  H2  DDB B  17     128.666  86.271  43.633  1.00  0.00           H  
HETATM  427  C9  DDB B  17     131.678  88.991  41.833  1.00  0.00           C  
HETATM  428  H16 DDB B  17     131.195  89.273  42.745  1.00  0.00           H  
HETATM  429  H17 DDB B  17     132.670  89.393  41.817  1.00  0.00           H  
HETATM  430  H18 DDB B  17     131.123  89.378  41.003  1.00  0.00           H  
HETATM  431  C7  DDA B  18     132.481  86.938  42.980  1.00  0.00           C  
HETATM  432  H11 DDA B  18     133.474  87.335  43.001  1.00  0.00           H  
HETATM  433  H12 DDA B  18     132.529  85.869  42.951  1.00  0.00           H  
HETATM  434  C6  DDA B  18     131.786  87.340  44.293  1.00  0.00           C  
HETATM  435  C1  DDA B  18     131.744  88.876  44.402  1.00  0.00           C  
HETATM  436  O1  DDA B  18     130.767  89.515  43.933  1.00  0.00           O  
HETATM  437  O2  DDA B  18     132.820  89.577  45.035  1.00  0.00           O  
HETATM  438  C2  DDA B  18     132.318  90.773  45.636  1.00  0.00           C  
HETATM  439  C3  DDA B  18     133.475  91.527  46.318  1.00  0.00           C  
HETATM  440  N1  DDA B  18     132.960  92.757  46.936  1.00  0.00           N  
HETATM  441  C4  DDA B  18     132.362  93.612  45.901  1.00  0.00           C  
HETATM  442  H5  DDA B  18     131.986  94.508  46.351  1.00  0.00           H  
HETATM  443  H6  DDA B  18     133.103  93.863  45.172  1.00  0.00           H  
HETATM  444  H7  DDA B  18     131.557  93.088  45.427  1.00  0.00           H  
HETATM  445  C5  DDA B  18     134.065  93.477  47.587  1.00  0.00           C  
HETATM  446  H8  DDA B  18     133.691  94.373  48.036  1.00  0.00           H  
HETATM  447  H9  DDA B  18     134.501  92.856  48.340  1.00  0.00           H  
HETATM  448  H10 DDA B  18     134.808  93.728  46.858  1.00  0.00           H  
HETATM  449  H3  DDA B  18     133.911  90.904  47.071  1.00  0.00           H  
HETATM  450  H4  DDA B  18     134.217  91.776  45.589  1.00  0.00           H  
HETATM  451  H1  DDA B  18     131.883  91.395  44.883  1.00  0.00           H  
HETATM  452  H2  DDA B  18     131.576  90.523  46.365  1.00  0.00           H  
HETATM  453  C9  DDA B  18     130.349  86.787  44.303  1.00  0.00           C  
HETATM  454  H16 DDA B  18     130.377  85.721  44.228  1.00  0.00           H  
HETATM  455  H17 DDA B  18     129.866  87.068  45.216  1.00  0.00           H  
HETATM  456  H18 DDA B  18     129.806  87.190  43.474  1.00  0.00           H  
HETATM  457  C7  DDB B  19     132.507  86.800  45.535  1.00  0.00           C  
HETATM  458  H11 DDB B  19     133.508  87.181  45.564  1.00  0.00           H  
HETATM  459  H12 DDB B  19     132.540  85.729  45.496  1.00  0.00           H  
HETATM  460  C6  DDB B  19     131.812  87.203  46.849  1.00  0.00           C  
HETATM  461  C1  DDB B  19     130.366  86.673  46.848  1.00  0.00           C  
HETATM  462  O1  DDB B  19     129.436  87.381  46.383  1.00  0.00           O  
HETATM  463  O2  DDB B  19     130.082  85.374  47.375  1.00  0.00           O  
HETATM  464  C2  DDB B  19     128.756  85.358  47.911  1.00  0.00           C  
HETATM  465  C3  DDB B  19     128.450  83.960  48.480  1.00  0.00           C  
HETATM  466  N1  DDB B  19     127.087  83.944  49.031  1.00  0.00           N  
HETATM  467  C4  DDB B  19     126.793  82.610  49.573  1.00  0.00           C  
HETATM  468  H5  DDB B  19     125.802  82.597  49.975  1.00  0.00           H  
HETATM  469  H6  DDB B  19     126.871  81.882  48.792  1.00  0.00           H  
HETATM  470  H7  DDB B  19     127.494  82.377  50.348  1.00  0.00           H  
HETATM  471  C5  DDB B  19     126.124  84.264  47.968  1.00  0.00           C  
HETATM  472  H8  DDB B  19     125.132  84.252  48.369  1.00  0.00           H  
HETATM  473  H9  DDB B  19     126.202  83.537  47.187  1.00  0.00           H  
HETATM  474  H10 DDB B  19     126.337  85.235  47.573  1.00  0.00           H  
HETATM  475  H3  DDB B  19     129.150  83.728  49.254  1.00  0.00           H  
HETATM  476  H4  DDB B  19     128.526  83.233  47.699  1.00  0.00           H  
HETATM  477  H1  DDB B  19     128.056  85.591  47.138  1.00  0.00           H  
HETATM  478  H2  DDB B  19     128.678  86.086  48.693  1.00  0.00           H  
HETATM  479  C9  DDB B  19     131.796  88.739  46.970  1.00  0.00           C  
HETATM  480  H16 DDB B  19     131.313  89.019  47.882  1.00  0.00           H  
HETATM  481  H17 DDB B  19     132.800  89.106  46.969  1.00  0.00           H  
HETATM  482  H18 DDB B  19     131.263  89.155  46.141  1.00  0.00           H  
HETATM  483  C7  DDB B  20     132.521  86.640  48.088  1.00  0.00           C  
HETATM  484  H11 DDB B  20     133.526  87.005  48.126  1.00  0.00           H  
HETATM  485  H12 DDB B  20     132.535  85.570  48.041  1.00  0.00           H  
HETATM  486  C6  DDB B  20     131.825  87.044  49.402  1.00  0.00           C  
HETATM  487  C1  DDB B  20     130.371  86.536  49.390  1.00  0.00           C  
HETATM  488  O1  DDB B  20     129.455  87.264  48.927  1.00  0.00           O  
HETATM  489  O2  DDB B  20     130.062  85.238  49.904  1.00  0.00           O  
HETATM  490  C2  DDB B  20     128.735  85.239  50.436  1.00  0.00           C  
HETATM  491  C3  DDB B  20     128.402  83.841  50.989  1.00  0.00           C  
HETATM  492  N1  DDB B  20     127.037  83.841  51.534  1.00  0.00           N  
HETATM  493  C4  DDB B  20     126.720  82.508  52.063  1.00  0.00           C  
HETATM  494  H5  DDB B  20     125.725  82.509  52.459  1.00  0.00           H  
HETATM  495  H6  DDB B  20     126.790  81.786  51.276  1.00  0.00           H  
HETATM  496  H7  DDB B  20     127.413  82.258  52.839  1.00  0.00           H  
HETATM  497  C5  DDB B  20     126.084  84.185  50.469  1.00  0.00           C  
HETATM  498  H8  DDB B  20     125.090  84.186  50.865  1.00  0.00           H  
HETATM  499  H9  DDB B  20     126.153  83.464  49.682  1.00  0.00           H  
HETATM  500  H10 DDB B  20     126.315  85.157  50.084  1.00  0.00           H  
HETATM  501  H3  DDB B  20     129.095  83.591  51.765  1.00  0.00           H  
HETATM  502  H4  DDB B  20     128.471  83.120  50.203  1.00  0.00           H  
HETATM  503  H1  DDB B  20     128.040  85.489  49.660  1.00  0.00           H  
HETATM  504  H2  DDB B  20     128.664  85.961  51.221  1.00  0.00           H  
HETATM  505  C9  DDB B  20     131.833  88.578  49.536  1.00  0.00           C  
HETATM  506  H16 DDB B  20     131.348  88.858  50.448  1.00  0.00           H  
HETATM  507  H17 DDB B  20     132.842  88.929  49.545  1.00  0.00           H  
HETATM  508  H18 DDB B  20     131.310  89.010  48.709  1.00  0.00           H  
HETATM  509  C7  DPA B  21     132.517  86.459  50.640  1.00  0.00           C  
HETATM  510  H11 DPA B  21     133.528  86.806  50.686  1.00  0.00           H  
HETATM  511  H12 DPA B  21     132.514  85.389  50.585  1.00  0.00           H  
HETATM  512  C6  DPA B  21     131.821  86.861  51.954  1.00  0.00           C  
HETATM  513  C1  DPA B  21     131.852  88.393  52.102  1.00  0.00           C  
HETATM  514  O1  DPA B  21     130.915  89.090  51.637  1.00  0.00           O  
HETATM  515  O2  DPA B  21     132.949  89.025  52.768  1.00  0.00           O  
HETATM  516  C2  DPA B  21     132.498  90.229  53.393  1.00  0.00           C  
HETATM  517  C3  DPA B  21     133.679  90.908  54.110  1.00  0.00           C  
HETATM  518  N1  DPA B  21     133.214  92.147  54.752  1.00  0.00           N  
HETATM  519  C4  DPA B  21     132.673  93.055  53.732  1.00  0.00           C  
HETATM  520  H5  DPA B  21     132.335  93.956  54.199  1.00  0.00           H  
HETATM  521  H6  DPA B  21     133.437  93.286  53.021  1.00  0.00           H  
HETATM  522  H7  DPA B  21     131.853  92.582  53.234  1.00  0.00           H  
HETATM  523  C5  DPA B  21     134.343  92.794  55.438  1.00  0.00           C  
HETATM  524  H8  DPA B  21     134.005  93.697  55.905  1.00  0.00           H  
HETATM  525  H9  DPA B  21     134.735  92.134  56.181  1.00  0.00           H  
HETATM  526  H10 DPA B  21     135.106  93.027  54.727  1.00  0.00           H  
HETATM  527  H20 DPA B  21     132.501  91.928  55.418  1.00  0.00           H  
HETATM  528  H3  DPA B  21     134.073  90.247  54.854  1.00  0.00           H  
HETATM  529  H4  DPA B  21     134.443  91.140  53.399  1.00  0.00           H  
HETATM  530  H1  DPA B  21     132.105  90.889  52.650  1.00  0.00           H  
HETATM  531  H2  DPA B  21     131.733  89.996  54.105  1.00  0.00           H  
HETATM  532  C9  DPA B  21     130.359  86.378  51.929  1.00  0.00           C  
HETATM  533  H16 DPA B  21     130.337  85.313  51.827  1.00  0.00           H  
HETATM  534  H17 DPA B  21     129.876  86.658  52.842  1.00  0.00           H  
HETATM  535  H18 DPA B  21     129.848  86.827  51.103  1.00  0.00           H  
HETATM  536  C7  DPA B  22     132.497  86.255  53.191  1.00  0.00           C  
HETATM  537  H11 DPA B  22     133.514  86.586  53.245  1.00  0.00           H  
HETATM  538  H12 DPA B  22     132.478  85.186  53.125  1.00  0.00           H  
HETATM  539  C6  DPA B  22     131.802  86.657  54.504  1.00  0.00           C  
HETATM  540  C1  DPA B  22     131.858  88.187  54.666  1.00  0.00           C  
HETATM  541  O1  DPA B  22     130.933  88.904  54.202  1.00  0.00           O  
HETATM  542  O2  DPA B  22     132.961  88.794  55.343  1.00  0.00           O  
HETATM  543  C2  DPA B  22     132.526  90.001  55.976  1.00  0.00           C  
HETATM  544  C3  DPA B  22     133.715  90.655  56.705  1.00  0.00           C  
HETATM  545  N1  DPA B  22     133.267  91.895  57.356  1.00  0.00           N  
HETATM  546  C4  DPA B  22     132.747  92.821  56.340  1.00  0.00           C  
HETATM  547  H5  DPA B  22     132.420  93.723  56.814  1.00  0.00           H  
HETATM  548  H6  DPA B  22     133.517  93.046  55.634  1.00  0.00           H  
HETATM  549  H7  DPA B  22     131.921  92.366  55.833  1.00  0.00           H  
HETATM  550  C5  DPA B  22     134.402  92.519  58.052  1.00  0.00           C  
HETATM  551  H8  DPA B  22     134.076  93.423  58.526  1.00  0.00           H  
HETATM  552  H9  DPA B  22     134.780  91.845  58.791  1.00  0.00           H  
HETATM  553  H10 DPA B  22     135.173  92.746  57.346  1.00  0.00           H  
HETATM  554  H20 DPA B  22     132.547  91.684  58.016  1.00  0.00           H  
HETATM  555  H3  DPA B  22     134.094  89.982  57.444  1.00  0.00           H  
HETATM  556  H4  DPA B  22     134.484  90.880  56.000  1.00  0.00           H  
HETATM  557  H1  DPA B  22     132.147  90.674  55.237  1.00  0.00           H  
HETATM  558  H2  DPA B  22     131.754  89.775  56.681  1.00  0.00           H  
HETATM  559  C9  DPA B  22     130.332  86.198  54.468  1.00  0.00           C  
HETATM  560  H16 DPA B  22     130.294  85.135  54.356  1.00  0.00           H  
HETATM  561  H17 DPA B  22     129.850  86.478  55.381  1.00  0.00           H  
HETATM  562  H18 DPA B  22     129.834  86.663  53.644  1.00  0.00           H  
HETATM  563  C7  DDA B  23     132.463  86.031  55.739  1.00  0.00           C  
HETATM  564  H11 DDA B  23     133.484  86.344  55.801  1.00  0.00           H  
HETATM  565  H12 DDA B  23     132.425  84.962  55.665  1.00  0.00           H  
HETATM  566  C6  DDA B  23     131.767  86.433  57.053  1.00  0.00           C  
HETATM  567  C1  DDA B  23     131.846  87.960  57.228  1.00  0.00           C  
HETATM  568  O1  DDA B  23     130.936  88.695  56.766  1.00  0.00           O  
HETATM  569  O2  DDA B  23     132.956  88.543  57.915  1.00  0.00           O  
HETATM  570  C2  DDA B  23     132.537  89.751  58.557  1.00  0.00           C  
HETATM  571  C3  DDA B  23     133.732  90.379  59.298  1.00  0.00           C  
HETATM  572  N1  DDA B  23     133.302  91.621  59.957  1.00  0.00           N  
HETATM  573  C4  DDA B  23     132.801  92.564  58.947  1.00  0.00           C  
HETATM  574  H5  DDA B  23     132.489  93.467  59.427  1.00  0.00           H  
HETATM  575  H6  DDA B  23     133.579  92.783  58.247  1.00  0.00           H  
HETATM  576  H7  DDA B  23     131.972  92.127  58.432  1.00  0.00           H  
HETATM  577  C5  DDA B  23     134.443  92.220  60.665  1.00  0.00           C  
HETATM  578  H8  DDA B  23     134.130  93.124  61.143  1.00  0.00           H  
HETATM  579  H9  DDA B  23     134.807  91.535  61.399  1.00  0.00           H  
HETATM  580  H10 DDA B  23     135.222  92.441  59.964  1.00  0.00           H  
HETATM  581  H3  DDA B  23     134.097  89.694  60.033  1.00  0.00           H  
HETATM  582  H4  DDA B  23     134.509  90.598  58.598  1.00  0.00           H  
HETATM  583  H1  DDA B  23     132.174  90.437  57.821  1.00  0.00           H  
HETATM  584  H2  DDA B  23     131.759  89.531  59.257  1.00  0.00           H  
HETATM  585  C9  DDA B  23     130.291  85.998  57.006  1.00  0.00           C  
HETATM  586  H16 DDA B  23     130.234  84.936  56.884  1.00  0.00           H  
HETATM  587  H17 DDA B  23     129.807  86.279  57.918  1.00  0.00           H  
HETATM  588  H18 DDA B  23     129.803  86.477  56.183  1.00  0.00           H  
HETATM  589  C7  DPA B  24     132.410  85.784  58.286  1.00  0.00           C  
HETATM  590  H11 DPA B  24     133.436  86.080  58.355  1.00  0.00           H  
HETATM  591  H12 DPA B  24     132.357  84.717  58.201  1.00  0.00           H  
HETATM  592  C6  DPA B  24     131.715  86.187  59.600  1.00  0.00           C  
HETATM  593  C1  DPA B  24     131.819  87.710  59.787  1.00  0.00           C  
HETATM  594  O1  DPA B  24     130.922  88.464  59.328  1.00  0.00           O  
HETATM  595  O2  DPA B  24     132.934  88.269  60.486  1.00  0.00           O  
HETATM  596  C2  DPA B  24     132.533  89.478  61.136  1.00  0.00           C  
HETATM  597  C3  DPA B  24     133.733  90.081  61.888  1.00  0.00           C  
HETATM  598  N1  DPA B  24     133.319  91.323  62.555  1.00  0.00           N  
HETATM  599  C4  DPA B  24     132.839  92.283  61.551  1.00  0.00           C  
HETATM  600  H5  DPA B  24     132.539  93.187  62.037  1.00  0.00           H  
HETATM  601  H6  DPA B  24     133.624  92.495  60.857  1.00  0.00           H  
HETATM  602  H7  DPA B  24     132.005  91.864  61.029  1.00  0.00           H  
HETATM  603  C5  DPA B  24     134.466  91.899  63.274  1.00  0.00           C  
HETATM  604  H8  DPA B  24     134.166  92.803  63.759  1.00  0.00           H  
HETATM  605  H9  DPA B  24     134.816  91.201  64.004  1.00  0.00           H  
HETATM  606  H10 DPA B  24     135.252  92.112  62.580  1.00  0.00           H  
HETATM  607  H20 DPA B  24     132.586  91.124  63.205  1.00  0.00           H  
HETATM  608  H3  DPA B  24     134.083  89.383  62.619  1.00  0.00           H  
HETATM  609  H4  DPA B  24     134.518  90.293  61.194  1.00  0.00           H  
HETATM  610  H1  DPA B  24     132.183  90.177  60.404  1.00  0.00           H  
HETATM  611  H2  DPA B  24     131.745  89.266  61.830  1.00  0.00           H  
HETATM  612  C9  DPA B  24     130.232  85.775  59.541  1.00  0.00           C  
HETATM  613  H16 DPA B  24     130.159  84.716  59.410  1.00  0.00           H  
HETATM  614  H17 DPA B  24     129.748  86.056  60.454  1.00  0.00           H  
HETATM  615  H18 DPA B  24     129.757  86.271  58.720  1.00  0.00           H  
HETATM  616  C7  DPB B  25     132.342  85.516  60.830  1.00  0.00           C  
HETATM  617  H11 DPB B  25     133.371  85.795  60.907  1.00  0.00           H  
HETATM  618  H12 DPB B  25     132.271  84.452  60.736  1.00  0.00           H  
HETATM  619  C6  DPB B  25     131.646  85.919  62.143  1.00  0.00           C  
HETATM  620  C1  DPB B  25     130.157  85.532  62.075  1.00  0.00           C  
HETATM  621  O1  DPB B  25     129.315  86.352  61.624  1.00  0.00           O  
HETATM  622  O2  DPB B  25     129.731  84.244  62.526  1.00  0.00           O  
HETATM  623  C2  DPB B  25     128.394  84.332  63.024  1.00  0.00           C  
HETATM  624  C3  DPB B  25     127.935  82.943  63.509  1.00  0.00           C  
HETATM  625  N1  DPB B  25     126.562  83.033  64.021  1.00  0.00           N  
HETATM  626  C4  DPB B  25     126.123  81.709  64.484  1.00  0.00           C  
HETATM  627  H5  DPB B  25     125.123  81.773  64.857  1.00  0.00           H  
HETATM  628  H6  DPB B  25     126.156  81.016  63.669  1.00  0.00           H  
HETATM  629  H7  DPB B  25     126.773  81.370  65.264  1.00  0.00           H  
HETATM  630  C5  DPB B  25     125.667  83.498  62.950  1.00  0.00           C  
HETATM  631  H8  DPB B  25     124.667  83.563  63.323  1.00  0.00           H  
HETATM  632  H9  DPB B  25     125.701  82.807  62.134  1.00  0.00           H  
HETATM  633  H10 DPB B  25     125.986  84.462  62.613  1.00  0.00           H  
HETATM  634  H20 DPB B  25     126.530  83.678  64.784  1.00  0.00           H  
HETATM  635  H3  DPB B  25     128.585  82.605  64.289  1.00  0.00           H  
HETATM  636  H4  DPB B  25     127.967  82.253  62.694  1.00  0.00           H  
HETATM  637  H1  DPB B  25     127.745  84.669  62.245  1.00  0.00           H  
HETATM  638  H2  DPB B  25     128.361  85.023  63.840  1.00  0.00           H  
HETATM  639  C9  DPB B  25     131.774  87.440  62.345  1.00  0.00           C  
HETATM  640  H16 DPB B  25     131.290  87.720  63.257  1.00  0.00           H  
HETATM  641  H17 DPB B  25     132.808  87.709  62.392  1.00  0.00           H  
HETATM  642  H18 DPB B  25     131.310  87.949  61.525  1.00  0.00           H  
HETATM  643  C7  DDB B  26     132.255  85.229  63.371  1.00  0.00           C  
HETATM  644  H11 DDB B  26     133.290  85.490  63.455  1.00  0.00           H  
HETATM  645  H12 DDB B  26     132.168  84.166  63.267  1.00  0.00           H  
HETATM  646  C6  DDB B  26     131.560  85.631  64.684  1.00  0.00           C  
HETATM  647  C1  DDB B  26     130.065  85.270  64.606  1.00  0.00           C  
HETATM  648  O1  DDB B  26     129.238  86.106  64.157  1.00  0.00           O  
HETATM  649  O2  DDB B  26     129.617  83.984  65.043  1.00  0.00           O  
HETATM  650  C2  DDB B  26     128.278  84.088  65.537  1.00  0.00           C  
HETATM  651  C3  DDB B  26     127.796  82.703  66.006  1.00  0.00           C  
HETATM  652  N1  DDB B  26     126.420  82.812  66.514  1.00  0.00           N  
HETATM  653  C4  DDB B  26     125.959  81.491  66.962  1.00  0.00           C  
HETATM  654  H5  DDB B  26     124.957  81.568  67.331  1.00  0.00           H  
HETATM  655  H6  DDB B  26     125.984  80.805  66.141  1.00  0.00           H  
HETATM  656  H7  DDB B  26     126.599  81.136  67.742  1.00  0.00           H  
HETATM  657  C5  DDB B  26     125.540  83.299  65.442  1.00  0.00           C  
HETATM  658  H8  DDB B  26     124.538  83.377  65.811  1.00  0.00           H  
HETATM  659  H9  DDB B  26     125.565  82.615  64.620  1.00  0.00           H  
HETATM  660  H10 DDB B  26     125.876  84.262  65.115  1.00  0.00           H  
HETATM  661  H3  DDB B  26     128.437  82.349  66.787  1.00  0.00           H  
HETATM  662  H4  DDB B  26     127.820  82.019  65.185  1.00  0.00           H  
HETATM  663  H1  DDB B  26     127.638  84.444  64.757  1.00  0.00           H  
HETATM  664  H2  DDB B  26     128.253  84.773  66.357  1.00  0.00           H  
HETATM  665  C9  DDB B  26     131.711  87.150  64.899  1.00  0.00           C  
HETATM  666  H16 DDB B  26     131.228  87.430  65.812  1.00  0.00           H  
HETATM  667  H17 DDB B  26     132.748  87.399  64.954  1.00  0.00           H  
HETATM  668  H18 DDB B  26     131.260  87.671  64.083  1.00  0.00           H  
HETATM  669  C7  DPB B  27     132.153  84.920  65.908  1.00  0.00           C  
HETATM  670  H11 DPB B  27     133.190  85.165  66.000  1.00  0.00           H  
HETATM  671  H12 DPB B  27     132.048  83.860  65.795  1.00  0.00           H  
HETATM  672  C6  DPB B  27     131.457  85.324  67.222  1.00  0.00           C  
HETATM  673  C1  DPB B  27     129.956  84.988  67.134  1.00  0.00           C  
HETATM  674  O1  DPB B  27     129.146  85.839  66.688  1.00  0.00           O  
HETATM  675  O2  DPB B  27     129.486  83.706  67.558  1.00  0.00           O  
HETATM  676  C2  DPB B  27     128.148  83.826  68.045  1.00  0.00           C  
HETATM  677  C3  DPB B  27     127.639  82.446  68.501  1.00  0.00           C  
HETATM  678  N1  DPB B  27     126.264  82.571  69.002  1.00  0.00           N  
HETATM  679  C4  DPB B  27     125.779  81.254  69.438  1.00  0.00           C  
HETATM  680  H5  DPB B  27     124.777  81.345  69.802  1.00  0.00           H  
HETATM  681  H6  DPB B  27     125.798  80.575  68.611  1.00  0.00           H  
HETATM  682  H7  DPB B  27     126.410  80.882  70.218  1.00  0.00           H  
HETATM  683  C5  DPB B  27     125.397  83.083  67.930  1.00  0.00           C  
HETATM  684  H8  DPB B  27     124.395  83.173  68.295  1.00  0.00           H  
HETATM  685  H9  DPB B  27     125.415  82.404  67.104  1.00  0.00           H  
HETATM  686  H10 DPB B  27     125.749  84.042  67.614  1.00  0.00           H  
HETATM  687  H20 DPB B  27     126.246  83.204  69.776  1.00  0.00           H  
HETATM  688  H3  DPB B  27     128.271  82.074  69.282  1.00  0.00           H  
HETATM  689  H4  DPB B  27     127.657  81.769  67.675  1.00  0.00           H  
HETATM  690  H1  DPB B  27     127.517  84.199  67.266  1.00  0.00           H  
HETATM  691  H2  DPB B  27     128.129  84.506  68.872  1.00  0.00           H  
HETATM  692  C9  DPB B  27     131.632  86.837  67.451  1.00  0.00           C  
HETATM  693  H16 DPB B  27     131.147  87.117  68.363  1.00  0.00           H  
HETATM  694  H17 DPB B  27     132.673  87.071  67.513  1.00  0.00           H  
HETATM  695  H18 DPB B  27     131.192  87.372  66.637  1.00  0.00           H  
HETATM  696  C7  DPB B  28     132.033  84.593  68.443  1.00  0.00           C  
HETATM  697  H11 DPB B  28     133.073  84.821  68.542  1.00  0.00           H  
HETATM  698  H12 DPB B  28     131.912  83.536  68.321  1.00  0.00           H  
HETATM  699  C6  DPB B  28     131.336  84.997  69.757  1.00  0.00           C  
HETATM  700  C1  DPB B  28     129.831  84.685  69.659  1.00  0.00           C  
HETATM  701  O1  DPB B  28     129.037  85.553  69.216  1.00  0.00           O  
HETATM  702  O2  DPB B  28     129.339  83.406  70.068  1.00  0.00           O  
HETATM  703  C2  DPB B  28     128.000  83.545  70.551  1.00  0.00           C  
HETATM  704  C3  DPB B  28     127.467  82.169  70.993  1.00  0.00           C  
HETATM  705  N1  DPB B  28     126.091  82.312  71.488  1.00  0.00           N  
HETATM  706  C4  DPB B  28     125.584  81.000  71.910  1.00  0.00           C  
HETATM  707  H5  DPB B  28     124.581  81.103  72.270  1.00  0.00           H  
HETATM  708  H6  DPB B  28     125.596  80.327  71.077  1.00  0.00           H  
HETATM  709  H7  DPB B  28     126.204  80.611  72.690  1.00  0.00           H  
HETATM  710  C5  DPB B  28     125.238  82.846  70.417  1.00  0.00           C  
HETATM  711  H8  DPB B  28     124.235  82.950  70.778  1.00  0.00           H  
HETATM  712  H9  DPB B  28     125.249  82.175  69.584  1.00  0.00           H  
HETATM  713  H10 DPB B  28     125.607  83.803  70.110  1.00  0.00           H  
HETATM  714  H20 DPB B  28     126.080  82.939  72.267  1.00  0.00           H  
HETATM  715  H3  DPB B  28     128.088  81.781  71.773  1.00  0.00           H  
HETATM  716  H4  DPB B  28     127.478  81.498  70.160  1.00  0.00           H  
HETATM  717  H1  DPB B  28     127.379  83.934  69.772  1.00  0.00           H  
HETATM  718  H2  DPB B  28     127.987  84.217  71.383  1.00  0.00           H  
HETATM  719  C9  DPB B  28     131.533  86.505  70.000  1.00  0.00           C  
HETATM  720  H16 DPB B  28     131.051  86.784  70.913  1.00  0.00           H  
HETATM  721  H17 DPB B  28     132.578  86.721  70.068  1.00  0.00           H  
HETATM  722  H18 DPB B  28     131.108  87.055  69.187  1.00  0.00           H  
HETATM  723  C7  DPB B  29     131.893  84.247  70.975  1.00  0.00           C  
HETATM  724  H11 DPB B  29     132.937  84.456  71.080  1.00  0.00           H  
HETATM  725  H12 DPB B  29     131.757  83.193  70.843  1.00  0.00           H  
HETATM  726  C6  DPB B  29     131.198  84.649  72.288  1.00  0.00           C  
HETATM  727  C1  DPB B  29     129.689  84.363  72.180  1.00  0.00           C  
HETATM  728  O1  DPB B  29     128.910  85.248  71.741  1.00  0.00           O  
HETATM  729  O2  DPB B  29     129.173  83.089  72.577  1.00  0.00           O  
HETATM  730  C2  DPB B  29     127.835  83.245  73.053  1.00  0.00           C  
HETATM  731  C3  DPB B  29     127.278  81.875  73.481  1.00  0.00           C  
HETATM  732  N1  DPB B  29     125.901  82.035  73.972  1.00  0.00           N  
HETATM  733  C4  DPB B  29     125.371  80.728  74.379  1.00  0.00           C  
HETATM  734  H5  DPB B  29     124.369  80.843  74.736  1.00  0.00           H  
HETATM  735  H6  DPB B  29     125.376  80.063  73.541  1.00  0.00           H  
HETATM  736  H7  DPB B  29     125.982  80.323  75.159  1.00  0.00           H  
HETATM  737  C5  DPB B  29     125.062  82.592  72.900  1.00  0.00           C  
HETATM  738  H8  DPB B  29     124.060  82.709  73.257  1.00  0.00           H  
HETATM  739  H9  DPB B  29     125.067  81.928  72.061  1.00  0.00           H  
HETATM  740  H10 DPB B  29     125.448  83.545  72.603  1.00  0.00           H  
HETATM  741  H20 DPB B  29     125.897  82.656  74.756  1.00  0.00           H  
HETATM  742  H3  DPB B  29     127.889  81.469  74.261  1.00  0.00           H  
HETATM  743  H4  DPB B  29     127.284  81.211  72.643  1.00  0.00           H  
HETATM  744  H1  DPB B  29     127.223  83.651  72.274  1.00  0.00           H  
HETATM  745  H2  DPB B  29     127.829  83.911  73.892  1.00  0.00           H  
HETATM  746  C9  DPB B  29     131.419  86.151  72.545  1.00  0.00           C  
HETATM  747  H16 DPB B  29     130.935  86.432  73.458  1.00  0.00           H  
HETATM  748  H17 DPB B  29     132.466  86.352  72.621  1.00  0.00           H  
HETATM  749  H18 DPB B  29     131.004  86.717  71.735  1.00  0.00           H  
HETATM  750  C7  DDA B  30     131.737  83.880  73.502  1.00  0.00           C  
HETATM  751  H11 DDA B  30     132.783  84.073  73.615  1.00  0.00           H  
HETATM  752  H12 DDA B  30     131.584  82.830  73.360  1.00  0.00           H  
HETATM  753  C6  DDA B  30     131.042  84.283  74.816  1.00  0.00           C  
HETATM  754  C1  DDA B  30     131.284  85.779  75.086  1.00  0.00           C  
HETATM  755  O1  DDA B  30     130.478  86.637  74.642  1.00  0.00           O  
HETATM  756  O2  DDA B  30     132.425  86.192  75.842  1.00  0.00           O  
HETATM  757  C2  DDA B  30     132.119  87.401  76.544  1.00  0.00           C  
HETATM  758  C3  DDA B  30     133.348  87.846  77.359  1.00  0.00           C  
HETATM  759  N1  DDA B  30     133.034  89.088  78.079  1.00  0.00           N  
HETATM  760  C4  DDA B  30     132.679  90.138  77.114  1.00  0.00           C  
HETATM  761  H5  DDA B  30     132.451  91.042  77.638  1.00  0.00           H  
HETATM  762  H6  DDA B  30     133.503  90.307  76.453  1.00  0.00           H  
HETATM  763  H7  DDA B  30     131.826  89.829  76.548  1.00  0.00           H  
HETATM  764  C5  DDA B  30     134.206  89.513  78.857  1.00  0.00           C  
HETATM  765  H8  DDA B  30     133.978  90.417  79.381  1.00  0.00           H  
HETATM  766  H9  DDA B  30     134.464  88.750  79.559  1.00  0.00           H  
HETATM  767  H10 DDA B  30     135.031  89.683  78.197  1.00  0.00           H  
HETATM  768  H3  DDA B  30     133.606  87.082  78.062  1.00  0.00           H  
HETATM  769  H4  DDA B  30     134.170  88.015  76.699  1.00  0.00           H  
HETATM  770  H1  DDA B  30     131.861  88.164  75.842  1.00  0.00           H  
HETATM  771  H2  DDA B  30     131.295  87.230  77.205  1.00  0.00           H  
HETATM  772  C9  DDA B  30     129.529  84.022  74.696  1.00  0.00           C  
HETATM  773  H16 DDA B  30     129.360  82.982  74.508  1.00  0.00           H  
HETATM  774  H17 DDA B  30     129.045  84.302  75.609  1.00  0.00           H  
HETATM  775  H18 DDA B  30     129.129  84.600  73.889  1.00  0.00           H  
HETATM  776  C7  TDA B  31     131.562  83.495  76.026  1.00  0.00           C  
HETATM  777  H11 TDA B  31     132.611  83.670  76.146  1.00  0.00           H  
HETATM  778  H12 TDA B  31     131.393  82.448  75.874  1.00  0.00           H  
HETATM  779  C6  TDA B  31     130.866  83.898  77.339  1.00  0.00           C  
HETATM  780  C1  TDA B  31     131.131  85.388  77.624  1.00  0.00           C  
HETATM  781  O1  TDA B  31     130.343  86.262  77.183  1.00  0.00           O  
HETATM  782  O2  TDA B  31     132.275  85.775  78.390  1.00  0.00           O  
HETATM  783  C2  TDA B  31     131.986  86.983  79.100  1.00  0.00           C  
HETATM  784  C3  TDA B  31     133.217  87.400  79.925  1.00  0.00           C  
HETATM  785  N1  TDA B  31     132.920  88.641  80.655  1.00  0.00           N  
HETATM  786  C4  TDA B  31     132.587  89.706  79.696  1.00  0.00           C  
HETATM  787  H5  TDA B  31     132.371  90.610  80.227  1.00  0.00           H  
HETATM  788  H6  TDA B  31     133.416  89.867  79.041  1.00  0.00           H  
HETATM  789  H7  TDA B  31     131.732  89.415  79.123  1.00  0.00           H  
HETATM  790  C5  TDA B  31     134.095  89.040  81.442  1.00  0.00           C  
HETATM  791  H8  TDA B  31     133.880  89.944  81.972  1.00  0.00           H  
HETATM  792  H9  TDA B  31     134.336  88.267  82.139  1.00  0.00           H  
HETATM  793  H10 TDA B  31     134.926  89.203  80.786  1.00  0.00           H  
HETATM  794  H3  TDA B  31     133.459  86.627  80.622  1.00  0.00           H  
HETATM  795  H4  TDA B  31     134.047  87.563  79.269  1.00  0.00           H  
HETATM  796  H1  TDA B  31     131.744  87.757  78.403  1.00  0.00           H  
HETATM  797  H2  TDA B  31     131.155  86.821  79.755  1.00  0.00           H  
HETATM  798  C9  TDA B  31     129.350  83.663  77.210  1.00  0.00           C  
HETATM  799  H16 TDA B  31     129.165  82.627  77.012  1.00  0.00           H  
HETATM  800  H17 TDA B  31     128.866  83.943  78.122  1.00  0.00           H  
HETATM  801  H18 TDA B  31     128.965  84.254  76.406  1.00  0.00           H  
HETATM  802  H19 TDA B  31     131.251  83.307  78.144  1.00  0.00           H  
TER     803      TDA A  31
HETATM  804  C7  HPB A  32      44.308  85.961   2.157  1.00  0.00           C  
HETATM  805  C8  HPB A  32      43.332  86.147   0.981  1.00  0.00           C  
HETATM  806  H13 HPB A  32      43.815  85.867   0.068  1.00  0.00           H  
HETATM  807  H14 HPB A  32      42.470  85.532   1.131  1.00  0.00           H  
HETATM  808  H15 HPB A  32      43.032  87.173   0.926  1.00  0.00           H  
HETATM  809  H11 HPB A  32      45.171  86.575   2.006  1.00  0.00           H  
HETATM  810  H12 HPB A  32      44.608  84.935   2.213  1.00  0.00           H  
HETATM  811  C6  HPB A  32      43.612  86.364   3.471  1.00  0.00           C  
HETATM  812  C1  HPB A  32      42.371  85.478   3.688  1.00  0.00           C  
HETATM  813  O1  HPB A  32      41.255  85.837   3.232  1.00  0.00           O  
HETATM  814  O2  HPB A  32      42.489  84.248   4.407  1.00  0.00           O  
HETATM  815  C2  HPB A  32      41.256  83.967   5.074  1.00  0.00           C  
HETATM  816  C3  HPB A  32      41.382  82.642   5.849  1.00  0.00           C  
HETATM  817  N1  HPB A  32      40.114  82.352   6.535  1.00  0.00           N  
HETATM  818  C4  HPB A  32      40.233  81.088   7.274  1.00  0.00           C  
HETATM  819  H5  HPB A  32      39.311  80.878   7.772  1.00  0.00           H  
HETATM  820  H6  HPB A  32      40.460  80.295   6.592  1.00  0.00           H  
HETATM  821  H7  HPB A  32      41.020  81.171   7.997  1.00  0.00           H  
HETATM  822  C5  HPB A  32      39.035  82.239   5.543  1.00  0.00           C  
HETATM  823  H8  HPB A  32      38.112  82.029   6.042  1.00  0.00           H  
HETATM  824  H9  HPB A  32      39.260  81.447   4.860  1.00  0.00           H  
HETATM  825  H10 HPB A  32      38.947  83.160   5.005  1.00  0.00           H  
HETATM  826  H20 HPB A  32      39.904  83.093   7.174  1.00  0.00           H  
HETATM  827  H3  HPB A  32      42.166  82.724   6.572  1.00  0.00           H  
HETATM  828  H4  HPB A  32      41.606  81.849   5.168  1.00  0.00           H  
HETATM  829  H1  HPB A  32      40.470  83.885   4.353  1.00  0.00           H  
HETATM  830  H2  HPB A  32      41.030  84.759   5.757  1.00  0.00           H  
HETATM  831  C9  HPB A  32      43.181  87.840   3.391  1.00  0.00           C  
HETATM  832  H16 HPB A  32      42.698  88.121   4.303  1.00  0.00           H  
HETATM  833  H17 HPB A  32      44.043  88.456   3.240  1.00  0.00           H  
HETATM  834  H18 HPB A  32      42.504  87.970   2.574  1.00  0.00           H  
HETATM  835  C7  DPB A  33      44.525  86.205   4.695  1.00  0.00           C  
HETATM  836  H11 DPB A  33      45.390  86.823   4.582  1.00  0.00           H  
HETATM  837  H12 DPB A  33      44.830  85.182   4.788  1.00  0.00           H  
HETATM  838  C6  DPB A  33      43.829  86.609   6.009  1.00  0.00           C  
HETATM  839  C1  DPB A  33      42.572  85.741   6.212  1.00  0.00           C  
HETATM  840  O1  DPB A  33      41.465  86.121   5.754  1.00  0.00           O  
HETATM  841  O2  DPB A  33      42.667  84.503   6.922  1.00  0.00           O  
HETATM  842  C2  DPB A  33      41.427  84.236   7.581  1.00  0.00           C  
HETATM  843  C3  DPB A  33      41.527  82.901   8.344  1.00  0.00           C  
HETATM  844  N1  DPB A  33      40.251  82.628   9.022  1.00  0.00           N  
HETATM  845  C4  DPB A  33      40.347  81.356   9.750  1.00  0.00           C  
HETATM  846  H5  DPB A  33      39.419  81.156  10.243  1.00  0.00           H  
HETATM  847  H6  DPB A  33      40.564  80.565   9.063  1.00  0.00           H  
HETATM  848  H7  DPB A  33      41.130  81.419  10.477  1.00  0.00           H  
HETATM  849  C5  DPB A  33      39.176  82.540   8.024  1.00  0.00           C  
HETATM  850  H8  DPB A  33      38.247  82.340   8.516  1.00  0.00           H  
HETATM  851  H9  DPB A  33      39.392  81.750   7.334  1.00  0.00           H  
HETATM  852  H10 DPB A  33      39.105  83.467   7.492  1.00  0.00           H  
HETATM  853  H20 DPB A  33      40.050  83.366   9.665  1.00  0.00           H  
HETATM  854  H3  DPB A  33      42.309  82.966   9.072  1.00  0.00           H  
HETATM  855  H4  DPB A  33      41.742  82.112   7.656  1.00  0.00           H  
HETATM  856  H1  DPB A  33      40.643  84.173   6.854  1.00  0.00           H  
HETATM  857  H2  DPB A  33      41.209  85.026   8.268  1.00  0.00           H  
HETATM  858  C9  DPB A  33      43.422  88.092   5.939  1.00  0.00           C  
HETATM  859  H16 DPB A  33      42.938  88.372   6.851  1.00  0.00           H  
HETATM  860  H17 DPB A  33      44.293  88.695   5.798  1.00  0.00           H  
HETATM  861  H18 DPB A  33      42.750  88.240   5.120  1.00  0.00           H  
HETATM  862  C7  DDA A  34      44.732  86.424   7.236  1.00  0.00           C  
HETATM  863  H11 DDA A  34      45.608  87.029   7.133  1.00  0.00           H  
HETATM  864  H12 DDA A  34      45.020  85.396   7.321  1.00  0.00           H  
HETATM  865  C6  DDA A  34      44.036  86.828   8.549  1.00  0.00           C  
HETATM  866  C1  DDA A  34      43.653  88.318   8.492  1.00  0.00           C  
HETATM  867  O1  DDA A  34      42.533  88.662   8.037  1.00  0.00           O  
HETATM  868  O2  DDA A  34      44.574  89.309   8.953  1.00  0.00           O  
HETATM  869  C2  DDA A  34      43.849  90.434   9.457  1.00  0.00           C  
HETATM  870  C3  DDA A  34      44.840  91.502   9.955  1.00  0.00           C  
HETATM  871  N1  DDA A  34      44.094  92.659  10.474  1.00  0.00           N  
HETATM  872  C4  DDA A  34      43.260  93.224   9.403  1.00  0.00           C  
HETATM  873  H5  DDA A  34      42.718  94.065   9.781  1.00  0.00           H  
HETATM  874  H6  DDA A  34      43.884  93.536   8.593  1.00  0.00           H  
HETATM  875  H7  DDA A  34      42.572  92.481   9.057  1.00  0.00           H  
HETATM  876  C5  DDA A  34      45.040  93.677  10.948  1.00  0.00           C  
HETATM  877  H8  DDA A  34      44.498  94.520  11.325  1.00  0.00           H  
HETATM  878  H9  DDA A  34      45.646  93.268  11.727  1.00  0.00           H  
HETATM  879  H10 DDA A  34      45.664  93.991  10.138  1.00  0.00           H  
HETATM  880  H3  DDA A  34      45.447  91.090  10.734  1.00  0.00           H  
HETATM  881  H4  DDA A  34      45.463  91.815   9.145  1.00  0.00           H  
HETATM  882  H1  DDA A  34      43.242  90.844   8.678  1.00  0.00           H  
HETATM  883  H2  DDA A  34      43.224  90.121  10.268  1.00  0.00           H  
HETATM  884  C9  DDA A  34      42.766  85.978   8.738  1.00  0.00           C  
HETATM  885  H16 DDA A  34      43.031  84.943   8.779  1.00  0.00           H  
HETATM  886  H17 DDA A  34      42.282  86.259   9.650  1.00  0.00           H  
HETATM  887  H18 DDA A  34      42.100  86.144   7.917  1.00  0.00           H  
HETATM  888  C7  DDB A  35      44.930  86.618   9.779  1.00  0.00           C  
HETATM  889  H11 DDB A  35      45.817  87.209   9.686  1.00  0.00           H  
HETATM  890  H12 DDB A  35      45.202  85.585   9.857  1.00  0.00           H  
HETATM  891  C6  DDB A  35      44.234  87.022  11.093  1.00  0.00           C  
HETATM  892  C1  DDB A  35      42.949  86.192  11.270  1.00  0.00           C  
HETATM  893  O1  DDB A  35      41.859  86.616  10.808  1.00  0.00           O  
HETATM  894  O2  DDB A  35      42.996  84.939  11.959  1.00  0.00           O  
HETATM  895  C2  DDB A  35      41.740  84.701  12.601  1.00  0.00           C  
HETATM  896  C3  DDB A  35      41.791  83.353  13.343  1.00  0.00           C  
HETATM  897  N1  DDB A  35      40.500  83.109  14.002  1.00  0.00           N  
HETATM  898  C4  DDB A  35      40.547  81.821  14.710  1.00  0.00           C  
HETATM  899  H5  DDB A  35      39.608  81.643  15.190  1.00  0.00           H  
HETATM  900  H6  DDB A  35      40.746  81.036  14.011  1.00  0.00           H  
HETATM  901  H7  DDB A  35      41.324  81.847  15.446  1.00  0.00           H  
HETATM  902  C5  DDB A  35      39.432  83.072  12.992  1.00  0.00           C  
HETATM  903  H8  DDB A  35      38.493  82.894  13.472  1.00  0.00           H  
HETATM  904  H9  DDB A  35      39.629  82.288  12.293  1.00  0.00           H  
HETATM  905  H10 DDB A  35      39.398  84.010  12.477  1.00  0.00           H  
HETATM  906  H3  DDB A  35      42.568  83.378  14.077  1.00  0.00           H  
HETATM  907  H4  DDB A  35      41.987  82.568  12.643  1.00  0.00           H  
HETATM  908  H1  DDB A  35      40.963  84.676  11.865  1.00  0.00           H  
HETATM  909  H2  DDB A  35      41.543  85.487  13.300  1.00  0.00           H  
HETATM  910  C9  DDB A  35      43.877  88.519  11.046  1.00  0.00           C  
HETATM  911  H16 DDB A  35      43.392  88.799  11.958  1.00  0.00           H  
HETATM  912  H17 DDB A  35      44.769  89.094  10.923  1.00  0.00           H  
HETATM  913  H18 DDB A  35      43.217  88.701  10.223  1.00  0.00           H  
HETATM  914  C7  DPB A  36      45.119  86.787  12.326  1.00  0.00           C  
HETATM  915  H11 DPB A  36      46.015  87.365  12.241  1.00  0.00           H  
HETATM  916  H12 DPB A  36      45.373  85.750  12.396  1.00  0.00           H  
HETATM  917  C6  DPB A  36      44.422  87.190  13.639  1.00  0.00           C  
HETATM  918  C1  DPB A  36      43.124  86.381  13.802  1.00  0.00           C  
HETATM  919  O1  DPB A  36      42.043  86.825  13.339  1.00  0.00           O  
HETATM  920  O2  DPB A  36      43.147  85.121  14.481  1.00  0.00           O  
HETATM  921  C2  DPB A  36      41.885  84.898  15.115  1.00  0.00           C  
HETATM  922  C3  DPB A  36      41.910  83.543  15.845  1.00  0.00           C  
HETATM  923  N1  DPB A  36      40.612  83.313  16.497  1.00  0.00           N  
HETATM  924  C4  DPB A  36      40.636  82.020  17.194  1.00  0.00           C  
HETATM  925  H5  DPB A  36      39.691  81.853  17.668  1.00  0.00           H  
HETATM  926  H6  DPB A  36      40.825  81.238  16.489  1.00  0.00           H  
HETATM  927  H7  DPB A  36      41.409  82.028  17.933  1.00  0.00           H  
HETATM  928  C5  DPB A  36      39.550  83.304  15.481  1.00  0.00           C  
HETATM  929  H8  DPB A  36      38.604  83.137  15.955  1.00  0.00           H  
HETATM  930  H9  DPB A  36      39.737  82.521  14.776  1.00  0.00           H  
HETATM  931  H10 DPB A  36      39.532  84.246  14.974  1.00  0.00           H  
HETATM  932  H20 DPB A  36      40.436  84.044  17.156  1.00  0.00           H  
HETATM  933  H3  DPB A  36      42.684  83.550  16.585  1.00  0.00           H  
HETATM  934  H4  DPB A  36      42.098  82.761  15.140  1.00  0.00           H  
HETATM  935  H1  DPB A  36      41.112  84.892  14.376  1.00  0.00           H  
HETATM  936  H2  DPB A  36      41.696  85.681  15.820  1.00  0.00           H  
HETATM  937  C9  DPB A  36      44.089  88.693  13.602  1.00  0.00           C  
HETATM  938  H16 DPB A  36      43.606  88.973  14.515  1.00  0.00           H  
HETATM  939  H17 DPB A  36      44.991  89.256  13.489  1.00  0.00           H  
HETATM  940  H18 DPB A  36      43.438  88.894  12.779  1.00  0.00           H  
HETATM  941  C7  DPA A  37      45.297  86.933  14.874  1.00  0.00           C  
HETATM  942  H11 DPA A  37      46.204  87.497  14.798  1.00  0.00           H  
HETATM  943  H12 DPA A  37      45.534  85.890  14.937  1.00  0.00           H  
HETATM  944  C6  DPA A  37      44.602  87.335  16.187  1.00  0.00           C  
HETATM  945  C1  DPA A  37      44.293  88.843  16.162  1.00  0.00           C  
HETATM  946  O1  DPA A  37      43.197  89.253  15.702  1.00  0.00           O  
HETATM  947  O2  DPA A  37      45.252  89.777  16.663  1.00  0.00           O  
HETATM  948  C2  DPA A  37      44.574  90.923  17.186  1.00  0.00           C  
HETATM  949  C3  DPA A  37      45.607  91.929  17.725  1.00  0.00           C  
HETATM  950  N1  DPA A  37      44.910  93.107  18.263  1.00  0.00           N  
HETATM  951  C4  DPA A  37      44.122  93.739  17.195  1.00  0.00           C  
HETATM  952  H5  DPA A  37      43.614  94.595  17.586  1.00  0.00           H  
HETATM  953  H6  DPA A  37      44.772  94.040  16.403  1.00  0.00           H  
HETATM  954  H7  DPA A  37      43.404  93.039  16.821  1.00  0.00           H  
HETATM  955  C5  DPA A  37      45.896  94.067  18.778  1.00  0.00           C  
HETATM  956  H8  DPA A  37      45.390  94.924  19.169  1.00  0.00           H  
HETATM  957  H9  DPA A  37      46.471  93.607  19.554  1.00  0.00           H  
HETATM  958  H10 DPA A  37      46.548  94.370  17.985  1.00  0.00           H  
HETATM  959  H20 DPA A  37      44.302  92.824  19.004  1.00  0.00           H  
HETATM  960  H3  DPA A  37      46.181  91.469  18.502  1.00  0.00           H  
HETATM  961  H4  DPA A  37      46.258  92.231  16.933  1.00  0.00           H  
HETATM  962  H1  DPA A  37      44.000  91.383  16.409  1.00  0.00           H  
HETATM  963  H2  DPA A  37      43.923  90.620  17.979  1.00  0.00           H  
HETATM  964  C9  DPA A  37      43.289  86.545  16.336  1.00  0.00           C  
HETATM  965  H16 DPA A  37      43.503  85.495  16.354  1.00  0.00           H  
HETATM  966  H17 DPA A  37      42.805  86.825  17.249  1.00  0.00           H  
HETATM  967  H18 DPA A  37      42.644  86.763  15.511  1.00  0.00           H  
HETATM  968  C7  DDA A  38      45.465  87.052  17.425  1.00  0.00           C  
HETATM  969  H11 DDA A  38      46.380  87.602  17.358  1.00  0.00           H  
HETATM  970  H12 DDA A  38      45.685  86.005  17.479  1.00  0.00           H  
HETATM  971  C6  DDA A  38      44.769  87.455  18.738  1.00  0.00           C  
HETATM  972  C1  DDA A  38      44.485  88.968  18.724  1.00  0.00           C  
HETATM  973  O1  DDA A  38      43.397  89.400  18.262  1.00  0.00           O  
HETATM  974  O2  DDA A  38      45.457  89.881  19.238  1.00  0.00           O  
HETATM  975  C2  DDA A  38      44.795  91.034  19.767  1.00  0.00           C  
HETATM  976  C3  DDA A  38      45.842  92.018  20.320  1.00  0.00           C  
HETATM  977  N1  DDA A  38      45.161  93.202  20.865  1.00  0.00           N  
HETATM  978  C4  DDA A  38      44.388  93.857  19.800  1.00  0.00           C  
HETATM  979  H5  DDA A  38      43.893  94.718  20.195  1.00  0.00           H  
HETATM  980  H6  DDA A  38      45.048  94.154  19.013  1.00  0.00           H  
HETATM  981  H7  DDA A  38      43.661  93.171  19.415  1.00  0.00           H  
HETATM  982  C5  DDA A  38      46.161  94.142  21.393  1.00  0.00           C  
HETATM  983  H8  DDA A  38      45.666  95.004  21.789  1.00  0.00           H  
HETATM  984  H9  DDA A  38      46.722  93.667  22.168  1.00  0.00           H  
HETATM  985  H10 DDA A  38      46.821  94.441  20.605  1.00  0.00           H  
HETATM  986  H3  DDA A  38      46.405  91.542  21.096  1.00  0.00           H  
HETATM  987  H4  DDA A  38      46.501  92.317  19.533  1.00  0.00           H  
HETATM  988  H1  DDA A  38      44.233  91.509  18.992  1.00  0.00           H  
HETATM  989  H2  DDA A  38      44.135  90.734  20.555  1.00  0.00           H  
HETATM  990  C9  DDA A  38      43.444  86.684  18.874  1.00  0.00           C  
HETATM  991  H16 DDA A  38      43.641  85.633  18.883  1.00  0.00           H  
HETATM  992  H17 DDA A  38      42.960  86.965  19.786  1.00  0.00           H  
HETATM  993  H18 DDA A  38      42.807  86.921  18.046  1.00  0.00           H  
HETATM  994  C7  DDB A  39      45.622  87.147  19.976  1.00  0.00           C  
HETATM  995  H11 DDB A  39      46.546  87.682  19.920  1.00  0.00           H  
HETATM  996  H12 DDB A  39      45.825  86.097  20.023  1.00  0.00           H  
HETATM  997  C6  DDB A  39      44.926  87.550  21.290  1.00  0.00           C  
HETATM  998  C1  DDB A  39      43.587  86.801  21.414  1.00  0.00           C  
HETATM  999  O1  DDB A  39      42.536  87.309  20.946  1.00  0.00           O  
HETATM 1000  O2  DDB A  39      43.539  85.525  22.059  1.00  0.00           O  
HETATM 1001  C2  DDB A  39      42.257  85.348  22.669  1.00  0.00           C  
HETATM 1002  C3  DDB A  39      42.206  83.975  23.364  1.00  0.00           C  
HETATM 1003  N1  DDB A  39      40.889  83.793  23.990  1.00  0.00           N  
HETATM 1004  C4  DDB A  39      40.838  82.483  24.654  1.00  0.00           C  
HETATM 1005  H5  DDB A  39      39.880  82.350  25.110  1.00  0.00           H  
HETATM 1006  H6  DDB A  39      41.000  81.709  23.932  1.00  0.00           H  
HETATM 1007  H7  DDB A  39      41.599  82.433  25.404  1.00  0.00           H  
HETATM 1008  C5  DDB A  39      39.843  83.860  22.960  1.00  0.00           C  
HETATM 1009  H8  DDB A  39      38.882  83.728  23.417  1.00  0.00           H  
HETATM 1010  H9  DDB A  39      40.004  83.088  22.237  1.00  0.00           H  
HETATM 1011  H10 DDB A  39      39.878  84.815  22.477  1.00  0.00           H  
HETATM 1012  H3  DDB A  39      42.967  83.926  24.114  1.00  0.00           H  
HETATM 1013  H4  DDB A  39      42.366  83.203  22.642  1.00  0.00           H  
HETATM 1014  H1  DDB A  39      41.497  85.398  21.919  1.00  0.00           H  
HETATM 1015  H2  DDB A  39      42.096  86.121  23.392  1.00  0.00           H  
HETATM 1016  C9  DDB A  39      44.667  89.069  21.288  1.00  0.00           C  
HETATM 1017  H16 DDB A  39      44.183  89.349  22.200  1.00  0.00           H  
HETATM 1018  H17 DDB A  39      45.596  89.590  21.203  1.00  0.00           H  
HETATM 1019  H18 DDB A  39      44.039  89.321  20.459  1.00  0.00           H  
HETATM 1020  C7  DPB A  40      45.768  87.219  22.530  1.00  0.00           C  
HETATM 1021  H11 DPB A  40      46.701  87.739  22.482  1.00  0.00           H  
HETATM 1022  H12 DPB A  40      45.953  86.165  22.569  1.00  0.00           H  
HETATM 1023  C6  DPB A  40      45.072  87.622  23.844  1.00  0.00           C  
HETATM 1024  C1  DPB A  40      43.720  86.892  23.955  1.00  0.00           C  
HETATM 1025  O1  DPB A  40      42.680  87.422  23.486  1.00  0.00           O  
HETATM 1026  O2  DPB A  40      43.649  85.612  24.589  1.00  0.00           O  
HETATM 1027  C2  DPB A  40      42.361  85.451  25.191  1.00  0.00           C  
HETATM 1028  C3  DPB A  40      42.285  84.073  25.873  1.00  0.00           C  
HETATM 1029  N1  DPB A  40      40.962  83.906  26.493  1.00  0.00           N  
HETATM 1030  C4  DPB A  40      40.887  82.591  27.144  1.00  0.00           C  
HETATM 1031  H5  DPB A  40      39.924  82.470  27.594  1.00  0.00           H  
HETATM 1032  H6  DPB A  40      41.040  81.823  26.416  1.00  0.00           H  
HETATM 1033  H7  DPB A  40      41.643  82.524  27.898  1.00  0.00           H  
HETATM 1034  C5  DPB A  40      39.921  83.999  25.458  1.00  0.00           C  
HETATM 1035  H8  DPB A  40      38.958  83.878  25.907  1.00  0.00           H  
HETATM 1036  H9  DPB A  40      40.074  83.231  24.729  1.00  0.00           H  
HETATM 1037  H10 DPB A  40      39.975  84.957  24.983  1.00  0.00           H  
HETATM 1038  H20 DPB A  40      40.819  84.624  27.174  1.00  0.00           H  
HETATM 1039  H3  DPB A  40      43.040  84.005  26.627  1.00  0.00           H  
HETATM 1040  H4  DPB A  40      42.436  83.304  25.146  1.00  0.00           H  
HETATM 1041  H1  DPB A  40      41.605  85.519  24.438  1.00  0.00           H  
HETATM 1042  H2  DPB A  40      42.209  86.220  25.919  1.00  0.00           H  
HETATM 1043  C9  DPB A  40      44.837  89.144  23.853  1.00  0.00           C  
HETATM 1044  H16 DPB A  40      44.353  89.424  24.765  1.00  0.00           H  
HETATM 1045  H17 DPB A  40      45.775  89.650  23.777  1.00  0.00           H  
HETATM 1046  H18 DPB A  40      44.216  89.412  23.024  1.00  0.00           H  
HETATM 1047  C7  DDA A  41      45.902  87.266  25.085  1.00  0.00           C  
HETATM 1048  H11 DDA A  41      46.843  87.773  25.046  1.00  0.00           H  
HETATM 1049  H12 DDA A  41      46.070  86.208  25.115  1.00  0.00           H  
HETATM 1050  C6  DDA A  41      45.207  87.669  26.398  1.00  0.00           C  
HETATM 1051  C1  DDA A  41      44.995  89.193  26.420  1.00  0.00           C  
HETATM 1052  O1  DDA A  41      43.938  89.689  25.953  1.00  0.00           O  
HETATM 1053  O2  DDA A  41      46.002  90.047  26.970  1.00  0.00           O  
HETATM 1054  C2  DDA A  41      45.388  91.215  27.521  1.00  0.00           C  
HETATM 1055  C3  DDA A  41      46.472  92.133  28.114  1.00  0.00           C  
HETATM 1056  N1  DDA A  41      45.841  93.335  28.679  1.00  0.00           N  
HETATM 1057  C4  DDA A  41      45.117  94.053  27.620  1.00  0.00           C  
HETATM 1058  H5  DDA A  41      44.657  94.926  28.031  1.00  0.00           H  
HETATM 1059  H6  DDA A  41      45.802  94.337  26.850  1.00  0.00           H  
HETATM 1060  H7  DDA A  41      44.364  93.414  27.208  1.00  0.00           H  
HETATM 1061  C5  DDA A  41      46.876  94.212  29.245  1.00  0.00           C  
HETATM 1062  H8  DDA A  41      46.418  95.086  29.656  1.00  0.00           H  
HETATM 1063  H9  DDA A  41      47.403  93.690  30.016  1.00  0.00           H  
HETATM 1064  H10 DDA A  41      47.563  94.498  28.475  1.00  0.00           H  
HETATM 1065  H3  DDA A  41      47.000  91.611  28.885  1.00  0.00           H  
HETATM 1066  H4  DDA A  41      47.158  92.419  27.344  1.00  0.00           H  
HETATM 1067  H1  DDA A  41      44.862  91.737  26.750  1.00  0.00           H  
HETATM 1068  H2  DDA A  41      44.703  90.928  28.290  1.00  0.00           H  
HETATM 1069  C9  DDA A  41      43.843  86.960  26.495  1.00  0.00           C  
HETATM 1070  H16 DDA A  41      43.988  85.900  26.480  1.00  0.00           H  
HETATM 1071  H17 DDA A  41      43.360  87.241  27.407  1.00  0.00           H  
HETATM 1072  H18 DDA A  41      43.232  87.247  25.665  1.00  0.00           H  
HETATM 1073  C7  DDA A  42      46.024  87.289  27.641  1.00  0.00           C  
HETATM 1074  H11 DDA A  42      46.974  87.779  27.611  1.00  0.00           H  
HETATM 1075  H12 DDA A  42      46.175  86.229  27.663  1.00  0.00           H  
HETATM 1076  C6  DDA A  42      45.328  87.693  28.954  1.00  0.00           C  
HETATM 1077  C1  DDA A  42      45.142  89.219  28.988  1.00  0.00           C  
HETATM 1078  O1  DDA A  42      44.094  89.737  28.520  1.00  0.00           O  
HETATM 1079  O2  DDA A  42      46.160  90.051  29.551  1.00  0.00           O  
HETATM 1080  C2  DDA A  42      45.562  91.225  30.108  1.00  0.00           C  
HETATM 1081  C3  DDA A  42      46.658  92.120  30.714  1.00  0.00           C  
HETATM 1082  N1  DDA A  42      46.044  93.327  31.287  1.00  0.00           N  
HETATM 1083  C4  DDA A  42      45.337  94.065  30.230  1.00  0.00           C  
HETATM 1084  H5  DDA A  42      44.890  94.943  30.647  1.00  0.00           H  
HETATM 1085  H6  DDA A  42      46.030  94.346  29.466  1.00  0.00           H  
HETATM 1086  H7  DDA A  42      44.576  93.443  29.809  1.00  0.00           H  
HETATM 1087  C5  DDA A  42      47.090  94.181  31.865  1.00  0.00           C  
HETATM 1088  H8  DDA A  42      46.643  95.061  32.282  1.00  0.00           H  
HETATM 1089  H9  DDA A  42      47.604  93.645  32.635  1.00  0.00           H  
HETATM 1090  H10 DDA A  42      47.785  94.463  31.102  1.00  0.00           H  
HETATM 1091  H3  DDA A  42      47.173  91.583  31.483  1.00  0.00           H  
HETATM 1092  H4  DDA A  42      47.352  92.401  29.951  1.00  0.00           H  
HETATM 1093  H1  DDA A  42      45.048  91.762  29.340  1.00  0.00           H  
HETATM 1094  H2  DDA A  42      44.868  90.944  30.872  1.00  0.00           H  
HETATM 1095  C9  DDA A  42      43.953  87.005  29.037  1.00  0.00           C  
HETATM 1096  H16 DDA A  42      44.082  85.942  29.014  1.00  0.00           H  
HETATM 1097  H17 DDA A  42      43.470  87.286  29.951  1.00  0.00           H  
HETATM 1098  H18 DDA A  42      43.350  87.310  28.208  1.00  0.00           H  
HETATM 1099  C7  DPB A  43      46.134  87.288  30.197  1.00  0.00           C  
HETATM 1100  H11 DPB A  43      47.092  87.764  30.176  1.00  0.00           H  
HETATM 1101  H12 DPB A  43      46.267  86.226  30.210  1.00  0.00           H  
HETATM 1102  C6  DPB A  43      45.438  87.691  31.511  1.00  0.00           C  
HETATM 1103  C1  DPB A  43      44.050  87.025  31.583  1.00  0.00           C  
HETATM 1104  O1  DPB A  43      43.045  87.617  31.114  1.00  0.00           O  
HETATM 1105  O2  DPB A  43      43.907  85.735  32.183  1.00  0.00           O  
HETATM 1106  C2  DPB A  43      42.605  85.621  32.762  1.00  0.00           C  
HETATM 1107  C3  DPB A  43      42.451  84.232  33.407  1.00  0.00           C  
HETATM 1108  N1  DPB A  43      41.111  84.115  34.002  1.00  0.00           N  
HETATM 1109  C4  DPB A  43      40.963  82.789  34.619  1.00  0.00           C  
HETATM 1110  H5  DPB A  43      39.988  82.704  35.051  1.00  0.00           H  
HETATM 1111  H6  DPB A  43      41.090  82.033  33.873  1.00  0.00           H  
HETATM 1112  H7  DPB A  43      41.704  82.666  35.381  1.00  0.00           H  
HETATM 1113  C5  DPB A  43      40.094  84.285  32.956  1.00  0.00           C  
HETATM 1114  H8  DPB A  43      39.118  84.199  33.388  1.00  0.00           H  
HETATM 1115  H9  DPB A  43      40.219  83.529  32.209  1.00  0.00           H  
HETATM 1116  H10 DPB A  43      40.201  85.250  32.507  1.00  0.00           H  
HETATM 1117  H20 DPB A  43      40.993  84.821  34.701  1.00  0.00           H  
HETATM 1118  H3  DPB A  43      43.190  84.109  34.169  1.00  0.00           H  
HETATM 1119  H4  DPB A  43      42.576  83.477  32.662  1.00  0.00           H  
HETATM 1120  H1  DPB A  43      41.864  85.746  32.000  1.00  0.00           H  
HETATM 1121  H2  DPB A  43      42.479  86.379  33.507  1.00  0.00           H  
HETATM 1122  C9  DPB A  43      45.277  89.222  31.556  1.00  0.00           C  
HETATM 1123  H16 DPB A  43      44.792  89.503  32.468  1.00  0.00           H  
HETATM 1124  H17 DPB A  43      46.239  89.685  31.507  1.00  0.00           H  
HETATM 1125  H18 DPB A  43      44.683  89.543  30.726  1.00  0.00           H  
HETATM 1126  C7  DPB A  44      46.231  87.264  32.754  1.00  0.00           C  
HETATM 1127  H11 DPB A  44      47.195  87.724  32.742  1.00  0.00           H  
HETATM 1128  H12 DPB A  44      46.346  86.199  32.759  1.00  0.00           H  
HETATM 1129  C6  DPB A  44      45.535  87.667  34.067  1.00  0.00           C  
HETATM 1130  C1  DPB A  44      44.137  87.024  34.127  1.00  0.00           C  
HETATM 1131  O1  DPB A  44      43.142  87.635  33.659  1.00  0.00           O  
HETATM 1132  O2  DPB A  44      43.969  85.731  34.715  1.00  0.00           O  
HETATM 1133  C2  DPB A  44      42.662  85.633  35.287  1.00  0.00           C  
HETATM 1134  C3  DPB A  44      42.483  84.240  35.920  1.00  0.00           C  
HETATM 1135  N1  DPB A  44      41.139  84.139  36.507  1.00  0.00           N  
HETATM 1136  C4  DPB A  44      40.966  82.812  37.112  1.00  0.00           C  
HETATM 1137  H5  DPB A  44      39.988  82.738  37.539  1.00  0.00           H  
HETATM 1138  H6  DPB A  44      41.085  82.060  36.360  1.00  0.00           H  
HETATM 1139  H7  DPB A  44      41.701  82.670  37.877  1.00  0.00           H  
HETATM 1140  C5  DPB A  44      40.128  84.335  35.458  1.00  0.00           C  
HETATM 1141  H8  DPB A  44      39.151  84.261  35.885  1.00  0.00           H  
HETATM 1142  H9  DPB A  44      40.246  83.582  34.705  1.00  0.00           H  
HETATM 1143  H10 DPB A  44      40.254  85.302  35.017  1.00  0.00           H  
HETATM 1144  H20 DPB A  44      41.029  84.842  37.211  1.00  0.00           H  
HETATM 1145  H3  DPB A  44      43.218  84.099  36.685  1.00  0.00           H  
HETATM 1146  H4  DPB A  44      42.599  83.489  35.169  1.00  0.00           H  
HETATM 1147  H1  DPB A  44      41.927  85.775  34.523  1.00  0.00           H  
HETATM 1148  H2  DPB A  44      42.545  86.385  36.038  1.00  0.00           H  
HETATM 1149  C9  DPB A  44      45.397  89.199  34.126  1.00  0.00           C  
HETATM 1150  H16 DPB A  44      44.914  89.480  35.038  1.00  0.00           H  
HETATM 1151  H17 DPB A  44      46.367  89.646  34.083  1.00  0.00           H  
HETATM 1152  H18 DPB A  44      44.813  89.537  33.295  1.00  0.00           H  
HETATM 1153  C7  DPB A  45      46.314  87.217  35.311  1.00  0.00           C  
HETATM 1154  H11 DPB A  45      47.286  87.662  35.307  1.00  0.00           H  
HETATM 1155  H12 DPB A  45      46.412  86.150  35.308  1.00  0.00           H  
HETATM 1156  C6  DPB A  45      45.617  87.620  36.624  1.00  0.00           C  
HETATM 1157  C1  DPB A  45      44.209  86.999  36.672  1.00  0.00           C  
HETATM 1158  O1  DPB A  45      43.228  87.630  36.204  1.00  0.00           O  
HETATM 1159  O2  DPB A  45      44.019  85.703  37.247  1.00  0.00           O  
HETATM 1160  C2  DPB A  45      42.708  85.621  37.812  1.00  0.00           C  
HETATM 1161  C3  DPB A  45      42.502  84.227  38.433  1.00  0.00           C  
HETATM 1162  N1  DPB A  45      41.154  84.143  39.013  1.00  0.00           N  
HETATM 1163  C4  DPB A  45      40.958  82.813  39.605  1.00  0.00           C  
HETATM 1164  H5  DPB A  45      39.976  82.751  40.028  1.00  0.00           H  
HETATM 1165  H6  DPB A  45      41.068  82.065  38.847  1.00  0.00           H  
HETATM 1166  H7  DPB A  45      41.687  82.653  40.372  1.00  0.00           H  
HETATM 1167  C5  DPB A  45      40.152  84.363  37.960  1.00  0.00           C  
HETATM 1168  H8  DPB A  45      39.172  84.302  38.382  1.00  0.00           H  
HETATM 1169  H9  DPB A  45      40.262  83.616  37.202  1.00  0.00           H  
HETATM 1170  H10 DPB A  45      40.295  85.332  37.528  1.00  0.00           H  
HETATM 1171  H20 DPB A  45      41.052  84.841  39.721  1.00  0.00           H  
HETATM 1172  H3  DPB A  45      43.232  84.066  39.200  1.00  0.00           H  
HETATM 1173  H4  DPB A  45      42.612  83.480  37.676  1.00  0.00           H  
HETATM 1174  H1  DPB A  45      41.979  85.782  37.046  1.00  0.00           H  
HETATM 1175  H2  DPB A  45      42.597  86.369  38.570  1.00  0.00           H  
HETATM 1176  C9  DPB A  45      45.505  89.154  36.695  1.00  0.00           C  
HETATM 1177  H16 DPB A  45      45.020  89.435  37.607  1.00  0.00           H  
HETATM 1178  H17 DPB A  45      46.482  89.585  36.661  1.00  0.00           H  
HETATM 1179  H18 DPB A  45      44.930  89.507  35.864  1.00  0.00           H  
HETATM 1180  C7  DDB A  46      46.384  87.147  37.867  1.00  0.00           C  
HETATM 1181  H11 DDB A  46      47.363  87.575  37.872  1.00  0.00           H  
HETATM 1182  H12 DDB A  46      46.465  86.079  37.855  1.00  0.00           H  
HETATM 1183  C6  DDB A  46      45.687  87.550  39.181  1.00  0.00           C  
HETATM 1184  C1  DDB A  46      44.269  86.950  39.217  1.00  0.00           C  
HETATM 1185  O1  DDB A  46      43.299  87.601  38.748  1.00  0.00           O  
HETATM 1186  O2  DDB A  46      44.055  85.653  39.781  1.00  0.00           O  
HETATM 1187  C2  DDB A  46      42.740  85.589  40.338  1.00  0.00           C  
HETATM 1188  C3  DDB A  46      42.510  84.192  40.946  1.00  0.00           C  
HETATM 1189  N1  DDB A  46      41.157  84.125  41.519  1.00  0.00           N  
HETATM 1190  C4  DDB A  46      40.936  82.793  42.098  1.00  0.00           C  
HETATM 1191  H5  DDB A  46      39.953  82.743  42.515  1.00  0.00           H  
HETATM 1192  H6  DDB A  46      41.038  82.050  41.335  1.00  0.00           H  
HETATM 1193  H7  DDB A  46      41.659  82.614  42.868  1.00  0.00           H  
HETATM 1194  C5  DDB A  46      40.164  84.370  40.462  1.00  0.00           C  
HETATM 1195  H8  DDB A  46      39.181  84.320  40.879  1.00  0.00           H  
HETATM 1196  H9  DDB A  46      40.266  83.627  39.699  1.00  0.00           H  
HETATM 1197  H10 DDB A  46      40.325  85.340  40.040  1.00  0.00           H  
HETATM 1198  H3  DDB A  46      43.232  84.014  41.714  1.00  0.00           H  
HETATM 1199  H4  DDB A  46      42.611  83.450  40.182  1.00  0.00           H  
HETATM 1200  H1  DDB A  46      42.018  85.767  39.570  1.00  0.00           H  
HETATM 1201  H2  DDB A  46      42.638  86.331  41.102  1.00  0.00           H  
HETATM 1202  C9  DDB A  46      45.598  89.084  39.264  1.00  0.00           C  
HETATM 1203  H16 DDB A  46      45.115  89.365  40.176  1.00  0.00           H  
HETATM 1204  H17 DDB A  46      46.584  89.501  39.239  1.00  0.00           H  
HETATM 1205  H18 DDB A  46      45.033  89.454  38.434  1.00  0.00           H  
HETATM 1206  C7  DDB A  47      46.439  87.054  40.424  1.00  0.00           C  
HETATM 1207  H11 DDB A  47      47.426  87.467  40.437  1.00  0.00           H  
HETATM 1208  H12 DDB A  47      46.505  85.984  40.404  1.00  0.00           H  
HETATM 1209  C6  DDB A  47      45.744  87.457  41.738  1.00  0.00           C  
HETATM 1210  C1  DDB A  47      44.317  86.879  41.762  1.00  0.00           C  
HETATM 1211  O1  DDB A  47      43.360  87.550  41.294  1.00  0.00           O  
HETATM 1212  O2  DDB A  47      44.078  85.582  42.313  1.00  0.00           O  
HETATM 1213  C2  DDB A  47      42.760  85.533  42.864  1.00  0.00           C  
HETATM 1214  C3  DDB A  47      42.503  84.136  43.458  1.00  0.00           C  
HETATM 1215  N1  DDB A  47      41.148  84.085  44.023  1.00  0.00           N  
HETATM 1216  C4  DDB A  47      40.903  82.752  44.590  1.00  0.00           C  
HETATM 1217  H5  DDB A  47      39.916  82.715  45.002  1.00  0.00           H  
HETATM 1218  H6  DDB A  47      40.996  82.014  43.822  1.00  0.00           H  
HETATM 1219  H7  DDB A  47      41.618  82.556  45.362  1.00  0.00           H  
HETATM 1220  C5  DDB A  47      40.165  84.355  42.965  1.00  0.00           C  
HETATM 1221  H8  DDB A  47      39.178  84.318  43.376  1.00  0.00           H  
HETATM 1222  H9  DDB A  47      40.258  83.617  42.195  1.00  0.00           H  
HETATM 1223  H10 DDB A  47      40.343  85.326  42.552  1.00  0.00           H  
HETATM 1224  H3  DDB A  47      43.219  83.940  44.229  1.00  0.00           H  
HETATM 1225  H4  DDB A  47      42.597  83.397  42.689  1.00  0.00           H  
HETATM 1226  H1  DDB A  47      42.044  85.730  42.093  1.00  0.00           H  
HETATM 1227  H2  DDB A  47      42.666  86.271  43.633  1.00  0.00           H  
HETATM 1228  C9  DDB A  47      45.678  88.991  41.833  1.00  0.00           C  
HETATM 1229  H16 DDB A  47      45.195  89.273  42.745  1.00  0.00           H  
HETATM 1230  H17 DDB A  47      46.670  89.393  41.817  1.00  0.00           H  
HETATM 1231  H18 DDB A  47      45.123  89.378  41.003  1.00  0.00           H  
HETATM 1232  C7  DDA A  48      46.481  86.938  42.980  1.00  0.00           C  
HETATM 1233  H11 DDA A  48      47.474  87.335  43.001  1.00  0.00           H  
HETATM 1234  H12 DDA A  48      46.529  85.869  42.951  1.00  0.00           H  
HETATM 1235  C6  DDA A  48      45.786  87.340  44.293  1.00  0.00           C  
HETATM 1236  C1  DDA A  48      45.744  88.876  44.402  1.00  0.00           C  
HETATM 1237  O1  DDA A  48      44.767  89.515  43.933  1.00  0.00           O  
HETATM 1238  O2  DDA A  48      46.820  89.577  45.035  1.00  0.00           O  
HETATM 1239  C2  DDA A  48      46.318  90.773  45.636  1.00  0.00           C  
HETATM 1240  C3  DDA A  48      47.475  91.527  46.318  1.00  0.00           C  
HETATM 1241  N1  DDA A  48      46.960  92.757  46.936  1.00  0.00           N  
HETATM 1242  C4  DDA A  48      46.362  93.612  45.901  1.00  0.00           C  
HETATM 1243  H5  DDA A  48      45.986  94.508  46.351  1.00  0.00           H  
HETATM 1244  H6  DDA A  48      47.103  93.863  45.172  1.00  0.00           H  
HETATM 1245  H7  DDA A  48      45.557  93.088  45.427  1.00  0.00           H  
HETATM 1246  C5  DDA A  48      48.065  93.477  47.587  1.00  0.00           C  
HETATM 1247  H8  DDA A  48      47.691  94.373  48.036  1.00  0.00           H  
HETATM 1248  H9  DDA A  48      48.501  92.856  48.340  1.00  0.00           H  
HETATM 1249  H10 DDA A  48      48.808  93.728  46.858  1.00  0.00           H  
HETATM 1250  H3  DDA A  48      47.911  90.904  47.071  1.00  0.00           H  
HETATM 1251  H4  DDA A  48      48.217  91.776  45.589  1.00  0.00           H  
HETATM 1252  H1  DDA A  48      45.883  91.395  44.883  1.00  0.00           H  
HETATM 1253  H2  DDA A  48      45.576  90.523  46.365  1.00  0.00           H  
HETATM 1254  C9  DDA A  48      44.349  86.787  44.303  1.00  0.00           C  
HETATM 1255  H16 DDA A  48      44.377  85.721  44.228  1.00  0.00           H  
HETATM 1256  H17 DDA A  48      43.866  87.068  45.216  1.00  0.00           H  
HETATM 1257  H18 DDA A  48      43.806  87.190  43.474  1.00  0.00           H  
HETATM 1258  C7  DDB A  49      46.507  86.800  45.535  1.00  0.00           C  
HETATM 1259  H11 DDB A  49      47.508  87.181  45.564  1.00  0.00           H  
HETATM 1260  H12 DDB A  49      46.540  85.729  45.496  1.00  0.00           H  
HETATM 1261  C6  DDB A  49      45.812  87.203  46.849  1.00  0.00           C  
HETATM 1262  C1  DDB A  49      44.366  86.673  46.848  1.00  0.00           C  
HETATM 1263  O1  DDB A  49      43.436  87.381  46.383  1.00  0.00           O  
HETATM 1264  O2  DDB A  49      44.082  85.374  47.375  1.00  0.00           O  
HETATM 1265  C2  DDB A  49      42.756  85.358  47.911  1.00  0.00           C  
HETATM 1266  C3  DDB A  49      42.450  83.960  48.480  1.00  0.00           C  
HETATM 1267  N1  DDB A  49      41.087  83.944  49.031  1.00  0.00           N  
HETATM 1268  C4  DDB A  49      40.793  82.610  49.573  1.00  0.00           C  
HETATM 1269  H5  DDB A  49      39.802  82.597  49.975  1.00  0.00           H  
HETATM 1270  H6  DDB A  49      40.871  81.882  48.792  1.00  0.00           H  
HETATM 1271  H7  DDB A  49      41.494  82.377  50.348  1.00  0.00           H  
HETATM 1272  C5  DDB A  49      40.124  84.264  47.968  1.00  0.00           C  
HETATM 1273  H8  DDB A  49      39.132  84.252  48.369  1.00  0.00           H  
HETATM 1274  H9  DDB A  49      40.202  83.537  47.187  1.00  0.00           H  
HETATM 1275  H10 DDB A  49      40.337  85.235  47.573  1.00  0.00           H  
HETATM 1276  H3  DDB A  49      43.150  83.728  49.254  1.00  0.00           H  
HETATM 1277  H4  DDB A  49      42.526  83.233  47.699  1.00  0.00           H  
HETATM 1278  H1  DDB A  49      42.056  85.591  47.138  1.00  0.00           H  
HETATM 1279  H2  DDB A  49      42.678  86.086  48.693  1.00  0.00           H  
HETATM 1280  C9  DDB A  49      45.796  88.739  46.970  1.00  0.00           C  
HETATM 1281  H16 DDB A  49      45.313  89.019  47.882  1.00  0.00           H  
HETATM 1282  H17 DDB A  49      46.800  89.106  46.969  1.00  0.00           H  
HETATM 1283  H18 DDB A  49      45.263  89.155  46.141  1.00  0.00           H  
HETATM 1284  C7  DDB A  50      46.521  86.640  48.088  1.00  0.00           C  
HETATM 1285  H11 DDB A  50      47.526  87.005  48.126  1.00  0.00           H  
HETATM 1286  H12 DDB A  50      46.535  85.570  48.041  1.00  0.00           H  
HETATM 1287  C6  DDB A  50      45.825  87.044  49.402  1.00  0.00           C  
HETATM 1288  C1  DDB A  50      44.371  86.536  49.390  1.00  0.00           C  
HETATM 1289  O1  DDB A  50      43.455  87.264  48.927  1.00  0.00           O  
HETATM 1290  O2  DDB A  50      44.062  85.238  49.904  1.00  0.00           O  
HETATM 1291  C2  DDB A  50      42.735  85.239  50.436  1.00  0.00           C  
HETATM 1292  C3  DDB A  50      42.402  83.841  50.989  1.00  0.00           C  
HETATM 1293  N1  DDB A  50      41.037  83.841  51.534  1.00  0.00           N  
HETATM 1294  C4  DDB A  50      40.720  82.508  52.063  1.00  0.00           C  
HETATM 1295  H5  DDB A  50      39.725  82.509  52.459  1.00  0.00           H  
HETATM 1296  H6  DDB A  50      40.790  81.786  51.276  1.00  0.00           H  
HETATM 1297  H7  DDB A  50      41.413  82.258  52.839  1.00  0.00           H  
HETATM 1298  C5  DDB A  50      40.084  84.185  50.469  1.00  0.00           C  
HETATM 1299  H8  DDB A  50      39.090  84.186  50.865  1.00  0.00           H  
HETATM 1300  H9  DDB A  50      40.153  83.464  49.682  1.00  0.00           H  
HETATM 1301  H10 DDB A  50      40.315  85.157  50.084  1.00  0.00           H  
HETATM 1302  H3  DDB A  50      43.095  83.591  51.765  1.00  0.00           H  
HETATM 1303  H4  DDB A  50      42.471  83.120  50.203  1.00  0.00           H  
HETATM 1304  H1  DDB A  50      42.040  85.489  49.660  1.00  0.00           H  
HETATM 1305  H2  DDB A  50      42.664  85.961  51.221  1.00  0.00           H  
HETATM 1306  C9  DDB A  50      45.833  88.578  49.536  1.00  0.00           C  
HETATM 1307  H16 DDB A  50      45.348  88.858  50.448  1.00  0.00           H  
HETATM 1308  H17 DDB A  50      46.842  88.929  49.545  1.00  0.00           H  
HETATM 1309  H18 DDB A  50      45.310  89.010  48.709  1.00  0.00           H  
HETATM 1310  C7  DPA A  51      46.517  86.459  50.640  1.00  0.00           C  
HETATM 1311  H11 DPA A  51      47.528  86.806  50.686  1.00  0.00           H  
HETATM 1312  H12 DPA A  51      46.514  85.389  50.585  1.00  0.00           H  
HETATM 1313  C6  DPA A  51      45.821  86.861  51.954  1.00  0.00           C  
HETATM 1314  C1  DPA A  51      45.852  88.393  52.102  1.00  0.00           C  
HETATM 1315  O1  DPA A  51      44.915  89.090  51.637  1.00  0.00           O  
HETATM 1316  O2  DPA A  51      46.949  89.025  52.768  1.00  0.00           O  
HETATM 1317  C2  DPA A  51      46.498  90.229  53.393  1.00  0.00           C  
HETATM 1318  C3  DPA A  51      47.679  90.908  54.110  1.00  0.00           C  
HETATM 1319  N1  DPA A  51      47.214  92.147  54.752  1.00  0.00           N  
HETATM 1320  C4  DPA A  51      46.673  93.055  53.732  1.00  0.00           C  
HETATM 1321  H5  DPA A  51      46.335  93.956  54.199  1.00  0.00           H  
HETATM 1322  H6  DPA A  51      47.437  93.286  53.021  1.00  0.00           H  
HETATM 1323  H7  DPA A  51      45.853  92.582  53.234  1.00  0.00           H  
HETATM 1324  C5  DPA A  51      48.343  92.794  55.438  1.00  0.00           C  
HETATM 1325  H8  DPA A  51      48.005  93.697  55.905  1.00  0.00           H  
HETATM 1326  H9  DPA A  51      48.735  92.134  56.181  1.00  0.00           H  
HETATM 1327  H10 DPA A  51      49.106  93.027  54.727  1.00  0.00           H  
HETATM 1328  H20 DPA A  51      46.501  91.928  55.418  1.00  0.00           H  
HETATM 1329  H3  DPA A  51      48.073  90.247  54.854  1.00  0.00           H  
HETATM 1330  H4  DPA A  51      48.443  91.140  53.399  1.00  0.00           H  
HETATM 1331  H1  DPA A  51      46.105  90.889  52.650  1.00  0.00           H  
HETATM 1332  H2  DPA A  51      45.733  89.996  54.105  1.00  0.00           H  
HETATM 1333  C9  DPA A  51      44.359  86.378  51.929  1.00  0.00           C  
HETATM 1334  H16 DPA A  51      44.337  85.313  51.827  1.00  0.00           H  
HETATM 1335  H17 DPA A  51      43.876  86.658  52.842  1.00  0.00           H  
HETATM 1336  H18 DPA A  51      43.848  86.827  51.103  1.00  0.00           H  
HETATM 1337  C7  DPA A  52      46.497  86.255  53.191  1.00  0.00           C  
HETATM 1338  H11 DPA A  52      47.514  86.586  53.245  1.00  0.00           H  
HETATM 1339  H12 DPA A  52      46.478  85.186  53.125  1.00  0.00           H  
HETATM 1340  C6  DPA A  52      45.802  86.657  54.504  1.00  0.00           C  
HETATM 1341  C1  DPA A  52      45.858  88.187  54.666  1.00  0.00           C  
HETATM 1342  O1  DPA A  52      44.933  88.904  54.202  1.00  0.00           O  
HETATM 1343  O2  DPA A  52      46.961  88.794  55.343  1.00  0.00           O  
HETATM 1344  C2  DPA A  52      46.526  90.001  55.976  1.00  0.00           C  
HETATM 1345  C3  DPA A  52      47.715  90.655  56.705  1.00  0.00           C  
HETATM 1346  N1  DPA A  52      47.267  91.895  57.356  1.00  0.00           N  
HETATM 1347  C4  DPA A  52      46.747  92.821  56.340  1.00  0.00           C  
HETATM 1348  H5  DPA A  52      46.420  93.723  56.814  1.00  0.00           H  
HETATM 1349  H6  DPA A  52      47.517  93.046  55.634  1.00  0.00           H  
HETATM 1350  H7  DPA A  52      45.921  92.366  55.833  1.00  0.00           H  
HETATM 1351  C5  DPA A  52      48.402  92.519  58.052  1.00  0.00           C  
HETATM 1352  H8  DPA A  52      48.076  93.423  58.526  1.00  0.00           H  
HETATM 1353  H9  DPA A  52      48.780  91.845  58.791  1.00  0.00           H  
HETATM 1354  H10 DPA A  52      49.173  92.746  57.346  1.00  0.00           H  
HETATM 1355  H20 DPA A  52      46.547  91.684  58.016  1.00  0.00           H  
HETATM 1356  H3  DPA A  52      48.094  89.982  57.444  1.00  0.00           H  
HETATM 1357  H4  DPA A  52      48.484  90.880  56.000  1.00  0.00           H  
HETATM 1358  H1  DPA A  52      46.147  90.674  55.237  1.00  0.00           H  
HETATM 1359  H2  DPA A  52      45.754  89.775  56.681  1.00  0.00           H  
HETATM 1360  C9  DPA A  52      44.332  86.198  54.468  1.00  0.00           C  
HETATM 1361  H16 DPA A  52      44.294  85.135  54.356  1.00  0.00           H  
HETATM 1362  H17 DPA A  52      43.850  86.478  55.381  1.00  0.00           H  
HETATM 1363  H18 DPA A  52      43.834  86.663  53.644  1.00  0.00           H  
HETATM 1364  C7  DDA A  53      46.463  86.031  55.739  1.00  0.00           C  
HETATM 1365  H11 DDA A  53      47.484  86.344  55.801  1.00  0.00           H  
HETATM 1366  H12 DDA A  53      46.425  84.962  55.665  1.00  0.00           H  
HETATM 1367  C6  DDA A  53      45.767  86.433  57.053  1.00  0.00           C  
HETATM 1368  C1  DDA A  53      45.846  87.960  57.228  1.00  0.00           C  
HETATM 1369  O1  DDA A  53      44.936  88.695  56.766  1.00  0.00           O  
HETATM 1370  O2  DDA A  53      46.956  88.543  57.915  1.00  0.00           O  
HETATM 1371  C2  DDA A  53      46.537  89.751  58.557  1.00  0.00           C  
HETATM 1372  C3  DDA A  53      47.732  90.379  59.298  1.00  0.00           C  
HETATM 1373  N1  DDA A  53      47.302  91.621  59.957  1.00  0.00           N  
HETATM 1374  C4  DDA A  53      46.801  92.564  58.947  1.00  0.00           C  
HETATM 1375  H5  DDA A  53      46.489  93.467  59.427  1.00  0.00           H  
HETATM 1376  H6  DDA A  53      47.579  92.783  58.247  1.00  0.00           H  
HETATM 1377  H7  DDA A  53      45.972  92.127  58.432  1.00  0.00           H  
HETATM 1378  C5  DDA A  53      48.443  92.220  60.665  1.00  0.00           C  
HETATM 1379  H8  DDA A  53      48.130  93.124  61.143  1.00  0.00           H  
HETATM 1380  H9  DDA A  53      48.807  91.535  61.399  1.00  0.00           H  
HETATM 1381  H10 DDA A  53      49.222  92.441  59.964  1.00  0.00           H  
HETATM 1382  H3  DDA A  53      48.097  89.694  60.033  1.00  0.00           H  
HETATM 1383  H4  DDA A  53      48.509  90.598  58.598  1.00  0.00           H  
HETATM 1384  H1  DDA A  53      46.174  90.437  57.821  1.00  0.00           H  
HETATM 1385  H2  DDA A  53      45.759  89.531  59.257  1.00  0.00           H  
HETATM 1386  C9  DDA A  53      44.291  85.998  57.006  1.00  0.00           C  
HETATM 1387  H16 DDA A  53      44.234  84.936  56.884  1.00  0.00           H  
HETATM 1388  H17 DDA A  53      43.807  86.279  57.918  1.00  0.00           H  
HETATM 1389  H18 DDA A  53      43.803  86.477  56.183  1.00  0.00           H  
HETATM 1390  C7  DPA A  54      46.410  85.784  58.286  1.00  0.00           C  
HETATM 1391  H11 DPA A  54      47.436  86.080  58.355  1.00  0.00           H  
HETATM 1392  H12 DPA A  54      46.357  84.717  58.201  1.00  0.00           H  
HETATM 1393  C6  DPA A  54      45.715  86.187  59.600  1.00  0.00           C  
HETATM 1394  C1  DPA A  54      45.819  87.710  59.787  1.00  0.00           C  
HETATM 1395  O1  DPA A  54      44.922  88.464  59.328  1.00  0.00           O  
HETATM 1396  O2  DPA A  54      46.934  88.269  60.486  1.00  0.00           O  
HETATM 1397  C2  DPA A  54      46.533  89.478  61.136  1.00  0.00           C  
HETATM 1398  C3  DPA A  54      47.733  90.081  61.888  1.00  0.00           C  
HETATM 1399  N1  DPA A  54      47.319  91.323  62.555  1.00  0.00           N  
HETATM 1400  C4  DPA A  54      46.839  92.283  61.551  1.00  0.00           C  
HETATM 1401  H5  DPA A  54      46.539  93.187  62.037  1.00  0.00           H  
HETATM 1402  H6  DPA A  54      47.624  92.495  60.857  1.00  0.00           H  
HETATM 1403  H7  DPA A  54      46.005  91.864  61.029  1.00  0.00           H  
HETATM 1404  C5  DPA A  54      48.466  91.899  63.274  1.00  0.00           C  
HETATM 1405  H8  DPA A  54      48.166  92.803  63.759  1.00  0.00           H  
HETATM 1406  H9  DPA A  54      48.816  91.201  64.004  1.00  0.00           H  
HETATM 1407  H10 DPA A  54      49.252  92.112  62.580  1.00  0.00           H  
HETATM 1408  H20 DPA A  54      46.586  91.124  63.205  1.00  0.00           H  
HETATM 1409  H3  DPA A  54      48.083  89.383  62.619  1.00  0.00           H  
HETATM 1410  H4  DPA A  54      48.518  90.293  61.194  1.00  0.00           H  
HETATM 1411  H1  DPA A  54      46.183  90.177  60.404  1.00  0.00           H  
HETATM 1412  H2  DPA A  54      45.745  89.266  61.830  1.00  0.00           H  
HETATM 1413  C9  DPA A  54      44.232  85.775  59.541  1.00  0.00           C  
HETATM 1414  H16 DPA A  54      44.159  84.716  59.410  1.00  0.00           H  
HETATM 1415  H17 DPA A  54      43.748  86.056  60.454  1.00  0.00           H  
HETATM 1416  H18 DPA A  54      43.757  86.271  58.720  1.00  0.00           H  
HETATM 1417  C7  DPB A  55      46.342  85.516  60.830  1.00  0.00           C  
HETATM 1418  H11 DPB A  55      47.371  85.795  60.907  1.00  0.00           H  
HETATM 1419  H12 DPB A  55      46.271  84.452  60.736  1.00  0.00           H  
HETATM 1420  C6  DPB A  55      45.646  85.919  62.143  1.00  0.00           C  
HETATM 1421  C1  DPB A  55      44.157  85.532  62.075  1.00  0.00           C  
HETATM 1422  O1  DPB A  55      43.315  86.352  61.624  1.00  0.00           O  
HETATM 1423  O2  DPB A  55      43.731  84.244  62.526  1.00  0.00           O  
HETATM 1424  C2  DPB A  55      42.394  84.332  63.024  1.00  0.00           C  
HETATM 1425  C3  DPB A  55      41.935  82.943  63.509  1.00  0.00           C  
HETATM 1426  N1  DPB A  55      40.562  83.033  64.021  1.00  0.00           N  
HETATM 1427  C4  DPB A  55      40.123  81.709  64.484  1.00  0.00           C  
HETATM 1428  H5  DPB A  55      39.123  81.773  64.857  1.00  0.00           H  
HETATM 1429  H6  DPB A  55      40.156  81.016  63.669  1.00  0.00           H  
HETATM 1430  H7  DPB A  55      40.773  81.370  65.264  1.00  0.00           H  
HETATM 1431  C5  DPB A  55      39.667  83.498  62.950  1.00  0.00           C  
HETATM 1432  H8  DPB A  55      38.667  83.563  63.323  1.00  0.00           H  
HETATM 1433  H9  DPB A  55      39.701  82.807  62.134  1.00  0.00           H  
HETATM 1434  H10 DPB A  55      39.986  84.462  62.613  1.00  0.00           H  
HETATM 1435  H20 DPB A  55      40.530  83.678  64.784  1.00  0.00           H  
HETATM 1436  H3  DPB A  55      42.585  82.605  64.289  1.00  0.00           H  
HETATM 1437  H4  DPB A  55      41.967  82.253  62.694  1.00  0.00           H  
HETATM 1438  H1  DPB A  55      41.745  84.669  62.245  1.00  0.00           H  
HETATM 1439  H2  DPB A  55      42.361  85.023  63.840  1.00  0.00           H  
HETATM 1440  C9  DPB A  55      45.774  87.440  62.345  1.00  0.00           C  
HETATM 1441  H16 DPB A  55      45.290  87.720  63.257  1.00  0.00           H  
HETATM 1442  H17 DPB A  55      46.808  87.709  62.392  1.00  0.00           H  
HETATM 1443  H18 DPB A  55      45.310  87.949  61.525  1.00  0.00           H  
HETATM 1444  C7  DDB A  56      46.255  85.229  63.371  1.00  0.00           C  
HETATM 1445  H11 DDB A  56      47.290  85.490  63.455  1.00  0.00           H  
HETATM 1446  H12 DDB A  56      46.168  84.166  63.267  1.00  0.00           H  
HETATM 1447  C6  DDB A  56      45.560  85.631  64.684  1.00  0.00           C  
HETATM 1448  C1  DDB A  56      44.065  85.270  64.606  1.00  0.00           C  
HETATM 1449  O1  DDB A  56      43.238  86.106  64.157  1.00  0.00           O  
HETATM 1450  O2  DDB A  56      43.617  83.984  65.043  1.00  0.00           O  
HETATM 1451  C2  DDB A  56      42.278  84.088  65.537  1.00  0.00           C  
HETATM 1452  C3  DDB A  56      41.796  82.703  66.006  1.00  0.00           C  
HETATM 1453  N1  DDB A  56      40.420  82.812  66.514  1.00  0.00           N  
HETATM 1454  C4  DDB A  56      39.959  81.491  66.962  1.00  0.00           C  
HETATM 1455  H5  DDB A  56      38.957  81.568  67.331  1.00  0.00           H  
HETATM 1456  H6  DDB A  56      39.984  80.805  66.141  1.00  0.00           H  
HETATM 1457  H7  DDB A  56      40.599  81.136  67.742  1.00  0.00           H  
HETATM 1458  C5  DDB A  56      39.540  83.299  65.442  1.00  0.00           C  
HETATM 1459  H8  DDB A  56      38.538  83.377  65.811  1.00  0.00           H  
HETATM 1460  H9  DDB A  56      39.565  82.615  64.620  1.00  0.00           H  
HETATM 1461  H10 DDB A  56      39.876  84.262  65.115  1.00  0.00           H  
HETATM 1462  H3  DDB A  56      42.437  82.349  66.787  1.00  0.00           H  
HETATM 1463  H4  DDB A  56      41.820  82.019  65.185  1.00  0.00           H  
HETATM 1464  H1  DDB A  56      41.638  84.444  64.757  1.00  0.00           H  
HETATM 1465  H2  DDB A  56      42.253  84.773  66.357  1.00  0.00           H  
HETATM 1466  C9  DDB A  56      45.711  87.150  64.899  1.00  0.00           C  
HETATM 1467  H16 DDB A  56      45.228  87.430  65.812  1.00  0.00           H  
HETATM 1468  H17 DDB A  56      46.748  87.399  64.954  1.00  0.00           H  
HETATM 1469  H18 DDB A  56      45.260  87.671  64.083  1.00  0.00           H  
HETATM 1470  C7  DPB A  57      46.153  84.920  65.908  1.00  0.00           C  
HETATM 1471  H11 DPB A  57      47.190  85.165  66.000  1.00  0.00           H  
HETATM 1472  H12 DPB A  57      46.048  83.860  65.795  1.00  0.00           H  
HETATM 1473  C6  DPB A  57      45.457  85.324  67.222  1.00  0.00           C  
HETATM 1474  C1  DPB A  57      43.956  84.988  67.134  1.00  0.00           C  
HETATM 1475  O1  DPB A  57      43.146  85.839  66.688  1.00  0.00           O  
HETATM 1476  O2  DPB A  57      43.486  83.706  67.558  1.00  0.00           O  
HETATM 1477  C2  DPB A  57      42.148  83.826  68.045  1.00  0.00           C  
HETATM 1478  C3  DPB A  57      41.639  82.446  68.501  1.00  0.00           C  
HETATM 1479  N1  DPB A  57      40.264  82.571  69.002  1.00  0.00           N  
HETATM 1480  C4  DPB A  57      39.779  81.254  69.438  1.00  0.00           C  
HETATM 1481  H5  DPB A  57      38.777  81.345  69.802  1.00  0.00           H  
HETATM 1482  H6  DPB A  57      39.798  80.575  68.611  1.00  0.00           H  
HETATM 1483  H7  DPB A  57      40.410  80.882  70.218  1.00  0.00           H  
HETATM 1484  C5  DPB A  57      39.397  83.083  67.930  1.00  0.00           C  
HETATM 1485  H8  DPB A  57      38.395  83.173  68.295  1.00  0.00           H  
HETATM 1486  H9  DPB A  57      39.415  82.404  67.104  1.00  0.00           H  
HETATM 1487  H10 DPB A  57      39.749  84.042  67.614  1.00  0.00           H  
HETATM 1488  H20 DPB A  57      40.246  83.204  69.776  1.00  0.00           H  
HETATM 1489  H3  DPB A  57      42.271  82.074  69.282  1.00  0.00           H  
HETATM 1490  H4  DPB A  57      41.657  81.769  67.675  1.00  0.00           H  
HETATM 1491  H1  DPB A  57      41.517  84.199  67.266  1.00  0.00           H  
HETATM 1492  H2  DPB A  57      42.129  84.506  68.872  1.00  0.00           H  
HETATM 1493  C9  DPB A  57      45.632  86.837  67.451  1.00  0.00           C  
HETATM 1494  H16 DPB A  57      45.147  87.117  68.363  1.00  0.00           H  
HETATM 1495  H17 DPB A  57      46.673  87.071  67.513  1.00  0.00           H  
HETATM 1496  H18 DPB A  57      45.192  87.372  66.637  1.00  0.00           H  
HETATM 1497  C7  DPB A  58      46.033  84.593  68.443  1.00  0.00           C  
HETATM 1498  H11 DPB A  58      47.073  84.821  68.542  1.00  0.00           H  
HETATM 1499  H12 DPB A  58      45.912  83.536  68.321  1.00  0.00           H  
HETATM 1500  C6  DPB A  58      45.336  84.997  69.757  1.00  0.00           C  
HETATM 1501  C1  DPB A  58      43.831  84.685  69.659  1.00  0.00           C  
HETATM 1502  O1  DPB A  58      43.037  85.553  69.216  1.00  0.00           O  
HETATM 1503  O2  DPB A  58      43.339  83.406  70.068  1.00  0.00           O  
HETATM 1504  C2  DPB A  58      42.000  83.545  70.551  1.00  0.00           C  
HETATM 1505  C3  DPB A  58      41.467  82.169  70.993  1.00  0.00           C  
HETATM 1506  N1  DPB A  58      40.091  82.312  71.488  1.00  0.00           N  
HETATM 1507  C4  DPB A  58      39.584  81.000  71.910  1.00  0.00           C  
HETATM 1508  H5  DPB A  58      38.581  81.103  72.270  1.00  0.00           H  
HETATM 1509  H6  DPB A  58      39.596  80.327  71.077  1.00  0.00           H  
HETATM 1510  H7  DPB A  58      40.204  80.611  72.690  1.00  0.00           H  
HETATM 1511  C5  DPB A  58      39.238  82.846  70.417  1.00  0.00           C  
HETATM 1512  H8  DPB A  58      38.235  82.950  70.778  1.00  0.00           H  
HETATM 1513  H9  DPB A  58      39.249  82.175  69.584  1.00  0.00           H  
HETATM 1514  H10 DPB A  58      39.607  83.803  70.110  1.00  0.00           H  
HETATM 1515  H20 DPB A  58      40.080  82.939  72.267  1.00  0.00           H  
HETATM 1516  H3  DPB A  58      42.088  81.781  71.773  1.00  0.00           H  
HETATM 1517  H4  DPB A  58      41.478  81.498  70.160  1.00  0.00           H  
HETATM 1518  H1  DPB A  58      41.379  83.934  69.772  1.00  0.00           H  
HETATM 1519  H2  DPB A  58      41.987  84.217  71.383  1.00  0.00           H  
HETATM 1520  C9  DPB A  58      45.533  86.505  70.000  1.00  0.00           C  
HETATM 1521  H16 DPB A  58      45.051  86.784  70.913  1.00  0.00           H  
HETATM 1522  H17 DPB A  58      46.578  86.721  70.068  1.00  0.00           H  
HETATM 1523  H18 DPB A  58      45.108  87.055  69.187  1.00  0.00           H  
HETATM 1524  C7  DPB A  59      45.893  84.247  70.975  1.00  0.00           C  
HETATM 1525  H11 DPB A  59      46.937  84.456  71.080  1.00  0.00           H  
HETATM 1526  H12 DPB A  59      45.757  83.193  70.843  1.00  0.00           H  
HETATM 1527  C6  DPB A  59      45.198  84.649  72.288  1.00  0.00           C  
HETATM 1528  C1  DPB A  59      43.689  84.363  72.180  1.00  0.00           C  
HETATM 1529  O1  DPB A  59      42.910  85.248  71.741  1.00  0.00           O  
HETATM 1530  O2  DPB A  59      43.173  83.089  72.577  1.00  0.00           O  
HETATM 1531  C2  DPB A  59      41.835  83.245  73.053  1.00  0.00           C  
HETATM 1532  C3  DPB A  59      41.278  81.875  73.481  1.00  0.00           C  
HETATM 1533  N1  DPB A  59      39.901  82.035  73.972  1.00  0.00           N  
HETATM 1534  C4  DPB A  59      39.371  80.728  74.379  1.00  0.00           C  
HETATM 1535  H5  DPB A  59      38.369  80.843  74.736  1.00  0.00           H  
HETATM 1536  H6  DPB A  59      39.376  80.063  73.541  1.00  0.00           H  
HETATM 1537  H7  DPB A  59      39.982  80.323  75.159  1.00  0.00           H  
HETATM 1538  C5  DPB A  59      39.062  82.592  72.900  1.00  0.00           C  
HETATM 1539  H8  DPB A  59      38.060  82.709  73.257  1.00  0.00           H  
HETATM 1540  H9  DPB A  59      39.067  81.928  72.061  1.00  0.00           H  
HETATM 1541  H10 DPB A  59      39.448  83.545  72.603  1.00  0.00           H  
HETATM 1542  H20 DPB A  59      39.897  82.656  74.756  1.00  0.00           H  
HETATM 1543  H3  DPB A  59      41.889  81.469  74.261  1.00  0.00           H  
HETATM 1544  H4  DPB A  59      41.284  81.211  72.643  1.00  0.00           H  
HETATM 1545  H1  DPB A  59      41.223  83.651  72.274  1.00  0.00           H  
HETATM 1546  H2  DPB A  59      41.829  83.911  73.892  1.00  0.00           H  
HETATM 1547  C9  DPB A  59      45.419  86.151  72.545  1.00  0.00           C  
HETATM 1548  H16 DPB A  59      44.935  86.432  73.458  1.00  0.00           H  
HETATM 1549  H17 DPB A  59      46.466  86.352  72.621  1.00  0.00           H  
HETATM 1550  H18 DPB A  59      45.004  86.717  71.735  1.00  0.00           H  
HETATM 1551  C7  DDA A  60      45.737  83.880  73.502  1.00  0.00           C  
HETATM 1552  H11 DDA A  60      46.783  84.073  73.615  1.00  0.00           H  
HETATM 1553  H12 DDA A  60      45.584  82.830  73.360  1.00  0.00           H  
HETATM 1554  C6  DDA A  60      45.042  84.283  74.816  1.00  0.00           C  
HETATM 1555  C1  DDA A  60      45.284  85.779  75.086  1.00  0.00           C  
HETATM 1556  O1  DDA A  60      44.478  86.637  74.642  1.00  0.00           O  
HETATM 1557  O2  DDA A  60      46.425  86.192  75.842  1.00  0.00           O  
HETATM 1558  C2  DDA A  60      46.119  87.401  76.544  1.00  0.00           C  
HETATM 1559  C3  DDA A  60      47.348  87.846  77.359  1.00  0.00           C  
HETATM 1560  N1  DDA A  60      47.034  89.088  78.079  1.00  0.00           N  
HETATM 1561  C4  DDA A  60      46.679  90.138  77.114  1.00  0.00           C  
HETATM 1562  H5  DDA A  60      46.451  91.042  77.638  1.00  0.00           H  
HETATM 1563  H6  DDA A  60      47.503  90.307  76.453  1.00  0.00           H  
HETATM 1564  H7  DDA A  60      45.826  89.829  76.548  1.00  0.00           H  
HETATM 1565  C5  DDA A  60      48.206  89.513  78.857  1.00  0.00           C  
HETATM 1566  H8  DDA A  60      47.978  90.417  79.381  1.00  0.00           H  
HETATM 1567  H9  DDA A  60      48.464  88.750  79.559  1.00  0.00           H  
HETATM 1568  H10 DDA A  60      49.031  89.683  78.197  1.00  0.00           H  
HETATM 1569  H3  DDA A  60      47.606  87.082  78.062  1.00  0.00           H  
HETATM 1570  H4  DDA A  60      48.170  88.015  76.699  1.00  0.00           H  
HETATM 1571  H1  DDA A  60      45.861  88.164  75.842  1.00  0.00           H  
HETATM 1572  H2  DDA A  60      45.295  87.230  77.205  1.00  0.00           H  
HETATM 1573  C9  DDA A  60      43.529  84.022  74.696  1.00  0.00           C  
HETATM 1574  H16 DDA A  60      43.360  82.982  74.508  1.00  0.00           H  
HETATM 1575  H17 DDA A  60      43.045  84.302  75.609  1.00  0.00           H  
HETATM 1576  H18 DDA A  60      43.129  84.600  73.889  1.00  0.00           H  
HETATM 1577  C7  TDA A  61      45.562  83.495  76.026  1.00  0.00           C  
HETATM 1578  H11 TDA A  61      46.611  83.670  76.146  1.00  0.00           H  
HETATM 1579  H12 TDA A  61      45.393  82.448  75.874  1.00  0.00           H  
HETATM 1580  C6  TDA A  61      44.866  83.898  77.339  1.00  0.00           C  
HETATM 1581  C1  TDA A  61      45.131  85.388  77.624  1.00  0.00           C  
HETATM 1582  O1  TDA A  61      44.343  86.262  77.183  1.00  0.00           O  
HETATM 1583  O2  TDA A  61      46.275  85.775  78.390  1.00  0.00           O  
HETATM 1584  C2  TDA A  61      45.986  86.983  79.100  1.00  0.00           C  
HETATM 1585  C3  TDA A  61      47.217  87.400  79.925  1.00  0.00           C  
HETATM 1586  N1  TDA A  61      46.920  88.641  80.655  1.00  0.00           N  
HETATM 1587  C4  TDA A  61      46.587  89.706  79.696  1.00  0.00           C  
HETATM 1588  H5  TDA A  61      46.371  90.610  80.227  1.00  0.00           H  
HETATM 1589  H6  TDA A  61      47.416  89.867  79.041  1.00  0.00           H  
HETATM 1590  H7  TDA A  61      45.732  89.415  79.123  1.00  0.00           H  
HETATM 1591  C5  TDA A  61      48.095  89.040  81.442  1.00  0.00           C  
HETATM 1592  H8  TDA A  61      47.880  89.944  81.972  1.00  0.00           H  
HETATM 1593  H9  TDA A  61      48.336  88.267  82.139  1.00  0.00           H  
HETATM 1594  H10 TDA A  61      48.926  89.203  80.786  1.00  0.00           H  
HETATM 1595  H3  TDA A  61      47.459  86.627  80.622  1.00  0.00           H  
HETATM 1596  H4  TDA A  61      48.047  87.563  79.269  1.00  0.00           H  
HETATM 1597  H1  TDA A  61      45.744  87.757  78.403  1.00  0.00           H  
HETATM 1598  H2  TDA A  61      45.155  86.821  79.755  1.00  0.00           H  
HETATM 1599  C9  TDA A  61      43.350  83.663  77.210  1.00  0.00           C  
HETATM 1600  H16 TDA A  61      43.165  82.627  77.012  1.00  0.00           H  
HETATM 1601  H17 TDA A  61      42.866  83.943  78.122  1.00  0.00           H  
HETATM 1602  H18 TDA A  61      42.965  84.254  76.406  1.00  0.00           H  
HETATM 1603  H19 TDA A  61      45.251  83.307  78.144  1.00  0.00           H  
TER    1604      TDA A  61
HETATM 1605  C7  HPB A  62      44.308 171.961   2.157  1.00  0.00           C  
HETATM 1606  C8  HPB A  62      43.332 172.147   0.981  1.00  0.00           C  
HETATM 1607  H13 HPB A  62      43.815 171.867   0.068  1.00  0.00           H  
HETATM 1608  H14 HPB A  62      42.470 171.532   1.131  1.00  0.00           H  
HETATM 1609  H15 HPB A  62      43.032 173.173   0.926  1.00  0.00           H  
HETATM 1610  H11 HPB A  62      45.171 172.575   2.006  1.00  0.00           H  
HETATM 1611  H12 HPB A  62      44.608 170.935   2.213  1.00  0.00           H  
HETATM 1612  C6  HPB A  62      43.612 172.364   3.471  1.00  0.00           C  
HETATM 1613  C1  HPB A  62      42.371 171.478   3.688  1.00  0.00           C  
HETATM 1614  O1  HPB A  62      41.255 171.837   3.232  1.00  0.00           O  
HETATM 1615  O2  HPB A  62      42.489 170.248   4.407  1.00  0.00           O  
HETATM 1616  C2  HPB A  62      41.256 169.967   5.074  1.00  0.00           C  
HETATM 1617  C3  HPB A  62      41.382 168.642   5.849  1.00  0.00           C  
HETATM 1618  N1  HPB A  62      40.114 168.352   6.535  1.00  0.00           N  
HETATM 1619  C4  HPB A  62      40.233 167.088   7.274  1.00  0.00           C  
HETATM 1620  H5  HPB A  62      39.311 166.878   7.772  1.00  0.00           H  
HETATM 1621  H6  HPB A  62      40.460 166.295   6.592  1.00  0.00           H  
HETATM 1622  H7  HPB A  62      41.020 167.171   7.997  1.00  0.00           H  
HETATM 1623  C5  HPB A  62      39.035 168.239   5.543  1.00  0.00           C  
HETATM 1624  H8  HPB A  62      38.112 168.029   6.042  1.00  0.00           H  
HETATM 1625  H9  HPB A  62      39.260 167.447   4.860  1.00  0.00           H  
HETATM 1626  H10 HPB A  62      38.947 169.160   5.005  1.00  0.00           H  
HETATM 1627  H20 HPB A  62      39.904 169.093   7.174  1.00  0.00           H  
HETATM 1628  H3  HPB A  62      42.166 168.724   6.572  1.00  0.00           H  
HETATM 1629  H4  HPB A  62      41.606 167.849   5.168  1.00  0.00           H  
HETATM 1630  H1  HPB A  62      40.470 169.885   4.353  1.00  0.00           H  
HETATM 1631  H2  HPB A  62      41.030 170.759   5.757  1.00  0.00           H  
HETATM 1632  C9  HPB A  62      43.181 173.840   3.391  1.00  0.00           C  
HETATM 1633  H16 HPB A  62      42.698 174.121   4.303  1.00  0.00           H  
HETATM 1634  H17 HPB A  62      44.043 174.456   3.240  1.00  0.00           H  
HETATM 1635  H18 HPB A  62      42.504 173.970   2.574  1.00  0.00           H  
HETATM 1636  C7  DPB A  63      44.525 172.205   4.695  1.00  0.00           C  
HETATM 1637  H11 DPB A  63      45.390 172.823   4.582  1.00  0.00           H  
HETATM 1638  H12 DPB A  63      44.830 171.182   4.788  1.00  0.00           H  
HETATM 1639  C6  DPB A  63      43.829 172.609   6.009  1.00  0.00           C  
HETATM 1640  C1  DPB A  63      42.572 171.741   6.212  1.00  0.00           C  
HETATM 1641  O1  DPB A  63      41.465 172.121   5.754  1.00  0.00           O  
HETATM 1642  O2  DPB A  63      42.667 170.503   6.922  1.00  0.00           O  
HETATM 1643  C2  DPB A  63      41.427 170.236   7.581  1.00  0.00           C  
HETATM 1644  C3  DPB A  63      41.527 168.901   8.344  1.00  0.00           C  
HETATM 1645  N1  DPB A  63      40.251 168.628   9.022  1.00  0.00           N  
HETATM 1646  C4  DPB A  63      40.347 167.356   9.750  1.00  0.00           C  
HETATM 1647  H5  DPB A  63      39.419 167.156  10.243  1.00  0.00           H  
HETATM 1648  H6  DPB A  63      40.564 166.565   9.063  1.00  0.00           H  
HETATM 1649  H7  DPB A  63      41.130 167.419  10.477  1.00  0.00           H  
HETATM 1650  C5  DPB A  63      39.176 168.540   8.024  1.00  0.00           C  
HETATM 1651  H8  DPB A  63      38.247 168.340   8.516  1.00  0.00           H  
HETATM 1652  H9  DPB A  63      39.392 167.750   7.334  1.00  0.00           H  
HETATM 1653  H10 DPB A  63      39.105 169.467   7.492  1.00  0.00           H  
HETATM 1654  H20 DPB A  63      40.050 169.366   9.665  1.00  0.00           H  
HETATM 1655  H3  DPB A  63      42.309 168.966   9.072  1.00  0.00           H  
HETATM 1656  H4  DPB A  63      41.742 168.112   7.656  1.00  0.00           H  
HETATM 1657  H1  DPB A  63      40.643 170.173   6.854  1.00  0.00           H  
HETATM 1658  H2  DPB A  63      41.209 171.026   8.268  1.00  0.00           H  
HETATM 1659  C9  DPB A  63      43.422 174.092   5.939  1.00  0.00           C  
HETATM 1660  H16 DPB A  63      42.938 174.372   6.851  1.00  0.00           H  
HETATM 1661  H17 DPB A  63      44.293 174.695   5.798  1.00  0.00           H  
HETATM 1662  H18 DPB A  63      42.750 174.240   5.120  1.00  0.00           H  
HETATM 1663  C7  DDA A  64      44.732 172.424   7.236  1.00  0.00           C  
HETATM 1664  H11 DDA A  64      45.608 173.029   7.133  1.00  0.00           H  
HETATM 1665  H12 DDA A  64      45.020 171.396   7.321  1.00  0.00           H  
HETATM 1666  C6  DDA A  64      44.036 172.828   8.549  1.00  0.00           C  
HETATM 1667  C1  DDA A  64      43.653 174.318   8.492  1.00  0.00           C  
HETATM 1668  O1  DDA A  64      42.533 174.662   8.037  1.00  0.00           O  
HETATM 1669  O2  DDA A  64      44.574 175.309   8.953  1.00  0.00           O  
HETATM 1670  C2  DDA A  64      43.849 176.434   9.457  1.00  0.00           C  
HETATM 1671  C3  DDA A  64      44.840 177.502   9.955  1.00  0.00           C  
HETATM 1672  N1  DDA A  64      44.094 178.659  10.474  1.00  0.00           N  
HETATM 1673  C4  DDA A  64      43.260 179.224   9.403  1.00  0.00           C  
HETATM 1674  H5  DDA A  64      42.718 180.065   9.781  1.00  0.00           H  
HETATM 1675  H6  DDA A  64      43.884 179.536   8.593  1.00  0.00           H  
HETATM 1676  H7  DDA A  64      42.572 178.481   9.057  1.00  0.00           H  
HETATM 1677  C5  DDA A  64      45.040 179.677  10.948  1.00  0.00           C  
HETATM 1678  H8  DDA A  64      44.498 180.520  11.325  1.00  0.00           H  
HETATM 1679  H9  DDA A  64      45.646 179.268  11.727  1.00  0.00           H  
HETATM 1680  H10 DDA A  64      45.664 179.991  10.138  1.00  0.00           H  
HETATM 1681  H3  DDA A  64      45.447 177.090  10.734  1.00  0.00           H  
HETATM 1682  H4  DDA A  64      45.463 177.815   9.145  1.00  0.00           H  
HETATM 1683  H1  DDA A  64      43.242 176.844   8.678  1.00  0.00           H  
HETATM 1684  H2  DDA A  64      43.224 176.121  10.268  1.00  0.00           H  
HETATM 1685  C9  DDA A  64      42.766 171.978   8.738  1.00  0.00           C  
HETATM 1686  H16 DDA A  64      43.031 170.943   8.779  1.00  0.00           H  
HETATM 1687  H17 DDA A  64      42.282 172.259   9.650  1.00  0.00           H  
HETATM 1688  H18 DDA A  64      42.100 172.144   7.917  1.00  0.00           H  
HETATM 1689  C7  DDB A  65      44.930 172.618   9.779  1.00  0.00           C  
HETATM 1690  H11 DDB A  65      45.817 173.209   9.686  1.00  0.00           H  
HETATM 1691  H12 DDB A  65      45.202 171.585   9.857  1.00  0.00           H  
HETATM 1692  C6  DDB A  65      44.234 173.022  11.093  1.00  0.00           C  
HETATM 1693  C1  DDB A  65      42.949 172.192  11.270  1.00  0.00           C  
HETATM 1694  O1  DDB A  65      41.859 172.616  10.808  1.00  0.00           O  
HETATM 1695  O2  DDB A  65      42.996 170.939  11.959  1.00  0.00           O  
HETATM 1696  C2  DDB A  65      41.740 170.701  12.601  1.00  0.00           C  
HETATM 1697  C3  DDB A  65      41.791 169.353  13.343  1.00  0.00           C  
HETATM 1698  N1  DDB A  65      40.500 169.109  14.002  1.00  0.00           N  
HETATM 1699  C4  DDB A  65      40.547 167.821  14.710  1.00  0.00           C  
HETATM 1700  H5  DDB A  65      39.608 167.643  15.190  1.00  0.00           H  
HETATM 1701  H6  DDB A  65      40.746 167.036  14.011  1.00  0.00           H  
HETATM 1702  H7  DDB A  65      41.324 167.847  15.446  1.00  0.00           H  
HETATM 1703  C5  DDB A  65      39.432 169.072  12.992  1.00  0.00           C  
HETATM 1704  H8  DDB A  65      38.493 168.894  13.472  1.00  0.00           H  
HETATM 1705  H9  DDB A  65      39.629 168.288  12.293  1.00  0.00           H  
HETATM 1706  H10 DDB A  65      39.398 170.010  12.477  1.00  0.00           H  
HETATM 1707  H3  DDB A  65      42.568 169.378  14.077  1.00  0.00           H  
HETATM 1708  H4  DDB A  65      41.987 168.568  12.643  1.00  0.00           H  
HETATM 1709  H1  DDB A  65      40.963 170.676  11.865  1.00  0.00           H  
HETATM 1710  H2  DDB A  65      41.543 171.487  13.300  1.00  0.00           H  
HETATM 1711  C9  DDB A  65      43.877 174.519  11.046  1.00  0.00           C  
HETATM 1712  H16 DDB A  65      43.392 174.799  11.958  1.00  0.00           H  
HETATM 1713  H17 DDB A  65      44.769 175.094  10.923  1.00  0.00           H  
HETATM 1714  H18 DDB A  65      43.217 174.701  10.223  1.00  0.00           H  
HETATM 1715  C7  DPB A  66      45.119 172.787  12.326  1.00  0.00           C  
HETATM 1716  H11 DPB A  66      46.015 173.365  12.241  1.00  0.00           H  
HETATM 1717  H12 DPB A  66      45.373 171.750  12.396  1.00  0.00           H  
HETATM 1718  C6  DPB A  66      44.422 173.190  13.639  1.00  0.00           C  
HETATM 1719  C1  DPB A  66      43.124 172.381  13.802  1.00  0.00           C  
HETATM 1720  O1  DPB A  66      42.043 172.825  13.339  1.00  0.00           O  
HETATM 1721  O2  DPB A  66      43.147 171.121  14.481  1.00  0.00           O  
HETATM 1722  C2  DPB A  66      41.885 170.898  15.115  1.00  0.00           C  
HETATM 1723  C3  DPB A  66      41.910 169.543  15.845  1.00  0.00           C  
HETATM 1724  N1  DPB A  66      40.612 169.313  16.497  1.00  0.00           N  
HETATM 1725  C4  DPB A  66      40.636 168.020  17.194  1.00  0.00           C  
HETATM 1726  H5  DPB A  66      39.691 167.853  17.668  1.00  0.00           H  
HETATM 1727  H6  DPB A  66      40.825 167.238  16.489  1.00  0.00           H  
HETATM 1728  H7  DPB A  66      41.409 168.028  17.933  1.00  0.00           H  
HETATM 1729  C5  DPB A  66      39.550 169.304  15.481  1.00  0.00           C  
HETATM 1730  H8  DPB A  66      38.604 169.137  15.955  1.00  0.00           H  
HETATM 1731  H9  DPB A  66      39.737 168.521  14.776  1.00  0.00           H  
HETATM 1732  H10 DPB A  66      39.532 170.246  14.974  1.00  0.00           H  
HETATM 1733  H20 DPB A  66      40.436 170.044  17.156  1.00  0.00           H  
HETATM 1734  H3  DPB A  66      42.684 169.550  16.585  1.00  0.00           H  
HETATM 1735  H4  DPB A  66      42.098 168.761  15.140  1.00  0.00           H  
HETATM 1736  H1  DPB A  66      41.112 170.892  14.376  1.00  0.00           H  
HETATM 1737  H2  DPB A  66      41.696 171.681  15.820  1.00  0.00           H  
HETATM 1738  C9  DPB A  66      44.089 174.693  13.602  1.00  0.00           C  
HETATM 1739  H16 DPB A  66      43.606 174.973  14.515  1.00  0.00           H  
HETATM 1740  H17 DPB A  66      44.991 175.256  13.489  1.00  0.00           H  
HETATM 1741  H18 DPB A  66      43.438 174.894  12.779  1.00  0.00           H  
HETATM 1742  C7  DPA A  67      45.297 172.933  14.874  1.00  0.00           C  
HETATM 1743  H11 DPA A  67      46.204 173.497  14.798  1.00  0.00           H  
HETATM 1744  H12 DPA A  67      45.534 171.890  14.937  1.00  0.00           H  
HETATM 1745  C6  DPA A  67      44.602 173.335  16.187  1.00  0.00           C  
HETATM 1746  C1  DPA A  67      44.293 174.843  16.162  1.00  0.00           C  
HETATM 1747  O1  DPA A  67      43.197 175.253  15.702  1.00  0.00           O  
HETATM 1748  O2  DPA A  67      45.252 175.777  16.663  1.00  0.00           O  
HETATM 1749  C2  DPA A  67      44.574 176.923  17.186  1.00  0.00           C  
HETATM 1750  C3  DPA A  67      45.607 177.929  17.725  1.00  0.00           C  
HETATM 1751  N1  DPA A  67      44.910 179.107  18.263  1.00  0.00           N  
HETATM 1752  C4  DPA A  67      44.122 179.739  17.195  1.00  0.00           C  
HETATM 1753  H5  DPA A  67      43.614 180.595  17.586  1.00  0.00           H  
HETATM 1754  H6  DPA A  67      44.772 180.040  16.403  1.00  0.00           H  
HETATM 1755  H7  DPA A  67      43.404 179.039  16.821  1.00  0.00           H  
HETATM 1756  C5  DPA A  67      45.896 180.067  18.778  1.00  0.00           C  
HETATM 1757  H8  DPA A  67      45.390 180.924  19.169  1.00  0.00           H  
HETATM 1758  H9  DPA A  67      46.471 179.607  19.554  1.00  0.00           H  
HETATM 1759  H10 DPA A  67      46.548 180.370  17.985  1.00  0.00           H  
HETATM 1760  H20 DPA A  67      44.302 178.824  19.004  1.00  0.00           H  
HETATM 1761  H3  DPA A  67      46.181 177.469  18.502  1.00  0.00           H  
HETATM 1762  H4  DPA A  67      46.258 178.231  16.933  1.00  0.00           H  
HETATM 1763  H1  DPA A  67      44.000 177.383  16.409  1.00  0.00           H  
HETATM 1764  H2  DPA A  67      43.923 176.620  17.979  1.00  0.00           H  
HETATM 1765  C9  DPA A  67      43.289 172.545  16.336  1.00  0.00           C  
HETATM 1766  H16 DPA A  67      43.503 171.495  16.354  1.00  0.00           H  
HETATM 1767  H17 DPA A  67      42.805 172.825  17.249  1.00  0.00           H  
HETATM 1768  H18 DPA A  67      42.644 172.763  15.511  1.00  0.00           H  
HETATM 1769  C7  DDA A  68      45.465 173.052  17.425  1.00  0.00           C  
HETATM 1770  H11 DDA A  68      46.380 173.602  17.358  1.00  0.00           H  
HETATM 1771  H12 DDA A  68      45.685 172.005  17.479  1.00  0.00           H  
HETATM 1772  C6  DDA A  68      44.769 173.455  18.738  1.00  0.00           C  
HETATM 1773  C1  DDA A  68      44.485 174.968  18.724  1.00  0.00           C  
HETATM 1774  O1  DDA A  68      43.397 175.400  18.262  1.00  0.00           O  
HETATM 1775  O2  DDA A  68      45.457 175.881  19.238  1.00  0.00           O  
HETATM 1776  C2  DDA A  68      44.795 177.034  19.767  1.00  0.00           C  
HETATM 1777  C3  DDA A  68      45.842 178.018  20.320  1.00  0.00           C  
HETATM 1778  N1  DDA A  68      45.161 179.202  20.865  1.00  0.00           N  
HETATM 1779  C4  DDA A  68      44.388 179.857  19.800  1.00  0.00           C  
HETATM 1780  H5  DDA A  68      43.893 180.718  20.195  1.00  0.00           H  
HETATM 1781  H6  DDA A  68      45.048 180.154  19.013  1.00  0.00           H  
HETATM 1782  H7  DDA A  68      43.661 179.171  19.415  1.00  0.00           H  
HETATM 1783  C5  DDA A  68      46.161 180.142  21.393  1.00  0.00           C  
HETATM 1784  H8  DDA A  68      45.666 181.004  21.789  1.00  0.00           H  
HETATM 1785  H9  DDA A  68      46.722 179.667  22.168  1.00  0.00           H  
HETATM 1786  H10 DDA A  68      46.821 180.441  20.605  1.00  0.00           H  
HETATM 1787  H3  DDA A  68      46.405 177.542  21.096  1.00  0.00           H  
HETATM 1788  H4  DDA A  68      46.501 178.317  19.533  1.00  0.00           H  
HETATM 1789  H1  DDA A  68      44.233 177.509  18.992  1.00  0.00           H  
HETATM 1790  H2  DDA A  68      44.135 176.734  20.555  1.00  0.00           H  
HETATM 1791  C9  DDA A  68      43.444 172.684  18.874  1.00  0.00           C  
HETATM 1792  H16 DDA A  68      43.641 171.633  18.883  1.00  0.00           H  
HETATM 1793  H17 DDA A  68      42.960 172.965  19.786  1.00  0.00           H  
HETATM 1794  H18 DDA A  68      42.807 172.921  18.046  1.00  0.00           H  
HETATM 1795  C7  DDB A  69      45.622 173.147  19.976  1.00  0.00           C  
HETATM 1796  H11 DDB A  69      46.546 173.682  19.920  1.00  0.00           H  
HETATM 1797  H12 DDB A  69      45.825 172.097  20.023  1.00  0.00           H  
HETATM 1798  C6  DDB A  69      44.926 173.550  21.290  1.00  0.00           C  
HETATM 1799  C1  DDB A  69      43.587 172.801  21.414  1.00  0.00           C  
HETATM 1800  O1  DDB A  69      42.536 173.309  20.946  1.00  0.00           O  
HETATM 1801  O2  DDB A  69      43.539 171.525  22.059  1.00  0.00           O  
HETATM 1802  C2  DDB A  69      42.257 171.348  22.669  1.00  0.00           C  
HETATM 1803  C3  DDB A  69      42.206 169.975  23.364  1.00  0.00           C  
HETATM 1804  N1  DDB A  69      40.889 169.793  23.990  1.00  0.00           N  
HETATM 1805  C4  DDB A  69      40.838 168.483  24.654  1.00  0.00           C  
HETATM 1806  H5  DDB A  69      39.880 168.350  25.110  1.00  0.00           H  
HETATM 1807  H6  DDB A  69      41.000 167.709  23.932  1.00  0.00           H  
HETATM 1808  H7  DDB A  69      41.599 168.433  25.404  1.00  0.00           H  
HETATM 1809  C5  DDB A  69      39.843 169.860  22.960  1.00  0.00           C  
HETATM 1810  H8  DDB A  69      38.882 169.728  23.417  1.00  0.00           H  
HETATM 1811  H9  DDB A  69      40.004 169.088  22.237  1.00  0.00           H  
HETATM 1812  H10 DDB A  69      39.878 170.815  22.477  1.00  0.00           H  
HETATM 1813  H3  DDB A  69      42.967 169.926  24.114  1.00  0.00           H  
HETATM 1814  H4  DDB A  69      42.366 169.203  22.642  1.00  0.00           H  
HETATM 1815  H1  DDB A  69      41.497 171.398  21.919  1.00  0.00           H  
HETATM 1816  H2  DDB A  69      42.096 172.121  23.392  1.00  0.00           H  
HETATM 1817  C9  DDB A  69      44.667 175.069  21.288  1.00  0.00           C  
HETATM 1818  H16 DDB A  69      44.183 175.349  22.200  1.00  0.00           H  
HETATM 1819  H17 DDB A  69      45.596 175.590  21.203  1.00  0.00           H  
HETATM 1820  H18 DDB A  69      44.039 175.321  20.459  1.00  0.00           H  
HETATM 1821  C7  DPB A  70      45.768 173.219  22.530  1.00  0.00           C  
HETATM 1822  H11 DPB A  70      46.701 173.739  22.482  1.00  0.00           H  
HETATM 1823  H12 DPB A  70      45.953 172.165  22.569  1.00  0.00           H  
HETATM 1824  C6  DPB A  70      45.072 173.622  23.844  1.00  0.00           C  
HETATM 1825  C1  DPB A  70      43.720 172.892  23.955  1.00  0.00           C  
HETATM 1826  O1  DPB A  70      42.680 173.422  23.486  1.00  0.00           O  
HETATM 1827  O2  DPB A  70      43.649 171.612  24.589  1.00  0.00           O  
HETATM 1828  C2  DPB A  70      42.361 171.451  25.191  1.00  0.00           C  
HETATM 1829  C3  DPB A  70      42.285 170.073  25.873  1.00  0.00           C  
HETATM 1830  N1  DPB A  70      40.962 169.906  26.493  1.00  0.00           N  
HETATM 1831  C4  DPB A  70      40.887 168.591  27.144  1.00  0.00           C  
HETATM 1832  H5  DPB A  70      39.924 168.470  27.594  1.00  0.00           H  
HETATM 1833  H6  DPB A  70      41.040 167.823  26.416  1.00  0.00           H  
HETATM 1834  H7  DPB A  70      41.643 168.524  27.898  1.00  0.00           H  
HETATM 1835  C5  DPB A  70      39.921 169.999  25.458  1.00  0.00           C  
HETATM 1836  H8  DPB A  70      38.958 169.878  25.907  1.00  0.00           H  
HETATM 1837  H9  DPB A  70      40.074 169.231  24.729  1.00  0.00           H  
HETATM 1838  H10 DPB A  70      39.975 170.957  24.983  1.00  0.00           H  
HETATM 1839  H20 DPB A  70      40.819 170.624  27.174  1.00  0.00           H  
HETATM 1840  H3  DPB A  70      43.040 170.005  26.627  1.00  0.00           H  
HETATM 1841  H4  DPB A  70      42.436 169.304  25.146  1.00  0.00           H  
HETATM 1842  H1  DPB A  70      41.605 171.519  24.438  1.00  0.00           H  
HETATM 1843  H2  DPB A  70      42.209 172.220  25.919  1.00  0.00           H  
HETATM 1844  C9  DPB A  70      44.837 175.144  23.853  1.00  0.00           C  
HETATM 1845  H16 DPB A  70      44.353 175.424  24.765  1.00  0.00           H  
HETATM 1846  H17 DPB A  70      45.775 175.650  23.777  1.00  0.00           H  
HETATM 1847  H18 DPB A  70      44.216 175.412  23.024  1.00  0.00           H  
HETATM 1848  C7  DDA A  71      45.902 173.266  25.085  1.00  0.00           C  
HETATM 1849  H11 DDA A  71      46.843 173.773  25.046  1.00  0.00           H  
HETATM 1850  H12 DDA A  71      46.070 172.208  25.115  1.00  0.00           H  
HETATM 1851  C6  DDA A  71      45.207 173.669  26.398  1.00  0.00           C  
HETATM 1852  C1  DDA A  71      44.995 175.193  26.420  1.00  0.00           C  
HETATM 1853  O1  DDA A  71      43.938 175.689  25.953  1.00  0.00           O  
HETATM 1854  O2  DDA A  71      46.002 176.047  26.970  1.00  0.00           O  
HETATM 1855  C2  DDA A  71      45.388 177.215  27.521  1.00  0.00           C  
HETATM 1856  C3  DDA A  71      46.472 178.133  28.114  1.00  0.00           C  
HETATM 1857  N1  DDA A  71      45.841 179.335  28.679  1.00  0.00           N  
HETATM 1858  C4  DDA A  71      45.117 180.053  27.620  1.00  0.00           C  
HETATM 1859  H5  DDA A  71      44.657 180.926  28.031  1.00  0.00           H  
HETATM 1860  H6  DDA A  71      45.802 180.337  26.850  1.00  0.00           H  
HETATM 1861  H7  DDA A  71      44.364 179.414  27.208  1.00  0.00           H  
HETATM 1862  C5  DDA A  71      46.876 180.212  29.245  1.00  0.00           C  
HETATM 1863  H8  DDA A  71      46.418 181.086  29.656  1.00  0.00           H  
HETATM 1864  H9  DDA A  71      47.403 179.690  30.016  1.00  0.00           H  
HETATM 1865  H10 DDA A  71      47.563 180.498  28.475  1.00  0.00           H  
HETATM 1866  H3  DDA A  71      47.000 177.611  28.885  1.00  0.00           H  
HETATM 1867  H4  DDA A  71      47.158 178.419  27.344  1.00  0.00           H  
HETATM 1868  H1  DDA A  71      44.862 177.737  26.750  1.00  0.00           H  
HETATM 1869  H2  DDA A  71      44.703 176.928  28.290  1.00  0.00           H  
HETATM 1870  C9  DDA A  71      43.843 172.960  26.495  1.00  0.00           C  
HETATM 1871  H16 DDA A  71      43.988 171.900  26.480  1.00  0.00           H  
HETATM 1872  H17 DDA A  71      43.360 173.241  27.407  1.00  0.00           H  
HETATM 1873  H18 DDA A  71      43.232 173.247  25.665  1.00  0.00           H  
HETATM 1874  C7  DDA A  72      46.024 173.289  27.641  1.00  0.00           C  
HETATM 1875  H11 DDA A  72      46.974 173.779  27.611  1.00  0.00           H  
HETATM 1876  H12 DDA A  72      46.175 172.229  27.663  1.00  0.00           H  
HETATM 1877  C6  DDA A  72      45.328 173.693  28.954  1.00  0.00           C  
HETATM 1878  C1  DDA A  72      45.142 175.219  28.988  1.00  0.00           C  
HETATM 1879  O1  DDA A  72      44.094 175.737  28.520  1.00  0.00           O  
HETATM 1880  O2  DDA A  72      46.160 176.051  29.551  1.00  0.00           O  
HETATM 1881  C2  DDA A  72      45.562 177.225  30.108  1.00  0.00           C  
HETATM 1882  C3  DDA A  72      46.658 178.120  30.714  1.00  0.00           C  
HETATM 1883  N1  DDA A  72      46.044 179.327  31.287  1.00  0.00           N  
HETATM 1884  C4  DDA A  72      45.337 180.065  30.230  1.00  0.00           C  
HETATM 1885  H5  DDA A  72      44.890 180.943  30.647  1.00  0.00           H  
HETATM 1886  H6  DDA A  72      46.030 180.346  29.466  1.00  0.00           H  
HETATM 1887  H7  DDA A  72      44.576 179.443  29.809  1.00  0.00           H  
HETATM 1888  C5  DDA A  72      47.090 180.181  31.865  1.00  0.00           C  
HETATM 1889  H8  DDA A  72      46.643 181.061  32.282  1.00  0.00           H  
HETATM 1890  H9  DDA A  72      47.604 179.645  32.635  1.00  0.00           H  
HETATM 1891  H10 DDA A  72      47.785 180.463  31.102  1.00  0.00           H  
HETATM 1892  H3  DDA A  72      47.173 177.583  31.483  1.00  0.00           H  
HETATM 1893  H4  DDA A  72      47.352 178.401  29.951  1.00  0.00           H  
HETATM 1894  H1  DDA A  72      45.048 177.762  29.340  1.00  0.00           H  
HETATM 1895  H2  DDA A  72      44.868 176.944  30.872  1.00  0.00           H  
HETATM 1896  C9  DDA A  72      43.953 173.005  29.037  1.00  0.00           C  
HETATM 1897  H16 DDA A  72      44.082 171.942  29.014  1.00  0.00           H  
HETATM 1898  H17 DDA A  72      43.470 173.286  29.951  1.00  0.00           H  
HETATM 1899  H18 DDA A  72      43.350 173.310  28.208  1.00  0.00           H  
HETATM 1900  C7  DPB A  73      46.134 173.288  30.197  1.00  0.00           C  
HETATM 1901  H11 DPB A  73      47.092 173.764  30.176  1.00  0.00           H  
HETATM 1902  H12 DPB A  73      46.267 172.226  30.210  1.00  0.00           H  
HETATM 1903  C6  DPB A  73      45.438 173.691  31.511  1.00  0.00           C  
HETATM 1904  C1  DPB A  73      44.050 173.025  31.583  1.00  0.00           C  
HETATM 1905  O1  DPB A  73      43.045 173.617  31.114  1.00  0.00           O  
HETATM 1906  O2  DPB A  73      43.907 171.735  32.183  1.00  0.00           O  
HETATM 1907  C2  DPB A  73      42.605 171.621  32.762  1.00  0.00           C  
HETATM 1908  C3  DPB A  73      42.451 170.232  33.407  1.00  0.00           C  
HETATM 1909  N1  DPB A  73      41.111 170.115  34.002  1.00  0.00           N  
HETATM 1910  C4  DPB A  73      40.963 168.789  34.619  1.00  0.00           C  
HETATM 1911  H5  DPB A  73      39.988 168.704  35.051  1.00  0.00           H  
HETATM 1912  H6  DPB A  73      41.090 168.033  33.873  1.00  0.00           H  
HETATM 1913  H7  DPB A  73      41.704 168.666  35.381  1.00  0.00           H  
HETATM 1914  C5  DPB A  73      40.094 170.285  32.956  1.00  0.00           C  
HETATM 1915  H8  DPB A  73      39.118 170.199  33.388  1.00  0.00           H  
HETATM 1916  H9  DPB A  73      40.219 169.529  32.209  1.00  0.00           H  
HETATM 1917  H10 DPB A  73      40.201 171.250  32.507  1.00  0.00           H  
HETATM 1918  H20 DPB A  73      40.993 170.821  34.701  1.00  0.00           H  
HETATM 1919  H3  DPB A  73      43.190 170.109  34.169  1.00  0.00           H  
HETATM 1920  H4  DPB A  73      42.576 169.477  32.662  1.00  0.00           H  
HETATM 1921  H1  DPB A  73      41.864 171.746  32.000  1.00  0.00           H  
HETATM 1922  H2  DPB A  73      42.479 172.379  33.507  1.00  0.00           H  
HETATM 1923  C9  DPB A  73      45.277 175.222  31.556  1.00  0.00           C  
HETATM 1924  H16 DPB A  73      44.792 175.503  32.468  1.00  0.00           H  
HETATM 1925  H17 DPB A  73      46.239 175.685  31.507  1.00  0.00           H  
HETATM 1926  H18 DPB A  73      44.683 175.543  30.726  1.00  0.00           H  
HETATM 1927  C7  DPB A  74      46.231 173.264  32.754  1.00  0.00           C  
HETATM 1928  H11 DPB A  74      47.195 173.724  32.742  1.00  0.00           H  
HETATM 1929  H12 DPB A  74      46.346 172.199  32.759  1.00  0.00           H  
HETATM 1930  C6  DPB A  74      45.535 173.667  34.067  1.00  0.00           C  
HETATM 1931  C1  DPB A  74      44.137 173.024  34.127  1.00  0.00           C  
HETATM 1932  O1  DPB A  74      43.142 173.635  33.659  1.00  0.00           O  
HETATM 1933  O2  DPB A  74      43.969 171.731  34.715  1.00  0.00           O  
HETATM 1934  C2  DPB A  74      42.662 171.633  35.287  1.00  0.00           C  
HETATM 1935  C3  DPB A  74      42.483 170.240  35.920  1.00  0.00           C  
HETATM 1936  N1  DPB A  74      41.139 170.139  36.507  1.00  0.00           N  
HETATM 1937  C4  DPB A  74      40.966 168.812  37.112  1.00  0.00           C  
HETATM 1938  H5  DPB A  74      39.988 168.738  37.539  1.00  0.00           H  
HETATM 1939  H6  DPB A  74      41.085 168.060  36.360  1.00  0.00           H  
HETATM 1940  H7  DPB A  74      41.701 168.670  37.877  1.00  0.00           H  
HETATM 1941  C5  DPB A  74      40.128 170.335  35.458  1.00  0.00           C  
HETATM 1942  H8  DPB A  74      39.151 170.261  35.885  1.00  0.00           H  
HETATM 1943  H9  DPB A  74      40.246 169.582  34.705  1.00  0.00           H  
HETATM 1944  H10 DPB A  74      40.254 171.302  35.017  1.00  0.00           H  
HETATM 1945  H20 DPB A  74      41.029 170.842  37.211  1.00  0.00           H  
HETATM 1946  H3  DPB A  74      43.218 170.099  36.685  1.00  0.00           H  
HETATM 1947  H4  DPB A  74      42.599 169.489  35.169  1.00  0.00           H  
HETATM 1948  H1  DPB A  74      41.927 171.775  34.523  1.00  0.00           H  
HETATM 1949  H2  DPB A  74      42.545 172.385  36.038  1.00  0.00           H  
HETATM 1950  C9  DPB A  74      45.397 175.199  34.126  1.00  0.00           C  
HETATM 1951  H16 DPB A  74      44.914 175.480  35.038  1.00  0.00           H  
HETATM 1952  H17 DPB A  74      46.367 175.646  34.083  1.00  0.00           H  
HETATM 1953  H18 DPB A  74      44.813 175.537  33.295  1.00  0.00           H  
HETATM 1954  C7  DPB A  75      46.314 173.217  35.311  1.00  0.00           C  
HETATM 1955  H11 DPB A  75      47.286 173.662  35.307  1.00  0.00           H  
HETATM 1956  H12 DPB A  75      46.412 172.150  35.308  1.00  0.00           H  
HETATM 1957  C6  DPB A  75      45.617 173.620  36.624  1.00  0.00           C  
HETATM 1958  C1  DPB A  75      44.209 172.999  36.672  1.00  0.00           C  
HETATM 1959  O1  DPB A  75      43.228 173.630  36.204  1.00  0.00           O  
HETATM 1960  O2  DPB A  75      44.019 171.703  37.247  1.00  0.00           O  
HETATM 1961  C2  DPB A  75      42.708 171.621  37.812  1.00  0.00           C  
HETATM 1962  C3  DPB A  75      42.502 170.227  38.433  1.00  0.00           C  
HETATM 1963  N1  DPB A  75      41.154 170.143  39.013  1.00  0.00           N  
HETATM 1964  C4  DPB A  75      40.958 168.813  39.605  1.00  0.00           C  
HETATM 1965  H5  DPB A  75      39.976 168.751  40.028  1.00  0.00           H  
HETATM 1966  H6  DPB A  75      41.068 168.065  38.847  1.00  0.00           H  
HETATM 1967  H7  DPB A  75      41.687 168.653  40.372  1.00  0.00           H  
HETATM 1968  C5  DPB A  75      40.152 170.363  37.960  1.00  0.00           C  
HETATM 1969  H8  DPB A  75      39.172 170.302  38.382  1.00  0.00           H  
HETATM 1970  H9  DPB A  75      40.262 169.616  37.202  1.00  0.00           H  
HETATM 1971  H10 DPB A  75      40.295 171.332  37.528  1.00  0.00           H  
HETATM 1972  H20 DPB A  75      41.052 170.841  39.721  1.00  0.00           H  
HETATM 1973  H3  DPB A  75      43.232 170.066  39.200  1.00  0.00           H  
HETATM 1974  H4  DPB A  75      42.612 169.480  37.676  1.00  0.00           H  
HETATM 1975  H1  DPB A  75      41.979 171.782  37.046  1.00  0.00           H  
HETATM 1976  H2  DPB A  75      42.597 172.369  38.570  1.00  0.00           H  
HETATM 1977  C9  DPB A  75      45.505 175.154  36.695  1.00  0.00           C  
HETATM 1978  H16 DPB A  75      45.020 175.435  37.607  1.00  0.00           H  
HETATM 1979  H17 DPB A  75      46.482 175.585  36.661  1.00  0.00           H  
HETATM 1980  H18 DPB A  75      44.930 175.507  35.864  1.00  0.00           H  
HETATM 1981  C7  DDB A  76      46.384 173.147  37.867  1.00  0.00           C  
HETATM 1982  H11 DDB A  76      47.363 173.575  37.872  1.00  0.00           H  
HETATM 1983  H12 DDB A  76      46.465 172.079  37.855  1.00  0.00           H  
HETATM 1984  C6  DDB A  76      45.687 173.550  39.181  1.00  0.00           C  
HETATM 1985  C1  DDB A  76      44.269 172.950  39.217  1.00  0.00           C  
HETATM 1986  O1  DDB A  76      43.299 173.601  38.748  1.00  0.00           O  
HETATM 1987  O2  DDB A  76      44.055 171.653  39.781  1.00  0.00           O  
HETATM 1988  C2  DDB A  76      42.740 171.589  40.338  1.00  0.00           C  
HETATM 1989  C3  DDB A  76      42.510 170.192  40.946  1.00  0.00           C  
HETATM 1990  N1  DDB A  76      41.157 170.125  41.519  1.00  0.00           N  
HETATM 1991  C4  DDB A  76      40.936 168.793  42.098  1.00  0.00           C  
HETATM 1992  H5  DDB A  76      39.953 168.743  42.515  1.00  0.00           H  
HETATM 1993  H6  DDB A  76      41.038 168.050  41.335  1.00  0.00           H  
HETATM 1994  H7  DDB A  76      41.659 168.614  42.868  1.00  0.00           H  
HETATM 1995  C5  DDB A  76      40.164 170.370  40.462  1.00  0.00           C  
HETATM 1996  H8  DDB A  76      39.181 170.320  40.879  1.00  0.00           H  
HETATM 1997  H9  DDB A  76      40.266 169.627  39.699  1.00  0.00           H  
HETATM 1998  H10 DDB A  76      40.325 171.340  40.040  1.00  0.00           H  
HETATM 1999  H3  DDB A  76      43.232 170.014  41.714  1.00  0.00           H  
HETATM 2000  H4  DDB A  76      42.611 169.450  40.182  1.00  0.00           H  
HETATM 2001  H1  DDB A  76      42.018 171.767  39.570  1.00  0.00           H  
HETATM 2002  H2  DDB A  76      42.638 172.331  41.102  1.00  0.00           H  
HETATM 2003  C9  DDB A  76      45.598 175.084  39.264  1.00  0.00           C  
HETATM 2004  H16 DDB A  76      45.115 175.365  40.176  1.00  0.00           H  
HETATM 2005  H17 DDB A  76      46.584 175.501  39.239  1.00  0.00           H  
HETATM 2006  H18 DDB A  76      45.033 175.454  38.434  1.00  0.00           H  
HETATM 2007  C7  DDB A  77      46.439 173.054  40.424  1.00  0.00           C  
HETATM 2008  H11 DDB A  77      47.426 173.467  40.437  1.00  0.00           H  
HETATM 2009  H12 DDB A  77      46.505 171.984  40.404  1.00  0.00           H  
HETATM 2010  C6  DDB A  77      45.744 173.457  41.738  1.00  0.00           C  
HETATM 2011  C1  DDB A  77      44.317 172.879  41.762  1.00  0.00           C  
HETATM 2012  O1  DDB A  77      43.360 173.550  41.294  1.00  0.00           O  
HETATM 2013  O2  DDB A  77      44.078 171.582  42.313  1.00  0.00           O  
HETATM 2014  C2  DDB A  77      42.760 171.533  42.864  1.00  0.00           C  
HETATM 2015  C3  DDB A  77      42.503 170.136  43.458  1.00  0.00           C  
HETATM 2016  N1  DDB A  77      41.148 170.085  44.023  1.00  0.00           N  
HETATM 2017  C4  DDB A  77      40.903 168.752  44.590  1.00  0.00           C  
HETATM 2018  H5  DDB A  77      39.916 168.715  45.002  1.00  0.00           H  
HETATM 2019  H6  DDB A  77      40.996 168.014  43.822  1.00  0.00           H  
HETATM 2020  H7  DDB A  77      41.618 168.556  45.362  1.00  0.00           H  
HETATM 2021  C5  DDB A  77      40.165 170.355  42.965  1.00  0.00           C  
HETATM 2022  H8  DDB A  77      39.178 170.318  43.376  1.00  0.00           H  
HETATM 2023  H9  DDB A  77      40.258 169.617  42.195  1.00  0.00           H  
HETATM 2024  H10 DDB A  77      40.343 171.326  42.552  1.00  0.00           H  
HETATM 2025  H3  DDB A  77      43.219 169.940  44.229  1.00  0.00           H  
HETATM 2026  H4  DDB A  77      42.597 169.397  42.689  1.00  0.00           H  
HETATM 2027  H1  DDB A  77      42.044 171.730  42.093  1.00  0.00           H  
HETATM 2028  H2  DDB A  77      42.666 172.271  43.633  1.00  0.00           H  
HETATM 2029  C9  DDB A  77      45.678 174.991  41.833  1.00  0.00           C  
HETATM 2030  H16 DDB A  77      45.195 175.273  42.745  1.00  0.00           H  
HETATM 2031  H17 DDB A  77      46.670 175.393  41.817  1.00  0.00           H  
HETATM 2032  H18 DDB A  77      45.123 175.378  41.003  1.00  0.00           H  
HETATM 2033  C7  DDA A  78      46.481 172.938  42.980  1.00  0.00           C  
HETATM 2034  H11 DDA A  78      47.474 173.335  43.001  1.00  0.00           H  
HETATM 2035  H12 DDA A  78      46.529 171.869  42.951  1.00  0.00           H  
HETATM 2036  C6  DDA A  78      45.786 173.340  44.293  1.00  0.00           C  
HETATM 2037  C1  DDA A  78      45.744 174.876  44.402  1.00  0.00           C  
HETATM 2038  O1  DDA A  78      44.767 175.515  43.933  1.00  0.00           O  
HETATM 2039  O2  DDA A  78      46.820 175.577  45.035  1.00  0.00           O  
HETATM 2040  C2  DDA A  78      46.318 176.773  45.636  1.00  0.00           C  
HETATM 2041  C3  DDA A  78      47.475 177.527  46.318  1.00  0.00           C  
HETATM 2042  N1  DDA A  78      46.960 178.757  46.936  1.00  0.00           N  
HETATM 2043  C4  DDA A  78      46.362 179.612  45.901  1.00  0.00           C  
HETATM 2044  H5  DDA A  78      45.986 180.508  46.351  1.00  0.00           H  
HETATM 2045  H6  DDA A  78      47.103 179.863  45.172  1.00  0.00           H  
HETATM 2046  H7  DDA A  78      45.557 179.088  45.427  1.00  0.00           H  
HETATM 2047  C5  DDA A  78      48.065 179.477  47.587  1.00  0.00           C  
HETATM 2048  H8  DDA A  78      47.691 180.373  48.036  1.00  0.00           H  
HETATM 2049  H9  DDA A  78      48.501 178.856  48.340  1.00  0.00           H  
HETATM 2050  H10 DDA A  78      48.808 179.728  46.858  1.00  0.00           H  
HETATM 2051  H3  DDA A  78      47.911 176.904  47.071  1.00  0.00           H  
HETATM 2052  H4  DDA A  78      48.217 177.776  45.589  1.00  0.00           H  
HETATM 2053  H1  DDA A  78      45.883 177.395  44.883  1.00  0.00           H  
HETATM 2054  H2  DDA A  78      45.576 176.523  46.365  1.00  0.00           H  
HETATM 2055  C9  DDA A  78      44.349 172.787  44.303  1.00  0.00           C  
HETATM 2056  H16 DDA A  78      44.377 171.721  44.228  1.00  0.00           H  
HETATM 2057  H17 DDA A  78      43.866 173.068  45.216  1.00  0.00           H  
HETATM 2058  H18 DDA A  78      43.806 173.190  43.474  1.00  0.00           H  
HETATM 2059  C7  DDB A  79      46.507 172.800  45.535  1.00  0.00           C  
HETATM 2060  H11 DDB A  79      47.508 173.181  45.564  1.00  0.00           H  
HETATM 2061  H12 DDB A  79      46.540 171.729  45.496  1.00  0.00           H  
HETATM 2062  C6  DDB A  79      45.812 173.203  46.849  1.00  0.00           C  
HETATM 2063  C1  DDB A  79      44.366 172.673  46.848  1.00  0.00           C  
HETATM 2064  O1  DDB A  79      43.436 173.381  46.383  1.00  0.00           O  
HETATM 2065  O2  DDB A  79      44.082 171.374  47.375  1.00  0.00           O  
HETATM 2066  C2  DDB A  79      42.756 171.358  47.911  1.00  0.00           C  
HETATM 2067  C3  DDB A  79      42.450 169.960  48.480  1.00  0.00           C  
HETATM 2068  N1  DDB A  79      41.087 169.944  49.031  1.00  0.00           N  
HETATM 2069  C4  DDB A  79      40.793 168.610  49.573  1.00  0.00           C  
HETATM 2070  H5  DDB A  79      39.802 168.597  49.975  1.00  0.00           H  
HETATM 2071  H6  DDB A  79      40.871 167.882  48.792  1.00  0.00           H  
HETATM 2072  H7  DDB A  79      41.494 168.377  50.348  1.00  0.00           H  
HETATM 2073  C5  DDB A  79      40.124 170.264  47.968  1.00  0.00           C  
HETATM 2074  H8  DDB A  79      39.132 170.252  48.369  1.00  0.00           H  
HETATM 2075  H9  DDB A  79      40.202 169.537  47.187  1.00  0.00           H  
HETATM 2076  H10 DDB A  79      40.337 171.235  47.573  1.00  0.00           H  
HETATM 2077  H3  DDB A  79      43.150 169.728  49.254  1.00  0.00           H  
HETATM 2078  H4  DDB A  79      42.526 169.233  47.699  1.00  0.00           H  
HETATM 2079  H1  DDB A  79      42.056 171.591  47.138  1.00  0.00           H  
HETATM 2080  H2  DDB A  79      42.678 172.086  48.693  1.00  0.00           H  
HETATM 2081  C9  DDB A  79      45.796 174.739  46.970  1.00  0.00           C  
HETATM 2082  H16 DDB A  79      45.313 175.019  47.882  1.00  0.00           H  
HETATM 2083  H17 DDB A  79      46.800 175.106  46.969  1.00  0.00           H  
HETATM 2084  H18 DDB A  79      45.263 175.155  46.141  1.00  0.00           H  
HETATM 2085  C7  DDB A  80      46.521 172.640  48.088  1.00  0.00           C  
HETATM 2086  H11 DDB A  80      47.526 173.005  48.126  1.00  0.00           H  
HETATM 2087  H12 DDB A  80      46.535 171.570  48.041  1.00  0.00           H  
HETATM 2088  C6  DDB A  80      45.825 173.044  49.402  1.00  0.00           C  
HETATM 2089  C1  DDB A  80      44.371 172.536  49.390  1.00  0.00           C  
HETATM 2090  O1  DDB A  80      43.455 173.264  48.927  1.00  0.00           O  
HETATM 2091  O2  DDB A  80      44.062 171.238  49.904  1.00  0.00           O  
HETATM 2092  C2  DDB A  80      42.735 171.239  50.436  1.00  0.00           C  
HETATM 2093  C3  DDB A  80      42.402 169.841  50.989  1.00  0.00           C  
HETATM 2094  N1  DDB A  80      41.037 169.841  51.534  1.00  0.00           N  
HETATM 2095  C4  DDB A  80      40.720 168.508  52.063  1.00  0.00           C  
HETATM 2096  H5  DDB A  80      39.725 168.509  52.459  1.00  0.00           H  
HETATM 2097  H6  DDB A  80      40.790 167.786  51.276  1.00  0.00           H  
HETATM 2098  H7  DDB A  80      41.413 168.258  52.839  1.00  0.00           H  
HETATM 2099  C5  DDB A  80      40.084 170.185  50.469  1.00  0.00           C  
HETATM 2100  H8  DDB A  80      39.090 170.186  50.865  1.00  0.00           H  
HETATM 2101  H9  DDB A  80      40.153 169.464  49.682  1.00  0.00           H  
HETATM 2102  H10 DDB A  80      40.315 171.157  50.084  1.00  0.00           H  
HETATM 2103  H3  DDB A  80      43.095 169.591  51.765  1.00  0.00           H  
HETATM 2104  H4  DDB A  80      42.471 169.120  50.203  1.00  0.00           H  
HETATM 2105  H1  DDB A  80      42.040 171.489  49.660  1.00  0.00           H  
HETATM 2106  H2  DDB A  80      42.664 171.961  51.221  1.00  0.00           H  
HETATM 2107  C9  DDB A  80      45.833 174.578  49.536  1.00  0.00           C  
HETATM 2108  H16 DDB A  80      45.348 174.858  50.448  1.00  0.00           H  
HETATM 2109  H17 DDB A  80      46.842 174.929  49.545  1.00  0.00           H  
HETATM 2110  H18 DDB A  80      45.310 175.010  48.709  1.00  0.00           H  
HETATM 2111  C7  DPA A  81      46.517 172.459  50.640  1.00  0.00           C  
HETATM 2112  H11 DPA A  81      47.528 172.806  50.686  1.00  0.00           H  
HETATM 2113  H12 DPA A  81      46.514 171.389  50.585  1.00  0.00           H  
HETATM 2114  C6  DPA A  81      45.821 172.861  51.954  1.00  0.00           C  
HETATM 2115  C1  DPA A  81      45.852 174.393  52.102  1.00  0.00           C  
HETATM 2116  O1  DPA A  81      44.915 175.090  51.637  1.00  0.00           O  
HETATM 2117  O2  DPA A  81      46.949 175.025  52.768  1.00  0.00           O  
HETATM 2118  C2  DPA A  81      46.498 176.229  53.393  1.00  0.00           C  
HETATM 2119  C3  DPA A  81      47.679 176.908  54.110  1.00  0.00           C  
HETATM 2120  N1  DPA A  81      47.214 178.147  54.752  1.00  0.00           N  
HETATM 2121  C4  DPA A  81      46.673 179.055  53.732  1.00  0.00           C  
HETATM 2122  H5  DPA A  81      46.335 179.956  54.199  1.00  0.00           H  
HETATM 2123  H6  DPA A  81      47.437 179.286  53.021  1.00  0.00           H  
HETATM 2124  H7  DPA A  81      45.853 178.582  53.234  1.00  0.00           H  
HETATM 2125  C5  DPA A  81      48.343 178.794  55.438  1.00  0.00           C  
HETATM 2126  H8  DPA A  81      48.005 179.697  55.905  1.00  0.00           H  
HETATM 2127  H9  DPA A  81      48.735 178.134  56.181  1.00  0.00           H  
HETATM 2128  H10 DPA A  81      49.106 179.027  54.727  1.00  0.00           H  
HETATM 2129  H20 DPA A  81      46.501 177.928  55.418  1.00  0.00           H  
HETATM 2130  H3  DPA A  81      48.073 176.247  54.854  1.00  0.00           H  
HETATM 2131  H4  DPA A  81      48.443 177.140  53.399  1.00  0.00           H  
HETATM 2132  H1  DPA A  81      46.105 176.889  52.650  1.00  0.00           H  
HETATM 2133  H2  DPA A  81      45.733 175.996  54.105  1.00  0.00           H  
HETATM 2134  C9  DPA A  81      44.359 172.378  51.929  1.00  0.00           C  
HETATM 2135  H16 DPA A  81      44.337 171.313  51.827  1.00  0.00           H  
HETATM 2136  H17 DPA A  81      43.876 172.658  52.842  1.00  0.00           H  
HETATM 2137  H18 DPA A  81      43.848 172.827  51.103  1.00  0.00           H  
HETATM 2138  C7  DPA A  82      46.497 172.255  53.191  1.00  0.00           C  
HETATM 2139  H11 DPA A  82      47.514 172.586  53.245  1.00  0.00           H  
HETATM 2140  H12 DPA A  82      46.478 171.186  53.125  1.00  0.00           H  
HETATM 2141  C6  DPA A  82      45.802 172.657  54.504  1.00  0.00           C  
HETATM 2142  C1  DPA A  82      45.858 174.187  54.666  1.00  0.00           C  
HETATM 2143  O1  DPA A  82      44.933 174.904  54.202  1.00  0.00           O  
HETATM 2144  O2  DPA A  82      46.961 174.794  55.343  1.00  0.00           O  
HETATM 2145  C2  DPA A  82      46.526 176.001  55.976  1.00  0.00           C  
HETATM 2146  C3  DPA A  82      47.715 176.655  56.705  1.00  0.00           C  
HETATM 2147  N1  DPA A  82      47.267 177.895  57.356  1.00  0.00           N  
HETATM 2148  C4  DPA A  82      46.747 178.821  56.340  1.00  0.00           C  
HETATM 2149  H5  DPA A  82      46.420 179.723  56.814  1.00  0.00           H  
HETATM 2150  H6  DPA A  82      47.517 179.046  55.634  1.00  0.00           H  
HETATM 2151  H7  DPA A  82      45.921 178.366  55.833  1.00  0.00           H  
HETATM 2152  C5  DPA A  82      48.402 178.519  58.052  1.00  0.00           C  
HETATM 2153  H8  DPA A  82      48.076 179.423  58.526  1.00  0.00           H  
HETATM 2154  H9  DPA A  82      48.780 177.845  58.791  1.00  0.00           H  
HETATM 2155  H10 DPA A  82      49.173 178.746  57.346  1.00  0.00           H  
HETATM 2156  H20 DPA A  82      46.547 177.684  58.016  1.00  0.00           H  
HETATM 2157  H3  DPA A  82      48.094 175.982  57.444  1.00  0.00           H  
HETATM 2158  H4  DPA A  82      48.484 176.880  56.000  1.00  0.00           H  
HETATM 2159  H1  DPA A  82      46.147 176.674  55.237  1.00  0.00           H  
HETATM 2160  H2  DPA A  82      45.754 175.775  56.681  1.00  0.00           H  
HETATM 2161  C9  DPA A  82      44.332 172.198  54.468  1.00  0.00           C  
HETATM 2162  H16 DPA A  82      44.294 171.135  54.356  1.00  0.00           H  
HETATM 2163  H17 DPA A  82      43.850 172.478  55.381  1.00  0.00           H  
HETATM 2164  H18 DPA A  82      43.834 172.663  53.644  1.00  0.00           H  
HETATM 2165  C7  DDA A  83      46.463 172.031  55.739  1.00  0.00           C  
HETATM 2166  H11 DDA A  83      47.484 172.344  55.801  1.00  0.00           H  
HETATM 2167  H12 DDA A  83      46.425 170.962  55.665  1.00  0.00           H  
HETATM 2168  C6  DDA A  83      45.767 172.433  57.053  1.00  0.00           C  
HETATM 2169  C1  DDA A  83      45.846 173.960  57.228  1.00  0.00           C  
HETATM 2170  O1  DDA A  83      44.936 174.695  56.766  1.00  0.00           O  
HETATM 2171  O2  DDA A  83      46.956 174.543  57.915  1.00  0.00           O  
HETATM 2172  C2  DDA A  83      46.537 175.751  58.557  1.00  0.00           C  
HETATM 2173  C3  DDA A  83      47.732 176.379  59.298  1.00  0.00           C  
HETATM 2174  N1  DDA A  83      47.302 177.621  59.957  1.00  0.00           N  
HETATM 2175  C4  DDA A  83      46.801 178.564  58.947  1.00  0.00           C  
HETATM 2176  H5  DDA A  83      46.489 179.467  59.427  1.00  0.00           H  
HETATM 2177  H6  DDA A  83      47.579 178.783  58.247  1.00  0.00           H  
HETATM 2178  H7  DDA A  83      45.972 178.127  58.432  1.00  0.00           H  
HETATM 2179  C5  DDA A  83      48.443 178.220  60.665  1.00  0.00           C  
HETATM 2180  H8  DDA A  83      48.130 179.124  61.143  1.00  0.00           H  
HETATM 2181  H9  DDA A  83      48.807 177.535  61.399  1.00  0.00           H  
HETATM 2182  H10 DDA A  83      49.222 178.441  59.964  1.00  0.00           H  
HETATM 2183  H3  DDA A  83      48.097 175.694  60.033  1.00  0.00           H  
HETATM 2184  H4  DDA A  83      48.509 176.598  58.598  1.00  0.00           H  
HETATM 2185  H1  DDA A  83      46.174 176.437  57.821  1.00  0.00           H  
HETATM 2186  H2  DDA A  83      45.759 175.531  59.257  1.00  0.00           H  
HETATM 2187  C9  DDA A  83      44.291 171.998  57.006  1.00  0.00           C  
HETATM 2188  H16 DDA A  83      44.234 170.936  56.884  1.00  0.00           H  
HETATM 2189  H17 DDA A  83      43.807 172.279  57.918  1.00  0.00           H  
HETATM 2190  H18 DDA A  83      43.803 172.477  56.183  1.00  0.00           H  
HETATM 2191  C7  DPA A  84      46.410 171.784  58.286  1.00  0.00           C  
HETATM 2192  H11 DPA A  84      47.436 172.080  58.355  1.00  0.00           H  
HETATM 2193  H12 DPA A  84      46.357 170.717  58.201  1.00  0.00           H  
HETATM 2194  C6  DPA A  84      45.715 172.187  59.600  1.00  0.00           C  
HETATM 2195  C1  DPA A  84      45.819 173.710  59.787  1.00  0.00           C  
HETATM 2196  O1  DPA A  84      44.922 174.464  59.328  1.00  0.00           O  
HETATM 2197  O2  DPA A  84      46.934 174.269  60.486  1.00  0.00           O  
HETATM 2198  C2  DPA A  84      46.533 175.478  61.136  1.00  0.00           C  
HETATM 2199  C3  DPA A  84      47.733 176.081  61.888  1.00  0.00           C  
HETATM 2200  N1  DPA A  84      47.319 177.323  62.555  1.00  0.00           N  
HETATM 2201  C4  DPA A  84      46.839 178.283  61.551  1.00  0.00           C  
HETATM 2202  H5  DPA A  84      46.539 179.187  62.037  1.00  0.00           H  
HETATM 2203  H6  DPA A  84      47.624 178.495  60.857  1.00  0.00           H  
HETATM 2204  H7  DPA A  84      46.005 177.864  61.029  1.00  0.00           H  
HETATM 2205  C5  DPA A  84      48.466 177.899  63.274  1.00  0.00           C  
HETATM 2206  H8  DPA A  84      48.166 178.803  63.759  1.00  0.00           H  
HETATM 2207  H9  DPA A  84      48.816 177.201  64.004  1.00  0.00           H  
HETATM 2208  H10 DPA A  84      49.252 178.112  62.580  1.00  0.00           H  
HETATM 2209  H20 DPA A  84      46.586 177.124  63.205  1.00  0.00           H  
HETATM 2210  H3  DPA A  84      48.083 175.383  62.619  1.00  0.00           H  
HETATM 2211  H4  DPA A  84      48.518 176.293  61.194  1.00  0.00           H  
HETATM 2212  H1  DPA A  84      46.183 176.177  60.404  1.00  0.00           H  
HETATM 2213  H2  DPA A  84      45.745 175.266  61.830  1.00  0.00           H  
HETATM 2214  C9  DPA A  84      44.232 171.775  59.541  1.00  0.00           C  
HETATM 2215  H16 DPA A  84      44.159 170.716  59.410  1.00  0.00           H  
HETATM 2216  H17 DPA A  84      43.748 172.056  60.454  1.00  0.00           H  
HETATM 2217  H18 DPA A  84      43.757 172.271  58.720  1.00  0.00           H  
HETATM 2218  C7  DPB A  85      46.342 171.516  60.830  1.00  0.00           C  
HETATM 2219  H11 DPB A  85      47.371 171.795  60.907  1.00  0.00           H  
HETATM 2220  H12 DPB A  85      46.271 170.452  60.736  1.00  0.00           H  
HETATM 2221  C6  DPB A  85      45.646 171.919  62.143  1.00  0.00           C  
HETATM 2222  C1  DPB A  85      44.157 171.532  62.075  1.00  0.00           C  
HETATM 2223  O1  DPB A  85      43.315 172.352  61.624  1.00  0.00           O  
HETATM 2224  O2  DPB A  85      43.731 170.244  62.526  1.00  0.00           O  
HETATM 2225  C2  DPB A  85      42.394 170.332  63.024  1.00  0.00           C  
HETATM 2226  C3  DPB A  85      41.935 168.943  63.509  1.00  0.00           C  
HETATM 2227  N1  DPB A  85      40.562 169.033  64.021  1.00  0.00           N  
HETATM 2228  C4  DPB A  85      40.123 167.709  64.484  1.00  0.00           C  
HETATM 2229  H5  DPB A  85      39.123 167.773  64.857  1.00  0.00           H  
HETATM 2230  H6  DPB A  85      40.156 167.016  63.669  1.00  0.00           H  
HETATM 2231  H7  DPB A  85      40.773 167.370  65.264  1.00  0.00           H  
HETATM 2232  C5  DPB A  85      39.667 169.498  62.950  1.00  0.00           C  
HETATM 2233  H8  DPB A  85      38.667 169.563  63.323  1.00  0.00           H  
HETATM 2234  H9  DPB A  85      39.701 168.807  62.134  1.00  0.00           H  
HETATM 2235  H10 DPB A  85      39.986 170.462  62.613  1.00  0.00           H  
HETATM 2236  H20 DPB A  85      40.530 169.678  64.784  1.00  0.00           H  
HETATM 2237  H3  DPB A  85      42.585 168.605  64.289  1.00  0.00           H  
HETATM 2238  H4  DPB A  85      41.967 168.253  62.694  1.00  0.00           H  
HETATM 2239  H1  DPB A  85      41.745 170.669  62.245  1.00  0.00           H  
HETATM 2240  H2  DPB A  85      42.361 171.023  63.840  1.00  0.00           H  
HETATM 2241  C9  DPB A  85      45.774 173.440  62.345  1.00  0.00           C  
HETATM 2242  H16 DPB A  85      45.290 173.720  63.257  1.00  0.00           H  
HETATM 2243  H17 DPB A  85      46.808 173.709  62.392  1.00  0.00           H  
HETATM 2244  H18 DPB A  85      45.310 173.949  61.525  1.00  0.00           H  
HETATM 2245  C7  DDB A  86      46.255 171.229  63.371  1.00  0.00           C  
HETATM 2246  H11 DDB A  86      47.290 171.490  63.455  1.00  0.00           H  
HETATM 2247  H12 DDB A  86      46.168 170.166  63.267  1.00  0.00           H  
HETATM 2248  C6  DDB A  86      45.560 171.631  64.684  1.00  0.00           C  
HETATM 2249  C1  DDB A  86      44.065 171.270  64.606  1.00  0.00           C  
HETATM 2250  O1  DDB A  86      43.238 172.106  64.157  1.00  0.00           O  
HETATM 2251  O2  DDB A  86      43.617 169.984  65.043  1.00  0.00           O  
HETATM 2252  C2  DDB A  86      42.278 170.088  65.537  1.00  0.00           C  
HETATM 2253  C3  DDB A  86      41.796 168.703  66.006  1.00  0.00           C  
HETATM 2254  N1  DDB A  86      40.420 168.812  66.514  1.00  0.00           N  
HETATM 2255  C4  DDB A  86      39.959 167.491  66.962  1.00  0.00           C  
HETATM 2256  H5  DDB A  86      38.957 167.568  67.331  1.00  0.00           H  
HETATM 2257  H6  DDB A  86      39.984 166.805  66.141  1.00  0.00           H  
HETATM 2258  H7  DDB A  86      40.599 167.136  67.742  1.00  0.00           H  
HETATM 2259  C5  DDB A  86      39.540 169.299  65.442  1.00  0.00           C  
HETATM 2260  H8  DDB A  86      38.538 169.377  65.811  1.00  0.00           H  
HETATM 2261  H9  DDB A  86      39.565 168.615  64.620  1.00  0.00           H  
HETATM 2262  H10 DDB A  86      39.876 170.262  65.115  1.00  0.00           H  
HETATM 2263  H3  DDB A  86      42.437 168.349  66.787  1.00  0.00           H  
HETATM 2264  H4  DDB A  86      41.820 168.019  65.185  1.00  0.00           H  
HETATM 2265  H1  DDB A  86      41.638 170.444  64.757  1.00  0.00           H  
HETATM 2266  H2  DDB A  86      42.253 170.773  66.357  1.00  0.00           H  
HETATM 2267  C9  DDB A  86      45.711 173.150  64.899  1.00  0.00           C  
HETATM 2268  H16 DDB A  86      45.228 173.430  65.812  1.00  0.00           H  
HETATM 2269  H17 DDB A  86      46.748 173.399  64.954  1.00  0.00           H  
HETATM 2270  H18 DDB A  86      45.260 173.671  64.083  1.00  0.00           H  
HETATM 2271  C7  DPB A  87      46.153 170.920  65.908  1.00  0.00           C  
HETATM 2272  H11 DPB A  87      47.190 171.165  66.000  1.00  0.00           H  
HETATM 2273  H12 DPB A  87      46.048 169.860  65.795  1.00  0.00           H  
HETATM 2274  C6  DPB A  87      45.457 171.324  67.222  1.00  0.00           C  
HETATM 2275  C1  DPB A  87      43.956 170.988  67.134  1.00  0.00           C  
HETATM 2276  O1  DPB A  87      43.146 171.839  66.688  1.00  0.00           O  
HETATM 2277  O2  DPB A  87      43.486 169.706  67.558  1.00  0.00           O  
HETATM 2278  C2  DPB A  87      42.148 169.826  68.045  1.00  0.00           C  
HETATM 2279  C3  DPB A  87      41.639 168.446  68.501  1.00  0.00           C  
HETATM 2280  N1  DPB A  87      40.264 168.571  69.002  1.00  0.00           N  
HETATM 2281  C4  DPB A  87      39.779 167.254  69.438  1.00  0.00           C  
HETATM 2282  H5  DPB A  87      38.777 167.345  69.802  1.00  0.00           H  
HETATM 2283  H6  DPB A  87      39.798 166.575  68.611  1.00  0.00           H  
HETATM 2284  H7  DPB A  87      40.410 166.882  70.218  1.00  0.00           H  
HETATM 2285  C5  DPB A  87      39.397 169.083  67.930  1.00  0.00           C  
HETATM 2286  H8  DPB A  87      38.395 169.173  68.295  1.00  0.00           H  
HETATM 2287  H9  DPB A  87      39.415 168.404  67.104  1.00  0.00           H  
HETATM 2288  H10 DPB A  87      39.749 170.042  67.614  1.00  0.00           H  
HETATM 2289  H20 DPB A  87      40.246 169.204  69.776  1.00  0.00           H  
HETATM 2290  H3  DPB A  87      42.271 168.074  69.282  1.00  0.00           H  
HETATM 2291  H4  DPB A  87      41.657 167.769  67.675  1.00  0.00           H  
HETATM 2292  H1  DPB A  87      41.517 170.199  67.266  1.00  0.00           H  
HETATM 2293  H2  DPB A  87      42.129 170.506  68.872  1.00  0.00           H  
HETATM 2294  C9  DPB A  87      45.632 172.837  67.451  1.00  0.00           C  
HETATM 2295  H16 DPB A  87      45.147 173.117  68.363  1.00  0.00           H  
HETATM 2296  H17 DPB A  87      46.673 173.071  67.513  1.00  0.00           H  
HETATM 2297  H18 DPB A  87      45.192 173.372  66.637  1.00  0.00           H  
HETATM 2298  C7  DPB A  88      46.033 170.593  68.443  1.00  0.00           C  
HETATM 2299  H11 DPB A  88      47.073 170.821  68.542  1.00  0.00           H  
HETATM 2300  H12 DPB A  88      45.912 169.536  68.321  1.00  0.00           H  
HETATM 2301  C6  DPB A  88      45.336 170.997  69.757  1.00  0.00           C  
HETATM 2302  C1  DPB A  88      43.831 170.685  69.659  1.00  0.00           C  
HETATM 2303  O1  DPB A  88      43.037 171.553  69.216  1.00  0.00           O  
HETATM 2304  O2  DPB A  88      43.339 169.406  70.068  1.00  0.00           O  
HETATM 2305  C2  DPB A  88      42.000 169.545  70.551  1.00  0.00           C  
HETATM 2306  C3  DPB A  88      41.467 168.169  70.993  1.00  0.00           C  
HETATM 2307  N1  DPB A  88      40.091 168.312  71.488  1.00  0.00           N  
HETATM 2308  C4  DPB A  88      39.584 167.000  71.910  1.00  0.00           C  
HETATM 2309  H5  DPB A  88      38.581 167.103  72.270  1.00  0.00           H  
HETATM 2310  H6  DPB A  88      39.596 166.327  71.077  1.00  0.00           H  
HETATM 2311  H7  DPB A  88      40.204 166.611  72.690  1.00  0.00           H  
HETATM 2312  C5  DPB A  88      39.238 168.846  70.417  1.00  0.00           C  
HETATM 2313  H8  DPB A  88      38.235 168.950  70.778  1.00  0.00           H  
HETATM 2314  H9  DPB A  88      39.249 168.175  69.584  1.00  0.00           H  
HETATM 2315  H10 DPB A  88      39.607 169.803  70.110  1.00  0.00           H  
HETATM 2316  H20 DPB A  88      40.080 168.939  72.267  1.00  0.00           H  
HETATM 2317  H3  DPB A  88      42.088 167.781  71.773  1.00  0.00           H  
HETATM 2318  H4  DPB A  88      41.478 167.498  70.160  1.00  0.00           H  
HETATM 2319  H1  DPB A  88      41.379 169.934  69.772  1.00  0.00           H  
HETATM 2320  H2  DPB A  88      41.987 170.217  71.383  1.00  0.00           H  
HETATM 2321  C9  DPB A  88      45.533 172.505  70.000  1.00  0.00           C  
HETATM 2322  H16 DPB A  88      45.051 172.784  70.913  1.00  0.00           H  
HETATM 2323  H17 DPB A  88      46.578 172.721  70.068  1.00  0.00           H  
HETATM 2324  H18 DPB A  88      45.108 173.055  69.187  1.00  0.00           H  
HETATM 2325  C7  DPB A  89      45.893 170.247  70.975  1.00  0.00           C  
HETATM 2326  H11 DPB A  89      46.937 170.456  71.080  1.00  0.00           H  
HETATM 2327  H12 DPB A  89      45.757 169.193  70.843  1.00  0.00           H  
HETATM 2328  C6  DPB A  89      45.198 170.649  72.288  1.00  0.00           C  
HETATM 2329  C1  DPB A  89      43.689 170.363  72.180  1.00  0.00           C  
HETATM 2330  O1  DPB A  89      42.910 171.248  71.741  1.00  0.00           O  
HETATM 2331  O2  DPB A  89      43.173 169.089  72.577  1.00  0.00           O  
HETATM 2332  C2  DPB A  89      41.835 169.245  73.053  1.00  0.00           C  
HETATM 2333  C3  DPB A  89      41.278 167.875  73.481  1.00  0.00           C  
HETATM 2334  N1  DPB A  89      39.901 168.035  73.972  1.00  0.00           N  
HETATM 2335  C4  DPB A  89      39.371 166.728  74.379  1.00  0.00           C  
HETATM 2336  H5  DPB A  89      38.369 166.843  74.736  1.00  0.00           H  
HETATM 2337  H6  DPB A  89      39.376 166.063  73.541  1.00  0.00           H  
HETATM 2338  H7  DPB A  89      39.982 166.323  75.159  1.00  0.00           H  
HETATM 2339  C5  DPB A  89      39.062 168.592  72.900  1.00  0.00           C  
HETATM 2340  H8  DPB A  89      38.060 168.709  73.257  1.00  0.00           H  
HETATM 2341  H9  DPB A  89      39.067 167.928  72.061  1.00  0.00           H  
HETATM 2342  H10 DPB A  89      39.448 169.545  72.603  1.00  0.00           H  
HETATM 2343  H20 DPB A  89      39.897 168.656  74.756  1.00  0.00           H  
HETATM 2344  H3  DPB A  89      41.889 167.469  74.261  1.00  0.00           H  
HETATM 2345  H4  DPB A  89      41.284 167.211  72.643  1.00  0.00           H  
HETATM 2346  H1  DPB A  89      41.223 169.651  72.274  1.00  0.00           H  
HETATM 2347  H2  DPB A  89      41.829 169.911  73.892  1.00  0.00           H  
HETATM 2348  C9  DPB A  89      45.419 172.151  72.545  1.00  0.00           C  
HETATM 2349  H16 DPB A  89      44.935 172.432  73.458  1.00  0.00           H  
HETATM 2350  H17 DPB A  89      46.466 172.352  72.621  1.00  0.00           H  
HETATM 2351  H18 DPB A  89      45.004 172.717  71.735  1.00  0.00           H  
HETATM 2352  C7  DDA A  90      45.737 169.880  73.502  1.00  0.00           C  
HETATM 2353  H11 DDA A  90      46.783 170.073  73.615  1.00  0.00           H  
HETATM 2354  H12 DDA A  90      45.584 168.830  73.360  1.00  0.00           H  
HETATM 2355  C6  DDA A  90      45.042 170.283  74.816  1.00  0.00           C  
HETATM 2356  C1  DDA A  90      45.284 171.779  75.086  1.00  0.00           C  
HETATM 2357  O1  DDA A  90      44.478 172.637  74.642  1.00  0.00           O  
HETATM 2358  O2  DDA A  90      46.425 172.192  75.842  1.00  0.00           O  
HETATM 2359  C2  DDA A  90      46.119 173.401  76.544  1.00  0.00           C  
HETATM 2360  C3  DDA A  90      47.348 173.846  77.359  1.00  0.00           C  
HETATM 2361  N1  DDA A  90      47.034 175.088  78.079  1.00  0.00           N  
HETATM 2362  C4  DDA A  90      46.679 176.138  77.114  1.00  0.00           C  
HETATM 2363  H5  DDA A  90      46.451 177.042  77.638  1.00  0.00           H  
HETATM 2364  H6  DDA A  90      47.503 176.307  76.453  1.00  0.00           H  
HETATM 2365  H7  DDA A  90      45.826 175.829  76.548  1.00  0.00           H  
HETATM 2366  C5  DDA A  90      48.206 175.513  78.857  1.00  0.00           C  
HETATM 2367  H8  DDA A  90      47.978 176.417  79.381  1.00  0.00           H  
HETATM 2368  H9  DDA A  90      48.464 174.750  79.559  1.00  0.00           H  
HETATM 2369  H10 DDA A  90      49.031 175.683  78.197  1.00  0.00           H  
HETATM 2370  H3  DDA A  90      47.606 173.082  78.062  1.00  0.00           H  
HETATM 2371  H4  DDA A  90      48.170 174.015  76.699  1.00  0.00           H  
HETATM 2372  H1  DDA A  90      45.861 174.164  75.842  1.00  0.00           H  
HETATM 2373  H2  DDA A  90      45.295 173.230  77.205  1.00  0.00           H  
HETATM 2374  C9  DDA A  90      43.529 170.022  74.696  1.00  0.00           C  
HETATM 2375  H16 DDA A  90      43.360 168.982  74.508  1.00  0.00           H  
HETATM 2376  H17 DDA A  90      43.045 170.302  75.609  1.00  0.00           H  
HETATM 2377  H18 DDA A  90      43.129 170.600  73.889  1.00  0.00           H  
HETATM 2378  C7  TDA A  91      45.562 169.495  76.026  1.00  0.00           C  
HETATM 2379  H11 TDA A  91      46.611 169.670  76.146  1.00  0.00           H  
HETATM 2380  H12 TDA A  91      45.393 168.448  75.874  1.00  0.00           H  
HETATM 2381  C6  TDA A  91      44.866 169.898  77.339  1.00  0.00           C  
HETATM 2382  C1  TDA A  91      45.131 171.388  77.624  1.00  0.00           C  
HETATM 2383  O1  TDA A  91      44.343 172.262  77.183  1.00  0.00           O  
HETATM 2384  O2  TDA A  91      46.275 171.775  78.390  1.00  0.00           O  
HETATM 2385  C2  TDA A  91      45.986 172.983  79.100  1.00  0.00           C  
HETATM 2386  C3  TDA A  91      47.217 173.400  79.925  1.00  0.00           C  
HETATM 2387  N1  TDA A  91      46.920 174.641  80.655  1.00  0.00           N  
HETATM 2388  C4  TDA A  91      46.587 175.706  79.696  1.00  0.00           C  
HETATM 2389  H5  TDA A  91      46.371 176.610  80.227  1.00  0.00           H  
HETATM 2390  H6  TDA A  91      47.416 175.867  79.041  1.00  0.00           H  
HETATM 2391  H7  TDA A  91      45.732 175.415  79.123  1.00  0.00           H  
HETATM 2392  C5  TDA A  91      48.095 175.040  81.442  1.00  0.00           C  
HETATM 2393  H8  TDA A  91      47.880 175.944  81.972  1.00  0.00           H  
HETATM 2394  H9  TDA A  91      48.336 174.267  82.139  1.00  0.00           H  
HETATM 2395  H10 TDA A  91      48.926 175.203  80.786  1.00  0.00           H  
HETATM 2396  H3  TDA A  91      47.459 172.627  80.622  1.00  0.00           H  
HETATM 2397  H4  TDA A  91      48.047 173.563  79.269  1.00  0.00           H  
HETATM 2398  H1  TDA A  91      45.744 173.757  78.403  1.00  0.00           H  
HETATM 2399  H2  TDA A  91      45.155 172.821  79.755  1.00  0.00           H  
HETATM 2400  C9  TDA A  91      43.350 169.663  77.210  1.00  0.00           C  
HETATM 2401  H16 TDA A  91      43.165 168.627  77.012  1.00  0.00           H  
HETATM 2402  H17 TDA A  91      42.866 169.943  78.122  1.00  0.00           H  
HETATM 2403  H18 TDA A  91      42.965 170.254  76.406  1.00  0.00           H  
HETATM 2404  H19 TDA A  91      45.251 169.307  78.144  1.00  0.00           H  
TER    2405      TDA A  91
HETATM 2406  C7  HPB B  92     130.308  85.961   2.157  1.00  0.00           C  
HETATM 2407  C8  HPB B  92     129.332  86.147   0.981  1.00  0.00           C  
HETATM 2408  H13 HPB B  92     129.815  85.867   0.068  1.00  0.00           H  
HETATM 2409  H14 HPB B  92     128.470  85.532   1.131  1.00  0.00           H  
HETATM 2410  H15 HPB B  92     129.032  87.173   0.926  1.00  0.00           H  
HETATM 2411  H11 HPB B  92     131.171  86.575   2.006  1.00  0.00           H  
HETATM 2412  H12 HPB B  92     130.608  84.935   2.213  1.00  0.00           H  
HETATM 2413  C6  HPB B  92     129.612  86.364   3.471  1.00  0.00           C  
HETATM 2414  C1  HPB B  92     128.371  85.478   3.688  1.00  0.00           C  
HETATM 2415  O1  HPB B  92     127.255  85.837   3.232  1.00  0.00           O  
HETATM 2416  O2  HPB B  92     128.489  84.248   4.407  1.00  0.00           O  
HETATM 2417  C2  HPB B  92     127.256  83.967   5.074  1.00  0.00           C  
HETATM 2418  C3  HPB B  92     127.382  82.642   5.849  1.00  0.00           C  
HETATM 2419  N1  HPB B  92     126.114  82.352   6.535  1.00  0.00           N  
HETATM 2420  C4  HPB B  92     126.233  81.088   7.274  1.00  0.00           C  
HETATM 2421  H5  HPB B  92     125.311  80.878   7.772  1.00  0.00           H  
HETATM 2422  H6  HPB B  92     126.460  80.295   6.592  1.00  0.00           H  
HETATM 2423  H7  HPB B  92     127.020  81.171   7.997  1.00  0.00           H  
HETATM 2424  C5  HPB B  92     125.035  82.239   5.543  1.00  0.00           C  
HETATM 2425  H8  HPB B  92     124.112  82.029   6.042  1.00  0.00           H  
HETATM 2426  H9  HPB B  92     125.260  81.447   4.860  1.00  0.00           H  
HETATM 2427  H10 HPB B  92     124.947  83.160   5.005  1.00  0.00           H  
HETATM 2428  H20 HPB B  92     125.904  83.093   7.174  1.00  0.00           H  
HETATM 2429  H3  HPB B  92     128.166  82.724   6.572  1.00  0.00           H  
HETATM 2430  H4  HPB B  92     127.606  81.849   5.168  1.00  0.00           H  
HETATM 2431  H1  HPB B  92     126.470  83.885   4.353  1.00  0.00           H  
HETATM 2432  H2  HPB B  92     127.030  84.759   5.757  1.00  0.00           H  
HETATM 2433  C9  HPB B  92     129.181  87.840   3.391  1.00  0.00           C  
HETATM 2434  H16 HPB B  92     128.698  88.121   4.303  1.00  0.00           H  
HETATM 2435  H17 HPB B  92     130.043  88.456   3.240  1.00  0.00           H  
HETATM 2436  H18 HPB B  92     128.504  87.970   2.574  1.00  0.00           H  
HETATM 2437  C7  DPB B  93     130.525  86.205   4.695  1.00  0.00           C  
HETATM 2438  H11 DPB B  93     131.390  86.823   4.582  1.00  0.00           H  
HETATM 2439  H12 DPB B  93     130.830  85.182   4.788  1.00  0.00           H  
HETATM 2440  C6  DPB B  93     129.829  86.609   6.009  1.00  0.00           C  
HETATM 2441  C1  DPB B  93     128.572  85.741   6.212  1.00  0.00           C  
HETATM 2442  O1  DPB B  93     127.465  86.121   5.754  1.00  0.00           O  
HETATM 2443  O2  DPB B  93     128.667  84.503   6.922  1.00  0.00           O  
HETATM 2444  C2  DPB B  93     127.427  84.236   7.581  1.00  0.00           C  
HETATM 2445  C3  DPB B  93     127.527  82.901   8.344  1.00  0.00           C  
HETATM 2446  N1  DPB B  93     126.251  82.628   9.022  1.00  0.00           N  
HETATM 2447  C4  DPB B  93     126.347  81.356   9.750  1.00  0.00           C  
HETATM 2448  H5  DPB B  93     125.419  81.156  10.243  1.00  0.00           H  
HETATM 2449  H6  DPB B  93     126.564  80.565   9.063  1.00  0.00           H  
HETATM 2450  H7  DPB B  93     127.130  81.419  10.477  1.00  0.00           H  
HETATM 2451  C5  DPB B  93     125.176  82.540   8.024  1.00  0.00           C  
HETATM 2452  H8  DPB B  93     124.247  82.340   8.516  1.00  0.00           H  
HETATM 2453  H9  DPB B  93     125.392  81.750   7.334  1.00  0.00           H  
HETATM 2454  H10 DPB B  93     125.105  83.467   7.492  1.00  0.00           H  
HETATM 2455  H20 DPB B  93     126.050  83.366   9.665  1.00  0.00           H  
HETATM 2456  H3  DPB B  93     128.309  82.966   9.072  1.00  0.00           H  
HETATM 2457  H4  DPB B  93     127.742  82.112   7.656  1.00  0.00           H  
HETATM 2458  H1  DPB B  93     126.643  84.173   6.854  1.00  0.00           H  
HETATM 2459  H2  DPB B  93     127.209  85.026   8.268  1.00  0.00           H  
HETATM 2460  C9  DPB B  93     129.422  88.092   5.939  1.00  0.00           C  
HETATM 2461  H16 DPB B  93     128.938  88.372   6.851  1.00  0.00           H  
HETATM 2462  H17 DPB B  93     130.293  88.695   5.798  1.00  0.00           H  
HETATM 2463  H18 DPB B  93     128.750  88.240   5.120  1.00  0.00           H  
HETATM 2464  C7  DDA B  94     130.732  86.424   7.236  1.00  0.00           C  
HETATM 2465  H11 DDA B  94     131.608  87.029   7.133  1.00  0.00           H  
HETATM 2466  H12 DDA B  94     131.020  85.396   7.321  1.00  0.00           H  
HETATM 2467  C6  DDA B  94     130.036  86.828   8.549  1.00  0.00           C  
HETATM 2468  C1  DDA B  94     129.653  88.318   8.492  1.00  0.00           C  
HETATM 2469  O1  DDA B  94     128.533  88.662   8.037  1.00  0.00           O  
HETATM 2470  O2  DDA B  94     130.574  89.309   8.953  1.00  0.00           O  
HETATM 2471  C2  DDA B  94     129.849  90.434   9.457  1.00  0.00           C  
HETATM 2472  C3  DDA B  94     130.840  91.502   9.955  1.00  0.00           C  
HETATM 2473  N1  DDA B  94     130.094  92.659  10.474  1.00  0.00           N  
HETATM 2474  C4  DDA B  94     129.260  93.224   9.403  1.00  0.00           C  
HETATM 2475  H5  DDA B  94     128.718  94.065   9.781  1.00  0.00           H  
HETATM 2476  H6  DDA B  94     129.884  93.536   8.593  1.00  0.00           H  
HETATM 2477  H7  DDA B  94     128.572  92.481   9.057  1.00  0.00           H  
HETATM 2478  C5  DDA B  94     131.040  93.677  10.948  1.00  0.00           C  
HETATM 2479  H8  DDA B  94     130.498  94.520  11.325  1.00  0.00           H  
HETATM 2480  H9  DDA B  94     131.646  93.268  11.727  1.00  0.00           H  
HETATM 2481  H10 DDA B  94     131.664  93.991  10.138  1.00  0.00           H  
HETATM 2482  H3  DDA B  94     131.447  91.090  10.734  1.00  0.00           H  
HETATM 2483  H4  DDA B  94     131.463  91.815   9.145  1.00  0.00           H  
HETATM 2484  H1  DDA B  94     129.242  90.844   8.678  1.00  0.00           H  
HETATM 2485  H2  DDA B  94     129.224  90.121  10.268  1.00  0.00           H  
HETATM 2486  C9  DDA B  94     128.766  85.978   8.738  1.00  0.00           C  
HETATM 2487  H16 DDA B  94     129.031  84.943   8.779  1.00  0.00           H  
HETATM 2488  H17 DDA B  94     128.282  86.259   9.650  1.00  0.00           H  
HETATM 2489  H18 DDA B  94     128.100  86.144   7.917  1.00  0.00           H  
HETATM 2490  C7  DDB B  95     130.930  86.618   9.779  1.00  0.00           C  
HETATM 2491  H11 DDB B  95     131.817  87.209   9.686  1.00  0.00           H  
HETATM 2492  H12 DDB B  95     131.202  85.585   9.857  1.00  0.00           H  
HETATM 2493  C6  DDB B  95     130.234  87.022  11.093  1.00  0.00           C  
HETATM 2494  C1  DDB B  95     128.949  86.192  11.270  1.00  0.00           C  
HETATM 2495  O1  DDB B  95     127.859  86.616  10.808  1.00  0.00           O  
HETATM 2496  O2  DDB B  95     128.996  84.939  11.959  1.00  0.00           O  
HETATM 2497  C2  DDB B  95     127.740  84.701  12.601  1.00  0.00           C  
HETATM 2498  C3  DDB B  95     127.791  83.353  13.343  1.00  0.00           C  
HETATM 2499  N1  DDB B  95     126.500  83.109  14.002  1.00  0.00           N  
HETATM 2500  C4  DDB B  95     126.547  81.821  14.710  1.00  0.00           C  
HETATM 2501  H5  DDB B  95     125.608  81.643  15.190  1.00  0.00           H  
HETATM 2502  H6  DDB B  95     126.746  81.036  14.011  1.00  0.00           H  
HETATM 2503  H7  DDB B  95     127.324  81.847  15.446  1.00  0.00           H  
HETATM 2504  C5  DDB B  95     125.432  83.072  12.992  1.00  0.00           C  
HETATM 2505  H8  DDB B  95     124.493  82.894  13.472  1.00  0.00           H  
HETATM 2506  H9  DDB B  95     125.629  82.288  12.293  1.00  0.00           H  
HETATM 2507  H10 DDB B  95     125.398  84.010  12.477  1.00  0.00           H  
HETATM 2508  H3  DDB B  95     128.568  83.378  14.077  1.00  0.00           H  
HETATM 2509  H4  DDB B  95     127.987  82.568  12.643  1.00  0.00           H  
HETATM 2510  H1  DDB B  95     126.963  84.676  11.865  1.00  0.00           H  
HETATM 2511  H2  DDB B  95     127.543  85.487  13.300  1.00  0.00           H  
HETATM 2512  C9  DDB B  95     129.877  88.519  11.046  1.00  0.00           C  
HETATM 2513  H16 DDB B  95     129.392  88.799  11.958  1.00  0.00           H  
HETATM 2514  H17 DDB B  95     130.769  89.094  10.923  1.00  0.00           H  
HETATM 2515  H18 DDB B  95     129.217  88.701  10.223  1.00  0.00           H  
HETATM 2516  C7  DPB B  96     131.119  86.787  12.326  1.00  0.00           C  
HETATM 2517  H11 DPB B  96     132.015  87.365  12.241  1.00  0.00           H  
HETATM 2518  H12 DPB B  96     131.373  85.750  12.396  1.00  0.00           H  
HETATM 2519  C6  DPB B  96     130.422  87.190  13.639  1.00  0.00           C  
HETATM 2520  C1  DPB B  96     129.124  86.381  13.802  1.00  0.00           C  
HETATM 2521  O1  DPB B  96     128.043  86.825  13.339  1.00  0.00           O  
HETATM 2522  O2  DPB B  96     129.147  85.121  14.481  1.00  0.00           O  
HETATM 2523  C2  DPB B  96     127.885  84.898  15.115  1.00  0.00           C  
HETATM 2524  C3  DPB B  96     127.910  83.543  15.845  1.00  0.00           C  
HETATM 2525  N1  DPB B  96     126.612  83.313  16.497  1.00  0.00           N  
HETATM 2526  C4  DPB B  96     126.636  82.020  17.194  1.00  0.00           C  
HETATM 2527  H5  DPB B  96     125.691  81.853  17.668  1.00  0.00           H  
HETATM 2528  H6  DPB B  96     126.825  81.238  16.489  1.00  0.00           H  
HETATM 2529  H7  DPB B  96     127.409  82.028  17.933  1.00  0.00           H  
HETATM 2530  C5  DPB B  96     125.550  83.304  15.481  1.00  0.00           C  
HETATM 2531  H8  DPB B  96     124.604  83.137  15.955  1.00  0.00           H  
HETATM 2532  H9  DPB B  96     125.737  82.521  14.776  1.00  0.00           H  
HETATM 2533  H10 DPB B  96     125.532  84.246  14.974  1.00  0.00           H  
HETATM 2534  H20 DPB B  96     126.436  84.044  17.156  1.00  0.00           H  
HETATM 2535  H3  DPB B  96     128.684  83.550  16.585  1.00  0.00           H  
HETATM 2536  H4  DPB B  96     128.098  82.761  15.140  1.00  0.00           H  
HETATM 2537  H1  DPB B  96     127.112  84.892  14.376  1.00  0.00           H  
HETATM 2538  H2  DPB B  96     127.696  85.681  15.820  1.00  0.00           H  
HETATM 2539  C9  DPB B  96     130.089  88.693  13.602  1.00  0.00           C  
HETATM 2540  H16 DPB B  96     129.606  88.973  14.515  1.00  0.00           H  
HETATM 2541  H17 DPB B  96     130.991  89.256  13.489  1.00  0.00           H  
HETATM 2542  H18 DPB B  96     129.438  88.894  12.779  1.00  0.00           H  
HETATM 2543  C7  DPA B  97     131.297  86.933  14.874  1.00  0.00           C  
HETATM 2544  H11 DPA B  97     132.204  87.497  14.798  1.00  0.00           H  
HETATM 2545  H12 DPA B  97     131.534  85.890  14.937  1.00  0.00           H  
HETATM 2546  C6  DPA B  97     130.602  87.335  16.187  1.00  0.00           C  
HETATM 2547  C1  DPA B  97     130.293  88.843  16.162  1.00  0.00           C  
HETATM 2548  O1  DPA B  97     129.197  89.253  15.702  1.00  0.00           O  
HETATM 2549  O2  DPA B  97     131.252  89.777  16.663  1.00  0.00           O  
HETATM 2550  C2  DPA B  97     130.574  90.923  17.186  1.00  0.00           C  
HETATM 2551  C3  DPA B  97     131.607  91.929  17.725  1.00  0.00           C  
HETATM 2552  N1  DPA B  97     130.910  93.107  18.263  1.00  0.00           N  
HETATM 2553  C4  DPA B  97     130.122  93.739  17.195  1.00  0.00           C  
HETATM 2554  H5  DPA B  97     129.614  94.595  17.586  1.00  0.00           H  
HETATM 2555  H6  DPA B  97     130.772  94.040  16.403  1.00  0.00           H  
HETATM 2556  H7  DPA B  97     129.404  93.039  16.821  1.00  0.00           H  
HETATM 2557  C5  DPA B  97     131.896  94.067  18.778  1.00  0.00           C  
HETATM 2558  H8  DPA B  97     131.390  94.924  19.169  1.00  0.00           H  
HETATM 2559  H9  DPA B  97     132.471  93.607  19.554  1.00  0.00           H  
HETATM 2560  H10 DPA B  97     132.548  94.370  17.985  1.00  0.00           H  
HETATM 2561  H20 DPA B  97     130.302  92.824  19.004  1.00  0.00           H  
HETATM 2562  H3  DPA B  97     132.181  91.469  18.502  1.00  0.00           H  
HETATM 2563  H4  DPA B  97     132.258  92.231  16.933  1.00  0.00           H  
HETATM 2564  H1  DPA B  97     130.000  91.383  16.409  1.00  0.00           H  
HETATM 2565  H2  DPA B  97     129.923  90.620  17.979  1.00  0.00           H  
HETATM 2566  C9  DPA B  97     129.289  86.545  16.336  1.00  0.00           C  
HETATM 2567  H16 DPA B  97     129.503  85.495  16.354  1.00  0.00           H  
HETATM 2568  H17 DPA B  97     128.805  86.825  17.249  1.00  0.00           H  
HETATM 2569  H18 DPA B  97     128.644  86.763  15.511  1.00  0.00           H  
HETATM 2570  C7  DDA B  98     131.465  87.052  17.425  1.00  0.00           C  
HETATM 2571  H11 DDA B  98     132.380  87.602  17.358  1.00  0.00           H  
HETATM 2572  H12 DDA B  98     131.685  86.005  17.479  1.00  0.00           H  
HETATM 2573  C6  DDA B  98     130.769  87.455  18.738  1.00  0.00           C  
HETATM 2574  C1  DDA B  98     130.485  88.968  18.724  1.00  0.00           C  
HETATM 2575  O1  DDA B  98     129.397  89.400  18.262  1.00  0.00           O  
HETATM 2576  O2  DDA B  98     131.457  89.881  19.238  1.00  0.00           O  
HETATM 2577  C2  DDA B  98     130.795  91.034  19.767  1.00  0.00           C  
HETATM 2578  C3  DDA B  98     131.842  92.018  20.320  1.00  0.00           C  
HETATM 2579  N1  DDA B  98     131.161  93.202  20.865  1.00  0.00           N  
HETATM 2580  C4  DDA B  98     130.388  93.857  19.800  1.00  0.00           C  
HETATM 2581  H5  DDA B  98     129.893  94.718  20.195  1.00  0.00           H  
HETATM 2582  H6  DDA B  98     131.048  94.154  19.013  1.00  0.00           H  
HETATM 2583  H7  DDA B  98     129.661  93.171  19.415  1.00  0.00           H  
HETATM 2584  C5  DDA B  98     132.161  94.142  21.393  1.00  0.00           C  
HETATM 2585  H8  DDA B  98     131.666  95.004  21.789  1.00  0.00           H  
HETATM 2586  H9  DDA B  98     132.722  93.667  22.168  1.00  0.00           H  
HETATM 2587  H10 DDA B  98     132.821  94.441  20.605  1.00  0.00           H  
HETATM 2588  H3  DDA B  98     132.405  91.542  21.096  1.00  0.00           H  
HETATM 2589  H4  DDA B  98     132.501  92.317  19.533  1.00  0.00           H  
HETATM 2590  H1  DDA B  98     130.233  91.509  18.992  1.00  0.00           H  
HETATM 2591  H2  DDA B  98     130.135  90.734  20.555  1.00  0.00           H  
HETATM 2592  C9  DDA B  98     129.444  86.684  18.874  1.00  0.00           C  
HETATM 2593  H16 DDA B  98     129.641  85.633  18.883  1.00  0.00           H  
HETATM 2594  H17 DDA B  98     128.960  86.965  19.786  1.00  0.00           H  
HETATM 2595  H18 DDA B  98     128.807  86.921  18.046  1.00  0.00           H  
HETATM 2596  C7  DDB B  99     131.622  87.147  19.976  1.00  0.00           C  
HETATM 2597  H11 DDB B  99     132.546  87.682  19.920  1.00  0.00           H  
HETATM 2598  H12 DDB B  99     131.825  86.097  20.023  1.00  0.00           H  
HETATM 2599  C6  DDB B  99     130.926  87.550  21.290  1.00  0.00           C  
HETATM 2600  C1  DDB B  99     129.587  86.801  21.414  1.00  0.00           C  
HETATM 2601  O1  DDB B  99     128.536  87.309  20.946  1.00  0.00           O  
HETATM 2602  O2  DDB B  99     129.539  85.525  22.059  1.00  0.00           O  
HETATM 2603  C2  DDB B  99     128.257  85.348  22.669  1.00  0.00           C  
HETATM 2604  C3  DDB B  99     128.206  83.975  23.364  1.00  0.00           C  
HETATM 2605  N1  DDB B  99     126.889  83.793  23.990  1.00  0.00           N  
HETATM 2606  C4  DDB B  99     126.838  82.483  24.654  1.00  0.00           C  
HETATM 2607  H5  DDB B  99     125.880  82.350  25.110  1.00  0.00           H  
HETATM 2608  H6  DDB B  99     127.000  81.709  23.932  1.00  0.00           H  
HETATM 2609  H7  DDB B  99     127.599  82.433  25.404  1.00  0.00           H  
HETATM 2610  C5  DDB B  99     125.843  83.860  22.960  1.00  0.00           C  
HETATM 2611  H8  DDB B  99     124.882  83.728  23.417  1.00  0.00           H  
HETATM 2612  H9  DDB B  99     126.004  83.088  22.237  1.00  0.00           H  
HETATM 2613  H10 DDB B  99     125.878  84.815  22.477  1.00  0.00           H  
HETATM 2614  H3  DDB B  99     128.967  83.926  24.114  1.00  0.00           H  
HETATM 2615  H4  DDB B  99     128.366  83.203  22.642  1.00  0.00           H  
HETATM 2616  H1  DDB B  99     127.497  85.398  21.919  1.00  0.00           H  
HETATM 2617  H2  DDB B  99     128.096  86.121  23.392  1.00  0.00           H  
HETATM 2618  C9  DDB B  99     130.667  89.069  21.288  1.00  0.00           C  
HETATM 2619  H16 DDB B  99     130.183  89.349  22.200  1.00  0.00           H  
HETATM 2620  H17 DDB B  99     131.596  89.590  21.203  1.00  0.00           H  
HETATM 2621  H18 DDB B  99     130.039  89.321  20.459  1.00  0.00           H  
HETATM 2622  C7  DPB B 100     131.768  87.219  22.530  1.00  0.00           C  
HETATM 2623  H11 DPB B 100     132.701  87.739  22.482  1.00  0.00           H  
HETATM 2624  H12 DPB B 100     131.953  86.165  22.569  1.00  0.00           H  
HETATM 2625  C6  DPB B 100     131.072  87.622  23.844  1.00  0.00           C  
HETATM 2626  C1  DPB B 100     129.720  86.892  23.955  1.00  0.00           C  
HETATM 2627  O1  DPB B 100     128.680  87.422  23.486  1.00  0.00           O  
HETATM 2628  O2  DPB B 100     129.649  85.612  24.589  1.00  0.00           O  
HETATM 2629  C2  DPB B 100     128.361  85.451  25.191  1.00  0.00           C  
HETATM 2630  C3  DPB B 100     128.285  84.073  25.873  1.00  0.00           C  
HETATM 2631  N1  DPB B 100     126.962  83.906  26.493  1.00  0.00           N  
HETATM 2632  C4  DPB B 100     126.887  82.591  27.144  1.00  0.00           C  
HETATM 2633  H5  DPB B 100     125.924  82.470  27.594  1.00  0.00           H  
HETATM 2634  H6  DPB B 100     127.040  81.823  26.416  1.00  0.00           H  
HETATM 2635  H7  DPB B 100     127.643  82.524  27.898  1.00  0.00           H  
HETATM 2636  C5  DPB B 100     125.921  83.999  25.458  1.00  0.00           C  
HETATM 2637  H8  DPB B 100     124.958  83.878  25.907  1.00  0.00           H  
HETATM 2638  H9  DPB B 100     126.074  83.231  24.729  1.00  0.00           H  
HETATM 2639  H10 DPB B 100     125.975  84.957  24.983  1.00  0.00           H  
HETATM 2640  H20 DPB B 100     126.819  84.624  27.174  1.00  0.00           H  
HETATM 2641  H3  DPB B 100     129.040  84.005  26.627  1.00  0.00           H  
HETATM 2642  H4  DPB B 100     128.436  83.304  25.146  1.00  0.00           H  
HETATM 2643  H1  DPB B 100     127.605  85.519  24.438  1.00  0.00           H  
HETATM 2644  H2  DPB B 100     128.209  86.220  25.919  1.00  0.00           H  
HETATM 2645  C9  DPB B 100     130.837  89.144  23.853  1.00  0.00           C  
HETATM 2646  H16 DPB B 100     130.353  89.424  24.765  1.00  0.00           H  
HETATM 2647  H17 DPB B 100     131.775  89.650  23.777  1.00  0.00           H  
HETATM 2648  H18 DPB B 100     130.216  89.412  23.024  1.00  0.00           H  
HETATM 2649  C7  DDA B 101     131.902  87.266  25.085  1.00  0.00           C  
HETATM 2650  H11 DDA B 101     132.843  87.773  25.046  1.00  0.00           H  
HETATM 2651  H12 DDA B 101     132.070  86.208  25.115  1.00  0.00           H  
HETATM 2652  C6  DDA B 101     131.207  87.669  26.398  1.00  0.00           C  
HETATM 2653  C1  DDA B 101     130.995  89.193  26.420  1.00  0.00           C  
HETATM 2654  O1  DDA B 101     129.938  89.689  25.953  1.00  0.00           O  
HETATM 2655  O2  DDA B 101     132.002  90.047  26.970  1.00  0.00           O  
HETATM 2656  C2  DDA B 101     131.388  91.215  27.521  1.00  0.00           C  
HETATM 2657  C3  DDA B 101     132.472  92.133  28.114  1.00  0.00           C  
HETATM 2658  N1  DDA B 101     131.841  93.335  28.679  1.00  0.00           N  
HETATM 2659  C4  DDA B 101     131.117  94.053  27.620  1.00  0.00           C  
HETATM 2660  H5  DDA B 101     130.657  94.926  28.031  1.00  0.00           H  
HETATM 2661  H6  DDA B 101     131.802  94.337  26.850  1.00  0.00           H  
HETATM 2662  H7  DDA B 101     130.364  93.414  27.208  1.00  0.00           H  
HETATM 2663  C5  DDA B 101     132.876  94.212  29.245  1.00  0.00           C  
HETATM 2664  H8  DDA B 101     132.418  95.086  29.656  1.00  0.00           H  
HETATM 2665  H9  DDA B 101     133.403  93.690  30.016  1.00  0.00           H  
HETATM 2666  H10 DDA B 101     133.563  94.498  28.475  1.00  0.00           H  
HETATM 2667  H3  DDA B 101     133.000  91.611  28.885  1.00  0.00           H  
HETATM 2668  H4  DDA B 101     133.158  92.419  27.344  1.00  0.00           H  
HETATM 2669  H1  DDA B 101     130.862  91.737  26.750  1.00  0.00           H  
HETATM 2670  H2  DDA B 101     130.703  90.928  28.290  1.00  0.00           H  
HETATM 2671  C9  DDA B 101     129.843  86.960  26.495  1.00  0.00           C  
HETATM 2672  H16 DDA B 101     129.988  85.900  26.480  1.00  0.00           H  
HETATM 2673  H17 DDA B 101     129.360  87.241  27.407  1.00  0.00           H  
HETATM 2674  H18 DDA B 101     129.232  87.247  25.665  1.00  0.00           H  
HETATM 2675  C7  DDA B 102     132.024  87.289  27.641  1.00  0.00           C  
HETATM 2676  H11 DDA B 102     132.974  87.779  27.611  1.00  0.00           H  
HETATM 2677  H12 DDA B 102     132.175  86.229  27.663  1.00  0.00           H  
HETATM 2678  C6  DDA B 102     131.328  87.693  28.954  1.00  0.00           C  
HETATM 2679  C1  DDA B 102     131.142  89.219  28.988  1.00  0.00           C  
HETATM 2680  O1  DDA B 102     130.094  89.737  28.520  1.00  0.00           O  
HETATM 2681  O2  DDA B 102     132.160  90.051  29.551  1.00  0.00           O  
HETATM 2682  C2  DDA B 102     131.562  91.225  30.108  1.00  0.00           C  
HETATM 2683  C3  DDA B 102     132.658  92.120  30.714  1.00  0.00           C  
HETATM 2684  N1  DDA B 102     132.044  93.327  31.287  1.00  0.00           N  
HETATM 2685  C4  DDA B 102     131.337  94.065  30.230  1.00  0.00           C  
HETATM 2686  H5  DDA B 102     130.890  94.943  30.647  1.00  0.00           H  
HETATM 2687  H6  DDA B 102     132.030  94.346  29.466  1.00  0.00           H  
HETATM 2688  H7  DDA B 102     130.576  93.443  29.809  1.00  0.00           H  
HETATM 2689  C5  DDA B 102     133.090  94.181  31.865  1.00  0.00           C  
HETATM 2690  H8  DDA B 102     132.643  95.061  32.282  1.00  0.00           H  
HETATM 2691  H9  DDA B 102     133.604  93.645  32.635  1.00  0.00           H  
HETATM 2692  H10 DDA B 102     133.785  94.463  31.102  1.00  0.00           H  
HETATM 2693  H3  DDA B 102     133.173  91.583  31.483  1.00  0.00           H  
HETATM 2694  H4  DDA B 102     133.352  92.401  29.951  1.00  0.00           H  
HETATM 2695  H1  DDA B 102     131.048  91.762  29.340  1.00  0.00           H  
HETATM 2696  H2  DDA B 102     130.868  90.944  30.872  1.00  0.00           H  
HETATM 2697  C9  DDA B 102     129.953  87.005  29.037  1.00  0.00           C  
HETATM 2698  H16 DDA B 102     130.082  85.942  29.014  1.00  0.00           H  
HETATM 2699  H17 DDA B 102     129.470  87.286  29.951  1.00  0.00           H  
HETATM 2700  H18 DDA B 102     129.350  87.310  28.208  1.00  0.00           H  
HETATM 2701  C7  DPB B 103     132.134  87.288  30.197  1.00  0.00           C  
HETATM 2702  H11 DPB B 103     133.092  87.764  30.176  1.00  0.00           H  
HETATM 2703  H12 DPB B 103     132.267  86.226  30.210  1.00  0.00           H  
HETATM 2704  C6  DPB B 103     131.438  87.691  31.511  1.00  0.00           C  
HETATM 2705  C1  DPB B 103     130.050  87.025  31.583  1.00  0.00           C  
HETATM 2706  O1  DPB B 103     129.045  87.617  31.114  1.00  0.00           O  
HETATM 2707  O2  DPB B 103     129.907  85.735  32.183  1.00  0.00           O  
HETATM 2708  C2  DPB B 103     128.605  85.621  32.762  1.00  0.00           C  
HETATM 2709  C3  DPB B 103     128.451  84.232  33.407  1.00  0.00           C  
HETATM 2710  N1  DPB B 103     127.111  84.115  34.002  1.00  0.00           N  
HETATM 2711  C4  DPB B 103     126.963  82.789  34.619  1.00  0.00           C  
HETATM 2712  H5  DPB B 103     125.988  82.704  35.051  1.00  0.00           H  
HETATM 2713  H6  DPB B 103     127.090  82.033  33.873  1.00  0.00           H  
HETATM 2714  H7  DPB B 103     127.704  82.666  35.381  1.00  0.00           H  
HETATM 2715  C5  DPB B 103     126.094  84.285  32.956  1.00  0.00           C  
HETATM 2716  H8  DPB B 103     125.118  84.199  33.388  1.00  0.00           H  
HETATM 2717  H9  DPB B 103     126.219  83.529  32.209  1.00  0.00           H  
HETATM 2718  H10 DPB B 103     126.201  85.250  32.507  1.00  0.00           H  
HETATM 2719  H20 DPB B 103     126.993  84.821  34.701  1.00  0.00           H  
HETATM 2720  H3  DPB B 103     129.190  84.109  34.169  1.00  0.00           H  
HETATM 2721  H4  DPB B 103     128.576  83.477  32.662  1.00  0.00           H  
HETATM 2722  H1  DPB B 103     127.864  85.746  32.000  1.00  0.00           H  
HETATM 2723  H2  DPB B 103     128.479  86.379  33.507  1.00  0.00           H  
HETATM 2724  C9  DPB B 103     131.277  89.222  31.556  1.00  0.00           C  
HETATM 2725  H16 DPB B 103     130.792  89.503  32.468  1.00  0.00           H  
HETATM 2726  H17 DPB B 103     132.239  89.685  31.507  1.00  0.00           H  
HETATM 2727  H18 DPB B 103     130.683  89.543  30.726  1.00  0.00           H  
HETATM 2728  C7  DPB B 104     132.231  87.264  32.754  1.00  0.00           C  
HETATM 2729  H11 DPB B 104     133.195  87.724  32.742  1.00  0.00           H  
HETATM 2730  H12 DPB B 104     132.346  86.199  32.759  1.00  0.00           H  
HETATM 2731  C6  DPB B 104     131.535  87.667  34.067  1.00  0.00           C  
HETATM 2732  C1  DPB B 104     130.137  87.024  34.127  1.00  0.00           C  
HETATM 2733  O1  DPB B 104     129.142  87.635  33.659  1.00  0.00           O  
HETATM 2734  O2  DPB B 104     129.969  85.731  34.715  1.00  0.00           O  
HETATM 2735  C2  DPB B 104     128.662  85.633  35.287  1.00  0.00           C  
HETATM 2736  C3  DPB B 104     128.483  84.240  35.920  1.00  0.00           C  
HETATM 2737  N1  DPB B 104     127.139  84.139  36.507  1.00  0.00           N  
HETATM 2738  C4  DPB B 104     126.966  82.812  37.112  1.00  0.00           C  
HETATM 2739  H5  DPB B 104     125.988  82.738  37.539  1.00  0.00           H  
HETATM 2740  H6  DPB B 104     127.085  82.060  36.360  1.00  0.00           H  
HETATM 2741  H7  DPB B 104     127.701  82.670  37.877  1.00  0.00           H  
HETATM 2742  C5  DPB B 104     126.128  84.335  35.458  1.00  0.00           C  
HETATM 2743  H8  DPB B 104     125.151  84.261  35.885  1.00  0.00           H  
HETATM 2744  H9  DPB B 104     126.246  83.582  34.705  1.00  0.00           H  
HETATM 2745  H10 DPB B 104     126.254  85.302  35.017  1.00  0.00           H  
HETATM 2746  H20 DPB B 104     127.029  84.842  37.211  1.00  0.00           H  
HETATM 2747  H3  DPB B 104     129.218  84.099  36.685  1.00  0.00           H  
HETATM 2748  H4  DPB B 104     128.599  83.489  35.169  1.00  0.00           H  
HETATM 2749  H1  DPB B 104     127.927  85.775  34.523  1.00  0.00           H  
HETATM 2750  H2  DPB B 104     128.545  86.385  36.038  1.00  0.00           H  
HETATM 2751  C9  DPB B 104     131.397  89.199  34.126  1.00  0.00           C  
HETATM 2752  H16 DPB B 104     130.914  89.480  35.038  1.00  0.00           H  
HETATM 2753  H17 DPB B 104     132.367  89.646  34.083  1.00  0.00           H  
HETATM 2754  H18 DPB B 104     130.813  89.537  33.295  1.00  0.00           H  
HETATM 2755  C7  DPB B 105     132.314  87.217  35.311  1.00  0.00           C  
HETATM 2756  H11 DPB B 105     133.286  87.662  35.307  1.00  0.00           H  
HETATM 2757  H12 DPB B 105     132.412  86.150  35.308  1.00  0.00           H  
HETATM 2758  C6  DPB B 105     131.617  87.620  36.624  1.00  0.00           C  
HETATM 2759  C1  DPB B 105     130.209  86.999  36.672  1.00  0.00           C  
HETATM 2760  O1  DPB B 105     129.228  87.630  36.204  1.00  0.00           O  
HETATM 2761  O2  DPB B 105     130.019  85.703  37.247  1.00  0.00           O  
HETATM 2762  C2  DPB B 105     128.708  85.621  37.812  1.00  0.00           C  
HETATM 2763  C3  DPB B 105     128.502  84.227  38.433  1.00  0.00           C  
HETATM 2764  N1  DPB B 105     127.154  84.143  39.013  1.00  0.00           N  
HETATM 2765  C4  DPB B 105     126.958  82.813  39.605  1.00  0.00           C  
HETATM 2766  H5  DPB B 105     125.976  82.751  40.028  1.00  0.00           H  
HETATM 2767  H6  DPB B 105     127.068  82.065  38.847  1.00  0.00           H  
HETATM 2768  H7  DPB B 105     127.687  82.653  40.372  1.00  0.00           H  
HETATM 2769  C5  DPB B 105     126.152  84.363  37.960  1.00  0.00           C  
HETATM 2770  H8  DPB B 105     125.172  84.302  38.382  1.00  0.00           H  
HETATM 2771  H9  DPB B 105     126.262  83.616  37.202  1.00  0.00           H  
HETATM 2772  H10 DPB B 105     126.295  85.332  37.528  1.00  0.00           H  
HETATM 2773  H20 DPB B 105     127.052  84.841  39.721  1.00  0.00           H  
HETATM 2774  H3  DPB B 105     129.232  84.066  39.200  1.00  0.00           H  
HETATM 2775  H4  DPB B 105     128.612  83.480  37.676  1.00  0.00           H  
HETATM 2776  H1  DPB B 105     127.979  85.782  37.046  1.00  0.00           H  
HETATM 2777  H2  DPB B 105     128.597  86.369  38.570  1.00  0.00           H  
HETATM 2778  C9  DPB B 105     131.505  89.154  36.695  1.00  0.00           C  
HETATM 2779  H16 DPB B 105     131.020  89.435  37.607  1.00  0.00           H  
HETATM 2780  H17 DPB B 105     132.482  89.585  36.661  1.00  0.00           H  
HETATM 2781  H18 DPB B 105     130.930  89.507  35.864  1.00  0.00           H  
HETATM 2782  C7  DDB B 106     132.384  87.147  37.867  1.00  0.00           C  
HETATM 2783  H11 DDB B 106     133.363  87.575  37.872  1.00  0.00           H  
HETATM 2784  H12 DDB B 106     132.465  86.079  37.855  1.00  0.00           H  
HETATM 2785  C6  DDB B 106     131.687  87.550  39.181  1.00  0.00           C  
HETATM 2786  C1  DDB B 106     130.269  86.950  39.217  1.00  0.00           C  
HETATM 2787  O1  DDB B 106     129.299  87.601  38.748  1.00  0.00           O  
HETATM 2788  O2  DDB B 106     130.055  85.653  39.781  1.00  0.00           O  
HETATM 2789  C2  DDB B 106     128.740  85.589  40.338  1.00  0.00           C  
HETATM 2790  C3  DDB B 106     128.510  84.192  40.946  1.00  0.00           C  
HETATM 2791  N1  DDB B 106     127.157  84.125  41.519  1.00  0.00           N  
HETATM 2792  C4  DDB B 106     126.936  82.793  42.098  1.00  0.00           C  
HETATM 2793  H5  DDB B 106     125.953  82.743  42.515  1.00  0.00           H  
HETATM 2794  H6  DDB B 106     127.038  82.050  41.335  1.00  0.00           H  
HETATM 2795  H7  DDB B 106     127.659  82.614  42.868  1.00  0.00           H  
HETATM 2796  C5  DDB B 106     126.164  84.370  40.462  1.00  0.00           C  
HETATM 2797  H8  DDB B 106     125.181  84.320  40.879  1.00  0.00           H  
HETATM 2798  H9  DDB B 106     126.266  83.627  39.699  1.00  0.00           H  
HETATM 2799  H10 DDB B 106     126.325  85.340  40.040  1.00  0.00           H  
HETATM 2800  H3  DDB B 106     129.232  84.014  41.714  1.00  0.00           H  
HETATM 2801  H4  DDB B 106     128.611  83.450  40.182  1.00  0.00           H  
HETATM 2802  H1  DDB B 106     128.018  85.767  39.570  1.00  0.00           H  
HETATM 2803  H2  DDB B 106     128.638  86.331  41.102  1.00  0.00           H  
HETATM 2804  C9  DDB B 106     131.598  89.084  39.264  1.00  0.00           C  
HETATM 2805  H16 DDB B 106     131.115  89.365  40.176  1.00  0.00           H  
HETATM 2806  H17 DDB B 106     132.584  89.501  39.239  1.00  0.00           H  
HETATM 2807  H18 DDB B 106     131.033  89.454  38.434  1.00  0.00           H  
HETATM 2808  C7  DDB B 107     132.439  87.054  40.424  1.00  0.00           C  
HETATM 2809  H11 DDB B 107     133.426  87.467  40.437  1.00  0.00           H  
HETATM 2810  H12 DDB B 107     132.505  85.984  40.404  1.00  0.00           H  
HETATM 2811  C6  DDB B 107     131.744  87.457  41.738  1.00  0.00           C  
HETATM 2812  C1  DDB B 107     130.317  86.879  41.762  1.00  0.00           C  
HETATM 2813  O1  DDB B 107     129.360  87.550  41.294  1.00  0.00           O  
HETATM 2814  O2  DDB B 107     130.078  85.582  42.313  1.00  0.00           O  
HETATM 2815  C2  DDB B 107     128.760  85.533  42.864  1.00  0.00           C  
HETATM 2816  C3  DDB B 107     128.503  84.136  43.458  1.00  0.00           C  
HETATM 2817  N1  DDB B 107     127.148  84.085  44.023  1.00  0.00           N  
HETATM 2818  C4  DDB B 107     126.903  82.752  44.590  1.00  0.00           C  
HETATM 2819  H5  DDB B 107     125.916  82.715  45.002  1.00  0.00           H  
HETATM 2820  H6  DDB B 107     126.996  82.014  43.822  1.00  0.00           H  
HETATM 2821  H7  DDB B 107     127.618  82.556  45.362  1.00  0.00           H  
HETATM 2822  C5  DDB B 107     126.165  84.355  42.965  1.00  0.00           C  
HETATM 2823  H8  DDB B 107     125.178  84.318  43.376  1.00  0.00           H  
HETATM 2824  H9  DDB B 107     126.258  83.617  42.195  1.00  0.00           H  
HETATM 2825  H10 DDB B 107     126.343  85.326  42.552  1.00  0.00           H  
HETATM 2826  H3  DDB B 107     129.219  83.940  44.229  1.00  0.00           H  
HETATM 2827  H4  DDB B 107     128.597  83.397  42.689  1.00  0.00           H  
HETATM 2828  H1  DDB B 107     128.044  85.730  42.093  1.00  0.00           H  
HETATM 2829  H2  DDB B 107     128.666  86.271  43.633  1.00  0.00           H  
HETATM 2830  C9  DDB B 107     131.678  88.991  41.833  1.00  0.00           C  
HETATM 2831  H16 DDB B 107     131.195  89.273  42.745  1.00  0.00           H  
HETATM 2832  H17 DDB B 107     132.670  89.393  41.817  1.00  0.00           H  
HETATM 2833  H18 DDB B 107     131.123  89.378  41.003  1.00  0.00           H  
HETATM 2834  C7  DDA B 108     132.481  86.938  42.980  1.00  0.00           C  
HETATM 2835  H11 DDA B 108     133.474  87.335  43.001  1.00  0.00           H  
HETATM 2836  H12 DDA B 108     132.529  85.869  42.951  1.00  0.00           H  
HETATM 2837  C6  DDA B 108     131.786  87.340  44.293  1.00  0.00           C  
HETATM 2838  C1  DDA B 108     131.744  88.876  44.402  1.00  0.00           C  
HETATM 2839  O1  DDA B 108     130.767  89.515  43.933  1.00  0.00           O  
HETATM 2840  O2  DDA B 108     132.820  89.577  45.035  1.00  0.00           O  
HETATM 2841  C2  DDA B 108     132.318  90.773  45.636  1.00  0.00           C  
HETATM 2842  C3  DDA B 108     133.475  91.527  46.318  1.00  0.00           C  
HETATM 2843  N1  DDA B 108     132.960  92.757  46.936  1.00  0.00           N  
HETATM 2844  C4  DDA B 108     132.362  93.612  45.901  1.00  0.00           C  
HETATM 2845  H5  DDA B 108     131.986  94.508  46.351  1.00  0.00           H  
HETATM 2846  H6  DDA B 108     133.103  93.863  45.172  1.00  0.00           H  
HETATM 2847  H7  DDA B 108     131.557  93.088  45.427  1.00  0.00           H  
HETATM 2848  C5  DDA B 108     134.065  93.477  47.587  1.00  0.00           C  
HETATM 2849  H8  DDA B 108     133.691  94.373  48.036  1.00  0.00           H  
HETATM 2850  H9  DDA B 108     134.501  92.856  48.340  1.00  0.00           H  
HETATM 2851  H10 DDA B 108     134.808  93.728  46.858  1.00  0.00           H  
HETATM 2852  H3  DDA B 108     133.911  90.904  47.071  1.00  0.00           H  
HETATM 2853  H4  DDA B 108     134.217  91.776  45.589  1.00  0.00           H  
HETATM 2854  H1  DDA B 108     131.883  91.395  44.883  1.00  0.00           H  
HETATM 2855  H2  DDA B 108     131.576  90.523  46.365  1.00  0.00           H  
HETATM 2856  C9  DDA B 108     130.349  86.787  44.303  1.00  0.00           C  
HETATM 2857  H16 DDA B 108     130.377  85.721  44.228  1.00  0.00           H  
HETATM 2858  H17 DDA B 108     129.866  87.068  45.216  1.00  0.00           H  
HETATM 2859  H18 DDA B 108     129.806  87.190  43.474  1.00  0.00           H  
HETATM 2860  C7  DDB B 109     132.507  86.800  45.535  1.00  0.00           C  
HETATM 2861  H11 DDB B 109     133.508  87.181  45.564  1.00  0.00           H  
HETATM 2862  H12 DDB B 109     132.540  85.729  45.496  1.00  0.00           H  
HETATM 2863  C6  DDB B 109     131.812  87.203  46.849  1.00  0.00           C  
HETATM 2864  C1  DDB B 109     130.366  86.673  46.848  1.00  0.00           C  
HETATM 2865  O1  DDB B 109     129.436  87.381  46.383  1.00  0.00           O  
HETATM 2866  O2  DDB B 109     130.082  85.374  47.375  1.00  0.00           O  
HETATM 2867  C2  DDB B 109     128.756  85.358  47.911  1.00  0.00           C  
HETATM 2868  C3  DDB B 109     128.450  83.960  48.480  1.00  0.00           C  
HETATM 2869  N1  DDB B 109     127.087  83.944  49.031  1.00  0.00           N  
HETATM 2870  C4  DDB B 109     126.793  82.610  49.573  1.00  0.00           C  
HETATM 2871  H5  DDB B 109     125.802  82.597  49.975  1.00  0.00           H  
HETATM 2872  H6  DDB B 109     126.871  81.882  48.792  1.00  0.00           H  
HETATM 2873  H7  DDB B 109     127.494  82.377  50.348  1.00  0.00           H  
HETATM 2874  C5  DDB B 109     126.124  84.264  47.968  1.00  0.00           C  
HETATM 2875  H8  DDB B 109     125.132  84.252  48.369  1.00  0.00           H  
HETATM 2876  H9  DDB B 109     126.202  83.537  47.187  1.00  0.00           H  
HETATM 2877  H10 DDB B 109     126.337  85.235  47.573  1.00  0.00           H  
HETATM 2878  H3  DDB B 109     129.150  83.728  49.254  1.00  0.00           H  
HETATM 2879  H4  DDB B 109     128.526  83.233  47.699  1.00  0.00           H  
HETATM 2880  H1  DDB B 109     128.056  85.591  47.138  1.00  0.00           H  
HETATM 2881  H2  DDB B 109     128.678  86.086  48.693  1.00  0.00           H  
HETATM 2882  C9  DDB B 109     131.796  88.739  46.970  1.00  0.00           C  
HETATM 2883  H16 DDB B 109     131.313  89.019  47.882  1.00  0.00           H  
HETATM 2884  H17 DDB B 109     132.800  89.106  46.969  1.00  0.00           H  
HETATM 2885  H18 DDB B 109     131.263  89.155  46.141  1.00  0.00           H  
HETATM 2886  C7  DDB B 110     132.521  86.640  48.088  1.00  0.00           C  
HETATM 2887  H11 DDB B 110     133.526  87.005  48.126  1.00  0.00           H  
HETATM 2888  H12 DDB B 110     132.535  85.570  48.041  1.00  0.00           H  
HETATM 2889  C6  DDB B 110     131.825  87.044  49.402  1.00  0.00           C  
HETATM 2890  C1  DDB B 110     130.371  86.536  49.390  1.00  0.00           C  
HETATM 2891  O1  DDB B 110     129.455  87.264  48.927  1.00  0.00           O  
HETATM 2892  O2  DDB B 110     130.062  85.238  49.904  1.00  0.00           O  
HETATM 2893  C2  DDB B 110     128.735  85.239  50.436  1.00  0.00           C  
HETATM 2894  C3  DDB B 110     128.402  83.841  50.989  1.00  0.00           C  
HETATM 2895  N1  DDB B 110     127.037  83.841  51.534  1.00  0.00           N  
HETATM 2896  C4  DDB B 110     126.720  82.508  52.063  1.00  0.00           C  
HETATM 2897  H5  DDB B 110     125.725  82.509  52.459  1.00  0.00           H  
HETATM 2898  H6  DDB B 110     126.790  81.786  51.276  1.00  0.00           H  
HETATM 2899  H7  DDB B 110     127.413  82.258  52.839  1.00  0.00           H  
HETATM 2900  C5  DDB B 110     126.084  84.185  50.469  1.00  0.00           C  
HETATM 2901  H8  DDB B 110     125.090  84.186  50.865  1.00  0.00           H  
HETATM 2902  H9  DDB B 110     126.153  83.464  49.682  1.00  0.00           H  
HETATM 2903  H10 DDB B 110     126.315  85.157  50.084  1.00  0.00           H  
HETATM 2904  H3  DDB B 110     129.095  83.591  51.765  1.00  0.00           H  
HETATM 2905  H4  DDB B 110     128.471  83.120  50.203  1.00  0.00           H  
HETATM 2906  H1  DDB B 110     128.040  85.489  49.660  1.00  0.00           H  
HETATM 2907  H2  DDB B 110     128.664  85.961  51.221  1.00  0.00           H  
HETATM 2908  C9  DDB B 110     131.833  88.578  49.536  1.00  0.00           C  
HETATM 2909  H16 DDB B 110     131.348  88.858  50.448  1.00  0.00           H  
HETATM 2910  H17 DDB B 110     132.842  88.929  49.545  1.00  0.00           H  
HETATM 2911  H18 DDB B 110     131.310  89.010  48.709  1.00  0.00           H  
HETATM 2912  C7  DPA B 111     132.517  86.459  50.640  1.00  0.00           C  
HETATM 2913  H11 DPA B 111     133.528  86.806  50.686  1.00  0.00           H  
HETATM 2914  H12 DPA B 111     132.514  85.389  50.585  1.00  0.00           H  
HETATM 2915  C6  DPA B 111     131.821  86.861  51.954  1.00  0.00           C  
HETATM 2916  C1  DPA B 111     131.852  88.393  52.102  1.00  0.00           C  
HETATM 2917  O1  DPA B 111     130.915  89.090  51.637  1.00  0.00           O  
HETATM 2918  O2  DPA B 111     132.949  89.025  52.768  1.00  0.00           O  
HETATM 2919  C2  DPA B 111     132.498  90.229  53.393  1.00  0.00           C  
HETATM 2920  C3  DPA B 111     133.679  90.908  54.110  1.00  0.00           C  
HETATM 2921  N1  DPA B 111     133.214  92.147  54.752  1.00  0.00           N  
HETATM 2922  C4  DPA B 111     132.673  93.055  53.732  1.00  0.00           C  
HETATM 2923  H5  DPA B 111     132.335  93.956  54.199  1.00  0.00           H  
HETATM 2924  H6  DPA B 111     133.437  93.286  53.021  1.00  0.00           H  
HETATM 2925  H7  DPA B 111     131.853  92.582  53.234  1.00  0.00           H  
HETATM 2926  C5  DPA B 111     134.343  92.794  55.438  1.00  0.00           C  
HETATM 2927  H8  DPA B 111     134.005  93.697  55.905  1.00  0.00           H  
HETATM 2928  H9  DPA B 111     134.735  92.134  56.181  1.00  0.00           H  
HETATM 2929  H10 DPA B 111     135.106  93.027  54.727  1.00  0.00           H  
HETATM 2930  H20 DPA B 111     132.501  91.928  55.418  1.00  0.00           H  
HETATM 2931  H3  DPA B 111     134.073  90.247  54.854  1.00  0.00           H  
HETATM 2932  H4  DPA B 111     134.443  91.140  53.399  1.00  0.00           H  
HETATM 2933  H1  DPA B 111     132.105  90.889  52.650  1.00  0.00           H  
HETATM 2934  H2  DPA B 111     131.733  89.996  54.105  1.00  0.00           H  
HETATM 2935  C9  DPA B 111     130.359  86.378  51.929  1.00  0.00           C  
HETATM 2936  H16 DPA B 111     130.337  85.313  51.827  1.00  0.00           H  
HETATM 2937  H17 DPA B 111     129.876  86.658  52.842  1.00  0.00           H  
HETATM 2938  H18 DPA B 111     129.848  86.827  51.103  1.00  0.00           H  
HETATM 2939  C7  DPA B 112     132.497  86.255  53.191  1.00  0.00           C  
HETATM 2940  H11 DPA B 112     133.514  86.586  53.245  1.00  0.00           H  
HETATM 2941  H12 DPA B 112     132.478  85.186  53.125  1.00  0.00           H  
HETATM 2942  C6  DPA B 112     131.802  86.657  54.504  1.00  0.00           C  
HETATM 2943  C1  DPA B 112     131.858  88.187  54.666  1.00  0.00           C  
HETATM 2944  O1  DPA B 112     130.933  88.904  54.202  1.00  0.00           O  
HETATM 2945  O2  DPA B 112     132.961  88.794  55.343  1.00  0.00           O  
HETATM 2946  C2  DPA B 112     132.526  90.001  55.976  1.00  0.00           C  
HETATM 2947  C3  DPA B 112     133.715  90.655  56.705  1.00  0.00           C  
HETATM 2948  N1  DPA B 112     133.267  91.895  57.356  1.00  0.00           N  
HETATM 2949  C4  DPA B 112     132.747  92.821  56.340  1.00  0.00           C  
HETATM 2950  H5  DPA B 112     132.420  93.723  56.814  1.00  0.00           H  
HETATM 2951  H6  DPA B 112     133.517  93.046  55.634  1.00  0.00           H  
HETATM 2952  H7  DPA B 112     131.921  92.366  55.833  1.00  0.00           H  
HETATM 2953  C5  DPA B 112     134.402  92.519  58.052  1.00  0.00           C  
HETATM 2954  H8  DPA B 112     134.076  93.423  58.526  1.00  0.00           H  
HETATM 2955  H9  DPA B 112     134.780  91.845  58.791  1.00  0.00           H  
HETATM 2956  H10 DPA B 112     135.173  92.746  57.346  1.00  0.00           H  
HETATM 2957  H20 DPA B 112     132.547  91.684  58.016  1.00  0.00           H  
HETATM 2958  H3  DPA B 112     134.094  89.982  57.444  1.00  0.00           H  
HETATM 2959  H4  DPA B 112     134.484  90.880  56.000  1.00  0.00           H  
HETATM 2960  H1  DPA B 112     132.147  90.674  55.237  1.00  0.00           H  
HETATM 2961  H2  DPA B 112     131.754  89.775  56.681  1.00  0.00           H  
HETATM 2962  C9  DPA B 112     130.332  86.198  54.468  1.00  0.00           C  
HETATM 2963  H16 DPA B 112     130.294  85.135  54.356  1.00  0.00           H  
HETATM 2964  H17 DPA B 112     129.850  86.478  55.381  1.00  0.00           H  
HETATM 2965  H18 DPA B 112     129.834  86.663  53.644  1.00  0.00           H  
HETATM 2966  C7  DDA B 113     132.463  86.031  55.739  1.00  0.00           C  
HETATM 2967  H11 DDA B 113     133.484  86.344  55.801  1.00  0.00           H  
HETATM 2968  H12 DDA B 113     132.425  84.962  55.665  1.00  0.00           H  
HETATM 2969  C6  DDA B 113     131.767  86.433  57.053  1.00  0.00           C  
HETATM 2970  C1  DDA B 113     131.846  87.960  57.228  1.00  0.00           C  
HETATM 2971  O1  DDA B 113     130.936  88.695  56.766  1.00  0.00           O  
HETATM 2972  O2  DDA B 113     132.956  88.543  57.915  1.00  0.00           O  
HETATM 2973  C2  DDA B 113     132.537  89.751  58.557  1.00  0.00           C  
HETATM 2974  C3  DDA B 113     133.732  90.379  59.298  1.00  0.00           C  
HETATM 2975  N1  DDA B 113     133.302  91.621  59.957  1.00  0.00           N  
HETATM 2976  C4  DDA B 113     132.801  92.564  58.947  1.00  0.00           C  
HETATM 2977  H5  DDA B 113     132.489  93.467  59.427  1.00  0.00           H  
HETATM 2978  H6  DDA B 113     133.579  92.783  58.247  1.00  0.00           H  
HETATM 2979  H7  DDA B 113     131.972  92.127  58.432  1.00  0.00           H  
HETATM 2980  C5  DDA B 113     134.443  92.220  60.665  1.00  0.00           C  
HETATM 2981  H8  DDA B 113     134.130  93.124  61.143  1.00  0.00           H  
HETATM 2982  H9  DDA B 113     134.807  91.535  61.399  1.00  0.00           H  
HETATM 2983  H10 DDA B 113     135.222  92.441  59.964  1.00  0.00           H  
HETATM 2984  H3  DDA B 113     134.097  89.694  60.033  1.00  0.00           H  
HETATM 2985  H4  DDA B 113     134.509  90.598  58.598  1.00  0.00           H  
HETATM 2986  H1  DDA B 113     132.174  90.437  57.821  1.00  0.00           H  
HETATM 2987  H2  DDA B 113     131.759  89.531  59.257  1.00  0.00           H  
HETATM 2988  C9  DDA B 113     130.291  85.998  57.006  1.00  0.00           C  
HETATM 2989  H16 DDA B 113     130.234  84.936  56.884  1.00  0.00           H  
HETATM 2990  H17 DDA B 113     129.807  86.279  57.918  1.00  0.00           H  
HETATM 2991  H18 DDA B 113     129.803  86.477  56.183  1.00  0.00           H  
HETATM 2992  C7  DPA B 114     132.410  85.784  58.286  1.00  0.00           C  
HETATM 2993  H11 DPA B 114     133.436  86.080  58.355  1.00  0.00           H  
HETATM 2994  H12 DPA B 114     132.357  84.717  58.201  1.00  0.00           H  
HETATM 2995  C6  DPA B 114     131.715  86.187  59.600  1.00  0.00           C  
HETATM 2996  C1  DPA B 114     131.819  87.710  59.787  1.00  0.00           C  
HETATM 2997  O1  DPA B 114     130.922  88.464  59.328  1.00  0.00           O  
HETATM 2998  O2  DPA B 114     132.934  88.269  60.486  1.00  0.00           O  
HETATM 2999  C2  DPA B 114     132.533  89.478  61.136  1.00  0.00           C  
HETATM 3000  C3  DPA B 114     133.733  90.081  61.888  1.00  0.00           C  
HETATM 3001  N1  DPA B 114     133.319  91.323  62.555  1.00  0.00           N  
HETATM 3002  C4  DPA B 114     132.839  92.283  61.551  1.00  0.00           C  
HETATM 3003  H5  DPA B 114     132.539  93.187  62.037  1.00  0.00           H  
HETATM 3004  H6  DPA B 114     133.624  92.495  60.857  1.00  0.00           H  
HETATM 3005  H7  DPA B 114     132.005  91.864  61.029  1.00  0.00           H  
HETATM 3006  C5  DPA B 114     134.466  91.899  63.274  1.00  0.00           C  
HETATM 3007  H8  DPA B 114     134.166  92.803  63.759  1.00  0.00           H  
HETATM 3008  H9  DPA B 114     134.816  91.201  64.004  1.00  0.00           H  
HETATM 3009  H10 DPA B 114     135.252  92.112  62.580  1.00  0.00           H  
HETATM 3010  H20 DPA B 114     132.586  91.124  63.205  1.00  0.00           H  
HETATM 3011  H3  DPA B 114     134.083  89.383  62.619  1.00  0.00           H  
HETATM 3012  H4  DPA B 114     134.518  90.293  61.194  1.00  0.00           H  
HETATM 3013  H1  DPA B 114     132.183  90.177  60.404  1.00  0.00           H  
HETATM 3014  H2  DPA B 114     131.745  89.266  61.830  1.00  0.00           H  
HETATM 3015  C9  DPA B 114     130.232  85.775  59.541  1.00  0.00           C  
HETATM 3016  H16 DPA B 114     130.159  84.716  59.410  1.00  0.00           H  
HETATM 3017  H17 DPA B 114     129.748  86.056  60.454  1.00  0.00           H  
HETATM 3018  H18 DPA B 114     129.757  86.271  58.720  1.00  0.00           H  
HETATM 3019  C7  DPB B 115     132.342  85.516  60.830  1.00  0.00           C  
HETATM 3020  H11 DPB B 115     133.371  85.795  60.907  1.00  0.00           H  
HETATM 3021  H12 DPB B 115     132.271  84.452  60.736  1.00  0.00           H  
HETATM 3022  C6  DPB B 115     131.646  85.919  62.143  1.00  0.00           C  
HETATM 3023  C1  DPB B 115     130.157  85.532  62.075  1.00  0.00           C  
HETATM 3024  O1  DPB B 115     129.315  86.352  61.624  1.00  0.00           O  
HETATM 3025  O2  DPB B 115     129.731  84.244  62.526  1.00  0.00           O  
HETATM 3026  C2  DPB B 115     128.394  84.332  63.024  1.00  0.00           C  
HETATM 3027  C3  DPB B 115     127.935  82.943  63.509  1.00  0.00           C  
HETATM 3028  N1  DPB B 115     126.562  83.033  64.021  1.00  0.00           N  
HETATM 3029  C4  DPB B 115     126.123  81.709  64.484  1.00  0.00           C  
HETATM 3030  H5  DPB B 115     125.123  81.773  64.857  1.00  0.00           H  
HETATM 3031  H6  DPB B 115     126.156  81.016  63.669  1.00  0.00           H  
HETATM 3032  H7  DPB B 115     126.773  81.370  65.264  1.00  0.00           H  
HETATM 3033  C5  DPB B 115     125.667  83.498  62.950  1.00  0.00           C  
HETATM 3034  H8  DPB B 115     124.667  83.563  63.323  1.00  0.00           H  
HETATM 3035  H9  DPB B 115     125.701  82.807  62.134  1.00  0.00           H  
HETATM 3036  H10 DPB B 115     125.986  84.462  62.613  1.00  0.00           H  
HETATM 3037  H20 DPB B 115     126.530  83.678  64.784  1.00  0.00           H  
HETATM 3038  H3  DPB B 115     128.585  82.605  64.289  1.00  0.00           H  
HETATM 3039  H4  DPB B 115     127.967  82.253  62.694  1.00  0.00           H  
HETATM 3040  H1  DPB B 115     127.745  84.669  62.245  1.00  0.00           H  
HETATM 3041  H2  DPB B 115     128.361  85.023  63.840  1.00  0.00           H  
HETATM 3042  C9  DPB B 115     131.774  87.440  62.345  1.00  0.00           C  
HETATM 3043  H16 DPB B 115     131.290  87.720  63.257  1.00  0.00           H  
HETATM 3044  H17 DPB B 115     132.808  87.709  62.392  1.00  0.00           H  
HETATM 3045  H18 DPB B 115     131.310  87.949  61.525  1.00  0.00           H  
HETATM 3046  C7  DDB B 116     132.255  85.229  63.371  1.00  0.00           C  
HETATM 3047  H11 DDB B 116     133.290  85.490  63.455  1.00  0.00           H  
HETATM 3048  H12 DDB B 116     132.168  84.166  63.267  1.00  0.00           H  
HETATM 3049  C6  DDB B 116     131.560  85.631  64.684  1.00  0.00           C  
HETATM 3050  C1  DDB B 116     130.065  85.270  64.606  1.00  0.00           C  
HETATM 3051  O1  DDB B 116     129.238  86.106  64.157  1.00  0.00           O  
HETATM 3052  O2  DDB B 116     129.617  83.984  65.043  1.00  0.00           O  
HETATM 3053  C2  DDB B 116     128.278  84.088  65.537  1.00  0.00           C  
HETATM 3054  C3  DDB B 116     127.796  82.703  66.006  1.00  0.00           C  
HETATM 3055  N1  DDB B 116     126.420  82.812  66.514  1.00  0.00           N  
HETATM 3056  C4  DDB B 116     125.959  81.491  66.962  1.00  0.00           C  
HETATM 3057  H5  DDB B 116     124.957  81.568  67.331  1.00  0.00           H  
HETATM 3058  H6  DDB B 116     125.984  80.805  66.141  1.00  0.00           H  
HETATM 3059  H7  DDB B 116     126.599  81.136  67.742  1.00  0.00           H  
HETATM 3060  C5  DDB B 116     125.540  83.299  65.442  1.00  0.00           C  
HETATM 3061  H8  DDB B 116     124.538  83.377  65.811  1.00  0.00           H  
HETATM 3062  H9  DDB B 116     125.565  82.615  64.620  1.00  0.00           H  
HETATM 3063  H10 DDB B 116     125.876  84.262  65.115  1.00  0.00           H  
HETATM 3064  H3  DDB B 116     128.437  82.349  66.787  1.00  0.00           H  
HETATM 3065  H4  DDB B 116     127.820  82.019  65.185  1.00  0.00           H  
HETATM 3066  H1  DDB B 116     127.638  84.444  64.757  1.00  0.00           H  
HETATM 3067  H2  DDB B 116     128.253  84.773  66.357  1.00  0.00           H  
HETATM 3068  C9  DDB B 116     131.711  87.150  64.899  1.00  0.00           C  
HETATM 3069  H16 DDB B 116     131.228  87.430  65.812  1.00  0.00           H  
HETATM 3070  H17 DDB B 116     132.748  87.399  64.954  1.00  0.00           H  
HETATM 3071  H18 DDB B 116     131.260  87.671  64.083  1.00  0.00           H  
HETATM 3072  C7  DPB B 117     132.153  84.920  65.908  1.00  0.00           C  
HETATM 3073  H11 DPB B 117     133.190  85.165  66.000  1.00  0.00           H  
HETATM 3074  H12 DPB B 117     132.048  83.860  65.795  1.00  0.00           H  
HETATM 3075  C6  DPB B 117     131.457  85.324  67.222  1.00  0.00           C  
HETATM 3076  C1  DPB B 117     129.956  84.988  67.134  1.00  0.00           C  
HETATM 3077  O1  DPB B 117     129.146  85.839  66.688  1.00  0.00           O  
HETATM 3078  O2  DPB B 117     129.486  83.706  67.558  1.00  0.00           O  
HETATM 3079  C2  DPB B 117     128.148  83.826  68.045  1.00  0.00           C  
HETATM 3080  C3  DPB B 117     127.639  82.446  68.501  1.00  0.00           C  
HETATM 3081  N1  DPB B 117     126.264  82.571  69.002  1.00  0.00           N  
HETATM 3082  C4  DPB B 117     125.779  81.254  69.438  1.00  0.00           C  
HETATM 3083  H5  DPB B 117     124.777  81.345  69.802  1.00  0.00           H  
HETATM 3084  H6  DPB B 117     125.798  80.575  68.611  1.00  0.00           H  
HETATM 3085  H7  DPB B 117     126.410  80.882  70.218  1.00  0.00           H  
HETATM 3086  C5  DPB B 117     125.397  83.083  67.930  1.00  0.00           C  
HETATM 3087  H8  DPB B 117     124.395  83.173  68.295  1.00  0.00           H  
HETATM 3088  H9  DPB B 117     125.415  82.404  67.104  1.00  0.00           H  
HETATM 3089  H10 DPB B 117     125.749  84.042  67.614  1.00  0.00           H  
HETATM 3090  H20 DPB B 117     126.246  83.204  69.776  1.00  0.00           H  
HETATM 3091  H3  DPB B 117     128.271  82.074  69.282  1.00  0.00           H  
HETATM 3092  H4  DPB B 117     127.657  81.769  67.675  1.00  0.00           H  
HETATM 3093  H1  DPB B 117     127.517  84.199  67.266  1.00  0.00           H  
HETATM 3094  H2  DPB B 117     128.129  84.506  68.872  1.00  0.00           H  
HETATM 3095  C9  DPB B 117     131.632  86.837  67.451  1.00  0.00           C  
HETATM 3096  H16 DPB B 117     131.147  87.117  68.363  1.00  0.00           H  
HETATM 3097  H17 DPB B 117     132.673  87.071  67.513  1.00  0.00           H  
HETATM 3098  H18 DPB B 117     131.192  87.372  66.637  1.00  0.00           H  
HETATM 3099  C7  DPB B 118     132.033  84.593  68.443  1.00  0.00           C  
HETATM 3100  H11 DPB B 118     133.073  84.821  68.542  1.00  0.00           H  
HETATM 3101  H12 DPB B 118     131.912  83.536  68.321  1.00  0.00           H  
HETATM 3102  C6  DPB B 118     131.336  84.997  69.757  1.00  0.00           C  
HETATM 3103  C1  DPB B 118     129.831  84.685  69.659  1.00  0.00           C  
HETATM 3104  O1  DPB B 118     129.037  85.553  69.216  1.00  0.00           O  
HETATM 3105  O2  DPB B 118     129.339  83.406  70.068  1.00  0.00           O  
HETATM 3106  C2  DPB B 118     128.000  83.545  70.551  1.00  0.00           C  
HETATM 3107  C3  DPB B 118     127.467  82.169  70.993  1.00  0.00           C  
HETATM 3108  N1  DPB B 118     126.091  82.312  71.488  1.00  0.00           N  
HETATM 3109  C4  DPB B 118     125.584  81.000  71.910  1.00  0.00           C  
HETATM 3110  H5  DPB B 118     124.581  81.103  72.270  1.00  0.00           H  
HETATM 3111  H6  DPB B 118     125.596  80.327  71.077  1.00  0.00           H  
HETATM 3112  H7  DPB B 118     126.204  80.611  72.690  1.00  0.00           H  
HETATM 3113  C5  DPB B 118     125.238  82.846  70.417  1.00  0.00           C  
HETATM 3114  H8  DPB B 118     124.235  82.950  70.778  1.00  0.00           H  
HETATM 3115  H9  DPB B 118     125.249  82.175  69.584  1.00  0.00           H  
HETATM 3116  H10 DPB B 118     125.607  83.803  70.110  1.00  0.00           H  
HETATM 3117  H20 DPB B 118     126.080  82.939  72.267  1.00  0.00           H  
HETATM 3118  H3  DPB B 118     128.088  81.781  71.773  1.00  0.00           H  
HETATM 3119  H4  DPB B 118     127.478  81.498  70.160  1.00  0.00           H  
HETATM 3120  H1  DPB B 118     127.379  83.934  69.772  1.00  0.00           H  
HETATM 3121  H2  DPB B 118     127.987  84.217  71.383  1.00  0.00           H  
HETATM 3122  C9  DPB B 118     131.533  86.505  70.000  1.00  0.00           C  
HETATM 3123  H16 DPB B 118     131.051  86.784  70.913  1.00  0.00           H  
HETATM 3124  H17 DPB B 118     132.578  86.721  70.068  1.00  0.00           H  
HETATM 3125  H18 DPB B 118     131.108  87.055  69.187  1.00  0.00           H  
HETATM 3126  C7  DPB B 119     131.893  84.247  70.975  1.00  0.00           C  
HETATM 3127  H11 DPB B 119     132.937  84.456  71.080  1.00  0.00           H  
HETATM 3128  H12 DPB B 119     131.757  83.193  70.843  1.00  0.00           H  
HETATM 3129  C6  DPB B 119     131.198  84.649  72.288  1.00  0.00           C  
HETATM 3130  C1  DPB B 119     129.689  84.363  72.180  1.00  0.00           C  
HETATM 3131  O1  DPB B 119     128.910  85.248  71.741  1.00  0.00           O  
HETATM 3132  O2  DPB B 119     129.173  83.089  72.577  1.00  0.00           O  
HETATM 3133  C2  DPB B 119     127.835  83.245  73.053  1.00  0.00           C  
HETATM 3134  C3  DPB B 119     127.278  81.875  73.481  1.00  0.00           C  
HETATM 3135  N1  DPB B 119     125.901  82.035  73.972  1.00  0.00           N  
HETATM 3136  C4  DPB B 119     125.371  80.728  74.379  1.00  0.00           C  
HETATM 3137  H5  DPB B 119     124.369  80.843  74.736  1.00  0.00           H  
HETATM 3138  H6  DPB B 119     125.376  80.063  73.541  1.00  0.00           H  
HETATM 3139  H7  DPB B 119     125.982  80.323  75.159  1.00  0.00           H  
HETATM 3140  C5  DPB B 119     125.062  82.592  72.900  1.00  0.00           C  
HETATM 3141  H8  DPB B 119     124.060  82.709  73.257  1.00  0.00           H  
HETATM 3142  H9  DPB B 119     125.067  81.928  72.061  1.00  0.00           H  
HETATM 3143  H10 DPB B 119     125.448  83.545  72.603  1.00  0.00           H  
HETATM 3144  H20 DPB B 119     125.897  82.656  74.756  1.00  0.00           H  
HETATM 3145  H3  DPB B 119     127.889  81.469  74.261  1.00  0.00           H  
HETATM 3146  H4  DPB B 119     127.284  81.211  72.643  1.00  0.00           H  
HETATM 3147  H1  DPB B 119     127.223  83.651  72.274  1.00  0.00           H  
HETATM 3148  H2  DPB B 119     127.829  83.911  73.892  1.00  0.00           H  
HETATM 3149  C9  DPB B 119     131.419  86.151  72.545  1.00  0.00           C  
HETATM 3150  H16 DPB B 119     130.935  86.432  73.458  1.00  0.00           H  
HETATM 3151  H17 DPB B 119     132.466  86.352  72.621  1.00  0.00           H  
HETATM 3152  H18 DPB B 119     131.004  86.717  71.735  1.00  0.00           H  
HETATM 3153  C7  DDA B 120     131.737  83.880  73.502  1.00  0.00           C  
HETATM 3154  H11 DDA B 120     132.783  84.073  73.615  1.00  0.00           H  
HETATM 3155  H12 DDA B 120     131.584  82.830  73.360  1.00  0.00           H  
HETATM 3156  C6  DDA B 120     131.042  84.283  74.816  1.00  0.00           C  
HETATM 3157  C1  DDA B 120     131.284  85.779  75.086  1.00  0.00           C  
HETATM 3158  O1  DDA B 120     130.478  86.637  74.642  1.00  0.00           O  
HETATM 3159  O2  DDA B 120     132.425  86.192  75.842  1.00  0.00           O  
HETATM 3160  C2  DDA B 120     132.119  87.401  76.544  1.00  0.00           C  
HETATM 3161  C3  DDA B 120     133.348  87.846  77.359  1.00  0.00           C  
HETATM 3162  N1  DDA B 120     133.034  89.088  78.079  1.00  0.00           N  
HETATM 3163  C4  DDA B 120     132.679  90.138  77.114  1.00  0.00           C  
HETATM 3164  H5  DDA B 120     132.451  91.042  77.638  1.00  0.00           H  
HETATM 3165  H6  DDA B 120     133.503  90.307  76.453  1.00  0.00           H  
HETATM 3166  H7  DDA B 120     131.826  89.829  76.548  1.00  0.00           H  
HETATM 3167  C5  DDA B 120     134.206  89.513  78.857  1.00  0.00           C  
HETATM 3168  H8  DDA B 120     133.978  90.417  79.381  1.00  0.00           H  
HETATM 3169  H9  DDA B 120     134.464  88.750  79.559  1.00  0.00           H  
HETATM 3170  H10 DDA B 120     135.031  89.683  78.197  1.00  0.00           H  
HETATM 3171  H3  DDA B 120     133.606  87.082  78.062  1.00  0.00           H  
HETATM 3172  H4  DDA B 120     134.170  88.015  76.699  1.00  0.00           H  
HETATM 3173  H1  DDA B 120     131.861  88.164  75.842  1.00  0.00           H  
HETATM 3174  H2  DDA B 120     131.295  87.230  77.205  1.00  0.00           H  
HETATM 3175  C9  DDA B 120     129.529  84.022  74.696  1.00  0.00           C  
HETATM 3176  H16 DDA B 120     129.360  82.982  74.508  1.00  0.00           H  
HETATM 3177  H17 DDA B 120     129.045  84.302  75.609  1.00  0.00           H  
HETATM 3178  H18 DDA B 120     129.129  84.600  73.889  1.00  0.00           H  
HETATM 3179  C7  TDA B 121     131.562  83.495  76.026  1.00  0.00           C  
HETATM 3180  H11 TDA B 121     132.611  83.670  76.146  1.00  0.00           H  
HETATM 3181  H12 TDA B 121     131.393  82.448  75.874  1.00  0.00           H  
HETATM 3182  C6  TDA B 121     130.866  83.898  77.339  1.00  0.00           C  
HETATM 3183  C1  TDA B 121     131.131  85.388  77.624  1.00  0.00           C  
HETATM 3184  O1  TDA B 121     130.343  86.262  77.183  1.00  0.00           O  
HETATM 3185  O2  TDA B 121     132.275  85.775  78.390  1.00  0.00           O  
HETATM 3186  C2  TDA B 121     131.986  86.983  79.100  1.00  0.00           C  
HETATM 3187  C3  TDA B 121     133.217  87.400  79.925  1.00  0.00           C  
HETATM 3188  N1  TDA B 121     132.920  88.641  80.655  1.00  0.00           N  
HETATM 3189  C4  TDA B 121     132.587  89.706  79.696  1.00  0.00           C  
HETATM 3190  H5  TDA B 121     132.371  90.610  80.227  1.00  0.00           H  
HETATM 3191  H6  TDA B 121     133.416  89.867  79.041  1.00  0.00           H  
HETATM 3192  H7  TDA B 121     131.732  89.415  79.123  1.00  0.00           H  
HETATM 3193  C5  TDA B 121     134.095  89.040  81.442  1.00  0.00           C  
HETATM 3194  H8  TDA B 121     133.880  89.944  81.972  1.00  0.00           H  
HETATM 3195  H9  TDA B 121     134.336  88.267  82.139  1.00  0.00           H  
HETATM 3196  H10 TDA B 121     134.926  89.203  80.786  1.00  0.00           H  
HETATM 3197  H3  TDA B 121     133.459  86.627  80.622  1.00  0.00           H  
HETATM 3198  H4  TDA B 121     134.047  87.563  79.269  1.00  0.00           H  
HETATM 3199  H1  TDA B 121     131.744  87.757  78.403  1.00  0.00           H  
HETATM 3200  H2  TDA B 121     131.155  86.821  79.755  1.00  0.00           H  
HETATM 3201  C9  TDA B 121     129.350  83.663  77.210  1.00  0.00           C  
HETATM 3202  H16 TDA B 121     129.165  82.627  77.012  1.00  0.00           H  
HETATM 3203  H17 TDA B 121     128.866  83.943  78.122  1.00  0.00           H  
HETATM 3204  H18 TDA B 121     128.965  84.254  76.406  1.00  0.00           H  
HETATM 3205  H19 TDA B 121     131.251  83.307  78.144  1.00  0.00           H  
TER    3206      TDA A 121
HETATM 3207  C7  HPB A 122     130.308 171.961   2.157  1.00  0.00           C  
HETATM 3208  C8  HPB A 122     129.332 172.147   0.981  1.00  0.00           C  
HETATM 3209  H13 HPB A 122     129.815 171.867   0.068  1.00  0.00           H  
HETATM 3210  H14 HPB A 122     128.470 171.532   1.131  1.00  0.00           H  
HETATM 3211  H15 HPB A 122     129.032 173.173   0.926  1.00  0.00           H  
HETATM 3212  H11 HPB A 122     131.171 172.575   2.006  1.00  0.00           H  
HETATM 3213  H12 HPB A 122     130.608 170.935   2.213  1.00  0.00           H  
HETATM 3214  C6  HPB A 122     129.612 172.364   3.471  1.00  0.00           C  
HETATM 3215  C1  HPB A 122     128.371 171.478   3.688  1.00  0.00           C  
HETATM 3216  O1  HPB A 122     127.255 171.837   3.232  1.00  0.00           O  
HETATM 3217  O2  HPB A 122     128.489 170.248   4.407  1.00  0.00           O  
HETATM 3218  C2  HPB A 122     127.256 169.967   5.074  1.00  0.00           C  
HETATM 3219  C3  HPB A 122     127.382 168.642   5.849  1.00  0.00           C  
HETATM 3220  N1  HPB A 122     126.114 168.352   6.535  1.00  0.00           N  
HETATM 3221  C4  HPB A 122     126.233 167.088   7.274  1.00  0.00           C  
HETATM 3222  H5  HPB A 122     125.311 166.878   7.772  1.00  0.00           H  
HETATM 3223  H6  HPB A 122     126.460 166.295   6.592  1.00  0.00           H  
HETATM 3224  H7  HPB A 122     127.020 167.171   7.997  1.00  0.00           H  
HETATM 3225  C5  HPB A 122     125.035 168.239   5.543  1.00  0.00           C  
HETATM 3226  H8  HPB A 122     124.112 168.029   6.042  1.00  0.00           H  
HETATM 3227  H9  HPB A 122     125.260 167.447   4.860  1.00  0.00           H  
HETATM 3228  H10 HPB A 122     124.947 169.160   5.005  1.00  0.00           H  
HETATM 3229  H20 HPB A 122     125.904 169.093   7.174  1.00  0.00           H  
HETATM 3230  H3  HPB A 122     128.166 168.724   6.572  1.00  0.00           H  
HETATM 3231  H4  HPB A 122     127.606 167.849   5.168  1.00  0.00           H  
HETATM 3232  H1  HPB A 122     126.470 169.885   4.353  1.00  0.00           H  
HETATM 3233  H2  HPB A 122     127.030 170.759   5.757  1.00  0.00           H  
HETATM 3234  C9  HPB A 122     129.181 173.840   3.391  1.00  0.00           C  
HETATM 3235  H16 HPB A 122     128.698 174.121   4.303  1.00  0.00           H  
HETATM 3236  H17 HPB A 122     130.043 174.456   3.240  1.00  0.00           H  
HETATM 3237  H18 HPB A 122     128.504 173.970   2.574  1.00  0.00           H  
HETATM 3238  C7  DPB A 123     130.525 172.205   4.695  1.00  0.00           C  
HETATM 3239  H11 DPB A 123     131.390 172.823   4.582  1.00  0.00           H  
HETATM 3240  H12 DPB A 123     130.830 171.182   4.788  1.00  0.00           H  
HETATM 3241  C6  DPB A 123     129.829 172.609   6.009  1.00  0.00           C  
HETATM 3242  C1  DPB A 123     128.572 171.741   6.212  1.00  0.00           C  
HETATM 3243  O1  DPB A 123     127.465 172.121   5.754  1.00  0.00           O  
HETATM 3244  O2  DPB A 123     128.667 170.503   6.922  1.00  0.00           O  
HETATM 3245  C2  DPB A 123     127.427 170.236   7.581  1.00  0.00           C  
HETATM 3246  C3  DPB A 123     127.527 168.901   8.344  1.00  0.00           C  
HETATM 3247  N1  DPB A 123     126.251 168.628   9.022  1.00  0.00           N  
HETATM 3248  C4  DPB A 123     126.347 167.356   9.750  1.00  0.00           C  
HETATM 3249  H5  DPB A 123     125.419 167.156  10.243  1.00  0.00           H  
HETATM 3250  H6  DPB A 123     126.564 166.565   9.063  1.00  0.00           H  
HETATM 3251  H7  DPB A 123     127.130 167.419  10.477  1.00  0.00           H  
HETATM 3252  C5  DPB A 123     125.176 168.540   8.024  1.00  0.00           C  
HETATM 3253  H8  DPB A 123     124.247 168.340   8.516  1.00  0.00           H  
HETATM 3254  H9  DPB A 123     125.392 167.750   7.334  1.00  0.00           H  
HETATM 3255  H10 DPB A 123     125.105 169.467   7.492  1.00  0.00           H  
HETATM 3256  H20 DPB A 123     126.050 169.366   9.665  1.00  0.00           H  
HETATM 3257  H3  DPB A 123     128.309 168.966   9.072  1.00  0.00           H  
HETATM 3258  H4  DPB A 123     127.742 168.112   7.656  1.00  0.00           H  
HETATM 3259  H1  DPB A 123     126.643 170.173   6.854  1.00  0.00           H  
HETATM 3260  H2  DPB A 123     127.209 171.026   8.268  1.00  0.00           H  
HETATM 3261  C9  DPB A 123     129.422 174.092   5.939  1.00  0.00           C  
HETATM 3262  H16 DPB A 123     128.938 174.372   6.851  1.00  0.00           H  
HETATM 3263  H17 DPB A 123     130.293 174.695   5.798  1.00  0.00           H  
HETATM 3264  H18 DPB A 123     128.750 174.240   5.120  1.00  0.00           H  
HETATM 3265  C7  DDA A 124     130.732 172.424   7.236  1.00  0.00           C  
HETATM 3266  H11 DDA A 124     131.608 173.029   7.133  1.00  0.00           H  
HETATM 3267  H12 DDA A 124     131.020 171.396   7.321  1.00  0.00           H  
HETATM 3268  C6  DDA A 124     130.036 172.828   8.549  1.00  0.00           C  
HETATM 3269  C1  DDA A 124     129.653 174.318   8.492  1.00  0.00           C  
HETATM 3270  O1  DDA A 124     128.533 174.662   8.037  1.00  0.00           O  
HETATM 3271  O2  DDA A 124     130.574 175.309   8.953  1.00  0.00           O  
HETATM 3272  C2  DDA A 124     129.849 176.434   9.457  1.00  0.00           C  
HETATM 3273  C3  DDA A 124     130.840 177.502   9.955  1.00  0.00           C  
HETATM 3274  N1  DDA A 124     130.094 178.659  10.474  1.00  0.00           N  
HETATM 3275  C4  DDA A 124     129.260 179.224   9.403  1.00  0.00           C  
HETATM 3276  H5  DDA A 124     128.718 180.065   9.781  1.00  0.00           H  
HETATM 3277  H6  DDA A 124     129.884 179.536   8.593  1.00  0.00           H  
HETATM 3278  H7  DDA A 124     128.572 178.481   9.057  1.00  0.00           H  
HETATM 3279  C5  DDA A 124     131.040 179.677  10.948  1.00  0.00           C  
HETATM 3280  H8  DDA A 124     130.498 180.520  11.325  1.00  0.00           H  
HETATM 3281  H9  DDA A 124     131.646 179.268  11.727  1.00  0.00           H  
HETATM 3282  H10 DDA A 124     131.664 179.991  10.138  1.00  0.00           H  
HETATM 3283  H3  DDA A 124     131.447 177.090  10.734  1.00  0.00           H  
HETATM 3284  H4  DDA A 124     131.463 177.815   9.145  1.00  0.00           H  
HETATM 3285  H1  DDA A 124     129.242 176.844   8.678  1.00  0.00           H  
HETATM 3286  H2  DDA A 124     129.224 176.121  10.268  1.00  0.00           H  
HETATM 3287  C9  DDA A 124     128.766 171.978   8.738  1.00  0.00           C  
HETATM 3288  H16 DDA A 124     129.031 170.943   8.779  1.00  0.00           H  
HETATM 3289  H17 DDA A 124     128.282 172.259   9.650  1.00  0.00           H  
HETATM 3290  H18 DDA A 124     128.100 172.144   7.917  1.00  0.00           H  
HETATM 3291  C7  DDB A 125     130.930 172.618   9.779  1.00  0.00           C  
HETATM 3292  H11 DDB A 125     131.817 173.209   9.686  1.00  0.00           H  
HETATM 3293  H12 DDB A 125     131.202 171.585   9.857  1.00  0.00           H  
HETATM 3294  C6  DDB A 125     130.234 173.022  11.093  1.00  0.00           C  
HETATM 3295  C1  DDB A 125     128.949 172.192  11.270  1.00  0.00           C  
HETATM 3296  O1  DDB A 125     127.859 172.616  10.808  1.00  0.00           O  
HETATM 3297  O2  DDB A 125     128.996 170.939  11.959  1.00  0.00           O  
HETATM 3298  C2  DDB A 125     127.740 170.701  12.601  1.00  0.00           C  
HETATM 3299  C3  DDB A 125     127.791 169.353  13.343  1.00  0.00           C  
HETATM 3300  N1  DDB A 125     126.500 169.109  14.002  1.00  0.00           N  
HETATM 3301  C4  DDB A 125     126.547 167.821  14.710  1.00  0.00           C  
HETATM 3302  H5  DDB A 125     125.608 167.643  15.190  1.00  0.00           H  
HETATM 3303  H6  DDB A 125     126.746 167.036  14.011  1.00  0.00           H  
HETATM 3304  H7  DDB A 125     127.324 167.847  15.446  1.00  0.00           H  
HETATM 3305  C5  DDB A 125     125.432 169.072  12.992  1.00  0.00           C  
HETATM 3306  H8  DDB A 125     124.493 168.894  13.472  1.00  0.00           H  
HETATM 3307  H9  DDB A 125     125.629 168.288  12.293  1.00  0.00           H  
HETATM 3308  H10 DDB A 125     125.398 170.010  12.477  1.00  0.00           H  
HETATM 3309  H3  DDB A 125     128.568 169.378  14.077  1.00  0.00           H  
HETATM 3310  H4  DDB A 125     127.987 168.568  12.643  1.00  0.00           H  
HETATM 3311  H1  DDB A 125     126.963 170.676  11.865  1.00  0.00           H  
HETATM 3312  H2  DDB A 125     127.543 171.487  13.300  1.00  0.00           H  
HETATM 3313  C9  DDB A 125     129.877 174.519  11.046  1.00  0.00           C  
HETATM 3314  H16 DDB A 125     129.392 174.799  11.958  1.00  0.00           H  
HETATM 3315  H17 DDB A 125     130.769 175.094  10.923  1.00  0.00           H  
HETATM 3316  H18 DDB A 125     129.217 174.701  10.223  1.00  0.00           H  
HETATM 3317  C7  DPB A 126     131.119 172.787  12.326  1.00  0.00           C  
HETATM 3318  H11 DPB A 126     132.015 173.365  12.241  1.00  0.00           H  
HETATM 3319  H12 DPB A 126     131.373 171.750  12.396  1.00  0.00           H  
HETATM 3320  C6  DPB A 126     130.422 173.190  13.639  1.00  0.00           C  
HETATM 3321  C1  DPB A 126     129.124 172.381  13.802  1.00  0.00           C  
HETATM 3322  O1  DPB A 126     128.043 172.825  13.339  1.00  0.00           O  
HETATM 3323  O2  DPB A 126     129.147 171.121  14.481  1.00  0.00           O  
HETATM 3324  C2  DPB A 126     127.885 170.898  15.115  1.00  0.00           C  
HETATM 3325  C3  DPB A 126     127.910 169.543  15.845  1.00  0.00           C  
HETATM 3326  N1  DPB A 126     126.612 169.313  16.497  1.00  0.00           N  
HETATM 3327  C4  DPB A 126     126.636 168.020  17.194  1.00  0.00           C  
HETATM 3328  H5  DPB A 126     125.691 167.853  17.668  1.00  0.00           H  
HETATM 3329  H6  DPB A 126     126.825 167.238  16.489  1.00  0.00           H  
HETATM 3330  H7  DPB A 126     127.409 168.028  17.933  1.00  0.00           H  
HETATM 3331  C5  DPB A 126     125.550 169.304  15.481  1.00  0.00           C  
HETATM 3332  H8  DPB A 126     124.604 169.137  15.955  1.00  0.00           H  
HETATM 3333  H9  DPB A 126     125.737 168.521  14.776  1.00  0.00           H  
HETATM 3334  H10 DPB A 126     125.532 170.246  14.974  1.00  0.00           H  
HETATM 3335  H20 DPB A 126     126.436 170.044  17.156  1.00  0.00           H  
HETATM 3336  H3  DPB A 126     128.684 169.550  16.585  1.00  0.00           H  
HETATM 3337  H4  DPB A 126     128.098 168.761  15.140  1.00  0.00           H  
HETATM 3338  H1  DPB A 126     127.112 170.892  14.376  1.00  0.00           H  
HETATM 3339  H2  DPB A 126     127.696 171.681  15.820  1.00  0.00           H  
HETATM 3340  C9  DPB A 126     130.089 174.693  13.602  1.00  0.00           C  
HETATM 3341  H16 DPB A 126     129.606 174.973  14.515  1.00  0.00           H  
HETATM 3342  H17 DPB A 126     130.991 175.256  13.489  1.00  0.00           H  
HETATM 3343  H18 DPB A 126     129.438 174.894  12.779  1.00  0.00           H  
HETATM 3344  C7  DPA A 127     131.297 172.933  14.874  1.00  0.00           C  
HETATM 3345  H11 DPA A 127     132.204 173.497  14.798  1.00  0.00           H  
HETATM 3346  H12 DPA A 127     131.534 171.890  14.937  1.00  0.00           H  
HETATM 3347  C6  DPA A 127     130.602 173.335  16.187  1.00  0.00           C  
HETATM 3348  C1  DPA A 127     130.293 174.843  16.162  1.00  0.00           C  
HETATM 3349  O1  DPA A 127     129.197 175.253  15.702  1.00  0.00           O  
HETATM 3350  O2  DPA A 127     131.252 175.777  16.663  1.00  0.00           O  
HETATM 3351  C2  DPA A 127     130.574 176.923  17.186  1.00  0.00           C  
HETATM 3352  C3  DPA A 127     131.607 177.929  17.725  1.00  0.00           C  
HETATM 3353  N1  DPA A 127     130.910 179.107  18.263  1.00  0.00           N  
HETATM 3354  C4  DPA A 127     130.122 179.739  17.195  1.00  0.00           C  
HETATM 3355  H5  DPA A 127     129.614 180.595  17.586  1.00  0.00           H  
HETATM 3356  H6  DPA A 127     130.772 180.040  16.403  1.00  0.00           H  
HETATM 3357  H7  DPA A 127     129.404 179.039  16.821  1.00  0.00           H  
HETATM 3358  C5  DPA A 127     131.896 180.067  18.778  1.00  0.00           C  
HETATM 3359  H8  DPA A 127     131.390 180.924  19.169  1.00  0.00           H  
HETATM 3360  H9  DPA A 127     132.471 179.607  19.554  1.00  0.00           H  
HETATM 3361  H10 DPA A 127     132.548 180.370  17.985  1.00  0.00           H  
HETATM 3362  H20 DPA A 127     130.302 178.824  19.004  1.00  0.00           H  
HETATM 3363  H3  DPA A 127     132.181 177.469  18.502  1.00  0.00           H  
HETATM 3364  H4  DPA A 127     132.258 178.231  16.933  1.00  0.00           H  
HETATM 3365  H1  DPA A 127     130.000 177.383  16.409  1.00  0.00           H  
HETATM 3366  H2  DPA A 127     129.923 176.620  17.979  1.00  0.00           H  
HETATM 3367  C9  DPA A 127     129.289 172.545  16.336  1.00  0.00           C  
HETATM 3368  H16 DPA A 127     129.503 171.495  16.354  1.00  0.00           H  
HETATM 3369  H17 DPA A 127     128.805 172.825  17.249  1.00  0.00           H  
HETATM 3370  H18 DPA A 127     128.644 172.763  15.511  1.00  0.00           H  
HETATM 3371  C7  DDA A 128     131.465 173.052  17.425  1.00  0.00           C  
HETATM 3372  H11 DDA A 128     132.380 173.602  17.358  1.00  0.00           H  
HETATM 3373  H12 DDA A 128     131.685 172.005  17.479  1.00  0.00           H  
HETATM 3374  C6  DDA A 128     130.769 173.455  18.738  1.00  0.00           C  
HETATM 3375  C1  DDA A 128     130.485 174.968  18.724  1.00  0.00           C  
HETATM 3376  O1  DDA A 128     129.397 175.400  18.262  1.00  0.00           O  
HETATM 3377  O2  DDA A 128     131.457 175.881  19.238  1.00  0.00           O  
HETATM 3378  C2  DDA A 128     130.795 177.034  19.767  1.00  0.00           C  
HETATM 3379  C3  DDA A 128     131.842 178.018  20.320  1.00  0.00           C  
HETATM 3380  N1  DDA A 128     131.161 179.202  20.865  1.00  0.00           N  
HETATM 3381  C4  DDA A 128     130.388 179.857  19.800  1.00  0.00           C  
HETATM 3382  H5  DDA A 128     129.893 180.718  20.195  1.00  0.00           H  
HETATM 3383  H6  DDA A 128     131.048 180.154  19.013  1.00  0.00           H  
HETATM 3384  H7  DDA A 128     129.661 179.171  19.415  1.00  0.00           H  
HETATM 3385  C5  DDA A 128     132.161 180.142  21.393  1.00  0.00           C  
HETATM 3386  H8  DDA A 128     131.666 181.004  21.789  1.00  0.00           H  
HETATM 3387  H9  DDA A 128     132.722 179.667  22.168  1.00  0.00           H  
HETATM 3388  H10 DDA A 128     132.821 180.441  20.605  1.00  0.00           H  
HETATM 3389  H3  DDA A 128     132.405 177.542  21.096  1.00  0.00           H  
HETATM 3390  H4  DDA A 128     132.501 178.317  19.533  1.00  0.00           H  
HETATM 3391  H1  DDA A 128     130.233 177.509  18.992  1.00  0.00           H  
HETATM 3392  H2  DDA A 128     130.135 176.734  20.555  1.00  0.00           H  
HETATM 3393  C9  DDA A 128     129.444 172.684  18.874  1.00  0.00           C  
HETATM 3394  H16 DDA A 128     129.641 171.633  18.883  1.00  0.00           H  
HETATM 3395  H17 DDA A 128     128.960 172.965  19.786  1.00  0.00           H  
HETATM 3396  H18 DDA A 128     128.807 172.921  18.046  1.00  0.00           H  
HETATM 3397  C7  DDB A 129     131.622 173.147  19.976  1.00  0.00           C  
HETATM 3398  H11 DDB A 129     132.546 173.682  19.920  1.00  0.00           H  
HETATM 3399  H12 DDB A 129     131.825 172.097  20.023  1.00  0.00           H  
HETATM 3400  C6  DDB A 129     130.926 173.550  21.290  1.00  0.00           C  
HETATM 3401  C1  DDB A 129     129.587 172.801  21.414  1.00  0.00           C  
HETATM 3402  O1  DDB A 129     128.536 173.309  20.946  1.00  0.00           O  
HETATM 3403  O2  DDB A 129     129.539 171.525  22.059  1.00  0.00           O  
HETATM 3404  C2  DDB A 129     128.257 171.348  22.669  1.00  0.00           C  
HETATM 3405  C3  DDB A 129     128.206 169.975  23.364  1.00  0.00           C  
HETATM 3406  N1  DDB A 129     126.889 169.793  23.990  1.00  0.00           N  
HETATM 3407  C4  DDB A 129     126.838 168.483  24.654  1.00  0.00           C  
HETATM 3408  H5  DDB A 129     125.880 168.350  25.110  1.00  0.00           H  
HETATM 3409  H6  DDB A 129     127.000 167.709  23.932  1.00  0.00           H  
HETATM 3410  H7  DDB A 129     127.599 168.433  25.404  1.00  0.00           H  
HETATM 3411  C5  DDB A 129     125.843 169.860  22.960  1.00  0.00           C  
HETATM 3412  H8  DDB A 129     124.882 169.728  23.417  1.00  0.00           H  
HETATM 3413  H9  DDB A 129     126.004 169.088  22.237  1.00  0.00           H  
HETATM 3414  H10 DDB A 129     125.878 170.815  22.477  1.00  0.00           H  
HETATM 3415  H3  DDB A 129     128.967 169.926  24.114  1.00  0.00           H  
HETATM 3416  H4  DDB A 129     128.366 169.203  22.642  1.00  0.00           H  
HETATM 3417  H1  DDB A 129     127.497 171.398  21.919  1.00  0.00           H  
HETATM 3418  H2  DDB A 129     128.096 172.121  23.392  1.00  0.00           H  
HETATM 3419  C9  DDB A 129     130.667 175.069  21.288  1.00  0.00           C  
HETATM 3420  H16 DDB A 129     130.183 175.349  22.200  1.00  0.00           H  
HETATM 3421  H17 DDB A 129     131.596 175.590  21.203  1.00  0.00           H  
HETATM 3422  H18 DDB A 129     130.039 175.321  20.459  1.00  0.00           H  
HETATM 3423  C7  DPB A 130     131.768 173.219  22.530  1.00  0.00           C  
HETATM 3424  H11 DPB A 130     132.701 173.739  22.482  1.00  0.00           H  
HETATM 3425  H12 DPB A 130     131.953 172.165  22.569  1.00  0.00           H  
HETATM 3426  C6  DPB A 130     131.072 173.622  23.844  1.00  0.00           C  
HETATM 3427  C1  DPB A 130     129.720 172.892  23.955  1.00  0.00           C  
HETATM 3428  O1  DPB A 130     128.680 173.422  23.486  1.00  0.00           O  
HETATM 3429  O2  DPB A 130     129.649 171.612  24.589  1.00  0.00           O  
HETATM 3430  C2  DPB A 130     128.361 171.451  25.191  1.00  0.00           C  
HETATM 3431  C3  DPB A 130     128.285 170.073  25.873  1.00  0.00           C  
HETATM 3432  N1  DPB A 130     126.962 169.906  26.493  1.00  0.00           N  
HETATM 3433  C4  DPB A 130     126.887 168.591  27.144  1.00  0.00           C  
HETATM 3434  H5  DPB A 130     125.924 168.470  27.594  1.00  0.00           H  
HETATM 3435  H6  DPB A 130     127.040 167.823  26.416  1.00  0.00           H  
HETATM 3436  H7  DPB A 130     127.643 168.524  27.898  1.00  0.00           H  
HETATM 3437  C5  DPB A 130     125.921 169.999  25.458  1.00  0.00           C  
HETATM 3438  H8  DPB A 130     124.958 169.878  25.907  1.00  0.00           H  
HETATM 3439  H9  DPB A 130     126.074 169.231  24.729  1.00  0.00           H  
HETATM 3440  H10 DPB A 130     125.975 170.957  24.983  1.00  0.00           H  
HETATM 3441  H20 DPB A 130     126.819 170.624  27.174  1.00  0.00           H  
HETATM 3442  H3  DPB A 130     129.040 170.005  26.627  1.00  0.00           H  
HETATM 3443  H4  DPB A 130     128.436 169.304  25.146  1.00  0.00           H  
HETATM 3444  H1  DPB A 130     127.605 171.519  24.438  1.00  0.00           H  
HETATM 3445  H2  DPB A 130     128.209 172.220  25.919  1.00  0.00           H  
HETATM 3446  C9  DPB A 130     130.837 175.144  23.853  1.00  0.00           C  
HETATM 3447  H16 DPB A 130     130.353 175.424  24.765  1.00  0.00           H  
HETATM 3448  H17 DPB A 130     131.775 175.650  23.777  1.00  0.00           H  
HETATM 3449  H18 DPB A 130     130.216 175.412  23.024  1.00  0.00           H  
HETATM 3450  C7  DDA A 131     131.902 173.266  25.085  1.00  0.00           C  
HETATM 3451  H11 DDA A 131     132.843 173.773  25.046  1.00  0.00           H  
HETATM 3452  H12 DDA A 131     132.070 172.208  25.115  1.00  0.00           H  
HETATM 3453  C6  DDA A 131     131.207 173.669  26.398  1.00  0.00           C  
HETATM 3454  C1  DDA A 131     130.995 175.193  26.420  1.00  0.00           C  
HETATM 3455  O1  DDA A 131     129.938 175.689  25.953  1.00  0.00           O  
HETATM 3456  O2  DDA A 131     132.002 176.047  26.970  1.00  0.00           O  
HETATM 3457  C2  DDA A 131     131.388 177.215  27.521  1.00  0.00           C  
HETATM 3458  C3  DDA A 131     132.472 178.133  28.114  1.00  0.00           C  
HETATM 3459  N1  DDA A 131     131.841 179.335  28.679  1.00  0.00           N  
HETATM 3460  C4  DDA A 131     131.117 180.053  27.620  1.00  0.00           C  
HETATM 3461  H5  DDA A 131     130.657 180.926  28.031  1.00  0.00           H  
HETATM 3462  H6  DDA A 131     131.802 180.337  26.850  1.00  0.00           H  
HETATM 3463  H7  DDA A 131     130.364 179.414  27.208  1.00  0.00           H  
HETATM 3464  C5  DDA A 131     132.876 180.212  29.245  1.00  0.00           C  
HETATM 3465  H8  DDA A 131     132.418 181.086  29.656  1.00  0.00           H  
HETATM 3466  H9  DDA A 131     133.403 179.690  30.016  1.00  0.00           H  
HETATM 3467  H10 DDA A 131     133.563 180.498  28.475  1.00  0.00           H  
HETATM 3468  H3  DDA A 131     133.000 177.611  28.885  1.00  0.00           H  
HETATM 3469  H4  DDA A 131     133.158 178.419  27.344  1.00  0.00           H  
HETATM 3470  H1  DDA A 131     130.862 177.737  26.750  1.00  0.00           H  
HETATM 3471  H2  DDA A 131     130.703 176.928  28.290  1.00  0.00           H  
HETATM 3472  C9  DDA A 131     129.843 172.960  26.495  1.00  0.00           C  
HETATM 3473  H16 DDA A 131     129.988 171.900  26.480  1.00  0.00           H  
HETATM 3474  H17 DDA A 131     129.360 173.241  27.407  1.00  0.00           H  
HETATM 3475  H18 DDA A 131     129.232 173.247  25.665  1.00  0.00           H  
HETATM 3476  C7  DDA A 132     132.024 173.289  27.641  1.00  0.00           C  
HETATM 3477  H11 DDA A 132     132.974 173.779  27.611  1.00  0.00           H  
HETATM 3478  H12 DDA A 132     132.175 172.229  27.663  1.00  0.00           H  
HETATM 3479  C6  DDA A 132     131.328 173.693  28.954  1.00  0.00           C  
HETATM 3480  C1  DDA A 132     131.142 175.219  28.988  1.00  0.00           C  
HETATM 3481  O1  DDA A 132     130.094 175.737  28.520  1.00  0.00           O  
HETATM 3482  O2  DDA A 132     132.160 176.051  29.551  1.00  0.00           O  
HETATM 3483  C2  DDA A 132     131.562 177.225  30.108  1.00  0.00           C  
HETATM 3484  C3  DDA A 132     132.658 178.120  30.714  1.00  0.00           C  
HETATM 3485  N1  DDA A 132     132.044 179.327  31.287  1.00  0.00           N  
HETATM 3486  C4  DDA A 132     131.337 180.065  30.230  1.00  0.00           C  
HETATM 3487  H5  DDA A 132     130.890 180.943  30.647  1.00  0.00           H  
HETATM 3488  H6  DDA A 132     132.030 180.346  29.466  1.00  0.00           H  
HETATM 3489  H7  DDA A 132     130.576 179.443  29.809  1.00  0.00           H  
HETATM 3490  C5  DDA A 132     133.090 180.181  31.865  1.00  0.00           C  
HETATM 3491  H8  DDA A 132     132.643 181.061  32.282  1.00  0.00           H  
HETATM 3492  H9  DDA A 132     133.604 179.645  32.635  1.00  0.00           H  
HETATM 3493  H10 DDA A 132     133.785 180.463  31.102  1.00  0.00           H  
HETATM 3494  H3  DDA A 132     133.173 177.583  31.483  1.00  0.00           H  
HETATM 3495  H4  DDA A 132     133.352 178.401  29.951  1.00  0.00           H  
HETATM 3496  H1  DDA A 132     131.048 177.762  29.340  1.00  0.00           H  
HETATM 3497  H2  DDA A 132     130.868 176.944  30.872  1.00  0.00           H  
HETATM 3498  C9  DDA A 132     129.953 173.005  29.037  1.00  0.00           C  
HETATM 3499  H16 DDA A 132     130.082 171.942  29.014  1.00  0.00           H  
HETATM 3500  H17 DDA A 132     129.470 173.286  29.951  1.00  0.00           H  
HETATM 3501  H18 DDA A 132     129.350 173.310  28.208  1.00  0.00           H  
HETATM 3502  C7  DPB A 133     132.134 173.288  30.197  1.00  0.00           C  
HETATM 3503  H11 DPB A 133     133.092 173.764  30.176  1.00  0.00           H  
HETATM 3504  H12 DPB A 133     132.267 172.226  30.210  1.00  0.00           H  
HETATM 3505  C6  DPB A 133     131.438 173.691  31.511  1.00  0.00           C  
HETATM 3506  C1  DPB A 133     130.050 173.025  31.583  1.00  0.00           C  
HETATM 3507  O1  DPB A 133     129.045 173.617  31.114  1.00  0.00           O  
HETATM 3508  O2  DPB A 133     129.907 171.735  32.183  1.00  0.00           O  
HETATM 3509  C2  DPB A 133     128.605 171.621  32.762  1.00  0.00           C  
HETATM 3510  C3  DPB A 133     128.451 170.232  33.407  1.00  0.00           C  
HETATM 3511  N1  DPB A 133     127.111 170.115  34.002  1.00  0.00           N  
HETATM 3512  C4  DPB A 133     126.963 168.789  34.619  1.00  0.00           C  
HETATM 3513  H5  DPB A 133     125.988 168.704  35.051  1.00  0.00           H  
HETATM 3514  H6  DPB A 133     127.090 168.033  33.873  1.00  0.00           H  
HETATM 3515  H7  DPB A 133     127.704 168.666  35.381  1.00  0.00           H  
HETATM 3516  C5  DPB A 133     126.094 170.285  32.956  1.00  0.00           C  
HETATM 3517  H8  DPB A 133     125.118 170.199  33.388  1.00  0.00           H  
HETATM 3518  H9  DPB A 133     126.219 169.529  32.209  1.00  0.00           H  
HETATM 3519  H10 DPB A 133     126.201 171.250  32.507  1.00  0.00           H  
HETATM 3520  H20 DPB A 133     126.993 170.821  34.701  1.00  0.00           H  
HETATM 3521  H3  DPB A 133     129.190 170.109  34.169  1.00  0.00           H  
HETATM 3522  H4  DPB A 133     128.576 169.477  32.662  1.00  0.00           H  
HETATM 3523  H1  DPB A 133     127.864 171.746  32.000  1.00  0.00           H  
HETATM 3524  H2  DPB A 133     128.479 172.379  33.507  1.00  0.00           H  
HETATM 3525  C9  DPB A 133     131.277 175.222  31.556  1.00  0.00           C  
HETATM 3526  H16 DPB A 133     130.792 175.503  32.468  1.00  0.00           H  
HETATM 3527  H17 DPB A 133     132.239 175.685  31.507  1.00  0.00           H  
HETATM 3528  H18 DPB A 133     130.683 175.543  30.726  1.00  0.00           H  
HETATM 3529  C7  DPB A 134     132.231 173.264  32.754  1.00  0.00           C  
HETATM 3530  H11 DPB A 134     133.195 173.724  32.742  1.00  0.00           H  
HETATM 3531  H12 DPB A 134     132.346 172.199  32.759  1.00  0.00           H  
HETATM 3532  C6  DPB A 134     131.535 173.667  34.067  1.00  0.00           C  
HETATM 3533  C1  DPB A 134     130.137 173.024  34.127  1.00  0.00           C  
HETATM 3534  O1  DPB A 134     129.142 173.635  33.659  1.00  0.00           O  
HETATM 3535  O2  DPB A 134     129.969 171.731  34.715  1.00  0.00           O  
HETATM 3536  C2  DPB A 134     128.662 171.633  35.287  1.00  0.00           C  
HETATM 3537  C3  DPB A 134     128.483 170.240  35.920  1.00  0.00           C  
HETATM 3538  N1  DPB A 134     127.139 170.139  36.507  1.00  0.00           N  
HETATM 3539  C4  DPB A 134     126.966 168.812  37.112  1.00  0.00           C  
HETATM 3540  H5  DPB A 134     125.988 168.738  37.539  1.00  0.00           H  
HETATM 3541  H6  DPB A 134     127.085 168.060  36.360  1.00  0.00           H  
HETATM 3542  H7  DPB A 134     127.701 168.670  37.877  1.00  0.00           H  
HETATM 3543  C5  DPB A 134     126.128 170.335  35.458  1.00  0.00           C  
HETATM 3544  H8  DPB A 134     125.151 170.261  35.885  1.00  0.00           H  
HETATM 3545  H9  DPB A 134     126.246 169.582  34.705  1.00  0.00           H  
HETATM 3546  H10 DPB A 134     126.254 171.302  35.017  1.00  0.00           H  
HETATM 3547  H20 DPB A 134     127.029 170.842  37.211  1.00  0.00           H  
HETATM 3548  H3  DPB A 134     129.218 170.099  36.685  1.00  0.00           H  
HETATM 3549  H4  DPB A 134     128.599 169.489  35.169  1.00  0.00           H  
HETATM 3550  H1  DPB A 134     127.927 171.775  34.523  1.00  0.00           H  
HETATM 3551  H2  DPB A 134     128.545 172.385  36.038  1.00  0.00           H  
HETATM 3552  C9  DPB A 134     131.397 175.199  34.126  1.00  0.00           C  
HETATM 3553  H16 DPB A 134     130.914 175.480  35.038  1.00  0.00           H  
HETATM 3554  H17 DPB A 134     132.367 175.646  34.083  1.00  0.00           H  
HETATM 3555  H18 DPB A 134     130.813 175.537  33.295  1.00  0.00           H  
HETATM 3556  C7  DPB A 135     132.314 173.217  35.311  1.00  0.00           C  
HETATM 3557  H11 DPB A 135     133.286 173.662  35.307  1.00  0.00           H  
HETATM 3558  H12 DPB A 135     132.412 172.150  35.308  1.00  0.00           H  
HETATM 3559  C6  DPB A 135     131.617 173.620  36.624  1.00  0.00           C  
HETATM 3560  C1  DPB A 135     130.209 172.999  36.672  1.00  0.00           C  
HETATM 3561  O1  DPB A 135     129.228 173.630  36.204  1.00  0.00           O  
HETATM 3562  O2  DPB A 135     130.019 171.703  37.247  1.00  0.00           O  
HETATM 3563  C2  DPB A 135     128.708 171.621  37.812  1.00  0.00           C  
HETATM 3564  C3  DPB A 135     128.502 170.227  38.433  1.00  0.00           C  
HETATM 3565  N1  DPB A 135     127.154 170.143  39.013  1.00  0.00           N  
HETATM 3566  C4  DPB A 135     126.958 168.813  39.605  1.00  0.00           C  
HETATM 3567  H5  DPB A 135     125.976 168.751  40.028  1.00  0.00           H  
HETATM 3568  H6  DPB A 135     127.068 168.065  38.847  1.00  0.00           H  
HETATM 3569  H7  DPB A 135     127.687 168.653  40.372  1.00  0.00           H  
HETATM 3570  C5  DPB A 135     126.152 170.363  37.960  1.00  0.00           C  
HETATM 3571  H8  DPB A 135     125.172 170.302  38.382  1.00  0.00           H  
HETATM 3572  H9  DPB A 135     126.262 169.616  37.202  1.00  0.00           H  
HETATM 3573  H10 DPB A 135     126.295 171.332  37.528  1.00  0.00           H  
HETATM 3574  H20 DPB A 135     127.052 170.841  39.721  1.00  0.00           H  
HETATM 3575  H3  DPB A 135     129.232 170.066  39.200  1.00  0.00           H  
HETATM 3576  H4  DPB A 135     128.612 169.480  37.676  1.00  0.00           H  
HETATM 3577  H1  DPB A 135     127.979 171.782  37.046  1.00  0.00           H  
HETATM 3578  H2  DPB A 135     128.597 172.369  38.570  1.00  0.00           H  
HETATM 3579  C9  DPB A 135     131.505 175.154  36.695  1.00  0.00           C  
HETATM 3580  H16 DPB A 135     131.020 175.435  37.607  1.00  0.00           H  
HETATM 3581  H17 DPB A 135     132.482 175.585  36.661  1.00  0.00           H  
HETATM 3582  H18 DPB A 135     130.930 175.507  35.864  1.00  0.00           H  
HETATM 3583  C7  DDB A 136     132.384 173.147  37.867  1.00  0.00           C  
HETATM 3584  H11 DDB A 136     133.363 173.575  37.872  1.00  0.00           H  
HETATM 3585  H12 DDB A 136     132.465 172.079  37.855  1.00  0.00           H  
HETATM 3586  C6  DDB A 136     131.687 173.550  39.181  1.00  0.00           C  
HETATM 3587  C1  DDB A 136     130.269 172.950  39.217  1.00  0.00           C  
HETATM 3588  O1  DDB A 136     129.299 173.601  38.748  1.00  0.00           O  
HETATM 3589  O2  DDB A 136     130.055 171.653  39.781  1.00  0.00           O  
HETATM 3590  C2  DDB A 136     128.740 171.589  40.338  1.00  0.00           C  
HETATM 3591  C3  DDB A 136     128.510 170.192  40.946  1.00  0.00           C  
HETATM 3592  N1  DDB A 136     127.157 170.125  41.519  1.00  0.00           N  
HETATM 3593  C4  DDB A 136     126.936 168.793  42.098  1.00  0.00           C  
HETATM 3594  H5  DDB A 136     125.953 168.743  42.515  1.00  0.00           H  
HETATM 3595  H6  DDB A 136     127.038 168.050  41.335  1.00  0.00           H  
HETATM 3596  H7  DDB A 136     127.659 168.614  42.868  1.00  0.00           H  
HETATM 3597  C5  DDB A 136     126.164 170.370  40.462  1.00  0.00           C  
HETATM 3598  H8  DDB A 136     125.181 170.320  40.879  1.00  0.00           H  
HETATM 3599  H9  DDB A 136     126.266 169.627  39.699  1.00  0.00           H  
HETATM 3600  H10 DDB A 136     126.325 171.340  40.040  1.00  0.00           H  
HETATM 3601  H3  DDB A 136     129.232 170.014  41.714  1.00  0.00           H  
HETATM 3602  H4  DDB A 136     128.611 169.450  40.182  1.00  0.00           H  
HETATM 3603  H1  DDB A 136     128.018 171.767  39.570  1.00  0.00           H  
HETATM 3604  H2  DDB A 136     128.638 172.331  41.102  1.00  0.00           H  
HETATM 3605  C9  DDB A 136     131.598 175.084  39.264  1.00  0.00           C  
HETATM 3606  H16 DDB A 136     131.115 175.365  40.176  1.00  0.00           H  
HETATM 3607  H17 DDB A 136     132.584 175.501  39.239  1.00  0.00           H  
HETATM 3608  H18 DDB A 136     131.033 175.454  38.434  1.00  0.00           H  
HETATM 3609  C7  DDB A 137     132.439 173.054  40.424  1.00  0.00           C  
HETATM 3610  H11 DDB A 137     133.426 173.467  40.437  1.00  0.00           H  
HETATM 3611  H12 DDB A 137     132.505 171.984  40.404  1.00  0.00           H  
HETATM 3612  C6  DDB A 137     131.744 173.457  41.738  1.00  0.00           C  
HETATM 3613  C1  DDB A 137     130.317 172.879  41.762  1.00  0.00           C  
HETATM 3614  O1  DDB A 137     129.360 173.550  41.294  1.00  0.00           O  
HETATM 3615  O2  DDB A 137     130.078 171.582  42.313  1.00  0.00           O  
HETATM 3616  C2  DDB A 137     128.760 171.533  42.864  1.00  0.00           C  
HETATM 3617  C3  DDB A 137     128.503 170.136  43.458  1.00  0.00           C  
HETATM 3618  N1  DDB A 137     127.148 170.085  44.023  1.00  0.00           N  
HETATM 3619  C4  DDB A 137     126.903 168.752  44.590  1.00  0.00           C  
HETATM 3620  H5  DDB A 137     125.916 168.715  45.002  1.00  0.00           H  
HETATM 3621  H6  DDB A 137     126.996 168.014  43.822  1.00  0.00           H  
HETATM 3622  H7  DDB A 137     127.618 168.556  45.362  1.00  0.00           H  
HETATM 3623  C5  DDB A 137     126.165 170.355  42.965  1.00  0.00           C  
HETATM 3624  H8  DDB A 137     125.178 170.318  43.376  1.00  0.00           H  
HETATM 3625  H9  DDB A 137     126.258 169.617  42.195  1.00  0.00           H  
HETATM 3626  H10 DDB A 137     126.343 171.326  42.552  1.00  0.00           H  
HETATM 3627  H3  DDB A 137     129.219 169.940  44.229  1.00  0.00           H  
HETATM 3628  H4  DDB A 137     128.597 169.397  42.689  1.00  0.00           H  
HETATM 3629  H1  DDB A 137     128.044 171.730  42.093  1.00  0.00           H  
HETATM 3630  H2  DDB A 137     128.666 172.271  43.633  1.00  0.00           H  
HETATM 3631  C9  DDB A 137     131.678 174.991  41.833  1.00  0.00           C  
HETATM 3632  H16 DDB A 137     131.195 175.273  42.745  1.00  0.00           H  
HETATM 3633  H17 DDB A 137     132.670 175.393  41.817  1.00  0.00           H  
HETATM 3634  H18 DDB A 137     131.123 175.378  41.003  1.00  0.00           H  
HETATM 3635  C7  DDA A 138     132.481 172.938  42.980  1.00  0.00           C  
HETATM 3636  H11 DDA A 138     133.474 173.335  43.001  1.00  0.00           H  
HETATM 3637  H12 DDA A 138     132.529 171.869  42.951  1.00  0.00           H  
HETATM 3638  C6  DDA A 138     131.786 173.340  44.293  1.00  0.00           C  
HETATM 3639  C1  DDA A 138     131.744 174.876  44.402  1.00  0.00           C  
HETATM 3640  O1  DDA A 138     130.767 175.515  43.933  1.00  0.00           O  
HETATM 3641  O2  DDA A 138     132.820 175.577  45.035  1.00  0.00           O  
HETATM 3642  C2  DDA A 138     132.318 176.773  45.636  1.00  0.00           C  
HETATM 3643  C3  DDA A 138     133.475 177.527  46.318  1.00  0.00           C  
HETATM 3644  N1  DDA A 138     132.960 178.757  46.936  1.00  0.00           N  
HETATM 3645  C4  DDA A 138     132.362 179.612  45.901  1.00  0.00           C  
HETATM 3646  H5  DDA A 138     131.986 180.508  46.351  1.00  0.00           H  
HETATM 3647  H6  DDA A 138     133.103 179.863  45.172  1.00  0.00           H  
HETATM 3648  H7  DDA A 138     131.557 179.088  45.427  1.00  0.00           H  
HETATM 3649  C5  DDA A 138     134.065 179.477  47.587  1.00  0.00           C  
HETATM 3650  H8  DDA A 138     133.691 180.373  48.036  1.00  0.00           H  
HETATM 3651  H9  DDA A 138     134.501 178.856  48.340  1.00  0.00           H  
HETATM 3652  H10 DDA A 138     134.808 179.728  46.858  1.00  0.00           H  
HETATM 3653  H3  DDA A 138     133.911 176.904  47.071  1.00  0.00           H  
HETATM 3654  H4  DDA A 138     134.217 177.776  45.589  1.00  0.00           H  
HETATM 3655  H1  DDA A 138     131.883 177.395  44.883  1.00  0.00           H  
HETATM 3656  H2  DDA A 138     131.576 176.523  46.365  1.00  0.00           H  
HETATM 3657  C9  DDA A 138     130.349 172.787  44.303  1.00  0.00           C  
HETATM 3658  H16 DDA A 138     130.377 171.721  44.228  1.00  0.00           H  
HETATM 3659  H17 DDA A 138     129.866 173.068  45.216  1.00  0.00           H  
HETATM 3660  H18 DDA A 138     129.806 173.190  43.474  1.00  0.00           H  
HETATM 3661  C7  DDB A 139     132.507 172.800  45.535  1.00  0.00           C  
HETATM 3662  H11 DDB A 139     133.508 173.181  45.564  1.00  0.00           H  
HETATM 3663  H12 DDB A 139     132.540 171.729  45.496  1.00  0.00           H  
HETATM 3664  C6  DDB A 139     131.812 173.203  46.849  1.00  0.00           C  
HETATM 3665  C1  DDB A 139     130.366 172.673  46.848  1.00  0.00           C  
HETATM 3666  O1  DDB A 139     129.436 173.381  46.383  1.00  0.00           O  
HETATM 3667  O2  DDB A 139     130.082 171.374  47.375  1.00  0.00           O  
HETATM 3668  C2  DDB A 139     128.756 171.358  47.911  1.00  0.00           C  
HETATM 3669  C3  DDB A 139     128.450 169.960  48.480  1.00  0.00           C  
HETATM 3670  N1  DDB A 139     127.087 169.944  49.031  1.00  0.00           N  
HETATM 3671  C4  DDB A 139     126.793 168.610  49.573  1.00  0.00           C  
HETATM 3672  H5  DDB A 139     125.802 168.597  49.975  1.00  0.00           H  
HETATM 3673  H6  DDB A 139     126.871 167.882  48.792  1.00  0.00           H  
HETATM 3674  H7  DDB A 139     127.494 168.377  50.348  1.00  0.00           H  
HETATM 3675  C5  DDB A 139     126.124 170.264  47.968  1.00  0.00           C  
HETATM 3676  H8  DDB A 139     125.132 170.252  48.369  1.00  0.00           H  
HETATM 3677  H9  DDB A 139     126.202 169.537  47.187  1.00  0.00           H  
HETATM 3678  H10 DDB A 139     126.337 171.235  47.573  1.00  0.00           H  
HETATM 3679  H3  DDB A 139     129.150 169.728  49.254  1.00  0.00           H  
HETATM 3680  H4  DDB A 139     128.526 169.233  47.699  1.00  0.00           H  
HETATM 3681  H1  DDB A 139     128.056 171.591  47.138  1.00  0.00           H  
HETATM 3682  H2  DDB A 139     128.678 172.086  48.693  1.00  0.00           H  
HETATM 3683  C9  DDB A 139     131.796 174.739  46.970  1.00  0.00           C  
HETATM 3684  H16 DDB A 139     131.313 175.019  47.882  1.00  0.00           H  
HETATM 3685  H17 DDB A 139     132.800 175.106  46.969  1.00  0.00           H  
HETATM 3686  H18 DDB A 139     131.263 175.155  46.141  1.00  0.00           H  
HETATM 3687  C7  DDB A 140     132.521 172.640  48.088  1.00  0.00           C  
HETATM 3688  H11 DDB A 140     133.526 173.005  48.126  1.00  0.00           H  
HETATM 3689  H12 DDB A 140     132.535 171.570  48.041  1.00  0.00           H  
HETATM 3690  C6  DDB A 140     131.825 173.044  49.402  1.00  0.00           C  
HETATM 3691  C1  DDB A 140     130.371 172.536  49.390  1.00  0.00           C  
HETATM 3692  O1  DDB A 140     129.455 173.264  48.927  1.00  0.00           O  
HETATM 3693  O2  DDB A 140     130.062 171.238  49.904  1.00  0.00           O  
HETATM 3694  C2  DDB A 140     128.735 171.239  50.436  1.00  0.00           C  
HETATM 3695  C3  DDB A 140     128.402 169.841  50.989  1.00  0.00           C  
HETATM 3696  N1  DDB A 140     127.037 169.841  51.534  1.00  0.00           N  
HETATM 3697  C4  DDB A 140     126.720 168.508  52.063  1.00  0.00           C  
HETATM 3698  H5  DDB A 140     125.725 168.509  52.459  1.00  0.00           H  
HETATM 3699  H6  DDB A 140     126.790 167.786  51.276  1.00  0.00           H  
HETATM 3700  H7  DDB A 140     127.413 168.258  52.839  1.00  0.00           H  
HETATM 3701  C5  DDB A 140     126.084 170.185  50.469  1.00  0.00           C  
HETATM 3702  H8  DDB A 140     125.090 170.186  50.865  1.00  0.00           H  
HETATM 3703  H9  DDB A 140     126.153 169.464  49.682  1.00  0.00           H  
HETATM 3704  H10 DDB A 140     126.315 171.157  50.084  1.00  0.00           H  
HETATM 3705  H3  DDB A 140     129.095 169.591  51.765  1.00  0.00           H  
HETATM 3706  H4  DDB A 140     128.471 169.120  50.203  1.00  0.00           H  
HETATM 3707  H1  DDB A 140     128.040 171.489  49.660  1.00  0.00           H  
HETATM 3708  H2  DDB A 140     128.664 171.961  51.221  1.00  0.00           H  
HETATM 3709  C9  DDB A 140     131.833 174.578  49.536  1.00  0.00           C  
HETATM 3710  H16 DDB A 140     131.348 174.858  50.448  1.00  0.00           H  
HETATM 3711  H17 DDB A 140     132.842 174.929  49.545  1.00  0.00           H  
HETATM 3712  H18 DDB A 140     131.310 175.010  48.709  1.00  0.00           H  
HETATM 3713  C7  DPA A 141     132.517 172.459  50.640  1.00  0.00           C  
HETATM 3714  H11 DPA A 141     133.528 172.806  50.686  1.00  0.00           H  
HETATM 3715  H12 DPA A 141     132.514 171.389  50.585  1.00  0.00           H  
HETATM 3716  C6  DPA A 141     131.821 172.861  51.954  1.00  0.00           C  
HETATM 3717  C1  DPA A 141     131.852 174.393  52.102  1.00  0.00           C  
HETATM 3718  O1  DPA A 141     130.915 175.090  51.637  1.00  0.00           O  
HETATM 3719  O2  DPA A 141     132.949 175.025  52.768  1.00  0.00           O  
HETATM 3720  C2  DPA A 141     132.498 176.229  53.393  1.00  0.00           C  
HETATM 3721  C3  DPA A 141     133.679 176.908  54.110  1.00  0.00           C  
HETATM 3722  N1  DPA A 141     133.214 178.147  54.752  1.00  0.00           N  
HETATM 3723  C4  DPA A 141     132.673 179.055  53.732  1.00  0.00           C  
HETATM 3724  H5  DPA A 141     132.335 179.956  54.199  1.00  0.00           H  
HETATM 3725  H6  DPA A 141     133.437 179.286  53.021  1.00  0.00           H  
HETATM 3726  H7  DPA A 141     131.853 178.582  53.234  1.00  0.00           H  
HETATM 3727  C5  DPA A 141     134.343 178.794  55.438  1.00  0.00           C  
HETATM 3728  H8  DPA A 141     134.005 179.697  55.905  1.00  0.00           H  
HETATM 3729  H9  DPA A 141     134.735 178.134  56.181  1.00  0.00           H  
HETATM 3730  H10 DPA A 141     135.106 179.027  54.727  1.00  0.00           H  
HETATM 3731  H20 DPA A 141     132.501 177.928  55.418  1.00  0.00           H  
HETATM 3732  H3  DPA A 141     134.073 176.247  54.854  1.00  0.00           H  
HETATM 3733  H4  DPA A 141     134.443 177.140  53.399  1.00  0.00           H  
HETATM 3734  H1  DPA A 141     132.105 176.889  52.650  1.00  0.00           H  
HETATM 3735  H2  DPA A 141     131.733 175.996  54.105  1.00  0.00           H  
HETATM 3736  C9  DPA A 141     130.359 172.378  51.929  1.00  0.00           C  
HETATM 3737  H16 DPA A 141     130.337 171.313  51.827  1.00  0.00           H  
HETATM 3738  H17 DPA A 141     129.876 172.658  52.842  1.00  0.00           H  
HETATM 3739  H18 DPA A 141     129.848 172.827  51.103  1.00  0.00           H  
HETATM 3740  C7  DPA A 142     132.497 172.255  53.191  1.00  0.00           C  
HETATM 3741  H11 DPA A 142     133.514 172.586  53.245  1.00  0.00           H  
HETATM 3742  H12 DPA A 142     132.478 171.186  53.125  1.00  0.00           H  
HETATM 3743  C6  DPA A 142     131.802 172.657  54.504  1.00  0.00           C  
HETATM 3744  C1  DPA A 142     131.858 174.187  54.666  1.00  0.00           C  
HETATM 3745  O1  DPA A 142     130.933 174.904  54.202  1.00  0.00           O  
HETATM 3746  O2  DPA A 142     132.961 174.794  55.343  1.00  0.00           O  
HETATM 3747  C2  DPA A 142     132.526 176.001  55.976  1.00  0.00           C  
HETATM 3748  C3  DPA A 142     133.715 176.655  56.705  1.00  0.00           C  
HETATM 3749  N1  DPA A 142     133.267 177.895  57.356  1.00  0.00           N  
HETATM 3750  C4  DPA A 142     132.747 178.821  56.340  1.00  0.00           C  
HETATM 3751  H5  DPA A 142     132.420 179.723  56.814  1.00  0.00           H  
HETATM 3752  H6  DPA A 142     133.517 179.046  55.634  1.00  0.00           H  
HETATM 3753  H7  DPA A 142     131.921 178.366  55.833  1.00  0.00           H  
HETATM 3754  C5  DPA A 142     134.402 178.519  58.052  1.00  0.00           C  
HETATM 3755  H8  DPA A 142     134.076 179.423  58.526  1.00  0.00           H  
HETATM 3756  H9  DPA A 142     134.780 177.845  58.791  1.00  0.00           H  
HETATM 3757  H10 DPA A 142     135.173 178.746  57.346  1.00  0.00           H  
HETATM 3758  H20 DPA A 142     132.547 177.684  58.016  1.00  0.00           H  
HETATM 3759  H3  DPA A 142     134.094 175.982  57.444  1.00  0.00           H  
HETATM 3760  H4  DPA A 142     134.484 176.880  56.000  1.00  0.00           H  
HETATM 3761  H1  DPA A 142     132.147 176.674  55.237  1.00  0.00           H  
HETATM 3762  H2  DPA A 142     131.754 175.775  56.681  1.00  0.00           H  
HETATM 3763  C9  DPA A 142     130.332 172.198  54.468  1.00  0.00           C  
HETATM 3764  H16 DPA A 142     130.294 171.135  54.356  1.00  0.00           H  
HETATM 3765  H17 DPA A 142     129.850 172.478  55.381  1.00  0.00           H  
HETATM 3766  H18 DPA A 142     129.834 172.663  53.644  1.00  0.00           H  
HETATM 3767  C7  DDA A 143     132.463 172.031  55.739  1.00  0.00           C  
HETATM 3768  H11 DDA A 143     133.484 172.344  55.801  1.00  0.00           H  
HETATM 3769  H12 DDA A 143     132.425 170.962  55.665  1.00  0.00           H  
HETATM 3770  C6  DDA A 143     131.767 172.433  57.053  1.00  0.00           C  
HETATM 3771  C1  DDA A 143     131.846 173.960  57.228  1.00  0.00           C  
HETATM 3772  O1  DDA A 143     130.936 174.695  56.766  1.00  0.00           O  
HETATM 3773  O2  DDA A 143     132.956 174.543  57.915  1.00  0.00           O  
HETATM 3774  C2  DDA A 143     132.537 175.751  58.557  1.00  0.00           C  
HETATM 3775  C3  DDA A 143     133.732 176.379  59.298  1.00  0.00           C  
HETATM 3776  N1  DDA A 143     133.302 177.621  59.957  1.00  0.00           N  
HETATM 3777  C4  DDA A 143     132.801 178.564  58.947  1.00  0.00           C  
HETATM 3778  H5  DDA A 143     132.489 179.467  59.427  1.00  0.00           H  
HETATM 3779  H6  DDA A 143     133.579 178.783  58.247  1.00  0.00           H  
HETATM 3780  H7  DDA A 143     131.972 178.127  58.432  1.00  0.00           H  
HETATM 3781  C5  DDA A 143     134.443 178.220  60.665  1.00  0.00           C  
HETATM 3782  H8  DDA A 143     134.130 179.124  61.143  1.00  0.00           H  
HETATM 3783  H9  DDA A 143     134.807 177.535  61.399  1.00  0.00           H  
HETATM 3784  H10 DDA A 143     135.222 178.441  59.964  1.00  0.00           H  
HETATM 3785  H3  DDA A 143     134.097 175.694  60.033  1.00  0.00           H  
HETATM 3786  H4  DDA A 143     134.509 176.598  58.598  1.00  0.00           H  
HETATM 3787  H1  DDA A 143     132.174 176.437  57.821  1.00  0.00           H  
HETATM 3788  H2  DDA A 143     131.759 175.531  59.257  1.00  0.00           H  
HETATM 3789  C9  DDA A 143     130.291 171.998  57.006  1.00  0.00           C  
HETATM 3790  H16 DDA A 143     130.234 170.936  56.884  1.00  0.00           H  
HETATM 3791  H17 DDA A 143     129.807 172.279  57.918  1.00  0.00           H  
HETATM 3792  H18 DDA A 143     129.803 172.477  56.183  1.00  0.00           H  
HETATM 3793  C7  DPA A 144     132.410 171.784  58.286  1.00  0.00           C  
HETATM 3794  H11 DPA A 144     133.436 172.080  58.355  1.00  0.00           H  
HETATM 3795  H12 DPA A 144     132.357 170.717  58.201  1.00  0.00           H  
HETATM 3796  C6  DPA A 144     131.715 172.187  59.600  1.00  0.00           C  
HETATM 3797  C1  DPA A 144     131.819 173.710  59.787  1.00  0.00           C  
HETATM 3798  O1  DPA A 144     130.922 174.464  59.328  1.00  0.00           O  
HETATM 3799  O2  DPA A 144     132.934 174.269  60.486  1.00  0.00           O  
HETATM 3800  C2  DPA A 144     132.533 175.478  61.136  1.00  0.00           C  
HETATM 3801  C3  DPA A 144     133.733 176.081  61.888  1.00  0.00           C  
HETATM 3802  N1  DPA A 144     133.319 177.323  62.555  1.00  0.00           N  
HETATM 3803  C4  DPA A 144     132.839 178.283  61.551  1.00  0.00           C  
HETATM 3804  H5  DPA A 144     132.539 179.187  62.037  1.00  0.00           H  
HETATM 3805  H6  DPA A 144     133.624 178.495  60.857  1.00  0.00           H  
HETATM 3806  H7  DPA A 144     132.005 177.864  61.029  1.00  0.00           H  
HETATM 3807  C5  DPA A 144     134.466 177.899  63.274  1.00  0.00           C  
HETATM 3808  H8  DPA A 144     134.166 178.803  63.759  1.00  0.00           H  
HETATM 3809  H9  DPA A 144     134.816 177.201  64.004  1.00  0.00           H  
HETATM 3810  H10 DPA A 144     135.252 178.112  62.580  1.00  0.00           H  
HETATM 3811  H20 DPA A 144     132.586 177.124  63.205  1.00  0.00           H  
HETATM 3812  H3  DPA A 144     134.083 175.383  62.619  1.00  0.00           H  
HETATM 3813  H4  DPA A 144     134.518 176.293  61.194  1.00  0.00           H  
HETATM 3814  H1  DPA A 144     132.183 176.177  60.404  1.00  0.00           H  
HETATM 3815  H2  DPA A 144     131.745 175.266  61.830  1.00  0.00           H  
HETATM 3816  C9  DPA A 144     130.232 171.775  59.541  1.00  0.00           C  
HETATM 3817  H16 DPA A 144     130.159 170.716  59.410  1.00  0.00           H  
HETATM 3818  H17 DPA A 144     129.748 172.056  60.454  1.00  0.00           H  
HETATM 3819  H18 DPA A 144     129.757 172.271  58.720  1.00  0.00           H  
HETATM 3820  C7  DPB A 145     132.342 171.516  60.830  1.00  0.00           C  
HETATM 3821  H11 DPB A 145     133.371 171.795  60.907  1.00  0.00           H  
HETATM 3822  H12 DPB A 145     132.271 170.452  60.736  1.00  0.00           H  
HETATM 3823  C6  DPB A 145     131.646 171.919  62.143  1.00  0.00           C  
HETATM 3824  C1  DPB A 145     130.157 171.532  62.075  1.00  0.00           C  
HETATM 3825  O1  DPB A 145     129.315 172.352  61.624  1.00  0.00           O  
HETATM 3826  O2  DPB A 145     129.731 170.244  62.526  1.00  0.00           O  
HETATM 3827  C2  DPB A 145     128.394 170.332  63.024  1.00  0.00           C  
HETATM 3828  C3  DPB A 145     127.935 168.943  63.509  1.00  0.00           C  
HETATM 3829  N1  DPB A 145     126.562 169.033  64.021  1.00  0.00           N  
HETATM 3830  C4  DPB A 145     126.123 167.709  64.484  1.00  0.00           C  
HETATM 3831  H5  DPB A 145     125.123 167.773  64.857  1.00  0.00           H  
HETATM 3832  H6  DPB A 145     126.156 167.016  63.669  1.00  0.00           H  
HETATM 3833  H7  DPB A 145     126.773 167.370  65.264  1.00  0.00           H  
HETATM 3834  C5  DPB A 145     125.667 169.498  62.950  1.00  0.00           C  
HETATM 3835  H8  DPB A 145     124.667 169.563  63.323  1.00  0.00           H  
HETATM 3836  H9  DPB A 145     125.701 168.807  62.134  1.00  0.00           H  
HETATM 3837  H10 DPB A 145     125.986 170.462  62.613  1.00  0.00           H  
HETATM 3838  H20 DPB A 145     126.530 169.678  64.784  1.00  0.00           H  
HETATM 3839  H3  DPB A 145     128.585 168.605  64.289  1.00  0.00           H  
HETATM 3840  H4  DPB A 145     127.967 168.253  62.694  1.00  0.00           H  
HETATM 3841  H1  DPB A 145     127.745 170.669  62.245  1.00  0.00           H  
HETATM 3842  H2  DPB A 145     128.361 171.023  63.840  1.00  0.00           H  
HETATM 3843  C9  DPB A 145     131.774 173.440  62.345  1.00  0.00           C  
HETATM 3844  H16 DPB A 145     131.290 173.720  63.257  1.00  0.00           H  
HETATM 3845  H17 DPB A 145     132.808 173.709  62.392  1.00  0.00           H  
HETATM 3846  H18 DPB A 145     131.310 173.949  61.525  1.00  0.00           H  
HETATM 3847  C7  DDB A 146     132.255 171.229  63.371  1.00  0.00           C  
HETATM 3848  H11 DDB A 146     133.290 171.490  63.455  1.00  0.00           H  
HETATM 3849  H12 DDB A 146     132.168 170.166  63.267  1.00  0.00           H  
HETATM 3850  C6  DDB A 146     131.560 171.631  64.684  1.00  0.00           C  
HETATM 3851  C1  DDB A 146     130.065 171.270  64.606  1.00  0.00           C  
HETATM 3852  O1  DDB A 146     129.238 172.106  64.157  1.00  0.00           O  
HETATM 3853  O2  DDB A 146     129.617 169.984  65.043  1.00  0.00           O  
HETATM 3854  C2  DDB A 146     128.278 170.088  65.537  1.00  0.00           C  
HETATM 3855  C3  DDB A 146     127.796 168.703  66.006  1.00  0.00           C  
HETATM 3856  N1  DDB A 146     126.420 168.812  66.514  1.00  0.00           N  
HETATM 3857  C4  DDB A 146     125.959 167.491  66.962  1.00  0.00           C  
HETATM 3858  H5  DDB A 146     124.957 167.568  67.331  1.00  0.00           H  
HETATM 3859  H6  DDB A 146     125.984 166.805  66.141  1.00  0.00           H  
HETATM 3860  H7  DDB A 146     126.599 167.136  67.742  1.00  0.00           H  
HETATM 3861  C5  DDB A 146     125.540 169.299  65.442  1.00  0.00           C  
HETATM 3862  H8  DDB A 146     124.538 169.377  65.811  1.00  0.00           H  
HETATM 3863  H9  DDB A 146     125.565 168.615  64.620  1.00  0.00           H  
HETATM 3864  H10 DDB A 146     125.876 170.262  65.115  1.00  0.00           H  
HETATM 3865  H3  DDB A 146     128.437 168.349  66.787  1.00  0.00           H  
HETATM 3866  H4  DDB A 146     127.820 168.019  65.185  1.00  0.00           H  
HETATM 3867  H1  DDB A 146     127.638 170.444  64.757  1.00  0.00           H  
HETATM 3868  H2  DDB A 146     128.253 170.773  66.357  1.00  0.00           H  
HETATM 3869  C9  DDB A 146     131.711 173.150  64.899  1.00  0.00           C  
HETATM 3870  H16 DDB A 146     131.228 173.430  65.812  1.00  0.00           H  
HETATM 3871  H17 DDB A 146     132.748 173.399  64.954  1.00  0.00           H  
HETATM 3872  H18 DDB A 146     131.260 173.671  64.083  1.00  0.00           H  
HETATM 3873  C7  DPB A 147     132.153 170.920  65.908  1.00  0.00           C  
HETATM 3874  H11 DPB A 147     133.190 171.165  66.000  1.00  0.00           H  
HETATM 3875  H12 DPB A 147     132.048 169.860  65.795  1.00  0.00           H  
HETATM 3876  C6  DPB A 147     131.457 171.324  67.222  1.00  0.00           C  
HETATM 3877  C1  DPB A 147     129.956 170.988  67.134  1.00  0.00           C  
HETATM 3878  O1  DPB A 147     129.146 171.839  66.688  1.00  0.00           O  
HETATM 3879  O2  DPB A 147     129.486 169.706  67.558  1.00  0.00           O  
HETATM 3880  C2  DPB A 147     128.148 169.826  68.045  1.00  0.00           C  
HETATM 3881  C3  DPB A 147     127.639 168.446  68.501  1.00  0.00           C  
HETATM 3882  N1  DPB A 147     126.264 168.571  69.002  1.00  0.00           N  
HETATM 3883  C4  DPB A 147     125.779 167.254  69.438  1.00  0.00           C  
HETATM 3884  H5  DPB A 147     124.777 167.345  69.802  1.00  0.00           H  
HETATM 3885  H6  DPB A 147     125.798 166.575  68.611  1.00  0.00           H  
HETATM 3886  H7  DPB A 147     126.410 166.882  70.218  1.00  0.00           H  
HETATM 3887  C5  DPB A 147     125.397 169.083  67.930  1.00  0.00           C  
HETATM 3888  H8  DPB A 147     124.395 169.173  68.295  1.00  0.00           H  
HETATM 3889  H9  DPB A 147     125.415 168.404  67.104  1.00  0.00           H  
HETATM 3890  H10 DPB A 147     125.749 170.042  67.614  1.00  0.00           H  
HETATM 3891  H20 DPB A 147     126.246 169.204  69.776  1.00  0.00           H  
HETATM 3892  H3  DPB A 147     128.271 168.074  69.282  1.00  0.00           H  
HETATM 3893  H4  DPB A 147     127.657 167.769  67.675  1.00  0.00           H  
HETATM 3894  H1  DPB A 147     127.517 170.199  67.266  1.00  0.00           H  
HETATM 3895  H2  DPB A 147     128.129 170.506  68.872  1.00  0.00           H  
HETATM 3896  C9  DPB A 147     131.632 172.837  67.451  1.00  0.00           C  
HETATM 3897  H16 DPB A 147     131.147 173.117  68.363  1.00  0.00           H  
HETATM 3898  H17 DPB A 147     132.673 173.071  67.513  1.00  0.00           H  
HETATM 3899  H18 DPB A 147     131.192 173.372  66.637  1.00  0.00           H  
HETATM 3900  C7  DPB A 148     132.033 170.593  68.443  1.00  0.00           C  
HETATM 3901  H11 DPB A 148     133.073 170.821  68.542  1.00  0.00           H  
HETATM 3902  H12 DPB A 148     131.912 169.536  68.321  1.00  0.00           H  
HETATM 3903  C6  DPB A 148     131.336 170.997  69.757  1.00  0.00           C  
HETATM 3904  C1  DPB A 148     129.831 170.685  69.659  1.00  0.00           C  
HETATM 3905  O1  DPB A 148     129.037 171.553  69.216  1.00  0.00           O  
HETATM 3906  O2  DPB A 148     129.339 169.406  70.068  1.00  0.00           O  
HETATM 3907  C2  DPB A 148     128.000 169.545  70.551  1.00  0.00           C  
HETATM 3908  C3  DPB A 148     127.467 168.169  70.993  1.00  0.00           C  
HETATM 3909  N1  DPB A 148     126.091 168.312  71.488  1.00  0.00           N  
HETATM 3910  C4  DPB A 148     125.584 167.000  71.910  1.00  0.00           C  
HETATM 3911  H5  DPB A 148     124.581 167.103  72.270  1.00  0.00           H  
HETATM 3912  H6  DPB A 148     125.596 166.327  71.077  1.00  0.00           H  
HETATM 3913  H7  DPB A 148     126.204 166.611  72.690  1.00  0.00           H  
HETATM 3914  C5  DPB A 148     125.238 168.846  70.417  1.00  0.00           C  
HETATM 3915  H8  DPB A 148     124.235 168.950  70.778  1.00  0.00           H  
HETATM 3916  H9  DPB A 148     125.249 168.175  69.584  1.00  0.00           H  
HETATM 3917  H10 DPB A 148     125.607 169.803  70.110  1.00  0.00           H  
HETATM 3918  H20 DPB A 148     126.080 168.939  72.267  1.00  0.00           H  
HETATM 3919  H3  DPB A 148     128.088 167.781  71.773  1.00  0.00           H  
HETATM 3920  H4  DPB A 148     127.478 167.498  70.160  1.00  0.00           H  
HETATM 3921  H1  DPB A 148     127.379 169.934  69.772  1.00  0.00           H  
HETATM 3922  H2  DPB A 148     127.987 170.217  71.383  1.00  0.00           H  
HETATM 3923  C9  DPB A 148     131.533 172.505  70.000  1.00  0.00           C  
HETATM 3924  H16 DPB A 148     131.051 172.784  70.913  1.00  0.00           H  
HETATM 3925  H17 DPB A 148     132.578 172.721  70.068  1.00  0.00           H  
HETATM 3926  H18 DPB A 148     131.108 173.055  69.187  1.00  0.00           H  
HETATM 3927  C7  DPB A 149     131.893 170.247  70.975  1.00  0.00           C  
HETATM 3928  H11 DPB A 149     132.937 170.456  71.080  1.00  0.00           H  
HETATM 3929  H12 DPB A 149     131.757 169.193  70.843  1.00  0.00           H  
HETATM 3930  C6  DPB A 149     131.198 170.649  72.288  1.00  0.00           C  
HETATM 3931  C1  DPB A 149     129.689 170.363  72.180  1.00  0.00           C  
HETATM 3932  O1  DPB A 149     128.910 171.248  71.741  1.00  0.00           O  
HETATM 3933  O2  DPB A 149     129.173 169.089  72.577  1.00  0.00           O  
HETATM 3934  C2  DPB A 149     127.835 169.245  73.053  1.00  0.00           C  
HETATM 3935  C3  DPB A 149     127.278 167.875  73.481  1.00  0.00           C  
HETATM 3936  N1  DPB A 149     125.901 168.035  73.972  1.00  0.00           N  
HETATM 3937  C4  DPB A 149     125.371 166.728  74.379  1.00  0.00           C  
HETATM 3938  H5  DPB A 149     124.369 166.843  74.736  1.00  0.00           H  
HETATM 3939  H6  DPB A 149     125.376 166.063  73.541  1.00  0.00           H  
HETATM 3940  H7  DPB A 149     125.982 166.323  75.159  1.00  0.00           H  
HETATM 3941  C5  DPB A 149     125.062 168.592  72.900  1.00  0.00           C  
HETATM 3942  H8  DPB A 149     124.060 168.709  73.257  1.00  0.00           H  
HETATM 3943  H9  DPB A 149     125.067 167.928  72.061  1.00  0.00           H  
HETATM 3944  H10 DPB A 149     125.448 169.545  72.603  1.00  0.00           H  
HETATM 3945  H20 DPB A 149     125.897 168.656  74.756  1.00  0.00           H  
HETATM 3946  H3  DPB A 149     127.889 167.469  74.261  1.00  0.00           H  
HETATM 3947  H4  DPB A 149     127.284 167.211  72.643  1.00  0.00           H  
HETATM 3948  H1  DPB A 149     127.223 169.651  72.274  1.00  0.00           H  
HETATM 3949  H2  DPB A 149     127.829 169.911  73.892  1.00  0.00           H  
HETATM 3950  C9  DPB A 149     131.419 172.151  72.545  1.00  0.00           C  
HETATM 3951  H16 DPB A 149     130.935 172.432  73.458  1.00  0.00           H  
HETATM 3952  H17 DPB A 149     132.466 172.352  72.621  1.00  0.00           H  
HETATM 3953  H18 DPB A 149     131.004 172.717  71.735  1.00  0.00           H  
HETATM 3954  C7  DDA A 150     131.737 169.880  73.502  1.00  0.00           C  
HETATM 3955  H11 DDA A 150     132.783 170.073  73.615  1.00  0.00           H  
HETATM 3956  H12 DDA A 150     131.584 168.830  73.360  1.00  0.00           H  
HETATM 3957  C6  DDA A 150     131.042 170.283  74.816  1.00  0.00           C  
HETATM 3958  C1  DDA A 150     131.284 171.779  75.086  1.00  0.00           C  
HETATM 3959  O1  DDA A 150     130.478 172.637  74.642  1.00  0.00           O  
HETATM 3960  O2  DDA A 150     132.425 172.192  75.842  1.00  0.00           O  
HETATM 3961  C2  DDA A 150     132.119 173.401  76.544  1.00  0.00           C  
HETATM 3962  C3  DDA A 150     133.348 173.846  77.359  1.00  0.00           C  
HETATM 3963  N1  DDA A 150     133.034 175.088  78.079  1.00  0.00           N  
HETATM 3964  C4  DDA A 150     132.679 176.138  77.114  1.00  0.00           C  
HETATM 3965  H5  DDA A 150     132.451 177.042  77.638  1.00  0.00           H  
HETATM 3966  H6  DDA A 150     133.503 176.307  76.453  1.00  0.00           H  
HETATM 3967  H7  DDA A 150     131.826 175.829  76.548  1.00  0.00           H  
HETATM 3968  C5  DDA A 150     134.206 175.513  78.857  1.00  0.00           C  
HETATM 3969  H8  DDA A 150     133.978 176.417  79.381  1.00  0.00           H  
HETATM 3970  H9  DDA A 150     134.464 174.750  79.559  1.00  0.00           H  
HETATM 3971  H10 DDA A 150     135.031 175.683  78.197  1.00  0.00           H  
HETATM 3972  H3  DDA A 150     133.606 173.082  78.062  1.00  0.00           H  
HETATM 3973  H4  DDA A 150     134.170 174.015  76.699  1.00  0.00           H  
HETATM 3974  H1  DDA A 150     131.861 174.164  75.842  1.00  0.00           H  
HETATM 3975  H2  DDA A 150     131.295 173.230  77.205  1.00  0.00           H  
HETATM 3976  C9  DDA A 150     129.529 170.022  74.696  1.00  0.00           C  
HETATM 3977  H16 DDA A 150     129.360 168.982  74.508  1.00  0.00           H  
HETATM 3978  H17 DDA A 150     129.045 170.302  75.609  1.00  0.00           H  
HETATM 3979  H18 DDA A 150     129.129 170.600  73.889  1.00  0.00           H  
HETATM 3980  C7  TDA A 151     131.562 169.495  76.026  1.00  0.00           C  
HETATM 3981  H11 TDA A 151     132.611 169.670  76.146  1.00  0.00           H  
HETATM 3982  H12 TDA A 151     131.393 168.448  75.874  1.00  0.00           H  
HETATM 3983  C6  TDA A 151     130.866 169.898  77.339  1.00  0.00           C  
HETATM 3984  C1  TDA A 151     131.131 171.388  77.624  1.00  0.00           C  
HETATM 3985  O1  TDA A 151     130.343 172.262  77.183  1.00  0.00           O  
HETATM 3986  O2  TDA A 151     132.275 171.775  78.390  1.00  0.00           O  
HETATM 3987  C2  TDA A 151     131.986 172.983  79.100  1.00  0.00           C  
HETATM 3988  C3  TDA A 151     133.217 173.400  79.925  1.00  0.00           C  
HETATM 3989  N1  TDA A 151     132.920 174.641  80.655  1.00  0.00           N  
HETATM 3990  C4  TDA A 151     132.587 175.706  79.696  1.00  0.00           C  
HETATM 3991  H5  TDA A 151     132.371 176.610  80.227  1.00  0.00           H  
HETATM 3992  H6  TDA A 151     133.416 175.867  79.041  1.00  0.00           H  
HETATM 3993  H7  TDA A 151     131.732 175.415  79.123  1.00  0.00           H  
HETATM 3994  C5  TDA A 151     134.095 175.040  81.442  1.00  0.00           C  
HETATM 3995  H8  TDA A 151     133.880 175.944  81.972  1.00  0.00           H  
HETATM 3996  H9  TDA A 151     134.336 174.267  82.139  1.00  0.00           H  
HETATM 3997  H10 TDA A 151     134.926 175.203  80.786  1.00  0.00           H  
HETATM 3998  H3  TDA A 151     133.459 172.627  80.622  1.00  0.00           H  
HETATM 3999  H4  TDA A 151     134.047 173.563  79.269  1.00  0.00           H  
HETATM 4000  H1  TDA A 151     131.744 173.757  78.403  1.00  0.00           H  
HETATM 4001  H2  TDA A 151     131.155 172.821  79.755  1.00  0.00           H  
HETATM 4002  C9  TDA A 151     129.350 169.663  77.210  1.00  0.00           C  
HETATM 4003  H16 TDA A 151     129.165 168.627  77.012  1.00  0.00           H  
HETATM 4004  H17 TDA A 151     128.866 169.943  78.122  1.00  0.00           H  
HETATM 4005  H18 TDA A 151     128.965 170.254  76.406  1.00  0.00           H  
HETATM 4006  H19 TDA A 151     131.251 169.307  78.144  1.00  0.00           H  
TER    4007      TDA A 151
HETATM 4008  C7  HDA B 152     142.993 127.854   2.151  1.00  0.00           C  
HETATM 4009  C8  HDA B 152     143.280 128.814   0.981  1.00  0.00           C  
HETATM 4010  H13 HDA B 152     142.889 128.400   0.075  1.00  0.00           H  
HETATM 4011  H14 HDA B 152     144.337 128.952   0.885  1.00  0.00           H  
HETATM 4012  H15 HDA B 152     142.814 129.757   1.172  1.00  0.00           H  
HETATM 4013  H11 HDA B 152     143.460 126.910   1.960  1.00  0.00           H  
HETATM 4014  H12 HDA B 152     141.935 127.717   2.247  1.00  0.00           H  
HETATM 4015  C6  HDA B 152     143.555 128.449   3.455  1.00  0.00           C  
HETATM 4016  C1  HDA B 152     145.075 128.648   3.315  1.00  0.00           C  
HETATM 4017  O1  HDA B 152     145.530 129.733   2.870  1.00  0.00           O  
HETATM 4018  O2  HDA B 152     145.970 127.597   3.690  1.00  0.00           O  
HETATM 4019  C2  HDA B 152     147.203 128.161   4.143  1.00  0.00           C  
HETATM 4020  C3  HDA B 152     148.167 127.031   4.547  1.00  0.00           C  
HETATM 4021  N1  HDA B 152     149.434 127.610   5.014  1.00  0.00           N  
HETATM 4022  C4  HDA B 152     150.037 128.403   3.933  1.00  0.00           C  
HETATM 4023  H5  HDA B 152     150.960 128.825   4.271  1.00  0.00           H  
HETATM 4024  H6  HDA B 152     150.221 127.774   3.088  1.00  0.00           H  
HETATM 4025  H7  HDA B 152     149.367 129.189   3.651  1.00  0.00           H  
HETATM 4026  C5  HDA B 152     150.354 126.530   5.399  1.00  0.00           C  
HETATM 4027  H8  HDA B 152     151.277 126.952   5.738  1.00  0.00           H  
HETATM 4028  H9  HDA B 152     149.918 125.954   6.186  1.00  0.00           H  
HETATM 4029  H10 HDA B 152     150.540 125.899   4.555  1.00  0.00           H  
HETATM 4030  H3  HDA B 152     147.729 126.452   5.335  1.00  0.00           H  
HETATM 4031  H4  HDA B 152     148.351 126.400   3.704  1.00  0.00           H  
HETATM 4032  H1  HDA B 152     147.641 128.738   3.357  1.00  0.00           H  
HETATM 4033  H2  HDA B 152     147.017 128.792   4.988  1.00  0.00           H  
HETATM 4034  C9  HDA B 152     142.884 129.808   3.729  1.00  0.00           C  
HETATM 4035  H16 HDA B 152     141.827 129.671   3.826  1.00  0.00           H  
HETATM 4036  H17 HDA B 152     143.274 130.223   4.635  1.00  0.00           H  
HETATM 4037  H18 HDA B 152     143.083 130.476   2.917  1.00  0.00           H  
HETATM 4038  C7  DPA B 153     143.308 127.547   4.672  1.00  0.00           C  
HETATM 4039  H11 DPA B 153     143.778 126.598   4.518  1.00  0.00           H  
HETATM 4040  H12 DPA B 153     142.255 127.403   4.805  1.00  0.00           H  
HETATM 4041  C6  DPA B 153     143.870 128.143   5.975  1.00  0.00           C  
HETATM 4042  C1  DPA B 153     145.394 128.315   5.845  1.00  0.00           C  
HETATM 4043  O1  DPA B 153     145.870 129.390   5.396  1.00  0.00           O  
HETATM 4044  O2  DPA B 153     146.270 127.254   6.235  1.00  0.00           O  
HETATM 4045  C2  DPA B 153     147.507 127.801   6.692  1.00  0.00           C  
HETATM 4046  C3  DPA B 153     148.449 126.657   7.113  1.00  0.00           C  
HETATM 4047  N1  DPA B 153     149.723 127.220   7.583  1.00  0.00           N  
HETATM 4048  C4  DPA B 153     150.347 127.995   6.502  1.00  0.00           C  
HETATM 4049  H5  DPA B 153     151.273 128.405   6.844  1.00  0.00           H  
HETATM 4050  H6  DPA B 153     150.526 127.357   5.664  1.00  0.00           H  
HETATM 4051  H7  DPA B 153     149.692 128.790   6.210  1.00  0.00           H  
HETATM 4052  C5  DPA B 153     150.623 126.127   7.984  1.00  0.00           C  
HETATM 4053  H8  DPA B 153     151.549 126.536   8.327  1.00  0.00           H  
HETATM 4054  H9  DPA B 153     150.170 125.563   8.772  1.00  0.00           H  
HETATM 4055  H10 DPA B 153     150.804 125.488   7.145  1.00  0.00           H  
HETATM 4056  H20 DPA B 153     149.555 127.817   8.368  1.00  0.00           H  
HETATM 4057  H3  DPA B 153     147.996 126.093   7.900  1.00  0.00           H  
HETATM 4058  H4  DPA B 153     148.630 126.018   6.274  1.00  0.00           H  
HETATM 4059  H1  DPA B 153     147.960 128.365   5.906  1.00  0.00           H  
HETATM 4060  H2  DPA B 153     147.326 128.440   7.531  1.00  0.00           H  
HETATM 4061  C9  DPA B 153     143.219 129.513   6.235  1.00  0.00           C  
HETATM 4062  H16 DPA B 153     142.159 129.396   6.325  1.00  0.00           H  
HETATM 4063  H17 DPA B 153     143.609 129.928   7.141  1.00  0.00           H  
HETATM 4064  H18 DPA B 153     143.435 130.172   5.420  1.00  0.00           H  
HETATM 4065  C7  DDA B 154     143.599 127.253   7.196  1.00  0.00           C  
HETATM 4066  H11 DDA B 154     144.054 126.296   7.053  1.00  0.00           H  
HETATM 4067  H12 DDA B 154     142.543 127.127   7.324  1.00  0.00           H  
HETATM 4068  C6  DDA B 154     144.161 127.849   8.500  1.00  0.00           C  
HETATM 4069  C1  DDA B 154     145.688 127.995   8.381  1.00  0.00           C  
HETATM 4070  O1  DDA B 154     146.185 129.059   7.928  1.00  0.00           O  
HETATM 4071  O2  DDA B 154     146.543 126.923   8.784  1.00  0.00           O  
HETATM 4072  C2  DDA B 154     147.787 127.453   9.248  1.00  0.00           C  
HETATM 4073  C3  DDA B 154     148.708 126.298   9.682  1.00  0.00           C  
HETATM 4074  N1  DDA B 154     149.987 126.843  10.159  1.00  0.00           N  
HETATM 4075  C4  DDA B 154     150.630 127.600   9.076  1.00  0.00           C  
HETATM 4076  H5  DDA B 154     151.562 127.998   9.423  1.00  0.00           H  
HETATM 4077  H6  DDA B 154     150.807 126.953   8.244  1.00  0.00           H  
HETATM 4078  H7  DDA B 154     149.991 128.405   8.774  1.00  0.00           H  
HETATM 4079  C5  DDA B 154     150.866 125.739  10.573  1.00  0.00           C  
HETATM 4080  H8  DDA B 154     151.797 126.136  10.920  1.00  0.00           H  
HETATM 4081  H9  DDA B 154     150.398 125.188  11.361  1.00  0.00           H  
HETATM 4082  H10 DDA B 154     151.043 125.092   9.741  1.00  0.00           H  
HETATM 4083  H3  DDA B 154     148.240 125.745  10.470  1.00  0.00           H  
HETATM 4084  H4  DDA B 154     148.883 125.651   8.850  1.00  0.00           H  
HETATM 4085  H1  DDA B 154     148.255 128.005   8.459  1.00  0.00           H  
HETATM 4086  H2  DDA B 154     147.610 128.102  10.080  1.00  0.00           H  
HETATM 4087  C9  DDA B 154     143.530 129.233   8.745  1.00  0.00           C  
HETATM 4088  H16 DDA B 154     142.468 129.131   8.830  1.00  0.00           H  
HETATM 4089  H17 DDA B 154     143.920 129.646   9.652  1.00  0.00           H  
HETATM 4090  H18 DDA B 154     143.764 129.882   7.928  1.00  0.00           H  
HETATM 4091  C7  DDA B 155     143.866 126.973   9.726  1.00  0.00           C  
HETATM 4092  H11 DDA B 155     144.307 126.007   9.591  1.00  0.00           H  
HETATM 4093  H12 DDA B 155     142.808 126.864   9.846  1.00  0.00           H  
HETATM 4094  C6  DDA B 155     144.429 127.569  11.030  1.00  0.00           C  
HETATM 4095  C1  DDA B 155     145.959 127.689  10.920  1.00  0.00           C  
HETATM 4096  O1  DDA B 155     146.477 128.742  10.464  1.00  0.00           O  
HETATM 4097  O2  DDA B 155     146.794 126.606  11.337  1.00  0.00           O  
HETATM 4098  C2  DDA B 155     148.043 127.120  11.806  1.00  0.00           C  
HETATM 4099  C3  DDA B 155     148.941 125.952  12.256  1.00  0.00           C  
HETATM 4100  N1  DDA B 155     150.225 126.480  12.738  1.00  0.00           N  
HETATM 4101  C4  DDA B 155     150.889 127.219  11.655  1.00  0.00           C  
HETATM 4102  H5  DDA B 155     151.823 127.604  12.006  1.00  0.00           H  
HETATM 4103  H6  DDA B 155     151.060 126.564  10.828  1.00  0.00           H  
HETATM 4104  H7  DDA B 155     150.264 128.030  11.343  1.00  0.00           H  
HETATM 4105  C5  DDA B 155     151.082 125.365  13.167  1.00  0.00           C  
HETATM 4106  H8  DDA B 155     152.018 125.749  13.518  1.00  0.00           H  
HETATM 4107  H9  DDA B 155     150.601 124.828  13.955  1.00  0.00           H  
HETATM 4108  H10 DDA B 155     151.256 124.709  12.339  1.00  0.00           H  
HETATM 4109  H3  DDA B 155     148.459 125.413  13.044  1.00  0.00           H  
HETATM 4110  H4  DDA B 155     149.113 125.296  11.429  1.00  0.00           H  
HETATM 4111  H1  DDA B 155     148.525 127.658  11.018  1.00  0.00           H  
HETATM 4112  H2  DDA B 155     147.870 127.777  12.634  1.00  0.00           H  
HETATM 4113  C9  DDA B 155     143.818 128.964  11.260  1.00  0.00           C  
HETATM 4114  H16 DDA B 155     142.755 128.880  11.337  1.00  0.00           H  
HETATM 4115  H17 DDA B 155     144.209 129.378  12.166  1.00  0.00           H  
HETATM 4116  H18 DDA B 155     144.068 129.603  10.439  1.00  0.00           H  
HETATM 4117  C7  DPA B 156     144.111 126.706  12.259  1.00  0.00           C  
HETATM 4118  H11 DPA B 156     144.537 125.732  12.135  1.00  0.00           H  
HETATM 4119  H12 DPA B 156     143.051 126.616  12.372  1.00  0.00           H  
HETATM 4120  C6  DPA B 156     144.673 127.301  13.563  1.00  0.00           C  
HETATM 4121  C1  DPA B 156     146.206 127.398  13.463  1.00  0.00           C  
HETATM 4122  O1  DPA B 156     146.743 128.437  13.004  1.00  0.00           O  
HETATM 4123  O2  DPA B 156     147.019 126.304  13.894  1.00  0.00           O  
HETATM 4124  C2  DPA B 156     148.274 126.800  14.369  1.00  0.00           C  
HETATM 4125  C3  DPA B 156     149.150 125.620  14.833  1.00  0.00           C  
HETATM 4126  N1  DPA B 156     150.438 126.131  15.322  1.00  0.00           N  
HETATM 4127  C4  DPA B 156     151.122 126.853  14.238  1.00  0.00           C  
HETATM 4128  H5  DPA B 156     152.060 127.224  14.594  1.00  0.00           H  
HETATM 4129  H6  DPA B 156     151.289 126.189  13.418  1.00  0.00           H  
HETATM 4130  H7  DPA B 156     150.514 127.671  13.916  1.00  0.00           H  
HETATM 4131  C5  DPA B 156     151.275 125.006  15.765  1.00  0.00           C  
HETATM 4132  H8  DPA B 156     152.214 125.377  16.120  1.00  0.00           H  
HETATM 4133  H9  DPA B 156     150.778 124.482  16.552  1.00  0.00           H  
HETATM 4134  H10 DPA B 156     151.443 124.341  14.944  1.00  0.00           H  
HETATM 4135  H20 DPA B 156     150.282 126.752  16.090  1.00  0.00           H  
HETATM 4136  H3  DPA B 156     148.653 125.096  15.621  1.00  0.00           H  
HETATM 4137  H4  DPA B 156     149.317 124.956  14.012  1.00  0.00           H  
HETATM 4138  H1  DPA B 156     148.771 127.324  13.581  1.00  0.00           H  
HETATM 4139  H2  DPA B 156     148.106 127.465  15.190  1.00  0.00           H  
HETATM 4140  C9  DPA B 156     144.083 128.708  13.780  1.00  0.00           C  
HETATM 4141  H16 DPA B 156     143.018 128.642  13.848  1.00  0.00           H  
HETATM 4142  H17 DPA B 156     144.475 129.122  14.686  1.00  0.00           H  
HETATM 4143  H18 DPA B 156     144.350 129.337  12.956  1.00  0.00           H  
HETATM 4144  C7  DPB B 157     144.332 126.452  14.795  1.00  0.00           C  
HETATM 4145  H11 DPB B 157     144.743 125.471  14.681  1.00  0.00           H  
HETATM 4146  H12 DPB B 157     143.270 126.381  14.901  1.00  0.00           H  
HETATM 4147  C6  DPB B 157     144.894 127.048  16.099  1.00  0.00           C  
HETATM 4148  C1  DPB B 157     144.328 128.465  16.303  1.00  0.00           C  
HETATM 4149  O1  DPB B 157     144.937 129.461  15.833  1.00  0.00           O  
HETATM 4150  O2  DPB B 157     143.108 128.649  17.026  1.00  0.00           O  
HETATM 4151  C2  DPB B 157     143.127 129.922  17.680  1.00  0.00           C  
HETATM 4152  C3  DPB B 157     141.814 130.119  18.458  1.00  0.00           C  
HETATM 4153  N1  DPB B 157     141.835 131.428  19.129  1.00  0.00           N  
HETATM 4154  C4  DPB B 157     140.582 131.616  19.873  1.00  0.00           C  
HETATM 4155  H5  DPB B 157     140.597 132.569  20.361  1.00  0.00           H  
HETATM 4156  H6  DPB B 157     139.755 131.575  19.196  1.00  0.00           H  
HETATM 4157  H7  DPB B 157     140.482 130.842  20.605  1.00  0.00           H  
HETATM 4158  C5  DPB B 157     141.974 132.491  18.125  1.00  0.00           C  
HETATM 4159  H8  DPB B 157     141.989 133.442  18.613  1.00  0.00           H  
HETATM 4160  H9  DPB B 157     141.147 132.451  17.447  1.00  0.00           H  
HETATM 4161  H10 DPB B 157     142.887 132.354  17.584  1.00  0.00           H  
HETATM 4162  H20 DPB B 157     142.607 131.464  19.763  1.00  0.00           H  
HETATM 4163  H3  DPB B 157     141.714 129.345  19.190  1.00  0.00           H  
HETATM 4164  H4  DPB B 157     140.988 130.080  17.782  1.00  0.00           H  
HETATM 4165  H1  DPB B 157     143.230 130.695  16.948  1.00  0.00           H  
HETATM 4166  H2  DPB B 157     143.955 129.961  18.357  1.00  0.00           H  
HETATM 4167  C9  DPB B 157     146.431 127.118  16.011  1.00  0.00           C  
HETATM 4168  H16 DPB B 157     146.822 127.533  16.916  1.00  0.00           H  
HETATM 4169  H17 DPB B 157     146.825 126.136  15.868  1.00  0.00           H  
HETATM 4170  H18 DPB B 157     146.713 127.739  15.185  1.00  0.00           H  
HETATM 4171  C7  DPB B 158     144.532 126.214  17.334  1.00  0.00           C  
HETATM 4172  H11 DPB B 158     144.928 125.225  17.231  1.00  0.00           H  
HETATM 4173  H12 DPB B 158     143.467 126.159  17.433  1.00  0.00           H  
HETATM 4174  C6  DPB B 158     145.095 126.810  18.638  1.00  0.00           C  
HETATM 4175  C1  DPB B 158     144.548 128.237  18.829  1.00  0.00           C  
HETATM 4176  O1  DPB B 158     145.176 129.219  18.357  1.00  0.00           O  
HETATM 4177  O2  DPB B 158     143.325 128.444  19.542  1.00  0.00           O  
HETATM 4178  C2  DPB B 158     143.362 129.721  20.186  1.00  0.00           C  
HETATM 4179  C3  DPB B 158     142.045 129.944  20.955  1.00  0.00           C  
HETATM 4180  N1  DPB B 158     142.083 131.256  21.617  1.00  0.00           N  
HETATM 4181  C4  DPB B 158     140.827 131.471  22.350  1.00  0.00           C  
HETATM 4182  H5  DPB B 158     140.855 132.426  22.832  1.00  0.00           H  
HETATM 4183  H6  DPB B 158     140.005 131.439  21.666  1.00  0.00           H  
HETATM 4184  H7  DPB B 158     140.709 130.703  23.086  1.00  0.00           H  
HETATM 4185  C5  DPB B 158     142.246 132.312  20.606  1.00  0.00           C  
HETATM 4186  H8  DPB B 158     142.272 133.267  21.088  1.00  0.00           H  
HETATM 4187  H9  DPB B 158     141.424 132.279  19.922  1.00  0.00           H  
HETATM 4188  H10 DPB B 158     143.160 132.155  20.072  1.00  0.00           H  
HETATM 4189  H20 DPB B 158     142.851 131.286  22.257  1.00  0.00           H  
HETATM 4190  H3  DPB B 158     141.927 129.177  21.691  1.00  0.00           H  
HETATM 4191  H4  DPB B 158     141.225 129.914  20.272  1.00  0.00           H  
HETATM 4192  H1  DPB B 158     143.481 130.487  19.451  1.00  0.00           H  
HETATM 4193  H2  DPB B 158     144.184 129.752  20.870  1.00  0.00           H  
HETATM 4194  C9  DPB B 158     146.632 126.855  18.561  1.00  0.00           C  
HETATM 4195  H16 DPB B 158     147.022 127.269  19.467  1.00  0.00           H  
HETATM 4196  H17 DPB B 158     147.011 125.864  18.428  1.00  0.00           H  
HETATM 4197  H18 DPB B 158     146.929 127.464  17.733  1.00  0.00           H  
HETATM 4198  C7  DPA B 159     144.709 125.988  19.877  1.00  0.00           C  
HETATM 4199  H11 DPA B 159     145.091 124.993  19.783  1.00  0.00           H  
HETATM 4200  H12 DPA B 159     143.643 125.951  19.968  1.00  0.00           H  
HETATM 4201  C6  DPA B 159     145.271 126.585  21.182  1.00  0.00           C  
HETATM 4202  C1  DPA B 159     146.809 126.605  21.115  1.00  0.00           C  
HETATM 4203  O1  DPA B 159     147.406 127.608  20.646  1.00  0.00           O  
HETATM 4204  O2  DPA B 159     147.559 125.482  21.585  1.00  0.00           O  
HETATM 4205  C2  DPA B 159     148.825 125.928  22.079  1.00  0.00           C  
HETATM 4206  C3  DPA B 159     149.634 124.719  22.586  1.00  0.00           C  
HETATM 4207  N1  DPA B 159     150.935 125.177  23.092  1.00  0.00           N  
HETATM 4208  C4  DPA B 159     151.675 125.843  22.011  1.00  0.00           C  
HETATM 4209  H5  DPA B 159     152.623 126.176  22.379  1.00  0.00           H  
HETATM 4210  H6  DPA B 159     151.827 125.155  21.207  1.00  0.00           H  
HETATM 4211  H7  DPA B 159     151.114 126.683  21.658  1.00  0.00           H  
HETATM 4212  C5  DPA B 159     151.705 124.024  23.577  1.00  0.00           C  
HETATM 4213  H8  DPA B 159     152.653 124.357  23.945  1.00  0.00           H  
HETATM 4214  H9  DPA B 159     151.168 123.541  24.364  1.00  0.00           H  
HETATM 4215  H10 DPA B 159     151.860 123.335  22.773  1.00  0.00           H  
HETATM 4216  H20 DPA B 159     150.792 125.822  23.844  1.00  0.00           H  
HETATM 4217  H3  DPA B 159     149.094 124.235  23.373  1.00  0.00           H  
HETATM 4218  H4  DPA B 159     149.785 124.031  21.782  1.00  0.00           H  
HETATM 4219  H1  DPA B 159     149.363 126.411  21.291  1.00  0.00           H  
HETATM 4220  H2  DPA B 159     148.671 126.618  22.883  1.00  0.00           H  
HETATM 4221  C9  DPA B 159     144.746 128.022  21.357  1.00  0.00           C  
HETATM 4222  H16 DPA B 159     143.677 128.007  21.403  1.00  0.00           H  
HETATM 4223  H17 DPA B 159     145.136 128.435  22.263  1.00  0.00           H  
HETATM 4224  H18 DPA B 159     145.060 128.620  20.527  1.00  0.00           H  
HETATM 4225  C7  DDA B 160     144.865 125.779  22.423  1.00  0.00           C  
HETATM 4226  H11 DDA B 160     145.230 124.777  22.338  1.00  0.00           H  
HETATM 4227  H12 DDA B 160     143.797 125.760  22.506  1.00  0.00           H  
HETATM 4228  C6  DDA B 160     145.426 126.375  23.727  1.00  0.00           C  
HETATM 4229  C1  DDA B 160     146.965 126.369  23.672  1.00  0.00           C  
HETATM 4230  O1  DDA B 160     147.581 127.361  23.201  1.00  0.00           O  
HETATM 4231  O2  DDA B 160     147.694 125.239  24.156  1.00  0.00           O  
HETATM 4232  C2  DDA B 160     148.963 125.668  24.655  1.00  0.00           C  
HETATM 4233  C3  DDA B 160     149.747 124.449  25.176  1.00  0.00           C  
HETATM 4234  N1  DDA B 160     151.052 124.891  25.690  1.00  0.00           N  
HETATM 4235  C4  DDA B 160     151.811 125.536  24.608  1.00  0.00           C  
HETATM 4236  H5  DDA B 160     152.761 125.857  24.982  1.00  0.00           H  
HETATM 4237  H6  DDA B 160     151.958 124.839  23.811  1.00  0.00           H  
HETATM 4238  H7  DDA B 160     151.266 126.382  24.246  1.00  0.00           H  
HETATM 4239  C5  DDA B 160     151.800 123.727  26.187  1.00  0.00           C  
HETATM 4240  H8  DDA B 160     152.751 124.048  26.560  1.00  0.00           H  
HETATM 4241  H9  DDA B 160     151.249 123.258  26.974  1.00  0.00           H  
HETATM 4242  H10 DDA B 160     151.949 123.030  25.390  1.00  0.00           H  
HETATM 4243  H3  DDA B 160     149.195 123.979  25.963  1.00  0.00           H  
HETATM 4244  H4  DDA B 160     149.894 123.752  24.379  1.00  0.00           H  
HETATM 4245  H1  DDA B 160     149.515 126.137  23.869  1.00  0.00           H  
HETATM 4246  H2  DDA B 160     148.814 126.365  25.452  1.00  0.00           H  
HETATM 4247  C9  DDA B 160     144.923 127.821  23.888  1.00  0.00           C  
HETATM 4248  H16 DDA B 160     143.854 127.825  23.926  1.00  0.00           H  
HETATM 4249  H17 DDA B 160     145.314 128.235  24.794  1.00  0.00           H  
HETATM 4250  H18 DDA B 160     145.252 128.409  23.056  1.00  0.00           H  
HETATM 4251  C7  DDB B 161     144.998 125.585  24.970  1.00  0.00           C  
HETATM 4252  H11 DDB B 161     145.347 124.576  24.895  1.00  0.00           H  
HETATM 4253  H12 DDB B 161     143.928 125.584  25.046  1.00  0.00           H  
HETATM 4254  C6  DDB B 161     145.559 126.180  26.274  1.00  0.00           C  
HETATM 4255  C1  DDB B 161     145.078 127.636  26.424  1.00  0.00           C  
HETATM 4256  O1  DDB B 161     145.763 128.577  25.946  1.00  0.00           O  
HETATM 4257  O2  DDB B 161     143.853 127.917  27.105  1.00  0.00           O  
HETATM 4258  C2  DDB B 161     143.937 129.204  27.724  1.00  0.00           C  
HETATM 4259  C3  DDB B 161     142.617 129.508  28.457  1.00  0.00           C  
HETATM 4260  N1  DDB B 161     142.702 130.829  29.093  1.00  0.00           N  
HETATM 4261  C4  DDB B 161     141.445 131.120  29.794  1.00  0.00           C  
HETATM 4262  H5  DDB B 161     141.507 132.083  30.256  1.00  0.00           H  
HETATM 4263  H6  DDB B 161     140.636 131.112  29.092  1.00  0.00           H  
HETATM 4264  H7  DDB B 161     141.274 130.375  30.542  1.00  0.00           H  
HETATM 4265  C5  DDB B 161     142.939 131.854  28.066  1.00  0.00           C  
HETATM 4266  H8  DDB B 161     143.002 132.816  28.528  1.00  0.00           H  
HETATM 4267  H9  DDB B 161     142.130 131.847  27.363  1.00  0.00           H  
HETATM 4268  H10 DDB B 161     143.855 131.643  27.556  1.00  0.00           H  
HETATM 4269  H3  DDB B 161     142.445 128.763  29.207  1.00  0.00           H  
HETATM 4270  H4  DDB B 161     141.810 129.501  27.756  1.00  0.00           H  
HETATM 4271  H1  DDB B 161     144.109 129.949  26.975  1.00  0.00           H  
HETATM 4272  H2  DDB B 161     144.745 129.212  28.425  1.00  0.00           H  
HETATM 4273  C9  DDB B 161     147.098 126.150  26.231  1.00  0.00           C  
HETATM 4274  H16 DDB B 161     147.489 126.564  27.136  1.00  0.00           H  
HETATM 4275  H17 DDB B 161     147.433 125.140  26.127  1.00  0.00           H  
HETATM 4276  H18 DDB B 161     147.442 126.727  25.397  1.00  0.00           H  
HETATM 4277  C7  DPB B 162     145.108 125.406  27.521  1.00  0.00           C  
HETATM 4278  H11 DPB B 162     145.442 124.392  27.455  1.00  0.00           H  
HETATM 4279  H12 DPB B 162     144.039 125.422  27.588  1.00  0.00           H  
HETATM 4280  C6  DPB B 162     145.670 126.002  28.825  1.00  0.00           C  
HETATM 4281  C1  DPB B 162     145.212 127.466  28.961  1.00  0.00           C  
HETATM 4282  O1  DPB B 162     145.915 128.392  28.481  1.00  0.00           O  
HETATM 4283  O2  DPB B 162     143.985 127.771  29.631  1.00  0.00           O  
HETATM 4284  C2  DPB B 162     144.086 129.060  30.242  1.00  0.00           C  
HETATM 4285  C3  DPB B 162     142.767 129.390  30.963  1.00  0.00           C  
HETATM 4286  N1  DPB B 162     142.869 130.715  31.591  1.00  0.00           N  
HETATM 4287  C4  DPB B 162     141.609 131.029  32.280  1.00  0.00           C  
HETATM 4288  H5  DPB B 162     141.685 131.994  32.736  1.00  0.00           H  
HETATM 4289  H6  DPB B 162     140.806 131.030  31.573  1.00  0.00           H  
HETATM 4290  H7  DPB B 162     141.420 130.292  33.032  1.00  0.00           H  
HETATM 4291  C5  DPB B 162     143.128 131.729  30.557  1.00  0.00           C  
HETATM 4292  H8  DPB B 162     143.202 132.693  31.015  1.00  0.00           H  
HETATM 4293  H9  DPB B 162     142.325 131.730  29.851  1.00  0.00           H  
HETATM 4294  H10 DPB B 162     144.045 131.499  30.056  1.00  0.00           H  
HETATM 4295  H20 DPB B 162     143.618 130.714  32.252  1.00  0.00           H  
HETATM 4296  H3  DPB B 162     142.577 128.653  31.715  1.00  0.00           H  
HETATM 4297  H4  DPB B 162     141.963 129.392  30.257  1.00  0.00           H  
HETATM 4298  H1  DPB B 162     144.276 129.797  29.489  1.00  0.00           H  
HETATM 4299  H2  DPB B 162     144.889 129.059  30.949  1.00  0.00           H  
HETATM 4300  C9  DPB B 162     147.209 125.946  28.792  1.00  0.00           C  
HETATM 4301  H16 DPB B 162     147.601 126.361  29.697  1.00  0.00           H  
HETATM 4302  H17 DPB B 162     147.528 124.931  28.697  1.00  0.00           H  
HETATM 4303  H18 DPB B 162     147.568 126.513  27.958  1.00  0.00           H  
HETATM 4304  C7  DDB B 163     145.198 125.244  30.072  1.00  0.00           C  
HETATM 4305  H11 DDB B 163     145.517 124.223  30.016  1.00  0.00           H  
HETATM 4306  H12 DDB B 163     144.129 125.277  30.132  1.00  0.00           H  
HETATM 4307  C6  DDB B 163     145.761 125.839  31.376  1.00  0.00           C  
HETATM 4308  C1  DDB B 163     145.324 127.312  31.499  1.00  0.00           C  
HETATM 4309  O1  DDB B 163     146.045 128.223  31.018  1.00  0.00           O  
HETATM 4310  O2  DDB B 163     144.099 127.640  32.158  1.00  0.00           O  
HETATM 4311  C2  DDB B 163     144.215 128.932  32.761  1.00  0.00           C  
HETATM 4312  C3  DDB B 163     142.895 129.287  33.471  1.00  0.00           C  
HETATM 4313  N1  DDB B 163     143.014 130.616  34.090  1.00  0.00           N  
HETATM 4314  C4  DDB B 163     141.756 130.954  34.767  1.00  0.00           C  
HETATM 4315  H5  DDB B 163     141.841 131.921  35.218  1.00  0.00           H  
HETATM 4316  H6  DDB B 163     140.957 130.963  34.055  1.00  0.00           H  
HETATM 4317  H7  DDB B 163     141.550 130.225  35.523  1.00  0.00           H  
HETATM 4318  C5  DDB B 163     143.297 131.617  33.052  1.00  0.00           C  
HETATM 4319  H8  DDB B 163     143.383 132.583  33.502  1.00  0.00           H  
HETATM 4320  H9  DDB B 163     142.499 131.626  32.339  1.00  0.00           H  
HETATM 4321  H10 DDB B 163     144.214 131.370  32.558  1.00  0.00           H  
HETATM 4322  H3  DDB B 163     142.689 128.559  34.227  1.00  0.00           H  
HETATM 4323  H4  DDB B 163     142.098 129.297  32.759  1.00  0.00           H  
HETATM 4324  H1  DDB B 163     144.420 129.661  32.006  1.00  0.00           H  
HETATM 4325  H2  DDB B 163     145.013 128.923  33.474  1.00  0.00           H  
HETATM 4326  C9  DDB B 163     147.298 125.760  31.356  1.00  0.00           C  
HETATM 4327  H16 DDB B 163     147.690 126.173  32.261  1.00  0.00           H  
HETATM 4328  H17 DDB B 163     147.601 124.737  31.271  1.00  0.00           H  
HETATM 4329  H18 DDB B 163     147.672 126.314  30.520  1.00  0.00           H  
HETATM 4330  C7  DDB B 164     145.268 125.097  32.627  1.00  0.00           C  
HETATM 4331  H11 DDB B 164     145.570 124.071  32.578  1.00  0.00           H  
HETATM 4332  H12 DDB B 164     144.199 125.148  32.678  1.00  0.00           H  
HETATM 4333  C6  DDB B 164     145.830 125.692  33.930  1.00  0.00           C  
HETATM 4334  C1  DDB B 164     145.417 127.171  34.040  1.00  0.00           C  
HETATM 4335  O1  DDB B 164     146.155 128.070  33.558  1.00  0.00           O  
HETATM 4336  O2  DDB B 164     144.191 127.526  34.688  1.00  0.00           O  
HETATM 4337  C2  DDB B 164     144.324 128.819  35.282  1.00  0.00           C  
HETATM 4338  C3  DDB B 164     143.005 129.200  35.979  1.00  0.00           C  
HETATM 4339  N1  DDB B 164     143.140 130.531  36.591  1.00  0.00           N  
HETATM 4340  C4  DDB B 164     141.883 130.894  37.257  1.00  0.00           C  
HETATM 4341  H5  DDB B 164     141.980 131.863  37.702  1.00  0.00           H  
HETATM 4342  H6  DDB B 164     141.090 130.910  36.538  1.00  0.00           H  
HETATM 4343  H7  DDB B 164     141.660 130.175  38.016  1.00  0.00           H  
HETATM 4344  C5  DDB B 164     143.447 131.521  35.548  1.00  0.00           C  
HETATM 4345  H8  DDB B 164     143.545 132.488  35.993  1.00  0.00           H  
HETATM 4346  H9  DDB B 164     142.654 131.537  34.829  1.00  0.00           H  
HETATM 4347  H10 DDB B 164     144.363 131.255  35.063  1.00  0.00           H  
HETATM 4348  H3  DDB B 164     142.782 128.480  36.739  1.00  0.00           H  
HETATM 4349  H4  DDB B 164     142.212 129.217  35.262  1.00  0.00           H  
HETATM 4350  H1  DDB B 164     144.546 129.540  34.523  1.00  0.00           H  
HETATM 4351  H2  DDB B 164     145.116 128.803  36.001  1.00  0.00           H  
HETATM 4352  C9  DDB B 164     147.367 125.588  33.921  1.00  0.00           C  
HETATM 4353  H16 DDB B 164     147.757 126.002  34.826  1.00  0.00           H  
HETATM 4354  H17 DDB B 164     147.654 124.561  33.845  1.00  0.00           H  
HETATM 4355  H18 DDB B 164     147.755 126.130  33.085  1.00  0.00           H  
HETATM 4356  C7  DPA B 165     145.315 124.966  35.181  1.00  0.00           C  
HETATM 4357  H11 DPA B 165     145.603 123.937  35.143  1.00  0.00           H  
HETATM 4358  H12 DPA B 165     144.247 125.035  35.225  1.00  0.00           H  
HETATM 4359  C6  DPA B 165     145.878 125.562  36.485  1.00  0.00           C  
HETATM 4360  C1  DPA B 165     147.411 125.433  36.488  1.00  0.00           C  
HETATM 4361  O1  DPA B 165     148.121 126.356  36.009  1.00  0.00           O  
HETATM 4362  O2  DPA B 165     148.030 124.267  37.036  1.00  0.00           O  
HETATM 4363  C2  DPA B 165     149.311 124.612  37.569  1.00  0.00           C  
HETATM 4364  C3  DPA B 165     149.976 123.355  38.160  1.00  0.00           C  
HETATM 4365  N1  DPA B 165     151.294 123.710  38.707  1.00  0.00           N  
HETATM 4366  C4  DPA B 165     152.139 124.253  37.634  1.00  0.00           C  
HETATM 4367  H5  DPA B 165     153.099 124.512  38.033  1.00  0.00           H  
HETATM 4368  H6  DPA B 165     152.258 123.520  36.867  1.00  0.00           H  
HETATM 4369  H7  DPA B 165     151.677 125.126  37.224  1.00  0.00           H  
HETATM 4370  C5  DPA B 165     151.929 122.509  39.271  1.00  0.00           C  
HETATM 4371  H8  DPA B 165     152.888 122.767  39.669  1.00  0.00           H  
HETATM 4372  H9  DPA B 165     151.314 122.114  40.050  1.00  0.00           H  
HETATM 4373  H10 DPA B 165     152.048 121.774  38.502  1.00  0.00           H  
HETATM 4374  H20 DPA B 165     151.182 124.397  39.425  1.00  0.00           H  
HETATM 4375  H3  DPA B 165     149.361 122.958  38.940  1.00  0.00           H  
HETATM 4376  H4  DPA B 165     150.095 122.620  37.391  1.00  0.00           H  
HETATM 4377  H1  DPA B 165     149.925 125.007  36.789  1.00  0.00           H  
HETATM 4378  H2  DPA B 165     149.191 125.346  38.337  1.00  0.00           H  
HETATM 4379  C9  DPA B 165     145.486 127.050  36.580  1.00  0.00           C  
HETATM 4380  H16 DPA B 165     144.421 127.140  36.578  1.00  0.00           H  
HETATM 4381  H17 DPA B 165     145.877 127.463  37.486  1.00  0.00           H  
HETATM 4382  H18 DPA B 165     145.891 127.578  35.743  1.00  0.00           H  
HETATM 4383  C7  DPA B 166     145.342 124.854  37.737  1.00  0.00           C  
HETATM 4384  H11 DPA B 166     145.614 123.819  37.708  1.00  0.00           H  
HETATM 4385  H12 DPA B 166     144.276 124.939  37.773  1.00  0.00           H  
HETATM 4386  C6  DPA B 166     145.904 125.450  39.041  1.00  0.00           C  
HETATM 4387  C1  DPA B 166     147.437 125.296  39.056  1.00  0.00           C  
HETATM 4388  O1  DPA B 166     148.164 126.203  38.576  1.00  0.00           O  
HETATM 4389  O2  DPA B 166     148.031 124.123  39.617  1.00  0.00           O  
HETATM 4390  C2  DPA B 166     149.315 124.451  40.157  1.00  0.00           C  
HETATM 4391  C3  DPA B 166     149.955 123.188  40.761  1.00  0.00           C  
HETATM 4392  N1  DPA B 166     151.274 123.525  41.316  1.00  0.00           N  
HETATM 4393  C4  DPA B 166     152.137 124.048  40.246  1.00  0.00           C  
HETATM 4394  H5  DPA B 166     153.097 124.293  40.650  1.00  0.00           H  
HETATM 4395  H6  DPA B 166     152.249 123.306  39.485  1.00  0.00           H  
HETATM 4396  H7  DPA B 166     151.690 124.926  39.827  1.00  0.00           H  
HETATM 4397  C5  DPA B 166     151.885 122.319  41.893  1.00  0.00           C  
HETATM 4398  H8  DPA B 166     152.845 122.563  42.296  1.00  0.00           H  
HETATM 4399  H9  DPA B 166     151.258 121.939  42.670  1.00  0.00           H  
HETATM 4400  H10 DPA B 166     151.998 121.576  41.131  1.00  0.00           H  
HETATM 4401  H20 DPA B 166     151.168 124.219  42.028  1.00  0.00           H  
HETATM 4402  H3  DPA B 166     149.328 122.807  41.540  1.00  0.00           H  
HETATM 4403  H4  DPA B 166     150.067 122.446  39.999  1.00  0.00           H  
HETATM 4404  H1  DPA B 166     149.941 124.830  39.379  1.00  0.00           H  
HETATM 4405  H2  DPA B 166     149.201 125.194  40.919  1.00  0.00           H  
HETATM 4406  C9  DPA B 166     145.538 126.943  39.122  1.00  0.00           C  
HETATM 4407  H16 DPA B 166     144.473 127.050  39.111  1.00  0.00           H  
HETATM 4408  H17 DPA B 166     145.928 127.357  40.029  1.00  0.00           H  
HETATM 4409  H18 DPA B 166     145.956 127.460  38.285  1.00  0.00           H  
HETATM 4410  C7  DDA B 167     145.349 124.758  40.294  1.00  0.00           C  
HETATM 4411  H11 DDA B 167     145.603 123.719  40.275  1.00  0.00           H  
HETATM 4412  H12 DDA B 167     144.285 124.861  40.321  1.00  0.00           H  
HETATM 4413  C6  DDA B 167     145.912 125.354  41.598  1.00  0.00           C  
HETATM 4414  C1  DDA B 167     147.440 125.176  41.626  1.00  0.00           C  
HETATM 4415  O1  DDA B 167     148.186 126.068  41.145  1.00  0.00           O  
HETATM 4416  O2  DDA B 167     148.012 123.998  42.199  1.00  0.00           O  
HETATM 4417  C2  DDA B 167     149.296 124.309  42.746  1.00  0.00           C  
HETATM 4418  C3  DDA B 167     149.912 123.040  43.363  1.00  0.00           C  
HETATM 4419  N1  DDA B 167     151.233 123.359  43.926  1.00  0.00           N  
HETATM 4420  C4  DDA B 167     152.109 123.860  42.860  1.00  0.00           C  
HETATM 4421  H5  DDA B 167     153.071 124.094  43.268  1.00  0.00           H  
HETATM 4422  H6  DDA B 167     152.216 123.112  42.103  1.00  0.00           H  
HETATM 4423  H7  DDA B 167     151.683 124.741  42.431  1.00  0.00           H  
HETATM 4424  C5  DDA B 167     151.819 122.147  44.516  1.00  0.00           C  
HETATM 4425  H8  DDA B 167     152.781 122.379  44.924  1.00  0.00           H  
HETATM 4426  H9  DDA B 167     151.181 121.783  45.291  1.00  0.00           H  
HETATM 4427  H10 DDA B 167     151.926 121.398  43.759  1.00  0.00           H  
HETATM 4428  H3  DDA B 167     149.273 122.674  44.140  1.00  0.00           H  
HETATM 4429  H4  DDA B 167     150.018 122.292  42.608  1.00  0.00           H  
HETATM 4430  H1  DDA B 167     149.935 124.673  41.970  1.00  0.00           H  
HETATM 4431  H2  DDA B 167     149.189 125.058  43.503  1.00  0.00           H  
HETATM 4432  C9  DDA B 167     145.568 126.854  41.666  1.00  0.00           C  
HETATM 4433  H16 DDA B 167     144.505 126.978  41.647  1.00  0.00           H  
HETATM 4434  H17 DDA B 167     145.959 127.268  42.572  1.00  0.00           H  
HETATM 4435  H18 DDA B 167     146.001 127.358  40.829  1.00  0.00           H  
HETATM 4436  C7  DDB B 168     145.336 124.681  42.851  1.00  0.00           C  
HETATM 4437  H11 DDB B 168     145.572 123.638  42.841  1.00  0.00           H  
HETATM 4438  H12 DDB B 168     144.273 124.802  42.869  1.00  0.00           H  
HETATM 4439  C6  DDB B 168     145.899 125.276  44.155  1.00  0.00           C  
HETATM 4440  C1  DDB B 168     145.578 126.782  44.213  1.00  0.00           C  
HETATM 4441  O1  DDB B 168     146.387 127.616  43.730  1.00  0.00           O  
HETATM 4442  O2  DDB B 168     144.361 127.232  44.813  1.00  0.00           O  
HETATM 4443  C2  DDB B 168     144.560 128.532  45.377  1.00  0.00           C  
HETATM 4444  C3  DDB B 168     143.250 129.015  46.024  1.00  0.00           C  
HETATM 4445  N1  DDB B 168     143.453 130.351  46.603  1.00  0.00           N  
HETATM 4446  C4  DDB B 168     142.202 130.815  47.220  1.00  0.00           C  
HETATM 4447  H5  DDB B 168     142.351 131.787  47.641  1.00  0.00           H  
HETATM 4448  H6  DDB B 168     141.434 130.861  46.478  1.00  0.00           H  
HETATM 4449  H7  DDB B 168     141.912 130.131  47.992  1.00  0.00           H  
HETATM 4450  C5  DDB B 168     143.852 131.289  45.544  1.00  0.00           C  
HETATM 4451  H8  DDB B 168     144.001 132.262  45.965  1.00  0.00           H  
HETATM 4452  H9  DDB B 168     143.085 131.336  44.801  1.00  0.00           H  
HETATM 4453  H10 DDB B 168     144.763 130.952  45.095  1.00  0.00           H  
HETATM 4454  H3  DDB B 168     142.959 128.334  46.796  1.00  0.00           H  
HETATM 4455  H4  DDB B 168     142.482 129.062  45.282  1.00  0.00           H  
HETATM 4456  H1  DDB B 168     144.850 129.214  44.606  1.00  0.00           H  
HETATM 4457  H2  DDB B 168     145.329 128.484  46.119  1.00  0.00           H  
HETATM 4458  C9  DDB B 168     147.425 125.075  44.196  1.00  0.00           C  
HETATM 4459  H16 DDB B 168     147.815 125.489  45.101  1.00  0.00           H  
HETATM 4460  H17 DDB B 168     147.647 124.029  44.156  1.00  0.00           H  
HETATM 4461  H18 DDB B 168     147.872 125.567  43.358  1.00  0.00           H  
HETATM 4462  C7  DPB B 169     145.304 124.622  45.409  1.00  0.00           C  
HETATM 4463  H11 DPB B 169     145.523 123.574  45.408  1.00  0.00           H  
HETATM 4464  H12 DPB B 169     144.241 124.759  45.418  1.00  0.00           H  
HETATM 4465  C6  DPB B 169     145.865 125.217  46.713  1.00  0.00           C  
HETATM 4466  C1  DPB B 169     145.568 126.728  46.758  1.00  0.00           C  
HETATM 4467  O1  DPB B 169     146.396 127.545  46.275  1.00  0.00           O  
HETATM 4468  O2  DPB B 169     144.354 127.201  47.346  1.00  0.00           O  
HETATM 4469  C2  DPB B 169     144.569 128.501  47.903  1.00  0.00           C  
HETATM 4470  C3  DPB B 169     143.262 129.011  48.537  1.00  0.00           C  
HETATM 4471  N1  DPB B 169     143.483 130.347  49.109  1.00  0.00           N  
HETATM 4472  C4  DPB B 169     142.237 130.834  49.713  1.00  0.00           C  
HETATM 4473  H5  DPB B 169     142.397 131.807  50.129  1.00  0.00           H  
HETATM 4474  H6  DPB B 169     141.473 130.887  48.965  1.00  0.00           H  
HETATM 4475  H7  DPB B 169     141.929 130.161  50.487  1.00  0.00           H  
HETATM 4476  C5  DPB B 169     143.906 131.271  48.046  1.00  0.00           C  
HETATM 4477  H8  DPB B 169     144.066 132.244  48.462  1.00  0.00           H  
HETATM 4478  H9  DPB B 169     143.144 131.325  47.296  1.00  0.00           H  
HETATM 4479  H10 DPB B 169     144.814 130.917  47.606  1.00  0.00           H  
HETATM 4480  H20 DPB B 169     144.195 130.296  49.809  1.00  0.00           H  
HETATM 4481  H3  DPB B 169     142.955 128.339  49.311  1.00  0.00           H  
HETATM 4482  H4  DPB B 169     142.501 129.064  47.789  1.00  0.00           H  
HETATM 4483  H1  DPB B 169     144.877 129.174  47.130  1.00  0.00           H  
HETATM 4484  H2  DPB B 169     145.333 128.447  48.651  1.00  0.00           H  
HETATM 4485  C9  DPB B 169     147.387 124.991  46.766  1.00  0.00           C  
HETATM 4486  H16 DPB B 169     147.780 125.405  47.672  1.00  0.00           H  
HETATM 4487  H17 DPB B 169     147.594 123.943  46.735  1.00  0.00           H  
HETATM 4488  H18 DPB B 169     147.848 125.470  45.928  1.00  0.00           H  
HETATM 4489  C7  DPA B 170     145.251 124.580  47.967  1.00  0.00           C  
HETATM 4490  H11 DPA B 170     145.454 123.530  47.974  1.00  0.00           H  
HETATM 4491  H12 DPA B 170     144.191 124.734  47.967  1.00  0.00           H  
HETATM 4492  C6  DPA B 170     145.813 125.176  49.271  1.00  0.00           C  
HETATM 4493  C1  DPA B 170     147.329 124.927  49.337  1.00  0.00           C  
HETATM 4494  O1  DPA B 170     148.128 125.770  48.855  1.00  0.00           O  
HETATM 4495  O2  DPA B 170     147.832 123.734  49.947  1.00  0.00           O  
HETATM 4496  C2  DPA B 170     149.118 123.995  50.515  1.00  0.00           C  
HETATM 4497  C3  DPA B 170     149.657 122.712  51.173  1.00  0.00           C  
HETATM 4498  N1  DPA B 170     150.980 122.979  51.758  1.00  0.00           N  
HETATM 4499  C4  DPA B 170     151.903 123.415  50.701  1.00  0.00           C  
HETATM 4500  H5  DPA B 170     152.866 123.610  51.127  1.00  0.00           H  
HETATM 4501  H6  DPA B 170     151.989 122.647  49.963  1.00  0.00           H  
HETATM 4502  H7  DPA B 170     151.527 124.307  50.245  1.00  0.00           H  
HETATM 4503  C5  DPA B 170     151.494 121.754  52.384  1.00  0.00           C  
HETATM 4504  H8  DPA B 170     152.458 121.949  52.810  1.00  0.00           H  
HETATM 4505  H9  DPA B 170     150.823 121.437  53.153  1.00  0.00           H  
HETATM 4506  H10 DPA B 170     151.582 120.984  51.646  1.00  0.00           H  
HETATM 4507  H20 DPA B 170     150.898 123.698  52.448  1.00  0.00           H  
HETATM 4508  H3  DPA B 170     148.984 122.393  51.942  1.00  0.00           H  
HETATM 4509  H4  DPA B 170     149.743 121.942  50.435  1.00  0.00           H  
HETATM 4510  H1  DPA B 170     149.789 124.312  49.747  1.00  0.00           H  
HETATM 4511  H2  DPA B 170     149.031 124.764  51.254  1.00  0.00           H  
HETATM 4512  C9  DPA B 170     145.540 126.692  49.302  1.00  0.00           C  
HETATM 4513  H16 DPA B 170     144.486 126.866  49.256  1.00  0.00           H  
HETATM 4514  H17 DPA B 170     145.931 127.106  50.208  1.00  0.00           H  
HETATM 4515  H18 DPA B 170     146.015 127.157  48.463  1.00  0.00           H  
HETATM 4516  C7  DDA B 171     145.179 124.558  50.524  1.00  0.00           C  
HETATM 4517  H11 DDA B 171     145.365 123.505  50.540  1.00  0.00           H  
HETATM 4518  H12 DDA B 171     144.122 124.730  50.516  1.00  0.00           H  
HETATM 4519  C6  DDA B 171     145.740 125.153  51.828  1.00  0.00           C  
HETATM 4520  C1  DDA B 171     147.253 124.880  51.907  1.00  0.00           C  
HETATM 4521  O1  DDA B 171     148.069 125.708  51.425  1.00  0.00           O  
HETATM 4522  O2  DDA B 171     147.731 123.684  52.529  1.00  0.00           O  
HETATM 4523  C2  DDA B 171     149.016 123.928  53.106  1.00  0.00           C  
HETATM 4524  C3  DDA B 171     149.531 122.641  53.776  1.00  0.00           C  
HETATM 4525  N1  DDA B 171     150.853 122.891  54.369  1.00  0.00           N  
HETATM 4526  C4  DDA B 171     151.791 123.305  53.316  1.00  0.00           C  
HETATM 4527  H5  DDA B 171     152.753 123.487  53.748  1.00  0.00           H  
HETATM 4528  H6  DDA B 171     151.871 122.529  52.584  1.00  0.00           H  
HETATM 4529  H7  DDA B 171     151.434 124.199  52.851  1.00  0.00           H  
HETATM 4530  C5  DDA B 171     151.344 121.661  55.008  1.00  0.00           C  
HETATM 4531  H8  DDA B 171     152.306 121.844  55.439  1.00  0.00           H  
HETATM 4532  H9  DDA B 171     150.661 121.361  55.774  1.00  0.00           H  
HETATM 4533  H10 DDA B 171     151.423 120.885  54.275  1.00  0.00           H  
HETATM 4534  H3  DDA B 171     148.848 122.338  54.542  1.00  0.00           H  
HETATM 4535  H4  DDA B 171     149.610 121.866  53.043  1.00  0.00           H  
HETATM 4536  H1  DDA B 171     149.699 124.229  52.340  1.00  0.00           H  
HETATM 4537  H2  DDA B 171     148.938 124.704  53.838  1.00  0.00           H  
HETATM 4538  C9  DDA B 171     145.492 126.674  51.846  1.00  0.00           C  
HETATM 4539  H16 DDA B 171     144.441 126.864  51.792  1.00  0.00           H  
HETATM 4540  H17 DDA B 171     145.884 127.088  52.752  1.00  0.00           H  
HETATM 4541  H18 DDA B 171     145.981 127.125  51.009  1.00  0.00           H  
HETATM 4542  C7  DPA B 172     145.087 124.555  53.082  1.00  0.00           C  
HETATM 4543  H11 DPA B 172     145.256 123.498  53.107  1.00  0.00           H  
HETATM 4544  H12 DPA B 172     144.033 124.743  53.064  1.00  0.00           H  
HETATM 4545  C6  DPA B 172     145.650 125.151  54.386  1.00  0.00           C  
HETATM 4546  C1  DPA B 172     147.156 124.853  54.478  1.00  0.00           C  
HETATM 4547  O1  DPA B 172     147.989 125.664  53.996  1.00  0.00           O  
HETATM 4548  O2  DPA B 172     147.611 123.654  55.111  1.00  0.00           O  
HETATM 4549  C2  DPA B 172     148.895 123.882  55.695  1.00  0.00           C  
HETATM 4550  C3  DPA B 172     149.384 122.590  56.378  1.00  0.00           C  
HETATM 4551  N1  DPA B 172     150.706 122.823  56.979  1.00  0.00           N  
HETATM 4552  C4  DPA B 172     151.658 123.215  55.931  1.00  0.00           C  
HETATM 4553  H5  DPA B 172     152.620 123.385  56.369  1.00  0.00           H  
HETATM 4554  H6  DPA B 172     151.730 122.433  55.205  1.00  0.00           H  
HETATM 4555  H7  DPA B 172     151.318 124.112  55.456  1.00  0.00           H  
HETATM 4556  C5  DPA B 172     151.172 121.591  57.631  1.00  0.00           C  
HETATM 4557  H8  DPA B 172     152.133 121.761  58.068  1.00  0.00           H  
HETATM 4558  H9  DPA B 172     150.479 121.306  58.393  1.00  0.00           H  
HETATM 4559  H10 DPA B 172     151.245 120.808  56.905  1.00  0.00           H  
HETATM 4560  H20 DPA B 172     150.638 123.554  57.659  1.00  0.00           H  
HETATM 4561  H3  DPA B 172     148.691 122.304  57.141  1.00  0.00           H  
HETATM 4562  H4  DPA B 172     149.456 121.809  55.653  1.00  0.00           H  
HETATM 4563  H1  DPA B 172     149.589 124.165  54.933  1.00  0.00           H  
HETATM 4564  H2  DPA B 172     148.823 124.664  56.423  1.00  0.00           H  
HETATM 4565  C9  DPA B 172     145.426 126.674  54.391  1.00  0.00           C  
HETATM 4566  H16 DPA B 172     144.378 126.881  54.327  1.00  0.00           H  
HETATM 4567  H17 DPA B 172     145.816 127.089  55.297  1.00  0.00           H  
HETATM 4568  H18 DPA B 172     145.928 127.112  53.554  1.00  0.00           H  
HETATM 4569  C7  DPB B 173     144.977 124.571  55.638  1.00  0.00           C  
HETATM 4570  H11 DPB B 173     145.130 123.513  55.671  1.00  0.00           H  
HETATM 4571  H12 DPB B 173     143.927 124.776  55.612  1.00  0.00           H  
HETATM 4572  C6  DPB B 173     145.539 125.166  56.942  1.00  0.00           C  
HETATM 4573  C1  DPB B 173     145.340 126.694  56.937  1.00  0.00           C  
HETATM 4574  O1  DPB B 173     146.232 127.442  56.459  1.00  0.00           O  
HETATM 4575  O2  DPB B 173     144.143 127.260  57.476  1.00  0.00           O  
HETATM 4576  C2  DPB B 173     144.426 128.559  58.003  1.00  0.00           C  
HETATM 4577  C3  DPB B 173     143.137 129.169  58.583  1.00  0.00           C  
HETATM 4578  N1  DPB B 173     143.427 130.505  59.125  1.00  0.00           N  
HETATM 4579  C4  DPB B 173     142.198 131.088  59.679  1.00  0.00           C  
HETATM 4580  H5  DPB B 173     142.410 132.060  60.074  1.00  0.00           H  
HETATM 4581  H6  DPB B 173     141.462 131.168  58.907  1.00  0.00           H  
HETATM 4582  H7  DPB B 173     141.826 130.459  60.461  1.00  0.00           H  
HETATM 4583  C5  DPB B 173     143.939 131.369  58.052  1.00  0.00           C  
HETATM 4584  H8  DPB B 173     144.150 132.341  58.446  1.00  0.00           H  
HETATM 4585  H9  DPB B 173     143.204 131.450  57.279  1.00  0.00           H  
HETATM 4586  H10 DPB B 173     144.835 130.945  57.649  1.00  0.00           H  
HETATM 4587  H20 DPB B 173     144.114 130.429  59.848  1.00  0.00           H  
HETATM 4588  H3  DPB B 173     142.765 128.541  59.365  1.00  0.00           H  
HETATM 4589  H4  DPB B 173     142.401 129.251  57.812  1.00  0.00           H  
HETATM 4590  H1  DPB B 173     144.798 129.188  57.222  1.00  0.00           H  
HETATM 4591  H2  DPB B 173     145.162 128.478  58.776  1.00  0.00           H  
HETATM 4592  C9  DPB B 173     147.042 124.845  57.047  1.00  0.00           C  
HETATM 4593  H16 DPB B 173     147.433 125.260  57.953  1.00  0.00           H  
HETATM 4594  H17 DPB B 173     147.180 123.784  57.051  1.00  0.00           H  
HETATM 4595  H18 DPB B 173     147.557 125.270  56.210  1.00  0.00           H  
HETATM 4596  C7  DDA B 174     144.850 124.607  58.193  1.00  0.00           C  
HETATM 4597  H11 DDA B 174     144.984 123.546  58.235  1.00  0.00           H  
HETATM 4598  H12 DDA B 174     143.802 124.828  58.158  1.00  0.00           H  
HETATM 4599  C6  DDA B 174     145.412 125.202  59.497  1.00  0.00           C  
HETATM 4600  C1  DDA B 174     146.906 124.857  59.616  1.00  0.00           C  
HETATM 4601  O1  DDA B 174     147.772 125.635  59.135  1.00  0.00           O  
HETATM 4602  O2  DDA B 174     147.313 123.653  60.272  1.00  0.00           O  
HETATM 4603  C2  DDA B 174     148.595 123.848  60.873  1.00  0.00           C  
HETATM 4604  C3  DDA B 174     149.033 122.551  61.580  1.00  0.00           C  
HETATM 4605  N1  DDA B 174     150.352 122.751  62.197  1.00  0.00           N  
HETATM 4606  C4  DDA B 174     151.332 123.098  61.158  1.00  0.00           C  
HETATM 4607  H5  DDA B 174     152.293 123.243  61.607  1.00  0.00           H  
HETATM 4608  H6  DDA B 174     151.389 122.303  60.443  1.00  0.00           H  
HETATM 4609  H7  DDA B 174     151.028 123.999  60.666  1.00  0.00           H  
HETATM 4610  C5  DDA B 174     150.769 121.514  62.872  1.00  0.00           C  
HETATM 4611  H8  DDA B 174     151.729 121.658  63.321  1.00  0.00           H  
HETATM 4612  H9  DDA B 174     150.056 121.263  63.628  1.00  0.00           H  
HETATM 4613  H10 DDA B 174     150.826 120.719  62.158  1.00  0.00           H  
HETATM 4614  H3  DDA B 174     148.319 122.300  62.336  1.00  0.00           H  
HETATM 4615  H4  DDA B 174     149.090 121.759  60.866  1.00  0.00           H  
HETATM 4616  H1  DDA B 174     149.309 124.099  60.117  1.00  0.00           H  
HETATM 4617  H2  DDA B 174     148.538 124.643  61.587  1.00  0.00           H  
HETATM 4618  C9  DDA B 174     145.237 126.732  59.479  1.00  0.00           C  
HETATM 4619  H16 DDA B 174     144.197 126.972  59.397  1.00  0.00           H  
HETATM 4620  H17 DDA B 174     145.628 127.146  60.385  1.00  0.00           H  
HETATM 4621  H18 DDA B 174     145.765 127.142  58.643  1.00  0.00           H  
HETATM 4622  C7  DDA B 175     144.704 124.662  60.747  1.00  0.00           C  
HETATM 4623  H11 DDA B 175     144.820 123.599  60.797  1.00  0.00           H  
HETATM 4624  H12 DDA B 175     143.660 124.901  60.702  1.00  0.00           H  
HETATM 4625  C6  DDA B 175     145.266 125.259  62.051  1.00  0.00           C  
HETATM 4626  C1  DDA B 175     146.754 124.890  62.183  1.00  0.00           C  
HETATM 4627  O1  DDA B 175     147.635 125.649  61.704  1.00  0.00           O  
HETATM 4628  O2  DDA B 175     147.135 123.685  62.851  1.00  0.00           O  
HETATM 4629  C2  DDA B 175     148.418 123.863  63.459  1.00  0.00           C  
HETATM 4630  C3  DDA B 175     148.828 122.564  64.179  1.00  0.00           C  
HETATM 4631  N1  DDA B 175     150.145 122.747  64.805  1.00  0.00           N  
HETATM 4632  C4  DDA B 175     151.138 123.070  63.770  1.00  0.00           C  
HETATM 4633  H5  DDA B 175     152.098 123.202  64.226  1.00  0.00           H  
HETATM 4634  H6  DDA B 175     151.188 122.270  63.063  1.00  0.00           H  
HETATM 4635  H7  DDA B 175     150.853 123.971  63.271  1.00  0.00           H  
HETATM 4636  C5  DDA B 175     150.538 121.507  65.491  1.00  0.00           C  
HETATM 4637  H8  DDA B 175     151.496 121.640  65.947  1.00  0.00           H  
HETATM 4638  H9  DDA B 175     149.815 121.274  66.244  1.00  0.00           H  
HETATM 4639  H10 DDA B 175     150.587 120.707  64.782  1.00  0.00           H  
HETATM 4640  H3  DDA B 175     148.105 122.329  64.932  1.00  0.00           H  
HETATM 4641  H4  DDA B 175     148.878 121.765  63.470  1.00  0.00           H  
HETATM 4642  H1  DDA B 175     149.140 124.096  62.707  1.00  0.00           H  
HETATM 4643  H2  DDA B 175     148.367 124.663  64.168  1.00  0.00           H  
HETATM 4644  C9  DDA B 175     145.115 126.791  62.021  1.00  0.00           C  
HETATM 4645  H16 DDA B 175     144.081 127.047  61.929  1.00  0.00           H  
HETATM 4646  H17 DDA B 175     145.507 127.204  62.927  1.00  0.00           H  
HETATM 4647  H18 DDA B 175     145.656 127.186  61.186  1.00  0.00           H  
HETATM 4648  C7  DDA B 176     144.539 124.737  63.300  1.00  0.00           C  
HETATM 4649  H11 DDA B 176     144.639 123.675  63.358  1.00  0.00           H  
HETATM 4650  H12 DDA B 176     143.500 124.993  63.245  1.00  0.00           H  
HETATM 4651  C6  DDA B 176     145.101 125.334  64.603  1.00  0.00           C  
HETATM 4652  C1  DDA B 176     146.582 124.943  64.749  1.00  0.00           C  
HETATM 4653  O1  DDA B 176     147.479 125.685  64.271  1.00  0.00           O  
HETATM 4654  O2  DDA B 176     146.940 123.736  65.428  1.00  0.00           O  
HETATM 4655  C2  DDA B 176     148.220 123.898  66.046  1.00  0.00           C  
HETATM 4656  C3  DDA B 176     148.604 122.598  66.777  1.00  0.00           C  
HETATM 4657  N1  DDA B 176     149.919 122.764  67.410  1.00  0.00           N  
HETATM 4658  C4  DDA B 176     150.926 123.063  66.382  1.00  0.00           C  
HETATM 4659  H5  DDA B 176     151.883 123.184  66.843  1.00  0.00           H  
HETATM 4660  H6  DDA B 176     150.968 122.257  65.680  1.00  0.00           H  
HETATM 4661  H7  DDA B 176     150.658 123.965  65.874  1.00  0.00           H  
HETATM 4662  C5  DDA B 176     150.287 121.523  68.108  1.00  0.00           C  
HETATM 4663  H8  DDA B 176     151.245 121.643  68.570  1.00  0.00           H  
HETATM 4664  H9  DDA B 176     149.555 121.306  68.857  1.00  0.00           H  
HETATM 4665  H10 DDA B 176     150.329 120.716  67.406  1.00  0.00           H  
HETATM 4666  H3  DDA B 176     147.872 122.379  67.526  1.00  0.00           H  
HETATM 4667  H4  DDA B 176     148.645 121.793  66.074  1.00  0.00           H  
HETATM 4668  H1  DDA B 176     148.951 124.114  65.296  1.00  0.00           H  
HETATM 4669  H2  DDA B 176     148.177 124.704  66.748  1.00  0.00           H  
HETATM 4670  C9  DDA B 176     144.977 126.869  64.562  1.00  0.00           C  
HETATM 4671  H16 DDA B 176     143.947 127.141  64.461  1.00  0.00           H  
HETATM 4672  H17 DDA B 176     145.367 127.282  65.468  1.00  0.00           H  
HETATM 4673  H18 DDA B 176     145.530 127.248  63.729  1.00  0.00           H  
HETATM 4674  C7  DDA B 177     144.358 124.834  65.850  1.00  0.00           C  
HETATM 4675  H11 DDA B 177     144.439 123.769  65.916  1.00  0.00           H  
HETATM 4676  H12 DDA B 177     143.323 125.106  65.786  1.00  0.00           H  
HETATM 4677  C6  DDA B 177     144.919 125.431  67.154  1.00  0.00           C  
HETATM 4678  C1  DDA B 177     146.394 125.017  67.313  1.00  0.00           C  
HETATM 4679  O1  DDA B 177     147.305 125.741  66.836  1.00  0.00           O  
HETATM 4680  O2  DDA B 177     146.726 123.808  68.003  1.00  0.00           O  
HETATM 4681  C2  DDA B 177     148.004 123.954  68.629  1.00  0.00           C  
HETATM 4682  C3  DDA B 177     148.362 122.653  69.372  1.00  0.00           C  
HETATM 4683  N1  DDA B 177     149.675 122.802  70.015  1.00  0.00           N  
HETATM 4684  C4  DDA B 177     150.693 123.078  68.991  1.00  0.00           C  
HETATM 4685  H5  DDA B 177     151.649 123.186  69.459  1.00  0.00           H  
HETATM 4686  H6  DDA B 177     150.727 122.268  68.295  1.00  0.00           H  
HETATM 4687  H7  DDA B 177     150.444 123.983  68.475  1.00  0.00           H  
HETATM 4688  C5  DDA B 177     150.017 121.561  70.724  1.00  0.00           C  
HETATM 4689  H8  DDA B 177     150.973 121.669  71.191  1.00  0.00           H  
HETATM 4690  H9  DDA B 177     149.276 121.360  71.468  1.00  0.00           H  
HETATM 4691  H10 DDA B 177     150.052 120.750  70.027  1.00  0.00           H  
HETATM 4692  H3  DDA B 177     147.621 122.452  70.116  1.00  0.00           H  
HETATM 4693  H4  DDA B 177     148.395 121.843  68.675  1.00  0.00           H  
HETATM 4694  H1  DDA B 177     148.744 124.154  67.883  1.00  0.00           H  
HETATM 4695  H2  DDA B 177     147.969 124.765  69.325  1.00  0.00           H  
HETATM 4696  C9  DDA B 177     144.821 126.966  67.100  1.00  0.00           C  
HETATM 4697  H16 DDA B 177     143.795 127.255  66.990  1.00  0.00           H  
HETATM 4698  H17 DDA B 177     145.211 127.380  68.006  1.00  0.00           H  
HETATM 4699  H18 DDA B 177     145.386 127.332  66.268  1.00  0.00           H  
HETATM 4700  C7  DPA B 178     144.159 124.952  68.399  1.00  0.00           C  
HETATM 4701  H11 DPA B 178     144.223 123.886  68.472  1.00  0.00           H  
HETATM 4702  H12 DPA B 178     143.129 125.240  68.325  1.00  0.00           H  
HETATM 4703  C6  DPA B 178     144.721 125.548  69.703  1.00  0.00           C  
HETATM 4704  C1  DPA B 178     146.187 125.111  69.875  1.00  0.00           C  
HETATM 4705  O1  DPA B 178     147.113 125.817  69.400  1.00  0.00           O  
HETATM 4706  O2  DPA B 178     146.495 123.903  70.576  1.00  0.00           O  
HETATM 4707  C2  DPA B 178     147.770 124.033  71.210  1.00  0.00           C  
HETATM 4708  C3  DPA B 178     148.101 122.731  71.965  1.00  0.00           C  
HETATM 4709  N1  DPA B 178     149.412 122.863  72.617  1.00  0.00           N  
HETATM 4710  C4  DPA B 178     150.442 123.115  71.598  1.00  0.00           C  
HETATM 4711  H5  DPA B 178     151.396 123.212  72.073  1.00  0.00           H  
HETATM 4712  H6  DPA B 178     150.467 122.300  70.908  1.00  0.00           H  
HETATM 4713  H7  DPA B 178     150.212 124.019  71.074  1.00  0.00           H  
HETATM 4714  C5  DPA B 178     149.729 121.621  73.336  1.00  0.00           C  
HETATM 4715  H8  DPA B 178     150.683 121.717  73.810  1.00  0.00           H  
HETATM 4716  H9  DPA B 178     148.979 121.439  74.077  1.00  0.00           H  
HETATM 4717  H10 DPA B 178     149.755 120.806  72.646  1.00  0.00           H  
HETATM 4718  H20 DPA B 178     149.387 123.627  73.262  1.00  0.00           H  
HETATM 4719  H3  DPA B 178     147.352 122.547  72.705  1.00  0.00           H  
HETATM 4720  H4  DPA B 178     148.127 121.916  71.274  1.00  0.00           H  
HETATM 4721  H1  DPA B 178     148.519 124.215  70.469  1.00  0.00           H  
HETATM 4722  H2  DPA B 178     147.744 124.849  71.901  1.00  0.00           H  
HETATM 4723  C9  DPA B 178     144.647 127.085  69.637  1.00  0.00           C  
HETATM 4724  H16 DPA B 178     143.628 127.388  69.517  1.00  0.00           H  
HETATM 4725  H17 DPA B 178     145.037 127.499  70.543  1.00  0.00           H  
HETATM 4726  H18 DPA B 178     145.224 127.436  68.808  1.00  0.00           H  
HETATM 4727  C7  DDA B 179     143.943 125.091  70.944  1.00  0.00           C  
HETATM 4728  H11 DDA B 179     143.990 124.025  71.026  1.00  0.00           H  
HETATM 4729  H12 DDA B 179     142.921 125.394  70.862  1.00  0.00           H  
HETATM 4730  C6  DDA B 179     144.505 125.686  72.248  1.00  0.00           C  
HETATM 4731  C1  DDA B 179     145.962 125.228  72.436  1.00  0.00           C  
HETATM 4732  O1  DDA B 179     146.905 125.915  71.962  1.00  0.00           O  
HETATM 4733  O2  DDA B 179     146.246 124.021  73.146  1.00  0.00           O  
HETATM 4734  C2  DDA B 179     147.519 124.132  73.789  1.00  0.00           C  
HETATM 4735  C3  DDA B 179     147.823 122.831  74.555  1.00  0.00           C  
HETATM 4736  N1  DDA B 179     149.131 122.946  75.216  1.00  0.00           N  
HETATM 4737  C4  DDA B 179     150.173 123.176  74.204  1.00  0.00           C  
HETATM 4738  H5  DDA B 179     151.125 123.259  74.684  1.00  0.00           H  
HETATM 4739  H6  DDA B 179     150.190 122.355  73.519  1.00  0.00           H  
HETATM 4740  H7  DDA B 179     149.961 124.080  73.671  1.00  0.00           H  
HETATM 4741  C5  DDA B 179     149.422 121.705  75.947  1.00  0.00           C  
HETATM 4742  H8  DDA B 179     150.375 121.788  76.427  1.00  0.00           H  
HETATM 4743  H9  DDA B 179     148.665 121.540  76.683  1.00  0.00           H  
HETATM 4744  H10 DDA B 179     149.440 120.883  75.261  1.00  0.00           H  
HETATM 4745  H3  DDA B 179     147.065 122.665  75.291  1.00  0.00           H  
HETATM 4746  H4  DDA B 179     147.841 122.011  73.870  1.00  0.00           H  
HETATM 4747  H1  DDA B 179     148.275 124.298  73.053  1.00  0.00           H  
HETATM 4748  H2  DDA B 179     147.500 124.955  74.474  1.00  0.00           H  
HETATM 4749  C9  DDA B 179     144.457 127.224  72.172  1.00  0.00           C  
HETATM 4750  H16 DDA B 179     143.444 127.543  72.042  1.00  0.00           H  
HETATM 4751  H17 DDA B 179     144.847 127.638  73.078  1.00  0.00           H  
HETATM 4752  H18 DDA B 179     145.046 127.559  71.344  1.00  0.00           H  
HETATM 4753  C7  DPA B 180     143.712 125.251  73.487  1.00  0.00           C  
HETATM 4754  H11 DPA B 180     143.740 124.185  73.577  1.00  0.00           H  
HETATM 4755  H12 DPA B 180     142.694 125.570  73.394  1.00  0.00           H  
HETATM 4756  C6  DPA B 180     144.274 125.845  74.791  1.00  0.00           C  
HETATM 4757  C1  DPA B 180     145.722 125.365  74.992  1.00  0.00           C  
HETATM 4758  O1  DPA B 180     146.679 126.034  74.522  1.00  0.00           O  
HETATM 4759  O2  DPA B 180     145.980 124.158  75.714  1.00  0.00           O  
HETATM 4760  C2  DPA B 180     147.250 124.255  76.365  1.00  0.00           C  
HETATM 4761  C3  DPA B 180     147.527 122.955  77.143  1.00  0.00           C  
HETATM 4762  N1  DPA B 180     148.832 123.053  77.812  1.00  0.00           N  
HETATM 4763  C4  DPA B 180     149.885 123.258  76.807  1.00  0.00           C  
HETATM 4764  H5  DPA B 180     150.835 123.329  77.294  1.00  0.00           H  
HETATM 4765  H6  DPA B 180     149.895 122.432  76.127  1.00  0.00           H  
HETATM 4766  H7  DPA B 180     149.692 124.160  76.266  1.00  0.00           H  
HETATM 4767  C5  DPA B 180     149.097 121.813  78.554  1.00  0.00           C  
HETATM 4768  H8  DPA B 180     150.048 121.885  79.041  1.00  0.00           H  
HETATM 4769  H9  DPA B 180     148.333 121.665  79.286  1.00  0.00           H  
HETATM 4770  H10 DPA B 180     149.107 120.986  77.875  1.00  0.00           H  
HETATM 4771  H20 DPA B 180     148.824 123.826  78.447  1.00  0.00           H  
HETATM 4772  H3  DPA B 180     146.762 122.806  77.875  1.00  0.00           H  
HETATM 4773  H4  DPA B 180     147.537 122.129  76.463  1.00  0.00           H  
HETATM 4774  H1  DPA B 180     148.015 124.404  75.634  1.00  0.00           H  
HETATM 4775  H2  DPA B 180     147.239 125.081  77.044  1.00  0.00           H  
HETATM 4776  C9  DPA B 180     144.251 127.383  74.705  1.00  0.00           C  
HETATM 4777  H16 DPA B 180     143.245 127.718  74.564  1.00  0.00           H  
HETATM 4778  H17 DPA B 180     144.641 127.798  75.611  1.00  0.00           H  
HETATM 4779  H18 DPA B 180     144.851 127.703  73.878  1.00  0.00           H  
HETATM 4780  C7  TPB B 181     143.464 125.432  76.028  1.00  0.00           C  
HETATM 4781  H11 TPB B 181     143.474 124.366  76.124  1.00  0.00           H  
HETATM 4782  H12 TPB B 181     142.452 125.767  75.925  1.00  0.00           H  
HETATM 4783  C6  TPB B 181     144.025 126.028  77.332  1.00  0.00           C  
HETATM 4784  C1  TPB B 181     144.029 127.565  77.235  1.00  0.00           C  
HETATM 4785  O1  TPB B 181     145.034 128.165  76.775  1.00  0.00           O  
HETATM 4786  O2  TPB B 181     142.886 128.310  77.668  1.00  0.00           O  
HETATM 4787  C2  TPB B 181     143.307 129.591  78.145  1.00  0.00           C  
HETATM 4788  C3  TPB B 181     142.078 130.394  78.610  1.00  0.00           C  
HETATM 4789  N1  TPB B 181     142.511 131.711  79.101  1.00  0.00           N  
HETATM 4790  C4  TPB B 181     141.338 132.476  79.546  1.00  0.00           C  
HETATM 4791  H5  TPB B 181     141.652 133.436  79.901  1.00  0.00           H  
HETATM 4792  H6  TPB B 181     140.663 132.605  78.725  1.00  0.00           H  
HETATM 4793  H7  TPB B 181     140.846 131.947  80.334  1.00  0.00           H  
HETATM 4794  C5  TPB B 181     143.189 132.438  78.018  1.00  0.00           C  
HETATM 4795  H8  TPB B 181     143.502 133.396  78.373  1.00  0.00           H  
HETATM 4796  H9  TPB B 181     142.513 132.565  77.197  1.00  0.00           H  
HETATM 4797  H10 TPB B 181     144.042 131.880  77.693  1.00  0.00           H  
HETATM 4798  H20 TPB B 181     143.141 131.591  79.867  1.00  0.00           H  
HETATM 4799  H3  TPB B 181     141.585 129.864  79.399  1.00  0.00           H  
HETATM 4800  H4  TPB B 181     141.404 130.522  77.791  1.00  0.00           H  
HETATM 4801  H1  TPB B 181     143.802 130.120  77.357  1.00  0.00           H  
HETATM 4802  H2  TPB B 181     143.983 129.463  78.964  1.00  0.00           H  
HETATM 4803  C9  TPB B 181     145.466 125.525  77.547  1.00  0.00           C  
HETATM 4804  H16 TPB B 181     145.857 125.938  78.452  1.00  0.00           H  
HETATM 4805  H17 TPB B 181     145.464 124.458  77.613  1.00  0.00           H  
HETATM 4806  H18 TPB B 181     146.077 125.830  76.723  1.00  0.00           H  
HETATM 4807  H19 TPB B 181     143.415 125.723  78.155  1.00  0.00           H  
TER    4808      TPB A 181
HETATM 4809  C7  HDA A 182      56.993 127.854   2.151  1.00  0.00           C  
HETATM 4810  C8  HDA A 182      57.280 128.814   0.981  1.00  0.00           C  
HETATM 4811  H13 HDA A 182      56.889 128.400   0.075  1.00  0.00           H  
HETATM 4812  H14 HDA A 182      58.337 128.952   0.885  1.00  0.00           H  
HETATM 4813  H15 HDA A 182      56.814 129.757   1.172  1.00  0.00           H  
HETATM 4814  H11 HDA A 182      57.460 126.910   1.960  1.00  0.00           H  
HETATM 4815  H12 HDA A 182      55.935 127.717   2.247  1.00  0.00           H  
HETATM 4816  C6  HDA A 182      57.555 128.449   3.455  1.00  0.00           C  
HETATM 4817  C1  HDA A 182      59.075 128.648   3.315  1.00  0.00           C  
HETATM 4818  O1  HDA A 182      59.530 129.733   2.870  1.00  0.00           O  
HETATM 4819  O2  HDA A 182      59.970 127.597   3.690  1.00  0.00           O  
HETATM 4820  C2  HDA A 182      61.203 128.161   4.143  1.00  0.00           C  
HETATM 4821  C3  HDA A 182      62.167 127.031   4.547  1.00  0.00           C  
HETATM 4822  N1  HDA A 182      63.434 127.610   5.014  1.00  0.00           N  
HETATM 4823  C4  HDA A 182      64.037 128.403   3.933  1.00  0.00           C  
HETATM 4824  H5  HDA A 182      64.960 128.825   4.271  1.00  0.00           H  
HETATM 4825  H6  HDA A 182      64.221 127.774   3.088  1.00  0.00           H  
HETATM 4826  H7  HDA A 182      63.367 129.189   3.651  1.00  0.00           H  
HETATM 4827  C5  HDA A 182      64.354 126.530   5.399  1.00  0.00           C  
HETATM 4828  H8  HDA A 182      65.277 126.952   5.738  1.00  0.00           H  
HETATM 4829  H9  HDA A 182      63.918 125.954   6.186  1.00  0.00           H  
HETATM 4830  H10 HDA A 182      64.540 125.899   4.555  1.00  0.00           H  
HETATM 4831  H3  HDA A 182      61.729 126.452   5.335  1.00  0.00           H  
HETATM 4832  H4  HDA A 182      62.351 126.400   3.704  1.00  0.00           H  
HETATM 4833  H1  HDA A 182      61.641 128.738   3.357  1.00  0.00           H  
HETATM 4834  H2  HDA A 182      61.017 128.792   4.988  1.00  0.00           H  
HETATM 4835  C9  HDA A 182      56.884 129.808   3.729  1.00  0.00           C  
HETATM 4836  H16 HDA A 182      55.827 129.671   3.826  1.00  0.00           H  
HETATM 4837  H17 HDA A 182      57.274 130.223   4.635  1.00  0.00           H  
HETATM 4838  H18 HDA A 182      57.083 130.476   2.917  1.00  0.00           H  
HETATM 4839  C7  DPA A 183      57.308 127.547   4.672  1.00  0.00           C  
HETATM 4840  H11 DPA A 183      57.778 126.598   4.518  1.00  0.00           H  
HETATM 4841  H12 DPA A 183      56.255 127.403   4.805  1.00  0.00           H  
HETATM 4842  C6  DPA A 183      57.870 128.143   5.975  1.00  0.00           C  
HETATM 4843  C1  DPA A 183      59.394 128.315   5.845  1.00  0.00           C  
HETATM 4844  O1  DPA A 183      59.870 129.390   5.396  1.00  0.00           O  
HETATM 4845  O2  DPA A 183      60.270 127.254   6.235  1.00  0.00           O  
HETATM 4846  C2  DPA A 183      61.507 127.801   6.692  1.00  0.00           C  
HETATM 4847  C3  DPA A 183      62.449 126.657   7.113  1.00  0.00           C  
HETATM 4848  N1  DPA A 183      63.723 127.220   7.583  1.00  0.00           N  
HETATM 4849  C4  DPA A 183      64.347 127.995   6.502  1.00  0.00           C  
HETATM 4850  H5  DPA A 183      65.273 128.405   6.844  1.00  0.00           H  
HETATM 4851  H6  DPA A 183      64.526 127.357   5.664  1.00  0.00           H  
HETATM 4852  H7  DPA A 183      63.692 128.790   6.210  1.00  0.00           H  
HETATM 4853  C5  DPA A 183      64.623 126.127   7.984  1.00  0.00           C  
HETATM 4854  H8  DPA A 183      65.549 126.536   8.327  1.00  0.00           H  
HETATM 4855  H9  DPA A 183      64.170 125.563   8.772  1.00  0.00           H  
HETATM 4856  H10 DPA A 183      64.804 125.488   7.145  1.00  0.00           H  
HETATM 4857  H20 DPA A 183      63.555 127.817   8.368  1.00  0.00           H  
HETATM 4858  H3  DPA A 183      61.996 126.093   7.900  1.00  0.00           H  
HETATM 4859  H4  DPA A 183      62.630 126.018   6.274  1.00  0.00           H  
HETATM 4860  H1  DPA A 183      61.960 128.365   5.906  1.00  0.00           H  
HETATM 4861  H2  DPA A 183      61.326 128.440   7.531  1.00  0.00           H  
HETATM 4862  C9  DPA A 183      57.219 129.513   6.235  1.00  0.00           C  
HETATM 4863  H16 DPA A 183      56.159 129.396   6.325  1.00  0.00           H  
HETATM 4864  H17 DPA A 183      57.609 129.928   7.141  1.00  0.00           H  
HETATM 4865  H18 DPA A 183      57.435 130.172   5.420  1.00  0.00           H  
HETATM 4866  C7  DDA A 184      57.599 127.253   7.196  1.00  0.00           C  
HETATM 4867  H11 DDA A 184      58.054 126.296   7.053  1.00  0.00           H  
HETATM 4868  H12 DDA A 184      56.543 127.127   7.324  1.00  0.00           H  
HETATM 4869  C6  DDA A 184      58.161 127.849   8.500  1.00  0.00           C  
HETATM 4870  C1  DDA A 184      59.688 127.995   8.381  1.00  0.00           C  
HETATM 4871  O1  DDA A 184      60.185 129.059   7.928  1.00  0.00           O  
HETATM 4872  O2  DDA A 184      60.543 126.923   8.784  1.00  0.00           O  
HETATM 4873  C2  DDA A 184      61.787 127.453   9.248  1.00  0.00           C  
HETATM 4874  C3  DDA A 184      62.708 126.298   9.682  1.00  0.00           C  
HETATM 4875  N1  DDA A 184      63.987 126.843  10.159  1.00  0.00           N  
HETATM 4876  C4  DDA A 184      64.630 127.600   9.076  1.00  0.00           C  
HETATM 4877  H5  DDA A 184      65.562 127.998   9.423  1.00  0.00           H  
HETATM 4878  H6  DDA A 184      64.807 126.953   8.244  1.00  0.00           H  
HETATM 4879  H7  DDA A 184      63.991 128.405   8.774  1.00  0.00           H  
HETATM 4880  C5  DDA A 184      64.866 125.739  10.573  1.00  0.00           C  
HETATM 4881  H8  DDA A 184      65.797 126.136  10.920  1.00  0.00           H  
HETATM 4882  H9  DDA A 184      64.398 125.188  11.361  1.00  0.00           H  
HETATM 4883  H10 DDA A 184      65.043 125.092   9.741  1.00  0.00           H  
HETATM 4884  H3  DDA A 184      62.240 125.745  10.470  1.00  0.00           H  
HETATM 4885  H4  DDA A 184      62.883 125.651   8.850  1.00  0.00           H  
HETATM 4886  H1  DDA A 184      62.255 128.005   8.459  1.00  0.00           H  
HETATM 4887  H2  DDA A 184      61.610 128.102  10.080  1.00  0.00           H  
HETATM 4888  C9  DDA A 184      57.530 129.233   8.745  1.00  0.00           C  
HETATM 4889  H16 DDA A 184      56.468 129.131   8.830  1.00  0.00           H  
HETATM 4890  H17 DDA A 184      57.920 129.646   9.652  1.00  0.00           H  
HETATM 4891  H18 DDA A 184      57.764 129.882   7.928  1.00  0.00           H  
HETATM 4892  C7  DDA A 185      57.866 126.973   9.726  1.00  0.00           C  
HETATM 4893  H11 DDA A 185      58.307 126.007   9.591  1.00  0.00           H  
HETATM 4894  H12 DDA A 185      56.808 126.864   9.846  1.00  0.00           H  
HETATM 4895  C6  DDA A 185      58.429 127.569  11.030  1.00  0.00           C  
HETATM 4896  C1  DDA A 185      59.959 127.689  10.920  1.00  0.00           C  
HETATM 4897  O1  DDA A 185      60.477 128.742  10.464  1.00  0.00           O  
HETATM 4898  O2  DDA A 185      60.794 126.606  11.337  1.00  0.00           O  
HETATM 4899  C2  DDA A 185      62.043 127.120  11.806  1.00  0.00           C  
HETATM 4900  C3  DDA A 185      62.941 125.952  12.256  1.00  0.00           C  
HETATM 4901  N1  DDA A 185      64.225 126.480  12.738  1.00  0.00           N  
HETATM 4902  C4  DDA A 185      64.889 127.219  11.655  1.00  0.00           C  
HETATM 4903  H5  DDA A 185      65.823 127.604  12.006  1.00  0.00           H  
HETATM 4904  H6  DDA A 185      65.060 126.564  10.828  1.00  0.00           H  
HETATM 4905  H7  DDA A 185      64.264 128.030  11.343  1.00  0.00           H  
HETATM 4906  C5  DDA A 185      65.082 125.365  13.167  1.00  0.00           C  
HETATM 4907  H8  DDA A 185      66.018 125.749  13.518  1.00  0.00           H  
HETATM 4908  H9  DDA A 185      64.601 124.828  13.955  1.00  0.00           H  
HETATM 4909  H10 DDA A 185      65.256 124.709  12.339  1.00  0.00           H  
HETATM 4910  H3  DDA A 185      62.459 125.413  13.044  1.00  0.00           H  
HETATM 4911  H4  DDA A 185      63.113 125.296  11.429  1.00  0.00           H  
HETATM 4912  H1  DDA A 185      62.525 127.658  11.018  1.00  0.00           H  
HETATM 4913  H2  DDA A 185      61.870 127.777  12.634  1.00  0.00           H  
HETATM 4914  C9  DDA A 185      57.818 128.964  11.260  1.00  0.00           C  
HETATM 4915  H16 DDA A 185      56.755 128.880  11.337  1.00  0.00           H  
HETATM 4916  H17 DDA A 185      58.209 129.378  12.166  1.00  0.00           H  
HETATM 4917  H18 DDA A 185      58.068 129.603  10.439  1.00  0.00           H  
HETATM 4918  C7  DPA A 186      58.111 126.706  12.259  1.00  0.00           C  
HETATM 4919  H11 DPA A 186      58.537 125.732  12.135  1.00  0.00           H  
HETATM 4920  H12 DPA A 186      57.051 126.616  12.372  1.00  0.00           H  
HETATM 4921  C6  DPA A 186      58.673 127.301  13.563  1.00  0.00           C  
HETATM 4922  C1  DPA A 186      60.206 127.398  13.463  1.00  0.00           C  
HETATM 4923  O1  DPA A 186      60.743 128.437  13.004  1.00  0.00           O  
HETATM 4924  O2  DPA A 186      61.019 126.304  13.894  1.00  0.00           O  
HETATM 4925  C2  DPA A 186      62.274 126.800  14.369  1.00  0.00           C  
HETATM 4926  C3  DPA A 186      63.150 125.620  14.833  1.00  0.00           C  
HETATM 4927  N1  DPA A 186      64.438 126.131  15.322  1.00  0.00           N  
HETATM 4928  C4  DPA A 186      65.122 126.853  14.238  1.00  0.00           C  
HETATM 4929  H5  DPA A 186      66.060 127.224  14.594  1.00  0.00           H  
HETATM 4930  H6  DPA A 186      65.289 126.189  13.418  1.00  0.00           H  
HETATM 4931  H7  DPA A 186      64.514 127.671  13.916  1.00  0.00           H  
HETATM 4932  C5  DPA A 186      65.275 125.006  15.765  1.00  0.00           C  
HETATM 4933  H8  DPA A 186      66.214 125.377  16.120  1.00  0.00           H  
HETATM 4934  H9  DPA A 186      64.778 124.482  16.552  1.00  0.00           H  
HETATM 4935  H10 DPA A 186      65.443 124.341  14.944  1.00  0.00           H  
HETATM 4936  H20 DPA A 186      64.282 126.752  16.090  1.00  0.00           H  
HETATM 4937  H3  DPA A 186      62.653 125.096  15.621  1.00  0.00           H  
HETATM 4938  H4  DPA A 186      63.317 124.956  14.012  1.00  0.00           H  
HETATM 4939  H1  DPA A 186      62.771 127.324  13.581  1.00  0.00           H  
HETATM 4940  H2  DPA A 186      62.106 127.465  15.190  1.00  0.00           H  
HETATM 4941  C9  DPA A 186      58.083 128.708  13.780  1.00  0.00           C  
HETATM 4942  H16 DPA A 186      57.018 128.642  13.848  1.00  0.00           H  
HETATM 4943  H17 DPA A 186      58.475 129.122  14.686  1.00  0.00           H  
HETATM 4944  H18 DPA A 186      58.350 129.337  12.956  1.00  0.00           H
[truncated: 4,786,264 more chars]
