# Supplementary material for: All-Atom Molecular Dynamics Simulations of Grafted Poly(N,N-dimethylaminoethyl methacrylate) Brushes
Source: J Phys Chem B. 2025 Feb 10;129(7):2105–14. doi: 10.1021/acs.jpcb.4c07928 (PMC11848925; doi:10.1021/acs.jpcb.4c07928)
Supplement: Supplementary file 2 — jp4c07928_si_002.zip [file jp4c07928_si_002.zip › Supplementary Files/3_Packing_PBC/amber_MD.pdb]

CRYST1   86.000   86.000  112.245  90.00  90.00  90.00 P 1           1
ATOM      1  C7  HPB     1     130.308  85.961   2.157  1.00  0.00
ATOM      2  C8  HPB     1     129.332  86.147   0.981  1.00  0.00
ATOM      3  H13 HPB     1     129.815  85.867   0.068  1.00  0.00
ATOM      4  H14 HPB     1     128.470  85.532   1.131  1.00  0.00
ATOM      5  H15 HPB     1     129.032  87.173   0.926  1.00  0.00
ATOM      6  H11 HPB     1     131.171  86.575   2.006  1.00  0.00
ATOM      7  H12 HPB     1     130.608  84.935   2.213  1.00  0.00
ATOM      8  C6  HPB     1     129.612  86.364   3.471  1.00  0.00
ATOM      9  C1  HPB     1     128.371  85.478   3.688  1.00  0.00
ATOM     10  O1  HPB     1     127.255  85.837   3.232  1.00  0.00
ATOM     11  O2  HPB     1     128.489  84.248   4.407  1.00  0.00
ATOM     12  C2  HPB     1     127.256  83.967   5.074  1.00  0.00
ATOM     13  C3  HPB     1     127.382  82.642   5.849  1.00  0.00
ATOM     14  N1  HPB     1     126.114  82.352   6.535  1.00  0.00
ATOM     15  C4  HPB     1     126.233  81.088   7.274  1.00  0.00
ATOM     16  H5  HPB     1     125.311  80.878   7.772  1.00  0.00
ATOM     17  H6  HPB     1     126.460  80.295   6.592  1.00  0.00
ATOM     18  H7  HPB     1     127.020  81.171   7.997  1.00  0.00
ATOM     19  C5  HPB     1     125.035  82.239   5.543  1.00  0.00
ATOM     20  H8  HPB     1     124.112  82.029   6.042  1.00  0.00
ATOM     21  H9  HPB     1     125.260  81.447   4.860  1.00  0.00
ATOM     22  H10 HPB     1     124.947  83.160   5.005  1.00  0.00
ATOM     23  H20 HPB     1     125.904  83.093   7.174  1.00  0.00
ATOM     24  H3  HPB     1     128.166  82.724   6.572  1.00  0.00
ATOM     25  H4  HPB     1     127.606  81.849   5.168  1.00  0.00
ATOM     26  H1  HPB     1     126.470  83.885   4.353  1.00  0.00
ATOM     27  H2  HPB     1     127.030  84.759   5.757  1.00  0.00
ATOM     28  C9  HPB     1     129.181  87.840   3.391  1.00  0.00
ATOM     29  H16 HPB     1     128.698  88.121   4.303  1.00  0.00
ATOM     30  H17 HPB     1     130.043  88.456   3.240  1.00  0.00
ATOM     31  H18 HPB     1     128.504  87.970   2.574  1.00  0.00
ATOM     32  C7  DPB     2     130.525  86.205   4.695  1.00  0.00
ATOM     33  H11 DPB     2     131.390  86.823   4.582  1.00  0.00
ATOM     34  H12 DPB     2     130.830  85.182   4.788  1.00  0.00
ATOM     35  C6  DPB     2     129.829  86.609   6.009  1.00  0.00
ATOM     36  C1  DPB     2     128.572  85.741   6.212  1.00  0.00
ATOM     37  O1  DPB     2     127.465  86.121   5.754  1.00  0.00
ATOM     38  O2  DPB     2     128.667  84.503   6.922  1.00  0.00
ATOM     39  C2  DPB     2     127.427  84.236   7.581  1.00  0.00
ATOM     40  C3  DPB     2     127.527  82.901   8.344  1.00  0.00
ATOM     41  N1  DPB     2     126.251  82.628   9.022  1.00  0.00
ATOM     42  C4  DPB     2     126.347  81.356   9.750  1.00  0.00
ATOM     43  H5  DPB     2     125.419  81.156  10.243  1.00  0.00
ATOM     44  H6  DPB     2     126.564  80.565   9.063  1.00  0.00
ATOM     45  H7  DPB     2     127.130  81.419  10.477  1.00  0.00
ATOM     46  C5  DPB     2     125.176  82.540   8.024  1.00  0.00
ATOM     47  H8  DPB     2     124.247  82.340   8.516  1.00  0.00
ATOM     48  H9  DPB     2     125.392  81.750   7.334  1.00  0.00
ATOM     49  H10 DPB     2     125.105  83.467   7.492  1.00  0.00
ATOM     50  H20 DPB     2     126.050  83.366   9.665  1.00  0.00
ATOM     51  H3  DPB     2     128.309  82.966   9.072  1.00  0.00
ATOM     52  H4  DPB     2     127.742  82.112   7.656  1.00  0.00
ATOM     53  H1  DPB     2     126.643  84.173   6.854  1.00  0.00
ATOM     54  H2  DPB     2     127.209  85.026   8.268  1.00  0.00
ATOM     55  C9  DPB     2     129.422  88.092   5.939  1.00  0.00
ATOM     56  H16 DPB     2     128.938  88.372   6.851  1.00  0.00
ATOM     57  H17 DPB     2     130.293  88.695   5.798  1.00  0.00
ATOM     58  H18 DPB     2     128.750  88.240   5.120  1.00  0.00
ATOM     59  C7  DDA     3     130.732  86.424   7.236  1.00  0.00
ATOM     60  H11 DDA     3     131.608  87.029   7.133  1.00  0.00
ATOM     61  H12 DDA     3     131.020  85.396   7.321  1.00  0.00
ATOM     62  C6  DDA     3     130.036  86.828   8.549  1.00  0.00
ATOM     63  C1  DDA     3     129.653  88.318   8.492  1.00  0.00
ATOM     64  O1  DDA     3     128.533  88.662   8.037  1.00  0.00
ATOM     65  O2  DDA     3     130.574  89.309   8.953  1.00  0.00
ATOM     66  C2  DDA     3     129.849  90.434   9.457  1.00  0.00
ATOM     67  C3  DDA     3     130.840  91.502   9.955  1.00  0.00
ATOM     68  N1  DDA     3     130.094  92.659  10.474  1.00  0.00
ATOM     69  C4  DDA     3     129.260  93.224   9.403  1.00  0.00
ATOM     70  H5  DDA     3     128.718  94.065   9.781  1.00  0.00
ATOM     71  H6  DDA     3     129.884  93.536   8.593  1.00  0.00
ATOM     72  H7  DDA     3     128.572  92.481   9.057  1.00  0.00
ATOM     73  C5  DDA     3     131.040  93.677  10.948  1.00  0.00
ATOM     74  H8  DDA     3     130.498  94.520  11.325  1.00  0.00
ATOM     75  H9  DDA     3     131.646  93.268  11.727  1.00  0.00
ATOM     76  H10 DDA     3     131.664  93.991  10.138  1.00  0.00
ATOM     77  H3  DDA     3     131.447  91.090  10.734  1.00  0.00
ATOM     78  H4  DDA     3     131.463  91.815   9.145  1.00  0.00
ATOM     79  H1  DDA     3     129.242  90.844   8.678  1.00  0.00
ATOM     80  H2  DDA     3     129.224  90.121  10.268  1.00  0.00
ATOM     81  C9  DDA     3     128.766  85.978   8.738  1.00  0.00
ATOM     82  H16 DDA     3     129.031  84.943   8.779  1.00  0.00
ATOM     83  H17 DDA     3     128.282  86.259   9.650  1.00  0.00
ATOM     84  H18 DDA     3     128.100  86.144   7.917  1.00  0.00
ATOM     85  C7  DDB     4     130.930  86.618   9.779  1.00  0.00
ATOM     86  H11 DDB     4     131.817  87.209   9.686  1.00  0.00
ATOM     87  H12 DDB     4     131.202  85.585   9.857  1.00  0.00
ATOM     88  C6  DDB     4     130.234  87.022  11.093  1.00  0.00
ATOM     89  C1  DDB     4     128.949  86.192  11.270  1.00  0.00
ATOM     90  O1  DDB     4     127.859  86.616  10.808  1.00  0.00
ATOM     91  O2  DDB     4     128.996  84.939  11.959  1.00  0.00
ATOM     92  C2  DDB     4     127.740  84.701  12.601  1.00  0.00
ATOM     93  C3  DDB     4     127.791  83.353  13.343  1.00  0.00
ATOM     94  N1  DDB     4     126.500  83.109  14.002  1.00  0.00
ATOM     95  C4  DDB     4     126.547  81.821  14.710  1.00  0.00
ATOM     96  H5  DDB     4     125.608  81.643  15.190  1.00  0.00
ATOM     97  H6  DDB     4     126.746  81.036  14.011  1.00  0.00
ATOM     98  H7  DDB     4     127.324  81.847  15.446  1.00  0.00
ATOM     99  C5  DDB     4     125.432  83.072  12.992  1.00  0.00
ATOM    100  H8  DDB     4     124.493  82.894  13.472  1.00  0.00
ATOM    101  H9  DDB     4     125.629  82.288  12.293  1.00  0.00
ATOM    102  H10 DDB     4     125.398  84.010  12.477  1.00  0.00
ATOM    103  H3  DDB     4     128.568  83.378  14.077  1.00  0.00
ATOM    104  H4  DDB     4     127.987  82.568  12.643  1.00  0.00
ATOM    105  H1  DDB     4     126.963  84.676  11.865  1.00  0.00
ATOM    106  H2  DDB     4     127.543  85.487  13.300  1.00  0.00
ATOM    107  C9  DDB     4     129.877  88.519  11.046  1.00  0.00
ATOM    108  H16 DDB     4     129.392  88.799  11.958  1.00  0.00
ATOM    109  H17 DDB     4     130.769  89.094  10.923  1.00  0.00
ATOM    110  H18 DDB     4     129.217  88.701  10.223  1.00  0.00
ATOM    111  C7  DPB     5     131.119  86.787  12.326  1.00  0.00
ATOM    112  H11 DPB     5     132.015  87.365  12.241  1.00  0.00
ATOM    113  H12 DPB     5     131.373  85.750  12.396  1.00  0.00
ATOM    114  C6  DPB     5     130.422  87.190  13.639  1.00  0.00
ATOM    115  C1  DPB     5     129.124  86.381  13.802  1.00  0.00
ATOM    116  O1  DPB     5     128.043  86.825  13.339  1.00  0.00
ATOM    117  O2  DPB     5     129.147  85.121  14.481  1.00  0.00
ATOM    118  C2  DPB     5     127.885  84.898  15.115  1.00  0.00
ATOM    119  C3  DPB     5     127.910  83.543  15.845  1.00  0.00
ATOM    120  N1  DPB     5     126.612  83.313  16.497  1.00  0.00
ATOM    121  C4  DPB     5     126.636  82.020  17.194  1.00  0.00
ATOM    122  H5  DPB     5     125.691  81.853  17.668  1.00  0.00
ATOM    123  H6  DPB     5     126.825  81.238  16.489  1.00  0.00
ATOM    124  H7  DPB     5     127.409  82.028  17.933  1.00  0.00
ATOM    125  C5  DPB     5     125.550  83.304  15.481  1.00  0.00
ATOM    126  H8  DPB     5     124.604  83.137  15.955  1.00  0.00
ATOM    127  H9  DPB     5     125.737  82.521  14.776  1.00  0.00
ATOM    128  H10 DPB     5     125.532  84.246  14.974  1.00  0.00
ATOM    129  H20 DPB     5     126.436  84.044  17.156  1.00  0.00
ATOM    130  H3  DPB     5     128.684  83.550  16.585  1.00  0.00
ATOM    131  H4  DPB     5     128.098  82.761  15.140  1.00  0.00
ATOM    132  H1  DPB     5     127.112  84.892  14.376  1.00  0.00
ATOM    133  H2  DPB     5     127.696  85.681  15.820  1.00  0.00
ATOM    134  C9  DPB     5     130.089  88.693  13.602  1.00  0.00
ATOM    135  H16 DPB     5     129.606  88.973  14.515  1.00  0.00
ATOM    136  H17 DPB     5     130.991  89.256  13.489  1.00  0.00
ATOM    137  H18 DPB     5     129.438  88.894  12.779  1.00  0.00
ATOM    138  C7  DPA     6     131.297  86.933  14.874  1.00  0.00
ATOM    139  H11 DPA     6     132.204  87.497  14.798  1.00  0.00
ATOM    140  H12 DPA     6     131.534  85.890  14.937  1.00  0.00
ATOM    141  C6  DPA     6     130.602  87.335  16.187  1.00  0.00
ATOM    142  C1  DPA     6     130.293  88.843  16.162  1.00  0.00
ATOM    143  O1  DPA     6     129.197  89.253  15.702  1.00  0.00
ATOM    144  O2  DPA     6     131.252  89.777  16.663  1.00  0.00
ATOM    145  C2  DPA     6     130.574  90.923  17.186  1.00  0.00
ATOM    146  C3  DPA     6     131.607  91.929  17.725  1.00  0.00
ATOM    147  N1  DPA     6     130.910  93.107  18.263  1.00  0.00
ATOM    148  C4  DPA     6     130.122  93.739  17.195  1.00  0.00
ATOM    149  H5  DPA     6     129.614  94.595  17.586  1.00  0.00
ATOM    150  H6  DPA     6     130.772  94.040  16.403  1.00  0.00
ATOM    151  H7  DPA     6     129.404  93.039  16.821  1.00  0.00
ATOM    152  C5  DPA     6     131.896  94.067  18.778  1.00  0.00
ATOM    153  H8  DPA     6     131.390  94.924  19.169  1.00  0.00
ATOM    154  H9  DPA     6     132.471  93.607  19.554  1.00  0.00
ATOM    155  H10 DPA     6     132.548  94.370  17.985  1.00  0.00
ATOM    156  H20 DPA     6     130.302  92.824  19.004  1.00  0.00
ATOM    157  H3  DPA     6     132.181  91.469  18.502  1.00  0.00
ATOM    158  H4  DPA     6     132.258  92.231  16.933  1.00  0.00
ATOM    159  H1  DPA     6     130.000  91.383  16.409  1.00  0.00
ATOM    160  H2  DPA     6     129.923  90.620  17.979  1.00  0.00
ATOM    161  C9  DPA     6     129.289  86.545  16.336  1.00  0.00
ATOM    162  H16 DPA     6     129.503  85.495  16.354  1.00  0.00
ATOM    163  H17 DPA     6     128.805  86.825  17.249  1.00  0.00
ATOM    164  H18 DPA     6     128.644  86.763  15.511  1.00  0.00
ATOM    165  C7  DDA     7     131.465  87.052  17.425  1.00  0.00
ATOM    166  H11 DDA     7     132.380  87.602  17.358  1.00  0.00
ATOM    167  H12 DDA     7     131.685  86.005  17.479  1.00  0.00
ATOM    168  C6  DDA     7     130.769  87.455  18.738  1.00  0.00
ATOM    169  C1  DDA     7     130.485  88.968  18.724  1.00  0.00
ATOM    170  O1  DDA     7     129.397  89.400  18.262  1.00  0.00
ATOM    171  O2  DDA     7     131.457  89.881  19.238  1.00  0.00
ATOM    172  C2  DDA     7     130.795  91.034  19.767  1.00  0.00
ATOM    173  C3  DDA     7     131.842  92.018  20.320  1.00  0.00
ATOM    174  N1  DDA     7     131.161  93.202  20.865  1.00  0.00
ATOM    175  C4  DDA     7     130.388  93.857  19.800  1.00  0.00
ATOM    176  H5  DDA     7     129.893  94.718  20.195  1.00  0.00
ATOM    177  H6  DDA     7     131.048  94.154  19.013  1.00  0.00
ATOM    178  H7  DDA     7     129.661  93.171  19.415  1.00  0.00
ATOM    179  C5  DDA     7     132.161  94.142  21.393  1.00  0.00
ATOM    180  H8  DDA     7     131.666  95.004  21.789  1.00  0.00
ATOM    181  H9  DDA     7     132.722  93.667  22.168  1.00  0.00
ATOM    182  H10 DDA     7     132.821  94.441  20.605  1.00  0.00
ATOM    183  H3  DDA     7     132.405  91.542  21.096  1.00  0.00
ATOM    184  H4  DDA     7     132.501  92.317  19.533  1.00  0.00
ATOM    185  H1  DDA     7     130.233  91.509  18.992  1.00  0.00
ATOM    186  H2  DDA     7     130.135  90.734  20.555  1.00  0.00
ATOM    187  C9  DDA     7     129.444  86.684  18.874  1.00  0.00
ATOM    188  H16 DDA     7     129.641  85.633  18.883  1.00  0.00
ATOM    189  H17 DDA     7     128.960  86.965  19.786  1.00  0.00
ATOM    190  H18 DDA     7     128.807  86.921  18.046  1.00  0.00
ATOM    191  C7  DDB     8     131.622  87.147  19.976  1.00  0.00
ATOM    192  H11 DDB     8     132.546  87.682  19.920  1.00  0.00
ATOM    193  H12 DDB     8     131.825  86.097  20.023  1.00  0.00
ATOM    194  C6  DDB     8     130.926  87.550  21.290  1.00  0.00
ATOM    195  C1  DDB     8     129.587  86.801  21.414  1.00  0.00
ATOM    196  O1  DDB     8     128.536  87.309  20.946  1.00  0.00
ATOM    197  O2  DDB     8     129.539  85.525  22.059  1.00  0.00
ATOM    198  C2  DDB     8     128.257  85.348  22.669  1.00  0.00
ATOM    199  C3  DDB     8     128.206  83.975  23.364  1.00  0.00
ATOM    200  N1  DDB     8     126.889  83.793  23.990  1.00  0.00
ATOM    201  C4  DDB     8     126.838  82.483  24.654  1.00  0.00
ATOM    202  H5  DDB     8     125.880  82.350  25.110  1.00  0.00
ATOM    203  H6  DDB     8     127.000  81.709  23.932  1.00  0.00
ATOM    204  H7  DDB     8     127.599  82.433  25.404  1.00  0.00
ATOM    205  C5  DDB     8     125.843  83.860  22.960  1.00  0.00
ATOM    206  H8  DDB     8     124.882  83.728  23.417  1.00  0.00
ATOM    207  H9  DDB     8     126.004  83.088  22.237  1.00  0.00
ATOM    208  H10 DDB     8     125.878  84.815  22.477  1.00  0.00
ATOM    209  H3  DDB     8     128.967  83.926  24.114  1.00  0.00
ATOM    210  H4  DDB     8     128.366  83.203  22.642  1.00  0.00
ATOM    211  H1  DDB     8     127.497  85.398  21.919  1.00  0.00
ATOM    212  H2  DDB     8     128.096  86.121  23.392  1.00  0.00
ATOM    213  C9  DDB     8     130.667  89.069  21.288  1.00  0.00
ATOM    214  H16 DDB     8     130.183  89.349  22.200  1.00  0.00
ATOM    215  H17 DDB     8     131.596  89.590  21.203  1.00  0.00
ATOM    216  H18 DDB     8     130.039  89.321  20.459  1.00  0.00
ATOM    217  C7  DPB     9     131.768  87.219  22.530  1.00  0.00
ATOM    218  H11 DPB     9     132.701  87.739  22.482  1.00  0.00
ATOM    219  H12 DPB     9     131.953  86.165  22.569  1.00  0.00
ATOM    220  C6  DPB     9     131.072  87.622  23.844  1.00  0.00
ATOM    221  C1  DPB     9     129.720  86.892  23.955  1.00  0.00
ATOM    222  O1  DPB     9     128.680  87.422  23.486  1.00  0.00
ATOM    223  O2  DPB     9     129.649  85.612  24.589  1.00  0.00
ATOM    224  C2  DPB     9     128.361  85.451  25.191  1.00  0.00
ATOM    225  C3  DPB     9     128.285  84.073  25.873  1.00  0.00
ATOM    226  N1  DPB     9     126.962  83.906  26.493  1.00  0.00
ATOM    227  C4  DPB     9     126.887  82.591  27.144  1.00  0.00
ATOM    228  H5  DPB     9     125.924  82.470  27.594  1.00  0.00
ATOM    229  H6  DPB     9     127.040  81.823  26.416  1.00  0.00
ATOM    230  H7  DPB     9     127.643  82.524  27.898  1.00  0.00
ATOM    231  C5  DPB     9     125.921  83.999  25.458  1.00  0.00
ATOM    232  H8  DPB     9     124.958  83.878  25.907  1.00  0.00
ATOM    233  H9  DPB     9     126.074  83.231  24.729  1.00  0.00
ATOM    234  H10 DPB     9     125.975  84.957  24.983  1.00  0.00
ATOM    235  H20 DPB     9     126.819  84.624  27.174  1.00  0.00
ATOM    236  H3  DPB     9     129.040  84.005  26.627  1.00  0.00
ATOM    237  H4  DPB     9     128.436  83.304  25.146  1.00  0.00
ATOM    238  H1  DPB     9     127.605  85.519  24.438  1.00  0.00
ATOM    239  H2  DPB     9     128.209  86.220  25.919  1.00  0.00
ATOM    240  C9  DPB     9     130.837  89.144  23.853  1.00  0.00
ATOM    241  H16 DPB     9     130.353  89.424  24.765  1.00  0.00
ATOM    242  H17 DPB     9     131.775  89.650  23.777  1.00  0.00
ATOM    243  H18 DPB     9     130.216  89.412  23.024  1.00  0.00
ATOM    244  C7  DDA    10     131.902  87.266  25.085  1.00  0.00
ATOM    245  H11 DDA    10     132.843  87.773  25.046  1.00  0.00
ATOM    246  H12 DDA    10     132.070  86.208  25.115  1.00  0.00
ATOM    247  C6  DDA    10     131.207  87.669  26.398  1.00  0.00
ATOM    248  C1  DDA    10     130.995  89.193  26.420  1.00  0.00
ATOM    249  O1  DDA    10     129.938  89.689  25.953  1.00  0.00
ATOM    250  O2  DDA    10     132.002  90.047  26.970  1.00  0.00
ATOM    251  C2  DDA    10     131.388  91.215  27.521  1.00  0.00
ATOM    252  C3  DDA    10     132.472  92.133  28.114  1.00  0.00
ATOM    253  N1  DDA    10     131.841  93.335  28.679  1.00  0.00
ATOM    254  C4  DDA    10     131.117  94.053  27.620  1.00  0.00
ATOM    255  H5  DDA    10     130.657  94.926  28.031  1.00  0.00
ATOM    256  H6  DDA    10     131.802  94.337  26.850  1.00  0.00
ATOM    257  H7  DDA    10     130.364  93.414  27.208  1.00  0.00
ATOM    258  C5  DDA    10     132.876  94.212  29.245  1.00  0.00
ATOM    259  H8  DDA    10     132.418  95.086  29.656  1.00  0.00
ATOM    260  H9  DDA    10     133.403  93.690  30.016  1.00  0.00
ATOM    261  H10 DDA    10     133.563  94.498  28.475  1.00  0.00
ATOM    262  H3  DDA    10     133.000  91.611  28.885  1.00  0.00
ATOM    263  H4  DDA    10     133.158  92.419  27.344  1.00  0.00
ATOM    264  H1  DDA    10     130.862  91.737  26.750  1.00  0.00
ATOM    265  H2  DDA    10     130.703  90.928  28.290  1.00  0.00
ATOM    266  C9  DDA    10     129.843  86.960  26.495  1.00  0.00
ATOM    267  H16 DDA    10     129.988  85.900  26.480  1.00  0.00
ATOM    268  H17 DDA    10     129.360  87.241  27.407  1.00  0.00
ATOM    269  H18 DDA    10     129.232  87.247  25.665  1.00  0.00
ATOM    270  C7  DDA    11     132.024  87.289  27.641  1.00  0.00
ATOM    271  H11 DDA    11     132.974  87.779  27.611  1.00  0.00
ATOM    272  H12 DDA    11     132.175  86.229  27.663  1.00  0.00
ATOM    273  C6  DDA    11     131.328  87.693  28.954  1.00  0.00
ATOM    274  C1  DDA    11     131.142  89.219  28.988  1.00  0.00
ATOM    275  O1  DDA    11     130.094  89.737  28.520  1.00  0.00
ATOM    276  O2  DDA    11     132.160  90.051  29.551  1.00  0.00
ATOM    277  C2  DDA    11     131.562  91.225  30.108  1.00  0.00
ATOM    278  C3  DDA    11     132.658  92.120  30.714  1.00  0.00
ATOM    279  N1  DDA    11     132.044  93.327  31.287  1.00  0.00
ATOM    280  C4  DDA    11     131.337  94.065  30.230  1.00  0.00
ATOM    281  H5  DDA    11     130.890  94.943  30.647  1.00  0.00
ATOM    282  H6  DDA    11     132.030  94.346  29.466  1.00  0.00
ATOM    283  H7  DDA    11     130.576  93.443  29.809  1.00  0.00
ATOM    284  C5  DDA    11     133.090  94.181  31.865  1.00  0.00
ATOM    285  H8  DDA    11     132.643  95.061  32.282  1.00  0.00
ATOM    286  H9  DDA    11     133.604  93.645  32.635  1.00  0.00
ATOM    287  H10 DDA    11     133.785  94.463  31.102  1.00  0.00
ATOM    288  H3  DDA    11     133.173  91.583  31.483  1.00  0.00
ATOM    289  H4  DDA    11     133.352  92.401  29.951  1.00  0.00
ATOM    290  H1  DDA    11     131.048  91.762  29.340  1.00  0.00
ATOM    291  H2  DDA    11     130.868  90.944  30.872  1.00  0.00
ATOM    292  C9  DDA    11     129.953  87.005  29.037  1.00  0.00
ATOM    293  H16 DDA    11     130.082  85.942  29.014  1.00  0.00
ATOM    294  H17 DDA    11     129.470  87.286  29.951  1.00  0.00
ATOM    295  H18 DDA    11     129.350  87.310  28.208  1.00  0.00
ATOM    296  C7  DPB    12     132.134  87.288  30.197  1.00  0.00
ATOM    297  H11 DPB    12     133.092  87.764  30.176  1.00  0.00
ATOM    298  H12 DPB    12     132.267  86.226  30.210  1.00  0.00
ATOM    299  C6  DPB    12     131.438  87.691  31.511  1.00  0.00
ATOM    300  C1  DPB    12     130.050  87.025  31.583  1.00  0.00
ATOM    301  O1  DPB    12     129.045  87.617  31.114  1.00  0.00
ATOM    302  O2  DPB    12     129.907  85.735  32.183  1.00  0.00
ATOM    303  C2  DPB    12     128.605  85.621  32.762  1.00  0.00
ATOM    304  C3  DPB    12     128.451  84.232  33.407  1.00  0.00
ATOM    305  N1  DPB    12     127.111  84.115  34.002  1.00  0.00
ATOM    306  C4  DPB    12     126.963  82.789  34.619  1.00  0.00
ATOM    307  H5  DPB    12     125.988  82.704  35.051  1.00  0.00
ATOM    308  H6  DPB    12     127.090  82.033  33.873  1.00  0.00
ATOM    309  H7  DPB    12     127.704  82.666  35.381  1.00  0.00
ATOM    310  C5  DPB    12     126.094  84.285  32.956  1.00  0.00
ATOM    311  H8  DPB    12     125.118  84.199  33.388  1.00  0.00
ATOM    312  H9  DPB    12     126.219  83.529  32.209  1.00  0.00
ATOM    313  H10 DPB    12     126.201  85.250  32.507  1.00  0.00
ATOM    314  H20 DPB    12     126.993  84.821  34.701  1.00  0.00
ATOM    315  H3  DPB    12     129.190  84.109  34.169  1.00  0.00
ATOM    316  H4  DPB    12     128.576  83.477  32.662  1.00  0.00
ATOM    317  H1  DPB    12     127.864  85.746  32.000  1.00  0.00
ATOM    318  H2  DPB    12     128.479  86.379  33.507  1.00  0.00
ATOM    319  C9  DPB    12     131.277  89.222  31.556  1.00  0.00
ATOM    320  H16 DPB    12     130.792  89.503  32.468  1.00  0.00
ATOM    321  H17 DPB    12     132.239  89.685  31.507  1.00  0.00
ATOM    322  H18 DPB    12     130.683  89.543  30.726  1.00  0.00
ATOM    323  C7  DPB    13     132.231  87.264  32.754  1.00  0.00
ATOM    324  H11 DPB    13     133.195  87.724  32.742  1.00  0.00
ATOM    325  H12 DPB    13     132.346  86.199  32.759  1.00  0.00
ATOM    326  C6  DPB    13     131.535  87.667  34.067  1.00  0.00
ATOM    327  C1  DPB    13     130.137  87.024  34.127  1.00  0.00
ATOM    328  O1  DPB    13     129.142  87.635  33.659  1.00  0.00
ATOM    329  O2  DPB    13     129.969  85.731  34.715  1.00  0.00
ATOM    330  C2  DPB    13     128.662  85.633  35.287  1.00  0.00
ATOM    331  C3  DPB    13     128.483  84.240  35.920  1.00  0.00
ATOM    332  N1  DPB    13     127.139  84.139  36.507  1.00  0.00
ATOM    333  C4  DPB    13     126.966  82.812  37.112  1.00  0.00
ATOM    334  H5  DPB    13     125.988  82.738  37.539  1.00  0.00
ATOM    335  H6  DPB    13     127.085  82.060  36.360  1.00  0.00
ATOM    336  H7  DPB    13     127.701  82.670  37.877  1.00  0.00
ATOM    337  C5  DPB    13     126.128  84.335  35.458  1.00  0.00
ATOM    338  H8  DPB    13     125.151  84.261  35.885  1.00  0.00
ATOM    339  H9  DPB    13     126.246  83.582  34.705  1.00  0.00
ATOM    340  H10 DPB    13     126.254  85.302  35.017  1.00  0.00
ATOM    341  H20 DPB    13     127.029  84.842  37.211  1.00  0.00
ATOM    342  H3  DPB    13     129.218  84.099  36.685  1.00  0.00
ATOM    343  H4  DPB    13     128.599  83.489  35.169  1.00  0.00
ATOM    344  H1  DPB    13     127.927  85.775  34.523  1.00  0.00
ATOM    345  H2  DPB    13     128.545  86.385  36.038  1.00  0.00
ATOM    346  C9  DPB    13     131.397  89.199  34.126  1.00  0.00
ATOM    347  H16 DPB    13     130.914  89.480  35.038  1.00  0.00
ATOM    348  H17 DPB    13     132.367  89.646  34.083  1.00  0.00
ATOM    349  H18 DPB    13     130.813  89.537  33.295  1.00  0.00
ATOM    350  C7  DPB    14     132.314  87.217  35.311  1.00  0.00
ATOM    351  H11 DPB    14     133.286  87.662  35.307  1.00  0.00
ATOM    352  H12 DPB    14     132.412  86.150  35.308  1.00  0.00
ATOM    353  C6  DPB    14     131.617  87.620  36.624  1.00  0.00
ATOM    354  C1  DPB    14     130.209  86.999  36.672  1.00  0.00
ATOM    355  O1  DPB    14     129.228  87.630  36.204  1.00  0.00
ATOM    356  O2  DPB    14     130.019  85.703  37.247  1.00  0.00
ATOM    357  C2  DPB    14     128.708  85.621  37.812  1.00  0.00
ATOM    358  C3  DPB    14     128.502  84.227  38.433  1.00  0.00
ATOM    359  N1  DPB    14     127.154  84.143  39.013  1.00  0.00
ATOM    360  C4  DPB    14     126.958  82.813  39.605  1.00  0.00
ATOM    361  H5  DPB    14     125.976  82.751  40.028  1.00  0.00
ATOM    362  H6  DPB    14     127.068  82.065  38.847  1.00  0.00
ATOM    363  H7  DPB    14     127.687  82.653  40.372  1.00  0.00
ATOM    364  C5  DPB    14     126.152  84.363  37.960  1.00  0.00
ATOM    365  H8  DPB    14     125.172  84.302  38.382  1.00  0.00
ATOM    366  H9  DPB    14     126.262  83.616  37.202  1.00  0.00
ATOM    367  H10 DPB    14     126.295  85.332  37.528  1.00  0.00
ATOM    368  H20 DPB    14     127.052  84.841  39.721  1.00  0.00
ATOM    369  H3  DPB    14     129.232  84.066  39.200  1.00  0.00
ATOM    370  H4  DPB    14     128.612  83.480  37.676  1.00  0.00
ATOM    371  H1  DPB    14     127.979  85.782  37.046  1.00  0.00
ATOM    372  H2  DPB    14     128.597  86.369  38.570  1.00  0.00
ATOM    373  C9  DPB    14     131.505  89.154  36.695  1.00  0.00
ATOM    374  H16 DPB    14     131.020  89.435  37.607  1.00  0.00
ATOM    375  H17 DPB    14     132.482  89.585  36.661  1.00  0.00
ATOM    376  H18 DPB    14     130.930  89.507  35.864  1.00  0.00
ATOM    377  C7  DDB    15     132.384  87.147  37.867  1.00  0.00
ATOM    378  H11 DDB    15     133.363  87.575  37.872  1.00  0.00
ATOM    379  H12 DDB    15     132.465  86.079  37.855  1.00  0.00
ATOM    380  C6  DDB    15     131.687  87.550  39.181  1.00  0.00
ATOM    381  C1  DDB    15     130.269  86.950  39.217  1.00  0.00
ATOM    382  O1  DDB    15     129.299  87.601  38.748  1.00  0.00
ATOM    383  O2  DDB    15     130.055  85.653  39.781  1.00  0.00
ATOM    384  C2  DDB    15     128.740  85.589  40.338  1.00  0.00
ATOM    385  C3  DDB    15     128.510  84.192  40.946  1.00  0.00
ATOM    386  N1  DDB    15     127.157  84.125  41.519  1.00  0.00
ATOM    387  C4  DDB    15     126.936  82.793  42.098  1.00  0.00
ATOM    388  H5  DDB    15     125.953  82.743  42.515  1.00  0.00
ATOM    389  H6  DDB    15     127.038  82.050  41.335  1.00  0.00
ATOM    390  H7  DDB    15     127.659  82.614  42.868  1.00  0.00
ATOM    391  C5  DDB    15     126.164  84.370  40.462  1.00  0.00
ATOM    392  H8  DDB    15     125.181  84.320  40.879  1.00  0.00
ATOM    393  H9  DDB    15     126.266  83.627  39.699  1.00  0.00
ATOM    394  H10 DDB    15     126.325  85.340  40.040  1.00  0.00
ATOM    395  H3  DDB    15     129.232  84.014  41.714  1.00  0.00
ATOM    396  H4  DDB    15     128.611  83.450  40.182  1.00  0.00
ATOM    397  H1  DDB    15     128.018  85.767  39.570  1.00  0.00
ATOM    398  H2  DDB    15     128.638  86.331  41.102  1.00  0.00
ATOM    399  C9  DDB    15     131.598  89.084  39.264  1.00  0.00
ATOM    400  H16 DDB    15     131.115  89.365  40.176  1.00  0.00
ATOM    401  H17 DDB    15     132.584  89.501  39.239  1.00  0.00
ATOM    402  H18 DDB    15     131.033  89.454  38.434  1.00  0.00
ATOM    403  C7  DDB    16     132.439  87.054  40.424  1.00  0.00
ATOM    404  H11 DDB    16     133.426  87.467  40.437  1.00  0.00
ATOM    405  H12 DDB    16     132.505  85.984  40.404  1.00  0.00
ATOM    406  C6  DDB    16     131.744  87.457  41.738  1.00  0.00
ATOM    407  C1  DDB    16     130.317  86.879  41.762  1.00  0.00
ATOM    408  O1  DDB    16     129.360  87.550  41.294  1.00  0.00
ATOM    409  O2  DDB    16     130.078  85.582  42.313  1.00  0.00
ATOM    410  C2  DDB    16     128.760  85.533  42.864  1.00  0.00
ATOM    411  C3  DDB    16     128.503  84.136  43.458  1.00  0.00
ATOM    412  N1  DDB    16     127.148  84.085  44.023  1.00  0.00
ATOM    413  C4  DDB    16     126.903  82.752  44.590  1.00  0.00
ATOM    414  H5  DDB    16     125.916  82.715  45.002  1.00  0.00
ATOM    415  H6  DDB    16     126.996  82.014  43.822  1.00  0.00
ATOM    416  H7  DDB    16     127.618  82.556  45.362  1.00  0.00
ATOM    417  C5  DDB    16     126.165  84.355  42.965  1.00  0.00
ATOM    418  H8  DDB    16     125.178  84.318  43.376  1.00  0.00
ATOM    419  H9  DDB    16     126.258  83.617  42.195  1.00  0.00
ATOM    420  H10 DDB    16     126.343  85.326  42.552  1.00  0.00
ATOM    421  H3  DDB    16     129.219  83.940  44.229  1.00  0.00
ATOM    422  H4  DDB    16     128.597  83.397  42.689  1.00  0.00
ATOM    423  H1  DDB    16     128.044  85.730  42.093  1.00  0.00
ATOM    424  H2  DDB    16     128.666  86.271  43.633  1.00  0.00
ATOM    425  C9  DDB    16     131.678  88.991  41.833  1.00  0.00
ATOM    426  H16 DDB    16     131.195  89.273  42.745  1.00  0.00
ATOM    427  H17 DDB    16     132.670  89.393  41.817  1.00  0.00
ATOM    428  H18 DDB    16     131.123  89.378  41.003  1.00  0.00
ATOM    429  C7  DDA    17     132.481  86.938  42.980  1.00  0.00
ATOM    430  H11 DDA    17     133.474  87.335  43.001  1.00  0.00
ATOM    431  H12 DDA    17     132.529  85.869  42.951  1.00  0.00
ATOM    432  C6  DDA    17     131.786  87.340  44.293  1.00  0.00
ATOM    433  C1  DDA    17     131.744  88.876  44.402  1.00  0.00
ATOM    434  O1  DDA    17     130.767  89.515  43.933  1.00  0.00
ATOM    435  O2  DDA    17     132.820  89.577  45.035  1.00  0.00
ATOM    436  C2  DDA    17     132.318  90.773  45.636  1.00  0.00
ATOM    437  C3  DDA    17     133.475  91.527  46.318  1.00  0.00
ATOM    438  N1  DDA    17     132.960  92.757  46.936  1.00  0.00
ATOM    439  C4  DDA    17     132.362  93.612  45.901  1.00  0.00
ATOM    440  H5  DDA    17     131.986  94.508  46.351  1.00  0.00
ATOM    441  H6  DDA    17     133.103  93.863  45.172  1.00  0.00
ATOM    442  H7  DDA    17     131.557  93.088  45.427  1.00  0.00
ATOM    443  C5  DDA    17     134.065  93.477  47.587  1.00  0.00
ATOM    444  H8  DDA    17     133.691  94.373  48.036  1.00  0.00
ATOM    445  H9  DDA    17     134.501  92.856  48.340  1.00  0.00
ATOM    446  H10 DDA    17     134.808  93.728  46.858  1.00  0.00
ATOM    447  H3  DDA    17     133.911  90.904  47.071  1.00  0.00
ATOM    448  H4  DDA    17     134.217  91.776  45.589  1.00  0.00
ATOM    449  H1  DDA    17     131.883  91.395  44.883  1.00  0.00
ATOM    450  H2  DDA    17     131.576  90.523  46.365  1.00  0.00
ATOM    451  C9  DDA    17     130.349  86.787  44.303  1.00  0.00
ATOM    452  H16 DDA    17     130.377  85.721  44.228  1.00  0.00
ATOM    453  H17 DDA    17     129.866  87.068  45.216  1.00  0.00
ATOM    454  H18 DDA    17     129.806  87.190  43.474  1.00  0.00
ATOM    455  C7  DDB    18     132.507  86.800  45.535  1.00  0.00
ATOM    456  H11 DDB    18     133.508  87.181  45.564  1.00  0.00
ATOM    457  H12 DDB    18     132.540  85.729  45.496  1.00  0.00
ATOM    458  C6  DDB    18     131.812  87.203  46.849  1.00  0.00
ATOM    459  C1  DDB    18     130.366  86.673  46.848  1.00  0.00
ATOM    460  O1  DDB    18     129.436  87.381  46.383  1.00  0.00
ATOM    461  O2  DDB    18     130.082  85.374  47.375  1.00  0.00
ATOM    462  C2  DDB    18     128.756  85.358  47.911  1.00  0.00
ATOM    463  C3  DDB    18     128.450  83.960  48.480  1.00  0.00
ATOM    464  N1  DDB    18     127.087  83.944  49.031  1.00  0.00
ATOM    465  C4  DDB    18     126.793  82.610  49.573  1.00  0.00
ATOM    466  H5  DDB    18     125.802  82.597  49.975  1.00  0.00
ATOM    467  H6  DDB    18     126.871  81.882  48.792  1.00  0.00
ATOM    468  H7  DDB    18     127.494  82.377  50.348  1.00  0.00
ATOM    469  C5  DDB    18     126.124  84.264  47.968  1.00  0.00
ATOM    470  H8  DDB    18     125.132  84.252  48.369  1.00  0.00
ATOM    471  H9  DDB    18     126.202  83.537  47.187  1.00  0.00
ATOM    472  H10 DDB    18     126.337  85.235  47.573  1.00  0.00
ATOM    473  H3  DDB    18     129.150  83.728  49.254  1.00  0.00
ATOM    474  H4  DDB    18     128.526  83.233  47.699  1.00  0.00
ATOM    475  H1  DDB    18     128.056  85.591  47.138  1.00  0.00
ATOM    476  H2  DDB    18     128.678  86.086  48.693  1.00  0.00
ATOM    477  C9  DDB    18     131.796  88.739  46.970  1.00  0.00
ATOM    478  H16 DDB    18     131.313  89.019  47.882  1.00  0.00
ATOM    479  H17 DDB    18     132.800  89.106  46.969  1.00  0.00
ATOM    480  H18 DDB    18     131.263  89.155  46.141  1.00  0.00
ATOM    481  C7  DDB    19     132.521  86.640  48.088  1.00  0.00
ATOM    482  H11 DDB    19     133.526  87.005  48.126  1.00  0.00
ATOM    483  H12 DDB    19     132.535  85.570  48.041  1.00  0.00
ATOM    484  C6  DDB    19     131.825  87.044  49.402  1.00  0.00
ATOM    485  C1  DDB    19     130.371  86.536  49.390  1.00  0.00
ATOM    486  O1  DDB    19     129.455  87.264  48.927  1.00  0.00
ATOM    487  O2  DDB    19     130.062  85.238  49.904  1.00  0.00
ATOM    488  C2  DDB    19     128.735  85.239  50.436  1.00  0.00
ATOM    489  C3  DDB    19     128.402  83.841  50.989  1.00  0.00
ATOM    490  N1  DDB    19     127.037  83.841  51.534  1.00  0.00
ATOM    491  C4  DDB    19     126.720  82.508  52.063  1.00  0.00
ATOM    492  H5  DDB    19     125.725  82.509  52.459  1.00  0.00
ATOM    493  H6  DDB    19     126.790  81.786  51.276  1.00  0.00
ATOM    494  H7  DDB    19     127.413  82.258  52.839  1.00  0.00
ATOM    495  C5  DDB    19     126.084  84.185  50.469  1.00  0.00
ATOM    496  H8  DDB    19     125.090  84.186  50.865  1.00  0.00
ATOM    497  H9  DDB    19     126.153  83.464  49.682  1.00  0.00
ATOM    498  H10 DDB    19     126.315  85.157  50.084  1.00  0.00
ATOM    499  H3  DDB    19     129.095  83.591  51.765  1.00  0.00
ATOM    500  H4  DDB    19     128.471  83.120  50.203  1.00  0.00
ATOM    501  H1  DDB    19     128.040  85.489  49.660  1.00  0.00
ATOM    502  H2  DDB    19     128.664  85.961  51.221  1.00  0.00
ATOM    503  C9  DDB    19     131.833  88.578  49.536  1.00  0.00
ATOM    504  H16 DDB    19     131.348  88.858  50.448  1.00  0.00
ATOM    505  H17 DDB    19     132.842  88.929  49.545  1.00  0.00
ATOM    506  H18 DDB    19     131.310  89.010  48.709  1.00  0.00
ATOM    507  C7  DPA    20     132.517  86.459  50.640  1.00  0.00
ATOM    508  H11 DPA    20     133.528  86.806  50.686  1.00  0.00
ATOM    509  H12 DPA    20     132.514  85.389  50.585  1.00  0.00
ATOM    510  C6  DPA    20     131.821  86.861  51.954  1.00  0.00
ATOM    511  C1  DPA    20     131.852  88.393  52.102  1.00  0.00
ATOM    512  O1  DPA    20     130.915  89.090  51.637  1.00  0.00
ATOM    513  O2  DPA    20     132.949  89.025  52.768  1.00  0.00
ATOM    514  C2  DPA    20     132.498  90.229  53.393  1.00  0.00
ATOM    515  C3  DPA    20     133.679  90.908  54.110  1.00  0.00
ATOM    516  N1  DPA    20     133.214  92.147  54.752  1.00  0.00
ATOM    517  C4  DPA    20     132.673  93.055  53.732  1.00  0.00
ATOM    518  H5  DPA    20     132.335  93.956  54.199  1.00  0.00
ATOM    519  H6  DPA    20     133.437  93.286  53.021  1.00  0.00
ATOM    520  H7  DPA    20     131.853  92.582  53.234  1.00  0.00
ATOM    521  C5  DPA    20     134.343  92.794  55.438  1.00  0.00
ATOM    522  H8  DPA    20     134.005  93.697  55.905  1.00  0.00
ATOM    523  H9  DPA    20     134.735  92.134  56.181  1.00  0.00
ATOM    524  H10 DPA    20     135.106  93.027  54.727  1.00  0.00
ATOM    525  H20 DPA    20     132.501  91.928  55.418  1.00  0.00
ATOM    526  H3  DPA    20     134.073  90.247  54.854  1.00  0.00
ATOM    527  H4  DPA    20     134.443  91.140  53.399  1.00  0.00
ATOM    528  H1  DPA    20     132.105  90.889  52.650  1.00  0.00
ATOM    529  H2  DPA    20     131.733  89.996  54.105  1.00  0.00
ATOM    530  C9  DPA    20     130.359  86.378  51.929  1.00  0.00
ATOM    531  H16 DPA    20     130.337  85.313  51.827  1.00  0.00
ATOM    532  H17 DPA    20     129.876  86.658  52.842  1.00  0.00
ATOM    533  H18 DPA    20     129.848  86.827  51.103  1.00  0.00
ATOM    534  C7  DPA    21     132.497  86.255  53.191  1.00  0.00
ATOM    535  H11 DPA    21     133.514  86.586  53.245  1.00  0.00
ATOM    536  H12 DPA    21     132.478  85.186  53.125  1.00  0.00
ATOM    537  C6  DPA    21     131.802  86.657  54.504  1.00  0.00
ATOM    538  C1  DPA    21     131.858  88.187  54.666  1.00  0.00
ATOM    539  O1  DPA    21     130.933  88.904  54.202  1.00  0.00
ATOM    540  O2  DPA    21     132.961  88.794  55.343  1.00  0.00
ATOM    541  C2  DPA    21     132.526  90.001  55.976  1.00  0.00
ATOM    542  C3  DPA    21     133.715  90.655  56.705  1.00  0.00
ATOM    543  N1  DPA    21     133.267  91.895  57.356  1.00  0.00
ATOM    544  C4  DPA    21     132.747  92.821  56.340  1.00  0.00
ATOM    545  H5  DPA    21     132.420  93.723  56.814  1.00  0.00
ATOM    546  H6  DPA    21     133.517  93.046  55.634  1.00  0.00
ATOM    547  H7  DPA    21     131.921  92.366  55.833  1.00  0.00
ATOM    548  C5  DPA    21     134.402  92.519  58.052  1.00  0.00
ATOM    549  H8  DPA    21     134.076  93.423  58.526  1.00  0.00
ATOM    550  H9  DPA    21     134.780  91.845  58.791  1.00  0.00
ATOM    551  H10 DPA    21     135.173  92.746  57.346  1.00  0.00
ATOM    552  H20 DPA    21     132.547  91.684  58.016  1.00  0.00
ATOM    553  H3  DPA    21     134.094  89.982  57.444  1.00  0.00
ATOM    554  H4  DPA    21     134.484  90.880  56.000  1.00  0.00
ATOM    555  H1  DPA    21     132.147  90.674  55.237  1.00  0.00
ATOM    556  H2  DPA    21     131.754  89.775  56.681  1.00  0.00
ATOM    557  C9  DPA    21     130.332  86.198  54.468  1.00  0.00
ATOM    558  H16 DPA    21     130.294  85.135  54.356  1.00  0.00
ATOM    559  H17 DPA    21     129.850  86.478  55.381  1.00  0.00
ATOM    560  H18 DPA    21     129.834  86.663  53.644  1.00  0.00
ATOM    561  C7  DDA    22     132.463  86.031  55.739  1.00  0.00
ATOM    562  H11 DDA    22     133.484  86.344  55.801  1.00  0.00
ATOM    563  H12 DDA    22     132.425  84.962  55.665  1.00  0.00
ATOM    564  C6  DDA    22     131.767  86.433  57.053  1.00  0.00
ATOM    565  C1  DDA    22     131.846  87.960  57.228  1.00  0.00
ATOM    566  O1  DDA    22     130.936  88.695  56.766  1.00  0.00
ATOM    567  O2  DDA    22     132.956  88.543  57.915  1.00  0.00
ATOM    568  C2  DDA    22     132.537  89.751  58.557  1.00  0.00
ATOM    569  C3  DDA    22     133.732  90.379  59.298  1.00  0.00
ATOM    570  N1  DDA    22     133.302  91.621  59.957  1.00  0.00
ATOM    571  C4  DDA    22     132.801  92.564  58.947  1.00  0.00
ATOM    572  H5  DDA    22     132.489  93.467  59.427  1.00  0.00
ATOM    573  H6  DDA    22     133.579  92.783  58.247  1.00  0.00
ATOM    574  H7  DDA    22     131.972  92.127  58.432  1.00  0.00
ATOM    575  C5  DDA    22     134.443  92.220  60.665  1.00  0.00
ATOM    576  H8  DDA    22     134.130  93.124  61.143  1.00  0.00
ATOM    577  H9  DDA    22     134.807  91.535  61.399  1.00  0.00
ATOM    578  H10 DDA    22     135.222  92.441  59.964  1.00  0.00
ATOM    579  H3  DDA    22     134.097  89.694  60.033  1.00  0.00
ATOM    580  H4  DDA    22     134.509  90.598  58.598  1.00  0.00
ATOM    581  H1  DDA    22     132.174  90.437  57.821  1.00  0.00
ATOM    582  H2  DDA    22     131.759  89.531  59.257  1.00  0.00
ATOM    583  C9  DDA    22     130.291  85.998  57.006  1.00  0.00
ATOM    584  H16 DDA    22     130.234  84.936  56.884  1.00  0.00
ATOM    585  H17 DDA    22     129.807  86.279  57.918  1.00  0.00
ATOM    586  H18 DDA    22     129.803  86.477  56.183  1.00  0.00
ATOM    587  C7  DPA    23     132.410  85.784  58.286  1.00  0.00
ATOM    588  H11 DPA    23     133.436  86.080  58.355  1.00  0.00
ATOM    589  H12 DPA    23     132.357  84.717  58.201  1.00  0.00
ATOM    590  C6  DPA    23     131.715  86.187  59.600  1.00  0.00
ATOM    591  C1  DPA    23     131.819  87.710  59.787  1.00  0.00
ATOM    592  O1  DPA    23     130.922  88.464  59.328  1.00  0.00
ATOM    593  O2  DPA    23     132.934  88.269  60.486  1.00  0.00
ATOM    594  C2  DPA    23     132.533  89.478  61.136  1.00  0.00
ATOM    595  C3  DPA    23     133.733  90.081  61.888  1.00  0.00
ATOM    596  N1  DPA    23     133.319  91.323  62.555  1.00  0.00
ATOM    597  C4  DPA    23     132.839  92.283  61.551  1.00  0.00
ATOM    598  H5  DPA    23     132.539  93.187  62.037  1.00  0.00
ATOM    599  H6  DPA    23     133.624  92.495  60.857  1.00  0.00
ATOM    600  H7  DPA    23     132.005  91.864  61.029  1.00  0.00
ATOM    601  C5  DPA    23     134.466  91.899  63.274  1.00  0.00
ATOM    602  H8  DPA    23     134.166  92.803  63.759  1.00  0.00
ATOM    603  H9  DPA    23     134.816  91.201  64.004  1.00  0.00
ATOM    604  H10 DPA    23     135.252  92.112  62.580  1.00  0.00
ATOM    605  H20 DPA    23     132.586  91.124  63.205  1.00  0.00
ATOM    606  H3  DPA    23     134.083  89.383  62.619  1.00  0.00
ATOM    607  H4  DPA    23     134.518  90.293  61.194  1.00  0.00
ATOM    608  H1  DPA    23     132.183  90.177  60.404  1.00  0.00
ATOM    609  H2  DPA    23     131.745  89.266  61.830  1.00  0.00
ATOM    610  C9  DPA    23     130.232  85.775  59.541  1.00  0.00
ATOM    611  H16 DPA    23     130.159  84.716  59.410  1.00  0.00
ATOM    612  H17 DPA    23     129.748  86.056  60.454  1.00  0.00
ATOM    613  H18 DPA    23     129.757  86.271  58.720  1.00  0.00
ATOM    614  C7  DPB    24     132.342  85.516  60.830  1.00  0.00
ATOM    615  H11 DPB    24     133.371  85.795  60.907  1.00  0.00
ATOM    616  H12 DPB    24     132.271  84.452  60.736  1.00  0.00
ATOM    617  C6  DPB    24     131.646  85.919  62.143  1.00  0.00
ATOM    618  C1  DPB    24     130.157  85.532  62.075  1.00  0.00
ATOM    619  O1  DPB    24     129.315  86.352  61.624  1.00  0.00
ATOM    620  O2  DPB    24     129.731  84.244  62.526  1.00  0.00
ATOM    621  C2  DPB    24     128.394  84.332  63.024  1.00  0.00
ATOM    622  C3  DPB    24     127.935  82.943  63.509  1.00  0.00
ATOM    623  N1  DPB    24     126.562  83.033  64.021  1.00  0.00
ATOM    624  C4  DPB    24     126.123  81.709  64.484  1.00  0.00
ATOM    625  H5  DPB    24     125.123  81.773  64.857  1.00  0.00
ATOM    626  H6  DPB    24     126.156  81.016  63.669  1.00  0.00
ATOM    627  H7  DPB    24     126.773  81.370  65.264  1.00  0.00
ATOM    628  C5  DPB    24     125.667  83.498  62.950  1.00  0.00
ATOM    629  H8  DPB    24     124.667  83.563  63.323  1.00  0.00
ATOM    630  H9  DPB    24     125.701  82.807  62.134  1.00  0.00
ATOM    631  H10 DPB    24     125.986  84.462  62.613  1.00  0.00
ATOM    632  H20 DPB    24     126.530  83.678  64.784  1.00  0.00
ATOM    633  H3  DPB    24     128.585  82.605  64.289  1.00  0.00
ATOM    634  H4  DPB    24     127.967  82.253  62.694  1.00  0.00
ATOM    635  H1  DPB    24     127.745  84.669  62.245  1.00  0.00
ATOM    636  H2  DPB    24     128.361  85.023  63.840  1.00  0.00
ATOM    637  C9  DPB    24     131.774  87.440  62.345  1.00  0.00
ATOM    638  H16 DPB    24     131.290  87.720  63.257  1.00  0.00
ATOM    639  H17 DPB    24     132.808  87.709  62.392  1.00  0.00
ATOM    640  H18 DPB    24     131.310  87.949  61.525  1.00  0.00
ATOM    641  C7  DDB    25     132.255  85.229  63.371  1.00  0.00
ATOM    642  H11 DDB    25     133.290  85.490  63.455  1.00  0.00
ATOM    643  H12 DDB    25     132.168  84.166  63.267  1.00  0.00
ATOM    644  C6  DDB    25     131.560  85.631  64.684  1.00  0.00
ATOM    645  C1  DDB    25     130.065  85.270  64.606  1.00  0.00
ATOM    646  O1  DDB    25     129.238  86.106  64.157  1.00  0.00
ATOM    647  O2  DDB    25     129.617  83.984  65.043  1.00  0.00
ATOM    648  C2  DDB    25     128.278  84.088  65.537  1.00  0.00
ATOM    649  C3  DDB    25     127.796  82.703  66.006  1.00  0.00
ATOM    650  N1  DDB    25     126.420  82.812  66.514  1.00  0.00
ATOM    651  C4  DDB    25     125.959  81.491  66.962  1.00  0.00
ATOM    652  H5  DDB    25     124.957  81.568  67.331  1.00  0.00
ATOM    653  H6  DDB    25     125.984  80.805  66.141  1.00  0.00
ATOM    654  H7  DDB    25     126.599  81.136  67.742  1.00  0.00
ATOM    655  C5  DDB    25     125.540  83.299  65.442  1.00  0.00
ATOM    656  H8  DDB    25     124.538  83.377  65.811  1.00  0.00
ATOM    657  H9  DDB    25     125.565  82.615  64.620  1.00  0.00
ATOM    658  H10 DDB    25     125.876  84.262  65.115  1.00  0.00
ATOM    659  H3  DDB    25     128.437  82.349  66.787  1.00  0.00
ATOM    660  H4  DDB    25     127.820  82.019  65.185  1.00  0.00
ATOM    661  H1  DDB    25     127.638  84.444  64.757  1.00  0.00
ATOM    662  H2  DDB    25     128.253  84.773  66.357  1.00  0.00
ATOM    663  C9  DDB    25     131.711  87.150  64.899  1.00  0.00
ATOM    664  H16 DDB    25     131.228  87.430  65.812  1.00  0.00
ATOM    665  H17 DDB    25     132.748  87.399  64.954  1.00  0.00
ATOM    666  H18 DDB    25     131.260  87.671  64.083  1.00  0.00
ATOM    667  C7  DPB    26     132.153  84.920  65.908  1.00  0.00
ATOM    668  H11 DPB    26     133.190  85.165  66.000  1.00  0.00
ATOM    669  H12 DPB    26     132.048  83.860  65.795  1.00  0.00
ATOM    670  C6  DPB    26     131.457  85.324  67.222  1.00  0.00
ATOM    671  C1  DPB    26     129.956  84.988  67.134  1.00  0.00
ATOM    672  O1  DPB    26     129.146  85.839  66.688  1.00  0.00
ATOM    673  O2  DPB    26     129.486  83.706  67.558  1.00  0.00
ATOM    674  C2  DPB    26     128.148  83.826  68.045  1.00  0.00
ATOM    675  C3  DPB    26     127.639  82.446  68.501  1.00  0.00
ATOM    676  N1  DPB    26     126.264  82.571  69.002  1.00  0.00
ATOM    677  C4  DPB    26     125.779  81.254  69.438  1.00  0.00
ATOM    678  H5  DPB    26     124.777  81.345  69.802  1.00  0.00
ATOM    679  H6  DPB    26     125.798  80.575  68.611  1.00  0.00
ATOM    680  H7  DPB    26     126.410  80.882  70.218  1.00  0.00
ATOM    681  C5  DPB    26     125.397  83.083  67.930  1.00  0.00
ATOM    682  H8  DPB    26     124.395  83.173  68.295  1.00  0.00
ATOM    683  H9  DPB    26     125.415  82.404  67.104  1.00  0.00
ATOM    684  H10 DPB    26     125.749  84.042  67.614  1.00  0.00
ATOM    685  H20 DPB    26     126.246  83.204  69.776  1.00  0.00
ATOM    686  H3  DPB    26     128.271  82.074  69.282  1.00  0.00
ATOM    687  H4  DPB    26     127.657  81.769  67.675  1.00  0.00
ATOM    688  H1  DPB    26     127.517  84.199  67.266  1.00  0.00
ATOM    689  H2  DPB    26     128.129  84.506  68.872  1.00  0.00
ATOM    690  C9  DPB    26     131.632  86.837  67.451  1.00  0.00
ATOM    691  H16 DPB    26     131.147  87.117  68.363  1.00  0.00
ATOM    692  H17 DPB    26     132.673  87.071  67.513  1.00  0.00
ATOM    693  H18 DPB    26     131.192  87.372  66.637  1.00  0.00
ATOM    694  C7  DPB    27     132.033  84.593  68.443  1.00  0.00
ATOM    695  H11 DPB    27     133.073  84.821  68.542  1.00  0.00
ATOM    696  H12 DPB    27     131.912  83.536  68.321  1.00  0.00
ATOM    697  C6  DPB    27     131.336  84.997  69.757  1.00  0.00
ATOM    698  C1  DPB    27     129.831  84.685  69.659  1.00  0.00
ATOM    699  O1  DPB    27     129.037  85.553  69.216  1.00  0.00
ATOM    700  O2  DPB    27     129.339  83.406  70.068  1.00  0.00
ATOM    701  C2  DPB    27     128.000  83.545  70.551  1.00  0.00
ATOM    702  C3  DPB    27     127.467  82.169  70.993  1.00  0.00
ATOM    703  N1  DPB    27     126.091  82.312  71.488  1.00  0.00
ATOM    704  C4  DPB    27     125.584  81.000  71.910  1.00  0.00
ATOM    705  H5  DPB    27     124.581  81.103  72.270  1.00  0.00
ATOM    706  H6  DPB    27     125.596  80.327  71.077  1.00  0.00
ATOM    707  H7  DPB    27     126.204  80.611  72.690  1.00  0.00
ATOM    708  C5  DPB    27     125.238  82.846  70.417  1.00  0.00
ATOM    709  H8  DPB    27     124.235  82.950  70.778  1.00  0.00
ATOM    710  H9  DPB    27     125.249  82.175  69.584  1.00  0.00
ATOM    711  H10 DPB    27     125.607  83.803  70.110  1.00  0.00
ATOM    712  H20 DPB    27     126.080  82.939  72.267  1.00  0.00
ATOM    713  H3  DPB    27     128.088  81.781  71.773  1.00  0.00
ATOM    714  H4  DPB    27     127.478  81.498  70.160  1.00  0.00
ATOM    715  H1  DPB    27     127.379  83.934  69.772  1.00  0.00
ATOM    716  H2  DPB    27     127.987  84.217  71.383  1.00  0.00
ATOM    717  C9  DPB    27     131.533  86.505  70.000  1.00  0.00
ATOM    718  H16 DPB    27     131.051  86.784  70.913  1.00  0.00
ATOM    719  H17 DPB    27     132.578  86.721  70.068  1.00  0.00
ATOM    720  H18 DPB    27     131.108  87.055  69.187  1.00  0.00
ATOM    721  C7  DPB    28     131.893  84.247  70.975  1.00  0.00
ATOM    722  H11 DPB    28     132.937  84.456  71.080  1.00  0.00
ATOM    723  H12 DPB    28     131.757  83.193  70.843  1.00  0.00
ATOM    724  C6  DPB    28     131.198  84.649  72.288  1.00  0.00
ATOM    725  C1  DPB    28     129.689  84.363  72.180  1.00  0.00
ATOM    726  O1  DPB    28     128.910  85.248  71.741  1.00  0.00
ATOM    727  O2  DPB    28     129.173  83.089  72.577  1.00  0.00
ATOM    728  C2  DPB    28     127.835  83.245  73.053  1.00  0.00
ATOM    729  C3  DPB    28     127.278  81.875  73.481  1.00  0.00
ATOM    730  N1  DPB    28     125.901  82.035  73.972  1.00  0.00
ATOM    731  C4  DPB    28     125.371  80.728  74.379  1.00  0.00
ATOM    732  H5  DPB    28     124.369  80.843  74.736  1.00  0.00
ATOM    733  H6  DPB    28     125.376  80.063  73.541  1.00  0.00
ATOM    734  H7  DPB    28     125.982  80.323  75.159  1.00  0.00
ATOM    735  C5  DPB    28     125.062  82.592  72.900  1.00  0.00
ATOM    736  H8  DPB    28     124.060  82.709  73.257  1.00  0.00
ATOM    737  H9  DPB    28     125.067  81.928  72.061  1.00  0.00
ATOM    738  H10 DPB    28     125.448  83.545  72.603  1.00  0.00
ATOM    739  H20 DPB    28     125.897  82.656  74.756  1.00  0.00
ATOM    740  H3  DPB    28     127.889  81.469  74.261  1.00  0.00
ATOM    741  H4  DPB    28     127.284  81.211  72.643  1.00  0.00
ATOM    742  H1  DPB    28     127.223  83.651  72.274  1.00  0.00
ATOM    743  H2  DPB    28     127.829  83.911  73.892  1.00  0.00
ATOM    744  C9  DPB    28     131.419  86.151  72.545  1.00  0.00
ATOM    745  H16 DPB    28     130.935  86.432  73.458  1.00  0.00
ATOM    746  H17 DPB    28     132.466  86.352  72.621  1.00  0.00
ATOM    747  H18 DPB    28     131.004  86.717  71.735  1.00  0.00
ATOM    748  C7  DDA    29     131.737  83.880  73.502  1.00  0.00
ATOM    749  H11 DDA    29     132.783  84.073  73.615  1.00  0.00
ATOM    750  H12 DDA    29     131.584  82.830  73.360  1.00  0.00
ATOM    751  C6  DDA    29     131.042  84.283  74.816  1.00  0.00
ATOM    752  C1  DDA    29     131.284  85.779  75.086  1.00  0.00
ATOM    753  O1  DDA    29     130.478  86.637  74.642  1.00  0.00
ATOM    754  O2  DDA    29     132.425  86.192  75.842  1.00  0.00
ATOM    755  C2  DDA    29     132.119  87.401  76.544  1.00  0.00
ATOM    756  C3  DDA    29     133.348  87.846  77.359  1.00  0.00
ATOM    757  N1  DDA    29     133.034  89.088  78.079  1.00  0.00
ATOM    758  C4  DDA    29     132.679  90.138  77.114  1.00  0.00
ATOM    759  H5  DDA    29     132.451  91.042  77.638  1.00  0.00
ATOM    760  H6  DDA    29     133.503  90.307  76.453  1.00  0.00
ATOM    761  H7  DDA    29     131.826  89.829  76.548  1.00  0.00
ATOM    762  C5  DDA    29     134.206  89.513  78.857  1.00  0.00
ATOM    763  H8  DDA    29     133.978  90.417  79.381  1.00  0.00
ATOM    764  H9  DDA    29     134.464  88.750  79.559  1.00  0.00
ATOM    765  H10 DDA    29     135.031  89.683  78.197  1.00  0.00
ATOM    766  H3  DDA    29     133.606  87.082  78.062  1.00  0.00
ATOM    767  H4  DDA    29     134.170  88.015  76.699  1.00  0.00
ATOM    768  H1  DDA    29     131.861  88.164  75.842  1.00  0.00
ATOM    769  H2  DDA    29     131.295  87.230  77.205  1.00  0.00
ATOM    770  C9  DDA    29     129.529  84.022  74.696  1.00  0.00
ATOM    771  H16 DDA    29     129.360  82.982  74.508  1.00  0.00
ATOM    772  H17 DDA    29     129.045  84.302  75.609  1.00  0.00
ATOM    773  H18 DDA    29     129.129  84.600  73.889  1.00  0.00
ATOM    774  C7  TDA    30     131.562  83.495  76.026  1.00  0.00
ATOM    775  H11 TDA    30     132.611  83.670  76.146  1.00  0.00
ATOM    776  H12 TDA    30     131.393  82.448  75.874  1.00  0.00
ATOM    777  C6  TDA    30     130.866  83.898  77.339  1.00  0.00
ATOM    778  C1  TDA    30     131.131  85.388  77.624  1.00  0.00
ATOM    779  O1  TDA    30     130.343  86.262  77.183  1.00  0.00
ATOM    780  O2  TDA    30     132.275  85.775  78.390  1.00  0.00
ATOM    781  C2  TDA    30     131.986  86.983  79.100  1.00  0.00
ATOM    782  C3  TDA    30     133.217  87.400  79.925  1.00  0.00
ATOM    783  N1  TDA    30     132.920  88.641  80.655  1.00  0.00
ATOM    784  C4  TDA    30     132.587  89.706  79.696  1.00  0.00
ATOM    785  H5  TDA    30     132.371  90.610  80.227  1.00  0.00
ATOM    786  H6  TDA    30     133.416  89.867  79.041  1.00  0.00
ATOM    787  H7  TDA    30     131.732  89.415  79.123  1.00  0.00
ATOM    788  C5  TDA    30     134.095  89.040  81.442  1.00  0.00
ATOM    789  H8  TDA    30     133.880  89.944  81.972  1.00  0.00
ATOM    790  H9  TDA    30     134.336  88.267  82.139  1.00  0.00
ATOM    791  H10 TDA    30     134.926  89.203  80.786  1.00  0.00
ATOM    792  H3  TDA    30     133.459  86.627  80.622  1.00  0.00
ATOM    793  H4  TDA    30     134.047  87.563  79.269  1.00  0.00
ATOM    794  H1  TDA    30     131.744  87.757  78.403  1.00  0.00
ATOM    795  H2  TDA    30     131.155  86.821  79.755  1.00  0.00
ATOM    796  C9  TDA    30     129.350  83.663  77.210  1.00  0.00
ATOM    797  H16 TDA    30     129.165  82.627  77.012  1.00  0.00
ATOM    798  H17 TDA    30     128.866  83.943  78.122  1.00  0.00
ATOM    799  H18 TDA    30     128.965  84.254  76.406  1.00  0.00
ATOM    800  H19 TDA    30     131.251  83.307  78.144  1.00  0.00
TER   
ATOM    801  C7  HDA    31     142.993 127.854   2.151  1.00  0.00
ATOM    802  C8  HDA    31     143.280 128.814   0.981  1.00  0.00
ATOM    803  H13 HDA    31     142.889 128.400   0.075  1.00  0.00
ATOM    804  H14 HDA    31     144.337 128.952   0.885  1.00  0.00
ATOM    805  H15 HDA    31     142.814 129.757   1.172  1.00  0.00
ATOM    806  H11 HDA    31     143.460 126.910   1.960  1.00  0.00
ATOM    807  H12 HDA    31     141.935 127.717   2.247  1.00  0.00
ATOM    808  C6  HDA    31     143.555 128.449   3.455  1.00  0.00
ATOM    809  C1  HDA    31     145.075 128.648   3.315  1.00  0.00
ATOM    810  O1  HDA    31     145.530 129.733   2.870  1.00  0.00
ATOM    811  O2  HDA    31     145.970 127.597   3.690  1.00  0.00
ATOM    812  C2  HDA    31     147.203 128.161   4.143  1.00  0.00
ATOM    813  C3  HDA    31     148.167 127.031   4.547  1.00  0.00
ATOM    814  N1  HDA    31     149.434 127.610   5.014  1.00  0.00
ATOM    815  C4  HDA    31     150.037 128.403   3.933  1.00  0.00
ATOM    816  H5  HDA    31     150.960 128.825   4.271  1.00  0.00
ATOM    817  H6  HDA    31     150.221 127.774   3.088  1.00  0.00
ATOM    818  H7  HDA    31     149.367 129.189   3.651  1.00  0.00
ATOM    819  C5  HDA    31     150.354 126.530   5.399  1.00  0.00
ATOM    820  H8  HDA    31     151.277 126.952   5.738  1.00  0.00
ATOM    821  H9  HDA    31     149.918 125.954   6.186  1.00  0.00
ATOM    822  H10 HDA    31     150.540 125.899   4.555  1.00  0.00
ATOM    823  H3  HDA    31     147.729 126.452   5.335  1.00  0.00
ATOM    824  H4  HDA    31     148.351 126.400   3.704  1.00  0.00
ATOM    825  H1  HDA    31     147.641 128.738   3.357  1.00  0.00
ATOM    826  H2  HDA    31     147.017 128.792   4.988  1.00  0.00
ATOM    827  C9  HDA    31     142.884 129.808   3.729  1.00  0.00
ATOM    828  H16 HDA    31     141.827 129.671   3.826  1.00  0.00
ATOM    829  H17 HDA    31     143.274 130.223   4.635  1.00  0.00
ATOM    830  H18 HDA    31     143.083 130.476   2.917  1.00  0.00
ATOM    831  C7  DPA    32     143.308 127.547   4.672  1.00  0.00
ATOM    832  H11 DPA    32     143.778 126.598   4.518  1.00  0.00
ATOM    833  H12 DPA    32     142.255 127.403   4.805  1.00  0.00
ATOM    834  C6  DPA    32     143.870 128.143   5.975  1.00  0.00
ATOM    835  C1  DPA    32     145.394 128.315   5.845  1.00  0.00
ATOM    836  O1  DPA    32     145.870 129.390   5.396  1.00  0.00
ATOM    837  O2  DPA    32     146.270 127.254   6.235  1.00  0.00
ATOM    838  C2  DPA    32     147.507 127.801   6.692  1.00  0.00
ATOM    839  C3  DPA    32     148.449 126.657   7.113  1.00  0.00
ATOM    840  N1  DPA    32     149.723 127.220   7.583  1.00  0.00
ATOM    841  C4  DPA    32     150.347 127.995   6.502  1.00  0.00
ATOM    842  H5  DPA    32     151.273 128.405   6.844  1.00  0.00
ATOM    843  H6  DPA    32     150.526 127.357   5.664  1.00  0.00
ATOM    844  H7  DPA    32     149.692 128.790   6.210  1.00  0.00
ATOM    845  C5  DPA    32     150.623 126.127   7.984  1.00  0.00
ATOM    846  H8  DPA    32     151.549 126.536   8.327  1.00  0.00
ATOM    847  H9  DPA    32     150.170 125.563   8.772  1.00  0.00
ATOM    848  H10 DPA    32     150.804 125.488   7.145  1.00  0.00
ATOM    849  H20 DPA    32     149.555 127.817   8.368  1.00  0.00
ATOM    850  H3  DPA    32     147.996 126.093   7.900  1.00  0.00
ATOM    851  H4  DPA    32     148.630 126.018   6.274  1.00  0.00
ATOM    852  H1  DPA    32     147.960 128.365   5.906  1.00  0.00
ATOM    853  H2  DPA    32     147.326 128.440   7.531  1.00  0.00
ATOM    854  C9  DPA    32     143.219 129.513   6.235  1.00  0.00
ATOM    855  H16 DPA    32     142.159 129.396   6.325  1.00  0.00
ATOM    856  H17 DPA    32     143.609 129.928   7.141  1.00  0.00
ATOM    857  H18 DPA    32     143.435 130.172   5.420  1.00  0.00
ATOM    858  C7  DDA    33     143.599 127.253   7.196  1.00  0.00
ATOM    859  H11 DDA    33     144.054 126.296   7.053  1.00  0.00
ATOM    860  H12 DDA    33     142.543 127.127   7.324  1.00  0.00
ATOM    861  C6  DDA    33     144.161 127.849   8.500  1.00  0.00
ATOM    862  C1  DDA    33     145.688 127.995   8.381  1.00  0.00
ATOM    863  O1  DDA    33     146.185 129.059   7.928  1.00  0.00
ATOM    864  O2  DDA    33     146.543 126.923   8.784  1.00  0.00
ATOM    865  C2  DDA    33     147.787 127.453   9.248  1.00  0.00
ATOM    866  C3  DDA    33     148.708 126.298   9.682  1.00  0.00
ATOM    867  N1  DDA    33     149.987 126.843  10.159  1.00  0.00
ATOM    868  C4  DDA    33     150.630 127.600   9.076  1.00  0.00
ATOM    869  H5  DDA    33     151.562 127.998   9.423  1.00  0.00
ATOM    870  H6  DDA    33     150.807 126.953   8.244  1.00  0.00
ATOM    871  H7  DDA    33     149.991 128.405   8.774  1.00  0.00
ATOM    872  C5  DDA    33     150.866 125.739  10.573  1.00  0.00
ATOM    873  H8  DDA    33     151.797 126.136  10.920  1.00  0.00
ATOM    874  H9  DDA    33     150.398 125.188  11.361  1.00  0.00
ATOM    875  H10 DDA    33     151.043 125.092   9.741  1.00  0.00
ATOM    876  H3  DDA    33     148.240 125.745  10.470  1.00  0.00
ATOM    877  H4  DDA    33     148.883 125.651   8.850  1.00  0.00
ATOM    878  H1  DDA    33     148.255 128.005   8.459  1.00  0.00
ATOM    879  H2  DDA    33     147.610 128.102  10.080  1.00  0.00
ATOM    880  C9  DDA    33     143.530 129.233   8.745  1.00  0.00
ATOM    881  H16 DDA    33     142.468 129.131   8.830  1.00  0.00
ATOM    882  H17 DDA    33     143.920 129.646   9.652  1.00  0.00
ATOM    883  H18 DDA    33     143.764 129.882   7.928  1.00  0.00
ATOM    884  C7  DDA    34     143.866 126.973   9.726  1.00  0.00
ATOM    885  H11 DDA    34     144.307 126.007   9.591  1.00  0.00
ATOM    886  H12 DDA    34     142.808 126.864   9.846  1.00  0.00
ATOM    887  C6  DDA    34     144.429 127.569  11.030  1.00  0.00
ATOM    888  C1  DDA    34     145.959 127.689  10.920  1.00  0.00
ATOM    889  O1  DDA    34     146.477 128.742  10.464  1.00  0.00
ATOM    890  O2  DDA    34     146.794 126.606  11.337  1.00  0.00
ATOM    891  C2  DDA    34     148.043 127.120  11.806  1.00  0.00
ATOM    892  C3  DDA    34     148.941 125.952  12.256  1.00  0.00
ATOM    893  N1  DDA    34     150.225 126.480  12.738  1.00  0.00
ATOM    894  C4  DDA    34     150.889 127.219  11.655  1.00  0.00
ATOM    895  H5  DDA    34     151.823 127.604  12.006  1.00  0.00
ATOM    896  H6  DDA    34     151.060 126.564  10.828  1.00  0.00
ATOM    897  H7  DDA    34     150.264 128.030  11.343  1.00  0.00
ATOM    898  C5  DDA    34     151.082 125.365  13.167  1.00  0.00
ATOM    899  H8  DDA    34     152.018 125.749  13.518  1.00  0.00
ATOM    900  H9  DDA    34     150.601 124.828  13.955  1.00  0.00
ATOM    901  H10 DDA    34     151.256 124.709  12.339  1.00  0.00
ATOM    902  H3  DDA    34     148.459 125.413  13.044  1.00  0.00
ATOM    903  H4  DDA    34     149.113 125.296  11.429  1.00  0.00
ATOM    904  H1  DDA    34     148.525 127.658  11.018  1.00  0.00
ATOM    905  H2  DDA    34     147.870 127.777  12.634  1.00  0.00
ATOM    906  C9  DDA    34     143.818 128.964  11.260  1.00  0.00
ATOM    907  H16 DDA    34     142.755 128.880  11.337  1.00  0.00
ATOM    908  H17 DDA    34     144.209 129.378  12.166  1.00  0.00
ATOM    909  H18 DDA    34     144.068 129.603  10.439  1.00  0.00
ATOM    910  C7  DPA    35     144.111 126.706  12.259  1.00  0.00
ATOM    911  H11 DPA    35     144.537 125.732  12.135  1.00  0.00
ATOM    912  H12 DPA    35     143.051 126.616  12.372  1.00  0.00
ATOM    913  C6  DPA    35     144.673 127.301  13.563  1.00  0.00
ATOM    914  C1  DPA    35     146.206 127.398  13.463  1.00  0.00
ATOM    915  O1  DPA    35     146.743 128.437  13.004  1.00  0.00
ATOM    916  O2  DPA    35     147.019 126.304  13.894  1.00  0.00
ATOM    917  C2  DPA    35     148.274 126.800  14.369  1.00  0.00
ATOM    918  C3  DPA    35     149.150 125.620  14.833  1.00  0.00
ATOM    919  N1  DPA    35     150.438 126.131  15.322  1.00  0.00
ATOM    920  C4  DPA    35     151.122 126.853  14.238  1.00  0.00
ATOM    921  H5  DPA    35     152.060 127.224  14.594  1.00  0.00
ATOM    922  H6  DPA    35     151.289 126.189  13.418  1.00  0.00
ATOM    923  H7  DPA    35     150.514 127.671  13.916  1.00  0.00
ATOM    924  C5  DPA    35     151.275 125.006  15.765  1.00  0.00
ATOM    925  H8  DPA    35     152.214 125.377  16.120  1.00  0.00
ATOM    926  H9  DPA    35     150.778 124.482  16.552  1.00  0.00
ATOM    927  H10 DPA    35     151.443 124.341  14.944  1.00  0.00
ATOM    928  H20 DPA    35     150.282 126.752  16.090  1.00  0.00
ATOM    929  H3  DPA    35     148.653 125.096  15.621  1.00  0.00
ATOM    930  H4  DPA    35     149.317 124.956  14.012  1.00  0.00
ATOM    931  H1  DPA    35     148.771 127.324  13.581  1.00  0.00
ATOM    932  H2  DPA    35     148.106 127.465  15.190  1.00  0.00
ATOM    933  C9  DPA    35     144.083 128.708  13.780  1.00  0.00
ATOM    934  H16 DPA    35     143.018 128.642  13.848  1.00  0.00
ATOM    935  H17 DPA    35     144.475 129.122  14.686  1.00  0.00
ATOM    936  H18 DPA    35     144.350 129.337  12.956  1.00  0.00
ATOM    937  C7  DPB    36     144.332 126.452  14.795  1.00  0.00
ATOM    938  H11 DPB    36     144.743 125.471  14.681  1.00  0.00
ATOM    939  H12 DPB    36     143.270 126.381  14.901  1.00  0.00
ATOM    940  C6  DPB    36     144.894 127.048  16.099  1.00  0.00
ATOM    941  C1  DPB    36     144.328 128.465  16.303  1.00  0.00
ATOM    942  O1  DPB    36     144.937 129.461  15.833  1.00  0.00
ATOM    943  O2  DPB    36     143.108 128.649  17.026  1.00  0.00
ATOM    944  C2  DPB    36     143.127 129.922  17.680  1.00  0.00
ATOM    945  C3  DPB    36     141.814 130.119  18.458  1.00  0.00
ATOM    946  N1  DPB    36     141.835 131.428  19.129  1.00  0.00
ATOM    947  C4  DPB    36     140.582 131.616  19.873  1.00  0.00
ATOM    948  H5  DPB    36     140.597 132.569  20.361  1.00  0.00
ATOM    949  H6  DPB    36     139.755 131.575  19.196  1.00  0.00
ATOM    950  H7  DPB    36     140.482 130.842  20.605  1.00  0.00
ATOM    951  C5  DPB    36     141.974 132.491  18.125  1.00  0.00
ATOM    952  H8  DPB    36     141.989 133.442  18.613  1.00  0.00
ATOM    953  H9  DPB    36     141.147 132.451  17.447  1.00  0.00
ATOM    954  H10 DPB    36     142.887 132.354  17.584  1.00  0.00
ATOM    955  H20 DPB    36     142.607 131.464  19.763  1.00  0.00
ATOM    956  H3  DPB    36     141.714 129.345  19.190  1.00  0.00
ATOM    957  H4  DPB    36     140.988 130.080  17.782  1.00  0.00
ATOM    958  H1  DPB    36     143.230 130.695  16.948  1.00  0.00
ATOM    959  H2  DPB    36     143.955 129.961  18.357  1.00  0.00
ATOM    960  C9  DPB    36     146.431 127.118  16.011  1.00  0.00
ATOM    961  H16 DPB    36     146.822 127.533  16.916  1.00  0.00
ATOM    962  H17 DPB    36     146.825 126.136  15.868  1.00  0.00
ATOM    963  H18 DPB    36     146.713 127.739  15.185  1.00  0.00
ATOM    964  C7  DPB    37     144.532 126.214  17.334  1.00  0.00
ATOM    965  H11 DPB    37     144.928 125.225  17.231  1.00  0.00
ATOM    966  H12 DPB    37     143.467 126.159  17.433  1.00  0.00
ATOM    967  C6  DPB    37     145.095 126.810  18.638  1.00  0.00
ATOM    968  C1  DPB    37     144.548 128.237  18.829  1.00  0.00
ATOM    969  O1  DPB    37     145.176 129.219  18.357  1.00  0.00
ATOM    970  O2  DPB    37     143.325 128.444  19.542  1.00  0.00
ATOM    971  C2  DPB    37     143.362 129.721  20.186  1.00  0.00
ATOM    972  C3  DPB    37     142.045 129.944  20.955  1.00  0.00
ATOM    973  N1  DPB    37     142.083 131.256  21.617  1.00  0.00
ATOM    974  C4  DPB    37     140.827 131.471  22.350  1.00  0.00
ATOM    975  H5  DPB    37     140.855 132.426  22.832  1.00  0.00
ATOM    976  H6  DPB    37     140.005 131.439  21.666  1.00  0.00
ATOM    977  H7  DPB    37     140.709 130.703  23.086  1.00  0.00
ATOM    978  C5  DPB    37     142.246 132.312  20.606  1.00  0.00
ATOM    979  H8  DPB    37     142.272 133.267  21.088  1.00  0.00
ATOM    980  H9  DPB    37     141.424 132.279  19.922  1.00  0.00
ATOM    981  H10 DPB    37     143.160 132.155  20.072  1.00  0.00
ATOM    982  H20 DPB    37     142.851 131.286  22.257  1.00  0.00
ATOM    983  H3  DPB    37     141.927 129.177  21.691  1.00  0.00
ATOM    984  H4  DPB    37     141.225 129.914  20.272  1.00  0.00
ATOM    985  H1  DPB    37     143.481 130.487  19.451  1.00  0.00
ATOM    986  H2  DPB    37     144.184 129.752  20.870  1.00  0.00
ATOM    987  C9  DPB    37     146.632 126.855  18.561  1.00  0.00
ATOM    988  H16 DPB    37     147.022 127.269  19.467  1.00  0.00
ATOM    989  H17 DPB    37     147.011 125.864  18.428  1.00  0.00
ATOM    990  H18 DPB    37     146.929 127.464  17.733  1.00  0.00
ATOM    991  C7  DPA    38     144.709 125.988  19.877  1.00  0.00
ATOM    992  H11 DPA    38     145.091 124.993  19.783  1.00  0.00
ATOM    993  H12 DPA    38     143.643 125.951  19.968  1.00  0.00
ATOM    994  C6  DPA    38     145.271 126.585  21.182  1.00  0.00
ATOM    995  C1  DPA    38     146.809 126.605  21.115  1.00  0.00
ATOM    996  O1  DPA    38     147.406 127.608  20.646  1.00  0.00
ATOM    997  O2  DPA    38     147.559 125.482  21.585  1.00  0.00
ATOM    998  C2  DPA    38     148.825 125.928  22.079  1.00  0.00
ATOM    999  C3  DPA    38     149.634 124.719  22.586  1.00  0.00
ATOM   1000  N1  DPA    38     150.935 125.177  23.092  1.00  0.00
ATOM   1001  C4  DPA    38     151.675 125.843  22.011  1.00  0.00
ATOM   1002  H5  DPA    38     152.623 126.176  22.379  1.00  0.00
ATOM   1003  H6  DPA    38     151.827 125.155  21.207  1.00  0.00
ATOM   1004  H7  DPA    38     151.114 126.683  21.658  1.00  0.00
ATOM   1005  C5  DPA    38     151.705 124.024  23.577  1.00  0.00
ATOM   1006  H8  DPA    38     152.653 124.357  23.945  1.00  0.00
ATOM   1007  H9  DPA    38     151.168 123.541  24.364  1.00  0.00
ATOM   1008  H10 DPA    38     151.860 123.335  22.773  1.00  0.00
ATOM   1009  H20 DPA    38     150.792 125.822  23.844  1.00  0.00
ATOM   1010  H3  DPA    38     149.094 124.235  23.373  1.00  0.00
ATOM   1011  H4  DPA    38     149.785 124.031  21.782  1.00  0.00
ATOM   1012  H1  DPA    38     149.363 126.411  21.291  1.00  0.00
ATOM   1013  H2  DPA    38     148.671 126.618  22.883  1.00  0.00
ATOM   1014  C9  DPA    38     144.746 128.022  21.357  1.00  0.00
ATOM   1015  H16 DPA    38     143.677 128.007  21.403  1.00  0.00
ATOM   1016  H17 DPA    38     145.136 128.435  22.263  1.00  0.00
ATOM   1017  H18 DPA    38     145.060 128.620  20.527  1.00  0.00
ATOM   1018  C7  DDA    39     144.865 125.779  22.423  1.00  0.00
ATOM   1019  H11 DDA    39     145.230 124.777  22.338  1.00  0.00
ATOM   1020  H12 DDA    39     143.797 125.760  22.506  1.00  0.00
ATOM   1021  C6  DDA    39     145.426 126.375  23.727  1.00  0.00
ATOM   1022  C1  DDA    39     146.965 126.369  23.672  1.00  0.00
ATOM   1023  O1  DDA    39     147.581 127.361  23.201  1.00  0.00
ATOM   1024  O2  DDA    39     147.694 125.239  24.156  1.00  0.00
ATOM   1025  C2  DDA    39     148.963 125.668  24.655  1.00  0.00
ATOM   1026  C3  DDA    39     149.747 124.449  25.176  1.00  0.00
ATOM   1027  N1  DDA    39     151.052 124.891  25.690  1.00  0.00
ATOM   1028  C4  DDA    39     151.811 125.536  24.608  1.00  0.00
ATOM   1029  H5  DDA    39     152.761 125.857  24.982  1.00  0.00
ATOM   1030  H6  DDA    39     151.958 124.839  23.811  1.00  0.00
ATOM   1031  H7  DDA    39     151.266 126.382  24.246  1.00  0.00
ATOM   1032  C5  DDA    39     151.800 123.727  26.187  1.00  0.00
ATOM   1033  H8  DDA    39     152.751 124.048  26.560  1.00  0.00
ATOM   1034  H9  DDA    39     151.249 123.258  26.974  1.00  0.00
ATOM   1035  H10 DDA    39     151.949 123.030  25.390  1.00  0.00
ATOM   1036  H3  DDA    39     149.195 123.979  25.963  1.00  0.00
ATOM   1037  H4  DDA    39     149.894 123.752  24.379  1.00  0.00
ATOM   1038  H1  DDA    39     149.515 126.137  23.869  1.00  0.00
ATOM   1039  H2  DDA    39     148.814 126.365  25.452  1.00  0.00
ATOM   1040  C9  DDA    39     144.923 127.821  23.888  1.00  0.00
ATOM   1041  H16 DDA    39     143.854 127.825  23.926  1.00  0.00
ATOM   1042  H17 DDA    39     145.314 128.235  24.794  1.00  0.00
ATOM   1043  H18 DDA    39     145.252 128.409  23.056  1.00  0.00
ATOM   1044  C7  DDB    40     144.998 125.585  24.970  1.00  0.00
ATOM   1045  H11 DDB    40     145.347 124.576  24.895  1.00  0.00
ATOM   1046  H12 DDB    40     143.928 125.584  25.046  1.00  0.00
ATOM   1047  C6  DDB    40     145.559 126.180  26.274  1.00  0.00
ATOM   1048  C1  DDB    40     145.078 127.636  26.424  1.00  0.00
ATOM   1049  O1  DDB    40     145.763 128.577  25.946  1.00  0.00
ATOM   1050  O2  DDB    40     143.853 127.917  27.105  1.00  0.00
ATOM   1051  C2  DDB    40     143.937 129.204  27.724  1.00  0.00
ATOM   1052  C3  DDB    40     142.617 129.508  28.457  1.00  0.00
ATOM   1053  N1  DDB    40     142.702 130.829  29.093  1.00  0.00
ATOM   1054  C4  DDB    40     141.445 131.120  29.794  1.00  0.00
ATOM   1055  H5  DDB    40     141.507 132.083  30.256  1.00  0.00
ATOM   1056  H6  DDB    40     140.636 131.112  29.092  1.00  0.00
ATOM   1057  H7  DDB    40     141.274 130.375  30.542  1.00  0.00
ATOM   1058  C5  DDB    40     142.939 131.854  28.066  1.00  0.00
ATOM   1059  H8  DDB    40     143.002 132.816  28.528  1.00  0.00
ATOM   1060  H9  DDB    40     142.130 131.847  27.363  1.00  0.00
ATOM   1061  H10 DDB    40     143.855 131.643  27.556  1.00  0.00
ATOM   1062  H3  DDB    40     142.445 128.763  29.207  1.00  0.00
ATOM   1063  H4  DDB    40     141.810 129.501  27.756  1.00  0.00
ATOM   1064  H1  DDB    40     144.109 129.949  26.975  1.00  0.00
ATOM   1065  H2  DDB    40     144.745 129.212  28.425  1.00  0.00
ATOM   1066  C9  DDB    40     147.098 126.150  26.231  1.00  0.00
ATOM   1067  H16 DDB    40     147.489 126.564  27.136  1.00  0.00
ATOM   1068  H17 DDB    40     147.433 125.140  26.127  1.00  0.00
ATOM   1069  H18 DDB    40     147.442 126.727  25.397  1.00  0.00
ATOM   1070  C7  DPB    41     145.108 125.406  27.521  1.00  0.00
ATOM   1071  H11 DPB    41     145.442 124.392  27.455  1.00  0.00
ATOM   1072  H12 DPB    41     144.039 125.422  27.588  1.00  0.00
ATOM   1073  C6  DPB    41     145.670 126.002  28.825  1.00  0.00
ATOM   1074  C1  DPB    41     145.212 127.466  28.961  1.00  0.00
ATOM   1075  O1  DPB    41     145.915 128.392  28.481  1.00  0.00
ATOM   1076  O2  DPB    41     143.985 127.771  29.631  1.00  0.00
ATOM   1077  C2  DPB    41     144.086 129.060  30.242  1.00  0.00
ATOM   1078  C3  DPB    41     142.767 129.390  30.963  1.00  0.00
ATOM   1079  N1  DPB    41     142.869 130.715  31.591  1.00  0.00
ATOM   1080  C4  DPB    41     141.609 131.029  32.280  1.00  0.00
ATOM   1081  H5  DPB    41     141.685 131.994  32.736  1.00  0.00
ATOM   1082  H6  DPB    41     140.806 131.030  31.573  1.00  0.00
ATOM   1083  H7  DPB    41     141.420 130.292  33.032  1.00  0.00
ATOM   1084  C5  DPB    41     143.128 131.729  30.557  1.00  0.00
ATOM   1085  H8  DPB    41     143.202 132.693  31.015  1.00  0.00
ATOM   1086  H9  DPB    41     142.325 131.730  29.851  1.00  0.00
ATOM   1087  H10 DPB    41     144.045 131.499  30.056  1.00  0.00
ATOM   1088  H20 DPB    41     143.618 130.714  32.252  1.00  0.00
ATOM   1089  H3  DPB    41     142.577 128.653  31.715  1.00  0.00
ATOM   1090  H4  DPB    41     141.963 129.392  30.257  1.00  0.00
ATOM   1091  H1  DPB    41     144.276 129.797  29.489  1.00  0.00
ATOM   1092  H2  DPB    41     144.889 129.059  30.949  1.00  0.00
ATOM   1093  C9  DPB    41     147.209 125.946  28.792  1.00  0.00
ATOM   1094  H16 DPB    41     147.601 126.361  29.697  1.00  0.00
ATOM   1095  H17 DPB    41     147.528 124.931  28.697  1.00  0.00
ATOM   1096  H18 DPB    41     147.568 126.513  27.958  1.00  0.00
ATOM   1097  C7  DDB    42     145.198 125.244  30.072  1.00  0.00
ATOM   1098  H11 DDB    42     145.517 124.223  30.016  1.00  0.00
ATOM   1099  H12 DDB    42     144.129 125.277  30.132  1.00  0.00
ATOM   1100  C6  DDB    42     145.761 125.839  31.376  1.00  0.00
ATOM   1101  C1  DDB    42     145.324 127.312  31.499  1.00  0.00
ATOM   1102  O1  DDB    42     146.045 128.223  31.018  1.00  0.00
ATOM   1103  O2  DDB    42     144.099 127.640  32.158  1.00  0.00
ATOM   1104  C2  DDB    42     144.215 128.932  32.761  1.00  0.00
ATOM   1105  C3  DDB    42     142.895 129.287  33.471  1.00  0.00
ATOM   1106  N1  DDB    42     143.014 130.616  34.090  1.00  0.00
ATOM   1107  C4  DDB    42     141.756 130.954  34.767  1.00  0.00
ATOM   1108  H5  DDB    42     141.841 131.921  35.218  1.00  0.00
ATOM   1109  H6  DDB    42     140.957 130.963  34.055  1.00  0.00
ATOM   1110  H7  DDB    42     141.550 130.225  35.523  1.00  0.00
ATOM   1111  C5  DDB    42     143.297 131.617  33.052  1.00  0.00
ATOM   1112  H8  DDB    42     143.383 132.583  33.502  1.00  0.00
ATOM   1113  H9  DDB    42     142.499 131.626  32.339  1.00  0.00
ATOM   1114  H10 DDB    42     144.214 131.370  32.558  1.00  0.00
ATOM   1115  H3  DDB    42     142.689 128.559  34.227  1.00  0.00
ATOM   1116  H4  DDB    42     142.098 129.297  32.759  1.00  0.00
ATOM   1117  H1  DDB    42     144.420 129.661  32.006  1.00  0.00
ATOM   1118  H2  DDB    42     145.013 128.923  33.474  1.00  0.00
ATOM   1119  C9  DDB    42     147.298 125.760  31.356  1.00  0.00
ATOM   1120  H16 DDB    42     147.690 126.173  32.261  1.00  0.00
ATOM   1121  H17 DDB    42     147.601 124.737  31.271  1.00  0.00
ATOM   1122  H18 DDB    42     147.672 126.314  30.520  1.00  0.00
ATOM   1123  C7  DDB    43     145.268 125.097  32.627  1.00  0.00
ATOM   1124  H11 DDB    43     145.570 124.071  32.578  1.00  0.00
ATOM   1125  H12 DDB    43     144.199 125.148  32.678  1.00  0.00
ATOM   1126  C6  DDB    43     145.830 125.692  33.930  1.00  0.00
ATOM   1127  C1  DDB    43     145.417 127.171  34.040  1.00  0.00
ATOM   1128  O1  DDB    43     146.155 128.070  33.558  1.00  0.00
ATOM   1129  O2  DDB    43     144.191 127.526  34.688  1.00  0.00
ATOM   1130  C2  DDB    43     144.324 128.819  35.282  1.00  0.00
ATOM   1131  C3  DDB    43     143.005 129.200  35.979  1.00  0.00
ATOM   1132  N1  DDB    43     143.140 130.531  36.591  1.00  0.00
ATOM   1133  C4  DDB    43     141.883 130.894  37.257  1.00  0.00
ATOM   1134  H5  DDB    43     141.980 131.863  37.702  1.00  0.00
ATOM   1135  H6  DDB    43     141.090 130.910  36.538  1.00  0.00
ATOM   1136  H7  DDB    43     141.660 130.175  38.016  1.00  0.00
ATOM   1137  C5  DDB    43     143.447 131.521  35.548  1.00  0.00
ATOM   1138  H8  DDB    43     143.545 132.488  35.993  1.00  0.00
ATOM   1139  H9  DDB    43     142.654 131.537  34.829  1.00  0.00
ATOM   1140  H10 DDB    43     144.363 131.255  35.063  1.00  0.00
ATOM   1141  H3  DDB    43     142.782 128.480  36.739  1.00  0.00
ATOM   1142  H4  DDB    43     142.212 129.217  35.262  1.00  0.00
ATOM   1143  H1  DDB    43     144.546 129.540  34.523  1.00  0.00
ATOM   1144  H2  DDB    43     145.116 128.803  36.001  1.00  0.00
ATOM   1145  C9  DDB    43     147.367 125.588  33.921  1.00  0.00
ATOM   1146  H16 DDB    43     147.757 126.002  34.826  1.00  0.00
ATOM   1147  H17 DDB    43     147.654 124.561  33.845  1.00  0.00
ATOM   1148  H18 DDB    43     147.755 126.130  33.085  1.00  0.00
ATOM   1149  C7  DPA    44     145.315 124.966  35.181  1.00  0.00
ATOM   1150  H11 DPA    44     145.603 123.937  35.143  1.00  0.00
ATOM   1151  H12 DPA    44     144.247 125.035  35.225  1.00  0.00
ATOM   1152  C6  DPA    44     145.878 125.562  36.485  1.00  0.00
ATOM   1153  C1  DPA    44     147.411 125.433  36.488  1.00  0.00
ATOM   1154  O1  DPA    44     148.121 126.356  36.009  1.00  0.00
ATOM   1155  O2  DPA    44     148.030 124.267  37.036  1.00  0.00
ATOM   1156  C2  DPA    44     149.311 124.612  37.569  1.00  0.00
ATOM   1157  C3  DPA    44     149.976 123.355  38.160  1.00  0.00
ATOM   1158  N1  DPA    44     151.294 123.710  38.707  1.00  0.00
ATOM   1159  C4  DPA    44     152.139 124.253  37.634  1.00  0.00
ATOM   1160  H5  DPA    44     153.099 124.512  38.033  1.00  0.00
ATOM   1161  H6  DPA    44     152.258 123.520  36.867  1.00  0.00
ATOM   1162  H7  DPA    44     151.677 125.126  37.224  1.00  0.00
ATOM   1163  C5  DPA    44     151.929 122.509  39.271  1.00  0.00
ATOM   1164  H8  DPA    44     152.888 122.767  39.669  1.00  0.00
ATOM   1165  H9  DPA    44     151.314 122.114  40.050  1.00  0.00
ATOM   1166  H10 DPA    44     152.048 121.774  38.502  1.00  0.00
ATOM   1167  H20 DPA    44     151.182 124.397  39.425  1.00  0.00
ATOM   1168  H3  DPA    44     149.361 122.958  38.940  1.00  0.00
ATOM   1169  H4  DPA    44     150.095 122.620  37.391  1.00  0.00
ATOM   1170  H1  DPA    44     149.925 125.007  36.789  1.00  0.00
ATOM   1171  H2  DPA    44     149.191 125.346  38.337  1.00  0.00
ATOM   1172  C9  DPA    44     145.486 127.050  36.580  1.00  0.00
ATOM   1173  H16 DPA    44     144.421 127.140  36.578  1.00  0.00
ATOM   1174  H17 DPA    44     145.877 127.463  37.486  1.00  0.00
ATOM   1175  H18 DPA    44     145.891 127.578  35.743  1.00  0.00
ATOM   1176  C7  DPA    45     145.342 124.854  37.737  1.00  0.00
ATOM   1177  H11 DPA    45     145.614 123.819  37.708  1.00  0.00
ATOM   1178  H12 DPA    45     144.276 124.939  37.773  1.00  0.00
ATOM   1179  C6  DPA    45     145.904 125.450  39.041  1.00  0.00
ATOM   1180  C1  DPA    45     147.437 125.296  39.056  1.00  0.00
ATOM   1181  O1  DPA    45     148.164 126.203  38.576  1.00  0.00
ATOM   1182  O2  DPA    45     148.031 124.123  39.617  1.00  0.00
ATOM   1183  C2  DPA    45     149.315 124.451  40.157  1.00  0.00
ATOM   1184  C3  DPA    45     149.955 123.188  40.761  1.00  0.00
ATOM   1185  N1  DPA    45     151.274 123.525  41.316  1.00  0.00
ATOM   1186  C4  DPA    45     152.137 124.048  40.246  1.00  0.00
ATOM   1187  H5  DPA    45     153.097 124.293  40.650  1.00  0.00
ATOM   1188  H6  DPA    45     152.249 123.306  39.485  1.00  0.00
ATOM   1189  H7  DPA    45     151.690 124.926  39.827  1.00  0.00
ATOM   1190  C5  DPA    45     151.885 122.319  41.893  1.00  0.00
ATOM   1191  H8  DPA    45     152.845 122.563  42.296  1.00  0.00
ATOM   1192  H9  DPA    45     151.258 121.939  42.670  1.00  0.00
ATOM   1193  H10 DPA    45     151.998 121.576  41.131  1.00  0.00
ATOM   1194  H20 DPA    45     151.168 124.219  42.028  1.00  0.00
ATOM   1195  H3  DPA    45     149.328 122.807  41.540  1.00  0.00
ATOM   1196  H4  DPA    45     150.067 122.446  39.999  1.00  0.00
ATOM   1197  H1  DPA    45     149.941 124.830  39.379  1.00  0.00
ATOM   1198  H2  DPA    45     149.201 125.194  40.919  1.00  0.00
ATOM   1199  C9  DPA    45     145.538 126.943  39.122  1.00  0.00
ATOM   1200  H16 DPA    45     144.473 127.050  39.111  1.00  0.00
ATOM   1201  H17 DPA    45     145.928 127.357  40.029  1.00  0.00
ATOM   1202  H18 DPA    45     145.956 127.460  38.285  1.00  0.00
ATOM   1203  C7  DDA    46     145.349 124.758  40.294  1.00  0.00
ATOM   1204  H11 DDA    46     145.603 123.719  40.275  1.00  0.00
ATOM   1205  H12 DDA    46     144.285 124.861  40.321  1.00  0.00
ATOM   1206  C6  DDA    46     145.912 125.354  41.598  1.00  0.00
ATOM   1207  C1  DDA    46     147.440 125.176  41.626  1.00  0.00
ATOM   1208  O1  DDA    46     148.186 126.068  41.145  1.00  0.00
ATOM   1209  O2  DDA    46     148.012 123.998  42.199  1.00  0.00
ATOM   1210  C2  DDA    46     149.296 124.309  42.746  1.00  0.00
ATOM   1211  C3  DDA    46     149.912 123.040  43.363  1.00  0.00
ATOM   1212  N1  DDA    46     151.233 123.359  43.926  1.00  0.00
ATOM   1213  C4  DDA    46     152.109 123.860  42.860  1.00  0.00
ATOM   1214  H5  DDA    46     153.071 124.094  43.268  1.00  0.00
ATOM   1215  H6  DDA    46     152.216 123.112  42.103  1.00  0.00
ATOM   1216  H7  DDA    46     151.683 124.741  42.431  1.00  0.00
ATOM   1217  C5  DDA    46     151.819 122.147  44.516  1.00  0.00
ATOM   1218  H8  DDA    46     152.781 122.379  44.924  1.00  0.00
ATOM   1219  H9  DDA    46     151.181 121.783  45.291  1.00  0.00
ATOM   1220  H10 DDA    46     151.926 121.398  43.759  1.00  0.00
ATOM   1221  H3  DDA    46     149.273 122.674  44.140  1.00  0.00
ATOM   1222  H4  DDA    46     150.018 122.292  42.608  1.00  0.00
ATOM   1223  H1  DDA    46     149.935 124.673  41.970  1.00  0.00
ATOM   1224  H2  DDA    46     149.189 125.058  43.503  1.00  0.00
ATOM   1225  C9  DDA    46     145.568 126.854  41.666  1.00  0.00
ATOM   1226  H16 DDA    46     144.505 126.978  41.647  1.00  0.00
ATOM   1227  H17 DDA    46     145.959 127.268  42.572  1.00  0.00
ATOM   1228  H18 DDA    46     146.001 127.358  40.829  1.00  0.00
ATOM   1229  C7  DDB    47     145.336 124.681  42.851  1.00  0.00
ATOM   1230  H11 DDB    47     145.572 123.638  42.841  1.00  0.00
ATOM   1231  H12 DDB    47     144.273 124.802  42.869  1.00  0.00
ATOM   1232  C6  DDB    47     145.899 125.276  44.155  1.00  0.00
ATOM   1233  C1  DDB    47     145.578 126.782  44.213  1.00  0.00
ATOM   1234  O1  DDB    47     146.387 127.616  43.730  1.00  0.00
ATOM   1235  O2  DDB    47     144.361 127.232  44.813  1.00  0.00
ATOM   1236  C2  DDB    47     144.560 128.532  45.377  1.00  0.00
ATOM   1237  C3  DDB    47     143.250 129.015  46.024  1.00  0.00
ATOM   1238  N1  DDB    47     143.453 130.351  46.603  1.00  0.00
ATOM   1239  C4  DDB    47     142.202 130.815  47.220  1.00  0.00
ATOM   1240  H5  DDB    47     142.351 131.787  47.641  1.00  0.00
ATOM   1241  H6  DDB    47     141.434 130.861  46.478  1.00  0.00
ATOM   1242  H7  DDB    47     141.912 130.131  47.992  1.00  0.00
ATOM   1243  C5  DDB    47     143.852 131.289  45.544  1.00  0.00
ATOM   1244  H8  DDB    47     144.001 132.262  45.965  1.00  0.00
ATOM   1245  H9  DDB    47     143.085 131.336  44.801  1.00  0.00
ATOM   1246  H10 DDB    47     144.763 130.952  45.095  1.00  0.00
ATOM   1247  H3  DDB    47     142.959 128.334  46.796  1.00  0.00
ATOM   1248  H4  DDB    47     142.482 129.062  45.282  1.00  0.00
ATOM   1249  H1  DDB    47     144.850 129.214  44.606  1.00  0.00
ATOM   1250  H2  DDB    47     145.329 128.484  46.119  1.00  0.00
ATOM   1251  C9  DDB    47     147.425 125.075  44.196  1.00  0.00
ATOM   1252  H16 DDB    47     147.815 125.489  45.101  1.00  0.00
ATOM   1253  H17 DDB    47     147.647 124.029  44.156  1.00  0.00
ATOM   1254  H18 DDB    47     147.872 125.567  43.358  1.00  0.00
ATOM   1255  C7  DPB    48     145.304 124.622  45.409  1.00  0.00
ATOM   1256  H11 DPB    48     145.523 123.574  45.408  1.00  0.00
ATOM   1257  H12 DPB    48     144.241 124.759  45.418  1.00  0.00
ATOM   1258  C6  DPB    48     145.865 125.217  46.713  1.00  0.00
ATOM   1259  C1  DPB    48     145.568 126.728  46.758  1.00  0.00
ATOM   1260  O1  DPB    48     146.396 127.545  46.275  1.00  0.00
ATOM   1261  O2  DPB    48     144.354 127.201  47.346  1.00  0.00
ATOM   1262  C2  DPB    48     144.569 128.501  47.903  1.00  0.00
ATOM   1263  C3  DPB    48     143.262 129.011  48.537  1.00  0.00
ATOM   1264  N1  DPB    48     143.483 130.347  49.109  1.00  0.00
ATOM   1265  C4  DPB    48     142.237 130.834  49.713  1.00  0.00
ATOM   1266  H5  DPB    48     142.397 131.807  50.129  1.00  0.00
ATOM   1267  H6  DPB    48     141.473 130.887  48.965  1.00  0.00
ATOM   1268  H7  DPB    48     141.929 130.161  50.487  1.00  0.00
ATOM   1269  C5  DPB    48     143.906 131.271  48.046  1.00  0.00
ATOM   1270  H8  DPB    48     144.066 132.244  48.462  1.00  0.00
ATOM   1271  H9  DPB    48     143.144 131.325  47.296  1.00  0.00
ATOM   1272  H10 DPB    48     144.814 130.917  47.606  1.00  0.00
ATOM   1273  H20 DPB    48     144.195 130.296  49.809  1.00  0.00
ATOM   1274  H3  DPB    48     142.955 128.339  49.311  1.00  0.00
ATOM   1275  H4  DPB    48     142.501 129.064  47.789  1.00  0.00
ATOM   1276  H1  DPB    48     144.877 129.174  47.130  1.00  0.00
ATOM   1277  H2  DPB    48     145.333 128.447  48.651  1.00  0.00
ATOM   1278  C9  DPB    48     147.387 124.991  46.766  1.00  0.00
ATOM   1279  H16 DPB    48     147.780 125.405  47.672  1.00  0.00
ATOM   1280  H17 DPB    48     147.594 123.943  46.735  1.00  0.00
ATOM   1281  H18 DPB    48     147.848 125.470  45.928  1.00  0.00
ATOM   1282  C7  DPA    49     145.251 124.580  47.967  1.00  0.00
ATOM   1283  H11 DPA    49     145.454 123.530  47.974  1.00  0.00
ATOM   1284  H12 DPA    49     144.191 124.734  47.967  1.00  0.00
ATOM   1285  C6  DPA    49     145.813 125.176  49.271  1.00  0.00
ATOM   1286  C1  DPA    49     147.329 124.927  49.337  1.00  0.00
ATOM   1287  O1  DPA    49     148.128 125.770  48.855  1.00  0.00
ATOM   1288  O2  DPA    49     147.832 123.734  49.947  1.00  0.00
ATOM   1289  C2  DPA    49     149.118 123.995  50.515  1.00  0.00
ATOM   1290  C3  DPA    49     149.657 122.712  51.173  1.00  0.00
ATOM   1291  N1  DPA    49     150.980 122.979  51.758  1.00  0.00
ATOM   1292  C4  DPA    49     151.903 123.415  50.701  1.00  0.00
ATOM   1293  H5  DPA    49     152.866 123.610  51.127  1.00  0.00
ATOM   1294  H6  DPA    49     151.989 122.647  49.963  1.00  0.00
ATOM   1295  H7  DPA    49     151.527 124.307  50.245  1.00  0.00
ATOM   1296  C5  DPA    49     151.494 121.754  52.384  1.00  0.00
ATOM   1297  H8  DPA    49     152.458 121.949  52.810  1.00  0.00
ATOM   1298  H9  DPA    49     150.823 121.437  53.153  1.00  0.00
ATOM   1299  H10 DPA    49     151.582 120.984  51.646  1.00  0.00
ATOM   1300  H20 DPA    49     150.898 123.698  52.448  1.00  0.00
ATOM   1301  H3  DPA    49     148.984 122.393  51.942  1.00  0.00
ATOM   1302  H4  DPA    49     149.743 121.942  50.435  1.00  0.00
ATOM   1303  H1  DPA    49     149.789 124.312  49.747  1.00  0.00
ATOM   1304  H2  DPA    49     149.031 124.764  51.254  1.00  0.00
ATOM   1305  C9  DPA    49     145.540 126.692  49.302  1.00  0.00
ATOM   1306  H16 DPA    49     144.486 126.866  49.256  1.00  0.00
ATOM   1307  H17 DPA    49     145.931 127.106  50.208  1.00  0.00
ATOM   1308  H18 DPA    49     146.015 127.157  48.463  1.00  0.00
ATOM   1309  C7  DDA    50     145.179 124.558  50.524  1.00  0.00
ATOM   1310  H11 DDA    50     145.365 123.505  50.540  1.00  0.00
ATOM   1311  H12 DDA    50     144.122 124.730  50.516  1.00  0.00
ATOM   1312  C6  DDA    50     145.740 125.153  51.828  1.00  0.00
ATOM   1313  C1  DDA    50     147.253 124.880  51.907  1.00  0.00
ATOM   1314  O1  DDA    50     148.069 125.708  51.425  1.00  0.00
ATOM   1315  O2  DDA    50     147.731 123.684  52.529  1.00  0.00
ATOM   1316  C2  DDA    50     149.016 123.928  53.106  1.00  0.00
ATOM   1317  C3  DDA    50     149.531 122.641  53.776  1.00  0.00
ATOM   1318  N1  DDA    50     150.853 122.891  54.369  1.00  0.00
ATOM   1319  C4  DDA    50     151.791 123.305  53.316  1.00  0.00
ATOM   1320  H5  DDA    50     152.753 123.487  53.748  1.00  0.00
ATOM   1321  H6  DDA    50     151.871 122.529  52.584  1.00  0.00
ATOM   1322  H7  DDA    50     151.434 124.199  52.851  1.00  0.00
ATOM   1323  C5  DDA    50     151.344 121.661  55.008  1.00  0.00
ATOM   1324  H8  DDA    50     152.306 121.844  55.439  1.00  0.00
ATOM   1325  H9  DDA    50     150.661 121.361  55.774  1.00  0.00
ATOM   1326  H10 DDA    50     151.423 120.885  54.275  1.00  0.00
ATOM   1327  H3  DDA    50     148.848 122.338  54.542  1.00  0.00
ATOM   1328  H4  DDA    50     149.610 121.866  53.043  1.00  0.00
ATOM   1329  H1  DDA    50     149.699 124.229  52.340  1.00  0.00
ATOM   1330  H2  DDA    50     148.938 124.704  53.838  1.00  0.00
ATOM   1331  C9  DDA    50     145.492 126.674  51.846  1.00  0.00
ATOM   1332  H16 DDA    50     144.441 126.864  51.792  1.00  0.00
ATOM   1333  H17 DDA    50     145.884 127.088  52.752  1.00  0.00
ATOM   1334  H18 DDA    50     145.981 127.125  51.009  1.00  0.00
ATOM   1335  C7  DPA    51     145.087 124.555  53.082  1.00  0.00
ATOM   1336  H11 DPA    51     145.256 123.498  53.107  1.00  0.00
ATOM   1337  H12 DPA    51     144.033 124.743  53.064  1.00  0.00
ATOM   1338  C6  DPA    51     145.650 125.151  54.386  1.00  0.00
ATOM   1339  C1  DPA    51     147.156 124.853  54.478  1.00  0.00
ATOM   1340  O1  DPA    51     147.989 125.664  53.996  1.00  0.00
ATOM   1341  O2  DPA    51     147.611 123.654  55.111  1.00  0.00
ATOM   1342  C2  DPA    51     148.895 123.882  55.695  1.00  0.00
ATOM   1343  C3  DPA    51     149.384 122.590  56.378  1.00  0.00
ATOM   1344  N1  DPA    51     150.706 122.823  56.979  1.00  0.00
ATOM   1345  C4  DPA    51     151.658 123.215  55.931  1.00  0.00
ATOM   1346  H5  DPA    51     152.620 123.385  56.369  1.00  0.00
ATOM   1347  H6  DPA    51     151.730 122.433  55.205  1.00  0.00
ATOM   1348  H7  DPA    51     151.318 124.112  55.456  1.00  0.00
ATOM   1349  C5  DPA    51     151.172 121.591  57.631  1.00  0.00
ATOM   1350  H8  DPA    51     152.133 121.761  58.068  1.00  0.00
ATOM   1351  H9  DPA    51     150.479 121.306  58.393  1.00  0.00
ATOM   1352  H10 DPA    51     151.245 120.808  56.905  1.00  0.00
ATOM   1353  H20 DPA    51     150.638 123.554  57.659  1.00  0.00
ATOM   1354  H3  DPA    51     148.691 122.304  57.141  1.00  0.00
ATOM   1355  H4  DPA    51     149.456 121.809  55.653  1.00  0.00
ATOM   1356  H1  DPA    51     149.589 124.165  54.933  1.00  0.00
ATOM   1357  H2  DPA    51     148.823 124.664  56.423  1.00  0.00
ATOM   1358  C9  DPA    51     145.426 126.674  54.391  1.00  0.00
ATOM   1359  H16 DPA    51     144.378 126.881  54.327  1.00  0.00
ATOM   1360  H17 DPA    51     145.816 127.089  55.297  1.00  0.00
ATOM   1361  H18 DPA    51     145.928 127.112  53.554  1.00  0.00
ATOM   1362  C7  DPB    52     144.977 124.571  55.638  1.00  0.00
ATOM   1363  H11 DPB    52     145.130 123.513  55.671  1.00  0.00
ATOM   1364  H12 DPB    52     143.927 124.776  55.612  1.00  0.00
ATOM   1365  C6  DPB    52     145.539 125.166  56.942  1.00  0.00
ATOM   1366  C1  DPB    52     145.340 126.694  56.937  1.00  0.00
ATOM   1367  O1  DPB    52     146.232 127.442  56.459  1.00  0.00
ATOM   1368  O2  DPB    52     144.143 127.260  57.476  1.00  0.00
ATOM   1369  C2  DPB    52     144.426 128.559  58.003  1.00  0.00
ATOM   1370  C3  DPB    52     143.137 129.169  58.583  1.00  0.00
ATOM   1371  N1  DPB    52     143.427 130.505  59.125  1.00  0.00
ATOM   1372  C4  DPB    52     142.198 131.088  59.679  1.00  0.00
ATOM   1373  H5  DPB    52     142.410 132.060  60.074  1.00  0.00
ATOM   1374  H6  DPB    52     141.462 131.168  58.907  1.00  0.00
ATOM   1375  H7  DPB    52     141.826 130.459  60.461  1.00  0.00
ATOM   1376  C5  DPB    52     143.939 131.369  58.052  1.00  0.00
ATOM   1377  H8  DPB    52     144.150 132.341  58.446  1.00  0.00
ATOM   1378  H9  DPB    52     143.204 131.450  57.279  1.00  0.00
ATOM   1379  H10 DPB    52     144.835 130.945  57.649  1.00  0.00
ATOM   1380  H20 DPB    52     144.114 130.429  59.848  1.00  0.00
ATOM   1381  H3  DPB    52     142.765 128.541  59.365  1.00  0.00
ATOM   1382  H4  DPB    52     142.401 129.251  57.812  1.00  0.00
ATOM   1383  H1  DPB    52     144.798 129.188  57.222  1.00  0.00
ATOM   1384  H2  DPB    52     145.162 128.478  58.776  1.00  0.00
ATOM   1385  C9  DPB    52     147.042 124.845  57.047  1.00  0.00
ATOM   1386  H16 DPB    52     147.433 125.260  57.953  1.00  0.00
ATOM   1387  H17 DPB    52     147.180 123.784  57.051  1.00  0.00
ATOM   1388  H18 DPB    52     147.557 125.270  56.210  1.00  0.00
ATOM   1389  C7  DDA    53     144.850 124.607  58.193  1.00  0.00
ATOM   1390  H11 DDA    53     144.984 123.546  58.235  1.00  0.00
ATOM   1391  H12 DDA    53     143.802 124.828  58.158  1.00  0.00
ATOM   1392  C6  DDA    53     145.412 125.202  59.497  1.00  0.00
ATOM   1393  C1  DDA    53     146.906 124.857  59.616  1.00  0.00
ATOM   1394  O1  DDA    53     147.772 125.635  59.135  1.00  0.00
ATOM   1395  O2  DDA    53     147.313 123.653  60.272  1.00  0.00
ATOM   1396  C2  DDA    53     148.595 123.848  60.873  1.00  0.00
ATOM   1397  C3  DDA    53     149.033 122.551  61.580  1.00  0.00
ATOM   1398  N1  DDA    53     150.352 122.751  62.197  1.00  0.00
ATOM   1399  C4  DDA    53     151.332 123.098  61.158  1.00  0.00
ATOM   1400  H5  DDA    53     152.293 123.243  61.607  1.00  0.00
ATOM   1401  H6  DDA    53     151.389 122.303  60.443  1.00  0.00
ATOM   1402  H7  DDA    53     151.028 123.999  60.666  1.00  0.00
ATOM   1403  C5  DDA    53     150.769 121.514  62.872  1.00  0.00
ATOM   1404  H8  DDA    53     151.729 121.658  63.321  1.00  0.00
ATOM   1405  H9  DDA    53     150.056 121.263  63.628  1.00  0.00
ATOM   1406  H10 DDA    53     150.826 120.719  62.158  1.00  0.00
ATOM   1407  H3  DDA    53     148.319 122.300  62.336  1.00  0.00
ATOM   1408  H4  DDA    53     149.090 121.759  60.866  1.00  0.00
ATOM   1409  H1  DDA    53     149.309 124.099  60.117  1.00  0.00
ATOM   1410  H2  DDA    53     148.538 124.643  61.587  1.00  0.00
ATOM   1411  C9  DDA    53     145.237 126.732  59.479  1.00  0.00
ATOM   1412  H16 DDA    53     144.197 126.972  59.397  1.00  0.00
ATOM   1413  H17 DDA    53     145.628 127.146  60.385  1.00  0.00
ATOM   1414  H18 DDA    53     145.765 127.142  58.643  1.00  0.00
ATOM   1415  C7  DDA    54     144.704 124.662  60.747  1.00  0.00
ATOM   1416  H11 DDA    54     144.820 123.599  60.797  1.00  0.00
ATOM   1417  H12 DDA    54     143.660 124.901  60.702  1.00  0.00
ATOM   1418  C6  DDA    54     145.266 125.259  62.051  1.00  0.00
ATOM   1419  C1  DDA    54     146.754 124.890  62.183  1.00  0.00
ATOM   1420  O1  DDA    54     147.635 125.649  61.704  1.00  0.00
ATOM   1421  O2  DDA    54     147.135 123.685  62.851  1.00  0.00
ATOM   1422  C2  DDA    54     148.418 123.863  63.459  1.00  0.00
ATOM   1423  C3  DDA    54     148.828 122.564  64.179  1.00  0.00
ATOM   1424  N1  DDA    54     150.145 122.747  64.805  1.00  0.00
ATOM   1425  C4  DDA    54     151.138 123.070  63.770  1.00  0.00
ATOM   1426  H5  DDA    54     152.098 123.202  64.226  1.00  0.00
ATOM   1427  H6  DDA    54     151.188 122.270  63.063  1.00  0.00
ATOM   1428  H7  DDA    54     150.853 123.971  63.271  1.00  0.00
ATOM   1429  C5  DDA    54     150.538 121.507  65.491  1.00  0.00
ATOM   1430  H8  DDA    54     151.496 121.640  65.947  1.00  0.00
ATOM   1431  H9  DDA    54     149.815 121.274  66.244  1.00  0.00
ATOM   1432  H10 DDA    54     150.587 120.707  64.782  1.00  0.00
ATOM   1433  H3  DDA    54     148.105 122.329  64.932  1.00  0.00
ATOM   1434  H4  DDA    54     148.878 121.765  63.470  1.00  0.00
ATOM   1435  H1  DDA    54     149.140 124.096  62.707  1.00  0.00
ATOM   1436  H2  DDA    54     148.367 124.663  64.168  1.00  0.00
ATOM   1437  C9  DDA    54     145.115 126.791  62.021  1.00  0.00
ATOM   1438  H16 DDA    54     144.081 127.047  61.929  1.00  0.00
ATOM   1439  H17 DDA    54     145.507 127.204  62.927  1.00  0.00
ATOM   1440  H18 DDA    54     145.656 127.186  61.186  1.00  0.00
ATOM   1441  C7  DDA    55     144.539 124.737  63.300  1.00  0.00
ATOM   1442  H11 DDA    55     144.639 123.675  63.358  1.00  0.00
ATOM   1443  H12 DDA    55     143.500 124.993  63.245  1.00  0.00
ATOM   1444  C6  DDA    55     145.101 125.334  64.603  1.00  0.00
ATOM   1445  C1  DDA    55     146.582 124.943  64.749  1.00  0.00
ATOM   1446  O1  DDA    55     147.479 125.685  64.271  1.00  0.00
ATOM   1447  O2  DDA    55     146.940 123.736  65.428  1.00  0.00
ATOM   1448  C2  DDA    55     148.220 123.898  66.046  1.00  0.00
ATOM   1449  C3  DDA    55     148.604 122.598  66.777  1.00  0.00
ATOM   1450  N1  DDA    55     149.919 122.764  67.410  1.00  0.00
ATOM   1451  C4  DDA    55     150.926 123.063  66.382  1.00  0.00
ATOM   1452  H5  DDA    55     151.883 123.184  66.843  1.00  0.00
ATOM   1453  H6  DDA    55     150.968 122.257  65.680  1.00  0.00
ATOM   1454  H7  DDA    55     150.658 123.965  65.874  1.00  0.00
ATOM   1455  C5  DDA    55     150.287 121.523  68.108  1.00  0.00
ATOM   1456  H8  DDA    55     151.245 121.643  68.570  1.00  0.00
ATOM   1457  H9  DDA    55     149.555 121.306  68.857  1.00  0.00
ATOM   1458  H10 DDA    55     150.329 120.716  67.406  1.00  0.00
ATOM   1459  H3  DDA    55     147.872 122.379  67.526  1.00  0.00
ATOM   1460  H4  DDA    55     148.645 121.793  66.074  1.00  0.00
ATOM   1461  H1  DDA    55     148.951 124.114  65.296  1.00  0.00
ATOM   1462  H2  DDA    55     148.177 124.704  66.748  1.00  0.00
ATOM   1463  C9  DDA    55     144.977 126.869  64.562  1.00  0.00
ATOM   1464  H16 DDA    55     143.947 127.141  64.461  1.00  0.00
ATOM   1465  H17 DDA    55     145.367 127.282  65.468  1.00  0.00
ATOM   1466  H18 DDA    55     145.530 127.248  63.729  1.00  0.00
ATOM   1467  C7  DDA    56     144.358 124.834  65.850  1.00  0.00
ATOM   1468  H11 DDA    56     144.439 123.769  65.916  1.00  0.00
ATOM   1469  H12 DDA    56     143.323 125.106  65.786  1.00  0.00
ATOM   1470  C6  DDA    56     144.919 125.431  67.154  1.00  0.00
ATOM   1471  C1  DDA    56     146.394 125.017  67.313  1.00  0.00
ATOM   1472  O1  DDA    56     147.305 125.741  66.836  1.00  0.00
ATOM   1473  O2  DDA    56     146.726 123.808  68.003  1.00  0.00
ATOM   1474  C2  DDA    56     148.004 123.954  68.629  1.00  0.00
ATOM   1475  C3  DDA    56     148.362 122.653  69.372  1.00  0.00
ATOM   1476  N1  DDA    56     149.675 122.802  70.015  1.00  0.00
ATOM   1477  C4  DDA    56     150.693 123.078  68.991  1.00  0.00
ATOM   1478  H5  DDA    56     151.649 123.186  69.459  1.00  0.00
ATOM   1479  H6  DDA    56     150.727 122.268  68.295  1.00  0.00
ATOM   1480  H7  DDA    56     150.444 123.983  68.475  1.00  0.00
ATOM   1481  C5  DDA    56     150.017 121.561  70.724  1.00  0.00
ATOM   1482  H8  DDA    56     150.973 121.669  71.191  1.00  0.00
ATOM   1483  H9  DDA    56     149.276 121.360  71.468  1.00  0.00
ATOM   1484  H10 DDA    56     150.052 120.750  70.027  1.00  0.00
ATOM   1485  H3  DDA    56     147.621 122.452  70.116  1.00  0.00
ATOM   1486  H4  DDA    56     148.395 121.843  68.675  1.00  0.00
ATOM   1487  H1  DDA    56     148.744 124.154  67.883  1.00  0.00
ATOM   1488  H2  DDA    56     147.969 124.765  69.325  1.00  0.00
ATOM   1489  C9  DDA    56     144.821 126.966  67.100  1.00  0.00
ATOM   1490  H16 DDA    56     143.795 127.255  66.990  1.00  0.00
ATOM   1491  H17 DDA    56     145.211 127.380  68.006  1.00  0.00
ATOM   1492  H18 DDA    56     145.386 127.332  66.268  1.00  0.00
ATOM   1493  C7  DPA    57     144.159 124.952  68.399  1.00  0.00
ATOM   1494  H11 DPA    57     144.223 123.886  68.472  1.00  0.00
ATOM   1495  H12 DPA    57     143.129 125.240  68.325  1.00  0.00
ATOM   1496  C6  DPA    57     144.721 125.548  69.703  1.00  0.00
ATOM   1497  C1  DPA    57     146.187 125.111  69.875  1.00  0.00
ATOM   1498  O1  DPA    57     147.113 125.817  69.400  1.00  0.00
ATOM   1499  O2  DPA    57     146.495 123.903  70.576  1.00  0.00
ATOM   1500  C2  DPA    57     147.770 124.033  71.210  1.00  0.00
ATOM   1501  C3  DPA    57     148.101 122.731  71.965  1.00  0.00
ATOM   1502  N1  DPA    57     149.412 122.863  72.617  1.00  0.00
ATOM   1503  C4  DPA    57     150.442 123.115  71.598  1.00  0.00
ATOM   1504  H5  DPA    57     151.396 123.212  72.073  1.00  0.00
ATOM   1505  H6  DPA    57     150.467 122.300  70.908  1.00  0.00
ATOM   1506  H7  DPA    57     150.212 124.019  71.074  1.00  0.00
ATOM   1507  C5  DPA    57     149.729 121.621  73.336  1.00  0.00
ATOM   1508  H8  DPA    57     150.683 121.717  73.810  1.00  0.00
ATOM   1509  H9  DPA    57     148.979 121.439  74.077  1.00  0.00
ATOM   1510  H10 DPA    57     149.755 120.806  72.646  1.00  0.00
ATOM   1511  H20 DPA    57     149.387 123.627  73.262  1.00  0.00
ATOM   1512  H3  DPA    57     147.352 122.547  72.705  1.00  0.00
ATOM   1513  H4  DPA    57     148.127 121.916  71.274  1.00  0.00
ATOM   1514  H1  DPA    57     148.519 124.215  70.469  1.00  0.00
ATOM   1515  H2  DPA    57     147.744 124.849  71.901  1.00  0.00
ATOM   1516  C9  DPA    57     144.647 127.085  69.637  1.00  0.00
ATOM   1517  H16 DPA    57     143.628 127.388  69.517  1.00  0.00
ATOM   1518  H17 DPA    57     145.037 127.499  70.543  1.00  0.00
ATOM   1519  H18 DPA    57     145.224 127.436  68.808  1.00  0.00
ATOM   1520  C7  DDA    58     143.943 125.091  70.944  1.00  0.00
ATOM   1521  H11 DDA    58     143.990 124.025  71.026  1.00  0.00
ATOM   1522  H12 DDA    58     142.921 125.394  70.862  1.00  0.00
ATOM   1523  C6  DDA    58     144.505 125.686  72.248  1.00  0.00
ATOM   1524  C1  DDA    58     145.962 125.228  72.436  1.00  0.00
ATOM   1525  O1  DDA    58     146.905 125.915  71.962  1.00  0.00
ATOM   1526  O2  DDA    58     146.246 124.021  73.146  1.00  0.00
ATOM   1527  C2  DDA    58     147.519 124.132  73.789  1.00  0.00
ATOM   1528  C3  DDA    58     147.823 122.831  74.555  1.00  0.00
ATOM   1529  N1  DDA    58     149.131 122.946  75.216  1.00  0.00
ATOM   1530  C4  DDA    58     150.173 123.176  74.204  1.00  0.00
ATOM   1531  H5  DDA    58     151.125 123.259  74.684  1.00  0.00
ATOM   1532  H6  DDA    58     150.190 122.355  73.519  1.00  0.00
ATOM   1533  H7  DDA    58     149.961 124.080  73.671  1.00  0.00
ATOM   1534  C5  DDA    58     149.422 121.705  75.947  1.00  0.00
ATOM   1535  H8  DDA    58     150.375 121.788  76.427  1.00  0.00
ATOM   1536  H9  DDA    58     148.665 121.540  76.683  1.00  0.00
ATOM   1537  H10 DDA    58     149.440 120.883  75.261  1.00  0.00
ATOM   1538  H3  DDA    58     147.065 122.665  75.291  1.00  0.00
ATOM   1539  H4  DDA    58     147.841 122.011  73.870  1.00  0.00
ATOM   1540  H1  DDA    58     148.275 124.298  73.053  1.00  0.00
ATOM   1541  H2  DDA    58     147.500 124.955  74.474  1.00  0.00
ATOM   1542  C9  DDA    58     144.457 127.224  72.172  1.00  0.00
ATOM   1543  H16 DDA    58     143.444 127.543  72.042  1.00  0.00
ATOM   1544  H17 DDA    58     144.847 127.638  73.078  1.00  0.00
ATOM   1545  H18 DDA    58     145.046 127.559  71.344  1.00  0.00
ATOM   1546  C7  DPA    59     143.712 125.251  73.487  1.00  0.00
ATOM   1547  H11 DPA    59     143.740 124.185  73.577  1.00  0.00
ATOM   1548  H12 DPA    59     142.694 125.570  73.394  1.00  0.00
ATOM   1549  C6  DPA    59     144.274 125.845  74.791  1.00  0.00
ATOM   1550  C1  DPA    59     145.722 125.365  74.992  1.00  0.00
ATOM   1551  O1  DPA    59     146.679 126.034  74.522  1.00  0.00
ATOM   1552  O2  DPA    59     145.980 124.158  75.714  1.00  0.00
ATOM   1553  C2  DPA    59     147.250 124.255  76.365  1.00  0.00
ATOM   1554  C3  DPA    59     147.527 122.955  77.143  1.00  0.00
ATOM   1555  N1  DPA    59     148.832 123.053  77.812  1.00  0.00
ATOM   1556  C4  DPA    59     149.885 123.258  76.807  1.00  0.00
ATOM   1557  H5  DPA    59     150.835 123.329  77.294  1.00  0.00
ATOM   1558  H6  DPA    59     149.895 122.432  76.127  1.00  0.00
ATOM   1559  H7  DPA    59     149.692 124.160  76.266  1.00  0.00
ATOM   1560  C5  DPA    59     149.097 121.813  78.554  1.00  0.00
ATOM   1561  H8  DPA    59     150.048 121.885  79.041  1.00  0.00
ATOM   1562  H9  DPA    59     148.333 121.665  79.286  1.00  0.00
ATOM   1563  H10 DPA    59     149.107 120.986  77.875  1.00  0.00
ATOM   1564  H20 DPA    59     148.824 123.826  78.447  1.00  0.00
ATOM   1565  H3  DPA    59     146.762 122.806  77.875  1.00  0.00
ATOM   1566  H4  DPA    59     147.537 122.129  76.463  1.00  0.00
ATOM   1567  H1  DPA    59     148.015 124.404  75.634  1.00  0.00
ATOM   1568  H2  DPA    59     147.239 125.081  77.044  1.00  0.00
ATOM   1569  C9  DPA    59     144.251 127.383  74.705  1.00  0.00
ATOM   1570  H16 DPA    59     143.245 127.718  74.564  1.00  0.00
ATOM   1571  H17 DPA    59     144.641 127.798  75.611  1.00  0.00
ATOM   1572  H18 DPA    59     144.851 127.703  73.878  1.00  0.00
ATOM   1573  C7  TPB    60     143.464 125.432  76.028  1.00  0.00
ATOM   1574  H11 TPB    60     143.474 124.366  76.124  1.00  0.00
ATOM   1575  H12 TPB    60     142.452 125.767  75.925  1.00  0.00
ATOM   1576  C6  TPB    60     144.025 126.028  77.332  1.00  0.00
ATOM   1577  C1  TPB    60     144.029 127.565  77.235  1.00  0.00
ATOM   1578  O1  TPB    60     145.034 128.165  76.775  1.00  0.00
ATOM   1579  O2  TPB    60     142.886 128.310  77.668  1.00  0.00
ATOM   1580  C2  TPB    60     143.307 129.591  78.145  1.00  0.00
ATOM   1581  C3  TPB    60     142.078 130.394  78.610  1.00  0.00
ATOM   1582  N1  TPB    60     142.511 131.711  79.101  1.00  0.00
ATOM   1583  C4  TPB    60     141.338 132.476  79.546  1.00  0.00
ATOM   1584  H5  TPB    60     141.652 133.436  79.901  1.00  0.00
ATOM   1585  H6  TPB    60     140.663 132.605  78.725  1.00  0.00
ATOM   1586  H7  TPB    60     140.846 131.947  80.334  1.00  0.00
ATOM   1587  C5  TPB    60     143.189 132.438  78.018  1.00  0.00
ATOM   1588  H8  TPB    60     143.502 133.396  78.373  1.00  0.00
ATOM   1589  H9  TPB    60     142.513 132.565  77.197  1.00  0.00
ATOM   1590  H10 TPB    60     144.042 131.880  77.693  1.00  0.00
ATOM   1591  H20 TPB    60     143.141 131.591  79.867  1.00  0.00
ATOM   1592  H3  TPB    60     141.585 129.864  79.399  1.00  0.00
ATOM   1593  H4  TPB    60     141.404 130.522  77.791  1.00  0.00
ATOM   1594  H1  TPB    60     143.802 130.120  77.357  1.00  0.00
ATOM   1595  H2  TPB    60     143.983 129.463  78.964  1.00  0.00
ATOM   1596  C9  TPB    60     145.466 125.525  77.547  1.00  0.00
ATOM   1597  H16 TPB    60     145.857 125.938  78.452  1.00  0.00
ATOM   1598  H17 TPB    60     145.464 124.458  77.613  1.00  0.00
ATOM   1599  H18 TPB    60     146.077 125.830  76.723  1.00  0.00
ATOM   1600  H19 TPB    60     143.415 125.723  78.155  1.00  0.00
TER   
ATOM   1601  C7  HPB    61     171.129 122.848   2.154  1.00  0.00
ATOM   1602  C8  HPB    61     172.000 123.334   0.981  1.00  0.00
ATOM   1603  H13 HPB    61     171.448 123.246   0.067  1.00  0.00
ATOM   1604  H14 HPB    61     172.269 124.357   1.136  1.00  0.00
ATOM   1605  H15 HPB    61     172.885 122.737   0.922  1.00  0.00
ATOM   1606  H11 HPB    61     170.859 121.825   1.998  1.00  0.00
ATOM   1607  H12 HPB    61     170.243 123.446   2.213  1.00  0.00
ATOM   1608  C6  HPB    61     171.922 122.975   3.468  1.00  0.00
ATOM   1609  C1  HPB    61     172.311 124.449   3.693  1.00  0.00
ATOM   1610  O1  HPB    61     173.399 124.888   3.239  1.00  0.00
ATOM   1611  O2  HPB    61     171.434 125.317   4.417  1.00  0.00
ATOM   1612  C2  HPB    61     172.204 126.317   5.089  1.00  0.00
ATOM   1613  C3  HPB    61     171.261 127.253   5.869  1.00  0.00
ATOM   1614  N1  HPB    61     172.052 128.281   6.560  1.00  0.00
ATOM   1615  C4  HPB    61     171.153 129.173   7.303  1.00  0.00
ATOM   1616  H5  HPB    61     171.729 129.922   7.806  1.00  0.00
ATOM   1617  H6  HPB    61     170.473 129.643   6.624  1.00  0.00
ATOM   1618  H7  HPB    61     170.601 128.604   8.023  1.00  0.00
ATOM   1619  C5  HPB    61     172.811 129.062   5.572  1.00  0.00
ATOM   1620  H8  HPB    61     173.386 129.811   6.075  1.00  0.00
ATOM   1621  H9  HPB    61     172.131 129.532   4.891  1.00  0.00
ATOM   1622  H10 HPB    61     173.465 128.413   5.030  1.00  0.00
ATOM   1623  H20 HPB    61     172.686 127.842   7.197  1.00  0.00
ATOM   1624  H3  HPB    61     170.710 126.684   6.589  1.00  0.00
ATOM   1625  H4  HPB    61     170.583 127.722   5.190  1.00  0.00
ATOM   1626  H1  HPB    61     172.756 126.885   4.371  1.00  0.00
ATOM   1627  H2  HPB    61     172.884 125.849   5.770  1.00  0.00
ATOM   1628  C9  HPB    61     173.197 122.115   3.384  1.00  0.00
ATOM   1629  H16 HPB    61     173.748 122.203   4.296  1.00  0.00
ATOM   1630  H17 HPB    61     172.927 121.093   3.227  1.00  0.00
ATOM   1631  H18 HPB    61     173.801 122.453   2.569  1.00  0.00
ATOM   1632  C7  DDA    62     171.119 122.509   4.690  1.00  0.00
ATOM   1633  H11 DDA    62     170.847 121.481   4.572  1.00  0.00
ATOM   1634  H12 DDA    62     170.231 123.101   4.786  1.00  0.00
ATOM   1635  C6  DDA    62     171.911 122.637   6.005  1.00  0.00
ATOM   1636  C1  DDA    62     173.172 121.756   5.930  1.00  0.00
ATOM   1637  O1  DDA    62     174.246 122.230   5.482  1.00  0.00
ATOM   1638  O2  DDA    62     173.120 120.397   6.372  1.00  0.00
ATOM   1639  C2  DDA    62     174.403 120.008   6.870  1.00  0.00
ATOM   1640  C3  DDA    62     174.348 118.544   7.345  1.00  0.00
ATOM   1641  N1  DDA    62     175.667 118.145   7.856  1.00  0.00
ATOM   1642  C4  DDA    62     176.666 118.274   6.785  1.00  0.00
ATOM   1643  H5  DDA    62     177.626 117.983   7.156  1.00  0.00
ATOM   1644  H6  DDA    62     176.394 117.643   5.966  1.00  0.00
ATOM   1645  H7  DDA    62     176.704 119.291   6.455  1.00  0.00
ATOM   1646  C5  DDA    62     175.613 116.748   8.310  1.00  0.00
ATOM   1647  H8  DDA    62     176.574 116.457   8.681  1.00  0.00
ATOM   1648  H9  DDA    62     174.888 116.654   9.089  1.00  0.00
ATOM   1649  H10 DDA    62     175.342 116.115   7.491  1.00  0.00
ATOM   1650  H3  DDA    62     173.621 118.450   8.125  1.00  0.00
ATOM   1651  H4  DDA    62     174.076 117.913   6.526  1.00  0.00
ATOM   1652  H1  DDA    62     175.130 120.101   6.091  1.00  0.00
ATOM   1653  H2  DDA    62     174.675 120.640   7.688  1.00  0.00
ATOM   1654  C9  DDA    62     172.324 124.106   6.215  1.00  0.00
ATOM   1655  H16 DDA    62     171.448 124.718   6.266  1.00  0.00
ATOM   1656  H17 DDA    62     172.875 124.194   7.127  1.00  0.00
ATOM   1657  H18 DDA    62     172.936 124.425   5.397  1.00  0.00
ATOM   1658  C7  DDA    63     171.099 122.195   7.230  1.00  0.00
ATOM   1659  H11 DDA    63     170.811 121.171   7.121  1.00  0.00
ATOM   1660  H12 DDA    63     170.221 122.802   7.318  1.00  0.00
ATOM   1661  C6  DDA    63     171.892 122.323   8.544  1.00  0.00
ATOM   1662  C1  DDA    63     173.137 121.420   8.481  1.00  0.00
ATOM   1663  O1  DDA    63     174.221 121.874   8.029  1.00  0.00
ATOM   1664  O2  DDA    63     173.064 120.067   8.936  1.00  0.00
ATOM   1665  C2  DDA    63     174.339 119.662   9.438  1.00  0.00
ATOM   1666  C3  DDA    63     174.259 118.204   9.929  1.00  0.00
ATOM   1667  N1  DDA    63     175.570 117.788  10.445  1.00  0.00
ATOM   1668  C4  DDA    63     176.572 117.891   9.375  1.00  0.00
ATOM   1669  H5  DDA    63     177.528 117.588   9.751  1.00  0.00
ATOM   1670  H6  DDA    63     176.292 117.256   8.562  1.00  0.00
ATOM   1671  H7  DDA    63     176.629 118.903   9.034  1.00  0.00
ATOM   1672  C5  DDA    63     175.495 116.397  10.914  1.00  0.00
ATOM   1673  H8  DDA    63     176.448 116.094  11.289  1.00  0.00
ATOM   1674  H9  DDA    63     174.765 116.322  11.692  1.00  0.00
ATOM   1675  H10 DDA    63     175.213 115.761  10.100  1.00  0.00
ATOM   1676  H3  DDA    63     173.528 118.130  10.707  1.00  0.00
ATOM   1677  H4  DDA    63     173.977 117.570   9.116  1.00  0.00
ATOM   1678  H1  DDA    63     175.068 119.736   8.660  1.00  0.00
ATOM   1679  H2  DDA    63     174.620 120.298  10.252  1.00  0.00
ATOM   1680  C9  DDA    63     172.327 123.786   8.740  1.00  0.00
ATOM   1681  H16 DDA    63     171.463 124.414   8.784  1.00  0.00
ATOM   1682  H17 DDA    63     172.879 123.875   9.653  1.00  0.00
ATOM   1683  H18 DDA    63     172.946 124.088   7.920  1.00  0.00
ATOM   1684  C7  DPA    64     171.070 121.907   9.772  1.00  0.00
ATOM   1685  H11 DPA    64     170.766 120.886   9.673  1.00  0.00
ATOM   1686  H12 DPA    64     170.202 122.528   9.852  1.00  0.00
ATOM   1687  C6  DPA    64     171.863 122.034  11.086  1.00  0.00
ATOM   1688  C1  DPA    64     173.094 121.110  11.034  1.00  0.00
ATOM   1689  O1  DPA    64     174.184 121.542  10.580  1.00  0.00
ATOM   1690  O2  DPA    64     172.997 119.763  11.503  1.00  0.00
ATOM   1691  C2  DPA    64     174.265 119.344  12.010  1.00  0.00
ATOM   1692  C3  DPA    64     174.161 117.892  12.516  1.00  0.00
ATOM   1693  N1  DPA    64     175.464 117.460  13.038  1.00  0.00
ATOM   1694  C4  DPA    64     176.471 117.535  11.968  1.00  0.00
ATOM   1695  H5  DPA    64     177.420 117.221  12.349  1.00  0.00
ATOM   1696  H6  DPA    64     176.181 116.897  11.161  1.00  0.00
ATOM   1697  H7  DPA    64     176.543 118.543  11.618  1.00  0.00
ATOM   1698  C5  DPA    64     175.364 116.075  13.519  1.00  0.00
ATOM   1699  H8  DPA    64     176.314 115.760  13.899  1.00  0.00
ATOM   1700  H9  DPA    64     174.633 116.020  14.298  1.00  0.00
ATOM   1701  H10 DPA    64     175.075 115.436  12.712  1.00  0.00
ATOM   1702  H20 DPA    64     175.736 118.057  13.794  1.00  0.00
ATOM   1703  H3  DPA    64     173.429 117.837  13.294  1.00  0.00
ATOM   1704  H4  DPA    64     173.871 117.255  11.707  1.00  0.00
ATOM   1705  H1  DPA    64     174.996 119.398  11.233  1.00  0.00
ATOM   1706  H2  DPA    64     174.555 119.982  12.819  1.00  0.00
ATOM   1707  C9  DPA    64     172.323 123.492  11.269  1.00  0.00
ATOM   1708  H16 DPA    64     171.468 124.135  11.304  1.00  0.00
ATOM   1709  H17 DPA    64     172.873 123.581  12.181  1.00  0.00
ATOM   1710  H18 DPA    64     172.947 123.775  10.447  1.00  0.00
ATOM   1711  C7  DPB    65     171.034 121.643  12.317  1.00  0.00
ATOM   1712  H11 DPB    65     170.712 120.627  12.227  1.00  0.00
ATOM   1713  H12 DPB    65     170.176 122.281  12.390  1.00  0.00
ATOM   1714  C6  DPB    65     171.826 121.771  13.631  1.00  0.00
ATOM   1715  C1  DPB    65     172.309 123.224  13.802  1.00  0.00
ATOM   1716  O1  DPB    65     173.426 123.574  13.339  1.00  0.00
ATOM   1717  O2  DPB    65     171.488 124.174  14.484  1.00  0.00
ATOM   1718  C2  DPB    65     172.318 125.149  15.123  1.00  0.00
ATOM   1719  C3  DPB    65     171.432 126.172  15.858  1.00  0.00
ATOM   1720  N1  DPB    65     172.285 127.174  16.515  1.00  0.00
ATOM   1721  C4  DPB    65     171.441 128.151  17.216  1.00  0.00
ATOM   1722  H5  DPB    65     172.062 128.881  17.693  1.00  0.00
ATOM   1723  H6  DPB    65     170.797 128.637  16.513  1.00  0.00
ATOM   1724  H7  DPB    65     170.852 127.648  17.953  1.00  0.00
ATOM   1725  C5  DPB    65     173.098 127.865  15.502  1.00  0.00
ATOM   1726  H8  DPB    65     173.718 128.595  15.980  1.00  0.00
ATOM   1727  H9  DPB    65     172.453 128.351  14.799  1.00  0.00
ATOM   1728  H10 DPB    65     173.712 127.153  14.992  1.00  0.00
ATOM   1729  H20 DPB    65     172.887 126.720  17.172  1.00  0.00
ATOM   1730  H3  DPB    65     170.841 125.670  16.595  1.00  0.00
ATOM   1731  H4  DPB    65     170.789 126.658  15.156  1.00  0.00
ATOM   1732  H1  DPB    65     172.908 125.651  14.386  1.00  0.00
ATOM   1733  H2  DPB    65     172.962 124.664  15.825  1.00  0.00
ATOM   1734  C9  DPB    65     173.042 120.828  13.590  1.00  0.00
ATOM   1735  H16 DPB    65     173.594 120.916  14.503  1.00  0.00
ATOM   1736  H17 DPB    65     172.707 119.818  13.472  1.00  0.00
ATOM   1737  H18 DPB    65     173.672 121.092  12.766  1.00  0.00
ATOM   1738  C7  DDB    66     170.988 121.406  14.864  1.00  0.00
ATOM   1739  H11 DDB    66     170.651 120.394  14.783  1.00  0.00
ATOM   1740  H12 DDB    66     170.141 122.057  14.930  1.00  0.00
ATOM   1741  C6  DDB    66     171.781 121.534  16.178  1.00  0.00
ATOM   1742  C1  DDB    66     172.286 122.979  16.336  1.00  0.00
ATOM   1743  O1  DDB    66     173.409 123.306  15.872  1.00  0.00
ATOM   1744  O2  DDB    66     171.480 123.950  17.008  1.00  0.00
ATOM   1745  C2  DDB    66     172.323 124.916  17.638  1.00  0.00
ATOM   1746  C3  DDB    66     171.454 125.961  18.362  1.00  0.00
ATOM   1747  N1  DDB    66     172.321 126.956  19.010  1.00  0.00
ATOM   1748  C4  DDB    66     171.494 127.954  19.701  1.00  0.00
ATOM   1749  H5  DDB    66     172.125 128.678  20.173  1.00  0.00
ATOM   1750  H6  DDB    66     170.858 128.442  18.992  1.00  0.00
ATOM   1751  H7  DDB    66     170.894 127.467  20.442  1.00  0.00
ATOM   1752  C5  DDB    66     173.147 127.624  17.993  1.00  0.00
ATOM   1753  H8  DDB    66     173.778 128.349  18.465  1.00  0.00
ATOM   1754  H9  DDB    66     172.512 128.113  17.284  1.00  0.00
ATOM   1755  H10 DDB    66     173.751 126.899  17.490  1.00  0.00
ATOM   1756  H3  DDB    66     170.855 125.476  19.103  1.00  0.00
ATOM   1757  H4  DDB    66     170.821 126.451  17.654  1.00  0.00
ATOM   1758  H1  DDB    66     172.924 125.403  16.898  1.00  0.00
ATOM   1759  H2  DDB    66     172.960 124.428  18.347  1.00  0.00
ATOM   1760  C9  DDB    66     172.981 120.570  16.149  1.00  0.00
ATOM   1761  H16 DDB    66     173.534 120.659  17.061  1.00  0.00
ATOM   1762  H17 DDB    66     172.631 119.566  16.039  1.00  0.00
ATOM   1763  H18 DDB    66     173.616 120.818  15.323  1.00  0.00
ATOM   1764  C7  DPA    67     170.936 121.194  17.413  1.00  0.00
ATOM   1765  H11 DPA    67     170.582 120.186  17.342  1.00  0.00
ATOM   1766  H12 DPA    67     170.099 121.859  17.472  1.00  0.00
ATOM   1767  C6  DPA    67     171.729 121.321  18.728  1.00  0.00
ATOM   1768  C1  DPA    67     172.912 120.339  18.709  1.00  0.00
ATOM   1769  O1  DPA    67     174.026 120.703  18.248  1.00  0.00
ATOM   1770  O2  DPA    67     172.748 119.012  19.216  1.00  0.00
ATOM   1771  C2  DPA    67     173.994 118.545  19.743  1.00  0.00
ATOM   1772  C3  DPA    67     173.816 117.116  20.289  1.00  0.00
ATOM   1773  N1  DPA    67     175.097 116.638  20.831  1.00  0.00
ATOM   1774  C4  DPA    67     176.109 116.632  19.765  1.00  0.00
ATOM   1775  H5  DPA    67     177.040 116.285  20.159  1.00  0.00
ATOM   1776  H6  DPA    67     175.792 115.986  18.975  1.00  0.00
ATOM   1777  H7  DPA    67     176.231 117.626  19.385  1.00  0.00
ATOM   1778  C5  DPA    67     174.928 115.273  21.352  1.00  0.00
ATOM   1779  H8  DPA    67     175.858 114.924  21.746  1.00  0.00
ATOM   1780  H9  DPA    67     174.191 115.276  22.127  1.00  0.00
ATOM   1781  H10 DPA    67     174.610 114.625  20.561  1.00  0.00
ATOM   1782  H20 DPA    67     175.393 117.242  21.570  1.00  0.00
ATOM   1783  H3  DPA    67     173.079 117.119  21.064  1.00  0.00
ATOM   1784  H4  DPA    67     173.499 116.469  19.499  1.00  0.00
ATOM   1785  H1  DPA    67     174.730 118.542  18.967  1.00  0.00
ATOM   1786  H2  DPA    67     174.311 119.193  20.534  1.00  0.00
ATOM   1787  C9  DPA    67     172.258 122.760  18.870  1.00  0.00
ATOM   1788  H16 DPA    67     171.434 123.444  18.883  1.00  0.00
ATOM   1789  H17 DPA    67     172.807 122.848  19.783  1.00  0.00
ATOM   1790  H18 DPA    67     172.898 122.989  18.044  1.00  0.00
ATOM   1791  C7  DDA    68     170.876 121.007  19.965  1.00  0.00
ATOM   1792  H11 DDA    68     170.506 120.006  19.903  1.00  0.00
ATOM   1793  H12 DDA    68     170.049 121.687  20.014  1.00  0.00
ATOM   1794  C6  DDA    68     171.668 121.134  21.278  1.00  0.00
ATOM   1795  C1  DDA    68     172.837 120.133  21.272  1.00  0.00
ATOM   1796  O1  DDA    68     173.956 120.474  20.810  1.00  0.00
ATOM   1797  O2  DDA    68     172.650 118.814  21.791  1.00  0.00
ATOM   1798  C2  DDA    68     173.886 118.333  22.325  1.00  0.00
ATOM   1799  C3  DDA    68     173.685 116.913  22.885  1.00  0.00
ATOM   1800  N1  DDA    68     174.956 116.417  23.434  1.00  0.00
ATOM   1801  C4  DDA    68     175.970 116.386  22.370  1.00  0.00
ATOM   1802  H5  DDA    68     176.895 116.027  22.769  1.00  0.00
ATOM   1803  H6  DDA    68     175.644 115.738  21.586  1.00  0.00
ATOM   1804  H7  DDA    68     176.110 117.373  21.981  1.00  0.00
ATOM   1805  C5  DDA    68     174.764 115.062  23.968  1.00  0.00
ATOM   1806  H8  DDA    68     175.689 114.701  24.366  1.00  0.00
ATOM   1807  H9  DDA    68     174.027 115.085  24.742  1.00  0.00
ATOM   1808  H10 DDA    68     174.438 114.411  23.183  1.00  0.00
ATOM   1809  H3  DDA    68     172.948 116.935  23.660  1.00  0.00
ATOM   1810  H4  DDA    68     173.358 116.264  22.100  1.00  0.00
ATOM   1811  H1  DDA    68     174.623 118.310  21.552  1.00  0.00
ATOM   1812  H2  DDA    68     174.213 118.984  23.109  1.00  0.00
ATOM   1813  C9  DDA    68     172.220 122.567  21.409  1.00  0.00
ATOM   1814  H16 DDA    68     171.408 123.263  21.413  1.00  0.00
ATOM   1815  H17 DDA    68     172.771 122.656  22.321  1.00  0.00
ATOM   1816  H18 DDA    68     172.865 122.776  20.580  1.00  0.00
ATOM   1817  C7  DPB    69     170.809 120.848  22.518  1.00  0.00
ATOM   1818  H11 DPB    69     170.423 119.851  22.465  1.00  0.00
ATOM   1819  H12 DPB    69     169.994 121.540  22.559  1.00  0.00
ATOM   1820  C6  DPB    69     171.601 120.975  23.831  1.00  0.00
ATOM   1821  C1  DPB    69     172.177 122.398  23.950  1.00  0.00
ATOM   1822  O1  DPB    69     173.316 122.657  23.483  1.00  0.00
ATOM   1823  O2  DPB    69     171.415 123.427  24.588  1.00  0.00
ATOM   1824  C2  DPB    69     172.303 124.369  25.195  1.00  0.00
ATOM   1825  C3  DPB    69     171.483 125.477  25.883  1.00  0.00
ATOM   1826  N1  DPB    69     172.395 126.446  26.507  1.00  0.00
ATOM   1827  C4  DPB    69     171.612 127.502  27.164  1.00  0.00
ATOM   1828  H5  DPB    69     172.276 128.208  27.617  1.00  0.00
ATOM   1829  H6  DPB    69     171.004 127.999  26.438  1.00  0.00
ATOM   1830  H7  DPB    69     170.988 127.067  27.915  1.00  0.00
ATOM   1831  C5  DPB    69     173.255 127.043  25.476  1.00  0.00
ATOM   1832  H8  DPB    69     173.919 127.749  25.929  1.00  0.00
ATOM   1833  H9  DPB    69     172.647 127.541  24.749  1.00  0.00
ATOM   1834  H10 DPB    69     173.825 126.273  24.997  1.00  0.00
ATOM   1835  H20 DPB    69     172.963 125.981  27.185  1.00  0.00
ATOM   1836  H3  DPB    69     170.857 125.042  26.635  1.00  0.00
ATOM   1837  H4  DPB    69     170.875 125.974  25.157  1.00  0.00
ATOM   1838  H1  DPB    69     172.929 124.803  24.444  1.00  0.00
ATOM   1839  H2  DPB    69     172.911 123.870  25.921  1.00  0.00
ATOM   1840  C9  DPB    69     172.755 119.954  23.836  1.00  0.00
ATOM   1841  H16 DPB    69     173.306 120.042  24.749  1.00  0.00
ATOM   1842  H17 DPB    69     172.355 118.965  23.754  1.00  0.00
ATOM   1843  H18 DPB    69     173.404 120.145  23.008  1.00  0.00
ATOM   1844  C7  DPB    70     170.735 120.713  25.072  1.00  0.00
ATOM   1845  H11 DPB    70     170.334 119.722  25.028  1.00  0.00
ATOM   1846  H12 DPB    70     169.932 121.420  25.105  1.00  0.00
ATOM   1847  C6  DPB    70     171.528 120.840  26.386  1.00  0.00
ATOM   1848  C1  DPB    70     172.125 122.255  26.491  1.00  0.00
ATOM   1849  O1  DPB    70     173.269 122.492  26.023  1.00  0.00
ATOM   1850  O2  DPB    70     171.380 123.302  27.118  1.00  0.00
ATOM   1851  C2  DPB    70     172.281 124.237  27.718  1.00  0.00
ATOM   1852  C3  DPB    70     171.478 125.363  28.394  1.00  0.00
ATOM   1853  N1  DPB    70     172.405 126.324  29.009  1.00  0.00
ATOM   1854  C4  DPB    70     171.640 127.398  29.655  1.00  0.00
ATOM   1855  H5  DPB    70     172.314 128.098  30.102  1.00  0.00
ATOM   1856  H6  DPB    70     171.039 127.899  28.923  1.00  0.00
ATOM   1857  H7  DPB    70     171.006 126.981  30.409  1.00  0.00
ATOM   1858  C5  DPB    70     173.277 126.898  27.973  1.00  0.00
ATOM   1859  H8  DPB    70     173.951 127.596  28.421  1.00  0.00
ATOM   1860  H9  DPB    70     172.678 127.397  27.241  1.00  0.00
ATOM   1861  H10 DPB    70     173.835 126.114  27.503  1.00  0.00
ATOM   1862  H20 DPB    70     172.964 125.856  29.694  1.00  0.00
ATOM   1863  H3  DPB    70     170.845 124.946  29.149  1.00  0.00
ATOM   1864  H4  DPB    70     170.881 125.864  27.662  1.00  0.00
ATOM   1865  H1  DPB    70     172.916 124.653  26.963  1.00  0.00
ATOM   1866  H2  DPB    70     172.880 123.736  28.449  1.00  0.00
ATOM   1867  C9  DPB    70     172.665 119.801  26.402  1.00  0.00
ATOM   1868  H16 DPB    70     173.216 119.889  27.315  1.00  0.00
ATOM   1869  H17 DPB    70     172.250 118.819  26.329  1.00  0.00
ATOM   1870  H18 DPB    70     173.319 119.975  25.573  1.00  0.00
ATOM   1871  C7  DDA    71     170.656 120.604  27.627  1.00  0.00
ATOM   1872  H11 DDA    71     170.239 119.620  27.592  1.00  0.00
ATOM   1873  H12 DDA    71     169.864 121.324  27.652  1.00  0.00
ATOM   1874  C6  DDA    71     171.449 120.731  28.941  1.00  0.00
ATOM   1875  C1  DDA    71     172.568 119.675  28.969  1.00  0.00
ATOM   1876  O1  DDA    71     173.704 119.948  28.503  1.00  0.00
ATOM   1877  O2  DDA    71     172.316 118.382  29.526  1.00  0.00
ATOM   1878  C2  DDA    71     173.525 117.858  30.080  1.00  0.00
ATOM   1879  C3  DDA    71     173.253 116.466  30.680  1.00  0.00
ATOM   1880  N1  DDA    71     174.496 115.927  31.249  1.00  0.00
ATOM   1881  C4  DDA    71     175.511 115.815  30.193  1.00  0.00
ATOM   1882  H5  DDA    71     176.417 115.423  30.607  1.00  0.00
ATOM   1883  H6  DDA    71     175.158 115.160  29.425  1.00  0.00
ATOM   1884  H7  DDA    71     175.700 116.783  29.775  1.00  0.00
ATOM   1885  C5  DDA    71     174.237 114.598  31.822  1.00  0.00
ATOM   1886  H8  DDA    71     175.142 114.205  32.236  1.00  0.00
ATOM   1887  H9  DDA    71     173.499 114.680  32.590  1.00  0.00
ATOM   1888  H10 DDA    71     173.881 113.942  31.055  1.00  0.00
ATOM   1889  H3  DDA    71     172.514 116.546  31.449  1.00  0.00
ATOM   1890  H4  DDA    71     172.899 115.811  29.912  1.00  0.00
ATOM   1891  H1  DDA    71     174.263 117.777  29.311  1.00  0.00
ATOM   1892  H2  DDA    71     173.879 118.514  30.848  1.00  0.00
ATOM   1893  C9  DDA    71     172.070 122.139  29.031  1.00  0.00
ATOM   1894  H16 DDA    71     171.291 122.874  29.011  1.00  0.00
ATOM   1895  H17 DDA    71     172.620 122.227  29.945  1.00  0.00
ATOM   1896  H18 DDA    71     172.727 122.293  28.202  1.00  0.00
ATOM   1897  C7  DDA    72     170.572 120.522  30.183  1.00  0.00
ATOM   1898  H11 DDA    72     170.138 119.545  30.157  1.00  0.00
ATOM   1899  H12 DDA    72     169.791 121.255  30.201  1.00  0.00
ATOM   1900  C6  DDA    72     171.364 120.650  31.497  1.00  0.00
ATOM   1901  C1  DDA    72     172.466 119.576  31.538  1.00  0.00
ATOM   1902  O1  DDA    72     173.607 119.825  31.071  1.00  0.00
ATOM   1903  O2  DDA    72     172.192 118.292  32.106  1.00  0.00
ATOM   1904  C2  DDA    72     173.391 117.755  32.667  1.00  0.00
ATOM   1905  C3  DDA    72     173.096 116.372  33.281  1.00  0.00
ATOM   1906  N1  DDA    72     174.329 115.818  33.858  1.00  0.00
ATOM   1907  C4  DDA    72     175.344 115.680  32.804  1.00  0.00
ATOM   1908  H5  DDA    72     176.242 115.277  33.224  1.00  0.00
ATOM   1909  H6  DDA    72     174.980 115.024  32.043  1.00  0.00
ATOM   1910  H7  DDA    72     175.549 116.640  32.378  1.00  0.00
ATOM   1911  C5  DDA    72     174.047 114.499  34.443  1.00  0.00
ATOM   1912  H8  DDA    72     174.945 114.096  34.862  1.00  0.00
ATOM   1913  H9  DDA    72     173.310 114.601  35.209  1.00  0.00
ATOM   1914  H10 DDA    72     173.683 113.841  33.681  1.00  0.00
ATOM   1915  H3  DDA    72     172.357 116.472  34.047  1.00  0.00
ATOM   1916  H4  DDA    72     172.732 115.716  32.520  1.00  0.00
ATOM   1917  H1  DDA    72     174.130 117.652  31.901  1.00  0.00
ATOM   1918  H2  DDA    72     173.755 118.412  33.429  1.00  0.00
ATOM   1919  C9  DDA    72     172.007 122.047  31.575  1.00  0.00
ATOM   1920  H16 DDA    72     171.242 122.794  31.546  1.00  0.00
ATOM   1921  H17 DDA    72     172.558 122.136  32.488  1.00  0.00
ATOM   1922  H18 DDA    72     172.669 122.183  30.744  1.00  0.00
ATOM   1923  C7  DPB    73     170.482 120.467  32.739  1.00  0.00
ATOM   1924  H11 DPB    73     170.033 119.496  32.722  1.00  0.00
ATOM   1925  H12 DPB    73     169.713 121.213  32.749  1.00  0.00
ATOM   1926  C6  DPB    73     171.275 120.595  34.053  1.00  0.00
ATOM   1927  C1  DPB    73     171.940 121.981  34.121  1.00  0.00
ATOM   1928  O1  DPB    73     173.096 122.148  33.652  1.00  0.00
ATOM   1929  O2  DPB    73     171.244 123.081  34.713  1.00  0.00
ATOM   1930  C2  DPB    73     172.187 123.988  35.290  1.00  0.00
ATOM   1931  C3  DPB    73     171.437 125.171  35.928  1.00  0.00
ATOM   1932  N1  DPB    73     172.408 126.104  36.520  1.00  0.00
ATOM   1933  C4  DPB    73     171.691 127.234  37.130  1.00  0.00
ATOM   1934  H5  DPB    73     172.398 127.912  37.561  1.00  0.00
ATOM   1935  H6  DPB    73     171.121 127.741  36.381  1.00  0.00
ATOM   1936  H7  DPB    73     171.035 126.870  37.893  1.00  0.00
ATOM   1937  C5  DPB    73     173.309 126.604  35.473  1.00  0.00
ATOM   1938  H8  DPB    73     174.014 127.283  35.904  1.00  0.00
ATOM   1939  H9  DPB    73     172.739 127.110  34.723  1.00  0.00
ATOM   1940  H10 DPB    73     173.830 125.780  35.029  1.00  0.00
ATOM   1941  H20 DPB    73     172.940 125.630  37.221  1.00  0.00
ATOM   1942  H3  DPB    73     170.781 124.808  36.691  1.00  0.00
ATOM   1943  H4  DPB    73     170.867 125.679  35.179  1.00  0.00
ATOM   1944  H1  DPB    73     172.843 124.351  34.527  1.00  0.00
ATOM   1945  H2  DPB    73     172.758 123.480  36.038  1.00  0.00
ATOM   1946  C9  DPB    73     172.359 119.502  34.107  1.00  0.00
ATOM   1947  H16 DPB    73     172.910 119.590  35.019  1.00  0.00
ATOM   1948  H17 DPB    73     171.898 118.539  34.060  1.00  0.00
ATOM   1949  H18 DPB    73     173.024 119.619  33.276  1.00  0.00
ATOM   1950  C7  DPB    74     170.387 120.438  35.296  1.00  0.00
ATOM   1951  H11 DPB    74     169.923 119.475  35.288  1.00  0.00
ATOM   1952  H12 DPB    74     169.631 121.195  35.296  1.00  0.00
ATOM   1953  C6  DPB    74     171.180 120.565  36.610  1.00  0.00
ATOM   1954  C1  DPB    74     171.867 121.943  36.665  1.00  0.00
ATOM   1955  O1  DPB    74     173.027 122.086  36.196  1.00  0.00
ATOM   1956  O2  DPB    74     171.188 123.059  37.246  1.00  0.00
ATOM   1957  C2  DPB    74     172.146 123.955  37.815  1.00  0.00
ATOM   1958  C3  DPB    74     171.413 125.157  38.441  1.00  0.00
ATOM   1959  N1  DPB    74     172.397 126.079  39.026  1.00  0.00
ATOM   1960  C4  DPB    74     171.699 127.226  39.623  1.00  0.00
ATOM   1961  H5  DPB    74     172.415 127.898  40.049  1.00  0.00
ATOM   1962  H6  DPB    74     171.136 127.735  38.868  1.00  0.00
ATOM   1963  H7  DPB    74     171.037 126.880  40.388  1.00  0.00
ATOM   1964  C5  DPB    74     173.309 126.554  37.975  1.00  0.00
ATOM   1965  H8  DPB    74     174.024 127.226  38.400  1.00  0.00
ATOM   1966  H9  DPB    74     172.748 127.063  37.220  1.00  0.00
ATOM   1967  H10 DPB    74     173.817 125.719  37.540  1.00  0.00
ATOM   1968  H20 DPB    74     172.922 125.604  39.733  1.00  0.00
ATOM   1969  H3  DPB    74     170.749 124.812  39.206  1.00  0.00
ATOM   1970  H4  DPB    74     170.853 125.666  37.686  1.00  0.00
ATOM   1971  H1  DPB    74     172.809 124.301  37.050  1.00  0.00
ATOM   1972  H2  DPB    74     172.707 123.445  38.570  1.00  0.00
ATOM   1973  C9  DPB    74     172.246 119.456  36.676  1.00  0.00
ATOM   1974  H16 DPB    74     172.798 119.544  37.588  1.00  0.00
ATOM   1975  H17 DPB    74     171.770 118.501  36.637  1.00  0.00
ATOM   1976  H18 DPB    74     172.914 119.554  35.845  1.00  0.00
ATOM   1977  C7  DPB    75     170.288 120.436  37.853  1.00  0.00
ATOM   1978  H11 DPB    75     169.808 119.478  37.853  1.00  0.00
ATOM   1979  H12 DPB    75     169.544 121.205  37.845  1.00  0.00
ATOM   1980  C6  DPB    75     171.081 120.563  39.167  1.00  0.00
ATOM   1981  C1  DPB    75     171.791 121.928  39.209  1.00  0.00
ATOM   1982  O1  DPB    75     172.952 122.049  38.742  1.00  0.00
ATOM   1983  O2  DPB    75     171.129 123.061  39.778  1.00  0.00
ATOM   1984  C2  DPB    75     172.099 123.948  40.340  1.00  0.00
ATOM   1985  C3  DPB    75     171.385 125.167  40.954  1.00  0.00
ATOM   1986  N1  DPB    75     172.383 126.080  41.531  1.00  0.00
ATOM   1987  C4  DPB    75     171.703 127.242  42.116  1.00  0.00
ATOM   1988  H5  DPB    75     172.428 127.907  42.537  1.00  0.00
ATOM   1989  H6  DPB    75     171.150 127.753  41.356  1.00  0.00
ATOM   1990  H7  DPB    75     171.033 126.916  42.885  1.00  0.00
ATOM   1991  C5  DPB    75     173.303 126.529  40.477  1.00  0.00
ATOM   1992  H8  DPB    75     174.030 127.193  40.898  1.00  0.00
ATOM   1993  H9  DPB    75     172.752 127.040  39.716  1.00  0.00
ATOM   1994  H10 DPB    75     173.799 125.682  40.052  1.00  0.00
ATOM   1995  H20 DPB    75     172.899 125.602  42.243  1.00  0.00
ATOM   1996  H3  DPB    75     170.716 124.840  41.721  1.00  0.00
ATOM   1997  H4  DPB    75     170.834 125.678  40.193  1.00  0.00
ATOM   1998  H1  DPB    75     172.769 124.275  39.573  1.00  0.00
ATOM   1999  H2  DPB    75     172.652 123.437  41.101  1.00  0.00
ATOM   2000  C9  DPB    75     172.130 119.437  39.245  1.00  0.00
ATOM   2001  H16 DPB    75     172.681 119.525  40.158  1.00  0.00
ATOM   2002  H17 DPB    75     171.638 118.488  39.215  1.00  0.00
ATOM   2003  H18 DPB    75     172.802 119.518  38.415  1.00  0.00
ATOM   2004  C7  DPB    76     170.186 120.459  40.409  1.00  0.00
ATOM   2005  H11 DPB    76     169.690 119.511  40.419  1.00  0.00
ATOM   2006  H12 DPB    76     169.454 121.239  40.393  1.00  0.00
ATOM   2007  C6  DPB    76     170.979 120.586  41.723  1.00  0.00
ATOM   2008  C1  DPB    76     171.709 121.941  41.754  1.00  0.00
ATOM   2009  O1  DPB    76     172.874 122.038  41.288  1.00  0.00
ATOM   2010  O2  DPB    76     171.064 123.089  42.311  1.00  0.00
ATOM   2011  C2  DPB    76     172.048 123.966  42.866  1.00  0.00
ATOM   2012  C3  DPB    76     171.354 125.202  43.466  1.00  0.00
ATOM   2013  N1  DPB    76     172.365 126.104  44.037  1.00  0.00
ATOM   2014  C4  DPB    76     171.703 127.284  44.609  1.00  0.00
ATOM   2015  H5  DPB    76     172.439 127.940  45.024  1.00  0.00
ATOM   2016  H6  DPB    76     171.160 127.796  43.843  1.00  0.00
ATOM   2017  H7  DPB    76     171.027 126.975  45.379  1.00  0.00
ATOM   2018  C5  DPB    76     173.295 126.529  42.979  1.00  0.00
ATOM   2019  H8  DPB    76     174.030 127.185  43.394  1.00  0.00
ATOM   2020  H9  DPB    76     172.752 127.040  42.213  1.00  0.00
ATOM   2021  H10 DPB    76     173.777 125.669  42.562  1.00  0.00
ATOM   2022  H20 DPB    76     172.872 125.626  44.753  1.00  0.00
ATOM   2023  H3  DPB    76     170.677 124.894  44.236  1.00  0.00
ATOM   2024  H4  DPB    76     170.811 125.714  42.699  1.00  0.00
ATOM   2025  H1  DPB    76     172.725 124.275  42.097  1.00  0.00
ATOM   2026  H2  DPB    76     172.591 123.454  43.632  1.00  0.00
ATOM   2027  C9  DPB    76     172.010 119.444  41.814  1.00  0.00
ATOM   2028  H16 DPB    76     172.561 119.532  42.727  1.00  0.00
ATOM   2029  H17 DPB    76     171.503 118.504  41.792  1.00  0.00
ATOM   2030  H18 DPB    76     172.682 119.506  40.984  1.00  0.00
ATOM   2031  C7  DDA    77     170.081 120.508  42.965  1.00  0.00
ATOM   2032  H11 DDA    77     169.570 119.569  42.982  1.00  0.00
ATOM   2033  H12 DDA    77     169.361 121.300  42.941  1.00  0.00
ATOM   2034  C6  DDA    77     170.873 120.636  44.280  1.00  0.00
ATOM   2035  C1  DDA    77     171.884 119.480  44.383  1.00  0.00
ATOM   2036  O1  DDA    77     173.045 119.614  43.916  1.00  0.00
ATOM   2037  O2  DDA    77     171.505 118.251  45.010  1.00  0.00
ATOM   2038  C2  DDA    77     172.654 117.647  45.608  1.00  0.00
ATOM   2039  C3  DDA    77     172.244 116.325  46.284  1.00  0.00
ATOM   2040  N1  DDA    77     173.426 115.703  46.899  1.00  0.00
ATOM   2041  C4  DDA    77     174.433 115.433  45.863  1.00  0.00
ATOM   2042  H5  DDA    77     175.293 114.980  46.310  1.00  0.00
ATOM   2043  H6  DDA    77     174.021 114.771  45.130  1.00  0.00
ATOM   2044  H7  DDA    77     174.717 116.352  45.393  1.00  0.00
ATOM   2045  C5  DDA    77     173.035 114.441  47.544  1.00  0.00
ATOM   2046  H8  DDA    77     173.895 113.988  47.991  1.00  0.00
ATOM   2047  H9  DDA    77     172.303 114.639  48.298  1.00  0.00
ATOM   2048  H10 DDA    77     172.624 113.778  46.812  1.00  0.00
ATOM   2049  H3  DDA    77     171.511 116.522  47.038  1.00  0.00
ATOM   2050  H4  DDA    77     171.833 115.664  45.552  1.00  0.00
ATOM   2051  H1  DDA    77     173.385 117.450  44.854  1.00  0.00
ATOM   2052  H2  DDA    77     173.064 118.310  46.341  1.00  0.00
ATOM   2053  C9  DDA    77     171.626 121.980  44.296  1.00  0.00
ATOM   2054  H16 DDA    77     170.924 122.783  44.225  1.00  0.00
ATOM   2055  H17 DDA    77     172.177 122.067  45.209  1.00  0.00
ATOM   2056  H18 DDA    77     172.301 122.020  43.467  1.00  0.00
ATOM   2057  C7  DDA    78     169.972 120.585  45.521  1.00  0.00
ATOM   2058  H11 DDA    78     169.445 119.654  45.546  1.00  0.00
ATOM   2059  H12 DDA    78     169.265 121.390  45.486  1.00  0.00
ATOM   2060  C6  DDA    78     170.764 120.712  46.835  1.00  0.00
ATOM   2061  C1  DDA    78     171.757 119.541  46.951  1.00  0.00
ATOM   2062  O1  DDA    78     172.919 119.653  46.485  1.00  0.00
ATOM   2063  O2  DDA    78     171.355 118.327  47.590  1.00  0.00
ATOM   2064  C2  DDA    78     172.493 117.709  48.195  1.00  0.00
ATOM   2065  C3  DDA    78     172.062 116.400  48.883  1.00  0.00
ATOM   2066  N1  DDA    78     173.232 115.765  49.507  1.00  0.00
ATOM   2067  C4  DDA    78     174.236 115.468  48.475  1.00  0.00
ATOM   2068  H5  DDA    78     175.087 115.006  48.928  1.00  0.00
ATOM   2069  H6  DDA    78     173.814 114.806  47.748  1.00  0.00
ATOM   2070  H7  DDA    78     174.535 116.377  47.996  1.00  0.00
ATOM   2071  C5  DDA    78     172.819 114.516  50.163  1.00  0.00
ATOM   2072  H8  DDA    78     173.671 114.054  50.616  1.00  0.00
ATOM   2073  H9  DDA    78     172.091 114.732  50.914  1.00  0.00
ATOM   2074  H10 DDA    78     172.400 113.854  49.436  1.00  0.00
ATOM   2075  H3  DDA    78     171.331 116.616  49.635  1.00  0.00
ATOM   2076  H4  DDA    78     171.641 115.738  48.157  1.00  0.00
ATOM   2077  H1  DDA    78     173.223 117.492  47.444  1.00  0.00
ATOM   2078  H2  DDA    78     172.914 118.371  48.922  1.00  0.00
ATOM   2079  C9  DDA    78     171.538 122.043  46.840  1.00  0.00
ATOM   2080  H16 DDA    78     170.849 122.858  46.759  1.00  0.00
ATOM   2081  H17 DDA    78     172.090 122.132  47.753  1.00  0.00
ATOM   2082  H18 DDA    78     172.216 122.066  46.012  1.00  0.00
ATOM   2083  C7  DDA    79     169.860 120.689  48.075  1.00  0.00
ATOM   2084  H11 DDA    79     169.319 119.766  48.108  1.00  0.00
ATOM   2085  H12 DDA    79     169.166 121.504  48.032  1.00  0.00
ATOM   2086  C6  DDA    79     170.653 120.816  49.389  1.00  0.00
ATOM   2087  C1  DDA    79     171.625 119.630  49.518  1.00  0.00
ATOM   2088  O1  DDA    79     172.790 119.718  49.052  1.00  0.00
ATOM   2089  O2  DDA    79     171.203 118.428  50.168  1.00  0.00
ATOM   2090  C2  DDA    79     172.331 117.798  50.782  1.00  0.00
ATOM   2091  C3  DDA    79     171.877 116.504  51.482  1.00  0.00
ATOM   2092  N1  DDA    79     173.036 115.856  52.113  1.00  0.00
ATOM   2093  C4  DDA    79     174.036 115.532  51.086  1.00  0.00
ATOM   2094  H5  DDA    79     174.880 115.061  51.545  1.00  0.00
ATOM   2095  H6  DDA    79     173.606 114.870  50.366  1.00  0.00
ATOM   2096  H7  DDA    79     174.351 116.432  50.600  1.00  0.00
ATOM   2097  C5  DDA    79     172.602 114.620  52.781  1.00  0.00
ATOM   2098  H8  DDA    79     173.445 114.148  53.241  1.00  0.00
ATOM   2099  H9  DDA    79     171.875 114.856  53.529  1.00  0.00
ATOM   2100  H10 DDA    79     172.171 113.957  52.061  1.00  0.00
ATOM   2101  H3  DDA    79     171.148 116.739  52.230  1.00  0.00
ATOM   2102  H4  DDA    79     171.446 115.841  50.761  1.00  0.00
ATOM   2103  H1  DDA    79     173.058 117.563  50.034  1.00  0.00
ATOM   2104  H2  DDA    79     172.761 118.461  51.503  1.00  0.00
ATOM   2105  C9  DDA    79     171.448 122.134  49.382  1.00  0.00
ATOM   2106  H16 DDA    79     170.773 122.959  49.292  1.00  0.00
ATOM   2107  H17 DDA    79     172.000 122.223  50.295  1.00  0.00
ATOM   2108  H18 DDA    79     172.128 122.137  48.555  1.00  0.00
ATOM   2109  C7  DDB    80     169.746 120.819  50.628  1.00  0.00
ATOM   2110  H11 DDB    80     169.190 119.906  50.669  1.00  0.00
ATOM   2111  H12 DDB    80     169.066 121.645  50.575  1.00  0.00
ATOM   2112  C6  DDB    80     170.538 120.946  51.942  1.00  0.00
ATOM   2113  C1  DDB    80     171.356 122.251  51.925  1.00  0.00
ATOM   2114  O1  DDB    80     172.527 122.255  51.464  1.00  0.00
ATOM   2115  O2  DDB    80     170.784 123.461  52.432  1.00  0.00
ATOM   2116  C2  DDB    80     171.821 124.292  52.960  1.00  0.00
ATOM   2117  C3  DDB    80     171.204 125.594  53.506  1.00  0.00
ATOM   2118  N1  DDB    80     172.269 126.450  54.048  1.00  0.00
ATOM   2119  C4  DDB    80     171.682 127.691  54.570  1.00  0.00
ATOM   2120  H5  DDB    80     172.457 128.315  54.965  1.00  0.00
ATOM   2121  H6  DDB    80     171.178 128.206  53.780  1.00  0.00
ATOM   2122  H7  DDB    80     170.984 127.457  55.346  1.00  0.00
ATOM   2123  C5  DDB    80     173.229 126.771  52.983  1.00  0.00
ATOM   2124  H8  DDB    80     174.005 127.395  53.378  1.00  0.00
ATOM   2125  H9  DDB    80     172.725 127.288  52.193  1.00  0.00
ATOM   2126  H10 DDB    80     173.658 125.868  52.603  1.00  0.00
ATOM   2127  H3  DDB    80     170.506 125.360  54.282  1.00  0.00
ATOM   2128  H4  DDB    80     170.701 126.109  52.717  1.00  0.00
ATOM   2129  H1  DDB    80     172.519 124.526  52.184  1.00  0.00
ATOM   2130  H2  DDB    80     172.325 123.776  53.750  1.00  0.00
ATOM   2131  C9  DDB    80     171.492 119.745  52.084  1.00  0.00
ATOM   2132  H16 DDB    80     172.044 119.834  52.997  1.00  0.00
ATOM   2133  H17 DDB    80     170.926 118.839  52.096  1.00  0.00
ATOM   2134  H18 DDB    80     172.172 119.730  51.258  1.00  0.00
ATOM   2135  C7  DPA    81     169.630 120.976  53.179  1.00  0.00
ATOM   2136  H11 DPA    81     169.060 120.072  53.228  1.00  0.00
ATOM   2137  H12 DPA    81     168.965 121.812  53.118  1.00  0.00
ATOM   2138  C6  DPA    81     170.424 121.103  54.493  1.00  0.00
ATOM   2139  C1  DPA    81     171.357 119.890  54.649  1.00  0.00
ATOM   2140  O1  DPA    81     172.525 119.931  54.185  1.00  0.00
ATOM   2141  O2  DPA    81     170.895 118.715  55.321  1.00  0.00
ATOM   2142  C2  DPA    81     172.000 118.061  55.950  1.00  0.00
ATOM   2143  C3  DPA    81     171.501 116.796  56.674  1.00  0.00
ATOM   2144  N1  DPA    81     172.637 116.123  57.321  1.00  0.00
ATOM   2145  C4  DPA    81     173.630 115.747  56.304  1.00  0.00
ATOM   2146  H5  DPA    81     174.457 115.257  56.775  1.00  0.00
ATOM   2147  H6  DPA    81     173.179 115.086  55.596  1.00  0.00
ATOM   2148  H7  DPA    81     173.975 116.626  55.801  1.00  0.00
ATOM   2149  C5  DPA    81     172.163 114.915  58.012  1.00  0.00
ATOM   2150  H8  DPA    81     172.989 114.426  58.484  1.00  0.00
ATOM   2151  H9  DPA    81     171.441 115.189  58.752  1.00  0.00
ATOM   2152  H10 DPA    81     171.713 114.252  57.303  1.00  0.00
ATOM   2153  H20 DPA    81     173.057 116.743  57.984  1.00  0.00
ATOM   2154  H3  DPA    81     170.779 117.069  57.414  1.00  0.00
ATOM   2155  H4  DPA    81     171.052 116.133  55.965  1.00  0.00
ATOM   2156  H1  DPA    81     172.721 117.787  55.210  1.00  0.00
ATOM   2157  H2  DPA    81     172.450 118.723  56.659  1.00  0.00
ATOM   2158  C9  DPA    81     171.262 122.394  54.463  1.00  0.00
ATOM   2159  H16 DPA    81     170.614 123.239  54.355  1.00  0.00
ATOM   2160  H17 DPA    81     171.813 122.483  55.376  1.00  0.00
ATOM   2161  H18 DPA    81     171.942 122.360  53.639  1.00  0.00
ATOM   2162  C7  DDA    82     169.514 121.160  55.728  1.00  0.00
ATOM   2163  H11 DDA    82     168.929 120.266  55.786  1.00  0.00
ATOM   2164  H12 DDA    82     168.862 122.006  55.658  1.00  0.00
ATOM   2165  C6  DDA    82     170.307 121.287  57.042  1.00  0.00
ATOM   2166  C1  DDA    82     171.220 120.060  57.211  1.00  0.00
ATOM   2167  O1  DDA    82     172.390 120.077  56.750  1.00  0.00
ATOM   2168  O2  DDA    82     170.739 118.900  57.894  1.00  0.00
ATOM   2169  C2  DDA    82     171.831 118.234  58.532  1.00  0.00
ATOM   2170  C3  DDA    82     171.312 116.985  59.267  1.00  0.00
ATOM   2171  N1  DDA    82     172.435 116.299  59.924  1.00  0.00
ATOM   2172  C4  DDA    82     173.422 115.898  58.912  1.00  0.00
ATOM   2173  H5  DDA    82     174.241 115.400  59.389  1.00  0.00
ATOM   2174  H6  DDA    82     172.963 115.237  58.208  1.00  0.00
ATOM   2175  H7  DDA    82     173.783 116.766  58.400  1.00  0.00
ATOM   2176  C5  DDA    82     171.939 115.107  60.625  1.00  0.00
ATOM   2177  H8  DDA    82     172.757 114.608  61.102  1.00  0.00
ATOM   2178  H9  DDA    82     171.222 115.399  61.362  1.00  0.00
ATOM   2179  H10 DDA    82     171.480 114.444  59.922  1.00  0.00
ATOM   2180  H3  DDA    82     170.593 117.277  60.004  1.00  0.00
ATOM   2181  H4  DDA    82     170.852 116.323  58.564  1.00  0.00
ATOM   2182  H1  DDA    82     172.550 117.941  57.796  1.00  0.00
ATOM   2183  H2  DDA    82     172.291 118.896  59.235  1.00  0.00
ATOM   2184  C9  DDA    82     171.167 122.564  57.001  1.00  0.00
ATOM   2185  H16 DDA    82     170.532 123.418  56.883  1.00  0.00
ATOM   2186  H17 DDA    82     171.717 122.653  57.915  1.00  0.00
ATOM   2187  H18 DDA    82     171.848 122.510  56.178  1.00  0.00
ATOM   2188  C7  DPA    83     169.398 121.371  58.275  1.00  0.00
ATOM   2189  H11 DPA    83     168.797 120.488  58.341  1.00  0.00
ATOM   2190  H12 DPA    83     168.758 122.227  58.195  1.00  0.00
ATOM   2191  C6  DPA    83     170.190 121.498  59.590  1.00  0.00
ATOM   2192  C1  DPA    83     171.083 120.259  59.773  1.00  0.00
ATOM   2193  O1  DPA    83     172.254 120.252  59.313  1.00  0.00
ATOM   2194  O2  DPA    83     170.581 119.112  60.466  1.00  0.00
ATOM   2195  C2  DPA    83     171.661 118.436  61.112  1.00  0.00
ATOM   2196  C3  DPA    83     171.122 117.202  61.858  1.00  0.00
ATOM   2197  N1  DPA    83     172.232 116.504  62.523  1.00  0.00
ATOM   2198  C4  DPA    83     173.214 116.078  61.517  1.00  0.00
ATOM   2199  H5  DPA    83     174.022 115.570  62.000  1.00  0.00
ATOM   2200  H6  DPA    83     172.745 115.417  60.819  1.00  0.00
ATOM   2201  H7  DPA    83     173.590 116.934  60.998  1.00  0.00
ATOM   2202  C5  DPA    83     171.715 115.327  63.236  1.00  0.00
ATOM   2203  H8  DPA    83     172.524 114.820  63.719  1.00  0.00
ATOM   2204  H9  DPA    83     171.002 115.638  63.968  1.00  0.00
ATOM   2205  H10 DPA    83     171.247 114.666  62.538  1.00  0.00
ATOM   2206  H20 DPA    83     172.670 117.125  63.175  1.00  0.00
ATOM   2207  H3  DPA    83     170.406 117.512  62.590  1.00  0.00
ATOM   2208  H4  DPA    83     170.652 116.541  61.161  1.00  0.00
ATOM   2209  H1  DPA    83     172.376 118.124  60.380  1.00  0.00
ATOM   2210  H2  DPA    83     172.130 119.098  61.810  1.00  0.00
ATOM   2211  C9  DPA    83     171.070 122.761  59.538  1.00  0.00
ATOM   2212  H16 DPA    83     170.450 123.624  59.410  1.00  0.00
ATOM   2213  H17 DPA    83     171.621 122.850  60.450  1.00  0.00
ATOM   2214  H18 DPA    83     171.751 122.687  58.716  1.00  0.00
ATOM   2215  C7  DPB    84     169.280 121.608  60.821  1.00  0.00
ATOM   2216  H11 DPB    84     168.664 120.736  60.894  1.00  0.00
ATOM   2217  H12 DPB    84     168.654 122.474  60.730  1.00  0.00
ATOM   2218  C6  DPB    84     170.072 121.736  62.134  1.00  0.00
ATOM   2219  C1  DPB    84     170.973 122.983  62.073  1.00  0.00
ATOM   2220  O1  DPB    84     172.144 122.893  61.621  1.00  0.00
ATOM   2221  O2  DPB    84     170.477 124.246  62.529  1.00  0.00
ATOM   2222  C2  DPB    84     171.563 125.030  63.031  1.00  0.00
ATOM   2223  C3  DPB    84     171.031 126.389  63.522  1.00  0.00
ATOM   2224  N1  DPB    84     172.147 127.195  64.039  1.00  0.00
ATOM   2225  C4  DPB    84     171.638 128.492  64.507  1.00  0.00
ATOM   2226  H5  DPB    84     172.450 129.079  64.882  1.00  0.00
ATOM   2227  H6  DPB    84     171.172 129.008  63.694  1.00  0.00
ATOM   2228  H7  DPB    84     170.922 128.334  65.286  1.00  0.00
ATOM   2229  C5  DPB    84     173.130 127.411  62.969  1.00  0.00
ATOM   2230  H8  DPB    84     173.943 127.999  63.344  1.00  0.00
ATOM   2231  H9  DPB    84     172.664 127.927  62.155  1.00  0.00
ATOM   2232  H10 DPB    84     173.501 126.468  62.628  1.00  0.00
ATOM   2233  H20 DPB    84     172.581 126.713  64.799  1.00  0.00
ATOM   2234  H3  DPB    84     170.315 126.231  64.301  1.00  0.00
ATOM   2235  H4  DPB    84     170.565 126.905  62.710  1.00  0.00
ATOM   2236  H1  DPB    84     172.280 125.188  62.253  1.00  0.00
ATOM   2237  H2  DPB    84     172.029 124.514  63.844  1.00  0.00
ATOM   2238  C9  DPB    84     170.945 120.482  62.331  1.00  0.00
ATOM   2239  H16 DPB    84     171.496 120.571  63.244  1.00  0.00
ATOM   2240  H17 DPB    84     170.319 119.616  62.373  1.00  0.00
ATOM   2241  H18 DPB    84     171.626 120.392  61.511  1.00  0.00
ATOM   2242  C7  DDA    85     169.161 121.874  63.363  1.00  0.00
ATOM   2243  H11 DDA    85     168.533 121.011  63.443  1.00  0.00
ATOM   2244  H12 DDA    85     168.552 122.748  63.264  1.00  0.00
ATOM   2245  C6  DDA    85     169.954 122.001  64.677  1.00  0.00
ATOM   2246  C1  DDA    85     170.806 120.737  64.887  1.00  0.00
ATOM   2247  O1  DDA    85     171.978 120.683  64.430  1.00  0.00
ATOM   2248  O2  DDA    85     170.266 119.621  65.600  1.00  0.00
ATOM   2249  C2  DDA    85     171.322 118.922  66.263  1.00  0.00
ATOM   2250  C3  DDA    85     170.739 117.721  67.032  1.00  0.00
ATOM   2251  N1  DDA    85     171.825 117.002  67.714  1.00  0.00
ATOM   2252  C4  DDA    85     172.797 116.524  66.720  1.00  0.00
ATOM   2253  H5  DDA    85     173.587 116.001  67.216  1.00  0.00
ATOM   2254  H6  DDA    85     172.307 115.865  66.033  1.00  0.00
ATOM   2255  H7  DDA    85     173.201 117.358  66.186  1.00  0.00
ATOM   2256  C5  DDA    85     171.269 115.857  68.447  1.00  0.00
ATOM   2257  H8  DDA    85     172.060 115.333  68.943  1.00  0.00
ATOM   2258  H9  DDA    85     170.564 116.205  69.171  1.00  0.00
ATOM   2259  H10 DDA    85     170.781 115.195  67.761  1.00  0.00
ATOM   2260  H3  DDA    85     170.033 118.069  67.755  1.00  0.00
ATOM   2261  H4  DDA    85     170.252 117.063  66.346  1.00  0.00
ATOM   2262  H1  DDA    85     172.028 118.574  65.540  1.00  0.00
ATOM   2263  H2  DDA    85     171.810 119.582  66.949  1.00  0.00
ATOM   2264  C9  DDA    85     170.875 123.233  64.604  1.00  0.00
ATOM   2265  H16 DDA    85     170.284 124.113  64.457  1.00  0.00
ATOM   2266  H17 DDA    85     171.426 123.321  65.516  1.00  0.00
ATOM   2267  H18 DDA    85     171.556 123.122  63.786  1.00  0.00
ATOM   2268  C7  DDA    86     169.045 122.165  65.902  1.00  0.00
ATOM   2269  H11 DDA    86     168.402 121.313  65.991  1.00  0.00
ATOM   2270  H12 DDA    86     168.450 123.048  65.793  1.00  0.00
ATOM   2271  C6  DDA    86     169.838 122.292  67.216  1.00  0.00
ATOM   2272  C1  DDA    86     170.668 121.016  67.440  1.00  0.00
ATOM   2273  O1  DDA    86     171.839 120.940  66.986  1.00  0.00
ATOM   2274  O2  DDA    86     170.107 119.917  68.163  1.00  0.00
ATOM   2275  C2  DDA    86     171.151 119.207  68.835  1.00  0.00
ATOM   2276  C3  DDA    86     170.549 118.023  69.615  1.00  0.00
ATOM   2277  N1  DDA    86     171.622 117.295  70.305  1.00  0.00
ATOM   2278  C4  DDA    86     172.587 116.790  69.317  1.00  0.00
ATOM   2279  H5  DDA    86     173.368 116.259  69.820  1.00  0.00
ATOM   2280  H6  DDA    86     172.088 116.133  68.636  1.00  0.00
ATOM   2281  H7  DDA    86     173.005 117.612  68.776  1.00  0.00
ATOM   2282  C5  DDA    86     171.047 116.164  71.049  1.00  0.00
ATOM   2283  H8  DDA    86     171.828 115.633  71.551  1.00  0.00
ATOM   2284  H9  DDA    86     170.345 116.532  71.768  1.00  0.00
ATOM   2285  H10 DDA    86     170.549 115.505  70.369  1.00  0.00
ATOM   2286  H3  DDA    86     169.846 118.391  70.334  1.00  0.00
ATOM   2287  H4  DDA    86     170.051 117.366  68.934  1.00  0.00
ATOM   2288  H1  DDA    86     171.853 118.840  68.117  1.00  0.00
ATOM   2289  H2  DDA    86     171.649 119.866  69.516  1.00  0.00
ATOM   2290  C9  DDA    86     170.778 123.508  67.132  1.00  0.00
ATOM   2291  H16 DDA    86     170.202 124.397  66.976  1.00  0.00
ATOM   2292  H17 DDA    86     171.329 123.597  68.045  1.00  0.00
ATOM   2293  H18 DDA    86     171.458 123.378  66.316  1.00  0.00
ATOM   2294  C7  DPA    87     168.929 122.483  68.438  1.00  0.00
ATOM   2295  H11 DPA    87     168.272 121.644  68.534  1.00  0.00
ATOM   2296  H12 DPA    87     168.347 123.374  68.320  1.00  0.00
ATOM   2297  C6  DPA    87     169.722 122.611  69.752  1.00  0.00
ATOM   2298  C1  DPA    87     170.531 121.323  69.990  1.00  0.00
ATOM   2299  O1  DPA    87     171.701 121.223  69.540  1.00  0.00
ATOM   2300  O2  DPA    87     169.952 120.241  70.723  1.00  0.00
ATOM   2301  C2  DPA    87     170.983 119.520  71.404  1.00  0.00
ATOM   2302  C3  DPA    87     170.359 118.354  72.194  1.00  0.00
ATOM   2303  N1  DPA    87     171.419 117.615  72.893  1.00  0.00
ATOM   2304  C4  DPA    87     172.377 117.085  71.912  1.00  0.00
ATOM   2305  H5  DPA    87     173.148 116.546  72.421  1.00  0.00
ATOM   2306  H6  DPA    87     171.870 116.429  71.237  1.00  0.00
ATOM   2307  H7  DPA    87     172.810 117.895  71.363  1.00  0.00
ATOM   2308  C5  DPA    87     170.825 116.502  73.647  1.00  0.00
ATOM   2309  H8  DPA    87     171.596 115.963  74.156  1.00  0.00
ATOM   2310  H9  DPA    87     170.129 116.887  74.361  1.00  0.00
ATOM   2311  H10 DPA    87     170.316 115.844  72.972  1.00  0.00
ATOM   2312  H20 DPA    87     171.894 118.229  73.525  1.00  0.00
ATOM   2313  H3  DPA    87     169.662 118.740  72.908  1.00  0.00
ATOM   2314  H4  DPA    87     169.852 117.698  71.519  1.00  0.00
ATOM   2315  H1  DPA    87     171.679 119.136  70.690  1.00  0.00
ATOM   2316  H2  DPA    87     171.490 120.178  72.079  1.00  0.00
ATOM   2317  C9  DPA    87     170.682 123.810  69.657  1.00  0.00
ATOM   2318  H16 DPA    87     170.119 124.706  69.493  1.00  0.00
ATOM   2319  H17 DPA    87     171.233 123.898  70.571  1.00  0.00
ATOM   2320  H18 DPA    87     171.362 123.661  68.845  1.00  0.00
ATOM   2321  C7  DDA    88     168.814 122.828  70.971  1.00  0.00
ATOM   2322  H11 DDA    88     168.144 122.000  71.073  1.00  0.00
ATOM   2323  H12 DDA    88     168.247 123.728  70.843  1.00  0.00
ATOM   2324  C6  DDA    88     169.606 122.956  72.285  1.00  0.00
ATOM   2325  C1  DDA    88     170.394 121.658  72.536  1.00  0.00
ATOM   2326  O1  DDA    88     171.564 121.534  72.089  1.00  0.00
ATOM   2327  O2  DDA    88     169.797 120.591  73.279  1.00  0.00
ATOM   2328  C2  DDA    88     170.816 119.861  73.969  1.00  0.00
ATOM   2329  C3  DDA    88     170.172 118.714  74.769  1.00  0.00
ATOM   2330  N1  DDA    88     171.218 117.964  75.478  1.00  0.00
ATOM   2331  C4  DDA    88     172.169 117.409  74.503  1.00  0.00
ATOM   2332  H5  DDA    88     172.930 116.863  75.019  1.00  0.00
ATOM   2333  H6  DDA    88     171.651 116.755  73.834  1.00  0.00
ATOM   2334  H7  DDA    88     172.615 118.207  73.947  1.00  0.00
ATOM   2335  C5  DDA    88     170.604 116.868  76.242  1.00  0.00
ATOM   2336  H8  DDA    88     171.366 116.322  76.757  1.00  0.00
ATOM   2337  H9  DDA    88     169.913 117.272  76.951  1.00  0.00
ATOM   2338  H10 DDA    88     170.088 116.213  75.572  1.00  0.00
ATOM   2339  H3  DDA    88     169.479 119.118  75.479  1.00  0.00
ATOM   2340  H4  DDA    88     169.655 118.060  74.100  1.00  0.00
ATOM   2341  H1  DDA    88     171.506 119.458  73.259  1.00  0.00
ATOM   2342  H2  DDA    88     171.332 120.517  74.638  1.00  0.00
ATOM   2343  C9  DDA    88     170.587 124.139  72.180  1.00  0.00
ATOM   2344  H16 DDA    88     170.039 125.041  72.005  1.00  0.00
ATOM   2345  H17 DDA    88     171.137 124.227  73.094  1.00  0.00
ATOM   2346  H18 DDA    88     171.265 123.970  71.371  1.00  0.00
ATOM   2347  C7  DDB    89     168.701 123.199  73.500  1.00  0.00
ATOM   2348  H11 DDB    89     168.016 122.385  73.610  1.00  0.00
ATOM   2349  H12 DDB    89     168.149 124.108  73.362  1.00  0.00
ATOM   2350  C6  DDB    89     169.494 123.326  74.815  1.00  0.00
ATOM   2351  C1  DDB    89     170.493 124.493  74.701  1.00  0.00
ATOM   2352  O1  DDB    89     171.655 124.285  74.265  1.00  0.00
ATOM   2353  O2  DDB    89     170.100 125.812  75.090  1.00  0.00
ATOM   2354  C2  DDB    89     171.243 126.529  75.565  1.00  0.00
ATOM   2355  C3  DDB    89     170.818 127.949  75.983  1.00  0.00
ATOM   2356  N1  DDB    89     171.994 128.687  76.471  1.00  0.00
ATOM   2357  C4  DDB    89     171.590 130.042  76.871  1.00  0.00
ATOM   2358  H5  DDB    89     172.444 130.579  77.225  1.00  0.00
ATOM   2359  H6  DDB    89     171.172 130.553  76.029  1.00  0.00
ATOM   2360  H7  DDB    89     170.859 129.980  77.650  1.00  0.00
ATOM   2361  C5  DDB    89     172.999 128.770  75.402  1.00  0.00
ATOM   2362  H8  DDB    89     173.853 129.308  75.756  1.00  0.00
ATOM   2363  H9  DDB    89     172.582 129.281  74.559  1.00  0.00
ATOM   2364  H10 DDB    89     173.293 127.783  75.111  1.00  0.00
ATOM   2365  H3  DDB    89     170.088 127.889  76.762  1.00  0.00
ATOM   2366  H4  DDB    89     170.403 128.460  75.142  1.00  0.00
ATOM   2367  H1  DDB    89     171.974 126.590  74.786  1.00  0.00
ATOM   2368  H2  DDB    89     171.659 126.018  76.406  1.00  0.00
ATOM   2369  C9  DDB    89     170.260 122.018  75.080  1.00  0.00
ATOM   2370  H16 DDB    89     170.813 122.107  75.993  1.00  0.00
ATOM   2371  H17 DDB    89     169.566 121.208  75.158  1.00  0.00
ATOM   2372  H18 DDB    89     170.937 121.830  74.272  1.00  0.00
ATOM   2373  C7  TPA    90     168.590 123.598  76.026  1.00  0.00
ATOM   2374  H11 TPA    90     167.894 122.794  76.142  1.00  0.00
ATOM   2375  H12 TPA    90     168.054 124.512  75.878  1.00  0.00
ATOM   2376  C6  TPA    90     169.383 123.726  77.339  1.00  0.00
ATOM   2377  C1  TPA    90     170.128 122.407  77.619  1.00  0.00
ATOM   2378  O1  TPA    90     171.294 122.237  77.178  1.00  0.00
ATOM   2379  O2  TPA    90     169.495 121.375  78.380  1.00  0.00
ATOM   2380  C2  TPA    90     170.486 120.627  79.087  1.00  0.00
ATOM   2381  C3  TPA    90     169.804 119.517  79.907  1.00  0.00
ATOM   2382  N1  TPA    90     170.824 118.747  80.634  1.00  0.00
ATOM   2383  C4  TPA    90     171.759 118.143  79.674  1.00  0.00
ATOM   2384  H5  TPA    90     172.501 117.583  80.202  1.00  0.00
ATOM   2385  H6  TPA    90     171.222 117.493  79.016  1.00  0.00
ATOM   2386  H7  TPA    90     172.231 118.915  79.104  1.00  0.00
ATOM   2387  C5  TPA    90     170.172 117.687  81.417  1.00  0.00
ATOM   2388  H8  TPA    90     170.915 117.127  81.945  1.00  0.00
ATOM   2389  H9  TPA    90     169.492 118.128  82.115  1.00  0.00
ATOM   2390  H10 TPA    90     169.635 117.037  80.759  1.00  0.00
ATOM   2391  H20 TPA    90     171.325 119.356  81.250  1.00  0.00
ATOM   2392  H3  TPA    90     169.123 119.957  80.606  1.00  0.00
ATOM   2393  H4  TPA    90     169.267 118.867  79.249  1.00  0.00
ATOM   2394  H1  TPA    90     171.165 120.188  78.388  1.00  0.00
ATOM   2395  H2  TPA    90     171.023 121.279  79.745  1.00  0.00
ATOM   2396  C9  TPA    90     170.402 124.873  77.215  1.00  0.00
ATOM   2397  H16 TPA    90     169.884 125.790  77.021  1.00  0.00
ATOM   2398  H17 TPA    90     170.952 124.962  78.128  1.00  0.00
ATOM   2399  H18 TPA    90     171.076 124.667  76.410  1.00  0.00
ATOM   2400  H19 TPA    90     168.709 123.932  78.145  1.00  0.00
TER   
ATOM   2401  C7  HPA    91      94.240  87.541   2.153  1.00  0.00
ATOM   2402  C8  HPA    91      95.132  87.087   0.981  1.00  0.00
ATOM   2403  H13 HPA    91      94.767  87.512   0.070  1.00  0.00
ATOM   2404  H14 HPA    91      95.111  86.019   0.912  1.00  0.00
ATOM   2405  H15 HPA    91      96.136  87.413   1.150  1.00  0.00
ATOM   2406  H11 HPA    91      93.235  87.214   1.984  1.00  0.00
ATOM   2407  H12 HPA    91      94.262  88.610   2.223  1.00  0.00
ATOM   2408  C6  HPA    91      94.766  86.929   3.465  1.00  0.00
ATOM   2409  C1  HPA    91      94.736  85.394   3.363  1.00  0.00
ATOM   2410  O1  HPA    91      95.737  84.773   2.920  1.00  0.00
ATOM   2411  O2  HPA    91      93.571  84.674   3.773  1.00  0.00
ATOM   2412  C2  HPA    91      93.954  83.382   4.253  1.00  0.00
ATOM   2413  C3  HPA    91      92.699  82.606   4.694  1.00  0.00
ATOM   2414  N1  HPA    91      93.092  81.279   5.188  1.00  0.00
ATOM   2415  C4  HPA    91      93.773  80.539   4.115  1.00  0.00
ATOM   2416  H5  HPA    91      94.060  79.572   4.474  1.00  0.00
ATOM   2417  H6  HPA    91      93.112  80.429   3.283  1.00  0.00
ATOM   2418  H7  HPA    91      94.645  81.079   3.808  1.00  0.00
ATOM   2419  C5  HPA    91      91.894  80.538   5.609  1.00  0.00
ATOM   2420  H8  HPA    91      92.181  79.571   5.967  1.00  0.00
ATOM   2421  H9  HPA    91      91.400  81.075   6.390  1.00  0.00
ATOM   2422  H10 HPA    91      91.233  80.427   4.776  1.00  0.00
ATOM   2423  H20 HPA    91      93.712  81.382   5.966  1.00  0.00
ATOM   2424  H3  HPA    91      92.203  83.144   5.476  1.00  0.00
ATOM   2425  H4  HPA    91      92.037  82.496   3.862  1.00  0.00
ATOM   2426  H1  HPA    91      94.449  82.845   3.472  1.00  0.00
ATOM   2427  H2  HPA    91      94.617  83.493   5.086  1.00  0.00
ATOM   2428  C9  HPA    91      96.212  87.401   3.708  1.00  0.00
ATOM   2429  H16 HPA    91      96.234  88.468   3.778  1.00  0.00
ATOM   2430  H17 HPA    91      96.577  86.976   4.619  1.00  0.00
ATOM   2431  H18 HPA    91      96.832  87.085   2.894  1.00  0.00
ATOM   2432  C7  DDA    92      93.926  87.337   4.685  1.00  0.00
ATOM   2433  H11 DDA    92      92.917  87.009   4.553  1.00  0.00
ATOM   2434  H12 DDA    92      93.940  88.403   4.791  1.00  0.00
ATOM   2435  C6  DDA    92      94.451  86.726   5.996  1.00  0.00
ATOM   2436  C1  DDA    92      94.396  85.190   5.905  1.00  0.00
ATOM   2437  O1  DDA    92      95.383  84.550   5.458  1.00  0.00
ATOM   2438  O2  DDA    92      93.223  84.491   6.328  1.00  0.00
ATOM   2439  C2  DDA    92      93.588  83.197   6.813  1.00  0.00
ATOM   2440  C3  DDA    92      92.324  82.444   7.270  1.00  0.00
ATOM   2441  N1  DDA    92      92.700  81.114   7.768  1.00  0.00
ATOM   2442  C4  DDA    92      93.362  80.357   6.696  1.00  0.00
ATOM   2443  H5  DDA    92      93.635  79.388   7.058  1.00  0.00
ATOM   2444  H6  DDA    92      92.691  80.252   5.869  1.00  0.00
ATOM   2445  H7  DDA    92      94.239  80.880   6.379  1.00  0.00
ATOM   2446  C5  DDA    92      91.494  80.395   8.204  1.00  0.00
ATOM   2447  H8  DDA    92      91.767  79.427   8.567  1.00  0.00
ATOM   2448  H9  DDA    92      91.013  80.946   8.985  1.00  0.00
ATOM   2449  H10 DDA    92      90.823  80.289   7.377  1.00  0.00
ATOM   2450  H3  DDA    92      91.844  82.995   8.051  1.00  0.00
ATOM   2451  H4  DDA    92      91.655  82.340   6.443  1.00  0.00
ATOM   2452  H1  DDA    92      94.069  82.647   6.033  1.00  0.00
ATOM   2453  H2  DDA    92      94.259  83.303   7.640  1.00  0.00
ATOM   2454  C9  DDA    92      95.907  87.174   6.225  1.00  0.00
ATOM   2455  H16 DDA    92      95.947  88.241   6.288  1.00  0.00
ATOM   2456  H17 DDA    92      96.272  86.749   7.137  1.00  0.00
ATOM   2457  H18 DDA    92      96.515  86.843   5.409  1.00  0.00
ATOM   2458  C7  DDA    93      93.628  87.155   7.219  1.00  0.00
ATOM   2459  H11 DDA    93      92.613  86.843   7.097  1.00  0.00
ATOM   2460  H12 DDA    93      93.661  88.221   7.320  1.00  0.00
ATOM   2461  C6  DDA    93      94.153  86.544   8.531  1.00  0.00
ATOM   2462  C1  DDA    93      94.073  85.009   8.451  1.00  0.00
ATOM   2463  O1  DDA    93      95.045  84.350   8.000  1.00  0.00
ATOM   2464  O2  DDA    93      92.891  84.331   8.887  1.00  0.00
ATOM   2465  C2  DDA    93      93.239  83.035   9.378  1.00  0.00
ATOM   2466  C3  DDA    93      91.967  82.306   9.848  1.00  0.00
ATOM   2467  N1  DDA    93      92.325  80.972  10.354  1.00  0.00
ATOM   2468  C4  DDA    93      92.965  80.198   9.281  1.00  0.00
ATOM   2469  H5  DDA    93      93.226  79.227   9.648  1.00  0.00
ATOM   2470  H6  DDA    93      92.287  80.098   8.460  1.00  0.00
ATOM   2471  H7  DDA    93      93.849  80.705   8.953  1.00  0.00
ATOM   2472  C5  DDA    93      91.111  80.277  10.802  1.00  0.00
ATOM   2473  H8  DDA    93      91.370  79.305  11.169  1.00  0.00
ATOM   2474  H9  DDA    93      90.645  80.840  11.583  1.00  0.00
ATOM   2475  H10 DDA    93      90.432  80.175   9.981  1.00  0.00
ATOM   2476  H3  DDA    93      91.501  82.869  10.630  1.00  0.00
ATOM   2477  H4  DDA    93      91.290  82.206   9.028  1.00  0.00
ATOM   2478  H1  DDA    93      93.704  82.472   8.597  1.00  0.00
ATOM   2479  H2  DDA    93      93.918  83.135  10.199  1.00  0.00
ATOM   2480  C9  DDA    93      95.618  86.970   8.745  1.00  0.00
ATOM   2481  H16 DDA    93      95.675  88.037   8.802  1.00  0.00
ATOM   2482  H17 DDA    93      95.983  86.545   9.658  1.00  0.00
ATOM   2483  H18 DDA    93      96.214  86.623   7.927  1.00  0.00
ATOM   2484  C7  DDB    94      93.348  86.994   9.757  1.00  0.00
ATOM   2485  H11 DDB    94      92.326  86.698   9.644  1.00  0.00
ATOM   2486  H12 DDB    94      93.397  88.059   9.851  1.00  0.00
ATOM   2487  C6  DDB    94      93.873  86.383  11.070  1.00  0.00
ATOM   2488  C1  DDB    94      95.345  86.786  11.272  1.00  0.00
ATOM   2489  O1  DDB    94      96.265  86.061  10.811  1.00  0.00
ATOM   2490  O2  DDB    94      95.667  87.985  11.982  1.00  0.00
ATOM   2491  C2  DDB    94      96.927  87.826  12.638  1.00  0.00
ATOM   2492  C3  DDB    94      97.273  89.117  13.402  1.00  0.00
ATOM   2493  N1  DDB    94      98.569  88.955  14.078  1.00  0.00
ATOM   2494  C4  DDB    94      98.899  90.186  14.807  1.00  0.00
ATOM   2495  H5  DDB    94      99.842  90.068  15.298  1.00  0.00
ATOM   2496  H6  DDB    94      98.956  91.004  14.120  1.00  0.00
ATOM   2497  H7  DDB    94      98.141  90.384  15.535  1.00  0.00
ATOM   2498  C5  DDB    94      99.612  88.682  13.078  1.00  0.00
ATOM   2499  H8  DDB    94     100.555  88.564  13.569  1.00  0.00
ATOM   2500  H9  DDB    94      99.669  89.500  12.390  1.00  0.00
ATOM   2501  H10 DDB    94      99.371  87.785  12.547  1.00  0.00
ATOM   2502  H3  DDB    94      96.514  89.316  14.131  1.00  0.00
ATOM   2503  H4  DDB    94      97.331  89.935  12.716  1.00  0.00
ATOM   2504  H1  DDB    94      97.686  87.628  11.910  1.00  0.00
ATOM   2505  H2  DDB    94      96.869  87.008  13.325  1.00  0.00
ATOM   2506  C9  DDB    94      93.766  84.848  10.999  1.00  0.00
ATOM   2507  H16 DDB    94      94.132  84.423  11.910  1.00  0.00
ATOM   2508  H17 DDB    94      92.743  84.568  10.858  1.00  0.00
ATOM   2509  H18 DDB    94      94.351  84.487  10.179  1.00  0.00
ATOM   2510  C7  DDB    95      93.082  86.854  12.299  1.00  0.00
ATOM   2511  H11 DDB    95      92.055  86.572  12.195  1.00  0.00
ATOM   2512  H12 DDB    95      93.151  87.919  12.384  1.00  0.00
ATOM   2513  C6  DDB    95      93.608  86.241  13.610  1.00  0.00
ATOM   2514  C1  DDB    95      95.087  86.623  13.799  1.00  0.00
ATOM   2515  O1  DDB    95      95.992  85.881  13.336  1.00  0.00
ATOM   2516  O2  DDB    95      95.434  87.821  14.499  1.00  0.00
ATOM   2517  C2  DDB    95      96.696  87.646  15.147  1.00  0.00
ATOM   2518  C3  DDB    95      97.069  88.938  15.901  1.00  0.00
ATOM   2519  N1  DDB    95      98.366  88.757  16.567  1.00  0.00
ATOM   2520  C4  DDB    95      98.723  89.989  17.286  1.00  0.00
ATOM   2521  H5  DDB    95      99.667  89.857  17.771  1.00  0.00
ATOM   2522  H6  DDB    95      98.787  90.801  16.593  1.00  0.00
ATOM   2523  H7  DDB    95      97.972  90.203  18.019  1.00  0.00
ATOM   2524  C5  DDB    95      99.398  88.462  15.562  1.00  0.00
ATOM   2525  H8  DDB    95     100.343  88.333  16.046  1.00  0.00
ATOM   2526  H9  DDB    95      99.462  89.274  14.868  1.00  0.00
ATOM   2527  H10 DDB    95      99.138  87.566  15.038  1.00  0.00
ATOM   2528  H3  DDB    95      96.320  89.152  16.633  1.00  0.00
ATOM   2529  H4  DDB    95      97.134  89.749  15.208  1.00  0.00
ATOM   2530  H1  DDB    95      97.447  87.431  14.415  1.00  0.00
ATOM   2531  H2  DDB    95      96.632  86.834  15.840  1.00  0.00
ATOM   2532  C9  DDB    95      93.476  84.709  13.551  1.00  0.00
ATOM   2533  H16 DDB    95      93.841  84.283  14.462  1.00  0.00
ATOM   2534  H17 DDB    95      92.449  84.443  13.420  1.00  0.00
ATOM   2535  H18 DDB    95      94.049  84.333  12.729  1.00  0.00
ATOM   2536  C7  DPB    96      92.834  86.733  14.842  1.00  0.00
ATOM   2537  H11 DPB    96      91.802  86.469  14.748  1.00  0.00
ATOM   2538  H12 DPB    96      92.920  87.799  14.920  1.00  0.00
ATOM   2539  C6  DPB    96      93.360  86.122  16.154  1.00  0.00
ATOM   2540  C1  DPB    96      94.847  86.481  16.330  1.00  0.00
ATOM   2541  O1  DPB    96      95.736  85.721  15.865  1.00  0.00
ATOM   2542  O2  DPB    96      95.218  87.678  17.018  1.00  0.00
ATOM   2543  C2  DPB    96      96.482  87.486  17.659  1.00  0.00
ATOM   2544  C3  DPB    96      96.880  88.776  18.401  1.00  0.00
ATOM   2545  N1  DPB    96      98.180  88.580  19.060  1.00  0.00
ATOM   2546  C4  DPB    96      98.562  89.808  19.768  1.00  0.00
ATOM   2547  H5  DPB    96      99.508  89.667  20.247  1.00  0.00
ATOM   2548  H6  DPB    96      98.633  90.617  19.069  1.00  0.00
ATOM   2549  H7  DPB    96      97.821  90.041  20.505  1.00  0.00
ATOM   2550  C5  DPB    96      99.198  88.261  18.048  1.00  0.00
ATOM   2551  H8  DPB    96     100.144  88.119  18.526  1.00  0.00
ATOM   2552  H9  DPB    96      99.271  89.069  17.349  1.00  0.00
ATOM   2553  H10 DPB    96      98.922  87.365  17.532  1.00  0.00
ATOM   2554  H20 DPB    96      98.113  87.826  19.713  1.00  0.00
ATOM   2555  H3  DPB    96      96.140  89.007  19.138  1.00  0.00
ATOM   2556  H4  DPB    96      96.953  89.582  17.703  1.00  0.00
ATOM   2557  H1  DPB    96      97.223  87.255  16.923  1.00  0.00
ATOM   2558  H2  DPB    96      96.410  86.679  18.357  1.00  0.00
ATOM   2559  C9  DPB    96      93.203  84.591  16.105  1.00  0.00
ATOM   2560  H16 DPB    96      93.568  84.166  17.017  1.00  0.00
ATOM   2561  H17 DPB    96      92.171  84.342  15.984  1.00  0.00
ATOM   2562  H18 DPB    96      93.764  84.202  15.281  1.00  0.00
ATOM   2563  C7  DDB    97      92.604  86.634  17.388  1.00  0.00
ATOM   2564  H11 DDB    97      91.567  86.384  17.304  1.00  0.00
ATOM   2565  H12 DDB    97      92.707  87.698  17.459  1.00  0.00
ATOM   2566  C6  DDB    97      93.129  86.022  18.700  1.00  0.00
ATOM   2567  C1  DDB    97      94.623  86.358  18.862  1.00  0.00
ATOM   2568  O1  DDB    97      95.497  85.581  18.396  1.00  0.00
ATOM   2569  O2  DDB    97      95.017  87.553  19.541  1.00  0.00
ATOM   2570  C2  DDB    97      96.283  87.347  20.174  1.00  0.00
ATOM   2571  C3  DDB    97      96.709  88.633  20.905  1.00  0.00
ATOM   2572  N1  DDB    97      98.010  88.420  21.554  1.00  0.00
ATOM   2573  C4  DDB    97      98.416  89.649  22.252  1.00  0.00
ATOM   2574  H5  DDB    97      99.364  89.494  22.724  1.00  0.00
ATOM   2575  H6  DDB    97      98.495  90.450  21.547  1.00  0.00
ATOM   2576  H7  DDB    97      97.684  89.896  22.992  1.00  0.00
ATOM   2577  C5  DDB    97      99.015  88.079  20.537  1.00  0.00
ATOM   2578  H8  DDB    97      99.964  87.925  21.010  1.00  0.00
ATOM   2579  H9  DDB    97      99.095  88.881  19.832  1.00  0.00
ATOM   2580  H10 DDB    97      98.720  87.185  20.029  1.00  0.00
ATOM   2581  H3  DDB    97      95.977  88.881  21.645  1.00  0.00
ATOM   2582  H4  DDB    97      96.788  89.434  20.200  1.00  0.00
ATOM   2583  H1  DDB    97      97.015  87.098  19.434  1.00  0.00
ATOM   2584  H2  DDB    97      96.204  86.545  20.877  1.00  0.00
ATOM   2585  C9  DDB    97      92.947  84.494  18.662  1.00  0.00
ATOM   2586  H16 DDB    97      93.313  84.068  19.574  1.00  0.00
ATOM   2587  H17 DDB    97      91.911  84.259  18.550  1.00  0.00
ATOM   2588  H18 DDB    97      93.496  84.089  17.837  1.00  0.00
ATOM   2589  C7  DPA    98      92.391  86.554  19.936  1.00  0.00
ATOM   2590  H11 DPA    98      91.350  86.321  19.862  1.00  0.00
ATOM   2591  H12 DPA    98      92.512  87.615  20.000  1.00  0.00
ATOM   2592  C6  DPA    98      92.916  85.943  21.249  1.00  0.00
ATOM   2593  C1  DPA    98      92.710  84.416  21.222  1.00  0.00
ATOM   2594  O1  DPA    98      93.609  83.668  20.760  1.00  0.00
ATOM   2595  O2  DPA    98      91.495  83.851  21.724  1.00  0.00
ATOM   2596  C2  DPA    98      91.758  82.546  22.246  1.00  0.00
ATOM   2597  C3  DPA    98      90.451  81.937  22.785  1.00  0.00
ATOM   2598  N1  DPA    98      90.720  80.595  23.322  1.00  0.00
ATOM   2599  C4  DPA    98      91.256  79.739  22.253  1.00  0.00
ATOM   2600  H5  DPA    98      91.453  78.762  22.643  1.00  0.00
ATOM   2601  H6  DPA    98      90.542  79.669  21.461  1.00  0.00
ATOM   2602  H7  DPA    98      92.164  80.163  21.878  1.00  0.00
ATOM   2603  C5  DPA    98      89.473  80.014  23.837  1.00  0.00
ATOM   2604  H8  DPA    98      89.669  79.037  24.228  1.00  0.00
ATOM   2605  H9  DPA    98      89.086  80.637  24.615  1.00  0.00
ATOM   2606  H10 DPA    98      88.759  79.943  23.045  1.00  0.00
ATOM   2607  H20 DPA    98      91.390  80.661  24.062  1.00  0.00
ATOM   2608  H3  DPA    98      90.062  82.560  23.563  1.00  0.00
ATOM   2609  H4  DPA    98      89.737  81.867  21.994  1.00  0.00
ATOM   2610  H1  DPA    98      92.146  81.924  21.468  1.00  0.00
ATOM   2611  H2  DPA    98      92.474  82.616  23.038  1.00  0.00
ATOM   2612  C9  DPA    98      94.417  86.256  21.396  1.00  0.00
ATOM   2613  H16 DPA    98      94.560  87.316  21.414  1.00  0.00
ATOM   2614  H17 DPA    98      94.781  85.831  22.308  1.00  0.00
ATOM   2615  H18 DPA    98      94.951  85.838  20.569  1.00  0.00
ATOM   2616  C7  DPB    99      92.195  86.494  22.488  1.00  0.00
ATOM   2617  H11 DPB    99      91.150  86.278  22.422  1.00  0.00
ATOM   2618  H12 DPB    99      92.335  87.555  22.543  1.00  0.00
ATOM   2619  C6  DPB    99      92.720  85.882  23.800  1.00  0.00
ATOM   2620  C1  DPB    99      94.228  86.172  23.935  1.00  0.00
ATOM   2621  O1  DPB    99      95.068  85.361  23.466  1.00  0.00
ATOM   2622  O2  DPB    99      94.671  87.362  24.592  1.00  0.00
ATOM   2623  C2  DPB    99      95.938  87.122  25.208  1.00  0.00
ATOM   2624  C3  DPB    99      96.416  88.404  25.916  1.00  0.00
ATOM   2625  N1  DPB    99      97.720  88.158  26.549  1.00  0.00
ATOM   2626  C4  DPB    99      98.175  89.380  27.224  1.00  0.00
ATOM   2627  H5  DPB    99      99.124  89.201  27.684  1.00  0.00
ATOM   2628  H6  DPB    99      98.269  90.169  26.508  1.00  0.00
ATOM   2629  H7  DPB    99      97.463  89.660  27.972  1.00  0.00
ATOM   2630  C5  DPB    99      98.698  87.771  25.522  1.00  0.00
ATOM   2631  H8  DPB    99      99.647  87.592  25.983  1.00  0.00
ATOM   2632  H9  DPB    99      98.792  88.559  24.805  1.00  0.00
ATOM   2633  H10 DPB    99      98.366  86.881  25.030  1.00  0.00
ATOM   2634  H20 DPB    99      97.631  87.420  27.218  1.00  0.00
ATOM   2635  H3  DPB    99      95.705  88.684  26.663  1.00  0.00
ATOM   2636  H4  DPB    99      96.511  89.192  25.200  1.00  0.00
ATOM   2637  H1  DPB    99      96.650  86.841  24.460  1.00  0.00
ATOM   2638  H2  DPB    99      95.844  86.332  25.924  1.00  0.00
ATOM   2639  C9  DPB    99      92.490  84.359  23.784  1.00  0.00
ATOM   2640  H16 DPB    99      92.855  83.935  24.696  1.00  0.00
ATOM   2641  H17 DPB    99      91.444  84.159  23.691  1.00  0.00
ATOM   2642  H18 DPB    99      93.011  83.928  22.956  1.00  0.00
ATOM   2643  C7  DPA   100      92.019  86.453  25.040  1.00  0.00
ATOM   2644  H11 DPA   100      90.970  86.252  24.984  1.00  0.00
ATOM   2645  H12 DPA   100      92.175  87.512  25.088  1.00  0.00
ATOM   2646  C6  DPA   100      92.544  85.841  26.352  1.00  0.00
ATOM   2647  C1  DPA   100      92.289  84.324  26.349  1.00  0.00
ATOM   2648  O1  DPA   100      93.156  83.540  25.883  1.00  0.00
ATOM   2649  O2  DPA   100      91.065  83.804  26.876  1.00  0.00
ATOM   2650  C2  DPA   100      91.293  82.497  27.410  1.00  0.00
ATOM   2651  C3  DPA   100      89.976  81.937  27.978  1.00  0.00
ATOM   2652  N1  DPA   100      90.210  80.596  28.527  1.00  0.00
ATOM   2653  C4  DPA   100      90.700  79.708  27.462  1.00  0.00
ATOM   2654  H5  DPA   100      90.872  78.730  27.862  1.00  0.00
ATOM   2655  H6  DPA   100      89.972  79.652  26.682  1.00  0.00
ATOM   2656  H7  DPA   100      91.616  80.097  27.068  1.00  0.00
ATOM   2657  C5  DPA   100      88.952  80.060  29.069  1.00  0.00
ATOM   2658  H8  DPA   100      89.123  79.083  29.469  1.00  0.00
ATOM   2659  H9  DPA   100      88.596  80.705  29.844  1.00  0.00
ATOM   2660  H10 DPA   100      88.223  80.004  28.288  1.00  0.00
ATOM   2661  H20 DPA   100      90.892  80.647  29.257  1.00  0.00
ATOM   2662  H3  DPA   100      89.619  82.583  28.753  1.00  0.00
ATOM   2663  H4  DPA   100      89.247  81.881  27.198  1.00  0.00
ATOM   2664  H1  DPA   100      91.649  81.852  26.636  1.00  0.00
ATOM   2665  H2  DPA   100      92.023  82.555  28.191  1.00  0.00
ATOM   2666  C9  DPA   100      94.056  86.107  26.473  1.00  0.00
ATOM   2667  H16 DPA   100      94.234  87.163  26.475  1.00  0.00
ATOM   2668  H17 DPA   100      94.421  85.683  27.385  1.00  0.00
ATOM   2669  H18 DPA   100      94.565  85.662  25.643  1.00  0.00
ATOM   2670  C7  DDB   101      91.861  86.431  27.593  1.00  0.00
ATOM   2671  H11 DDB   101      90.807  86.248  27.547  1.00  0.00
ATOM   2672  H12 DDB   101      92.034  87.487  27.633  1.00  0.00
ATOM   2673  C6  DDB   101      92.386  85.820  28.906  1.00  0.00
ATOM   2674  C1  DDB   101      93.904  86.062  29.015  1.00  0.00
ATOM   2675  O1  DDB   101      94.710  85.219  28.544  1.00  0.00
ATOM   2676  O2  DDB   101      94.394  87.246  29.649  1.00  0.00
ATOM   2677  C2  DDB   101      95.662  86.973  30.249  1.00  0.00
ATOM   2678  C3  DDB   101      96.192  88.247  30.933  1.00  0.00
ATOM   2679  N1  DDB   101      97.496  87.966  31.550  1.00  0.00
ATOM   2680  C4  DDB   101      98.001  89.182  32.202  1.00  0.00
ATOM   2681  H5  DDB   101      98.951  88.978  32.651  1.00  0.00
ATOM   2682  H6  DDB   101      98.110  89.959  31.475  1.00  0.00
ATOM   2683  H7  DDB   101      97.311  89.495  32.957  1.00  0.00
ATOM   2684  C5  DDB   101      98.446  87.536  30.514  1.00  0.00
ATOM   2685  H8  DDB   101      99.396  87.332  30.963  1.00  0.00
ATOM   2686  H9  DDB   101      98.555  88.312  29.786  1.00  0.00
ATOM   2687  H10 DDB   101      98.079  86.651  30.039  1.00  0.00
ATOM   2688  H3  DDB   101      95.501  88.560  31.688  1.00  0.00
ATOM   2689  H4  DDB   101      96.302  89.024  30.206  1.00  0.00
ATOM   2690  H1  DDB   101      96.354  86.659  29.495  1.00  0.00
ATOM   2691  H2  DDB   101      95.554  86.196  30.977  1.00  0.00
ATOM   2692  C9  DDB   101      92.106  84.306  28.914  1.00  0.00
ATOM   2693  H16 DDB   101      92.471  83.880  29.825  1.00  0.00
ATOM   2694  H17 DDB   101      91.052  84.137  28.838  1.00  0.00
ATOM   2695  H18 DDB   101      92.601  83.847  28.084  1.00  0.00
ATOM   2696  C7  DPB   102      91.722  86.429  30.149  1.00  0.00
ATOM   2697  H11 DPB   102      90.666  86.262  30.111  1.00  0.00
ATOM   2698  H12 DPB   102      91.913  87.482  30.179  1.00  0.00
ATOM   2699  C6  DPB   102      92.248  85.817  31.461  1.00  0.00
ATOM   2700  C1  DPB   102      93.769  86.036  31.556  1.00  0.00
ATOM   2701  O1  DPB   102      94.558  85.176  31.086  1.00  0.00
ATOM   2702  O2  DPB   102      94.283  87.215  32.180  1.00  0.00
ATOM   2703  C2  DPB   102      95.551  86.925  32.773  1.00  0.00
ATOM   2704  C3  DPB   102      96.106  88.196  33.444  1.00  0.00
ATOM   2705  N1  DPB   102      97.411  87.898  34.053  1.00  0.00
ATOM   2706  C4  DPB   102      97.940  89.111  34.694  1.00  0.00
ATOM   2707  H5  DPB   102      98.890  88.895  35.137  1.00  0.00
ATOM   2708  H6  DPB   102      98.057  89.881  33.961  1.00  0.00
ATOM   2709  H7  DPB   102      97.260  89.439  35.452  1.00  0.00
ATOM   2710  C5  DPB   102      98.345  87.446  33.012  1.00  0.00
ATOM   2711  H8  DPB   102      99.296  87.230  33.456  1.00  0.00
ATOM   2712  H9  DPB   102      98.462  88.216  32.278  1.00  0.00
ATOM   2713  H10 DPB   102      97.961  86.564  32.546  1.00  0.00
ATOM   2714  H20 DPB   102      97.302  87.180  34.740  1.00  0.00
ATOM   2715  H3  DPB   102      95.426  88.525  34.202  1.00  0.00
ATOM   2716  H4  DPB   102      96.222  88.965  32.711  1.00  0.00
ATOM   2717  H1  DPB   102      96.232  86.596  32.016  1.00  0.00
ATOM   2718  H2  DPB   102      95.436  86.156  33.506  1.00  0.00
ATOM   2719  C9  DPB   102      91.942  84.308  31.481  1.00  0.00
ATOM   2720  H16 DPB   102      92.308  83.881  32.392  1.00  0.00
ATOM   2721  H17 DPB   102      90.887  84.156  31.414  1.00  0.00
ATOM   2722  H18 DPB   102      92.424  83.836  30.650  1.00  0.00
ATOM   2723  C7  DDB   103      91.602  86.445  32.704  1.00  0.00
ATOM   2724  H11 DDB   103      90.543  86.295  32.675  1.00  0.00
ATOM   2725  H12 DDB   103      91.810  87.495  32.727  1.00  0.00
ATOM   2726  C6  DDB   103      92.127  85.834  34.016  1.00  0.00
ATOM   2727  C1  DDB   103      93.652  86.028  34.100  1.00  0.00
ATOM   2728  O1  DDB   103      94.425  85.153  33.629  1.00  0.00
ATOM   2729  O2  DDB   103      94.191  87.202  34.712  1.00  0.00
ATOM   2730  C2  DDB   103      95.459  86.897  35.297  1.00  0.00
ATOM   2731  C3  DDB   103      96.039  88.162  35.956  1.00  0.00
ATOM   2732  N1  DDB   103      97.343  87.848  36.557  1.00  0.00
ATOM   2733  C4  DDB   103      97.897  89.055  37.186  1.00  0.00
ATOM   2734  H5  DDB   103      98.846  88.827  37.623  1.00  0.00
ATOM   2735  H6  DDB   103      98.019  89.819  36.446  1.00  0.00
ATOM   2736  H7  DDB   103      97.228  89.400  37.946  1.00  0.00
ATOM   2737  C5  DDB   103      98.262  87.374  35.512  1.00  0.00
ATOM   2738  H8  DDB   103      99.212  87.145  35.950  1.00  0.00
ATOM   2739  H9  DDB   103      98.385  88.138  34.773  1.00  0.00
ATOM   2740  H10 DDB   103      97.860  86.494  35.054  1.00  0.00
ATOM   2741  H3  DDB   103      95.370  88.507  36.716  1.00  0.00
ATOM   2742  H4  DDB   103      96.162  88.925  35.217  1.00  0.00
ATOM   2743  H1  DDB   103      96.129  86.552  34.537  1.00  0.00
ATOM   2744  H2  DDB   103      95.336  86.133  36.036  1.00  0.00
ATOM   2745  C9  DDB   103      91.799  84.329  34.049  1.00  0.00
ATOM   2746  H16 DDB   103      92.164  83.903  34.960  1.00  0.00
ATOM   2747  H17 DDB   103      90.740  84.193  33.990  1.00  0.00
ATOM   2748  H18 DDB   103      92.266  83.844  33.217  1.00  0.00
ATOM   2749  C7  DPA   104      91.501  86.478  35.261  1.00  0.00
ATOM   2750  H11 DPA   104      90.440  86.345  35.240  1.00  0.00
ATOM   2751  H12 DPA   104      91.726  87.525  35.276  1.00  0.00
ATOM   2752  C6  DPA   104      92.026  85.867  36.573  1.00  0.00
ATOM   2753  C1  DPA   104      91.675  84.369  36.617  1.00  0.00
ATOM   2754  O1  DPA   104      92.476  83.521  36.148  1.00  0.00
ATOM   2755  O2  DPA   104      90.437  83.943  37.193  1.00  0.00
ATOM   2756  C2  DPA   104      90.599  82.638  37.756  1.00  0.00
ATOM   2757  C3  DPA   104      89.266  82.179  38.376  1.00  0.00
ATOM   2758  N1  DPA   104      89.432  80.837  38.954  1.00  0.00
ATOM   2759  C4  DPA   104      89.831  79.895  37.899  1.00  0.00
ATOM   2760  H5  DPA   104      89.952  78.918  38.320  1.00  0.00
ATOM   2761  H6  DPA   104      89.077  79.867  37.143  1.00  0.00
ATOM   2762  H7  DPA   104      90.757  80.214  37.469  1.00  0.00
ATOM   2763  C5  DPA   104      88.159  80.400  39.546  1.00  0.00
ATOM   2764  H8  DPA   104      88.278  79.423  39.967  1.00  0.00
ATOM   2765  H9  DPA   104      87.869  81.085  40.314  1.00  0.00
ATOM   2766  H10 DPA   104      87.403  80.371  38.789  1.00  0.00
ATOM   2767  H20 DPA   104      90.137  80.865  39.662  1.00  0.00
ATOM   2768  H3  DPA   104      88.974  82.865  39.144  1.00  0.00
ATOM   2769  H4  DPA   104      88.511  82.151  37.619  1.00  0.00
ATOM   2770  H1  DPA   104      90.888  81.953  36.988  1.00  0.00
ATOM   2771  H2  DPA   104      91.354  82.666  38.513  1.00  0.00
ATOM   2772  C9  DPA   104      93.556  86.038  36.643  1.00  0.00
ATOM   2773  H16 DPA   104      93.801  87.078  36.611  1.00  0.00
ATOM   2774  H17 DPA   104      93.921  85.613  37.554  1.00  0.00
ATOM   2775  H18 DPA   104      94.008  85.540  35.811  1.00  0.00
ATOM   2776  C7  DPA   105      91.421  86.530  37.817  1.00  0.00
ATOM   2777  H11 DPA   105      90.357  86.414  37.806  1.00  0.00
ATOM   2778  H12 DPA   105      91.663  87.573  37.823  1.00  0.00
ATOM   2779  C6  DPA   105      91.946  85.919  39.130  1.00  0.00
ATOM   2780  C1  DPA   105      91.570  84.428  39.187  1.00  0.00
ATOM   2781  O1  DPA   105      92.354  83.562  38.716  1.00  0.00
ATOM   2782  O2  DPA   105      90.332  84.025  39.775  1.00  0.00
ATOM   2783  C2  DPA   105      90.475  82.722  40.345  1.00  0.00
ATOM   2784  C3  DPA   105      89.139  82.287  40.979  1.00  0.00
ATOM   2785  N1  DPA   105      89.288  80.948  41.564  1.00  0.00
ATOM   2786  C4  DPA   105      89.665  79.992  40.512  1.00  0.00
ATOM   2787  H5  DPA   105      89.771  79.016  40.938  1.00  0.00
ATOM   2788  H6  DPA   105      88.903  79.971  39.761  1.00  0.00
ATOM   2789  H7  DPA   105      90.591  80.294  40.072  1.00  0.00
ATOM   2790  C5  DPA   105      88.013  80.535  42.168  1.00  0.00
ATOM   2791  H8  DPA   105      88.121  79.558  42.594  1.00  0.00
ATOM   2792  H9  DPA   105      87.739  81.230  42.934  1.00  0.00
ATOM   2793  H10 DPA   105      87.251  80.513  41.417  1.00  0.00
ATOM   2794  H20 DPA   105      89.999  80.968  42.267  1.00  0.00
ATOM   2795  H3  DPA   105      88.866  82.984  41.744  1.00  0.00
ATOM   2796  H4  DPA   105      88.379  82.268  40.227  1.00  0.00
ATOM   2797  H1  DPA   105      90.748  82.027  39.580  1.00  0.00
ATOM   2798  H2  DPA   105      91.236  82.743  41.097  1.00  0.00
ATOM   2799  C9  DPA   105      93.478  86.065  39.186  1.00  0.00
ATOM   2800  H16 DPA   105      93.740  87.102  39.147  1.00  0.00
ATOM   2801  H17 DPA   105      93.843  85.640  40.099  1.00  0.00
ATOM   2802  H18 DPA   105      93.916  85.555  38.355  1.00  0.00
ATOM   2803  C7  DDA   106      91.361  86.600  40.375  1.00  0.00
ATOM   2804  H11 DDA   106      90.296  86.502  40.372  1.00  0.00
ATOM   2805  H12 DDA   106      91.620  87.639  40.372  1.00  0.00
ATOM   2806  C6  DDA   106      91.886  85.989  41.687  1.00  0.00
ATOM   2807  C1  DDA   106      91.487  84.504  41.756  1.00  0.00
ATOM   2808  O1  DDA   106      92.252  83.624  41.285  1.00  0.00
ATOM   2809  O2  DDA   106      90.245  84.126  42.356  1.00  0.00
ATOM   2810  C2  DDA   106      90.373  82.823  42.934  1.00  0.00
ATOM   2811  C3  DDA   106      89.035  82.417  43.580  1.00  0.00
ATOM   2812  N1  DDA   106      89.165  81.077  44.174  1.00  0.00
ATOM   2813  C4  DDA   106      89.518  80.109  43.125  1.00  0.00
ATOM   2814  H5  DDA   106      89.613  79.135  43.557  1.00  0.00
ATOM   2815  H6  DDA   106      88.752  80.096  42.380  1.00  0.00
ATOM   2816  H7  DDA   106      90.447  80.392  42.676  1.00  0.00
ATOM   2817  C5  DDA   106      87.889  80.690  44.790  1.00  0.00
ATOM   2818  H8  DDA   106      87.984  79.714  45.222  1.00  0.00
ATOM   2819  H9  DDA   106      87.633  81.394  45.553  1.00  0.00
ATOM   2820  H10 DDA   106      87.121  80.674  44.045  1.00  0.00
ATOM   2821  H3  DDA   106      88.779  83.121  44.343  1.00  0.00
ATOM   2822  H4  DDA   106      88.270  82.403  42.835  1.00  0.00
ATOM   2823  H1  DDA   106      90.628  82.119  42.171  1.00  0.00
ATOM   2824  H2  DDA   106      91.140  82.838  43.680  1.00  0.00
ATOM   2825  C9  DDA   106      93.421  86.110  41.731  1.00  0.00
ATOM   2826  H16 DDA   106      93.699  87.143  41.683  1.00  0.00
ATOM   2827  H17 DDA   106      93.785  85.685  42.643  1.00  0.00
ATOM   2828  H18 DDA   106      93.844  85.587  40.900  1.00  0.00
ATOM   2829  C7  DPA   107      91.322  86.687  42.932  1.00  0.00
ATOM   2830  H11 DPA   107      90.255  86.606  42.938  1.00  0.00
ATOM   2831  H12 DPA   107      91.598  87.722  42.921  1.00  0.00
ATOM   2832  C6  DPA   107      91.848  86.076  44.244  1.00  0.00
ATOM   2833  C1  DPA   107      91.424  84.599  44.327  1.00  0.00
ATOM   2834  O1  DPA   107      92.171  83.703  43.855  1.00  0.00
ATOM   2835  O2  DPA   107      90.180  84.244  44.938  1.00  0.00
ATOM   2836  C2  DPA   107      90.292  82.944  45.523  1.00  0.00
ATOM   2837  C3  DPA   107      88.953  82.562  46.182  1.00  0.00
ATOM   2838  N1  DPA   107      89.066  81.225  46.784  1.00  0.00
ATOM   2839  C4  DPA   107      89.395  80.245  45.738  1.00  0.00
ATOM   2840  H5  DPA   107      89.478  79.272  46.176  1.00  0.00
ATOM   2841  H6  DPA   107      88.622  80.239  44.999  1.00  0.00
ATOM   2842  H7  DPA   107      90.324  80.511  45.280  1.00  0.00
ATOM   2843  C5  DPA   107      87.788  80.862  47.412  1.00  0.00
ATOM   2844  H8  DPA   107      87.869  79.889  47.850  1.00  0.00
ATOM   2845  H9  DPA   107      87.550  81.575  48.172  1.00  0.00
ATOM   2846  H10 DPA   107      87.014  80.856  46.673  1.00  0.00
ATOM   2847  H20 DPA   107      89.788  81.232  47.474  1.00  0.00
ATOM   2848  H3  DPA   107      88.713  83.276  46.943  1.00  0.00
ATOM   2849  H4  DPA   107      88.181  82.556  45.443  1.00  0.00
ATOM   2850  H1  DPA   107      90.531  82.231  44.763  1.00  0.00
ATOM   2851  H2  DPA   107      91.065  82.950  46.262  1.00  0.00
ATOM   2852  C9  DPA   107      93.384  86.173  44.275  1.00  0.00
ATOM   2853  H16 DPA   107      93.679  87.200  44.219  1.00  0.00
ATOM   2854  H17 DPA   107      93.748  85.748  45.187  1.00  0.00
ATOM   2855  H18 DPA   107      93.793  85.637  43.444  1.00  0.00
ATOM   2856  C7  DPB   108      91.303  86.792  45.488  1.00  0.00
ATOM   2857  H11 DPB   108      90.236  86.728  45.502  1.00  0.00
ATOM   2858  H12 DPB   108      91.596  87.822  45.468  1.00  0.00
ATOM   2859  C6  DPB   108      91.829  86.180  46.800  1.00  0.00
ATOM   2860  C1  DPB   108      93.367  86.253  46.821  1.00  0.00
ATOM   2861  O1  DPB   108      94.047  85.304  46.353  1.00  0.00
ATOM   2862  O2  DPB   108      94.021  87.398  47.373  1.00  0.00
ATOM   2863  C2  DPB   108      95.283  87.007  47.922  1.00  0.00
ATOM   2864  C3  DPB   108      95.988  88.241  48.516  1.00  0.00
ATOM   2865  N1  DPB   108      97.285  87.841  49.079  1.00  0.00
ATOM   2866  C4  DPB   108      97.958  89.017  49.647  1.00  0.00
ATOM   2867  H5  DPB   108      98.903  88.725  50.057  1.00  0.00
ATOM   2868  H6  DPB   108      98.113  89.744  48.878  1.00  0.00
ATOM   2869  H7  DPB   108      97.348  89.438  50.419  1.00  0.00
ATOM   2870  C5  DPB   108      98.121  87.260  48.019  1.00  0.00
ATOM   2871  H8  DPB   108      99.066  86.969  48.429  1.00  0.00
ATOM   2872  H9  DPB   108      98.276  87.987  47.250  1.00  0.00
ATOM   2873  H10 DPB   108      97.632  86.404  47.606  1.00  0.00
ATOM   2874  H20 DPB   108      97.140  87.161  49.799  1.00  0.00
ATOM   2875  H3  DPB   108      95.379  88.663  49.288  1.00  0.00
ATOM   2876  H4  DPB   108      96.143  88.969  47.747  1.00  0.00
ATOM   2877  H1  DPB   108      95.892  86.586  47.150  1.00  0.00
ATOM   2878  H2  DPB   108      95.128  86.280  48.691  1.00  0.00
ATOM   2879  C9  DPB   108      91.382  84.710  46.896  1.00  0.00
ATOM   2880  H16 DPB   108      91.747  84.284  47.807  1.00  0.00
ATOM   2881  H17 DPB   108      90.314  84.659  46.880  1.00  0.00
ATOM   2882  H18 DPB   108      91.777  84.164  46.064  1.00  0.00
ATOM   2883  C7  DPA   109      91.306  86.913  48.044  1.00  0.00
ATOM   2884  H11 DPA   109      90.237  86.866  48.067  1.00  0.00
ATOM   2885  H12 DPA   109      91.614  87.938  48.015  1.00  0.00
ATOM   2886  C6  DPA   109      91.831  86.301  49.356  1.00  0.00
ATOM   2887  C1  DPA   109      91.363  84.840  49.464  1.00  0.00
ATOM   2888  O1  DPA   109      92.073  83.914  48.995  1.00  0.00
ATOM   2889  O2  DPA   109      90.118  84.533  50.100  1.00  0.00
ATOM   2890  C2  DPA   109      90.196  83.237  50.699  1.00  0.00
ATOM   2891  C3  DPA   109      88.855  82.908  51.383  1.00  0.00
ATOM   2892  N1  DPA   109      88.934  81.577  52.000  1.00  0.00
ATOM   2893  C4  DPA   109      89.216  80.573  50.963  1.00  0.00
ATOM   2894  H5  DPA   109      89.274  79.603  51.413  1.00  0.00
ATOM   2895  H6  DPA   109      88.433  80.582  50.236  1.00  0.00
ATOM   2896  H7  DPA   109      90.146  80.802  50.489  1.00  0.00
ATOM   2897  C5  DPA   109      87.655  81.262  52.653  1.00  0.00
ATOM   2898  H8  DPA   109      87.712  80.292  53.101  1.00  0.00
ATOM   2899  H9  DPA   109      87.451  81.992  53.406  1.00  0.00
ATOM   2900  H10 DPA   109      86.871  81.271  51.924  1.00  0.00
ATOM   2901  H20 DPA   109      89.667  81.567  52.681  1.00  0.00
ATOM   2902  H3  DPA   109      88.650  83.639  52.137  1.00  0.00
ATOM   2903  H4  DPA   109      88.072  82.919  50.655  1.00  0.00
ATOM   2904  H1  DPA   109      90.400  82.508  49.946  1.00  0.00
ATOM   2905  H2  DPA   109      90.979  83.228  51.427  1.00  0.00
ATOM   2906  C9  DPA   109      93.371  86.349  49.364  1.00  0.00
ATOM   2907  H16 DPA   109      93.697  87.365  49.288  1.00  0.00
ATOM   2908  H17 DPA   109      93.736  85.924  50.276  1.00  0.00
ATOM   2909  H18 DPA   109      93.749  85.790  48.534  1.00  0.00
ATOM   2910  C7  DPA   110      91.330  87.051  50.599  1.00  0.00
ATOM   2911  H11 DPA   110      90.261  87.020  50.631  1.00  0.00
ATOM   2912  H12 DPA   110      91.654  88.069  50.561  1.00  0.00
ATOM   2913  C6  DPA   110      91.856  86.439  51.911  1.00  0.00
ATOM   2914  C1  DPA   110      91.364  84.985  52.032  1.00  0.00
ATOM   2915  O1  DPA   110      92.056  84.045  51.563  1.00  0.00
ATOM   2916  O2  DPA   110      90.119  84.703  52.679  1.00  0.00
ATOM   2917  C2  DPA   110      90.180  83.410  53.287  1.00  0.00
ATOM   2918  C3  DPA   110      88.840  83.108  53.982  1.00  0.00
ATOM   2919  N1  DPA   110      88.903  81.780  54.608  1.00  0.00
ATOM   2920  C4  DPA   110      89.159  80.764  53.576  1.00  0.00
ATOM   2921  H5  DPA   110      89.206  79.796  54.031  1.00  0.00
ATOM   2922  H6  DPA   110      88.371  80.782  52.854  1.00  0.00
ATOM   2923  H7  DPA   110      90.090  80.975  53.092  1.00  0.00
ATOM   2924  C5  DPA   110      87.624  81.489  55.272  1.00  0.00
ATOM   2925  H8  DPA   110      87.668  80.522  55.726  1.00  0.00
ATOM   2926  H9  DPA   110      87.437  82.227  56.023  1.00  0.00
ATOM   2927  H10 DPA   110      86.834  81.507  54.550  1.00  0.00
ATOM   2928  H20 DPA   110      89.640  81.763  55.283  1.00  0.00
ATOM   2929  H3  DPA   110      88.653  83.847  54.734  1.00  0.00
ATOM   2930  H4  DPA   110      88.052  83.125  53.261  1.00  0.00
ATOM   2931  H1  DPA   110      90.366  82.672  52.536  1.00  0.00
ATOM   2932  H2  DPA   110      90.969  83.394  54.008  1.00  0.00
ATOM   2933  C9  DPA   110      93.396  86.461  51.907  1.00  0.00
ATOM   2934  H16 DPA   110      93.737  87.471  51.822  1.00  0.00
ATOM   2935  H17 DPA   110      93.760  86.036  52.819  1.00  0.00
ATOM   2936  H18 DPA   110      93.759  85.890  51.078  1.00  0.00
ATOM   2937  C7  DDB   111      91.376  87.203  53.153  1.00  0.00
ATOM   2938  H11 DDB   111      90.307  87.193  53.192  1.00  0.00
ATOM   2939  H12 DDB   111      91.717  88.217  53.105  1.00  0.00
ATOM   2940  C6  DDB   111      91.901  86.592  54.465  1.00  0.00
ATOM   2941  C1  DDB   111      93.441  86.589  54.451  1.00  0.00
ATOM   2942  O1  DDB   111      94.063  85.600  53.986  1.00  0.00
ATOM   2943  O2  DDB   111      94.162  87.712  54.965  1.00  0.00
ATOM   2944  C2  DDB   111      95.416  87.271  55.493  1.00  0.00
ATOM   2945  C3  DDB   111      96.194  88.480  56.046  1.00  0.00
ATOM   2946  N1  DDB   111      97.482  88.026  56.589  1.00  0.00
ATOM   2947  C4  DDB   111      98.224  89.179  57.118  1.00  0.00
ATOM   2948  H5  DDB   111      99.162  88.849  57.512  1.00  0.00
ATOM   2949  H6  DDB   111      98.396  89.885  56.331  1.00  0.00
ATOM   2950  H7  DDB   111      97.654  89.644  57.895  1.00  0.00
ATOM   2951  C5  DDB   111      98.265  87.387  55.522  1.00  0.00
ATOM   2952  H8  DDB   111      99.204  87.058  55.916  1.00  0.00
ATOM   2953  H9  DDB   111      98.438  88.091  54.735  1.00  0.00
ATOM   2954  H10 DDB   111      97.725  86.548  55.137  1.00  0.00
ATOM   2955  H3  DDB   111      95.624  88.944  56.824  1.00  0.00
ATOM   2956  H4  DDB   111      96.365  89.183  55.260  1.00  0.00
ATOM   2957  H1  DDB   111      95.986  86.805  54.716  1.00  0.00
ATOM   2958  H2  DDB   111      95.243  86.566  56.279  1.00  0.00
ATOM   2959  C9  DDB   111      91.386  85.147  54.599  1.00  0.00
ATOM   2960  H16 DDB   111      91.751  84.722  55.511  1.00  0.00
ATOM   2961  H17 DDB   111      90.317  85.148  54.609  1.00  0.00
ATOM   2962  H18 DDB   111      91.734  84.567  53.771  1.00  0.00
ATOM   2963  C7  DDB   112      91.443  87.371  55.704  1.00  0.00
ATOM   2964  H11 DDB   112      90.375  87.378  55.753  1.00  0.00
ATOM   2965  H12 DDB   112      91.800  88.381  55.649  1.00  0.00
ATOM   2966  C6  DDB   112      91.968  86.760  57.017  1.00  0.00
ATOM   2967  C1  DDB   112      93.508  86.733  56.992  1.00  0.00
ATOM   2968  O1  DDB   112      94.112  85.732  56.529  1.00  0.00
ATOM   2969  O2  DDB   112      94.251  87.848  57.493  1.00  0.00
ATOM   2970  C2  DDB   112      95.502  87.390  58.014  1.00  0.00
ATOM   2971  C3  DDB   112      96.303  88.590  58.554  1.00  0.00
ATOM   2972  N1  DDB   112      97.587  88.119  59.090  1.00  0.00
ATOM   2973  C4  DDB   112      98.352  89.263  59.606  1.00  0.00
ATOM   2974  H5  DDB   112      99.287  88.922  59.995  1.00  0.00
ATOM   2975  H6  DDB   112      98.528  89.960  58.814  1.00  0.00
ATOM   2976  H7  DDB   112      97.795  89.742  60.384  1.00  0.00
ATOM   2977  C5  DDB   112      98.353  87.461  58.022  1.00  0.00
ATOM   2978  H8  DDB   112      99.288  87.118  58.411  1.00  0.00
ATOM   2979  H9  DDB   112      98.530  88.157  57.230  1.00  0.00
ATOM   2980  H10 DDB   112      97.796  86.627  57.646  1.00  0.00
ATOM   2981  H3  DDB   112      95.745  89.068  59.333  1.00  0.00
ATOM   2982  H4  DDB   112      96.479  89.286  57.763  1.00  0.00
ATOM   2983  H1  DDB   112      96.058  86.909  57.236  1.00  0.00
ATOM   2984  H2  DDB   112      95.324  86.693  58.807  1.00  0.00
ATOM   2985  C9  DDB   112      91.432  85.325  57.165  1.00  0.00
ATOM   2986  H16 DDB   112      91.795  84.899  58.076  1.00  0.00
ATOM   2987  H17 DDB   112      90.364  85.344  57.182  1.00  0.00
ATOM   2988  H18 DDB   112      91.764  84.733  56.337  1.00  0.00
ATOM   2989  C7  DDB   113      91.532  87.556  58.255  1.00  0.00
ATOM   2990  H11 DDB   113      90.464  87.580  58.310  1.00  0.00
ATOM   2991  H12 DDB   113      91.904  88.559  58.190  1.00  0.00
ATOM   2992  C6  DDB   113      92.057  86.945  59.567  1.00  0.00
ATOM   2993  C1  DDB   113      93.596  86.893  59.531  1.00  0.00
ATOM   2994  O1  DDB   113      94.180  85.878  59.070  1.00  0.00
ATOM   2995  O2  DDB   113      94.361  87.998  60.019  1.00  0.00
ATOM   2996  C2  DDB   113      95.608  87.523  60.534  1.00  0.00
ATOM   2997  C3  DDB   113      96.431  88.713  61.061  1.00  0.00
ATOM   2998  N1  DDB   113      97.713  88.226  61.591  1.00  0.00
ATOM   2999  C4  DDB   113      98.500  89.361  62.093  1.00  0.00
ATOM   3000  H5  DDB   113      99.433  89.007  62.478  1.00  0.00
ATOM   3001  H6  DDB   113      98.682  90.050  61.295  1.00  0.00
ATOM   3002  H7  DDB   113      97.957  89.854  62.872  1.00  0.00
ATOM   3003  C5  DDB   113      98.460  87.548  60.521  1.00  0.00
ATOM   3004  H8  DDB   113      99.393  87.193  60.906  1.00  0.00
ATOM   3005  H9  DDB   113      98.641  88.236  59.722  1.00  0.00
ATOM   3006  H10 DDB   113      97.887  86.721  60.155  1.00  0.00
ATOM   3007  H3  DDB   113      95.889  89.206  61.841  1.00  0.00
ATOM   3008  H4  DDB   113      96.614  89.401  60.264  1.00  0.00
ATOM   3009  H1  DDB   113      96.150  87.030  59.756  1.00  0.00
ATOM   3010  H2  DDB   113      95.426  86.835  61.332  1.00  0.00
ATOM   3011  C9  DDB   113      91.499  85.519  59.728  1.00  0.00
ATOM   3012  H16 DDB   113      91.863  85.093  60.640  1.00  0.00
ATOM   3013  H17 DDB   113      90.431  85.554  59.754  1.00  0.00
ATOM   3014  H18 DDB   113      91.816  84.916  58.902  1.00  0.00
ATOM   3015  C7  DDB   114      91.644  87.754  60.804  1.00  0.00
ATOM   3016  H11 DDB   114      90.577  87.796  60.867  1.00  0.00
ATOM   3017  H12 DDB   114      92.031  88.750  60.729  1.00  0.00
ATOM   3018  C6  DDB   114      92.169  87.143  62.116  1.00  0.00
ATOM   3019  C1  DDB   114      93.706  87.066  62.069  1.00  0.00
ATOM   3020  O1  DDB   114      94.270  86.040  61.610  1.00  0.00
ATOM   3021  O2  DDB   114      94.492  88.162  62.544  1.00  0.00
ATOM   3022  C2  DDB   114      95.735  87.671  63.053  1.00  0.00
ATOM   3023  C3  DDB   114      96.582  88.851  63.565  1.00  0.00
ATOM   3024  N1  DDB   114      97.859  88.346  64.089  1.00  0.00
ATOM   3025  C4  DDB   114      98.667  89.472  64.578  1.00  0.00
ATOM   3026  H5  DDB   114      99.597  89.106  64.959  1.00  0.00
ATOM   3027  H6  DDB   114      98.854  90.153  63.775  1.00  0.00
ATOM   3028  H7  DDB   114      98.138  89.979  65.358  1.00  0.00
ATOM   3029  C5  DDB   114      98.587  87.651  63.018  1.00  0.00
ATOM   3030  H8  DDB   114      99.517  87.283  63.399  1.00  0.00
ATOM   3031  H9  DDB   114      98.774  88.330  62.214  1.00  0.00
ATOM   3032  H10 DDB   114      97.997  86.830  62.662  1.00  0.00
ATOM   3033  H3  DDB   114      96.052  89.357  64.346  1.00  0.00
ATOM   3034  H4  DDB   114      96.769  89.530  62.762  1.00  0.00
ATOM   3035  H1  DDB   114      96.265  87.164  62.274  1.00  0.00
ATOM   3036  H2  DDB   114      95.548  86.990  63.857  1.00  0.00
ATOM   3037  C9  DDB   114      91.589  85.727  62.290  1.00  0.00
ATOM   3038  H16 DDB   114      91.954  85.302  63.202  1.00  0.00
ATOM   3039  H17 DDB   114      90.522  85.781  62.323  1.00  0.00
ATOM   3040  H18 DDB   114      91.890  85.115  61.466  1.00  0.00
ATOM   3041  C7  DDB   115      91.777  87.968  63.350  1.00  0.00
ATOM   3042  H11 DDB   115      90.712  88.026  63.421  1.00  0.00
ATOM   3043  H12 DDB   115      92.181  88.956  63.266  1.00  0.00
ATOM   3044  C6  DDB   115      92.303  87.357  64.663  1.00  0.00
ATOM   3045  C1  DDB   115      93.838  87.254  64.604  1.00  0.00
ATOM   3046  O1  DDB   115      94.383  86.216  64.147  1.00  0.00
ATOM   3047  O2  DDB   115      94.645  88.341  65.066  1.00  0.00
ATOM   3048  C2  DDB   115      95.883  87.833  65.570  1.00  0.00
ATOM   3049  C3  DDB   115      96.752  89.002  66.068  1.00  0.00
ATOM   3050  N1  DDB   115      98.026  88.481  66.585  1.00  0.00
ATOM   3051  C4  DDB   115      98.855  89.596  67.061  1.00  0.00
ATOM   3052  H5  DDB   115      99.783  89.216  67.437  1.00  0.00
ATOM   3053  H6  DDB   115      99.047  90.269  66.252  1.00  0.00
ATOM   3054  H7  DDB   115      98.339  90.115  67.842  1.00  0.00
ATOM   3055  C5  DDB   115      98.734  87.766  65.513  1.00  0.00
ATOM   3056  H8  DDB   115      99.661  87.387  65.889  1.00  0.00
ATOM   3057  H9  DDB   115      98.926  88.439  64.704  1.00  0.00
ATOM   3058  H10 DDB   115      98.130  86.954  65.167  1.00  0.00
ATOM   3059  H3  DDB   115      96.237  89.522  66.849  1.00  0.00
ATOM   3060  H4  DDB   115      96.946  89.674  65.259  1.00  0.00
ATOM   3061  H1  DDB   115      96.398  87.313  64.790  1.00  0.00
ATOM   3062  H2  DDB   115      95.691  87.160  66.379  1.00  0.00
ATOM   3063  C9  DDB   115      91.701  85.950  64.850  1.00  0.00
ATOM   3064  H16 DDB   115      92.066  85.526  65.762  1.00  0.00
ATOM   3065  H17 DDB   115      90.636  86.022  64.891  1.00  0.00
ATOM   3066  H18 DDB   115      91.986  85.329  64.028  1.00  0.00
ATOM   3067  C7  DPA   116      91.934  88.195  65.894  1.00  0.00
ATOM   3068  H11 DPA   116      90.869  88.271  65.973  1.00  0.00
ATOM   3069  H12 DPA   116      92.352  89.176  65.800  1.00  0.00
ATOM   3070  C6  DPA   116      92.459  87.584  67.207  1.00  0.00
ATOM   3071  C1  DPA   116      91.837  86.190  67.408  1.00  0.00
ATOM   3072  O1  DPA   116      92.413  85.171  66.948  1.00  0.00
ATOM   3073  O2  DPA   116      90.603  86.053  68.117  1.00  0.00
ATOM   3074  C2  DPA   116      90.569  84.783  68.774  1.00  0.00
ATOM   3075  C3  DPA   116      89.240  84.638  69.539  1.00  0.00
ATOM   3076  N1  DPA   116      89.204  83.333  70.214  1.00  0.00
ATOM   3077  C4  DPA   116      89.315  82.261  69.214  1.00  0.00
ATOM   3078  H5  DPA   116      89.289  81.310  69.706  1.00  0.00
ATOM   3079  H6  DPA   116      88.500  82.329  68.527  1.00  0.00
ATOM   3080  H7  DPA   116      90.238  82.363  68.683  1.00  0.00
ATOM   3081  C5  DPA   116      87.936  83.194  70.944  1.00  0.00
ATOM   3082  H8  DPA   116      87.910  82.243  71.435  1.00  0.00
ATOM   3083  H9  DPA   116      87.856  83.972  71.671  1.00  0.00
ATOM   3084  H10 DPA   116      87.120  83.261  70.256  1.00  0.00
ATOM   3085  H20 DPA   116      89.968  83.269  70.857  1.00  0.00
ATOM   3086  H3  DPA   116      89.159  85.418  70.266  1.00  0.00
ATOM   3087  H4  DPA   116      88.424  84.706  68.851  1.00  0.00
ATOM   3088  H1  DPA   116      90.648  84.004  68.047  1.00  0.00
ATOM   3089  H2  DPA   116      91.386  84.716  69.462  1.00  0.00
ATOM   3090  C9  DPA   116      93.992  87.456  67.136  1.00  0.00
ATOM   3091  H16 DPA   116      94.424  88.425  66.995  1.00  0.00
ATOM   3092  H17 DPA   116      94.356  87.031  68.047  1.00  0.00
ATOM   3093  H18 DPA   116      94.260  86.824  66.315  1.00  0.00
ATOM   3094  C7  DDA   117      92.112  88.435  68.436  1.00  0.00
ATOM   3095  H11 DDA   117      91.050  88.529  68.521  1.00  0.00
ATOM   3096  H12 DDA   117      92.546  89.410  68.332  1.00  0.00
ATOM   3097  C6  DDA   117      92.637  87.824  69.748  1.00  0.00
ATOM   3098  C1  DDA   117      91.996  86.442  69.963  1.00  0.00
ATOM   3099  O1  DDA   117      92.552  85.411  69.505  1.00  0.00
ATOM   3100  O2  DDA   117      90.764  86.332  70.682  1.00  0.00
ATOM   3101  C2  DDA   117      90.714  85.066  71.348  1.00  0.00
ATOM   3102  C3  DDA   117      89.390  84.946  72.123  1.00  0.00
ATOM   3103  N1  DDA   117      89.338  83.646  72.808  1.00  0.00
ATOM   3104  C4  DDA   117      89.424  82.567  71.814  1.00  0.00
ATOM   3105  H5  DDA   117      89.387  81.620  72.312  1.00  0.00
ATOM   3106  H6  DDA   117      88.603  82.644  71.132  1.00  0.00
ATOM   3107  H7  DDA   117      90.344  82.650  71.275  1.00  0.00
ATOM   3108  C5  DDA   117      88.073  83.532  73.548  1.00  0.00
ATOM   3109  H8  DDA   117      88.035  82.586  74.046  1.00  0.00
ATOM   3110  H9  DDA   117      88.011  84.318  74.270  1.00  0.00
ATOM   3111  H10 DDA   117      87.252  83.609  72.866  1.00  0.00
ATOM   3112  H3  DDA   117      89.327  85.733  72.847  1.00  0.00
ATOM   3113  H4  DDA   117      88.570  85.024  71.442  1.00  0.00
ATOM   3114  H1  DDA   117      90.777  84.281  70.625  1.00  0.00
ATOM   3115  H2  DDA   117      91.536  84.990  72.030  1.00  0.00
ATOM   3116  C9  DDA   117      94.168  87.672  69.665  1.00  0.00
ATOM   3117  H16 DDA   117      94.616  88.633  69.516  1.00  0.00
ATOM   3118  H17 DDA   117      94.533  87.247  70.577  1.00  0.00
ATOM   3119  H18 DDA   117      94.419  87.030  68.848  1.00  0.00
ATOM   3120  C7  DPB   118      92.315  88.690  70.973  1.00  0.00
ATOM   3121  H11 DPB   118      91.255  88.802  71.066  1.00  0.00
ATOM   3122  H12 DPB   118      92.764  89.656  70.860  1.00  0.00
ATOM   3123  C6  DPB   118      92.841  88.079  72.285  1.00  0.00
ATOM   3124  C1  DPB   118      94.366  87.900  72.194  1.00  0.00
ATOM   3125  O1  DPB   118      94.850  86.829  71.747  1.00  0.00
ATOM   3126  O2  DPB   118      95.237  88.955  72.617  1.00  0.00
ATOM   3127  C2  DPB   118      96.460  88.397  73.103  1.00  0.00
ATOM   3128  C3  DPB   118      97.396  89.532  73.559  1.00  0.00
ATOM   3129  N1  DPB   118      98.654  88.959  74.058  1.00  0.00
ATOM   3130  C4  DPB   118      99.548  90.041  74.493  1.00  0.00
ATOM   3131  H5  DPB   118     100.464  89.624  74.856  1.00  0.00
ATOM   3132  H6  DPB   118      99.753  90.689  73.666  1.00  0.00
ATOM   3133  H7  DPB   118      99.075  90.600  75.274  1.00  0.00
ATOM   3134  C5  DPB   118      99.301  88.190  72.985  1.00  0.00
ATOM   3135  H8  DPB   118     100.218  87.773  73.349  1.00  0.00
ATOM   3136  H9  DPB   118      99.508  88.837  72.158  1.00  0.00
ATOM   3137  H10 DPB   118      98.652  87.402  72.669  1.00  0.00
ATOM   3138  H20 DPB   118      98.462  88.354  74.832  1.00  0.00
ATOM   3139  H3  DPB   118      96.925  90.091  74.341  1.00  0.00
ATOM   3140  H4  DPB   118      97.602  90.178  72.733  1.00  0.00
ATOM   3141  H1  DPB   118      96.931  87.837  72.322  1.00  0.00
ATOM   3142  H2  DPB   118      96.254  87.749  73.930  1.00  0.00
ATOM   3143  C9  DPB   118      92.176  86.708  72.514  1.00  0.00
ATOM   3144  H16 DPB   118      92.541  86.283  73.426  1.00  0.00
ATOM   3145  H17 DPB   118      91.117  86.831  72.577  1.00  0.00
ATOM   3146  H18 DPB   118      92.413  86.057  71.699  1.00  0.00
ATOM   3147  C7  DDB   119      92.540  88.956  73.508  1.00  0.00
ATOM   3148  H11 DDB   119      91.483  89.087  73.608  1.00  0.00
ATOM   3149  H12 DDB   119      93.004  89.914  73.385  1.00  0.00
ATOM   3150  C6  DDB   119      93.066  88.345  74.820  1.00  0.00
ATOM   3151  C1  DDB   119      94.590  88.142  74.719  1.00  0.00
ATOM   3152  O1  DDB   119      95.051  87.060  74.275  1.00  0.00
ATOM   3153  O2  DDB   119      95.478  89.185  75.129  1.00  0.00
ATOM   3154  C2  DDB   119      96.696  88.611  75.609  1.00  0.00
ATOM   3155  C3  DDB   119      97.653  89.734  76.050  1.00  0.00
ATOM   3156  N1  DDB   119      98.906  89.144  76.543  1.00  0.00
ATOM   3157  C4  DDB   119      99.820  90.214  76.965  1.00  0.00
ATOM   3158  H5  DDB   119     100.731  89.785  77.324  1.00  0.00
ATOM   3159  H6  DDB   119     100.029  90.853  76.133  1.00  0.00
ATOM   3160  H7  DDB   119      99.363  90.786  77.747  1.00  0.00
ATOM   3161  C5  DDB   119      99.533  88.358  75.471  1.00  0.00
ATOM   3162  H8  DDB   119     100.445  87.929  75.830  1.00  0.00
ATOM   3163  H9  DDB   119      99.744  88.996  74.638  1.00  0.00
ATOM   3164  H10 DDB   119      98.868  87.579  75.164  1.00  0.00
ATOM   3165  H3  DDB   119      97.197  90.305  76.832  1.00  0.00
ATOM   3166  H4  DDB   119      97.864  90.371  75.219  1.00  0.00
ATOM   3167  H1  DDB   119      97.152  88.039  74.828  1.00  0.00
ATOM   3168  H2  DDB   119      96.486  87.972  76.441  1.00  0.00
ATOM   3169  C9  DDB   119      92.382  86.987  75.063  1.00  0.00
ATOM   3170  H16 DDB   119      92.746  86.562  75.975  1.00  0.00
ATOM   3171  H17 DDB   119      91.323  87.128  75.133  1.00  0.00
ATOM   3172  H18 DDB   119      92.601  86.327  74.249  1.00  0.00
ATOM   3173  C7  TPA   120      92.789  89.236  76.039  1.00  0.00
ATOM   3174  H11 TPA   120      91.735  89.383  76.147  1.00  0.00
ATOM   3175  H12 TPA   120      93.267  90.186  75.907  1.00  0.00
ATOM   3176  C6  TPA   120      93.315  88.625  77.351  1.00  0.00
ATOM   3177  C1  TPA   120      92.612  87.280  77.608  1.00  0.00
ATOM   3178  O1  TPA   120      93.107  86.214  77.158  1.00  0.00
ATOM   3179  O2  TPA   120      91.394  87.243  78.356  1.00  0.00
ATOM   3180  C2  TPA   120      91.298  85.994  79.048  1.00  0.00
ATOM   3181  C3  TPA   120      89.987  85.953  79.855  1.00  0.00
ATOM   3182  N1  TPA   120      89.890  84.670  80.565  1.00  0.00
ATOM   3183  C4  TPA   120      89.900  83.569  79.592  1.00  0.00
ATOM   3184  H5  TPA   120      89.828  82.635  80.109  1.00  0.00
ATOM   3185  H6  TPA   120      89.069  83.673  78.927  1.00  0.00
ATOM   3186  H7  TPA   120      90.811  83.598  79.032  1.00  0.00
ATOM   3187  C5  TPA   120      88.637  84.632  81.335  1.00  0.00
ATOM   3188  H8  TPA   120      88.565  83.698  81.853  1.00  0.00
ATOM   3189  H9  TPA   120      88.630  85.432  82.044  1.00  0.00
ATOM   3190  H10 TPA   120      87.806  84.734  80.671  1.00  0.00
ATOM   3191  H20 TPA   120      90.666  84.573  81.187  1.00  0.00
ATOM   3192  H3  TPA   120      89.979  86.755  80.563  1.00  0.00
ATOM   3193  H4  TPA   120      89.157  86.058  79.190  1.00  0.00
ATOM   3194  H1  TPA   120      91.306  85.194  78.340  1.00  0.00
ATOM   3195  H2  TPA   120      92.130  85.892  79.713  1.00  0.00
ATOM   3196  C9  TPA   120      94.833  88.397  77.238  1.00  0.00
ATOM   3197  H16 TPA   120      95.323  89.331  77.061  1.00  0.00
ATOM   3198  H17 TPA   120      95.198  87.972  78.150  1.00  0.00
ATOM   3199  H18 TPA   120      95.034  87.728  76.428  1.00  0.00
ATOM   3200  H19 TPA   120      93.113  89.293  78.162  1.00  0.00
TER   
ATOM   3201  C7  HPA   121     148.954 168.926   2.147  1.00  0.00
ATOM   3202  C8  HPA   121     149.960 168.886   0.981  1.00  0.00
ATOM   3203  H13 HPA   121     149.458 169.121   0.067  1.00  0.00
ATOM   3204  H14 HPA   121     150.388 167.907   0.914  1.00  0.00
ATOM   3205  H15 HPA   121     150.737 169.601   1.155  1.00  0.00
ATOM   3206  H11 HPA   121     148.179 168.210   1.973  1.00  0.00
ATOM   3207  H12 HPA   121     148.528 169.906   2.214  1.00  0.00
ATOM   3208  C6  HPA   121     149.678 168.589   3.463  1.00  0.00
ATOM   3209  C1  HPA   121     150.292 167.181   3.365  1.00  0.00
ATOM   3210  O1  HPA   121     151.463 167.034   2.928  1.00  0.00
ATOM   3211  O2  HPA   121     149.531 166.040   3.769  1.00  0.00
ATOM   3212  C2  HPA   121     150.414 165.026   4.254  1.00  0.00
ATOM   3213  C3  HPA   121     149.595 163.797   4.689  1.00  0.00
ATOM   3214  N1  HPA   121     150.503 162.755   5.188  1.00  0.00
ATOM   3215  C4  HPA   121     151.437 162.367   4.121  1.00  0.00
ATOM   3216  H5  HPA   121     152.098 161.607   4.484  1.00  0.00
ATOM   3217  H6  HPA   121     150.887 161.991   3.285  1.00  0.00
ATOM   3218  H7  HPA   121     152.005 163.221   3.818  1.00  0.00
ATOM   3219  C5  HPA   121     149.721 161.582   5.604  1.00  0.00
ATOM   3220  H8  HPA   121     150.381 160.822   5.966  1.00  0.00
ATOM   3221  H9  HPA   121     149.042 161.863   6.381  1.00  0.00
ATOM   3222  H10 HPA   121     149.170 161.205   4.767  1.00  0.00
ATOM   3223  H20 HPA   121     151.017 163.106   5.970  1.00  0.00
ATOM   3224  H3  HPA   121     148.915 164.079   5.467  1.00  0.00
ATOM   3225  H4  HPA   121     149.044 163.421   3.854  1.00  0.00
ATOM   3226  H1  HPA   121     151.094 164.744   3.477  1.00  0.00
ATOM   3227  H2  HPA   121     150.965 165.403   5.090  1.00  0.00
ATOM   3228  C9  HPA   121     150.795 169.620   3.713  1.00  0.00
ATOM   3229  H16 HPA   121     150.369 170.598   3.782  1.00  0.00
ATOM   3230  H17 HPA   121     151.298 169.386   4.628  1.00  0.00
ATOM   3231  H18 HPA   121     151.495 169.592   2.904  1.00  0.00
ATOM   3232  C7  DDA   122     148.738 168.609   4.677  1.00  0.00
ATOM   3233  H11 DDA   122     147.958 167.890   4.540  1.00  0.00
ATOM   3234  H12 DDA   122     148.306 169.583   4.781  1.00  0.00
ATOM   3235  C6  DDA   122     149.462 168.271   5.993  1.00  0.00
ATOM   3236  C1  DDA   122     150.053 166.853   5.905  1.00  0.00
ATOM   3237  O1  DDA   122     151.219 166.683   5.464  1.00  0.00
ATOM   3238  O2  DDA   122     149.275 165.728   6.322  1.00  0.00
ATOM   3239  C2  DDA   122     150.144 164.704   6.812  1.00  0.00
ATOM   3240  C3  DDA   122     149.306 163.493   7.263  1.00  0.00
ATOM   3241  N1  DDA   122     150.199 162.439   7.767  1.00  0.00
ATOM   3242  C4  DDA   122     151.122 162.028   6.700  1.00  0.00
ATOM   3243  H5  DDA   122     151.773 161.261   7.066  1.00  0.00
ATOM   3244  H6  DDA   122     150.562 161.654   5.870  1.00  0.00
ATOM   3245  H7  DDA   122     151.704 162.869   6.387  1.00  0.00
ATOM   3246  C5  DDA   122     149.399 161.284   8.197  1.00  0.00
ATOM   3247  H8  DDA   122     150.049 160.517   8.564  1.00  0.00
ATOM   3248  H9  DDA   122     148.729 161.583   8.974  1.00  0.00
ATOM   3249  H10 DDA   122     148.839 160.908   7.366  1.00  0.00
ATOM   3250  H3  DDA   122     148.635 163.792   8.040  1.00  0.00
ATOM   3251  H4  DDA   122     148.746 163.118   6.432  1.00  0.00
ATOM   3252  H1  DDA   122     150.814 164.405   6.036  1.00  0.00
ATOM   3253  H2  DDA   122     150.704 165.080   7.643  1.00  0.00
ATOM   3254  C9  DDA   122     150.597 169.285   6.229  1.00  0.00
ATOM   3255  H16 DDA   122     150.187 170.272   6.290  1.00  0.00
ATOM   3256  H17 DDA   122     151.100 169.052   7.144  1.00  0.00
ATOM   3257  H18 DDA   122     151.292 169.239   5.417  1.00  0.00
ATOM   3258  C7  DDB   123     148.527 168.318   7.210  1.00  0.00
ATOM   3259  H11 DDB   123     147.735 167.611   7.083  1.00  0.00
ATOM   3260  H12 DDB   123     148.112 169.300   7.308  1.00  0.00
ATOM   3261  C6  DDB   123     149.251 167.981   8.526  1.00  0.00
ATOM   3262  C1  DDB   123     150.403 168.978   8.750  1.00  0.00
ATOM   3263  O1  DDB   123     151.551 168.726   8.299  1.00  0.00
ATOM   3264  O2  DDB   123     150.168 170.191   9.469  1.00  0.00
ATOM   3265  C2  DDB   123     151.367 170.586  10.142  1.00  0.00
ATOM   3266  C3  DDB   123     151.114 171.893  10.916  1.00  0.00
ATOM   3267  N1  DDB   123     152.346 172.298  11.608  1.00  0.00
ATOM   3268  C4  DDB   123     152.106 173.545  12.347  1.00  0.00
ATOM   3269  H5  DDB   123     153.002 173.842  12.851  1.00  0.00
ATOM   3270  H6  DDB   123     151.810 174.314  11.664  1.00  0.00
ATOM   3271  H7  DDB   123     151.328 173.389  13.066  1.00  0.00
ATOM   3272  C5  DDB   123     153.414 172.513  10.621  1.00  0.00
ATOM   3273  H8  DDB   123     154.311 172.809  11.125  1.00  0.00
ATOM   3274  H9  DDB   123     153.120 173.281   9.938  1.00  0.00
ATOM   3275  H10 DDB   123     153.590 171.605  10.083  1.00  0.00
ATOM   3276  H3  DDB   123     150.338 171.737  11.635  1.00  0.00
ATOM   3277  H4  DDB   123     150.819 172.661  10.234  1.00  0.00
ATOM   3278  H1  DDB   123     152.144 170.742   9.424  1.00  0.00
ATOM   3279  H2  DDB   123     151.662 169.817  10.825  1.00  0.00
ATOM   3280  C9  DDB   123     149.819 166.550   8.448  1.00  0.00
ATOM   3281  H16 DDB   123     150.323 166.316   9.363  1.00  0.00
ATOM   3282  H17 DDB   123     149.019 165.859   8.293  1.00  0.00
ATOM   3283  H18 DDB   123     150.510 166.485   7.634  1.00  0.00
ATOM   3284  C7  DDA   124     148.323 168.052   9.747  1.00  0.00
ATOM   3285  H11 DDA   124     147.519 167.357   9.629  1.00  0.00
ATOM   3286  H12 DDA   124     147.925 169.042   9.838  1.00  0.00
ATOM   3287  C6  DDA   124     149.047 167.714  11.064  1.00  0.00
ATOM   3288  C1  DDA   124     149.591 166.277  10.996  1.00  0.00
ATOM   3289  O1  DDA   124     150.747 166.062  10.549  1.00  0.00
ATOM   3290  O2  DDA   124     148.781 165.185  11.440  1.00  0.00
ATOM   3291  C2  DDA   124     149.621 164.143  11.941  1.00  0.00
ATOM   3292  C3  DDA   124     148.748 162.968  12.420  1.00  0.00
ATOM   3293  N1  DDA   124     149.611 161.895  12.935  1.00  0.00
ATOM   3294  C4  DDA   124     150.511 161.434  11.868  1.00  0.00
ATOM   3295  H5  DDA   124     151.140 160.653  12.243  1.00  0.00
ATOM   3296  H6  DDA   124     149.932 161.064  11.050  1.00  0.00
ATOM   3297  H7  DDA   124     151.117 162.251  11.536  1.00  0.00
ATOM   3298  C5  DDA   124     148.779 160.773  13.393  1.00  0.00
ATOM   3299  H8  DDA   124     149.405 159.992  13.768  1.00  0.00
ATOM   3300  H9  DDA   124     148.124 161.107  14.169  1.00  0.00
ATOM   3301  H10 DDA   124     148.198 160.400  12.573  1.00  0.00
ATOM   3302  H3  DDA   124     148.093 163.302  13.197  1.00  0.00
ATOM   3303  H4  DDA   124     148.169 162.596  11.601  1.00  0.00
ATOM   3304  H1  DDA   124     150.275 163.807  11.165  1.00  0.00
ATOM   3305  H2  DDA   124     150.199 164.514  12.760  1.00  0.00
ATOM   3306  C9  DDA   124     150.216 168.697  11.272  1.00  0.00
ATOM   3307  H16 DDA   124     149.839 169.697  11.319  1.00  0.00
ATOM   3308  H17 DDA   124     150.720 168.462  12.187  1.00  0.00
ATOM   3309  H18 DDA   124     150.903 168.612  10.456  1.00  0.00
ATOM   3310  C7  DDB   125     148.125 167.814  12.286  1.00  0.00
ATOM   3311  H11 DDB   125     147.309 167.130  12.178  1.00  0.00
ATOM   3312  H12 DDB   125     147.743 168.810  12.371  1.00  0.00
ATOM   3313  C6  DDB   125     148.850 167.477  13.602  1.00  0.00
ATOM   3314  C1  DDB   125     150.035 168.440  13.800  1.00  0.00
ATOM   3315  O1  DDB   125     151.169 168.142  13.343  1.00  0.00
ATOM   3316  O2  DDB   125     149.846 169.673  14.498  1.00  0.00
ATOM   3317  C2  DDB   125     151.061 170.040  15.155  1.00  0.00
ATOM   3318  C3  DDB   125     150.858 171.368  15.908  1.00  0.00
ATOM   3319  N1  DDB   125     152.108 171.745  16.582  1.00  0.00
ATOM   3320  C4  DDB   125     151.915 173.012  17.300  1.00  0.00
ATOM   3321  H5  DDB   125     152.824 173.288  17.791  1.00  0.00
ATOM   3322  H6  DDB   125     151.637 173.777  16.606  1.00  0.00
ATOM   3323  H7  DDB   125     151.138 172.894  18.028  1.00  0.00
ATOM   3324  C5  DDB   125     153.175 171.906  15.583  1.00  0.00
ATOM   3325  H8  DDB   125     154.085 172.182  16.073  1.00  0.00
ATOM   3326  H9  DDB   125     152.898 172.672  14.888  1.00  0.00
ATOM   3327  H10 DDB   125     153.315 170.985  15.060  1.00  0.00
ATOM   3328  H3  DDB   125     150.082 171.250  16.635  1.00  0.00
ATOM   3329  H4  DDB   125     150.582 172.133  15.214  1.00  0.00
ATOM   3330  H1  DDB   125     151.838 170.157  14.428  1.00  0.00
ATOM   3331  H2  DDB   125     151.338 169.275  15.849  1.00  0.00
ATOM   3332  C9  DDB   125     149.369 166.027  13.546  1.00  0.00
ATOM   3333  H16 DDB   125     149.872 165.793  14.460  1.00  0.00
ATOM   3334  H17 DDB   125     148.547 165.359  13.409  1.00  0.00
ATOM   3335  H18 DDB   125     150.052 165.926  12.728  1.00  0.00
ATOM   3336  C7  DDB   126     147.935 167.600  14.829  1.00  0.00
ATOM   3337  H11 DDB   126     147.107 166.928  14.730  1.00  0.00
ATOM   3338  H12 DDB   126     147.568 168.603  14.906  1.00  0.00
ATOM   3339  C6  DDB   126     148.659 167.262  16.145  1.00  0.00
ATOM   3340  C1  DDB   126     149.860 168.208  16.328  1.00  0.00
ATOM   3341  O1  DDB   126     150.987 167.889  15.871  1.00  0.00
ATOM   3342  O2  DDB   126     149.693 169.451  17.017  1.00  0.00
ATOM   3343  C2  DDB   126     150.918 169.803  17.666  1.00  0.00
ATOM   3344  C3  DDB   126     150.738 171.140  18.407  1.00  0.00
ATOM   3345  N1  DDB   126     151.998 171.505  19.073  1.00  0.00
ATOM   3346  C4  DDB   126     151.827 172.781  19.781  1.00  0.00
ATOM   3347  H5  DDB   126     152.743 173.045  20.266  1.00  0.00
ATOM   3348  H6  DDB   126     151.560 173.545  19.081  1.00  0.00
ATOM   3349  H7  DDB   126     151.053 172.681  20.514  1.00  0.00
ATOM   3350  C5  DDB   126     153.062 171.640  18.069  1.00  0.00
ATOM   3351  H8  DDB   126     153.978 171.906  18.553  1.00  0.00
ATOM   3352  H9  DDB   126     152.796 172.405  17.369  1.00  0.00
ATOM   3353  H10 DDB   126     153.188 170.711  17.553  1.00  0.00
ATOM   3354  H3  DDB   126     149.964 171.043  19.139  1.00  0.00
ATOM   3355  H4  DDB   126     150.473 171.905  17.708  1.00  0.00
ATOM   3356  H1  DDB   126     151.693 169.902  16.935  1.00  0.00
ATOM   3357  H2  DDB   126     151.185 169.039  18.365  1.00  0.00
ATOM   3358  C9  DDB   126     149.155 165.805  16.099  1.00  0.00
ATOM   3359  H16 DDB   126     149.659 165.571  17.014  1.00  0.00
ATOM   3360  H17 DDB   126     148.322 165.149  15.972  1.00  0.00
ATOM   3361  H18 DDB   126     149.832 165.685  15.279  1.00  0.00
ATOM   3362  C7  DPB   127     147.751 167.411  17.374  1.00  0.00
ATOM   3363  H11 DPB   127     146.913 166.753  17.285  1.00  0.00
ATOM   3364  H12 DPB   127     147.401 168.422  17.444  1.00  0.00
ATOM   3365  C6  DPB   127     148.475 167.074  18.691  1.00  0.00
ATOM   3366  C1  DPB   127     149.692 168.002  18.860  1.00  0.00
ATOM   3367  O1  DPB   127     150.813 167.661  18.401  1.00  0.00
ATOM   3368  O2  DPB   127     149.548 169.252  19.539  1.00  0.00
ATOM   3369  C2  DPB   127     150.781 169.592  20.179  1.00  0.00
ATOM   3370  C3  DPB   127     150.626 170.939  20.910  1.00  0.00
ATOM   3371  N1  DPB   127     151.893 171.288  21.568  1.00  0.00
ATOM   3372  C4  DPB   127     151.745 172.573  22.265  1.00  0.00
ATOM   3373  H5  DPB   127     152.669 172.827  22.743  1.00  0.00
ATOM   3374  H6  DPB   127     151.489 173.335  21.559  1.00  0.00
ATOM   3375  H7  DPB   127     150.974 172.493  23.000  1.00  0.00
ATOM   3376  C5  DPB   127     152.956 171.398  20.557  1.00  0.00
ATOM   3377  H8  DPB   127     153.878 171.653  21.035  1.00  0.00
ATOM   3378  H9  DPB   127     152.699 172.159  19.851  1.00  0.00
ATOM   3379  H10 DPB   127     153.064 170.462  20.050  1.00  0.00
ATOM   3380  H20 DPB   127     152.135 170.576  22.227  1.00  0.00
ATOM   3381  H3  DPB   127     149.853 170.859  21.645  1.00  0.00
ATOM   3382  H4  DPB   127     150.370 171.701  20.204  1.00  0.00
ATOM   3383  H1  DPB   127     151.554 169.672  19.443  1.00  0.00
ATOM   3384  H2  DPB   127     151.039 168.830  20.884  1.00  0.00
ATOM   3385  C9  DPB   127     148.947 165.609  18.655  1.00  0.00
ATOM   3386  H16 DPB   127     149.451 165.374  19.570  1.00  0.00
ATOM   3387  H17 DPB   127     148.103 164.964  18.537  1.00  0.00
ATOM   3388  H18 DPB   127     149.618 165.471  17.833  1.00  0.00
ATOM   3389  C7  DPB   128     147.575 167.249  19.921  1.00  0.00
ATOM   3390  H11 DPB   128     146.725 166.602  19.841  1.00  0.00
ATOM   3391  H12 DPB   128     147.241 168.264  19.983  1.00  0.00
ATOM   3392  C6  DPB   128     148.299 166.911  21.238  1.00  0.00
ATOM   3393  C1  DPB   128     149.531 167.821  21.395  1.00  0.00
ATOM   3394  O1  DPB   128     150.644 167.457  20.934  1.00  0.00
ATOM   3395  O2  DPB   128     149.411 169.080  22.062  1.00  0.00
ATOM   3396  C2  DPB   128     150.651 169.405  22.695  1.00  0.00
ATOM   3397  C3  DPB   128     150.520 170.760  23.414  1.00  0.00
ATOM   3398  N1  DPB   128     151.797 171.095  24.063  1.00  0.00
ATOM   3399  C4  DPB   128     151.673 172.388  24.750  1.00  0.00
ATOM   3400  H5  DPB   128     152.601 172.631  25.222  1.00  0.00
ATOM   3401  H6  DPB   128     151.425 173.148  24.039  1.00  0.00
ATOM   3402  H7  DPB   128     150.902 172.327  25.489  1.00  0.00
ATOM   3403  C5  DPB   128     152.857 171.178  23.049  1.00  0.00
ATOM   3404  H8  DPB   128     153.786 171.423  23.521  1.00  0.00
ATOM   3405  H9  DPB   128     152.608 171.938  22.336  1.00  0.00
ATOM   3406  H10 DPB   128     152.947 170.237  22.548  1.00  0.00
ATOM   3407  H20 DPB   128     152.029 170.385  24.729  1.00  0.00
ATOM   3408  H3  DPB   128     149.750 170.700  24.154  1.00  0.00
ATOM   3409  H4  DPB   128     150.274 171.519  22.703  1.00  0.00
ATOM   3410  H1  DPB   128     151.422 169.466  21.955  1.00  0.00
ATOM   3411  H2  DPB   128     150.899 168.645  23.406  1.00  0.00
ATOM   3412  C9  DPB   128     148.747 165.439  21.214  1.00  0.00
ATOM   3413  H16 DPB   128     149.251 165.204  22.128  1.00  0.00
ATOM   3414  H17 DPB   128     147.892 164.806  21.104  1.00  0.00
ATOM   3415  H18 DPB   128     149.414 165.283  20.391  1.00  0.00
ATOM   3416  C7  DDA   129     147.406 167.111  22.471  1.00  0.00
ATOM   3417  H11 DDA   129     146.547 166.478  22.400  1.00  0.00
ATOM   3418  H12 DDA   129     147.089 168.133  22.525  1.00  0.00
ATOM   3419  C6  DDA   129     148.131 166.774  23.787  1.00  0.00
ATOM   3420  C1  DDA   129     148.555 165.294  23.774  1.00  0.00
ATOM   3421  O1  DDA   129     149.680 164.968  23.317  1.00  0.00
ATOM   3422  O2  DDA   129     147.670 164.293  24.283  1.00  0.00
ATOM   3423  C2  DDA   129     148.435 163.208  24.815  1.00  0.00
ATOM   3424  C3  DDA   129     147.482 162.129  25.362  1.00  0.00
ATOM   3425  N1  DDA   129     148.269 161.013  25.909  1.00  0.00
ATOM   3426  C4  DDA   129     149.105 160.436  24.847  1.00  0.00
ATOM   3427  H5  DDA   129     149.677 159.624  25.245  1.00  0.00
ATOM   3428  H6  DDA   129     148.479 160.078  24.057  1.00  0.00
ATOM   3429  H7  DDA   129     149.766 161.185  24.467  1.00  0.00
ATOM   3430  C5  DDA   129     147.359 159.983  26.432  1.00  0.00
ATOM   3431  H8  DDA   129     147.931 159.171  26.830  1.00  0.00
ATOM   3432  H9  DDA   129     146.751 160.404  27.205  1.00  0.00
ATOM   3433  H10 DDA   129     146.734 159.625  25.642  1.00  0.00
ATOM   3434  H3  DDA   129     146.874 162.549  26.135  1.00  0.00
ATOM   3435  H4  DDA   129     146.857 161.771  24.572  1.00  0.00
ATOM   3436  H1  DDA   129     149.043 162.788  24.042  1.00  0.00
ATOM   3437  H2  DDA   129     149.061 163.567  25.605  1.00  0.00
ATOM   3438  C9  DDA   129     149.379 167.665  23.929  1.00  0.00
ATOM   3439  H16 DDA   129     149.083 168.694  23.938  1.00  0.00
ATOM   3440  H17 DDA   129     149.882 167.430  24.844  1.00  0.00
ATOM   3441  H18 DDA   129     150.037 167.490  23.105  1.00  0.00
ATOM   3442  C7  DDB   130     147.247 166.999  25.023  1.00  0.00
ATOM   3443  H11 DDB   130     146.376 166.380  24.961  1.00  0.00
ATOM   3444  H12 DDB   130     146.947 168.027  25.069  1.00  0.00
ATOM   3445  C6  DDB   130     147.972 166.662  26.338  1.00  0.00
ATOM   3446  C1  DDB   130     149.234 167.534  26.469  1.00  0.00
ATOM   3447  O1  DDB   130     150.331 167.126  26.007  1.00  0.00
ATOM   3448  O2  DDB   130     149.160 168.808  27.115  1.00  0.00
ATOM   3449  C2  DDB   130     150.415 169.102  27.731  1.00  0.00
ATOM   3450  C3  DDB   130     150.336 170.475  28.427  1.00  0.00
ATOM   3451  N1  DDB   130     151.626 170.779  29.060  1.00  0.00
ATOM   3452  C4  DDB   130     151.551 172.088  29.724  1.00  0.00
ATOM   3453  H5  DDB   130     152.491 172.309  30.186  1.00  0.00
ATOM   3454  H6  DDB   130     151.321 172.841  29.002  1.00  0.00
ATOM   3455  H7  DDB   130     150.785 172.064  30.471  1.00  0.00
ATOM   3456  C5  DDB   130     152.680 170.810  28.036  1.00  0.00
ATOM   3457  H8  DDB   130     153.620 171.031  28.496  1.00  0.00
ATOM   3458  H9  DDB   130     152.450 171.564  27.312  1.00  0.00
ATOM   3459  H10 DDB   130     152.735 169.856  27.551  1.00  0.00
ATOM   3460  H3  DDB   130     149.569 170.452  29.174  1.00  0.00
ATOM   3461  H4  DDB   130     150.107 171.229  27.705  1.00  0.00
ATOM   3462  H1  DDB   130     151.182 169.126  26.985  1.00  0.00
ATOM   3463  H2  DDB   130     150.645 168.348  28.455  1.00  0.00
ATOM   3464  C9  DDB   130     148.372 165.175  26.337  1.00  0.00
ATOM   3465  H16 DDB   130     148.875 164.940  27.251  1.00  0.00
ATOM   3466  H17 DDB   130     147.495 164.570  26.246  1.00  0.00
ATOM   3467  H18 DDB   130     149.025 164.982  25.512  1.00  0.00
ATOM   3468  C7  DPA   131     147.096 166.912  27.575  1.00  0.00
ATOM   3469  H11 DPA   131     146.217 166.307  27.523  1.00  0.00
ATOM   3470  H12 DPA   131     146.813 167.944  27.614  1.00  0.00
ATOM   3471  C6  DPA   131     147.821 166.575  28.892  1.00  0.00
ATOM   3472  C1  DPA   131     148.198 165.082  28.901  1.00  0.00
ATOM   3473  O1  DPA   131     149.308 164.711  28.441  1.00  0.00
ATOM   3474  O2  DPA   131     147.285 164.119  29.435  1.00  0.00
ATOM   3475  C2  DPA   131     148.020 163.020  29.980  1.00  0.00
ATOM   3476  C3  DPA   131     147.036 161.982  30.554  1.00  0.00
ATOM   3477  N1  DPA   131     147.790 160.851  31.115  1.00  0.00
ATOM   3478  C4  DPA   131     148.599 160.228  30.057  1.00  0.00
ATOM   3479  H5  DPA   131     149.147 159.405  30.465  1.00  0.00
ATOM   3480  H6  DPA   131     147.955 159.878  29.278  1.00  0.00
ATOM   3481  H7  DPA   131     149.281 160.949  29.657  1.00  0.00
ATOM   3482  C5  DPA   131     146.853 159.860  31.663  1.00  0.00
ATOM   3483  H8  DPA   131     147.401 159.038  32.071  1.00  0.00
ATOM   3484  H9  DPA   131     146.266 160.315  32.434  1.00  0.00
ATOM   3485  H10 DPA   131     146.210 159.509  30.885  1.00  0.00
ATOM   3486  H20 DPA   131     148.391 161.181  31.843  1.00  0.00
ATOM   3487  H3  DPA   131     146.448 162.436  31.325  1.00  0.00
ATOM   3488  H4  DPA   131     146.394 161.630  29.776  1.00  0.00
ATOM   3489  H1  DPA   131     148.606 162.567  29.210  1.00  0.00
ATOM   3490  H2  DPA   131     148.662 163.372  30.759  1.00  0.00
ATOM   3491  C9  DPA   131     149.098 167.428  29.008  1.00  0.00
ATOM   3492  H16 DPA   131     148.836 168.465  29.001  1.00  0.00
ATOM   3493  H17 DPA   131     149.601 167.194  29.923  1.00  0.00
ATOM   3494  H18 DPA   131     149.744 167.218  28.181  1.00  0.00
ATOM   3495  C7  DPB   132     146.956 166.851  30.130  1.00  0.00
ATOM   3496  H11 DPB   132     146.065 166.259  30.086  1.00  0.00
ATOM   3497  H12 DPB   132     146.690 167.887  30.159  1.00  0.00
ATOM   3498  C6  DPB   132     147.680 166.513  31.445  1.00  0.00
ATOM   3499  C1  DPB   132     148.971 167.346  31.550  1.00  0.00
ATOM   3500  O1  DPB   132     150.049 166.894  31.086  1.00  0.00
ATOM   3501  O2  DPB   132     148.943 168.634  32.174  1.00  0.00
ATOM   3502  C2  DPB   132     150.214 168.898  32.775  1.00  0.00
ATOM   3503  C3  DPB   132     150.184 170.284  33.446  1.00  0.00
ATOM   3504  N1  DPB   132     151.489 170.557  34.064  1.00  0.00
ATOM   3505  C4  DPB   132     151.462 171.878  34.705  1.00  0.00
ATOM   3506  H5  DPB   132     152.412 172.078  35.154  1.00  0.00
ATOM   3507  H6  DPB   132     151.250 172.627  33.970  1.00  0.00
ATOM   3508  H7  DPB   132     150.701 171.894  35.458  1.00  0.00
ATOM   3509  C5  DPB   132     152.535 170.536  33.030  1.00  0.00
ATOM   3510  H8  DPB   132     153.485 170.736  33.479  1.00  0.00
ATOM   3511  H9  DPB   132     152.323 171.284  32.295  1.00  0.00
ATOM   3512  H10 DPB   132     152.555 169.573  32.563  1.00  0.00
ATOM   3513  H20 DPB   132     151.687 169.857  34.751  1.00  0.00
ATOM   3514  H3  DPB   132     149.424 170.298  34.200  1.00  0.00
ATOM   3515  H4  DPB   132     149.973 171.032  32.712  1.00  0.00
ATOM   3516  H1  DPB   132     150.973 168.882  32.023  1.00  0.00
ATOM   3517  H2  DPB   132     150.424 168.149  33.509  1.00  0.00
ATOM   3518  C9  DPB   132     148.032 165.014  31.467  1.00  0.00
ATOM   3519  H16 DPB   132     148.536 164.779  32.382  1.00  0.00
ATOM   3520  H17 DPB   132     147.137 164.437  31.395  1.00  0.00
ATOM   3521  H18 DPB   132     148.672 164.787  30.641  1.00  0.00
ATOM   3522  C7  DPB   133     146.825 166.813  32.685  1.00  0.00
ATOM   3523  H11 DPB   133     145.924 166.236  32.649  1.00  0.00
ATOM   3524  H12 DPB   133     146.575 167.855  32.706  1.00  0.00
ATOM   3525  C6  DPB   133     147.549 166.476  34.001  1.00  0.00
ATOM   3526  C1  DPB   133     148.852 167.288  34.093  1.00  0.00
ATOM   3527  O1  DPB   133     149.923 166.817  33.628  1.00  0.00
ATOM   3528  O2  DPB   133     148.849 168.582  34.705  1.00  0.00
ATOM   3529  C2  DPB   133     150.125 168.832  35.298  1.00  0.00
ATOM   3530  C3  DPB   133     150.121 170.223  35.958  1.00  0.00
ATOM   3531  N1  DPB   133     151.434 170.481  36.568  1.00  0.00
ATOM   3532  C4  DPB   133     151.429 171.809  37.197  1.00  0.00
ATOM   3533  H5  DPB   133     152.384 171.996  37.640  1.00  0.00
ATOM   3534  H6  DPB   133     151.227 172.554  36.457  1.00  0.00
ATOM   3535  H7  DPB   133     150.673 171.842  37.953  1.00  0.00
ATOM   3536  C5  DPB   133     152.473 170.435  35.529  1.00  0.00
ATOM   3537  H8  DPB   133     153.428 170.622  35.973  1.00  0.00
ATOM   3538  H9  DPB   133     152.272 171.179  34.789  1.00  0.00
ATOM   3539  H10 DPB   133     152.477 169.467  35.071  1.00  0.00
ATOM   3540  H20 DPB   133     151.622 169.784  37.260  1.00  0.00
ATOM   3541  H3  DPB   133     149.364 170.258  36.714  1.00  0.00
ATOM   3542  H4  DPB   133     149.919 170.968  35.218  1.00  0.00
ATOM   3543  H1  DPB   133     150.882 168.797  34.543  1.00  0.00
ATOM   3544  H2  DPB   133     150.328 168.085  36.039  1.00  0.00
ATOM   3545  C9  DPB   133     147.876 164.972  34.034  1.00  0.00
ATOM   3546  H16 DPB   133     148.381 164.737  34.949  1.00  0.00
ATOM   3547  H17 DPB   133     146.971 164.408  33.970  1.00  0.00
ATOM   3548  H18 DPB   133     148.510 164.726  33.207  1.00  0.00
ATOM   3549  C7  DPB   134     146.703 166.802  35.240  1.00  0.00
ATOM   3550  H11 DPB   134     145.794 166.238  35.214  1.00  0.00
ATOM   3551  H12 DPB   134     146.470 167.847  35.254  1.00  0.00
ATOM   3552  C6  DPB   134     147.427 166.465  36.556  1.00  0.00
ATOM   3553  C1  DPB   134     148.745 167.256  36.636  1.00  0.00
ATOM   3554  O1  DPB   134     149.806 166.764  36.171  1.00  0.00
ATOM   3555  O2  DPB   134     148.764 168.554  37.238  1.00  0.00
ATOM   3556  C2  DPB   134     150.047 168.790  37.823  1.00  0.00
ATOM   3557  C3  DPB   134     150.068 170.187  38.470  1.00  0.00
ATOM   3558  N1  DPB   134     151.386 170.428  39.072  1.00  0.00
ATOM   3559  C4  DPB   134     151.406 171.761  39.690  1.00  0.00
ATOM   3560  H5  DPB   134     152.367 171.938  40.127  1.00  0.00
ATOM   3561  H6  DPB   134     151.213 172.503  38.944  1.00  0.00
ATOM   3562  H7  DPB   134     150.654 171.813  40.448  1.00  0.00
ATOM   3563  C5  DPB   134     152.421 170.355  38.030  1.00  0.00
ATOM   3564  H8  DPB   134     153.381 170.533  38.468  1.00  0.00
ATOM   3565  H9  DPB   134     152.228 171.097  37.284  1.00  0.00
ATOM   3566  H10 DPB   134     152.407 169.386  37.580  1.00  0.00
ATOM   3567  H20 DPB   134     151.567 169.736  39.769  1.00  0.00
ATOM   3568  H3  DPB   134     149.316 170.239  39.229  1.00  0.00
ATOM   3569  H4  DPB   134     149.875 170.928  37.725  1.00  0.00
ATOM   3570  H1  DPB   134     150.800 168.735  37.065  1.00  0.00
ATOM   3571  H2  DPB   134     150.241 168.046  38.569  1.00  0.00
ATOM   3572  C9  DPB   134     147.732 164.956  36.602  1.00  0.00
ATOM   3573  H16 DPB   134     148.235 164.720  37.517  1.00  0.00
ATOM   3574  H17 DPB   134     146.817 164.405  36.547  1.00  0.00
ATOM   3575  H18 DPB   134     148.356 164.693  35.775  1.00  0.00
ATOM   3576  C7  DPB   135     146.592 166.814  37.796  1.00  0.00
ATOM   3577  H11 DPB   135     145.674 166.264  37.779  1.00  0.00
ATOM   3578  H12 DPB   135     146.377 167.862  37.801  1.00  0.00
ATOM   3579  C6  DPB   135     147.317 166.477  39.113  1.00  0.00
ATOM   3580  C1  DPB   135     148.647 167.249  39.180  1.00  0.00
ATOM   3581  O1  DPB   135     149.697 166.733  38.715  1.00  0.00
ATOM   3582  O2  DPB   135     148.688 168.551  39.769  1.00  0.00
ATOM   3583  C2  DPB   135     149.978 168.770  40.348  1.00  0.00
ATOM   3584  C3  DPB   135     150.024 170.173  40.983  1.00  0.00
ATOM   3585  N1  DPB   135     151.349 170.398  41.577  1.00  0.00
ATOM   3586  C4  DPB   135     151.393 171.735  42.182  1.00  0.00
ATOM   3587  H5  DPB   135     152.359 171.900  42.615  1.00  0.00
ATOM   3588  H6  DPB   135     151.208 172.474  41.431  1.00  0.00
ATOM   3589  H7  DPB   135     150.645 171.807  42.944  1.00  0.00
ATOM   3590  C5  DPB   135     152.378 170.300  40.532  1.00  0.00
ATOM   3591  H8  DPB   135     153.343 170.464  40.964  1.00  0.00
ATOM   3592  H9  DPB   135     152.195 171.038  39.780  1.00  0.00
ATOM   3593  H10 DPB   135     152.346 169.325  40.090  1.00  0.00
ATOM   3594  H20 DPB   135     151.521 169.708  42.280  1.00  0.00
ATOM   3595  H3  DPB   135     149.276 170.244  41.744  1.00  0.00
ATOM   3596  H4  DPB   135     149.840 170.910  40.231  1.00  0.00
ATOM   3597  H1  DPB   135     150.728 168.698  39.588  1.00  0.00
ATOM   3598  H2  DPB   135     150.163 168.030  41.099  1.00  0.00
ATOM   3599  C9  DPB   135     147.598 164.963  39.171  1.00  0.00
ATOM   3600  H16 DPB   135     148.101 164.728  40.085  1.00  0.00
ATOM   3601  H17 DPB   135     146.674 164.427  39.124  1.00  0.00
ATOM   3602  H18 DPB   135     148.215 164.683  38.343  1.00  0.00
ATOM   3603  C7  DDB   136     146.492 166.850  40.353  1.00  0.00
ATOM   3604  H11 DDB   136     145.565 166.316  40.344  1.00  0.00
ATOM   3605  H12 DDB   136     146.293 167.903  40.350  1.00  0.00
ATOM   3606  C6  DDB   136     147.216 166.512  41.670  1.00  0.00
ATOM   3607  C1  DDB   136     148.561 167.263  41.724  1.00  0.00
ATOM   3608  O1  DDB   136     149.599 166.728  41.260  1.00  0.00
ATOM   3609  O2  DDB   136     148.625 168.570  42.302  1.00  0.00
ATOM   3610  C2  DDB   136     149.921 168.774  42.873  1.00  0.00
ATOM   3611  C3  DDB   136     149.991 170.181  43.495  1.00  0.00
ATOM   3612  N1  DDB   136     151.322 170.390  44.083  1.00  0.00
ATOM   3613  C4  DDB   136     151.390 171.732  44.676  1.00  0.00
ATOM   3614  H5  DDB   136     152.358 171.886  45.103  1.00  0.00
ATOM   3615  H6  DDB   136     151.214 172.468  43.919  1.00  0.00
ATOM   3616  H7  DDB   136     150.645 171.823  45.440  1.00  0.00
ATOM   3617  C5  DDB   136     152.346 170.267  43.033  1.00  0.00
ATOM   3618  H8  DDB   136     153.314 170.419  43.461  1.00  0.00
ATOM   3619  H9  DDB   136     152.170 171.001  42.276  1.00  0.00
ATOM   3620  H10 DDB   136     152.296 169.289  42.602  1.00  0.00
ATOM   3621  H3  DDB   136     149.246 170.271  44.258  1.00  0.00
ATOM   3622  H4  DDB   136     149.816 170.915  42.738  1.00  0.00
ATOM   3623  H1  DDB   136     150.665 168.683  42.110  1.00  0.00
ATOM   3624  H2  DDB   136     150.096 168.039  43.631  1.00  0.00
ATOM   3625  C9  DDB   136     147.473 164.996  41.739  1.00  0.00
ATOM   3626  H16 DDB   136     147.976 164.760  42.654  1.00  0.00
ATOM   3627  H17 DDB   136     146.540 164.474  41.701  1.00  0.00
ATOM   3628  H18 DDB   136     148.082 164.699  40.912  1.00  0.00
ATOM   3629  C7  DDB   137     146.404 166.911  42.910  1.00  0.00
ATOM   3630  H11 DDB   137     145.469 166.392  42.909  1.00  0.00
ATOM   3631  H12 DDB   137     146.222 167.965  42.897  1.00  0.00
ATOM   3632  C6  DDB   137     147.128 166.572  44.225  1.00  0.00
ATOM   3633  C1  DDB   137     148.484 167.303  44.269  1.00  0.00
ATOM   3634  O1  DDB   137     149.512 166.747  43.806  1.00  0.00
ATOM   3635  O2  DDB   137     148.571 168.613  44.835  1.00  0.00
ATOM   3636  C2  DDB   137     149.873 168.802  45.399  1.00  0.00
ATOM   3637  C3  DDB   137     149.969 170.213  46.007  1.00  0.00
ATOM   3638  N1  DDB   137     151.306 170.406  46.588  1.00  0.00
ATOM   3639  C4  DDB   137     151.397 171.751  47.169  1.00  0.00
ATOM   3640  H5  DDB   137     152.369 171.893  47.591  1.00  0.00
ATOM   3641  H6  DDB   137     151.230 172.484  46.406  1.00  0.00
ATOM   3642  H7  DDB   137     150.657 171.861  47.935  1.00  0.00
ATOM   3643  C5  DDB   137     152.322 170.255  45.536  1.00  0.00
ATOM   3644  H8  DDB   137     153.295 170.397  45.958  1.00  0.00
ATOM   3645  H9  DDB   137     152.155 170.986  44.773  1.00  0.00
ATOM   3646  H10 DDB   137     152.255 169.275  45.113  1.00  0.00
ATOM   3647  H3  DDB   137     149.229 170.321  46.774  1.00  0.00
ATOM   3648  H4  DDB   137     149.802 170.943  45.245  1.00  0.00
ATOM   3649  H1  DDB   137     150.612 168.692  44.634  1.00  0.00
ATOM   3650  H2  DDB   137     150.040 168.069  46.161  1.00  0.00
ATOM   3651  C9  DDB   137     147.360 165.053  44.309  1.00  0.00
ATOM   3652  H16 DDB   137     147.863 164.818  45.222  1.00  0.00
ATOM   3653  H17 DDB   137     146.420 164.545  44.279  1.00  0.00
ATOM   3654  H18 DDB   137     147.962 164.739  43.481  1.00  0.00
ATOM   3655  C7  DDB   138     146.328 166.995  45.465  1.00  0.00
ATOM   3656  H11 DDB   138     145.384 166.490  45.474  1.00  0.00
ATOM   3657  H12 DDB   138     146.162 168.053  45.445  1.00  0.00
ATOM   3658  C6  DDB   138     147.051 166.658  46.781  1.00  0.00
ATOM   3659  C1  DDB   138     148.419 167.366  46.813  1.00  0.00
ATOM   3660  O1  DDB   138     149.436 166.788  46.350  1.00  0.00
ATOM   3661  O2  DDB   138     148.530 168.679  47.366  1.00  0.00
ATOM   3662  C2  DDB   138     149.836 168.851  47.924  1.00  0.00
ATOM   3663  C3  DDB   138     149.957 170.265  48.521  1.00  0.00
ATOM   3664  N1  DDB   138     151.300 170.444  49.093  1.00  0.00
ATOM   3665  C4  DDB   138     151.415 171.793  49.662  1.00  0.00
ATOM   3666  H5  DDB   138     152.392 171.922  50.078  1.00  0.00
ATOM   3667  H6  DDB   138     151.257 172.520  48.894  1.00  0.00
ATOM   3668  H7  DDB   138     150.680 171.920  50.429  1.00  0.00
ATOM   3669  C5  DDB   138     152.309 170.268  48.038  1.00  0.00
ATOM   3670  H8  DDB   138     153.285 170.397  48.456  1.00  0.00
ATOM   3671  H9  DDB   138     152.151 170.995  47.270  1.00  0.00
ATOM   3672  H10 DDB   138     152.224 169.285  47.624  1.00  0.00
ATOM   3673  H3  DDB   138     149.223 170.394  49.288  1.00  0.00
ATOM   3674  H4  DDB   138     149.798 170.992  47.752  1.00  0.00
ATOM   3675  H1  DDB   138     150.570 168.724  47.157  1.00  0.00
ATOM   3676  H2  DDB   138     149.995 168.124  48.693  1.00  0.00
ATOM   3677  C9  DDB   138     147.259 165.134  46.877  1.00  0.00
ATOM   3678  H16 DDB   138     147.762 164.899  47.792  1.00  0.00
ATOM   3679  H17 DDB   138     146.310 164.642  46.856  1.00  0.00
ATOM   3680  H18 DDB   138     147.851 164.804  46.049  1.00  0.00
ATOM   3681  C7  DPB   139     146.262 167.103  48.021  1.00  0.00
ATOM   3682  H11 DPB   139     145.311 166.614  48.038  1.00  0.00
ATOM   3683  H12 DPB   139     146.114 168.163  47.992  1.00  0.00
ATOM   3684  C6  DPB   139     146.986 166.766  49.337  1.00  0.00
ATOM   3685  C1  DPB   139     148.366 167.452  49.357  1.00  0.00
ATOM   3686  O1  DPB   139     149.371 166.855  48.895  1.00  0.00
ATOM   3687  O2  DPB   139     148.501 168.768  49.898  1.00  0.00
ATOM   3688  C2  DPB   139     149.811 168.924  50.449  1.00  0.00
ATOM   3689  C3  DPB   139     149.957 170.342  51.032  1.00  0.00
ATOM   3690  N1  DPB   139     151.305 170.502  51.598  1.00  0.00
ATOM   3691  C4  DPB   139     151.444 171.855  52.154  1.00  0.00
ATOM   3692  H5  DPB   139     152.425 171.971  52.565  1.00  0.00
ATOM   3693  H6  DPB   139     151.295 172.577  51.380  1.00  0.00
ATOM   3694  H7  DPB   139     150.716 172.001  52.924  1.00  0.00
ATOM   3695  C5  DPB   139     152.306 170.302  50.541  1.00  0.00
ATOM   3696  H8  DPB   139     153.287 170.419  50.953  1.00  0.00
ATOM   3697  H9  DPB   139     152.156 171.024  49.766  1.00  0.00
ATOM   3698  H10 DPB   139     152.205 169.317  50.135  1.00  0.00
ATOM   3699  H20 DPB   139     151.444 169.828  52.322  1.00  0.00
ATOM   3700  H3  DPB   139     149.228 170.488  51.802  1.00  0.00
ATOM   3701  H4  DPB   139     149.807 171.063  50.258  1.00  0.00
ATOM   3702  H1  DPB   139     150.540 168.778  49.680  1.00  0.00
ATOM   3703  H2  DPB   139     149.961 168.202  51.224  1.00  0.00
ATOM   3704  C9  DPB   139     147.172 165.240  49.445  1.00  0.00
ATOM   3705  H16 DPB   139     147.674 165.005  50.360  1.00  0.00
ATOM   3706  H17 DPB   139     146.214 164.764  49.432  1.00  0.00
ATOM   3707  H18 DPB   139     147.754 164.894  48.618  1.00  0.00
ATOM   3708  C7  DPB   140     146.210 167.235  50.576  1.00  0.00
ATOM   3709  H11 DPB   140     145.251 166.762  50.600  1.00  0.00
ATOM   3710  H12 DPB   140     146.079 168.296  50.539  1.00  0.00
ATOM   3711  C6  DPB   140     146.934 166.897  51.892  1.00  0.00
ATOM   3712  C1  DPB   140     148.324 167.561  51.900  1.00  0.00
ATOM   3713  O1  DPB   140     149.319 166.945  51.440  1.00  0.00
ATOM   3714  O2  DPB   140     148.482 168.880  52.429  1.00  0.00
ATOM   3715  C2  DPB   140     149.798 169.020  52.973  1.00  0.00
ATOM   3716  C3  DPB   140     149.968 170.441  53.543  1.00  0.00
ATOM   3717  N1  DPB   140     151.321 170.584  54.102  1.00  0.00
ATOM   3718  C4  DPB   140     151.484 171.938  54.646  1.00  0.00
ATOM   3719  H5  DPB   140     152.468 172.044  55.052  1.00  0.00
ATOM   3720  H6  DPB   140     151.343 172.657  53.866  1.00  0.00
ATOM   3721  H7  DPB   140     150.762 172.103  55.417  1.00  0.00
ATOM   3722  C5  DPB   140     152.315 170.358  53.043  1.00  0.00
ATOM   3723  H8  DPB   140     153.300 170.463  53.450  1.00  0.00
ATOM   3724  H9  DPB   140     152.173 171.075  52.262  1.00  0.00
ATOM   3725  H10 DPB   140     152.196 169.372  52.647  1.00  0.00
ATOM   3726  H20 DPB   140     151.453 169.913  54.832  1.00  0.00
ATOM   3727  H3  DPB   140     149.246 170.604  54.314  1.00  0.00
ATOM   3728  H4  DPB   140     149.827 171.157  52.763  1.00  0.00
ATOM   3729  H1  DPB   140     150.521 168.855  52.202  1.00  0.00
ATOM   3730  H2  DPB   140     149.940 168.302  53.754  1.00  0.00
ATOM   3731  C9  DPB   140     147.094 165.371  52.013  1.00  0.00
ATOM   3732  H16 DPB   140     147.598 165.135  52.928  1.00  0.00
ATOM   3733  H17 DPB   140     146.130 164.909  52.007  1.00  0.00
ATOM   3734  H18 DPB   140     147.669 165.006  51.187  1.00  0.00
ATOM   3735  C7  DDB   141     146.171 167.389  53.129  1.00  0.00
ATOM   3736  H11 DDB   141     145.205 166.931  53.162  1.00  0.00
ATOM   3737  H12 DDB   141     146.056 168.453  53.083  1.00  0.00
ATOM   3738  C6  DDB   141     146.895 167.052  54.446  1.00  0.00
ATOM   3739  C1  DDB   141     148.294 167.693  54.442  1.00  0.00
ATOM   3740  O1  DDB   141     149.277 167.057  53.983  1.00  0.00
ATOM   3741  O2  DDB   141     148.476 169.015  54.959  1.00  0.00
ATOM   3742  C2  DDB   141     149.796 169.138  55.496  1.00  0.00
ATOM   3743  C3  DDB   141     149.992 170.560  56.053  1.00  0.00
ATOM   3744  N1  DDB   141     151.350 170.687  56.605  1.00  0.00
ATOM   3745  C4  DDB   141     151.537 172.044  57.137  1.00  0.00
ATOM   3746  H5  DDB   141     152.525 172.136  57.538  1.00  0.00
ATOM   3747  H6  DDB   141     151.403 172.758  56.351  1.00  0.00
ATOM   3748  H7  DDB   141     150.819 172.227  57.909  1.00  0.00
ATOM   3749  C5  DDB   141     152.335 170.436  55.544  1.00  0.00
ATOM   3750  H8  DDB   141     153.323 170.528  55.946  1.00  0.00
ATOM   3751  H9  DDB   141     152.202 171.149  54.757  1.00  0.00
ATOM   3752  H10 DDB   141     152.199 169.448  55.157  1.00  0.00
ATOM   3753  H3  DDB   141     149.275 170.743  56.826  1.00  0.00
ATOM   3754  H4  DDB   141     149.860 171.272  55.267  1.00  0.00
ATOM   3755  H1  DDB   141     150.514 168.955  54.725  1.00  0.00
ATOM   3756  H2  DDB   141     149.929 168.425  56.282  1.00  0.00
ATOM   3757  C9  DDB   141     147.031 165.524  54.579  1.00  0.00
ATOM   3758  H16 DDB   141     147.534 165.289  55.494  1.00  0.00
ATOM   3759  H17 DDB   141     146.060 165.077  54.582  1.00  0.00
ATOM   3760  H18 DDB   141     147.596 165.143  53.754  1.00  0.00
ATOM   3761  C7  DDB   142     146.144 167.567  55.682  1.00  0.00
ATOM   3762  H11 DDB   142     145.171 167.126  55.722  1.00  0.00
ATOM   3763  H12 DDB   142     146.046 168.633  55.626  1.00  0.00
ATOM   3764  C6  DDB   142     146.869 167.230  56.999  1.00  0.00
ATOM   3765  C1  DDB   142     148.278 167.849  56.983  1.00  0.00
ATOM   3766  O1  DDB   142     149.248 167.192  56.526  1.00  0.00
ATOM   3767  O2  DDB   142     148.483 169.172  57.488  1.00  0.00
ATOM   3768  C2  DDB   142     149.807 169.278  58.019  1.00  0.00
ATOM   3769  C3  DDB   142     150.029 170.702  58.562  1.00  0.00
ATOM   3770  N1  DDB   142     151.389 170.812  59.107  1.00  0.00
ATOM   3771  C4  DDB   142     151.602 172.170  59.626  1.00  0.00
ATOM   3772  H5  DDB   142     152.592 172.250  60.023  1.00  0.00
ATOM   3773  H6  DDB   142     151.476 172.878  58.834  1.00  0.00
ATOM   3774  H7  DDB   142     150.890 172.371  60.399  1.00  0.00
ATOM   3775  C5  DDB   142     152.367 170.536  58.044  1.00  0.00
ATOM   3776  H8  DDB   142     153.358 170.616  58.441  1.00  0.00
ATOM   3777  H9  DDB   142     152.241 171.244  57.252  1.00  0.00
ATOM   3778  H10 DDB   142     152.213 169.547  57.667  1.00  0.00
ATOM   3779  H3  DDB   142     149.318 170.903  59.336  1.00  0.00
ATOM   3780  H4  DDB   142     149.904 171.409  57.770  1.00  0.00
ATOM   3781  H1  DDB   142     150.518 169.077  57.245  1.00  0.00
ATOM   3782  H2  DDB   142     149.933 168.570  58.810  1.00  0.00
ATOM   3783  C9  DDB   142     146.981 165.701  57.145  1.00  0.00
ATOM   3784  H16 DDB   142     147.484 165.466  58.060  1.00  0.00
ATOM   3785  H17 DDB   142     146.002 165.270  57.155  1.00  0.00
ATOM   3786  H18 DDB   142     147.536 165.304  56.321  1.00  0.00
ATOM   3787  C7  DDB   143     146.131 167.768  58.232  1.00  0.00
ATOM   3788  H11 DDB   143     145.152 167.342  58.281  1.00  0.00
ATOM   3789  H12 DDB   143     146.051 168.834  58.168  1.00  0.00
ATOM   3790  C6  DDB   143     146.855 167.430  59.549  1.00  0.00
ATOM   3791  C1  DDB   143     148.275 168.027  59.522  1.00  0.00
ATOM   3792  O1  DDB   143     149.233 167.350  59.068  1.00  0.00
ATOM   3793  O2  DDB   143     148.504 169.350  60.014  1.00  0.00
ATOM   3794  C2  DDB   143     149.831 169.441  60.540  1.00  0.00
ATOM   3795  C3  DDB   143     150.078 170.865  61.069  1.00  0.00
ATOM   3796  N1  DDB   143     151.443 170.957  61.607  1.00  0.00
ATOM   3797  C4  DDB   143     151.678 172.317  62.114  1.00  0.00
ATOM   3798  H5  DDB   143     152.671 172.385  62.505  1.00  0.00
ATOM   3799  H6  DDB   143     151.561 173.020  61.316  1.00  0.00
ATOM   3800  H7  DDB   143     150.973 172.536  62.889  1.00  0.00
ATOM   3801  C5  DDB   143     152.411 170.657  60.544  1.00  0.00
ATOM   3802  H8  DDB   143     153.404 170.724  60.935  1.00  0.00
ATOM   3803  H9  DDB   143     152.293 171.359  59.745  1.00  0.00
ATOM   3804  H10 DDB   143     152.239 169.667  60.175  1.00  0.00
ATOM   3805  H3  DDB   143     149.374 171.084  61.843  1.00  0.00
ATOM   3806  H4  DDB   143     149.961 171.568  60.272  1.00  0.00
ATOM   3807  H1  DDB   143     150.536 169.220  59.765  1.00  0.00
ATOM   3808  H2  DDB   143     149.948 168.738  61.337  1.00  0.00
ATOM   3809  C9  DDB   143     146.944 165.901  59.708  1.00  0.00
ATOM   3810  H16 DDB   143     147.447 165.665  60.623  1.00  0.00
ATOM   3811  H17 DDB   143     145.959 165.487  59.727  1.00  0.00
ATOM   3812  H18 DDB   143     147.490 165.488  58.886  1.00  0.00
ATOM   3813  C7  DPB   144     146.132 167.991  60.782  1.00  0.00
ATOM   3814  H11 DPB   144     145.145 167.582  60.837  1.00  0.00
ATOM   3815  H12 DPB   144     146.068 169.058  60.709  1.00  0.00
ATOM   3816  C6  DPB   144     146.856 167.653  62.098  1.00  0.00
ATOM   3817  C1  DPB   144     148.285 168.228  62.061  1.00  0.00
ATOM   3818  O1  DPB   144     149.231 167.531  61.607  1.00  0.00
ATOM   3819  O2  DPB   144     148.537 169.551  62.540  1.00  0.00
ATOM   3820  C2  DPB   144     149.868 169.624  63.059  1.00  0.00
ATOM   3821  C3  DPB   144     150.140 171.050  63.575  1.00  0.00
ATOM   3822  N1  DPB   144     151.508 171.126  64.107  1.00  0.00
ATOM   3823  C4  DPB   144     151.768 172.484  64.600  1.00  0.00
ATOM   3824  H5  DPB   144     152.763 172.540  64.987  1.00  0.00
ATOM   3825  H6  DPB   144     151.658 173.183  63.796  1.00  0.00
ATOM   3826  H7  DPB   144     151.070 172.722  65.376  1.00  0.00
ATOM   3827  C5  DPB   144     152.467 170.799  63.041  1.00  0.00
ATOM   3828  H8  DPB   144     153.463 170.854  63.429  1.00  0.00
ATOM   3829  H9  DPB   144     152.357 171.497  62.238  1.00  0.00
ATOM   3830  H10 DPB   144     152.277 169.808  62.683  1.00  0.00
ATOM   3831  H20 DPB   144     151.611 170.474  64.859  1.00  0.00
ATOM   3832  H3  DPB   144     149.442 171.286  64.350  1.00  0.00
ATOM   3833  H4  DPB   144     150.031 171.747  62.771  1.00  0.00
ATOM   3834  H1  DPB   144     150.566 169.386  62.283  1.00  0.00
ATOM   3835  H2  DPB   144     149.977 168.926  63.861  1.00  0.00
ATOM   3836  C9  DPB   144     146.920 166.125  62.271  1.00  0.00
ATOM   3837  H16 DPB   144     147.424 165.890  63.186  1.00  0.00
ATOM   3838  H17 DPB   144     145.929 165.727  62.297  1.00  0.00
ATOM   3839  H18 DPB   144     147.457 165.696  61.449  1.00  0.00
ATOM   3840  C7  DDA   145     146.148 168.237  63.328  1.00  0.00
ATOM   3841  H11 DDA   145     145.155 167.844  63.392  1.00  0.00
ATOM   3842  H12 DDA   145     146.101 169.304  63.246  1.00  0.00
ATOM   3843  C6  DDA   145     146.872 167.899  64.645  1.00  0.00
ATOM   3844  C1  DDA   145     146.913 166.373  64.831  1.00  0.00
ATOM   3845  O1  DDA   145     147.879 165.708  64.374  1.00  0.00
ATOM   3846  O2  DDA   145     145.852 165.708  65.523  1.00  0.00
ATOM   3847  C2  DDA   145     146.364 164.542  66.173  1.00  0.00
ATOM   3848  C3  DDA   145     145.221 163.827  66.918  1.00  0.00
ATOM   3849  N1  DDA   145     145.747 162.628  67.587  1.00  0.00
ATOM   3850  C4  DDA   145     146.322 161.720  66.584  1.00  0.00
ATOM   3851  H5  DDA   145     146.706 160.847  67.070  1.00  0.00
ATOM   3852  H6  DDA   145     145.565 161.435  65.885  1.00  0.00
ATOM   3853  H7  DDA   145     147.116 162.218  66.065  1.00  0.00
ATOM   3854  C5  DDA   145     144.657 161.946  68.297  1.00  0.00
ATOM   3855  H8  DDA   145     145.039 161.072  68.784  1.00  0.00
ATOM   3856  H9  DDA   145     144.239 162.606  69.027  1.00  0.00
ATOM   3857  H10 DDA   145     143.898 161.660  67.599  1.00  0.00
ATOM   3858  H3  DDA   145     144.802 164.488  67.648  1.00  0.00
ATOM   3859  H4  DDA   145     144.465 163.542  66.219  1.00  0.00
ATOM   3860  H1  DDA   145     146.782 163.882  65.443  1.00  0.00
ATOM   3861  H2  DDA   145     147.122 164.828  66.872  1.00  0.00
ATOM   3862  C9  DDA   145     148.309 168.449  64.595  1.00  0.00
ATOM   3863  H16 DDA   145     148.281 169.511  64.466  1.00  0.00
ATOM   3864  H17 DDA   145     148.813 168.214  65.509  1.00  0.00
ATOM   3865  H18 DDA   145     148.834 168.004  63.775  1.00  0.00
ATOM   3866  C7  DPB   146     146.178 168.506  65.873  1.00  0.00
ATOM   3867  H11 DPB   146     145.178 168.129  65.944  1.00  0.00
ATOM   3868  H12 DPB   146     146.149 169.571  65.780  1.00  0.00
ATOM   3869  C6  DPB   146     146.902 168.169  67.190  1.00  0.00
ATOM   3870  C1  DPB   146     148.348 168.694  67.131  1.00  0.00
ATOM   3871  O1  DPB   146     149.267 167.960  66.682  1.00  0.00
ATOM   3872  O2  DPB   146     148.647 170.017  67.584  1.00  0.00
ATOM   3873  C2  DPB   146     149.984 170.057  68.089  1.00  0.00
ATOM   3874  C3  DPB   146     150.306 171.481  68.578  1.00  0.00
ATOM   3875  N1  DPB   146     151.681 171.521  69.098  1.00  0.00
ATOM   3876  C4  DPB   146     151.987 172.880  69.564  1.00  0.00
ATOM   3877  H5  DPB   146     152.988 172.910  69.942  1.00  0.00
ATOM   3878  H6  DPB   146     151.894 173.567  68.750  1.00  0.00
ATOM   3879  H7  DPB   146     151.305 173.154  70.341  1.00  0.00
ATOM   3880  C5  DPB   146     152.619 171.146  68.031  1.00  0.00
ATOM   3881  H8  DPB   146     153.620 171.175  68.409  1.00  0.00
ATOM   3882  H9  DPB   146     152.525 171.832  67.216  1.00  0.00
ATOM   3883  H10 DPB   146     152.395 170.155  67.691  1.00  0.00
ATOM   3884  H20 DPB   146     151.767 170.880  69.860  1.00  0.00
ATOM   3885  H3  DPB   146     149.623 171.754  69.355  1.00  0.00
ATOM   3886  H4  DPB   146     150.213 172.167  67.764  1.00  0.00
ATOM   3887  H1  DPB   146     150.666 169.782  67.314  1.00  0.00
ATOM   3888  H2  DPB   146     150.077 169.369  68.905  1.00  0.00
ATOM   3889  C9  DPB   146     146.919 166.641  67.389  1.00  0.00
ATOM   3890  H16 DPB   146     147.422 166.406  68.303  1.00  0.00
ATOM   3891  H17 DPB   146     145.914 166.276  67.430  1.00  0.00
ATOM   3892  H18 DPB   146     147.433 166.181  66.571  1.00  0.00
ATOM   3893  C7  DPB   147     146.223 168.795  68.415  1.00  0.00
ATOM   3894  H11 DPB   147     145.219 168.436  68.494  1.00  0.00
ATOM   3895  H12 DPB   147     146.210 169.862  68.314  1.00  0.00
ATOM   3896  C6  DPB   147     146.948 168.458  69.731  1.00  0.00
ATOM   3897  C1  DPB   147     148.402 168.960  69.662  1.00  0.00
ATOM   3898  O1  DPB   147     149.306 168.208  69.216  1.00  0.00
ATOM   3899  O2  DPB   147     148.723 170.282  70.102  1.00  0.00
ATOM   3900  C2  DPB   147     150.063 170.304  70.602  1.00  0.00
ATOM   3901  C3  DPB   147     150.410 171.728  71.077  1.00  0.00
ATOM   3902  N1  DPB   147     151.787 171.751  71.591  1.00  0.00
ATOM   3903  C4  DPB   147     152.118 173.109  72.044  1.00  0.00
ATOM   3904  H5  DPB   147     153.121 173.126  72.418  1.00  0.00
ATOM   3905  H6  DPB   147     152.032 173.790  71.223  1.00  0.00
ATOM   3906  H7  DPB   147     151.443 173.399  72.821  1.00  0.00
ATOM   3907  C5  DPB   147     152.715 171.350  70.523  1.00  0.00
ATOM   3908  H8  DPB   147     153.717 171.368  70.897  1.00  0.00
ATOM   3909  H9  DPB   147     152.628 172.031  69.702  1.00  0.00
ATOM   3910  H10 DPB   147     152.474 170.361  70.193  1.00  0.00
ATOM   3911  H20 DPB   147     151.867 171.116  72.358  1.00  0.00
ATOM   3912  H3  DPB   147     149.734 172.019  71.854  1.00  0.00
ATOM   3913  H4  DPB   147     150.323 172.408  70.256  1.00  0.00
ATOM   3914  H1  DPB   147     150.738 170.012  69.826  1.00  0.00
ATOM   3915  H2  DPB   147     150.149 169.623  71.423  1.00  0.00
ATOM   3916  C9  DPB   147     146.940 166.933  69.944  1.00  0.00
ATOM   3917  H16 DPB   147     147.444 166.698  70.859  1.00  0.00
ATOM   3918  H17 DPB   147     145.931 166.584  69.992  1.00  0.00
ATOM   3919  H18 DPB   147     147.444 166.456  69.128  1.00  0.00
ATOM   3920  C7  DDB   148     146.283 169.107  70.953  1.00  0.00
ATOM   3921  H11 DDB   148     145.273 168.765  71.040  1.00  0.00
ATOM   3922  H12 DDB   148     146.288 170.172  70.842  1.00  0.00
ATOM   3923  C6  DDB   148     147.007 168.770  72.270  1.00  0.00
ATOM   3924  C1  DDB   148     148.469 169.248  72.190  1.00  0.00
ATOM   3925  O1  DDB   148     149.360 168.477  71.747  1.00  0.00
ATOM   3926  O2  DDB   148     148.814 170.569  72.617  1.00  0.00
ATOM   3927  C2  DDB   148     150.156 170.573  73.113  1.00  0.00
ATOM   3928  C3  DDB   148     150.527 171.995  73.572  1.00  0.00
ATOM   3929  N1  DDB   148     151.907 172.000  74.080  1.00  0.00
ATOM   3930  C4  DDB   148     152.262 173.357  74.520  1.00  0.00
ATOM   3931  H5  DDB   148     153.266 173.361  74.890  1.00  0.00
ATOM   3932  H6  DDB   148     152.183 174.032  73.694  1.00  0.00
ATOM   3933  H7  DDB   148     151.595 173.666  75.298  1.00  0.00
ATOM   3934  C5  DDB   148     152.824 171.576  73.013  1.00  0.00
ATOM   3935  H8  DDB   148     153.828 171.581  73.383  1.00  0.00
ATOM   3936  H9  DDB   148     152.745 172.251  72.187  1.00  0.00
ATOM   3937  H10 DDB   148     152.566 170.588  72.693  1.00  0.00
ATOM   3938  H3  DDB   148     149.861 172.304  74.350  1.00  0.00
ATOM   3939  H4  DDB   148     150.450 172.669  72.747  1.00  0.00
ATOM   3940  H1  DDB   148     150.824 170.264  72.336  1.00  0.00
ATOM   3941  H2  DDB   148     150.234 169.898  73.939  1.00  0.00
ATOM   3942  C9  DDB   148     146.977 167.247  72.496  1.00  0.00
ATOM   3943  H16 DDB   148     147.480 167.012  73.411  1.00  0.00
ATOM   3944  H17 DDB   148     145.963 166.914  72.552  1.00  0.00
ATOM   3945  H18 DDB   148     147.469 166.755  71.683  1.00  0.00
ATOM   3946  C7  DPA   149     146.360 169.440  73.490  1.00  0.00
ATOM   3947  H11 DPA   149     145.345 169.114  73.582  1.00  0.00
ATOM   3948  H12 DPA   149     146.379 170.504  73.369  1.00  0.00
ATOM   3949  C6  DPA   149     147.084 169.103  74.806  1.00  0.00
ATOM   3950  C1  DPA   149     147.030 167.584  75.047  1.00  0.00
ATOM   3951  O1  DPA   149     147.942 166.843  74.599  1.00  0.00
ATOM   3952  O2  DPA   149     145.941 167.015  75.778  1.00  0.00
ATOM   3953  C2  DPA   149     146.388 165.840  76.461  1.00  0.00
ATOM   3954  C3  DPA   149     145.216 165.227  77.249  1.00  0.00
ATOM   3955  N1  DPA   149     145.676 164.021  77.952  1.00  0.00
ATOM   3956  C4  DPA   149     146.173 163.043  76.974  1.00  0.00
ATOM   3957  H5  DPA   149     146.508 162.166  77.485  1.00  0.00
ATOM   3958  H6  DPA   149     145.386 162.784  76.297  1.00  0.00
ATOM   3959  H7  DPA   149     146.988 163.469  76.426  1.00  0.00
ATOM   3960  C5  DPA   149     144.556 163.436  78.704  1.00  0.00
ATOM   3961  H8  DPA   149     144.890 162.557  79.215  1.00  0.00
ATOM   3962  H9  DPA   149     144.195 164.146  79.416  1.00  0.00
ATOM   3963  H10 DPA   149     143.769 163.175  78.028  1.00  0.00
ATOM   3964  H20 DPA   149     146.412 164.264  78.584  1.00  0.00
ATOM   3965  H3  DPA   149     144.854 165.938  77.961  1.00  0.00
ATOM   3966  H4  DPA   149     144.429 164.968  76.573  1.00  0.00
ATOM   3967  H1  DPA   149     146.750 165.129  75.749  1.00  0.00
ATOM   3968  H2  DPA   149     147.175 166.101  77.137  1.00  0.00
ATOM   3969  C9  DPA   149     148.552 169.556  74.714  1.00  0.00
ATOM   3970  H16 DPA   149     148.592 170.612  74.547  1.00  0.00
ATOM   3971  H17 DPA   149     149.056 169.321  75.629  1.00  0.00
ATOM   3972  H18 DPA   149     149.032 169.048  73.903  1.00  0.00
ATOM   3973  C7  TPB   150     146.452 169.794  76.021  1.00  0.00
ATOM   3974  H11 TPB   150     145.432 169.486  76.122  1.00  0.00
ATOM   3975  H12 TPB   150     146.489 170.857  75.892  1.00  0.00
ATOM   3976  C6  TPB   150     147.176 169.457  77.338  1.00  0.00
ATOM   3977  C1  TPB   150     148.651 169.886  77.239  1.00  0.00
ATOM   3978  O1  TPB   150     149.512 169.080  76.802  1.00  0.00
ATOM   3979  O2  TPB   150     149.042 171.201  77.639  1.00  0.00
ATOM   3980  C2  TPB   150     150.388 171.173  78.123  1.00  0.00
ATOM   3981  C3  TPB   150     150.809 172.590  78.554  1.00  0.00
ATOM   3982  N1  TPB   150     152.193 172.559  79.051  1.00  0.00
ATOM   3983  C4  TPB   150     152.595 173.910  79.463  1.00  0.00
ATOM   3984  H5  TPB   150     153.601 173.888  79.825  1.00  0.00
ATOM   3985  H6  TPB   150     152.531 174.573  78.626  1.00  0.00
ATOM   3986  H7  TPB   150     151.945 174.254  80.241  1.00  0.00
ATOM   3987  C5  TPB   150     153.086 172.086  77.985  1.00  0.00
ATOM   3988  H8  TPB   150     154.093 172.063  78.346  1.00  0.00
ATOM   3989  H9  TPB   150     153.022 172.748  77.147  1.00  0.00
ATOM   3990  H10 TPB   150     152.794 171.101  77.685  1.00  0.00
ATOM   3991  H20 TPB   150     152.252 171.940  79.834  1.00  0.00
ATOM   3992  H3  TPB   150     150.159 172.933  79.331  1.00  0.00
ATOM   3993  H4  TPB   150     150.746 173.252  77.717  1.00  0.00
ATOM   3994  H1  TPB   150     151.038 170.828  77.347  1.00  0.00
ATOM   3995  H2  TPB   150     150.452 170.509  78.960  1.00  0.00
ATOM   3996  C9  TPB   150     147.098 167.940  77.592  1.00  0.00
ATOM   3997  H16 TPB   150     147.602 167.706  78.507  1.00  0.00
ATOM   3998  H17 TPB   150     146.073 167.642  77.662  1.00  0.00
ATOM   3999  H18 TPB   150     147.567 167.419  76.784  1.00  0.00
ATOM   4000  H19 TPB   150     146.707 169.978  78.147  1.00  0.00
TER   
ATOM   4001  C7  HDB   151      85.202 100.950   2.157  1.00  0.00
ATOM   4002  C8  HDB   151      86.009 100.365   0.984  1.00  0.00
ATOM   4003  H13 HDB   151      85.699 100.829   0.071  1.00  0.00
ATOM   4004  H14 HDB   151      87.052 100.548   1.141  1.00  0.00
ATOM   4005  H15 HDB   151      85.838  99.311   0.924  1.00  0.00
ATOM   4006  H11 HDB   151      84.159 100.767   1.999  1.00  0.00
ATOM   4007  H12 HDB   151      85.373 102.005   2.217  1.00  0.00
ATOM   4008  C6  HDB   151      85.648 100.282   3.471  1.00  0.00
ATOM   4009  C1  HDB   151      87.148 100.546   3.699  1.00  0.00
ATOM   4010  O1  HDB   151      88.003  99.744   3.245  1.00  0.00
ATOM   4011  O2  HDB   151      87.568 101.705   4.424  1.00  0.00
ATOM   4012  C2  HDB   151      88.798 101.425   5.098  1.00  0.00
ATOM   4013  C3  HDB   151      89.250 102.674   5.880  1.00  0.00
ATOM   4014  N1  HDB   151      90.514 102.386   6.572  1.00  0.00
ATOM   4015  C4  HDB   151      90.947 103.576   7.317  1.00  0.00
ATOM   4016  H5  HDB   151      91.866 103.367   7.821  1.00  0.00
ATOM   4017  H6  HDB   151      91.088 104.391   6.638  1.00  0.00
ATOM   4018  H7  HDB   151      90.197 103.837   8.036  1.00  0.00
ATOM   4019  C5  HDB   151      91.543 102.026   5.585  1.00  0.00
ATOM   4020  H8  HDB   151      92.463 101.816   6.089  1.00  0.00
ATOM   4021  H9  HDB   151      91.685 102.840   4.905  1.00  0.00
ATOM   4022  H10 HDB   151      91.229 101.159   5.042  1.00  0.00
ATOM   4023  H3  HDB   151      88.501 102.934   6.598  1.00  0.00
ATOM   4024  H4  HDB   151      89.392 103.487   5.201  1.00  0.00
ATOM   4025  H1  HDB   151      89.546 101.164   4.380  1.00  0.00
ATOM   4026  H2  HDB   151      88.656 100.611   5.777  1.00  0.00
ATOM   4027  C9  HDB   151      85.401  98.765   3.385  1.00  0.00
ATOM   4028  H16 HDB   151      85.711  98.300   4.298  1.00  0.00
ATOM   4029  H17 HDB   151      84.359  98.581   3.227  1.00  0.00
ATOM   4030  H18 HDB   151      85.962  98.358   2.571  1.00  0.00
ATOM   4031  C7  DPA   152      84.885 100.815   4.692  1.00  0.00
ATOM   4032  H11 DPA   152      83.838 100.630   4.572  1.00  0.00
ATOM   4033  H12 DPA   152      85.050 101.868   4.790  1.00  0.00
ATOM   4034  C6  DPA   152      85.332 100.147   6.007  1.00  0.00
ATOM   4035  C1  DPA   152      85.060  98.634   5.931  1.00  0.00
ATOM   4036  O1  DPA   152      85.943  97.857   5.483  1.00  0.00
ATOM   4037  O2  DPA   152      83.804  98.111   6.371  1.00  0.00
ATOM   4038  C2  DPA   152      83.989  96.782   6.867  1.00  0.00
ATOM   4039  C3  DPA   152      82.636  96.219   7.340  1.00  0.00
ATOM   4040  N1  DPA   152      82.826  94.853   7.849  1.00  0.00
ATOM   4041  C4  DPA   152      83.363  94.002   6.779  1.00  0.00
ATOM   4042  H5  DPA   152      83.501  93.007   7.150  1.00  0.00
ATOM   4043  H6  DPA   152      82.678  93.984   5.959  1.00  0.00
ATOM   4044  H7  DPA   152      84.303  94.393   6.450  1.00  0.00
ATOM   4045  C5  DPA   152      81.533  94.316   8.302  1.00  0.00
ATOM   4046  H8  DPA   152      81.672  93.322   8.672  1.00  0.00
ATOM   4047  H9  DPA   152      81.144  94.935   9.081  1.00  0.00
ATOM   4048  H10 DPA   152      80.847  94.298   7.481  1.00  0.00
ATOM   4049  H20 DPA   152      83.467  94.869   8.617  1.00  0.00
ATOM   4050  H3  DPA   152      82.244  96.839   8.119  1.00  0.00
ATOM   4051  H4  DPA   152      81.950  96.202   6.520  1.00  0.00
ATOM   4052  H1  DPA   152      84.379  96.163   6.088  1.00  0.00
ATOM   4053  H2  DPA   152      84.675  96.800   7.687  1.00  0.00
ATOM   4054  C9  DPA   152      86.837 100.389   6.219  1.00  0.00
ATOM   4055  H16 DPA   152      87.027 101.440   6.272  1.00  0.00
ATOM   4056  H17 DPA   152      87.148  99.924   7.132  1.00  0.00
ATOM   4057  H18 DPA   152      87.385  99.968   5.402  1.00  0.00
ATOM   4058  C7  DPA   153      84.589 100.699   7.232  1.00  0.00
ATOM   4059  H11 DPA   153      83.537 100.532   7.121  1.00  0.00
ATOM   4060  H12 DPA   153      84.771 101.750   7.321  1.00  0.00
ATOM   4061  C6  DPA   153      85.035 100.031   8.545  1.00  0.00
ATOM   4062  C1  DPA   153      84.737  98.522   8.481  1.00  0.00
ATOM   4063  O1  DPA   153      85.604  97.730   8.029  1.00  0.00
ATOM   4064  O2  DPA   153      83.478  98.022   8.934  1.00  0.00
ATOM   4065  C2  DPA   153      83.645  96.693   9.435  1.00  0.00
ATOM   4066  C3  DPA   153      82.286  96.155   9.923  1.00  0.00
ATOM   4067  N1  DPA   153      82.458  94.789  10.438  1.00  0.00
ATOM   4068  C4  DPA   153      82.972  93.923   9.369  1.00  0.00
ATOM   4069  H5  DPA   153      83.098  92.929   9.743  1.00  0.00
ATOM   4070  H6  DPA   153      82.280  93.913   8.554  1.00  0.00
ATOM   4071  H7  DPA   153      83.916  94.297   9.029  1.00  0.00
ATOM   4072  C5  DPA   153      81.162  94.275  10.905  1.00  0.00
ATOM   4073  H8  DPA   153      81.286  93.280  11.279  1.00  0.00
ATOM   4074  H9  DPA   153      80.787  94.905  11.683  1.00  0.00
ATOM   4075  H10 DPA   153      80.468  94.264  10.090  1.00  0.00
ATOM   4076  H20 DPA   153      83.106  94.800  11.200  1.00  0.00
ATOM   4077  H3  DPA   153      81.912  96.785  10.702  1.00  0.00
ATOM   4078  H4  DPA   153      81.595  96.146   9.109  1.00  0.00
ATOM   4079  H1  DPA   153      84.018  96.063   8.657  1.00  0.00
ATOM   4080  H2  DPA   153      84.337  96.705  10.250  1.00  0.00
ATOM   4081  C9  DPA   153      86.547 100.249   8.745  1.00  0.00
ATOM   4082  H16 DPA   153      86.753 101.297   8.789  1.00  0.00
ATOM   4083  H17 DPA   153      86.857  99.786   9.657  1.00  0.00
ATOM   4084  H18 DPA   153      87.080  99.815   7.924  1.00  0.00
ATOM   4085  C7  DDB   154      84.311 100.602   9.773  1.00  0.00
ATOM   4086  H11 DDB   154      83.257 100.451   9.672  1.00  0.00
ATOM   4087  H12 DDB   154      84.511 101.650   9.855  1.00  0.00
ATOM   4088  C6  DDB   154      84.757  99.934  11.088  1.00  0.00
ATOM   4089  C1  DDB   154      86.273 100.128  11.274  1.00  0.00
ATOM   4090  O1  DDB   154      87.078  99.278  10.814  1.00  0.00
ATOM   4091  O2  DDB   154      86.768 101.276  11.969  1.00  0.00
ATOM   4092  C2  DDB   154      87.999 100.947  12.617  1.00  0.00
ATOM   4093  C3  DDB   154      88.530 102.184  13.365  1.00  0.00
ATOM   4094  N1  DDB   154      89.796 101.846  14.032  1.00  0.00
ATOM   4095  C4  DDB   154      90.304 103.026  14.747  1.00  0.00
ATOM   4096  H5  DDB   154      91.225 102.779  15.231  1.00  0.00
ATOM   4097  H6  DDB   154      90.468 103.821  14.051  1.00  0.00
ATOM   4098  H7  DDB   154      89.587 103.335  15.479  1.00  0.00
ATOM   4099  C5  DDB   154      90.781 101.421  13.027  1.00  0.00
ATOM   4100  H8  DDB   154      91.702 101.175  13.512  1.00  0.00
ATOM   4101  H9  DDB   154      90.945 102.216  12.330  1.00  0.00
ATOM   4102  H10 DDB   154      90.412 100.562  12.507  1.00  0.00
ATOM   4103  H3  DDB   154      87.814 102.494  14.098  1.00  0.00
ATOM   4104  H4  DDB   154      88.695 102.979  12.671  1.00  0.00
ATOM   4105  H1  DDB   154      88.714 100.638  11.886  1.00  0.00
ATOM   4106  H2  DDB   154      87.835 100.152  13.313  1.00  0.00
ATOM   4107  C9  DDB   154      84.436  98.429  11.033  1.00  0.00
ATOM   4108  H16 DDB   154      84.745  97.965  11.946  1.00  0.00
ATOM   4109  H17 DDB   154      83.383  98.294  10.904  1.00  0.00
ATOM   4110  H18 DDB   154      84.956  97.982  10.212  1.00  0.00
ATOM   4111  C7  DPA   155      84.053 100.522  12.318  1.00  0.00
ATOM   4112  H11 DPA   155      82.994 100.388  12.226  1.00  0.00
ATOM   4113  H12 DPA   155      84.271 101.568  12.392  1.00  0.00
ATOM   4114  C6  DPA   155      84.499  99.855  13.631  1.00  0.00
ATOM   4115  C1  DPA   155      84.152  98.356  13.589  1.00  0.00
ATOM   4116  O1  DPA   155      84.985  97.531  13.133  1.00  0.00
ATOM   4117  O2  DPA   155      82.884  97.901  14.067  1.00  0.00
ATOM   4118  C2  DPA   155      83.016  96.574  14.581  1.00  0.00
ATOM   4119  C3  DPA   155      81.649  96.084  15.097  1.00  0.00
ATOM   4120  N1  DPA   155      81.786  94.719  15.625  1.00  0.00
ATOM   4121  C4  DPA   155      82.255  93.825  14.557  1.00  0.00
ATOM   4122  H5  DPA   155      82.353  92.832  14.941  1.00  0.00
ATOM   4123  H6  DPA   155      81.550  93.829  13.754  1.00  0.00
ATOM   4124  H7  DPA   155      83.204  94.166  14.198  1.00  0.00
ATOM   4125  C5  DPA   155      80.482  94.254  16.118  1.00  0.00
ATOM   4126  H8  DPA   155      80.581  93.259  16.501  1.00  0.00
ATOM   4127  H9  DPA   155      80.141  94.902  16.895  1.00  0.00
ATOM   4128  H10 DPA   155      79.776  94.255  15.315  1.00  0.00
ATOM   4129  H20 DPA   155      82.446  94.717  16.377  1.00  0.00
ATOM   4130  H3  DPA   155      81.309  96.735  15.875  1.00  0.00
ATOM   4131  H4  DPA   155      80.945  96.088  14.294  1.00  0.00
ATOM   4132  H1  DPA   155      83.357  95.923  13.804  1.00  0.00
ATOM   4133  H2  DPA   155      83.724  96.570  15.384  1.00  0.00
ATOM   4134  C9  DPA   155      86.020 100.025  13.803  1.00  0.00
ATOM   4135  H16 DPA   155      86.261 101.068  13.833  1.00  0.00
ATOM   4136  H17 DPA   155      86.330  99.562  14.716  1.00  0.00
ATOM   4137  H18 DPA   155      86.526  99.565  12.981  1.00  0.00
ATOM   4138  C7  DPA   156      83.815 100.461  14.865  1.00  0.00
ATOM   4139  H11 DPA   156      82.754 100.344  14.782  1.00  0.00
ATOM   4140  H12 DPA   156      84.050 101.504  14.932  1.00  0.00
ATOM   4141  C6  DPA   156      84.260  99.794  16.179  1.00  0.00
ATOM   4142  C1  DPA   156      83.889  98.301  16.147  1.00  0.00
ATOM   4143  O1  DPA   156      84.704  97.459  15.688  1.00  0.00
ATOM   4144  O2  DPA   156      82.617  97.869  16.639  1.00  0.00
ATOM   4145  C2  DPA   156      82.732  96.542  17.159  1.00  0.00
ATOM   4146  C3  DPA   156      81.363  96.079  17.688  1.00  0.00
ATOM   4147  N1  DPA   156      81.481  94.714  18.223  1.00  0.00
ATOM   4148  C4  DPA   156      81.926  93.807  17.156  1.00  0.00
ATOM   4149  H5  DPA   156      82.013  92.813  17.544  1.00  0.00
ATOM   4150  H6  DPA   156      81.214  93.817  16.358  1.00  0.00
ATOM   4151  H7  DPA   156      82.877  94.129  16.788  1.00  0.00
ATOM   4152  C5  DPA   156      80.173  94.272  18.728  1.00  0.00
ATOM   4153  H8  DPA   156      80.259  93.279  19.117  1.00  0.00
ATOM   4154  H9  DPA   156      79.850  94.931  19.506  1.00  0.00
ATOM   4155  H10 DPA   156      79.460  94.281  17.931  1.00  0.00
ATOM   4156  H20 DPA   156      82.148  94.705  18.968  1.00  0.00
ATOM   4157  H3  DPA   156      81.039  96.739  18.465  1.00  0.00
ATOM   4158  H4  DPA   156      80.651  96.089  16.892  1.00  0.00
ATOM   4159  H1  DPA   156      83.056  95.882  16.383  1.00  0.00
ATOM   4160  H2  DPA   156      83.446  96.533  17.956  1.00  0.00
ATOM   4161  C9  DPA   156      85.785  99.941  16.336  1.00  0.00
ATOM   4162  H16 DPA   156      86.044 100.978  16.359  1.00  0.00
ATOM   4163  H17 DPA   156      86.095  99.476  17.250  1.00  0.00
ATOM   4164  H18 DPA   156      86.277  99.468  15.512  1.00  0.00
ATOM   4165  C7  DPB   157      83.597 100.418  17.413  1.00  0.00
ATOM   4166  H11 DPB   157      82.534 100.317  17.341  1.00  0.00
ATOM   4167  H12 DPB   157      83.849 101.457  17.472  1.00  0.00
ATOM   4168  C6  DPB   157      84.042  99.751  18.728  1.00  0.00
ATOM   4169  C1  DPB   157      85.570  99.873  18.874  1.00  0.00
ATOM   4170  O1  DPB   157      86.321  98.977  18.409  1.00  0.00
ATOM   4171  O2  DPB   157      86.136 101.008  19.537  1.00  0.00
ATOM   4172  C2  DPB   157      87.366 100.629  20.161  1.00  0.00
ATOM   4173  C3  DPB   157      87.976 101.849  20.875  1.00  0.00
ATOM   4174  N1  DPB   157      89.240 101.461  21.516  1.00  0.00
ATOM   4175  C4  DPB   157      89.822 102.626  22.197  1.00  0.00
ATOM   4176  H5  DPB   157      90.743 102.343  22.664  1.00  0.00
ATOM   4177  H6  DPB   157      90.007 103.401  21.484  1.00  0.00
ATOM   4178  H7  DPB   157      89.140 102.980  22.942  1.00  0.00
ATOM   4179  C5  DPB   157      90.177 100.972  20.495  1.00  0.00
ATOM   4180  H8  DPB   157      91.099 100.690  20.962  1.00  0.00
ATOM   4181  H9  DPB   157      90.362 101.748  19.781  1.00  0.00
ATOM   4182  H10 DPB   157      89.755 100.124  19.999  1.00  0.00
ATOM   4183  H20 DPB   157      89.067 100.738  22.183  1.00  0.00
ATOM   4184  H3  DPB   157      87.294 102.206  21.619  1.00  0.00
ATOM   4185  H4  DPB   157      88.162 102.624  20.162  1.00  0.00
ATOM   4186  H1  DPB   157      88.048 100.274  19.418  1.00  0.00
ATOM   4187  H2  DPB   157      87.181  99.853  20.874  1.00  0.00
ATOM   4188  C9  DPB   157      83.647  98.263  18.708  1.00  0.00
ATOM   4189  H16 DPB   157      83.956  97.797  19.620  1.00  0.00
ATOM   4190  H17 DPB   157      82.586  98.176  18.606  1.00  0.00
ATOM   4191  H18 DPB   157      84.125  97.778  17.881  1.00  0.00
ATOM   4192  C7  DPA   158      83.398 100.391  19.964  1.00  0.00
ATOM   4193  H11 DPA   158      82.334 100.308  19.901  1.00  0.00
ATOM   4194  H12 DPA   158      83.668 101.427  20.016  1.00  0.00
ATOM   4195  C6  DPA   158      83.844  99.724  21.278  1.00  0.00
ATOM   4196  C1  DPA   158      83.424  98.244  21.270  1.00  0.00
ATOM   4197  O1  DPA   158      84.204  97.371  20.808  1.00  0.00
ATOM   4198  O2  DPA   158      82.149  97.860  21.787  1.00  0.00
ATOM   4199  C2  DPA   158      82.229  96.535  22.320  1.00  0.00
ATOM   4200  C3  DPA   158      80.854  96.123  22.877  1.00  0.00
ATOM   4201  N1  DPA   158      80.937  94.760  23.425  1.00  0.00
ATOM   4202  C4  DPA   158      81.335  93.828  22.361  1.00  0.00
ATOM   4203  H5  DPA   158      81.396  92.836  22.759  1.00  0.00
ATOM   4204  H6  DPA   158      80.610  93.853  21.576  1.00  0.00
ATOM   4205  H7  DPA   158      82.290  94.114  21.973  1.00  0.00
ATOM   4206  C5  DPA   158      79.624  94.365  23.957  1.00  0.00
ATOM   4207  H8  DPA   158      79.684  93.374  24.354  1.00  0.00
ATOM   4208  H9  DPA   158      79.335  95.044  24.731  1.00  0.00
ATOM   4209  H10 DPA   158      78.899  94.390  23.170  1.00  0.00
ATOM   4210  H20 DPA   158      81.615  94.738  24.160  1.00  0.00
ATOM   4211  H3  DPA   158      80.564  96.801  23.652  1.00  0.00
ATOM   4212  H4  DPA   158      80.129  96.147  22.091  1.00  0.00
ATOM   4213  H1  DPA   158      82.518  95.858  21.546  1.00  0.00
ATOM   4214  H2  DPA   158      82.955  96.511  23.105  1.00  0.00
ATOM   4215  C9  DPA   158      85.376  99.824  21.411  1.00  0.00
ATOM   4216  H16 DPA   158      85.668 100.853  21.416  1.00  0.00
ATOM   4217  H17 DPA   158      85.686  99.359  22.323  1.00  0.00
ATOM   4218  H18 DPA   158      85.838  99.327  20.583  1.00  0.00
ATOM   4219  C7  DDB   159      83.221 100.384  22.517  1.00  0.00
ATOM   4220  H11 DDB   159      82.155 100.316  22.463  1.00  0.00
ATOM   4221  H12 DDB   159      83.508 101.414  22.560  1.00  0.00
ATOM   4222  C6  DDB   159      83.667  99.716  23.831  1.00  0.00
ATOM   4223  C1  DDB   159      85.201  99.790  23.952  1.00  0.00
ATOM   4224  O1  DDB   159      85.913  98.865  23.485  1.00  0.00
ATOM   4225  O2  DDB   159      85.813 100.912  24.592  1.00  0.00
ATOM   4226  C2  DDB   159      87.041 100.502  25.200  1.00  0.00
ATOM   4227  C3  DDB   159      87.702 101.709  25.891  1.00  0.00
ATOM   4228  N1  DDB   159      88.964 101.288  26.516  1.00  0.00
ATOM   4229  C4  DDB   159      89.593 102.439  27.175  1.00  0.00
ATOM   4230  H5  DDB   159      90.512 102.132  27.629  1.00  0.00
ATOM   4231  H6  DDB   159      89.791 103.201  26.450  1.00  0.00
ATOM   4232  H7  DDB   159      88.935 102.823  27.925  1.00  0.00
ATOM   4233  C5  DDB   159      89.867 100.757  25.485  1.00  0.00
ATOM   4234  H8  DDB   159      90.786 100.450  25.940  1.00  0.00
ATOM   4235  H9  DDB   159      90.065 101.518  24.759  1.00  0.00
ATOM   4236  H10 DDB   159      89.408  99.918  25.005  1.00  0.00
ATOM   4237  H3  DDB   159      87.044 102.095  26.641  1.00  0.00
ATOM   4238  H4  DDB   159      87.899 102.469  25.166  1.00  0.00
ATOM   4239  H1  DDB   159      87.698 100.115  24.450  1.00  0.00
ATOM   4240  H2  DDB   159      86.842  99.740  25.925  1.00  0.00
ATOM   4241  C9  DDB   159      83.224  98.241  23.834  1.00  0.00
ATOM   4242  H16 DDB   159      83.533  97.777  24.746  1.00  0.00
ATOM   4243  H17 DDB   159      82.159  98.188  23.750  1.00  0.00
ATOM   4244  H18 DDB   159      83.672  97.732  23.005  1.00  0.00
ATOM   4245  C7  DDA   160      83.065 100.391  25.071  1.00  0.00
ATOM   4246  H11 DDA   160      81.997 100.341  25.025  1.00  0.00
ATOM   4247  H12 DDA   160      83.370 101.417  25.106  1.00  0.00
ATOM   4248  C6  DDA   160      83.511  99.724  26.385  1.00  0.00
ATOM   4249  C1  DDA   160      83.044  98.258  26.399  1.00  0.00
ATOM   4250  O1  DDA   160      83.787  97.356  25.934  1.00  0.00
ATOM   4251  O2  DDA   160      81.765  97.921  26.942  1.00  0.00
ATOM   4252  C2  DDA   160      81.811  96.600  27.488  1.00  0.00
ATOM   4253  C3  DDA   160      80.433  96.236  28.072  1.00  0.00
ATOM   4254  N1  DDA   160      80.481  94.879  28.634  1.00  0.00
ATOM   4255  C4  DDA   160      80.832  93.923  27.574  1.00  0.00
ATOM   4256  H5  DDA   160      80.866  92.934  27.983  1.00  0.00
ATOM   4257  H6  DDA   160      80.094  93.963  26.801  1.00  0.00
ATOM   4258  H7  DDA   160      81.788  94.175  27.168  1.00  0.00
ATOM   4259  C5  DDA   160      79.166  94.533  29.191  1.00  0.00
ATOM   4260  H8  DDA   160      79.200  93.545  29.600  1.00  0.00
ATOM   4261  H9  DDA   160      78.912  95.228  29.963  1.00  0.00
ATOM   4262  H10 DDA   160      78.428  94.572  28.417  1.00  0.00
ATOM   4263  H3  DDA   160      80.178  96.933  28.843  1.00  0.00
ATOM   4264  H4  DDA   160      79.697  96.277  27.299  1.00  0.00
ATOM   4265  H1  DDA   160      82.065  95.904  26.717  1.00  0.00
ATOM   4266  H2  DDA   160      82.548  96.560  28.262  1.00  0.00
ATOM   4267  C9  DDA   160      85.046  99.774  26.491  1.00  0.00
ATOM   4268  H16 DDA   160      85.372 100.793  26.480  1.00  0.00
ATOM   4269  H17 DDA   160      85.356  99.311  27.403  1.00  0.00
ATOM   4270  H18 DDA   160      85.478  99.254  25.662  1.00  0.00
ATOM   4271  C7  DDA   161      82.930 100.416  27.626  1.00  0.00
ATOM   4272  H11 DDA   161      81.861 100.383  27.590  1.00  0.00
ATOM   4273  H12 DDA   161      83.251 101.437  27.653  1.00  0.00
ATOM   4274  C6  DDA   161      83.376  99.748  28.940  1.00  0.00
ATOM   4275  C1  DDA   161      82.885  98.289  28.966  1.00  0.00
ATOM   4276  O1  DDA   161      83.610  97.373  28.500  1.00  0.00
ATOM   4277  O2  DDA   161      81.605  97.976  29.522  1.00  0.00
ATOM   4278  C2  DDA   161      81.634  96.658  30.075  1.00  0.00
ATOM   4279  C3  DDA   161      80.256  96.321  30.673  1.00  0.00
ATOM   4280  N1  DDA   161      80.287  94.966  31.241  1.00  0.00
ATOM   4281  C4  DDA   161      80.612  93.998  30.183  1.00  0.00
ATOM   4282  H5  DDA   161      80.634  93.012  30.597  1.00  0.00
ATOM   4283  H6  DDA   161      79.869  94.046  29.416  1.00  0.00
ATOM   4284  H7  DDA   161      81.570  94.232  29.768  1.00  0.00
ATOM   4285  C5  DDA   161      78.971  94.644  31.811  1.00  0.00
ATOM   4286  H8  DDA   161      78.992  93.658  32.224  1.00  0.00
ATOM   4287  H9  DDA   161      78.733  95.347  32.581  1.00  0.00
ATOM   4288  H10 DDA   161      78.227  94.692  31.043  1.00  0.00
ATOM   4289  H3  DDA   161      80.018  97.025  31.441  1.00  0.00
ATOM   4290  H4  DDA   161      79.514  96.370  29.904  1.00  0.00
ATOM   4291  H1  DDA   161      81.870  95.954  29.306  1.00  0.00
ATOM   4292  H2  DDA   161      82.378  96.612  30.843  1.00  0.00
ATOM   4293  C9  DDA   161      84.913  99.774  29.033  1.00  0.00
ATOM   4294  H16 DDA   161      85.255 100.788  29.014  1.00  0.00
ATOM   4295  H17 DDA   161      85.223  99.310  29.945  1.00  0.00
ATOM   4296  H18 DDA   161      85.330  99.242  28.204  1.00  0.00
ATOM   4297  C7  DDB   162      82.817 100.455  30.182  1.00  0.00
ATOM   4298  H11 DDB   162      81.747 100.441  30.154  1.00  0.00
ATOM   4299  H12 DDB   162      83.154 101.472  30.200  1.00  0.00
ATOM   4300  C6  DDB   162      83.262  99.788  31.496  1.00  0.00
ATOM   4301  C1  DDB   162      84.801  99.790  31.578  1.00  0.00
ATOM   4302  O1  DDB   162      85.457  98.824  31.109  1.00  0.00
ATOM   4303  O2  DDB   162      85.483 100.890  32.184  1.00  0.00
ATOM   4304  C2  DDB   162      86.704 100.430  32.769  1.00  0.00
ATOM   4305  C3  DDB   162      87.439 101.614  33.423  1.00  0.00
ATOM   4306  N1  DDB   162      88.693 101.142  34.023  1.00  0.00
ATOM   4307  C4  DDB   162      89.396 102.272  34.647  1.00  0.00
ATOM   4308  H5  DDB   162      90.309 101.928  35.084  1.00  0.00
ATOM   4309  H6  DDB   162      89.612 103.011  33.905  1.00  0.00
ATOM   4310  H7  DDB   162      88.777 102.700  35.407  1.00  0.00
ATOM   4311  C5  DDB   162      89.545 100.552  32.980  1.00  0.00
ATOM   4312  H8  DDB   162      90.459 100.208  33.418  1.00  0.00
ATOM   4313  H9  DDB   162      89.762 101.290  32.237  1.00  0.00
ATOM   4314  H10 DDB   162      89.034  99.728  32.526  1.00  0.00
ATOM   4315  H3  DDB   162      86.819 102.044  34.183  1.00  0.00
ATOM   4316  H4  DDB   162      87.656 102.354  32.681  1.00  0.00
ATOM   4317  H1  DDB   162      87.323 100.000  32.010  1.00  0.00
ATOM   4318  H2  DDB   162      86.487  99.691  33.512  1.00  0.00
ATOM   4319  C9  DDB   162      82.748  98.337  31.534  1.00  0.00
ATOM   4320  H16 DDB   162      83.058  97.873  32.447  1.00  0.00
ATOM   4321  H17 DDB   162      81.681  98.335  31.478  1.00  0.00
ATOM   4322  H18 DDB   162      83.151  97.794  30.705  1.00  0.00
ATOM   4323  C7  DDB   163      82.725 100.512  32.738  1.00  0.00
ATOM   4324  H11 DDB   163      81.655 100.513  32.720  1.00  0.00
ATOM   4325  H12 DDB   163      83.080 101.523  32.748  1.00  0.00
ATOM   4326  C6  DDB   163      83.170  99.844  34.052  1.00  0.00
ATOM   4327  C1  DDB   163      84.709  99.821  34.122  1.00  0.00
ATOM   4328  O1  DDB   163      85.346  98.842  33.653  1.00  0.00
ATOM   4329  O2  DDB   163      85.415 100.914  34.716  1.00  0.00
ATOM   4330  C2  DDB   163      86.632 100.437  35.294  1.00  0.00
ATOM   4331  C3  DDB   163      87.392 101.614  35.935  1.00  0.00
ATOM   4332  N1  DDB   163      88.644 101.124  36.529  1.00  0.00
ATOM   4333  C4  DDB   163      89.368 102.246  37.140  1.00  0.00
ATOM   4334  H5  DDB   163      90.280 101.889  37.572  1.00  0.00
ATOM   4335  H6  DDB   163      89.590 102.978  36.392  1.00  0.00
ATOM   4336  H7  DDB   163      88.763 102.689  37.903  1.00  0.00
ATOM   4337  C5  DDB   163      89.477 100.515  35.482  1.00  0.00
ATOM   4338  H8  DDB   163      90.389 100.158  35.914  1.00  0.00
ATOM   4339  H9  DDB   163      89.700 101.246  34.733  1.00  0.00
ATOM   4340  H10 DDB   163      88.949  99.698  35.037  1.00  0.00
ATOM   4341  H3  DDB   163      86.785 102.057  36.697  1.00  0.00
ATOM   4342  H4  DDB   163      87.614 102.345  35.187  1.00  0.00
ATOM   4343  H1  DDB   163      87.239  99.995  34.532  1.00  0.00
ATOM   4344  H2  DDB   163      86.410  99.706  36.042  1.00  0.00
ATOM   4345  C9  DDB   163      82.633  98.403  34.104  1.00  0.00
ATOM   4346  H16 DDB   163      82.943  97.938  35.016  1.00  0.00
ATOM   4347  H17 DDB   163      81.566  98.417  34.055  1.00  0.00
ATOM   4348  H18 DDB   163      83.020  97.848  33.274  1.00  0.00
ATOM   4349  C7  DPB   164      82.655 100.583  35.295  1.00  0.00
ATOM   4350  H11 DPB   164      81.586 100.601  35.285  1.00  0.00
ATOM   4351  H12 DPB   164      83.026 101.588  35.297  1.00  0.00
ATOM   4352  C6  DPB   164      83.101  99.916  36.609  1.00  0.00
ATOM   4353  C1  DPB   164      84.640  99.869  36.666  1.00  0.00
ATOM   4354  O1  DPB   164      85.256  98.877  36.198  1.00  0.00
ATOM   4355  O2  DPB   164      85.368 100.953  37.249  1.00  0.00
ATOM   4356  C2  DPB   164      86.582 100.460  37.820  1.00  0.00
ATOM   4357  C3  DPB   164      87.365 101.627  38.448  1.00  0.00
ATOM   4358  N1  DPB   164      88.614 101.120  39.033  1.00  0.00
ATOM   4359  C4  DPB   164      89.361 102.235  39.634  1.00  0.00
ATOM   4360  H5  DPB   164      90.271 101.864  40.059  1.00  0.00
ATOM   4361  H6  DPB   164      89.589 102.958  38.879  1.00  0.00
ATOM   4362  H7  DPB   164      88.769 102.690  40.398  1.00  0.00
ATOM   4363  C5  DPB   164      89.428 100.492  37.984  1.00  0.00
ATOM   4364  H8  DPB   164      90.338 100.124  38.410  1.00  0.00
ATOM   4365  H9  DPB   164      89.656 101.217  37.230  1.00  0.00
ATOM   4366  H10 DPB   164      88.885  99.682  37.547  1.00  0.00
ATOM   4367  H20 DPB   164      88.401 100.445  39.739  1.00  0.00
ATOM   4368  H3  DPB   164      86.772 102.084  39.213  1.00  0.00
ATOM   4369  H4  DPB   164      87.593 102.351  37.694  1.00  0.00
ATOM   4370  H1  DPB   164      87.174 100.002  37.055  1.00  0.00
ATOM   4371  H2  DPB   164      86.353  99.735  38.574  1.00  0.00
ATOM   4372  C9  DPB   164      82.542  98.483  36.672  1.00  0.00
ATOM   4373  H16 DPB   164      82.852  98.018  37.586  1.00  0.00
ATOM   4374  H17 DPB   164      81.474  98.514  36.633  1.00  0.00
ATOM   4375  H18 DPB   164      82.912  97.918  35.842  1.00  0.00
ATOM   4376  C7  DDB   165      82.607 100.669  37.852  1.00  0.00
ATOM   4377  H11 DDB   165      81.537 100.704  37.851  1.00  0.00
ATOM   4378  H12 DDB   165      82.994 101.668  37.846  1.00  0.00
ATOM   4379  C6  DDB   165      83.053 100.001  39.166  1.00  0.00
ATOM   4380  C1  DDB   165      84.591  99.930  39.210  1.00  0.00
ATOM   4381  O1  DDB   165      85.188  98.927  38.743  1.00  0.00
ATOM   4382  O2  DDB   165      85.340 101.005  39.782  1.00  0.00
ATOM   4383  C2  DDB   165      86.552 100.497  40.345  1.00  0.00
ATOM   4384  C3  DDB   165      87.358 101.655  40.961  1.00  0.00
ATOM   4385  N1  DDB   165      88.605 101.131  41.539  1.00  0.00
ATOM   4386  C4  DDB   165      89.374 102.236  42.127  1.00  0.00
ATOM   4387  H5  DDB   165      90.282 101.855  42.548  1.00  0.00
ATOM   4388  H6  DDB   165      89.608 102.952  41.367  1.00  0.00
ATOM   4389  H7  DDB   165      88.795 102.705  42.894  1.00  0.00
ATOM   4390  C5  DDB   165      89.400 100.484  40.486  1.00  0.00
ATOM   4391  H8  DDB   165      90.308 100.104  40.907  1.00  0.00
ATOM   4392  H9  DDB   165      89.634 101.200  39.726  1.00  0.00
ATOM   4393  H10 DDB   165      88.840  99.680  40.058  1.00  0.00
ATOM   4394  H3  DDB   165      86.779 102.125  41.728  1.00  0.00
ATOM   4395  H4  DDB   165      87.592 102.370  40.201  1.00  0.00
ATOM   4396  H1  DDB   165      87.131 100.026  39.578  1.00  0.00
ATOM   4397  H2  DDB   165      86.318  99.780  41.104  1.00  0.00
ATOM   4398  C9  DDB   165      82.471  98.577  39.242  1.00  0.00
ATOM   4399  H16 DDB   165      82.782  98.114  40.155  1.00  0.00
ATOM   4400  H17 DDB   165      81.404  98.626  39.211  1.00  0.00
ATOM   4401  H18 DDB   165      82.826  98.004  38.412  1.00  0.00
ATOM   4402  C7  DPA   166      82.582 100.770  40.409  1.00  0.00
ATOM   4403  H11 DPA   166      81.514 100.822  40.415  1.00  0.00
ATOM   4404  H12 DPA   166      82.984 101.762  40.393  1.00  0.00
ATOM   4405  C6  DPA   166      83.028 100.102  41.722  1.00  0.00
ATOM   4406  C1  DPA   166      82.424  98.690  41.810  1.00  0.00
ATOM   4407  O1  DPA   166      83.054  97.705  41.343  1.00  0.00
ATOM   4408  O2  DPA   166      81.147  98.495  42.425  1.00  0.00
ATOM   4409  C2  DPA   166      81.095  97.193  43.014  1.00  0.00
ATOM   4410  C3  DPA   166      79.720  96.984  43.675  1.00  0.00
ATOM   4411  N1  DPA   166      79.667  95.646  44.281  1.00  0.00
ATOM   4412  C4  DPA   166      79.869  94.627  43.240  1.00  0.00
ATOM   4413  H5  DPA   166      79.830  93.654  43.681  1.00  0.00
ATOM   4414  H6  DPA   166      79.101  94.716  42.501  1.00  0.00
ATOM   4415  H7  DPA   166      80.824  94.773  42.780  1.00  0.00
ATOM   4416  C5  DPA   166      78.354  95.446  44.913  1.00  0.00
ATOM   4417  H8  DPA   166      78.314  94.472  45.353  1.00  0.00
ATOM   4418  H9  DPA   166      78.206  96.187  45.670  1.00  0.00
ATOM   4419  H10 DPA   166      77.585  95.534  44.173  1.00  0.00
ATOM   4420  H20 DPA   166      80.384  95.564  44.973  1.00  0.00
ATOM   4421  H3  DPA   166      79.572  97.725  44.433  1.00  0.00
ATOM   4422  H4  DPA   166      78.953  97.072  42.936  1.00  0.00
ATOM   4423  H1  DPA   166      81.243  96.453  42.257  1.00  0.00
ATOM   4424  H2  DPA   166      81.863  97.106  43.754  1.00  0.00
ATOM   4425  C9  DPA   166      84.565 100.006  41.753  1.00  0.00
ATOM   4426  H16 DPA   166      84.985 100.989  41.693  1.00  0.00
ATOM   4427  H17 DPA   166      84.875  99.542  42.666  1.00  0.00
ATOM   4428  H18 DPA   166      84.903  99.421  40.923  1.00  0.00
ATOM   4429  C7  DPA   167      82.580 100.885  42.965  1.00  0.00
ATOM   4430  H11 DPA   167      81.512 100.955  42.980  1.00  0.00
ATOM   4431  H12 DPA   167      82.998 101.870  42.941  1.00  0.00
ATOM   4432  C6  DPA   167      83.026 100.217  44.279  1.00  0.00
ATOM   4433  C1  DPA   167      82.399  98.815  44.380  1.00  0.00
ATOM   4434  O1  DPA   167      83.009  97.819  43.913  1.00  0.00
ATOM   4435  O2  DPA   167      81.125  98.645  45.005  1.00  0.00
ATOM   4436  C2  DPA   167      81.056  97.347  45.602  1.00  0.00
ATOM   4437  C3  DPA   167      79.684  97.164  46.276  1.00  0.00
ATOM   4438  N1  DPA   167      79.613  95.831  46.889  1.00  0.00
ATOM   4439  C4  DPA   167      79.790  94.804  45.853  1.00  0.00
ATOM   4440  H5  DPA   167      79.739  93.834  46.299  1.00  0.00
ATOM   4441  H6  DPA   167      79.018  94.901  45.120  1.00  0.00
ATOM   4442  H7  DPA   167      80.745  94.931  45.385  1.00  0.00
ATOM   4443  C5  DPA   167      78.303  95.656  47.533  1.00  0.00
ATOM   4444  H8  DPA   167      78.251  94.685  47.980  1.00  0.00
ATOM   4445  H9  DPA   167      78.174  96.402  48.287  1.00  0.00
ATOM   4446  H10 DPA   167      77.529  95.753  46.800  1.00  0.00
ATOM   4447  H20 DPA   167      80.335  95.741  47.575  1.00  0.00
ATOM   4448  H3  DPA   167      79.554  97.912  47.031  1.00  0.00
ATOM   4449  H4  DPA   167      78.911  97.261  45.543  1.00  0.00
ATOM   4450  H1  DPA   167      81.185  96.600  44.848  1.00  0.00
ATOM   4451  H2  DPA   167      81.829  97.252  46.335  1.00  0.00
ATOM   4452  C9  DPA   167      84.561 100.098  44.298  1.00  0.00
ATOM   4453  H16 DPA   167      84.997 101.072  44.228  1.00  0.00
ATOM   4454  H17 DPA   167      84.871  99.633  45.210  1.00  0.00
ATOM   4455  H18 DPA   167      84.882  99.501  43.468  1.00  0.00
ATOM   4456  C7  DDA   168      82.600 101.014  45.520  1.00  0.00
ATOM   4457  H11 DDA   168      81.533 101.101  45.544  1.00  0.00
ATOM   4458  H12 DDA   168      83.034 101.992  45.487  1.00  0.00
ATOM   4459  C6  DDA   168      83.046 100.346  46.834  1.00  0.00
ATOM   4460  C1  DDA   168      82.398  98.954  46.949  1.00  0.00
ATOM   4461  O1  DDA   168      82.987  97.946  46.482  1.00  0.00
ATOM   4462  O2  DDA   168      81.126  98.809  47.585  1.00  0.00
ATOM   4463  C2  DDA   168      81.041  97.517  48.190  1.00  0.00
ATOM   4464  C3  DDA   168      79.672  97.359  48.876  1.00  0.00
ATOM   4465  N1  DDA   168      79.584  96.030  49.497  1.00  0.00
ATOM   4466  C4  DDA   168      79.738  94.995  48.465  1.00  0.00
ATOM   4467  H5  DDA   168      79.673  94.027  48.918  1.00  0.00
ATOM   4468  H6  DDA   168      78.961  95.101  47.738  1.00  0.00
ATOM   4469  H7  DDA   168      80.688  95.104  47.989  1.00  0.00
ATOM   4470  C5  DDA   168      78.276  95.881  50.153  1.00  0.00
ATOM   4471  H8  DDA   168      78.213  94.913  50.605  1.00  0.00
ATOM   4472  H9  DDA   168      78.167  96.633  50.904  1.00  0.00
ATOM   4473  H10 DDA   168      77.499  95.985  49.426  1.00  0.00
ATOM   4474  H3  DDA   168      79.561  98.113  49.627  1.00  0.00
ATOM   4475  H4  DDA   168      78.895  97.465  48.149  1.00  0.00
ATOM   4476  H1  DDA   168      81.152  96.764  47.439  1.00  0.00
ATOM   4477  H2  DDA   168      81.819  97.411  48.918  1.00  0.00
ATOM   4478  C9  DDA   168      84.579 100.201  46.841  1.00  0.00
ATOM   4479  H16 DDA   168      85.029 101.168  46.762  1.00  0.00
ATOM   4480  H17 DDA   168      84.889  99.737  47.753  1.00  0.00
ATOM   4481  H18 DDA   168      84.884  99.596  46.012  1.00  0.00
ATOM   4482  C7  DDA   169      82.644 101.156  48.074  1.00  0.00
ATOM   4483  H11 DDA   169      81.580 101.262  48.107  1.00  0.00
ATOM   4484  H12 DDA   169      83.094 102.127  48.032  1.00  0.00
ATOM   4485  C6  DDA   169      83.091 100.488  49.388  1.00  0.00
ATOM   4486  C1  DDA   169      82.420  99.108  49.516  1.00  0.00
ATOM   4487  O1  DDA   169      82.989  98.088  49.049  1.00  0.00
ATOM   4488  O2  DDA   169      81.152  98.987  50.164  1.00  0.00
ATOM   4489  C2  DDA   169      81.051  97.699  50.777  1.00  0.00
ATOM   4490  C3  DDA   169      79.684  97.569  51.475  1.00  0.00
ATOM   4491  N1  DDA   169      79.581  96.244  52.105  1.00  0.00
ATOM   4492  C4  DDA   169      79.707  95.202  51.077  1.00  0.00
ATOM   4493  H5  DDA   169      79.633  94.238  51.535  1.00  0.00
ATOM   4494  H6  DDA   169      78.927  95.315  50.356  1.00  0.00
ATOM   4495  H7  DDA   169      80.657  95.293  50.591  1.00  0.00
ATOM   4496  C5  DDA   169      78.277  96.120  52.771  1.00  0.00
ATOM   4497  H8  DDA   169      78.201  95.157  53.230  1.00  0.00
ATOM   4498  H9  DDA   169      78.185  96.878  53.519  1.00  0.00
ATOM   4499  H10 DDA   169      77.495  96.233  52.049  1.00  0.00
ATOM   4500  H3  DDA   169      79.592  98.327  52.223  1.00  0.00
ATOM   4501  H4  DDA   169      78.904  97.682  50.754  1.00  0.00
ATOM   4502  H1  DDA   169      81.143  96.941  50.029  1.00  0.00
ATOM   4503  H2  DDA   169      81.834  97.586  51.498  1.00  0.00
ATOM   4504  C9  DDA   169      84.621 100.318  49.383  1.00  0.00
ATOM   4505  H16 DDA   169      85.086 101.277  49.295  1.00  0.00
ATOM   4506  H17 DDA   169      84.931  99.854  50.297  1.00  0.00
ATOM   4507  H18 DDA   169      84.909  99.703  48.556  1.00  0.00
ATOM   4508  C7  DPB   170      82.711 101.311  50.628  1.00  0.00
ATOM   4509  H11 DPB   170      81.650 101.435  50.668  1.00  0.00
ATOM   4510  H12 DPB   170      83.177 102.276  50.576  1.00  0.00
ATOM   4511  C6  DPB   170      83.158 100.644  51.941  1.00  0.00
ATOM   4512  C1  DPB   170      84.686 100.449  51.926  1.00  0.00
ATOM   4513  O1  DPB   170      85.179  99.388  51.465  1.00  0.00
ATOM   4514  O2  DPB   170      85.542 101.474  52.435  1.00  0.00
ATOM   4515  C2  DPB   170      86.731 100.882  52.964  1.00  0.00
ATOM   4516  C3  DPB   170      87.654 101.986  53.513  1.00  0.00
ATOM   4517  N1  DPB   170      88.877 101.378  54.056  1.00  0.00
ATOM   4518  C4  DPB   170      89.758 102.430  54.580  1.00  0.00
ATOM   4519  H5  DPB   170      90.648 101.987  54.976  1.00  0.00
ATOM   4520  H6  DPB   170      90.016 103.105  53.791  1.00  0.00
ATOM   4521  H7  DPB   170      89.251 102.965  55.356  1.00  0.00
ATOM   4522  C5  DPB   170      89.574 100.641  52.992  1.00  0.00
ATOM   4523  H8  DPB   170      90.463 100.199  53.386  1.00  0.00
ATOM   4524  H9  DPB   170      89.831 101.316  52.202  1.00  0.00
ATOM   4525  H10 DPB   170      88.932  99.874  52.610  1.00  0.00
ATOM   4526  H20 DPB   170      88.636 100.747  54.794  1.00  0.00
ATOM   4527  H3  DPB   170      87.149 102.521  54.289  1.00  0.00
ATOM   4528  H4  DPB   170      87.913 102.660  52.724  1.00  0.00
ATOM   4529  H1  DPB   170      87.238 100.346  52.189  1.00  0.00
ATOM   4530  H2  DPB   170      86.474 100.207  53.754  1.00  0.00
ATOM   4531  C9  DPB   170      82.466  99.276  52.082  1.00  0.00
ATOM   4532  H16 DPB   170      82.777  98.811  52.995  1.00  0.00
ATOM   4533  H17 DPB   170      81.406  99.411  52.093  1.00  0.00
ATOM   4534  H18 DPB   170      82.738  98.653  51.255  1.00  0.00
ATOM   4535  C7  DPB   171      82.803 101.480  53.179  1.00  0.00
ATOM   4536  H11 DPB   171      81.743 101.620  53.228  1.00  0.00
ATOM   4537  H12 DPB   171      83.282 102.436  53.119  1.00  0.00
ATOM   4538  C6  DPB   171      83.248 100.812  54.493  1.00  0.00
ATOM   4539  C1  DPB   171      84.773 100.593  54.467  1.00  0.00
ATOM   4540  O1  DPB   171      85.245  99.521  54.007  1.00  0.00
ATOM   4541  O2  DPB   171      85.650 101.607  54.963  1.00  0.00
ATOM   4542  C2  DPB   171      86.833 100.998  55.486  1.00  0.00
ATOM   4543  C3  DPB   171      87.779 102.090  56.021  1.00  0.00
ATOM   4544  N1  DPB   171      88.997 101.465  56.557  1.00  0.00
ATOM   4545  C4  DPB   171      89.898 102.507  57.068  1.00  0.00
ATOM   4546  H5  DPB   171      90.784 102.051  57.459  1.00  0.00
ATOM   4547  H6  DPB   171      90.160 103.173  56.273  1.00  0.00
ATOM   4548  H7  DPB   171      89.407 103.054  57.845  1.00  0.00
ATOM   4549  C5  DPB   171      89.671 100.712  55.491  1.00  0.00
ATOM   4550  H8  DPB   171      90.557 100.257  55.882  1.00  0.00
ATOM   4551  H9  DPB   171      89.933 101.378  54.696  1.00  0.00
ATOM   4552  H10 DPB   171      89.015  99.954  55.119  1.00  0.00
ATOM   4553  H20 DPB   171      88.751 100.842  57.301  1.00  0.00
ATOM   4554  H3  DPB   171      87.287 102.638  56.797  1.00  0.00
ATOM   4555  H4  DPB   171      88.041 102.756  55.226  1.00  0.00
ATOM   4556  H1  DPB   171      87.326 100.450  54.709  1.00  0.00
ATOM   4557  H2  DPB   171      86.572 100.333  56.281  1.00  0.00
ATOM   4558  C9  DPB   171      82.537  99.455  54.646  1.00  0.00
ATOM   4559  H16 DPB   171      82.847  98.991  55.559  1.00  0.00
ATOM   4560  H17 DPB   171      81.479  99.607  54.665  1.00  0.00
ATOM   4561  H18 DPB   171      82.792  98.824  53.821  1.00  0.00
ATOM   4562  C7  DPB   172      82.917 101.661  55.728  1.00  0.00
ATOM   4563  H11 DPB   172      81.860 101.818  55.784  1.00  0.00
ATOM   4564  H12 DPB   172      83.412 102.608  55.659  1.00  0.00
ATOM   4565  C6  DPB   172      83.363 100.993  57.043  1.00  0.00
ATOM   4566  C1  DPB   172      84.883 100.749  57.005  1.00  0.00
ATOM   4567  O1  DPB   172      85.335  99.667  56.548  1.00  0.00
ATOM   4568  O2  DPB   172      85.781 101.751  57.489  1.00  0.00
ATOM   4569  C2  DPB   172      86.959 101.127  58.006  1.00  0.00
ATOM   4570  C3  DPB   172      87.925 102.207  58.527  1.00  0.00
ATOM   4571  N1  DPB   172      89.137 101.565  59.057  1.00  0.00
ATOM   4572  C4  DPB   172      90.059 102.594  59.555  1.00  0.00
ATOM   4573  H5  DPB   172      90.941 102.127  59.940  1.00  0.00
ATOM   4574  H6  DPB   172      90.326 103.252  58.754  1.00  0.00
ATOM   4575  H7  DPB   172      89.583 103.153  60.333  1.00  0.00
ATOM   4576  C5  DPB   172      89.792 100.795  57.989  1.00  0.00
ATOM   4577  H8  DPB   172      90.674 100.328  58.375  1.00  0.00
ATOM   4578  H9  DPB   172      90.058 101.452  57.188  1.00  0.00
ATOM   4579  H10 DPB   172      89.120 100.045  57.627  1.00  0.00
ATOM   4580  H20 DPB   172      88.889 100.951  59.806  1.00  0.00
ATOM   4581  H3  DPB   172      87.450 102.766  59.304  1.00  0.00
ATOM   4582  H4  DPB   172      88.192 102.864  57.726  1.00  0.00
ATOM   4583  H1  DPB   172      87.435 100.567  57.228  1.00  0.00
ATOM   4584  H2  DPB   172      86.692 100.468  58.806  1.00  0.00
ATOM   4585  C9  DPB   172      82.631  99.649  57.210  1.00  0.00
ATOM   4586  H16 DPB   172      82.940  99.184  58.122  1.00  0.00
ATOM   4587  H17 DPB   172      81.576  99.818  57.236  1.00  0.00
ATOM   4588  H18 DPB   172      82.869  99.008  56.386  1.00  0.00
ATOM   4589  C7  DDA   173      83.056 101.853  58.277  1.00  0.00
ATOM   4590  H11 DDA   173      82.001 102.028  58.340  1.00  0.00
ATOM   4591  H12 DDA   173      83.564 102.792  58.198  1.00  0.00
ATOM   4592  C6  DDA   173      83.501 101.186  59.590  1.00  0.00
ATOM   4593  C1  DDA   173      82.751  99.855  59.771  1.00  0.00
ATOM   4594  O1  DDA   173      83.237  98.790  59.310  1.00  0.00
ATOM   4595  O2  DDA   173      81.497  99.830  60.462  1.00  0.00
ATOM   4596  C2  DDA   173      81.335  98.564  61.107  1.00  0.00
ATOM   4597  C3  DDA   173      79.988  98.536  61.851  1.00  0.00
ATOM   4598  N1  DDA   173      79.820  97.235  62.514  1.00  0.00
ATOM   4599  C4  DDA   173      79.846  96.165  61.507  1.00  0.00
ATOM   4600  H5  DDA   173      79.725  95.217  61.989  1.00  0.00
ATOM   4601  H6  DDA   173      79.050  96.313  60.808  1.00  0.00
ATOM   4602  H7  DDA   173      80.783  96.184  60.990  1.00  0.00
ATOM   4603  C5  DDA   173      78.534  97.208  63.225  1.00  0.00
ATOM   4604  H8  DDA   173      78.412  96.261  63.707  1.00  0.00
ATOM   4605  H9  DDA   173      78.516  97.987  63.957  1.00  0.00
ATOM   4606  H10 DDA   173      77.737  97.357  62.526  1.00  0.00
ATOM   4607  H3  DDA   173      79.969  99.315  62.584  1.00  0.00
ATOM   4608  H4  DDA   173      79.192  98.685  61.153  1.00  0.00
ATOM   4609  H1  DDA   173      81.354  97.785  60.374  1.00  0.00
ATOM   4610  H2  DDA   173      82.132  98.415  61.806  1.00  0.00
ATOM   4611  C9  DDA   173      85.017 100.916  59.540  1.00  0.00
ATOM   4612  H16 DDA   173      85.540 101.842  59.415  1.00  0.00
ATOM   4613  H17 DDA   173      85.327 100.453  60.454  1.00  0.00
ATOM   4614  H18 DDA   173      85.238 100.268  58.718  1.00  0.00
ATOM   4615  C7  DDA   174      83.218 102.057  60.822  1.00  0.00
ATOM   4616  H11 DDA   174      82.168 102.249  60.894  1.00  0.00
ATOM   4617  H12 DDA   174      83.742 102.987  60.734  1.00  0.00
ATOM   4618  C6  DDA   174      83.665 101.390  62.136  1.00  0.00
ATOM   4619  C1  DDA   174      82.893 100.072  62.330  1.00  0.00
ATOM   4620  O1  DDA   174      83.357  98.997  61.871  1.00  0.00
ATOM   4621  O2  DDA   174      81.646 100.070  63.032  1.00  0.00
ATOM   4622  C2  DDA   174      81.468  98.811  63.684  1.00  0.00
ATOM   4623  C3  DDA   174      80.126  98.810  64.440  1.00  0.00
ATOM   4624  N1  DDA   174      79.943  97.516  65.111  1.00  0.00
ATOM   4625  C4  DDA   174      79.944  96.439  64.110  1.00  0.00
ATOM   4626  H5  DDA   174      79.810  95.497  64.599  1.00  0.00
ATOM   4627  H6  DDA   174      79.145  96.598  63.418  1.00  0.00
ATOM   4628  H7  DDA   174      80.876  96.441  63.585  1.00  0.00
ATOM   4629  C5  DDA   174      78.662  97.514  65.833  1.00  0.00
ATOM   4630  H8  DDA   174      78.529  96.571  66.321  1.00  0.00
ATOM   4631  H9  DDA   174      78.663  98.297  66.561  1.00  0.00
ATOM   4632  H10 DDA   174      77.863  97.671  65.140  1.00  0.00
ATOM   4633  H3  DDA   174      80.126  99.594  65.169  1.00  0.00
ATOM   4634  H4  DDA   174      79.328  98.968  63.747  1.00  0.00
ATOM   4635  H1  DDA   174      81.468  98.029  62.956  1.00  0.00
ATOM   4636  H2  DDA   174      82.269  98.654  64.377  1.00  0.00
ATOM   4637  C9  DDA   174      85.174 101.095  62.075  1.00  0.00
ATOM   4638  H16 DDA   174      85.712 102.011  61.940  1.00  0.00
ATOM   4639  H17 DDA   174      85.485 100.631  62.988  1.00  0.00
ATOM   4640  H18 DDA   174      85.377 100.440  61.255  1.00  0.00
ATOM   4641  C7  DDB   175      83.405 102.272  63.365  1.00  0.00
ATOM   4642  H11 DDB   175      82.359 102.482  63.443  1.00  0.00
ATOM   4643  H12 DDB   175      83.943 103.193  63.267  1.00  0.00
ATOM   4644  C6  DDB   175      83.851 101.605  64.678  1.00  0.00
ATOM   4645  C1  DDB   175      85.356 101.286  64.609  1.00  0.00
ATOM   4646  O1  DDB   175      85.744 100.177  64.159  1.00  0.00
ATOM   4647  O2  DDB   175      86.313 102.250  65.053  1.00  0.00
ATOM   4648  C2  DDB   175      87.472 101.577  65.551  1.00  0.00
ATOM   4649  C3  DDB   175      88.503 102.617  66.031  1.00  0.00
ATOM   4650  N1  DDB   175      89.695 101.926  66.542  1.00  0.00
ATOM   4651  C4  DDB   175      90.678 102.917  66.999  1.00  0.00
ATOM   4652  H5  DDB   175      91.545 102.414  67.371  1.00  0.00
ATOM   4653  H6  DDB   175      90.955 103.548  66.182  1.00  0.00
ATOM   4654  H7  DDB   175      90.249 103.512  67.779  1.00  0.00
ATOM   4655  C5  DDB   175      90.285 101.108  65.472  1.00  0.00
ATOM   4656  H8  DDB   175      91.152 100.605  65.844  1.00  0.00
ATOM   4657  H9  DDB   175      90.562 101.740  64.654  1.00  0.00
ATOM   4658  H10 DDB   175      89.568 100.386  65.139  1.00  0.00
ATOM   4659  H3  DDB   175      88.074 103.212  66.810  1.00  0.00
ATOM   4660  H4  DDB   175      88.780 103.248  65.213  1.00  0.00
ATOM   4661  H1  DDB   175      87.901 100.984  64.772  1.00  0.00
ATOM   4662  H2  DDB   175      87.195 100.947  66.370  1.00  0.00
ATOM   4663  C9  DDB   175      83.059 100.300  64.886  1.00  0.00
ATOM   4664  H16 DDB   175      83.369  99.837  65.798  1.00  0.00
ATOM   4665  H17 DDB   175      82.014 100.522  64.934  1.00  0.00
ATOM   4666  H18 DDB   175      83.245  99.636  64.068  1.00  0.00
ATOM   4667  C7  DPB   176      83.616 102.499  65.905  1.00  0.00
ATOM   4668  H11 DPB   176      82.575 102.725  65.991  1.00  0.00
ATOM   4669  H12 DPB   176      84.168 103.411  65.797  1.00  0.00
ATOM   4670  C6  DPB   176      84.062 101.830  67.218  1.00  0.00
ATOM   4671  C1  DPB   176      85.562 101.488  67.138  1.00  0.00
ATOM   4672  O1  DPB   176      85.927 100.370  66.692  1.00  0.00
ATOM   4673  O2  DPB   176      86.537 102.440  67.570  1.00  0.00
ATOM   4674  C2  DPB   176      87.689 101.751  68.062  1.00  0.00
ATOM   4675  C3  DPB   176      88.740 102.776  68.526  1.00  0.00
ATOM   4676  N1  DPB   176      89.926 102.068  69.033  1.00  0.00
ATOM   4677  C4  DPB   176      90.928 103.046  69.476  1.00  0.00
ATOM   4678  H5  DPB   176      91.791 102.531  69.845  1.00  0.00
ATOM   4679  H6  DPB   176      91.208 103.668  68.653  1.00  0.00
ATOM   4680  H7  DPB   176      90.515 103.652  70.256  1.00  0.00
ATOM   4681  C5  DPB   176      90.492 101.236  67.962  1.00  0.00
ATOM   4682  H8  DPB   176      91.355 100.719  68.331  1.00  0.00
ATOM   4683  H9  DPB   176      90.774 101.858  67.138  1.00  0.00
ATOM   4684  H10 DPB   176      89.763 100.523  67.639  1.00  0.00
ATOM   4685  H20 DPB   176      89.663 101.487  69.803  1.00  0.00
ATOM   4686  H3  DPB   176      88.327 103.382  69.306  1.00  0.00
ATOM   4687  H4  DPB   176      89.022 103.397  67.703  1.00  0.00
ATOM   4688  H1  DPB   176      88.103 101.145  67.283  1.00  0.00
ATOM   4689  H2  DPB   176      87.409 101.128  68.885  1.00  0.00
ATOM   4690  C9  DPB   176      83.251 100.540  67.440  1.00  0.00
ATOM   4691  H16 DPB   176      83.561 100.076  68.353  1.00  0.00
ATOM   4692  H17 DPB   176      82.211 100.778  67.495  1.00  0.00
ATOM   4693  H18 DPB   176      83.421  99.869  66.623  1.00  0.00
ATOM   4694  C7  DDB   177      83.852 102.735  68.441  1.00  0.00
ATOM   4695  H11 DDB   177      82.814 102.979  68.535  1.00  0.00
ATOM   4696  H12 DDB   177      84.417 103.638  68.325  1.00  0.00
ATOM   4697  C6  DDB   177      84.298 102.067  69.755  1.00  0.00
ATOM   4698  C1  DDB   177      85.791 101.700  69.664  1.00  0.00
ATOM   4699  O1  DDB   177      86.135 100.573  69.221  1.00  0.00
ATOM   4700  O2  DDB   177      86.785 102.637  70.083  1.00  0.00
ATOM   4701  C2  DDB   177      87.929 101.934  70.570  1.00  0.00
ATOM   4702  C3  DDB   177      89.002 102.944  71.021  1.00  0.00
ATOM   4703  N1  DDB   177      90.179 102.219  71.521  1.00  0.00
ATOM   4704  C4  DDB   177      91.201 103.183  71.951  1.00  0.00
ATOM   4705  H5  DDB   177      92.058 102.656  72.315  1.00  0.00
ATOM   4706  H6  DDB   177      91.485 103.797  71.122  1.00  0.00
ATOM   4707  H7  DDB   177      90.804 103.800  72.730  1.00  0.00
ATOM   4708  C5  DDB   177      90.725 101.373  70.451  1.00  0.00
ATOM   4709  H8  DDB   177      91.581 100.845  70.814  1.00  0.00
ATOM   4710  H9  DDB   177      91.008 101.986  69.621  1.00  0.00
ATOM   4711  H10 DDB   177      89.979 100.671  70.137  1.00  0.00
ATOM   4712  H3  DDB   177      88.604 103.560  71.800  1.00  0.00
ATOM   4713  H4  DDB   177      89.285 103.556  70.191  1.00  0.00
ATOM   4714  H1  DDB   177      88.328 101.316  69.791  1.00  0.00
ATOM   4715  H2  DDB   177      87.647 101.320  71.399  1.00  0.00
ATOM   4716  C9  DDB   177      83.469 100.791  69.990  1.00  0.00
ATOM   4717  H16 DDB   177      83.778 100.327  70.903  1.00  0.00
ATOM   4718  H17 DDB   177      82.432 101.046  70.054  1.00  0.00
ATOM   4719  H18 DDB   177      83.620 100.114  69.177  1.00  0.00
ATOM   4720  C7  DPB   178      84.112 102.980  70.975  1.00  0.00
ATOM   4721  H11 DPB   178      83.079 103.241  71.075  1.00  0.00
ATOM   4722  H12 DPB   178      84.691 103.873  70.849  1.00  0.00
ATOM   4723  C6  DPB   178      84.559 102.313  72.289  1.00  0.00
ATOM   4724  C1  DPB   178      86.044 101.920  72.189  1.00  0.00
ATOM   4725  O1  DPB   178      86.367 100.788  71.748  1.00  0.00
ATOM   4726  O2  DPB   178      87.056 102.846  72.593  1.00  0.00
ATOM   4727  C2  DPB   178      88.195 102.125  73.074  1.00  0.00
ATOM   4728  C3  DPB   178      89.285 103.121  73.511  1.00  0.00
ATOM   4729  N1  DPB   178      90.454 102.381  74.005  1.00  0.00
ATOM   4730  C4  DPB   178      91.495 103.330  74.423  1.00  0.00
ATOM   4731  H5  DPB   178      92.347 102.792  74.782  1.00  0.00
ATOM   4732  H6  DPB   178      91.782 103.934  73.587  1.00  0.00
ATOM   4733  H7  DPB   178      91.116 103.957  75.202  1.00  0.00
ATOM   4734  C5  DPB   178      90.977 101.519  72.936  1.00  0.00
ATOM   4735  H8  DPB   178      91.829 100.981  73.295  1.00  0.00
ATOM   4736  H9  DPB   178      91.264 102.123  72.100  1.00  0.00
ATOM   4737  H10 DPB   178      90.219 100.828  72.632  1.00  0.00
ATOM   4738  H20 DPB   178      90.186 101.817  74.787  1.00  0.00
ATOM   4739  H3  DPB   178      88.905 103.748  74.290  1.00  0.00
ATOM   4740  H4  DPB   178      89.572 103.725  72.677  1.00  0.00
ATOM   4741  H1  DPB   178      88.575 101.498  72.296  1.00  0.00
ATOM   4742  H2  DPB   178      87.907 101.521  73.910  1.00  0.00
ATOM   4743  C9  DPB   178      83.710 101.052  72.537  1.00  0.00
ATOM   4744  H16 DPB   178      84.021 100.588  73.450  1.00  0.00
ATOM   4745  H17 DPB   178      82.678 101.324  72.608  1.00  0.00
ATOM   4746  H18 DPB   178      83.844 100.368  71.726  1.00  0.00
ATOM   4747  C7  DPB   179      84.396 103.236  73.505  1.00  0.00
ATOM   4748  H11 DPB   179      83.369 103.515  73.612  1.00  0.00
ATOM   4749  H12 DPB   179      84.989 104.119  73.369  1.00  0.00
ATOM   4750  C6  DPB   179      84.843 102.569  74.819  1.00  0.00
ATOM   4751  C1  DPB   179      86.321 102.152  74.708  1.00  0.00
ATOM   4752  O1  DPB   179      86.622 101.011  74.272  1.00  0.00
ATOM   4753  O2  DPB   179      87.351 103.063  75.100  1.00  0.00
ATOM   4754  C2  DPB   179      88.482 102.327  75.576  1.00  0.00
ATOM   4755  C3  DPB   179      89.592 103.307  75.999  1.00  0.00
ATOM   4756  N1  DPB   179      90.754 102.551  76.488  1.00  0.00
ATOM   4757  C4  DPB   179      91.813 103.486  76.891  1.00  0.00
ATOM   4758  H5  DPB   179      92.658 102.935  77.247  1.00  0.00
ATOM   4759  H6  DPB   179      92.103 104.081  76.050  1.00  0.00
ATOM   4760  H7  DPB   179      91.449 104.123  77.669  1.00  0.00
ATOM   4761  C5  DPB   179      91.254 101.676  75.418  1.00  0.00
ATOM   4762  H8  DPB   179      92.100 101.125  75.774  1.00  0.00
ATOM   4763  H9  DPB   179      91.544 102.270  74.577  1.00  0.00
ATOM   4764  H10 DPB   179      90.482 100.994  75.124  1.00  0.00
ATOM   4765  H20 DPB   179      90.483 101.995  77.274  1.00  0.00
ATOM   4766  H3  DPB   179      89.228 103.944  76.778  1.00  0.00
ATOM   4767  H4  DPB   179      89.882 103.902  75.158  1.00  0.00
ATOM   4768  H1  DPB   179      88.845 101.689  74.797  1.00  0.00
ATOM   4769  H2  DPB   179      88.193 101.732  76.417  1.00  0.00
ATOM   4770  C9  DPB   179      83.977 101.323  75.081  1.00  0.00
ATOM   4771  H16 DPB   179      84.286 100.858  75.994  1.00  0.00
ATOM   4772  H17 DPB   179      82.950 101.611  75.158  1.00  0.00
ATOM   4773  H18 DPB   179      84.093 100.631  74.273  1.00  0.00
ATOM   4774  C7  TDA   180      84.706 103.501  76.031  1.00  0.00
ATOM   4775  H11 TDA   180      83.684 103.795  76.146  1.00  0.00
ATOM   4776  H12 TDA   180      85.311 104.372  75.885  1.00  0.00
ATOM   4777  C6  TDA   180      85.152 102.833  77.345  1.00  0.00
ATOM   4778  C1  TDA   180      84.269 101.604  77.621  1.00  0.00
ATOM   4779  O1  TDA   180      84.606 100.474  77.179  1.00  0.00
ATOM   4780  O2  TDA   180      83.066 101.744  78.380  1.00  0.00
ATOM   4781  C2  TDA   180      82.802 100.527  79.085  1.00  0.00
ATOM   4782  C3  TDA   180      81.506 100.680  79.903  1.00  0.00
ATOM   4783  N1  TDA   180      81.234  99.430  80.628  1.00  0.00
ATOM   4784  C4  TDA   180      81.081  98.329  79.666  1.00  0.00
ATOM   4785  H5  TDA   180      80.884  97.419  80.193  1.00  0.00
ATOM   4786  H6  TDA   180      80.268  98.543  79.006  1.00  0.00
ATOM   4787  H7  TDA   180      81.983  98.224  79.097  1.00  0.00
ATOM   4788  C5  TDA   180      79.997  99.575  81.408  1.00  0.00
ATOM   4789  H8  TDA   180      79.799  98.665  81.935  1.00  0.00
ATOM   4790  H9  TDA   180      80.109 100.375  82.108  1.00  0.00
ATOM   4791  H10 TDA   180      79.182  99.788  80.748  1.00  0.00
ATOM   4792  H3  TDA   180      81.617 101.481  80.603  1.00  0.00
ATOM   4793  H4  TDA   180      80.692 100.894  79.243  1.00  0.00
ATOM   4794  H1  TDA   180      82.690  99.727  78.385  1.00  0.00
ATOM   4795  H2  TDA   180      83.617 100.314  79.744  1.00  0.00
ATOM   4796  C9  TDA   180      86.623 102.392  77.223  1.00  0.00
ATOM   4797  H16 TDA   180      87.237 103.247  77.031  1.00  0.00
ATOM   4798  H17 TDA   180      86.933 101.928  78.136  1.00  0.00
ATOM   4799  H18 TDA   180      86.720 101.694  76.417  1.00  0.00
ATOM   4800  H19 TDA   180      85.055 103.531  78.151  1.00  0.00
TER   
ATOM   4801  C7  HDA   181     166.513 154.790   2.206  1.00  0.00
ATOM   4802  C8  HDA   181     166.773 155.749   1.029  1.00  0.00
ATOM   4803  H13 HDA   181     166.443 155.293   0.118  1.00  0.00
ATOM   4804  H14 HDA   181     167.819 155.959   0.964  1.00  0.00
ATOM   4805  H15 HDA   181     166.235 156.660   1.186  1.00  0.00
ATOM   4806  H11 HDA   181     167.052 153.879   2.049  1.00  0.00
ATOM   4807  H12 HDA   181     165.466 154.580   2.270  1.00  0.00
ATOM   4808  C6  HDA   181     166.987 155.446   3.516  1.00  0.00
ATOM   4809  C1  HDA   181     168.495 155.748   3.423  1.00  0.00
ATOM   4810  O1  HDA   181     168.888 156.856   2.973  1.00  0.00
ATOM   4811  O2  HDA   181     169.447 154.769   3.847  1.00  0.00
ATOM   4812  C2  HDA   181     170.622 155.426   4.330  1.00  0.00
ATOM   4813  C3  HDA   181     171.647 154.373   4.786  1.00  0.00
ATOM   4814  N1  HDA   181     172.855 155.048   5.283  1.00  0.00
ATOM   4815  C4  HDA   181     173.437 155.864   4.207  1.00  0.00
ATOM   4816  H5  HDA   181     174.317 156.356   4.568  1.00  0.00
ATOM   4817  H6  HDA   181     173.694 155.236   3.381  1.00  0.00
ATOM   4818  H7  HDA   181     172.724 156.596   3.889  1.00  0.00
ATOM   4819  C5  HDA   181     173.834 154.042   5.718  1.00  0.00
ATOM   4820  H8  HDA   181     174.714 154.534   6.079  1.00  0.00
ATOM   4821  H9  HDA   181     173.412 153.450   6.501  1.00  0.00
ATOM   4822  H10 HDA   181     174.092 153.413   4.892  1.00  0.00
ATOM   4823  H3  HDA   181     171.224 153.779   5.570  1.00  0.00
ATOM   4824  H4  HDA   181     171.904 153.744   3.961  1.00  0.00
ATOM   4825  H1  HDA   181     171.045 156.020   3.547  1.00  0.00
ATOM   4826  H2  HDA   181     170.364 156.056   5.155  1.00  0.00
ATOM   4827  C9  HDA   181     166.214 156.758   3.743  1.00  0.00
ATOM   4828  H16 HDA   181     165.166 156.549   3.808  1.00  0.00
ATOM   4829  H17 HDA   181     166.543 157.213   4.653  1.00  0.00
ATOM   4830  H18 HDA   181     166.394 157.425   2.925  1.00  0.00
ATOM   4831  C7  DPB   182     166.763 154.548   4.742  1.00  0.00
ATOM   4832  H11 DPB   182     167.303 153.632   4.621  1.00  0.00
ATOM   4833  H12 DPB   182     165.719 154.332   4.843  1.00  0.00
ATOM   4834  C6  DPB   182     167.238 155.204   6.051  1.00  0.00
ATOM   4835  C1  DPB   182     166.484 156.530   6.265  1.00  0.00
ATOM   4836  O1  DPB   182     166.953 157.602   5.805  1.00  0.00
ATOM   4837  O2  DPB   182     165.249 156.542   6.986  1.00  0.00
ATOM   4838  C2  DPB   182     165.096 157.799   7.650  1.00  0.00
ATOM   4839  C3  DPB   182     163.767 157.812   8.426  1.00  0.00
ATOM   4840  N1  DPB   182     163.610 159.105   9.108  1.00  0.00
ATOM   4841  C4  DPB   182     162.343 159.118   9.849  1.00  0.00
ATOM   4842  H5  DPB   182     162.227 160.060  10.345  1.00  0.00
ATOM   4843  H6  DPB   182     161.529 158.971   9.169  1.00  0.00
ATOM   4844  H7  DPB   182     162.344 158.332  10.574  1.00  0.00
ATOM   4845  C5  DPB   182     163.606 160.187   8.112  1.00  0.00
ATOM   4846  H8  DPB   182     163.491 161.128   8.607  1.00  0.00
ATOM   4847  H9  DPB   182     162.794 160.041   7.431  1.00  0.00
ATOM   4848  H10 DPB   182     164.529 160.177   7.572  1.00  0.00
ATOM   4849  H20 DPB   182     164.369 159.241   9.744  1.00  0.00
ATOM   4850  H3  DPB   182     163.770 157.025   9.151  1.00  0.00
ATOM   4851  H4  DPB   182     162.955 157.667   7.747  1.00  0.00
ATOM   4852  H1  DPB   182     165.094 158.587   6.925  1.00  0.00
ATOM   4853  H2  DPB   182     165.910 157.945   8.330  1.00  0.00
ATOM   4854  C9  DPB   182     168.750 155.481   5.968  1.00  0.00
ATOM   4855  H16 DPB   182     169.080 155.937   6.877  1.00  0.00
ATOM   4856  H17 DPB   182     169.274 154.560   5.819  1.00  0.00
ATOM   4857  H18 DPB   182     168.947 156.140   5.148  1.00  0.00
ATOM   4858  C7  DPB   183     166.988 154.317   7.279  1.00  0.00
ATOM   4859  H11 DPB   183     167.514 153.392   7.168  1.00  0.00
ATOM   4860  H12 DPB   183     165.941 154.119   7.375  1.00  0.00
ATOM   4861  C6  DPB   183     167.462 154.973   8.590  1.00  0.00
ATOM   4862  C1  DPB   183     166.728 156.312   8.790  1.00  0.00
ATOM   4863  O1  DPB   183     167.219 157.373   8.327  1.00  0.00
ATOM   4864  O2  DPB   183     165.488 156.348   9.502  1.00  0.00
ATOM   4865  C2  DPB   183     165.351 157.611  10.156  1.00  0.00
ATOM   4866  C3  DPB   183     164.015 157.650  10.922  1.00  0.00
ATOM   4867  N1  DPB   183     163.875 158.949  11.595  1.00  0.00
ATOM   4868  C4  DPB   183     162.600 158.986  12.326  1.00  0.00
ATOM   4869  H5  DPB   183     162.496 159.933  12.815  1.00  0.00
ATOM   4870  H6  DPB   183     161.790 158.850  11.639  1.00  0.00
ATOM   4871  H7  DPB   183     162.585 158.204  13.055  1.00  0.00
ATOM   4872  C5  DPB   183     163.896 160.025  10.592  1.00  0.00
ATOM   4873  H8  DPB   183     163.793 160.971  11.082  1.00  0.00
ATOM   4874  H9  DPB   183     163.086 159.888   9.906  1.00  0.00
ATOM   4875  H10 DPB   183     164.823 159.997  10.060  1.00  0.00
ATOM   4876  H20 DPB   183     164.630 159.077  12.237  1.00  0.00
ATOM   4877  H3  DPB   183     164.001 156.867  11.652  1.00  0.00
ATOM   4878  H4  DPB   183     163.207 157.514  10.236  1.00  0.00
ATOM   4879  H1  DPB   183     165.367 158.395   9.427  1.00  0.00
ATOM   4880  H2  DPB   183     166.161 157.748  10.842  1.00  0.00
ATOM   4881  C9  DPB   183     168.980 155.226   8.517  1.00  0.00
ATOM   4882  H16 DPB   183     169.310 155.681   9.427  1.00  0.00
ATOM   4883  H17 DPB   183     169.490 154.296   8.378  1.00  0.00
ATOM   4884  H18 DPB   183     169.194 155.875   7.695  1.00  0.00
ATOM   4885  C7  DDB   184     167.190 154.098   9.820  1.00  0.00
ATOM   4886  H11 DDB   184     167.702 153.163   9.720  1.00  0.00
ATOM   4887  H12 DDB   184     166.138 153.917   9.909  1.00  0.00
ATOM   4888  C6  DDB   184     167.665 154.753  11.131  1.00  0.00
ATOM   4889  C1  DDB   184     166.949 156.105  11.317  1.00  0.00
ATOM   4890  O1  DDB   184     167.462 157.156  10.853  1.00  0.00
ATOM   4891  O2  DDB   184     165.705 156.164  12.018  1.00  0.00
ATOM   4892  C2  DDB   184     165.583 157.434  12.665  1.00  0.00
ATOM   4893  C3  DDB   184     164.242 157.499  13.420  1.00  0.00
ATOM   4894  N1  DDB   184     164.116 158.805  14.084  1.00  0.00
ATOM   4895  C4  DDB   184     162.838 158.866  14.805  1.00  0.00
ATOM   4896  H5  DDB   184     162.745 159.816  15.288  1.00  0.00
ATOM   4897  H6  DDB   184     162.031 158.738  14.113  1.00  0.00
ATOM   4898  H7  DDB   184     162.804 158.088  15.538  1.00  0.00
ATOM   4899  C5  DDB   184     164.163 159.872  13.076  1.00  0.00
ATOM   4900  H8  DDB   184     164.070 160.823  13.559  1.00  0.00
ATOM   4901  H9  DDB   184     163.357 159.745  12.384  1.00  0.00
ATOM   4902  H10 DDB   184     165.094 159.828  12.552  1.00  0.00
ATOM   4903  H3  DDB   184     164.209 156.720  14.154  1.00  0.00
ATOM   4904  H4  DDB   184     163.436 157.371  12.729  1.00  0.00
ATOM   4905  H1  DDB   184     165.616 158.213  11.932  1.00  0.00
ATOM   4906  H2  DDB   184     166.389 157.563  13.357  1.00  0.00
ATOM   4907  C9  DDB   184     169.186 154.981  11.069  1.00  0.00
ATOM   4908  H16 DDB   184     169.516 155.437  11.979  1.00  0.00
ATOM   4909  H17 DDB   184     169.682 154.043  10.939  1.00  0.00
ATOM   4910  H18 DDB   184     169.417 155.625  10.245  1.00  0.00
ATOM   4911  C7  DPA   185     167.367 153.890  12.365  1.00  0.00
ATOM   4912  H11 DPA   185     167.865 152.947  12.273  1.00  0.00
ATOM   4913  H12 DPA   185     166.312 153.726  12.445  1.00  0.00
ATOM   4914  C6  DPA   185     167.842 154.546  13.675  1.00  0.00
ATOM   4915  C1  DPA   185     169.367 154.749  13.624  1.00  0.00
ATOM   4916  O1  DPA   185     169.844 155.817  13.162  1.00  0.00
ATOM   4917  O2  DPA   185     170.240 153.722  14.101  1.00  0.00
ATOM   4918  C2  DPA   185     171.440 154.314  14.607  1.00  0.00
ATOM   4919  C3  DPA   185     172.381 153.209  15.121  1.00  0.00
ATOM   4920  N1  DPA   185     173.614 153.818  15.641  1.00  0.00
ATOM   4921  C4  DPA   185     174.279 154.568  14.567  1.00  0.00
ATOM   4922  H5  DPA   185     175.177 155.012  14.946  1.00  0.00
ATOM   4923  H6  DPA   185     174.521 153.905  13.765  1.00  0.00
ATOM   4924  H7  DPA   185     173.626 155.336  14.211  1.00  0.00
ATOM   4925  C5  DPA   185     174.512 152.763  16.131  1.00  0.00
ATOM   4926  H8  DPA   185     175.409 153.206  16.510  1.00  0.00
ATOM   4927  H9  DPA   185     174.027 152.217  16.913  1.00  0.00
ATOM   4928  H10 DPA   185     174.754 152.098  15.329  1.00  0.00
ATOM   4929  H20 DPA   185     173.387 154.439  16.392  1.00  0.00
ATOM   4930  H3  DPA   185     171.896 152.662  15.902  1.00  0.00
ATOM   4931  H4  DPA   185     172.621 152.545  14.319  1.00  0.00
ATOM   4932  H1  DPA   185     171.924 154.860  13.826  1.00  0.00
ATOM   4933  H2  DPA   185     171.198 154.978  15.410  1.00  0.00
ATOM   4934  C9  DPA   185     167.148 155.909  13.847  1.00  0.00
ATOM   4935  H16 DPA   185     166.088 155.769  13.882  1.00  0.00
ATOM   4936  H17 DPA   185     167.477 156.365  14.757  1.00  0.00
ATOM   4937  H18 DPA   185     167.396 156.542  13.021  1.00  0.00
ATOM   4938  C7  DDA   186     167.521 153.694  14.911  1.00  0.00
ATOM   4939  H11 DDA   186     168.004 152.742  14.829  1.00  0.00
ATOM   4940  H12 DDA   186     166.463 153.548  14.984  1.00  0.00
ATOM   4941  C6  DDA   186     167.996 154.350  16.222  1.00  0.00
ATOM   4942  C1  DDA   186     169.524 154.528  16.182  1.00  0.00
ATOM   4943  O1  DDA   186     170.023 155.585  15.718  1.00  0.00
ATOM   4944  O2  DDA   186     170.377 153.490  16.671  1.00  0.00
ATOM   4945  C2  DDA   186     171.582 154.066  17.184  1.00  0.00
ATOM   4946  C3  DDA   186     172.500 152.948  17.712  1.00  0.00
ATOM   4947  N1  DDA   186     173.738 153.540  18.239  1.00  0.00
ATOM   4948  C4  DDA   186     174.425 154.274  17.166  1.00  0.00
ATOM   4949  H5  DDA   186     175.328 154.705  17.550  1.00  0.00
ATOM   4950  H6  DDA   186     174.662 153.601  16.370  1.00  0.00
ATOM   4951  H7  DDA   186     173.786 155.049  16.800  1.00  0.00
ATOM   4952  C5  DDA   186     174.615 152.474  18.743  1.00  0.00
ATOM   4953  H8  DDA   186     175.517 152.904  19.126  1.00  0.00
ATOM   4954  H9  DDA   186     174.116 151.939  19.524  1.00  0.00
ATOM   4955  H10 DDA   186     174.853 151.800  17.946  1.00  0.00
ATOM   4956  H3  DDA   186     172.000 152.414  18.493  1.00  0.00
ATOM   4957  H4  DDA   186     172.737 152.276  16.915  1.00  0.00
ATOM   4958  H1  DDA   186     172.081 154.599  16.404  1.00  0.00
ATOM   4959  H2  DDA   186     171.344 154.740  17.981  1.00  0.00
ATOM   4960  C9  DDA   186     167.323 155.725  16.380  1.00  0.00
ATOM   4961  H16 DDA   186     166.259 155.603  16.408  1.00  0.00
ATOM   4962  H17 DDA   186     167.652 156.181  17.290  1.00  0.00
ATOM   4963  H18 DDA   186     167.588 156.350  15.553  1.00  0.00
ATOM   4964  C7  DDB   187     167.651 153.512  17.460  1.00  0.00
ATOM   4965  H11 DDB   187     168.120 152.552  17.388  1.00  0.00
ATOM   4966  H12 DDB   187     166.590 153.383  17.525  1.00  0.00
ATOM   4967  C6  DDB   187     168.125 154.167  18.771  1.00  0.00
ATOM   4968  C1  DDB   187     167.474 155.554  18.917  1.00  0.00
ATOM   4969  O1  DDB   187     168.046 156.571  18.447  1.00  0.00
ATOM   4970  O2  DDB   187     166.217 155.687  19.586  1.00  0.00
ATOM   4971  C2  DDB   187     166.142 156.972  20.207  1.00  0.00
ATOM   4972  C3  DDB   187     164.787 157.115  20.927  1.00  0.00
ATOM   4973  N1  DDB   187     164.709 158.437  21.566  1.00  0.00
ATOM   4974  C4  DDB   187     163.419 158.574  22.254  1.00  0.00
ATOM   4975  H5  DDB   187     163.361 159.536  22.719  1.00  0.00
ATOM   4976  H6  DDB   187     162.623 158.472  21.545  1.00  0.00
ATOM   4977  H7  DDB   187     163.329 157.811  23.000  1.00  0.00
ATOM   4978  C5  DDB   187     164.832 159.484  20.541  1.00  0.00
ATOM   4979  H8  DDB   187     164.774 160.447  21.006  1.00  0.00
ATOM   4980  H9  DDB   187     164.038 159.382  19.831  1.00  0.00
ATOM   4981  H10 DDB   187     165.773 159.385  20.040  1.00  0.00
ATOM   4982  H3  DDB   187     164.699 156.353  21.674  1.00  0.00
ATOM   4983  H4  DDB   187     163.994 157.013  20.219  1.00  0.00
ATOM   4984  H1  DDB   187     166.230 157.734  19.461  1.00  0.00
ATOM   4985  H2  DDB   187     166.935 157.074  20.916  1.00  0.00
ATOM   4986  C9  DDB   187     169.658 154.319  18.742  1.00  0.00
ATOM   4987  H16 DDB   187     169.988 154.776  19.652  1.00  0.00
ATOM   4988  H17 DDB   187     170.110 153.357  18.641  1.00  0.00
ATOM   4989  H18 DDB   187     169.939 154.935  17.913  1.00  0.00
ATOM   4990  C7  DPB   188     167.758 153.341  20.011  1.00  0.00
ATOM   4991  H11 DPB   188     168.211 152.374  19.948  1.00  0.00
ATOM   4992  H12 DPB   188     166.694 153.231  20.068  1.00  0.00
ATOM   4993  C6  DPB   188     168.232 153.997  21.321  1.00  0.00
ATOM   4994  C1  DPB   188     167.601 155.395  21.454  1.00  0.00
ATOM   4995  O1  DPB   188     168.194 156.399  20.983  1.00  0.00
ATOM   4996  O2  DPB   188     166.342 155.551  22.112  1.00  0.00
ATOM   4997  C2  DPB   188     166.282 156.842  22.725  1.00  0.00
ATOM   4998  C3  DPB   188     164.925 157.011  23.434  1.00  0.00
ATOM   4999  N1  DPB   188     164.863 158.338  24.065  1.00  0.00
ATOM   5000  C4  DPB   188     163.568 158.498  24.741  1.00  0.00
ATOM   5001  H5  DPB   188     163.522 159.463  25.200  1.00  0.00
ATOM   5002  H6  DPB   188     162.777 158.405  24.027  1.00  0.00
ATOM   5003  H7  DPB   188     163.462 157.742  25.491  1.00  0.00
ATOM   5004  C5  DPB   188     165.010 159.377  23.035  1.00  0.00
ATOM   5005  H8  DPB   188     164.965 160.342  23.493  1.00  0.00
ATOM   5006  H9  DPB   188     164.219 159.283  22.319  1.00  0.00
ATOM   5007  H10 DPB   188     165.953 159.259  22.542  1.00  0.00
ATOM   5008  H20 DPB   188     165.601 158.424  24.734  1.00  0.00
ATOM   5009  H3  DPB   188     164.819 156.255  24.184  1.00  0.00
ATOM   5010  H4  DPB   188     164.135 156.919  22.720  1.00  0.00
ATOM   5011  H1  DPB   188     166.388 157.598  21.977  1.00  0.00
ATOM   5012  H2  DPB   188     167.073 156.934  23.441  1.00  0.00
ATOM   5013  C9  DPB   188     169.767 154.126  21.305  1.00  0.00
ATOM   5014  H16 DPB   188     170.096 154.581  22.214  1.00  0.00
ATOM   5015  H17 DPB   188     170.205 153.155  21.212  1.00  0.00
ATOM   5016  H18 DPB   188     170.065 154.731  20.474  1.00  0.00
ATOM   5017  C7  DPB   189     167.841 153.184  22.563  1.00  0.00
ATOM   5018  H11 DPB   189     168.280 152.209  22.510  1.00  0.00
ATOM   5019  H12 DPB   189     166.776 153.090  22.613  1.00  0.00
ATOM   5020  C6  DPB   189     168.316 153.839  23.874  1.00  0.00
ATOM   5021  C1  DPB   189     167.707 155.249  23.994  1.00  0.00
ATOM   5022  O1  DPB   189     168.319 156.241  23.521  1.00  0.00
ATOM   5023  O2  DPB   189     166.444 155.429  24.641  1.00  0.00
ATOM   5024  C2  DPB   189     166.400 156.724  25.247  1.00  0.00
ATOM   5025  C3  DPB   189     165.040 156.918  25.943  1.00  0.00
ATOM   5026  N1  DPB   189     164.995 158.249  26.566  1.00  0.00
ATOM   5027  C4  DPB   189     163.698 158.435  27.230  1.00  0.00
ATOM   5028  H5  DPB   189     163.663 159.404  27.683  1.00  0.00
ATOM   5029  H6  DPB   189     162.912 158.350  26.509  1.00  0.00
ATOM   5030  H7  DPB   189     163.573 157.686  27.983  1.00  0.00
ATOM   5031  C5  DPB   189     165.167 159.280  25.531  1.00  0.00
ATOM   5032  H8  DPB   189     165.132 160.248  25.984  1.00  0.00
ATOM   5033  H9  DPB   189     164.381 159.195  24.810  1.00  0.00
ATOM   5034  H10 DPB   189     166.112 159.144  25.046  1.00  0.00
ATOM   5035  H20 DPB   189     165.729 158.328  27.239  1.00  0.00
ATOM   5036  H3  DPB   189     164.915 156.169  26.697  1.00  0.00
ATOM   5037  H4  DPB   189     164.255 156.835  25.223  1.00  0.00
ATOM   5038  H1  DPB   189     166.526 157.473  24.494  1.00  0.00
ATOM   5039  H2  DPB   189     167.186 156.808  25.966  1.00  0.00
ATOM   5040  C9  DPB   189     169.852 153.944  23.869  1.00  0.00
ATOM   5041  H16 DPB   189     170.182 154.400  24.778  1.00  0.00
ATOM   5042  H17 DPB   189     170.276 152.965  23.785  1.00  0.00
ATOM   5043  H18 DPB   189     170.166 154.540  23.037  1.00  0.00
ATOM   5044  C7  DDA   190     167.902 153.042  25.117  1.00  0.00
ATOM   5045  H11 DDA   190     168.326 152.059  25.072  1.00  0.00
ATOM   5046  H12 DDA   190     166.836 152.964  25.158  1.00  0.00
ATOM   5047  C6  DDA   190     168.377 153.697  26.428  1.00  0.00
ATOM   5048  C1  DDA   190     169.914 153.776  26.434  1.00  0.00
ATOM   5049  O1  DDA   190     170.494 154.789  25.964  1.00  0.00
ATOM   5050  O2  DDA   190     170.682 152.698  26.975  1.00  0.00
ATOM   5051  C2  DDA   190     171.905 153.209  27.514  1.00  0.00
ATOM   5052  C3  DDA   190     172.734 152.047  28.096  1.00  0.00
ATOM   5053  N1  DDA   190     173.990 152.572  28.650  1.00  0.00
ATOM   5054  C4  DDA   190     174.756 153.235  27.584  1.00  0.00
ATOM   5055  H5  DDA   190     175.670 153.616  27.988  1.00  0.00
ATOM   5056  H6  DDA   190     174.973 152.528  26.812  1.00  0.00
ATOM   5057  H7  DDA   190     174.181 154.041  27.180  1.00  0.00
ATOM   5058  C5  DDA   190     174.780 151.464  29.206  1.00  0.00
ATOM   5059  H8  DDA   190     175.695 151.845  29.609  1.00  0.00
ATOM   5060  H9  DDA   190     174.222 150.983  29.982  1.00  0.00
ATOM   5061  H10 DDA   190     174.998 150.758  28.432  1.00  0.00
ATOM   5062  H3  DDA   190     172.175 151.565  28.872  1.00  0.00
ATOM   5063  H4  DDA   190     172.951 151.342  27.323  1.00  0.00
ATOM   5064  H1  DDA   190     172.463 153.689  26.738  1.00  0.00
ATOM   5065  H2  DDA   190     171.686 153.915  28.287  1.00  0.00
ATOM   5066  C9  DDA   190     167.790 155.116  26.534  1.00  0.00
ATOM   5067  H16 DDA   190     166.721 155.061  26.529  1.00  0.00
ATOM   5068  H17 DDA   190     168.119 155.572  27.444  1.00  0.00
ATOM   5069  H18 DDA   190     168.120 155.703  25.701  1.00  0.00
ATOM   5070  C7  DPA   191     167.940 152.912  27.673  1.00  0.00
ATOM   5071  H11 DPA   191     168.347 151.923  27.636  1.00  0.00
ATOM   5072  H12 DPA   191     166.871 152.853  27.705  1.00  0.00
ATOM   5073  C6  DPA   191     168.415 153.568  28.983  1.00  0.00
ATOM   5074  C1  DPA   191     169.952 153.622  29.001  1.00  0.00
ATOM   5075  O1  DPA   191     170.553 154.622  28.530  1.00  0.00
ATOM   5076  O2  DPA   191     170.700 152.535  29.555  1.00  0.00
ATOM   5077  C2  DPA   191     171.927 153.029  30.101  1.00  0.00
ATOM   5078  C3  DPA   191     172.730 151.858  30.696  1.00  0.00
ATOM   5079  N1  DPA   191     173.990 152.365  31.258  1.00  0.00
ATOM   5080  C4  DPA   191     174.776 153.008  30.195  1.00  0.00
ATOM   5081  H5  DPA   191     175.694 153.378  30.603  1.00  0.00
ATOM   5082  H6  DPA   191     174.989 152.294  29.427  1.00  0.00
ATOM   5083  H7  DPA   191     174.217 153.821  29.781  1.00  0.00
ATOM   5084  C5  DPA   191     174.758 151.247  31.826  1.00  0.00
ATOM   5085  H8  DPA   191     175.676 151.616  32.235  1.00  0.00
ATOM   5086  H9  DPA   191     174.187 150.781  32.600  1.00  0.00
ATOM   5087  H10 DPA   191     174.971 150.534  31.058  1.00  0.00
ATOM   5088  H20 DPA   191     173.792 153.032  31.975  1.00  0.00
ATOM   5089  H3  DPA   191     172.158 151.390  31.470  1.00  0.00
ATOM   5090  H4  DPA   191     172.943 151.145  29.929  1.00  0.00
ATOM   5091  H1  DPA   191     172.498 153.496  29.327  1.00  0.00
ATOM   5092  H2  DPA   191     171.712 153.742  30.869  1.00  0.00
ATOM   5093  C9  DPA   191     167.849 154.998  29.075  1.00  0.00
ATOM   5094  H16 DPA   191     166.780 154.960  29.062  1.00  0.00
ATOM   5095  H17 DPA   191     168.179 155.452  29.985  1.00  0.00
ATOM   5096  H18 DPA   191     168.197 155.572  28.243  1.00  0.00
ATOM   5097  C7  DDA   192     167.955 152.798  30.229  1.00  0.00
ATOM   5098  H11 DDA   192     168.347 151.802  30.201  1.00  0.00
ATOM   5099  H12 DDA   192     166.886 152.756  30.253  1.00  0.00
ATOM   5100  C6  DDA   192     168.430 153.454  31.539  1.00  0.00
ATOM   5101  C1  DDA   192     169.969 153.483  31.569  1.00  0.00
ATOM   5102  O1  DDA   192     170.588 154.470  31.098  1.00  0.00
ATOM   5103  O2  DDA   192     170.693 152.387  32.136  1.00  0.00
ATOM   5104  C2  DDA   192     171.923 152.865  32.688  1.00  0.00
ATOM   5105  C3  DDA   192     172.703 151.684  33.297  1.00  0.00
ATOM   5106  N1  DDA   192     173.967 152.173  33.867  1.00  0.00
ATOM   5107  C4  DDA   192     174.771 152.798  32.806  1.00  0.00
ATOM   5108  H5  DDA   192     175.692 153.154  33.219  1.00  0.00
ATOM   5109  H6  DDA   192     174.979 152.077  32.045  1.00  0.00
ATOM   5110  H7  DDA   192     174.229 153.618  32.382  1.00  0.00
ATOM   5111  C5  DDA   192     174.711 151.049  34.448  1.00  0.00
ATOM   5112  H8  DDA   192     175.631 151.403  34.861  1.00  0.00
ATOM   5113  H9  DDA   192     174.127 150.594  35.220  1.00  0.00
ATOM   5114  H10 DDA   192     174.919 150.326  33.686  1.00  0.00
ATOM   5115  H3  DDA   192     172.117 151.229  34.069  1.00  0.00
ATOM   5116  H4  DDA   192     172.910 150.963  32.537  1.00  0.00
ATOM   5117  H1  DDA   192     172.508 153.317  31.917  1.00  0.00
ATOM   5118  H2  DDA   192     171.715 153.586  33.450  1.00  0.00
ATOM   5119  C9  DDA   192     167.888 154.893  31.618  1.00  0.00
ATOM   5120  H16 DDA   192     166.818 154.871  31.597  1.00  0.00
ATOM   5121  H17 DDA   192     168.217 155.348  32.528  1.00  0.00
ATOM   5122  H18 DDA   192     168.251 155.457  30.785  1.00  0.00
ATOM   5123  C7  DDA   193     167.949 152.698  32.785  1.00  0.00
ATOM   5124  H11 DDA   193     168.324 151.696  32.767  1.00  0.00
ATOM   5125  H12 DDA   193     166.877 152.675  32.801  1.00  0.00
ATOM   5126  C6  DDA   193     168.423 153.354  34.095  1.00  0.00
ATOM   5127  C1  DDA   193     169.961 153.358  34.139  1.00  0.00
ATOM   5128  O1  DDA   193     170.602 154.333  33.666  1.00  0.00
ATOM   5129  O2  DDA   193     170.663 152.255  34.717  1.00  0.00
ATOM   5130  C2  DDA   193     171.897 152.715  35.277  1.00  0.00
ATOM   5131  C3  DDA   193     172.651 151.526  35.899  1.00  0.00
ATOM   5132  N1  DDA   193     173.919 151.998  36.475  1.00  0.00
ATOM   5133  C4  DDA   193     174.742 152.603  35.418  1.00  0.00
ATOM   5134  H5  DDA   193     175.664 152.947  35.837  1.00  0.00
ATOM   5135  H6  DDA   193     174.944 151.873  34.663  1.00  0.00
ATOM   5136  H7  DDA   193     174.217 153.429  34.985  1.00  0.00
ATOM   5137  C5  DDA   193     174.640 150.864  37.070  1.00  0.00
ATOM   5138  H8  DDA   193     175.563 151.207  37.489  1.00  0.00
ATOM   5139  H9  DDA   193     174.042 150.424  37.839  1.00  0.00
ATOM   5140  H10 DDA   193     174.842 150.134  36.314  1.00  0.00
ATOM   5141  H3  DDA   193     172.053 151.086  36.670  1.00  0.00
ATOM   5142  H4  DDA   193     172.853 150.798  35.144  1.00  0.00
ATOM   5143  H1  DDA   193     172.495 153.154  34.508  1.00  0.00
ATOM   5144  H2  DDA   193     171.694 153.445  36.033  1.00  0.00
ATOM   5145  C9  DDA   193     167.903 154.802  34.162  1.00  0.00
ATOM   5146  H16 DDA   193     166.833 154.799  34.133  1.00  0.00
ATOM   5147  H17 DDA   193     168.233 155.258  35.072  1.00  0.00
ATOM   5148  H18 DDA   193     168.283 155.355  33.329  1.00  0.00
ATOM   5149  C7  DPA   194     167.918 152.614  35.343  1.00  0.00
ATOM   5150  H11 DPA   194     168.278 151.606  35.333  1.00  0.00
ATOM   5151  H12 DPA   194     166.848 152.607  35.350  1.00  0.00
ATOM   5152  C6  DPA   194     168.394 153.270  36.653  1.00  0.00
ATOM   5153  C1  DPA   194     169.932 153.249  36.708  1.00  0.00
ATOM   5154  O1  DPA   194     170.591 154.210  36.236  1.00  0.00
ATOM   5155  O2  DPA   194     170.610 152.138  37.299  1.00  0.00
ATOM   5156  C2  DPA   194     171.846 152.582  37.866  1.00  0.00
ATOM   5157  C3  DPA   194     172.576 151.385  38.502  1.00  0.00
ATOM   5158  N1  DPA   194     173.847 151.840  39.085  1.00  0.00
ATOM   5159  C4  DPA   194     174.688 152.425  38.031  1.00  0.00
ATOM   5160  H5  DPA   194     175.613 152.757  38.456  1.00  0.00
ATOM   5161  H6  DPA   194     174.884 151.688  37.282  1.00  0.00
ATOM   5162  H7  DPA   194     174.180 153.256  37.590  1.00  0.00
ATOM   5163  C5  DPA   194     174.545 150.696  39.692  1.00  0.00
ATOM   5164  H8  DPA   194     175.469 151.028  40.117  1.00  0.00
ATOM   5165  H9  DPA   194     173.933 150.273  40.459  1.00  0.00
ATOM   5166  H10 DPA   194     174.741 149.960  38.942  1.00  0.00
ATOM   5167  H20 DPA   194     173.664 152.529  39.786  1.00  0.00
ATOM   5168  H3  DPA   194     171.965 150.959  39.269  1.00  0.00
ATOM   5169  H4  DPA   194     172.772 150.647  37.752  1.00  0.00
ATOM   5170  H1  DPA   194     172.458 153.006  37.100  1.00  0.00
ATOM   5171  H2  DPA   194     171.648 153.319  38.616  1.00  0.00
ATOM   5172  C9  DPA   194     167.896 154.726  36.707  1.00  0.00
ATOM   5173  H16 DPA   194     166.828 154.741  36.668  1.00  0.00
ATOM   5174  H17 DPA   194     168.226 155.182  37.617  1.00  0.00
ATOM   5175  H18 DPA   194     168.291 155.269  35.874  1.00  0.00
ATOM   5176  C7  DDB   195     167.866 152.546  37.900  1.00  0.00
ATOM   5177  H11 DDB   195     168.210 151.532  37.900  1.00  0.00
ATOM   5178  H12 DDB   195     166.797 152.556  37.899  1.00  0.00
ATOM   5179  C6  DDB   195     168.342 153.202  39.210  1.00  0.00
ATOM   5180  C1  DDB   195     167.868 154.666  39.253  1.00  0.00
ATOM   5181  O1  DDB   195     168.596 155.577  38.780  1.00  0.00
ATOM   5182  O2  DDB   195     166.601 154.990  39.829  1.00  0.00
ATOM   5183  C2  DDB   195     166.654 156.307  40.389  1.00  0.00
ATOM   5184  C3  DDB   195     165.289 156.656  41.010  1.00  0.00
ATOM   5185  N1  DDB   195     165.345 158.008  41.586  1.00  0.00
ATOM   5186  C4  DDB   195     164.044 158.342  42.178  1.00  0.00
ATOM   5187  H5  DDB   195     164.084 159.326  42.596  1.00  0.00
ATOM   5188  H6  DDB   195     163.288 158.307  41.422  1.00  0.00
ATOM   5189  H7  DDB   195     163.810 157.638  42.948  1.00  0.00
ATOM   5190  C5  DDB   195     165.666 158.978  40.528  1.00  0.00
ATOM   5191  H8  DDB   195     165.706 159.960  40.946  1.00  0.00
ATOM   5192  H9  DDB   195     164.910 158.942  39.771  1.00  0.00
ATOM   5193  H10 DDB   195     166.615 158.734  40.096  1.00  0.00
ATOM   5194  H3  DDB   195     165.056 155.951  41.780  1.00  0.00
ATOM   5195  H4  DDB   195     164.534 156.621  40.254  1.00  0.00
ATOM   5196  H1  DDB   195     166.888 157.011  39.620  1.00  0.00
ATOM   5197  H2  DDB   195     167.411 156.342  41.145  1.00  0.00
ATOM   5198  C9  DDB   195     169.879 153.157  39.278  1.00  0.00
ATOM   5199  H16 DDB   195     170.209 153.613  40.189  1.00  0.00
ATOM   5200  H17 DDB   195     170.209 152.139  39.248  1.00  0.00
ATOM   5201  H18 DDB   195     170.288 153.689  38.445  1.00  0.00
ATOM   5202  C7  DPB   196     167.794 152.494  40.457  1.00  0.00
ATOM   5203  H11 DPB   196     168.121 151.474  40.466  1.00  0.00
ATOM   5204  H12 DPB   196     166.723 152.521  40.447  1.00  0.00
ATOM   5205  C6  DPB   196     168.268 153.148  41.767  1.00  0.00
ATOM   5206  C1  DPB   196     167.819 154.621  41.798  1.00  0.00
ATOM   5207  O1  DPB   196     168.564 155.517  41.326  1.00  0.00
ATOM   5208  O2  DPB   196     166.551 154.969  42.363  1.00  0.00
ATOM   5209  C2  DPB   196     166.622 156.287  42.915  1.00  0.00
ATOM   5210  C3  DPB   196     165.258 156.662  43.523  1.00  0.00
ATOM   5211  N1  DPB   196     165.331 158.017  44.091  1.00  0.00
ATOM   5212  C4  DPB   196     164.030 158.375  44.671  1.00  0.00
ATOM   5213  H5  DPB   196     164.082 159.360  45.084  1.00  0.00
ATOM   5214  H6  DPB   196     163.279 158.347  43.909  1.00  0.00
ATOM   5215  H7  DPB   196     163.779 157.679  45.443  1.00  0.00
ATOM   5216  C5  DPB   196     165.676 158.974  43.030  1.00  0.00
ATOM   5217  H8  DPB   196     165.727 159.960  43.444  1.00  0.00
ATOM   5218  H9  DPB   196     164.925 158.946  42.268  1.00  0.00
ATOM   5219  H10 DPB   196     166.623 158.714  42.608  1.00  0.00
ATOM   5220  H20 DPB   196     166.031 158.041  44.804  1.00  0.00
ATOM   5221  H3  DPB   196     165.008 155.965  44.295  1.00  0.00
ATOM   5222  H4  DPB   196     164.508 156.635  42.762  1.00  0.00
ATOM   5223  H1  DPB   196     166.874 156.983  42.144  1.00  0.00
ATOM   5224  H2  DPB   196     167.373 156.314  43.677  1.00  0.00
ATOM   5225  C9  DPB   196     169.805 153.080  41.848  1.00  0.00
ATOM   5226  H16 DPB   196     170.136 153.535  42.759  1.00  0.00
ATOM   5227  H17 DPB   196     170.117 152.058  41.827  1.00  0.00
ATOM   5228  H18 DPB   196     170.229 153.600  41.015  1.00  0.00
ATOM   5229  C7  DPB   197     167.699 152.458  43.014  1.00  0.00
ATOM   5230  H11 DPB   197     168.009 151.433  43.030  1.00  0.00
ATOM   5231  H12 DPB   197     166.630 152.503  42.995  1.00  0.00
ATOM   5232  C6  DPB   197     168.174 153.113  44.324  1.00  0.00
ATOM   5233  C1  DPB   197     167.748 154.592  44.343  1.00  0.00
ATOM   5234  O1  DPB   197     168.511 155.472  43.872  1.00  0.00
ATOM   5235  O2  DPB   197     166.482 154.964  44.896  1.00  0.00
ATOM   5236  C2  DPB   197     166.570 156.282  45.440  1.00  0.00
ATOM   5237  C3  DPB   197     165.206 156.684  46.035  1.00  0.00
ATOM   5238  N1  DPB   197     165.296 158.039  46.596  1.00  0.00
ATOM   5239  C4  DPB   197     163.997 158.422  47.163  1.00  0.00
ATOM   5240  H5  DPB   197     164.061 159.409  47.572  1.00  0.00
ATOM   5241  H6  DPB   197     163.252 158.401  46.396  1.00  0.00
ATOM   5242  H7  DPB   197     163.728 157.734  47.938  1.00  0.00
ATOM   5243  C5  DPB   197     165.664 158.986  45.533  1.00  0.00
ATOM   5244  H8  DPB   197     165.729 159.973  45.941  1.00  0.00
ATOM   5245  H9  DPB   197     164.919 158.965  44.764  1.00  0.00
ATOM   5246  H10 DPB   197     166.612 158.707  45.120  1.00  0.00
ATOM   5247  H20 DPB   197     165.992 158.059  47.315  1.00  0.00
ATOM   5248  H3  DPB   197     164.938 155.995  46.810  1.00  0.00
ATOM   5249  H4  DPB   197     164.463 156.664  45.268  1.00  0.00
ATOM   5250  H1  DPB   197     166.838 156.971  44.667  1.00  0.00
ATOM   5251  H2  DPB   197     167.315 156.303  46.208  1.00  0.00
ATOM   5252  C9  DPB   197     169.708 153.020  44.418  1.00  0.00
ATOM   5253  H16 DPB   197     170.039 153.475  45.328  1.00  0.00
ATOM   5254  H17 DPB   197     170.006 151.993  44.405  1.00  0.00
ATOM   5255  H18 DPB   197     170.148 153.529  43.585  1.00  0.00
ATOM   5256  C7  DPA   198     167.585 152.437  45.570  1.00  0.00
ATOM   5257  H11 DPA   198     167.878 151.409  45.595  1.00  0.00
ATOM   5258  H12 DPA   198     166.516 152.498  45.542  1.00  0.00
ATOM   5259  C6  DPA   198     168.060 153.093  46.880  1.00  0.00
ATOM   5260  C1  DPA   198     169.590 152.976  46.987  1.00  0.00
ATOM   5261  O1  DPA   198     170.324 153.881  46.514  1.00  0.00
ATOM   5262  O2  DPA   198     170.177 151.839  47.623  1.00  0.00
ATOM   5263  C2  DPA   198     171.420 152.215  48.221  1.00  0.00
ATOM   5264  C3  DPA   198     172.053 150.990  48.907  1.00  0.00
ATOM   5265  N1  DPA   198     173.330 151.377  49.522  1.00  0.00
ATOM   5266  C4  DPA   198     174.240 151.882  48.483  1.00  0.00
ATOM   5267  H5  DPA   198     175.170 152.164  48.930  1.00  0.00
ATOM   5268  H6  DPA   198     174.411 151.115  47.757  1.00  0.00
ATOM   5269  H7  DPA   198     173.802 152.733  48.006  1.00  0.00
ATOM   5270  C5  DPA   198     173.934 150.208  50.176  1.00  0.00
ATOM   5271  H8  DPA   198     174.863 150.489  50.623  1.00  0.00
ATOM   5272  H9  DPA   198     173.272 149.842  50.932  1.00  0.00
ATOM   5273  H10 DPA   198     174.106 149.441  49.450  1.00  0.00
ATOM   5274  H20 DPA   198     173.170 152.093  50.200  1.00  0.00
ATOM   5275  H3  DPA   198     171.390 150.622  49.662  1.00  0.00
ATOM   5276  H4  DPA   198     172.223 150.224  48.180  1.00  0.00
ATOM   5277  H1  DPA   198     172.082 152.581  47.466  1.00  0.00
ATOM   5278  H2  DPA   198     171.249 152.982  48.947  1.00  0.00
ATOM   5279  C9  DPA   198     167.656 154.580  46.886  1.00  0.00
ATOM   5280  H16 DPA   198     166.592 154.661  46.811  1.00  0.00
ATOM   5281  H17 DPA   198     167.986 155.033  47.796  1.00  0.00
ATOM   5282  H18 DPA   198     168.110 155.075  46.054  1.00  0.00
ATOM   5283  C7  DPA   199     167.448 152.434  48.125  1.00  0.00
ATOM   5284  H11 DPA   199     167.725 151.400  48.159  1.00  0.00
ATOM   5285  H12 DPA   199     166.381 152.513  48.088  1.00  0.00
ATOM   5286  C6  DPA   199     167.923 153.090  49.435  1.00  0.00
ATOM   5287  C1  DPA   199     169.451 152.949  49.555  1.00  0.00
ATOM   5288  O1  DPA   199     170.204 153.839  49.084  1.00  0.00
ATOM   5289  O2  DPA   199     170.014 151.805  50.203  1.00  0.00
ATOM   5290  C2  DPA   199     171.259 152.165  50.809  1.00  0.00
ATOM   5291  C3  DPA   199     171.866 150.934  51.507  1.00  0.00
ATOM   5292  N1  DPA   199     173.145 151.305  52.130  1.00  0.00
ATOM   5293  C4  DPA   199     174.071 151.788  51.096  1.00  0.00
ATOM   5294  H5  DPA   199     175.002 152.058  51.549  1.00  0.00
ATOM   5295  H6  DPA   199     174.235 151.015  50.375  1.00  0.00
ATOM   5296  H7  DPA   199     173.649 152.643  50.611  1.00  0.00
ATOM   5297  C5  DPA   199     173.723 150.129  52.796  1.00  0.00
ATOM   5298  H8  DPA   199     174.654 150.399  53.249  1.00  0.00
ATOM   5299  H9  DPA   199     173.050 149.777  53.548  1.00  0.00
ATOM   5300  H10 DPA   199     173.889 149.356  52.075  1.00  0.00
ATOM   5301  H20 DPA   199     172.989 152.028  52.804  1.00  0.00
ATOM   5302  H3  DPA   199     171.191 150.582  52.259  1.00  0.00
ATOM   5303  H4  DPA   199     172.030 150.162  50.787  1.00  0.00
ATOM   5304  H1  DPA   199     171.932 152.516  50.056  1.00  0.00
ATOM   5305  H2  DPA   199     171.092 152.939  51.529  1.00  0.00
ATOM   5306  C9  DPA   199     167.544 154.582  49.428  1.00  0.00
ATOM   5307  H16 DPA   199     166.482 154.680  49.345  1.00  0.00
ATOM   5308  H17 DPA   199     167.873 155.037  50.339  1.00  0.00
ATOM   5309  H18 DPA   199     168.013 155.066  48.597  1.00  0.00
ATOM   5310  C7  DDB   200     167.291 152.448  50.678  1.00  0.00
ATOM   5311  H11 DDB   200     167.552 151.411  50.720  1.00  0.00
ATOM   5312  H12 DDB   200     166.226 152.545  50.633  1.00  0.00
ATOM   5313  C6  DDB   200     167.766 153.104  51.989  1.00  0.00
ATOM   5314  C1  DDB   200     167.413 154.603  51.972  1.00  0.00
ATOM   5315  O1  DDB   200     168.228 155.437  51.505  1.00  0.00
ATOM   5316  O2  DDB   200     166.153 155.045  52.487  1.00  0.00
ATOM   5317  C2  DDB   200     166.292 156.367  53.012  1.00  0.00
ATOM   5318  C3  DDB   200     164.936 156.845  53.566  1.00  0.00
ATOM   5319  N1  DDB   200     165.078 158.204  54.105  1.00  0.00
ATOM   5320  C4  DDB   200     163.785 158.661  54.635  1.00  0.00
ATOM   5321  H5  DDB   200     163.888 159.650  55.027  1.00  0.00
ATOM   5322  H6  DDB   200     163.059 158.661  53.849  1.00  0.00
ATOM   5323  H7  DDB   200     163.467 158.000  55.413  1.00  0.00
ATOM   5324  C5  DDB   200     165.517 159.113  53.035  1.00  0.00
ATOM   5325  H8  DDB   200     165.620 160.103  53.429  1.00  0.00
ATOM   5326  H9  DDB   200     164.791 159.115  52.250  1.00  0.00
ATOM   5327  H10 DDB   200     166.459 158.781  52.650  1.00  0.00
ATOM   5328  H3  DDB   200     164.617 156.184  54.345  1.00  0.00
ATOM   5329  H4  DDB   200     164.210 156.847  52.781  1.00  0.00
ATOM   5330  H1  DDB   200     166.612 157.028  52.233  1.00  0.00
ATOM   5331  H2  DDB   200     167.018 156.365  53.797  1.00  0.00
ATOM   5332  C9  DDB   200     169.292 152.939  52.122  1.00  0.00
ATOM   5333  H16 DDB   200     169.622 153.394  53.033  1.00  0.00
ATOM   5334  H17 DDB   200     169.538 151.899  52.134  1.00  0.00
ATOM   5335  H18 DDB   200     169.775 153.411  51.292  1.00  0.00
ATOM   5336  C7  DPB   201     167.115 152.480  53.231  1.00  0.00
ATOM   5337  H11 DPB   201     167.358 151.439  53.280  1.00  0.00
ATOM   5338  H12 DPB   201     166.052 152.593  53.176  1.00  0.00
ATOM   5339  C6  DPB   201     167.590 153.136  54.541  1.00  0.00
ATOM   5340  C1  DPB   201     167.260 154.640  54.513  1.00  0.00
ATOM   5341  O1  DPB   201     168.093 155.458  54.048  1.00  0.00
ATOM   5342  O2  DPB   201     166.003 155.106  55.015  1.00  0.00
ATOM   5343  C2  DPB   201     166.160 156.429  55.534  1.00  0.00
ATOM   5344  C3  DPB   201     164.807 156.931  56.073  1.00  0.00
ATOM   5345  N1  DPB   201     164.967 158.291  56.607  1.00  0.00
ATOM   5346  C4  DPB   201     163.677 158.770  57.123  1.00  0.00
ATOM   5347  H5  DPB   201     163.794 159.760  57.510  1.00  0.00
ATOM   5348  H6  DPB   201     162.957 158.779  56.332  1.00  0.00
ATOM   5349  H7  DPB   201     163.341 158.119  57.903  1.00  0.00
ATOM   5350  C5  DPB   201     165.429 159.186  55.535  1.00  0.00
ATOM   5351  H8  DPB   201     165.545 160.177  55.923  1.00  0.00
ATOM   5352  H9  DPB   201     164.709 159.195  54.744  1.00  0.00
ATOM   5353  H10 DPB   201     166.367 158.838  55.160  1.00  0.00
ATOM   5354  H20 DPB   201     165.639 158.282  57.347  1.00  0.00
ATOM   5355  H3  DPB   201     164.471 156.280  56.854  1.00  0.00
ATOM   5356  H4  DPB   201     164.087 156.940  55.283  1.00  0.00
ATOM   5357  H1  DPB   201     166.495 157.080  54.754  1.00  0.00
ATOM   5358  H2  DPB   201     166.880 156.419  56.325  1.00  0.00
ATOM   5359  C9  DPB   201     169.110 152.947  54.688  1.00  0.00
ATOM   5360  H16 DPB   201     169.441 153.403  55.597  1.00  0.00
ATOM   5361  H17 DPB   201     169.341 151.903  54.707  1.00  0.00
ATOM   5362  H18 DPB   201     169.608 153.406  53.859  1.00  0.00
ATOM   5363  C7  DDA   202     166.919 152.530  55.782  1.00  0.00
ATOM   5364  H11 DDA   202     167.144 151.486  55.839  1.00  0.00
ATOM   5365  H12 DDA   202     165.858 152.660  55.718  1.00  0.00
ATOM   5366  C6  DDA   202     167.393 153.185  57.092  1.00  0.00
ATOM   5367  C1  DDA   202     168.909 152.975  57.251  1.00  0.00
ATOM   5368  O1  DDA   202     169.715 153.819  56.784  1.00  0.00
ATOM   5369  O2  DDA   202     169.401 151.817  57.932  1.00  0.00
ATOM   5370  C2  DDA   202     170.647 152.128  58.563  1.00  0.00
ATOM   5371  C3  DDA   202     171.175 150.882  59.296  1.00  0.00
ATOM   5372  N1  DDA   202     172.456 151.201  59.943  1.00  0.00
ATOM   5373  C4  DDA   202     173.429 151.621  58.925  1.00  0.00
ATOM   5374  H5  DDA   202     174.362 151.854  59.396  1.00  0.00
ATOM   5375  H6  DDA   202     173.573 150.828  58.222  1.00  0.00
ATOM   5376  H7  DDA   202     173.060 152.487  58.415  1.00  0.00
ATOM   5377  C5  DDA   202     172.961 150.012  60.643  1.00  0.00
ATOM   5378  H8  DDA   202     173.894 150.244  61.114  1.00  0.00
ATOM   5379  H9  DDA   202     172.255 149.707  61.385  1.00  0.00
ATOM   5380  H10 DDA   202     173.107 149.218  59.940  1.00  0.00
ATOM   5381  H3  DDA   202     170.467 150.576  60.037  1.00  0.00
ATOM   5382  H4  DDA   202     171.320 150.089  58.593  1.00  0.00
ATOM   5383  H1  DDA   202     171.353 152.432  57.822  1.00  0.00
ATOM   5384  H2  DDA   202     170.502 152.921  59.266  1.00  0.00
ATOM   5385  C9  DDA   202     167.086 154.694  57.050  1.00  0.00
ATOM   5386  H16 DDA   202     166.033 154.842  56.940  1.00  0.00
ATOM   5387  H17 DDA   202     167.416 155.150  57.961  1.00  0.00
ATOM   5388  H18 DDA   202     167.598 155.140  56.224  1.00  0.00
ATOM   5389  C7  DDA   203     166.702 152.598  58.331  1.00  0.00
ATOM   5390  H11 DDA   203     166.910 151.550  58.396  1.00  0.00
ATOM   5391  H12 DDA   203     165.644 152.744  58.257  1.00  0.00
ATOM   5392  C6  DDA   203     167.177 153.254  59.641  1.00  0.00
ATOM   5393  C1  DDA   203     168.688 153.018  59.814  1.00  0.00
ATOM   5394  O1  DDA   203     169.512 153.847  59.348  1.00  0.00
ATOM   5395  O2  DDA   203     169.155 151.857  60.505  1.00  0.00
ATOM   5396  C2  DDA   203     170.401 152.152  61.144  1.00  0.00
ATOM   5397  C3  DDA   203     170.903 150.901  61.888  1.00  0.00
ATOM   5398  N1  DDA   203     172.184 151.204  62.544  1.00  0.00
ATOM   5399  C4  DDA   203     173.172 151.602  61.531  1.00  0.00
ATOM   5400  H5  DDA   203     174.103 151.822  62.009  1.00  0.00
ATOM   5401  H6  DDA   203     173.308 150.804  60.835  1.00  0.00
ATOM   5402  H7  DDA   203     172.821 152.471  61.014  1.00  0.00
ATOM   5403  C5  DDA   203     172.664 150.010  63.256  1.00  0.00
ATOM   5404  H8  DDA   203     173.596 150.230  63.733  1.00  0.00
ATOM   5405  H9  DDA   203     171.945 149.722  63.993  1.00  0.00
ATOM   5406  H10 DDA   203     172.801 149.211  62.558  1.00  0.00
ATOM   5407  H3  DDA   203     170.184 150.612  62.626  1.00  0.00
ATOM   5408  H4  DDA   203     171.039 150.102  61.191  1.00  0.00
ATOM   5409  H1  DDA   203     171.119 152.440  60.407  1.00  0.00
ATOM   5410  H2  DDA   203     170.263 152.951  61.841  1.00  0.00
ATOM   5411  C9  DDA   203     166.896 154.767  59.588  1.00  0.00
ATOM   5412  H16 DDA   203     165.845 154.930  59.467  1.00  0.00
ATOM   5413  H17 DDA   203     167.226 155.222  60.499  1.00  0.00
ATOM   5414  H18 DDA   203     167.421 155.200  58.762  1.00  0.00
ATOM   5415  C7  DPA   204     166.467 152.684  60.877  1.00  0.00
ATOM   5416  H11 DPA   204     166.656 151.635  60.950  1.00  0.00
ATOM   5417  H12 DPA   204     165.410 152.849  60.793  1.00  0.00
ATOM   5418  C6  DPA   204     166.941 153.340  62.187  1.00  0.00
ATOM   5419  C1  DPA   204     168.446 153.082  62.374  1.00  0.00
ATOM   5420  O1  DPA   204     169.288 153.894  61.910  1.00  0.00
ATOM   5421  O2  DPA   204     168.890 151.917  63.076  1.00  0.00
ATOM   5422  C2  DPA   204     170.134 152.195  63.722  1.00  0.00
ATOM   5423  C3  DPA   204     170.611 150.942  64.479  1.00  0.00
ATOM   5424  N1  DPA   204     171.890 151.228  65.144  1.00  0.00
ATOM   5425  C4  DPA   204     172.893 151.604  64.136  1.00  0.00
ATOM   5426  H5  DPA   204     173.824 151.811  64.620  1.00  0.00
ATOM   5427  H6  DPA   204     173.022 150.799  63.445  1.00  0.00
ATOM   5428  H7  DPA   204     172.561 152.475  63.611  1.00  0.00
ATOM   5429  C5  DPA   204     172.345 150.031  65.866  1.00  0.00
ATOM   5430  H8  DPA   204     173.277 150.239  66.349  1.00  0.00
ATOM   5431  H9  DPA   204     171.617 149.758  66.599  1.00  0.00
ATOM   5432  H10 DPA   204     172.475 149.224  65.174  1.00  0.00
ATOM   5433  H20 DPA   204     171.769 151.980  65.791  1.00  0.00
ATOM   5434  H3  DPA   204     169.881 150.668  65.213  1.00  0.00
ATOM   5435  H4  DPA   204     170.740 150.137  63.788  1.00  0.00
ATOM   5436  H1  DPA   204     170.863 152.468  62.990  1.00  0.00
ATOM   5437  H2  DPA   204     170.004 153.002  64.415  1.00  0.00
ATOM   5438  C9  DPA   204     166.684 154.858  62.124  1.00  0.00
ATOM   5439  H16 DPA   204     165.639 155.038  61.994  1.00  0.00
ATOM   5440  H17 DPA   204     167.015 155.313  63.034  1.00  0.00
ATOM   5441  H18 DPA   204     167.225 155.277  61.299  1.00  0.00
ATOM   5442  C7  DDA   205     166.212 152.791  63.421  1.00  0.00
ATOM   5443  H11 DDA   205     166.384 151.738  63.501  1.00  0.00
ATOM   5444  H12 DDA   205     165.159 152.971  63.328  1.00  0.00
ATOM   5445  C6  DDA   205     166.686 153.447  64.731  1.00  0.00
ATOM   5446  C1  DDA   205     168.186 153.165  64.931  1.00  0.00
ATOM   5447  O1  DDA   205     169.044 153.959  64.470  1.00  0.00
ATOM   5448  O2  DDA   205     168.605 151.997  65.644  1.00  0.00
ATOM   5449  C2  DDA   205     169.847 152.260  66.300  1.00  0.00
ATOM   5450  C3  DDA   205     170.298 151.001  67.066  1.00  0.00
ATOM   5451  N1  DDA   205     171.576 151.271  67.741  1.00  0.00
ATOM   5452  C4  DDA   205     172.592 151.625  66.739  1.00  0.00
ATOM   5453  H5  DDA   205     173.524 151.820  67.229  1.00  0.00
ATOM   5454  H6  DDA   205     172.715 150.813  66.053  1.00  0.00
ATOM   5455  H7  DDA   205     172.280 152.497  66.206  1.00  0.00
ATOM   5456  C5  DDA   205     172.006 150.072  68.473  1.00  0.00
ATOM   5457  H8  DDA   205     172.936 150.267  68.963  1.00  0.00
ATOM   5458  H9  DDA   205     171.267 149.815  69.201  1.00  0.00
ATOM   5459  H10 DDA   205     172.129 149.259  67.788  1.00  0.00
ATOM   5460  H3  DDA   205     169.558 150.745  67.796  1.00  0.00
ATOM   5461  H4  DDA   205     170.419 150.190  66.382  1.00  0.00
ATOM   5462  H1  DDA   205     170.587 152.515  65.571  1.00  0.00
ATOM   5463  H2  DDA   205     169.725 153.072  66.985  1.00  0.00
ATOM   5464  C9  DDA   205     166.454 154.967  64.656  1.00  0.00
ATOM   5465  H16 DDA   205     165.412 155.164  64.516  1.00  0.00
ATOM   5466  H17 DDA   205     166.785 155.422  65.566  1.00  0.00
ATOM   5467  H18 DDA   205     167.007 155.373  63.835  1.00  0.00
ATOM   5468  C7  DDA   206     165.938 152.916  65.962  1.00  0.00
ATOM   5469  H11 DDA   206     166.092 151.860  66.051  1.00  0.00
ATOM   5470  H12 DDA   206     164.889 153.113  65.859  1.00  0.00
ATOM   5471  C6  DDA   206     166.412 153.571  67.272  1.00  0.00
ATOM   5472  C1  DDA   206     167.905 153.267  67.487  1.00  0.00
ATOM   5473  O1  DDA   206     168.780 154.045  67.026  1.00  0.00
ATOM   5474  O2  DDA   206     168.299 152.096  68.209  1.00  0.00
ATOM   5475  C2  DDA   206     169.541 152.342  68.873  1.00  0.00
ATOM   5476  C3  DDA   206     169.964 151.082  69.651  1.00  0.00
ATOM   5477  N1  DDA   206     171.242 151.335  70.334  1.00  0.00
ATOM   5478  C4  DDA   206     172.272 151.665  69.339  1.00  0.00
ATOM   5479  H5  DDA   206     173.202 151.850  69.835  1.00  0.00
ATOM   5480  H6  DDA   206     172.386 150.848  68.659  1.00  0.00
ATOM   5481  H7  DDA   206     171.977 152.540  68.798  1.00  0.00
ATOM   5482  C5  DDA   206     171.645 150.132  71.077  1.00  0.00
ATOM   5483  H8  DDA   206     172.576 150.316  71.573  1.00  0.00
ATOM   5484  H9  DDA   206     170.897 149.893  71.801  1.00  0.00
ATOM   5485  H10 DDA   206     171.761 149.315  70.397  1.00  0.00
ATOM   5486  H3  DDA   206     169.215 150.841  70.375  1.00  0.00
ATOM   5487  H4  DDA   206     170.078 150.265  68.972  1.00  0.00
ATOM   5488  H1  DDA   206     170.290 152.583  68.149  1.00  0.00
ATOM   5489  H2  DDA   206     169.426 153.161  69.553  1.00  0.00
ATOM   5490  C9  DDA   206     166.207 155.095  67.186  1.00  0.00
ATOM   5491  H16 DDA   206     165.168 155.308  67.037  1.00  0.00
ATOM   5492  H17 DDA   206     166.537 155.551  68.097  1.00  0.00
ATOM   5493  H18 DDA   206     166.772 155.486  66.367  1.00  0.00
ATOM   5494  C7  DPA   207     165.645 153.060  68.500  1.00  0.00
ATOM   5495  H11 DPA   207     165.781 152.003  68.596  1.00  0.00
ATOM   5496  H12 DPA   207     164.602 153.273  68.387  1.00  0.00
ATOM   5497  C6  DPA   207     166.120 153.716  69.810  1.00  0.00
ATOM   5498  C1  DPA   207     167.606 153.387  70.039  1.00  0.00
ATOM   5499  O1  DPA   207     168.497 154.150  69.581  1.00  0.00
ATOM   5500  O2  DPA   207     167.974 152.217  70.771  1.00  0.00
ATOM   5501  C2  DPA   207     169.216 152.445  71.444  1.00  0.00
ATOM   5502  C3  DPA   207     169.612 151.184  72.233  1.00  0.00
ATOM   5503  N1  DPA   207     170.888 151.420  72.924  1.00  0.00
ATOM   5504  C4  DPA   207     171.932 151.727  71.935  1.00  0.00
ATOM   5505  H5  DPA   207     172.861 151.899  72.439  1.00  0.00
ATOM   5506  H6  DPA   207     172.037 150.905  71.261  1.00  0.00
ATOM   5507  H7  DPA   207     171.655 152.603  71.387  1.00  0.00
ATOM   5508  C5  DPA   207     171.266 150.215  73.677  1.00  0.00
ATOM   5509  H8  DPA   207     172.195 150.386  74.180  1.00  0.00
ATOM   5510  H9  DPA   207     170.508 149.992  74.396  1.00  0.00
ATOM   5511  H10 DPA   207     171.374 149.391  73.003  1.00  0.00
ATOM   5512  H20 DPA   207     170.788 152.189  73.555  1.00  0.00
ATOM   5513  H3  DPA   207     168.852 150.960  72.952  1.00  0.00
ATOM   5514  H4  DPA   207     169.719 150.361  71.559  1.00  0.00
ATOM   5515  H1  DPA   207     169.974 152.668  70.724  1.00  0.00
ATOM   5516  H2  DPA   207     169.108 153.269  72.118  1.00  0.00
ATOM   5517  C9  DPA   207     165.940 155.242  69.714  1.00  0.00
ATOM   5518  H16 DPA   207     164.906 155.470  69.555  1.00  0.00
ATOM   5519  H17 DPA   207     166.270 155.698  70.625  1.00  0.00
ATOM   5520  H18 DPA   207     166.519 155.619  68.896  1.00  0.00
ATOM   5521  C7  DDB   208     165.335 153.225  71.034  1.00  0.00
ATOM   5522  H11 DDB   208     165.454 152.167  71.137  1.00  0.00
ATOM   5523  H12 DDB   208     164.296 153.454  70.912  1.00  0.00
ATOM   5524  C6  DDB   208     165.810 153.880  72.344  1.00  0.00
ATOM   5525  C1  DDB   208     165.656 155.409  72.239  1.00  0.00
ATOM   5526  O1  DDB   208     166.601 156.107  71.794  1.00  0.00
ATOM   5527  O2  DDB   208     164.436 156.034  72.649  1.00  0.00
ATOM   5528  C2  DDB   208     164.713 157.353  73.125  1.00  0.00
ATOM   5529  C3  DDB   208     163.400 158.026  73.566  1.00  0.00
ATOM   5530  N1  DDB   208     163.686 159.383  74.055  1.00  0.00
ATOM   5531  C4  DDB   208     162.433 160.025  74.476  1.00  0.00
ATOM   5532  H5  DDB   208     162.640 161.013  74.831  1.00  0.00
ATOM   5533  H6  DDB   208     161.762 160.080  73.643  1.00  0.00
ATOM   5534  H7  DDB   208     161.983 159.451  75.259  1.00  0.00
ATOM   5535  C5  DDB   208     164.304 160.172  72.980  1.00  0.00
ATOM   5536  H8  DDB   208     164.511 161.160  73.336  1.00  0.00
ATOM   5537  H9  DDB   208     163.633 160.226  72.147  1.00  0.00
ATOM   5538  H10 DDB   208     165.216 159.705  72.674  1.00  0.00
ATOM   5539  H3  DDB   208     162.950 157.452  74.349  1.00  0.00
ATOM   5540  H4  DDB   208     162.730 158.081  72.734  1.00  0.00
ATOM   5541  H1  DDB   208     165.164 157.928  72.342  1.00  0.00
ATOM   5542  H2  DDB   208     165.383 157.299  73.957  1.00  0.00
ATOM   5543  C9  DDB   208     167.289 153.529  72.587  1.00  0.00
ATOM   5544  H16 DDB   208     167.619 153.985  73.497  1.00  0.00
ATOM   5545  H17 DDB   208     167.397 152.467  72.660  1.00  0.00
ATOM   5546  H18 DDB   208     167.880 153.893  71.773  1.00  0.00
ATOM   5547  C7  DPA   209     165.007 153.408  73.565  1.00  0.00
ATOM   5548  H11 DPA   209     165.108 152.350  73.675  1.00  0.00
ATOM   5549  H12 DPA   209     163.973 153.654  73.433  1.00  0.00
ATOM   5550  C6  DPA   209     165.482 154.064  74.875  1.00  0.00
ATOM   5551  C1  DPA   209     166.953 153.692  75.132  1.00  0.00
ATOM   5552  O1  DPA   209     167.875 154.418  74.680  1.00  0.00
ATOM   5553  O2  DPA   209     167.271 152.517  75.884  1.00  0.00
ATOM   5554  C2  DPA   209     168.508 152.715  76.574  1.00  0.00
ATOM   5555  C3  DPA   209     168.850 151.450  77.383  1.00  0.00
ATOM   5556  N1  DPA   209     170.122 151.654  78.093  1.00  0.00
ATOM   5557  C4  DPA   209     171.191 151.916  77.118  1.00  0.00
ATOM   5558  H5  DPA   209     172.116 152.063  77.635  1.00  0.00
ATOM   5559  H6  DPA   209     171.281 151.082  76.455  1.00  0.00
ATOM   5560  H7  DPA   209     170.952 152.795  76.556  1.00  0.00
ATOM   5561  C5  DPA   209     170.450 150.446  78.866  1.00  0.00
ATOM   5562  H8  DPA   209     171.376 150.594  79.382  1.00  0.00
ATOM   5563  H9  DPA   209     169.673 150.256  79.576  1.00  0.00
ATOM   5564  H10 DPA   209     170.542 149.612  78.203  1.00  0.00
ATOM   5565  H20 DPA   209     170.037 152.433  78.712  1.00  0.00
ATOM   5566  H3  DPA   209     168.073 151.259  78.093  1.00  0.00
ATOM   5567  H4  DPA   209     168.941 150.617  76.720  1.00  0.00
ATOM   5568  H1  DPA   209     169.285 152.905  75.865  1.00  0.00
ATOM   5569  H2  DPA   209     168.417 153.550  77.236  1.00  0.00
ATOM   5570  C9  DPA   209     165.353 155.595  74.759  1.00  0.00
ATOM   5571  H16 DPA   209     164.331 155.855  74.581  1.00  0.00
ATOM   5572  H17 DPA   209     165.682 156.051  75.669  1.00  0.00
ATOM   5573  H18 DPA   209     165.956 155.944  73.947  1.00  0.00
ATOM   5574  C7  TDA   210     164.662 153.613  76.092  1.00  0.00
ATOM   5575  H11 TDA   210     164.745 152.553  76.209  1.00  0.00
ATOM   5576  H12 TDA   210     163.633 153.873  75.950  1.00  0.00
ATOM   5577  C6  TDA   210     165.137 154.269  77.402  1.00  0.00
ATOM   5578  C1  TDA   210     166.600 153.874  77.673  1.00  0.00
ATOM   5579  O1  TDA   210     167.536 154.582  77.224  1.00  0.00
ATOM   5580  O2  TDA   210     166.892 152.698  78.434  1.00  0.00
ATOM   5581  C2  TDA   210     168.127 152.880  79.133  1.00  0.00
ATOM   5582  C3  TDA   210     168.443 151.616  79.953  1.00  0.00
ATOM   5583  N1  TDA   210     169.712 151.802  80.672  1.00  0.00
ATOM   5584  C4  TDA   210     170.792 152.042  79.704  1.00  0.00
ATOM   5585  H5  TDA   210     171.716 152.177  80.227  1.00  0.00
ATOM   5586  H6  TDA   210     170.874 151.202  79.047  1.00  0.00
ATOM   5587  H7  TDA   210     170.573 152.920  79.135  1.00  0.00
ATOM   5588  C5  TDA   210     170.012 150.594  81.455  1.00  0.00
ATOM   5589  H8  TDA   210     170.936 150.730  81.977  1.00  0.00
ATOM   5590  H9  TDA   210     169.227 150.422  82.159  1.00  0.00
ATOM   5591  H10 TDA   210     170.095 149.754  80.797  1.00  0.00
ATOM   5592  H3  TDA   210     167.656 151.441  80.658  1.00  0.00
ATOM   5593  H4  TDA   210     168.525 150.777  79.296  1.00  0.00
ATOM   5594  H1  TDA   210     168.912 153.054  78.430  1.00  0.00
ATOM   5595  H2  TDA   210     168.045 153.720  79.790  1.00  0.00
ATOM   5596  C9  TDA   210     165.033 155.800  77.276  1.00  0.00
ATOM   5597  H16 TDA   210     164.017 156.075  77.087  1.00  0.00
ATOM   5598  H17 TDA   210     165.363 156.255  78.187  1.00  0.00
ATOM   5599  H18 TDA   210     165.650 156.134  76.467  1.00  0.00
ATOM   5600  H19 TDA   210     164.521 153.935  78.211  1.00  0.00
TER   
ATOM   5601  C7  HDB   211     159.036 141.653   2.158  1.00  0.00
ATOM   5602  C8  HDB   211     159.224 142.627   0.981  1.00  0.00
ATOM   5603  H13 HDB   211     158.944 142.143   0.068  1.00  0.00
ATOM   5604  H14 HDB   211     158.609 143.489   1.130  1.00  0.00
ATOM   5605  H15 HDB   211     160.249 142.925   0.926  1.00  0.00
ATOM   5606  H11 HDB   211     159.650 140.790   2.009  1.00  0.00
ATOM   5607  H12 HDB   211     158.009 141.353   2.213  1.00  0.00
ATOM   5608  C6  HDB   211     159.437 142.350   3.471  1.00  0.00
ATOM   5609  C1  HDB   211     158.553 143.592   3.686  1.00  0.00
ATOM   5610  O1  HDB   211     158.911 144.707   3.229  1.00  0.00
ATOM   5611  O2  HDB   211     157.322 143.475   4.404  1.00  0.00
ATOM   5612  C2  HDB   211     157.040 144.709   5.070  1.00  0.00
ATOM   5613  C3  HDB   211     155.715 144.585   5.844  1.00  0.00
ATOM   5614  N1  HDB   211     155.425 145.853   6.528  1.00  0.00
ATOM   5615  C4  HDB   211     154.160 145.736   7.265  1.00  0.00
ATOM   5616  H5  HDB   211     153.950 146.659   7.763  1.00  0.00
ATOM   5617  H6  HDB   211     153.368 145.509   6.583  1.00  0.00
ATOM   5618  H7  HDB   211     154.243 144.951   7.989  1.00  0.00
ATOM   5619  C5  HDB   211     155.314 146.931   5.534  1.00  0.00
ATOM   5620  H8  HDB   211     155.104 147.855   6.031  1.00  0.00
ATOM   5621  H9  HDB   211     154.521 146.706   4.851  1.00  0.00
ATOM   5622  H10 HDB   211     156.234 147.018   4.996  1.00  0.00
ATOM   5623  H3  HDB   211     155.796 143.801   6.567  1.00  0.00
ATOM   5624  H4  HDB   211     154.923 144.359   5.162  1.00  0.00
ATOM   5625  H1  HDB   211     156.960 145.494   4.347  1.00  0.00
ATOM   5626  H2  HDB   211     157.832 144.935   5.753  1.00  0.00
ATOM   5627  C9  HDB   211     160.915 142.779   3.392  1.00  0.00
ATOM   5628  H16 HDB   211     161.194 143.264   4.304  1.00  0.00
ATOM   5629  H17 HDB   211     161.529 141.917   3.242  1.00  0.00
ATOM   5630  H18 HDB   211     161.045 143.457   2.575  1.00  0.00
ATOM   5631  C7  DPB   212     159.278 141.439   4.696  1.00  0.00
ATOM   5632  H11 DPB   212     159.895 140.573   4.585  1.00  0.00
ATOM   5633  H12 DPB   212     158.255 141.135   4.789  1.00  0.00
ATOM   5634  C6  DPB   212     159.680 142.136   6.010  1.00  0.00
ATOM   5635  C1  DPB   212     158.813 143.393   6.211  1.00  0.00
ATOM   5636  O1  DPB   212     159.194 144.500   5.751  1.00  0.00
ATOM   5637  O2  DPB   212     157.574 143.300   6.920  1.00  0.00
ATOM   5638  C2  DPB   212     157.306 144.542   7.577  1.00  0.00
ATOM   5639  C3  DPB   212     155.972 144.443   8.339  1.00  0.00
ATOM   5640  N1  DPB   212     155.698 145.719   9.014  1.00  0.00
ATOM   5641  C4  DPB   212     154.426 145.625   9.742  1.00  0.00
ATOM   5642  H5  DPB   212     154.226 146.554  10.234  1.00  0.00
ATOM   5643  H6  DPB   212     153.636 145.408   9.054  1.00  0.00
ATOM   5644  H7  DPB   212     154.488 144.843  10.470  1.00  0.00
ATOM   5645  C5  DPB   212     155.612 146.793   8.015  1.00  0.00
ATOM   5646  H8  DPB   212     155.412 147.723   8.506  1.00  0.00
ATOM   5647  H9  DPB   212     154.823 146.577   7.325  1.00  0.00
ATOM   5648  H10 DPB   212     156.540 146.863   7.484  1.00  0.00
ATOM   5649  H20 DPB   212     156.436 145.921   9.659  1.00  0.00
ATOM   5650  H3  DPB   212     156.035 143.662   9.068  1.00  0.00
ATOM   5651  H4  DPB   212     155.184 144.227   7.651  1.00  0.00
ATOM   5652  H1  DPB   212     157.245 145.324   6.848  1.00  0.00
ATOM   5653  H2  DPB   212     158.097 144.760   8.264  1.00  0.00
ATOM   5654  C9  DPB   212     161.164 142.543   5.941  1.00  0.00
ATOM   5655  H16 DPB   212     161.443 143.028   6.853  1.00  0.00
ATOM   5656  H17 DPB   212     161.767 141.670   5.801  1.00  0.00
ATOM   5657  H18 DPB   212     161.312 143.213   5.121  1.00  0.00
ATOM   5658  C7  DPB   213     159.495 141.236   7.238  1.00  0.00
ATOM   5659  H11 DPB   213     160.099 140.358   7.136  1.00  0.00
ATOM   5660  H12 DPB   213     158.466 140.947   7.323  1.00  0.00
ATOM   5661  C6  DPB   213     159.897 141.933   8.551  1.00  0.00
ATOM   5662  C1  DPB   213     159.048 143.203   8.739  1.00  0.00
ATOM   5663  O1  DPB   213     159.451 144.302   8.277  1.00  0.00
ATOM   5664  O2  DPB   213     157.803 143.134   9.437  1.00  0.00
ATOM   5665  C2  DPB   213     157.549 144.384  10.086  1.00  0.00
ATOM   5666  C3  DPB   213     156.208 144.310  10.837  1.00  0.00
ATOM   5667  N1  DPB   213     155.948 145.593  11.504  1.00  0.00
ATOM   5668  C4  DPB   213     154.668 145.523  12.221  1.00  0.00
ATOM   5669  H5  DPB   213     154.478 146.458  12.707  1.00  0.00
ATOM   5670  H6  DPB   213     153.880 145.315  11.528  1.00  0.00
ATOM   5671  H7  DPB   213     154.713 144.744  12.954  1.00  0.00
ATOM   5672  C5  DPB   213     155.888 146.664  10.499  1.00  0.00
ATOM   5673  H8  DPB   213     155.699 147.599  10.984  1.00  0.00
ATOM   5674  H9  DPB   213     155.101 146.457   9.804  1.00  0.00
ATOM   5675  H10 DPB   213     156.820 146.716   9.977  1.00  0.00
ATOM   5676  H20 DPB   213     156.683 145.787  12.154  1.00  0.00
ATOM   5677  H3  DPB   213     156.252 143.530  11.570  1.00  0.00
ATOM   5678  H4  DPB   213     155.421 144.102  10.143  1.00  0.00
ATOM   5679  H1  DPB   213     157.506 145.163   9.354  1.00  0.00
ATOM   5680  H2  DPB   213     158.337 144.591  10.779  1.00  0.00
ATOM   5681  C9  DPB   213     161.388 142.313   8.492  1.00  0.00
ATOM   5682  H16 DPB   213     161.668 142.799   9.404  1.00  0.00
ATOM   5683  H17 DPB   213     161.977 141.432   8.363  1.00  0.00
ATOM   5684  H18 DPB   213     161.554 142.979   7.671  1.00  0.00
ATOM   5685  C7  DPA   214     159.686 141.041   9.782  1.00  0.00
ATOM   5686  H11 DPA   214     160.279 140.153   9.690  1.00  0.00
ATOM   5687  H12 DPA   214     158.653 140.770   9.860  1.00  0.00
ATOM   5688  C6  DPA   214     160.089 141.738  11.095  1.00  0.00
ATOM   5689  C1  DPA   214     161.585 142.095  11.049  1.00  0.00
ATOM   5690  O1  DPA   214     161.953 143.208  10.590  1.00  0.00
ATOM   5691  O2  DPA   214     162.559 141.161  11.525  1.00  0.00
ATOM   5692  C2  DPA   214     163.690 141.871  12.035  1.00  0.00
ATOM   5693  C3  DPA   214     164.738 140.866  12.549  1.00  0.00
ATOM   5694  N1  DPA   214     165.901 141.596  13.073  1.00  0.00
ATOM   5695  C4  DPA   214     166.490 142.413  12.004  1.00  0.00
ATOM   5696  H5  DPA   214     167.336 142.946  12.385  1.00  0.00
ATOM   5697  H6  DPA   214     166.799 141.780  11.200  1.00  0.00
ATOM   5698  H7  DPA   214     165.761 143.112  11.646  1.00  0.00
ATOM   5699  C5  DPA   214     166.900 140.636  13.565  1.00  0.00
ATOM   5700  H8  DPA   214     167.748 141.168  13.945  1.00  0.00
ATOM   5701  H9  DPA   214     166.472 140.043  14.342  1.00  0.00
ATOM   5702  H10 DPA   214     167.211 140.002  12.761  1.00  0.00
ATOM   5703  H20 DPA   214     165.610 142.188  13.826  1.00  0.00
ATOM   5704  H3  DPA   214     164.309 140.270  13.328  1.00  0.00
ATOM   5705  H4  DPA   214     165.047 140.233  11.746  1.00  0.00
ATOM   5706  H1  DPA   214     164.118 142.466  11.257  1.00  0.00
ATOM   5707  H2  DPA   214     163.380 142.506  12.839  1.00  0.00
ATOM   5708  C9  DPA   214     159.259 143.023  11.268  1.00  0.00
ATOM   5709  H16 DPA   214     158.218 142.775  11.300  1.00  0.00
ATOM   5710  H17 DPA   214     159.539 143.507  12.180  1.00  0.00
ATOM   5711  H18 DPA   214     159.444 143.680  10.444  1.00  0.00
ATOM   5712  C7  DDA   215     159.854 140.854  12.328  1.00  0.00
ATOM   5713  H11 DDA   215     160.432 139.957  12.245  1.00  0.00
ATOM   5714  H12 DDA   215     158.816 140.601  12.399  1.00  0.00
ATOM   5715  C6  DDA   215     160.256 141.552  13.641  1.00  0.00
ATOM   5716  C1  DDA   215     161.759 141.885  13.606  1.00  0.00
ATOM   5717  O1  DDA   215     162.148 142.989  13.145  1.00  0.00
ATOM   5718  O2  DDA   215     162.712 140.938  14.096  1.00  0.00
ATOM   5719  C2  DDA   215     163.851 141.632  14.613  1.00  0.00
ATOM   5720  C3  DDA   215     164.876 140.613  15.140  1.00  0.00
ATOM   5721  N1  DDA   215     166.047 141.327  15.671  1.00  0.00
ATOM   5722  C4  DDA   215     166.658 142.128  14.602  1.00  0.00
ATOM   5723  H5  DDA   215     167.511 142.648  14.988  1.00  0.00
ATOM   5724  H6  DDA   215     166.964 141.485  13.805  1.00  0.00
ATOM   5725  H7  DDA   215     165.945 142.837  14.236  1.00  0.00
ATOM   5726  C5  DDA   215     167.027 140.352  16.175  1.00  0.00
ATOM   5727  H8  DDA   215     167.879 140.872  16.562  1.00  0.00
ATOM   5728  H9  DDA   215     166.582 139.770  16.953  1.00  0.00
ATOM   5729  H10 DDA   215     167.334 139.710  15.377  1.00  0.00
ATOM   5730  H3  DDA   215     164.432 140.028  15.918  1.00  0.00
ATOM   5731  H4  DDA   215     165.183 139.970  14.343  1.00  0.00
ATOM   5732  H1  DDA   215     164.295 142.215  13.834  1.00  0.00
ATOM   5733  H2  DDA   215     163.543 142.276  15.411  1.00  0.00
ATOM   5734  C9  DDA   215     159.446 142.852  13.801  1.00  0.00
ATOM   5735  H16 DDA   215     158.402 142.620  13.826  1.00  0.00
ATOM   5736  H17 DDA   215     159.726 143.336  14.713  1.00  0.00
ATOM   5737  H18 DDA   215     159.649 143.502  12.976  1.00  0.00
ATOM   5738  C7  DDB   216     159.997 140.680  14.877  1.00  0.00
ATOM   5739  H11 DDB   216     160.560 139.773  14.803  1.00  0.00
ATOM   5740  H12 DDB   216     158.953 140.443  14.939  1.00  0.00
ATOM   5741  C6  DDB   216     160.398 141.377  16.190  1.00  0.00
ATOM   5742  C1  DDB   216     159.609 142.690  16.338  1.00  0.00
ATOM   5743  O1  DDB   216     160.076 143.761  15.871  1.00  0.00
ATOM   5744  O2  DDB   216     158.343 142.693  17.003  1.00  0.00
ATOM   5745  C2  DDB   216     158.136 143.962  17.628  1.00  0.00
ATOM   5746  C3  DDB   216     156.772 143.965  18.345  1.00  0.00
ATOM   5747  N1  DDB   216     156.558 145.270  18.986  1.00  0.00
ATOM   5748  C4  DDB   216     155.259 145.273  19.671  1.00  0.00
ATOM   5749  H5  DDB   216     155.104 146.223  20.138  1.00  0.00
ATOM   5750  H6  DDB   216     154.481 145.092  18.960  1.00  0.00
ATOM   5751  H7  DDB   216     155.246 144.503  20.415  1.00  0.00
ATOM   5752  C5  DDB   216     156.576 146.326  17.965  1.00  0.00
ATOM   5753  H8  DDB   216     156.420 147.277  18.431  1.00  0.00
ATOM   5754  H9  DDB   216     155.797 146.148  17.253  1.00  0.00
ATOM   5755  H10 DDB   216     157.524 146.325  17.466  1.00  0.00
ATOM   5756  H3  DDB   216     156.760 143.196  19.089  1.00  0.00
ATOM   5757  H4  DDB   216     155.995 143.785  17.634  1.00  0.00
ATOM   5758  H1  DDB   216     158.148 144.731  16.884  1.00  0.00
ATOM   5759  H2  DDB   216     158.914 144.142  18.339  1.00  0.00
ATOM   5760  C9  DDB   216     161.908 141.685  16.166  1.00  0.00
ATOM   5761  H16 DDB   216     162.187 142.170  17.078  1.00  0.00
ATOM   5762  H17 DDB   216     162.456 140.773  16.063  1.00  0.00
ATOM   5763  H18 DDB   216     162.126 142.327  15.339  1.00  0.00
ATOM   5764  C7  DDA   217     160.114 140.515  17.429  1.00  0.00
ATOM   5765  H11 DDA   217     160.664 139.599  17.363  1.00  0.00
ATOM   5766  H12 DDA   217     159.067 140.296  17.482  1.00  0.00
ATOM   5767  C6  DDA   217     160.516 141.213  18.741  1.00  0.00
ATOM   5768  C1  DDA   217     162.029 141.496  18.728  1.00  0.00
ATOM   5769  O1  DDA   217     162.462 142.583  18.265  1.00  0.00
ATOM   5770  O2  DDA   217     162.943 140.525  19.244  1.00  0.00
ATOM   5771  C2  DDA   217     164.094 141.187  19.773  1.00  0.00
ATOM   5772  C3  DDA   217     165.078 140.141  20.328  1.00  0.00
ATOM   5773  N1  DDA   217     166.261 140.821  20.873  1.00  0.00
ATOM   5774  C4  DDA   217     166.917 141.592  19.807  1.00  0.00
ATOM   5775  H5  DDA   217     167.778 142.087  20.203  1.00  0.00
ATOM   5776  H6  DDA   217     167.215 140.931  19.021  1.00  0.00
ATOM   5777  H7  DDA   217     166.232 142.319  19.421  1.00  0.00
ATOM   5778  C5  DDA   217     167.201 139.821  21.403  1.00  0.00
ATOM   5779  H8  DDA   217     168.062 140.316  21.799  1.00  0.00
ATOM   5780  H9  DDA   217     166.724 139.262  22.178  1.00  0.00
ATOM   5781  H10 DDA   217     167.500 139.161  20.616  1.00  0.00
ATOM   5782  H3  DDA   217     164.601 139.578  21.104  1.00  0.00
ATOM   5783  H4  DDA   217     165.376 139.479  19.542  1.00  0.00
ATOM   5784  H1  DDA   217     164.571 141.748  18.998  1.00  0.00
ATOM   5785  H2  DDA   217     163.794 141.847  20.560  1.00  0.00
ATOM   5786  C9  DDA   217     159.746 142.539  18.874  1.00  0.00
ATOM   5787  H16 DDA   217     158.694 142.342  18.883  1.00  0.00
ATOM   5788  H17 DDA   217     160.025 143.024  19.786  1.00  0.00
ATOM   5789  H18 DDA   217     159.983 143.174  18.045  1.00  0.00
ATOM   5790  C7  DDB   218     160.206 140.361  19.980  1.00  0.00
ATOM   5791  H11 DDB   218     160.742 139.436  19.925  1.00  0.00
ATOM   5792  H12 DDB   218     159.157 140.159  20.027  1.00  0.00
ATOM   5793  C6  DDB   218     160.609 141.058  21.294  1.00  0.00
ATOM   5794  C1  DDB   218     159.861 142.398  21.415  1.00  0.00
ATOM   5795  O1  DDB   218     160.369 143.449  20.946  1.00  0.00
ATOM   5796  O2  DDB   218     158.583 142.447  22.059  1.00  0.00
ATOM   5797  C2  DDB   218     158.407 143.730  22.667  1.00  0.00
ATOM   5798  C3  DDB   218     157.033 143.784  23.361  1.00  0.00
ATOM   5799  N1  DDB   218     156.851 145.101  23.985  1.00  0.00
ATOM   5800  C4  DDB   218     155.540 145.153  24.648  1.00  0.00
ATOM   5801  H5  DDB   218     155.407 146.112  25.102  1.00  0.00
ATOM   5802  H6  DDB   218     154.768 144.990  23.925  1.00  0.00
ATOM   5803  H7  DDB   218     155.490 144.393  25.398  1.00  0.00
ATOM   5804  C5  DDB   218     156.920 146.146  22.954  1.00  0.00
ATOM   5805  H8  DDB   218     156.787 147.106  23.409  1.00  0.00
ATOM   5806  H9  DDB   218     156.148 145.985  22.230  1.00  0.00
ATOM   5807  H10 DDB   218     157.875 146.109  22.471  1.00  0.00
ATOM   5808  H3  DDB   218     156.983 143.023  24.111  1.00  0.00
ATOM   5809  H4  DDB   218     156.262 143.622  22.638  1.00  0.00
ATOM   5810  H1  DDB   218     158.457 144.490  21.916  1.00  0.00
ATOM   5811  H2  DDB   218     159.179 143.891  23.390  1.00  0.00
ATOM   5812  C9  DDB   218     162.127 141.318  21.292  1.00  0.00
ATOM   5813  H16 DDB   218     162.407 141.802  22.204  1.00  0.00
ATOM   5814  H17 DDB   218     162.648 140.388  21.208  1.00  0.00
ATOM   5815  H18 DDB   218     162.381 141.945  20.463  1.00  0.00
ATOM   5816  C7  DPB   219     160.276 140.219  22.534  1.00  0.00
ATOM   5817  H11 DPB   219     160.796 139.285  22.488  1.00  0.00
ATOM   5818  H12 DPB   219     159.222 140.034  22.572  1.00  0.00
ATOM   5819  C6  DPB   219     160.679 140.916  23.847  1.00  0.00
ATOM   5820  C1  DPB   219     159.950 142.268  23.956  1.00  0.00
ATOM   5821  O1  DPB   219     160.479 143.308  23.486  1.00  0.00
ATOM   5822  O2  DPB   219     158.669 142.341  24.589  1.00  0.00
ATOM   5823  C2  DPB   219     158.508 143.630  25.189  1.00  0.00
ATOM   5824  C3  DPB   219     157.129 143.707  25.870  1.00  0.00
ATOM   5825  N1  DPB   219     156.962 145.031  26.488  1.00  0.00
ATOM   5826  C4  DPB   219     155.647 145.107  27.138  1.00  0.00
ATOM   5827  H5  DPB   219     155.526 146.071  27.587  1.00  0.00
ATOM   5828  H6  DPB   219     154.879 144.954  26.409  1.00  0.00
ATOM   5829  H7  DPB   219     155.579 144.352  27.892  1.00  0.00
ATOM   5830  C5  DPB   219     157.057 146.071  25.451  1.00  0.00
ATOM   5831  H8  DPB   219     156.936 147.035  25.900  1.00  0.00
ATOM   5832  H9  DPB   219     156.289 145.917  24.722  1.00  0.00
ATOM   5833  H10 DPB   219     158.015 146.015  24.978  1.00  0.00
ATOM   5834  H20 DPB   219     157.680 145.175  27.169  1.00  0.00
ATOM   5835  H3  DPB   219     157.061 142.952  26.624  1.00  0.00
ATOM   5836  H4  DPB   219     156.360 143.556  25.142  1.00  0.00
ATOM   5837  H1  DPB   219     158.576 144.385  24.435  1.00  0.00
ATOM   5838  H2  DPB   219     159.276 143.782  25.918  1.00  0.00
ATOM   5839  C9  DPB   219     162.200 141.151  23.857  1.00  0.00
ATOM   5840  H16 DPB   219     162.481 141.635  24.769  1.00  0.00
ATOM   5841  H17 DPB   219     162.706 140.213  23.783  1.00  0.00
ATOM   5842  H18 DPB   219     162.471 141.769  23.028  1.00  0.00
ATOM   5843  C7  DDA   220     160.321 140.087  25.089  1.00  0.00
ATOM   5844  H11 DDA   220     160.828 139.146  25.051  1.00  0.00
ATOM   5845  H12 DDA   220     159.264 139.921  25.119  1.00  0.00
ATOM   5846  C6  DDA   220     160.724 140.785  26.401  1.00  0.00
ATOM   5847  C1  DDA   220     162.247 140.996  26.424  1.00  0.00
ATOM   5848  O1  DDA   220     162.744 142.053  25.957  1.00  0.00
ATOM   5849  O2  DDA   220     163.100 139.989  26.977  1.00  0.00
ATOM   5850  C2  DDA   220     164.268 140.604  27.527  1.00  0.00
ATOM   5851  C3  DDA   220     165.186 139.520  28.123  1.00  0.00
ATOM   5852  N1  DDA   220     166.387 140.151  28.688  1.00  0.00
ATOM   5853  C4  DDA   220     167.106 140.873  27.628  1.00  0.00
ATOM   5854  H5  DDA   220     167.980 141.333  28.040  1.00  0.00
ATOM   5855  H6  DDA   220     167.391 140.188  26.860  1.00  0.00
ATOM   5856  H7  DDA   220     166.468 141.626  27.215  1.00  0.00
ATOM   5857  C5  DDA   220     167.264 139.116  29.256  1.00  0.00
ATOM   5858  H8  DDA   220     168.137 139.576  29.667  1.00  0.00
ATOM   5859  H9  DDA   220     166.740 138.592  30.027  1.00  0.00
ATOM   5860  H10 DDA   220     167.549 138.429  28.487  1.00  0.00
ATOM   5861  H3  DDA   220     164.663 138.994  28.894  1.00  0.00
ATOM   5862  H4  DDA   220     165.472 138.833  27.354  1.00  0.00
ATOM   5863  H1  DDA   220     164.791 141.129  26.756  1.00  0.00
ATOM   5864  H2  DDA   220     163.981 141.289  28.296  1.00  0.00
ATOM   5865  C9  DDA   220     160.015 142.149  26.496  1.00  0.00
ATOM   5866  H16 DDA   220     158.955 142.004  26.481  1.00  0.00
ATOM   5867  H17 DDA   220     160.295 142.634  27.408  1.00  0.00
ATOM   5868  H18 DDA   220     160.303 142.759  25.666  1.00  0.00
ATOM   5869  C7  DDA   221     160.342 139.969  27.645  1.00  0.00
ATOM   5870  H11 DDA   221     160.832 139.019  27.617  1.00  0.00
ATOM   5871  H12 DDA   221     159.282 139.820  27.667  1.00  0.00
ATOM   5872  C6  DDA   221     160.745 140.667  28.957  1.00  0.00
ATOM   5873  C1  DDA   221     162.272 140.852  28.992  1.00  0.00
ATOM   5874  O1  DDA   221     162.789 141.899  28.524  1.00  0.00
ATOM   5875  O2  DDA   221     163.103 139.835  29.557  1.00  0.00
ATOM   5876  C2  DDA   221     164.277 140.433  30.115  1.00  0.00
ATOM   5877  C3  DDA   221     165.171 139.337  30.723  1.00  0.00
ATOM   5878  N1  DDA   221     166.377 139.952  31.297  1.00  0.00
ATOM   5879  C4  DDA   221     167.116 140.657  30.239  1.00  0.00
ATOM   5880  H5  DDA   221     167.994 141.105  30.656  1.00  0.00
ATOM   5881  H6  DDA   221     167.398 139.963  29.476  1.00  0.00
ATOM   5882  H7  DDA   221     166.495 141.418  29.816  1.00  0.00
ATOM   5883  C5  DDA   221     167.231 138.906  31.877  1.00  0.00
ATOM   5884  H8  DDA   221     168.110 139.353  32.294  1.00  0.00
ATOM   5885  H9  DDA   221     166.693 138.394  32.646  1.00  0.00
ATOM   5886  H10 DDA   221     167.513 138.211  31.114  1.00  0.00
ATOM   5887  H3  DDA   221     164.633 138.823  31.492  1.00  0.00
ATOM   5888  H4  DDA   221     165.452 138.642  29.961  1.00  0.00
ATOM   5889  H1  DDA   221     164.813 140.945  29.346  1.00  0.00
ATOM   5890  H2  DDA   221     163.994 141.128  30.878  1.00  0.00
ATOM   5891  C9  DDA   221     160.058 142.042  29.039  1.00  0.00
ATOM   5892  H16 DDA   221     158.996 141.914  29.015  1.00  0.00
ATOM   5893  H17 DDA   221     160.338 142.526  29.952  1.00  0.00
ATOM   5894  H18 DDA   221     160.364 142.643  28.208  1.00  0.00
ATOM   5895  C7  DPA   222     160.338 139.863  30.201  1.00  0.00
ATOM   5896  H11 DPA   222     160.814 138.905  30.182  1.00  0.00
ATOM   5897  H12 DPA   222     159.276 139.730  30.214  1.00  0.00
ATOM   5898  C6  DPA   222     160.742 140.561  31.514  1.00  0.00
ATOM   5899  C1  DPA   222     162.271 140.721  31.561  1.00  0.00
ATOM   5900  O1  DPA   222     162.810 141.757  31.092  1.00  0.00
ATOM   5901  O2  DPA   222     163.080 139.694  32.139  1.00  0.00
ATOM   5902  C2  DPA   222     164.259 140.275  32.703  1.00  0.00
ATOM   5903  C3  DPA   222     165.130 139.168  33.325  1.00  0.00
ATOM   5904  N1  DPA   222     166.341 139.766  33.905  1.00  0.00
ATOM   5905  C4  DPA   222     167.101 140.453  32.851  1.00  0.00
ATOM   5906  H5  DPA   222     167.983 140.889  33.273  1.00  0.00
ATOM   5907  H6  DPA   222     167.377 139.752  32.095  1.00  0.00
ATOM   5908  H7  DPA   222     166.496 141.223  32.419  1.00  0.00
ATOM   5909  C5  DPA   222     167.173 138.709  34.498  1.00  0.00
ATOM   5910  H8  DPA   222     168.055 139.144  34.920  1.00  0.00
ATOM   5911  H9  DPA   222     166.620 138.210  35.265  1.00  0.00
ATOM   5912  H10 DPA   222     167.450 138.006  33.742  1.00  0.00
ATOM   5913  H20 DPA   222     166.082 140.424  34.613  1.00  0.00
ATOM   5914  H3  DPA   222     164.577 138.667  34.092  1.00  0.00
ATOM   5915  H4  DPA   222     165.406 138.466  32.568  1.00  0.00
ATOM   5916  H1  DPA   222     164.811 140.775  31.936  1.00  0.00
ATOM   5917  H2  DPA   222     163.981 140.979  33.460  1.00  0.00
ATOM   5918  C9  DPA   222     160.077 141.948  31.583  1.00  0.00
ATOM   5919  H16 DPA   222     159.013 141.837  31.550  1.00  0.00
ATOM   5920  H17 DPA   222     160.356 142.433  32.495  1.00  0.00
ATOM   5921  H18 DPA   222     160.398 142.540  30.751  1.00  0.00
ATOM   5922  C7  DPA   223     160.312 139.771  32.759  1.00  0.00
ATOM   5923  H11 DPA   223     160.772 138.803  32.748  1.00  0.00
ATOM   5924  H12 DPA   223     159.247 139.654  32.763  1.00  0.00
ATOM   5925  C6  DPA   223     160.715 140.468  34.071  1.00  0.00
ATOM   5926  C1  DPA   223     162.246 140.605  34.131  1.00  0.00
ATOM   5927  O1  DPA   223     162.806 141.629  33.661  1.00  0.00
ATOM   5928  O2  DPA   223     163.033 139.566  34.721  1.00  0.00
ATOM   5929  C2  DPA   223     164.216 140.131  35.292  1.00  0.00
ATOM   5930  C3  DPA   223     165.065 139.013  35.927  1.00  0.00
ATOM   5931  N1  DPA   223     166.281 139.594  36.514  1.00  0.00
ATOM   5932  C4  DPA   223     167.060 140.265  35.464  1.00  0.00
ATOM   5933  H5  DPA   223     167.944 140.687  35.891  1.00  0.00
ATOM   5934  H6  DPA   223     167.331 139.553  34.713  1.00  0.00
ATOM   5935  H7  DPA   223     166.471 141.041  35.022  1.00  0.00
ATOM   5936  C5  DPA   223     167.089 138.527  37.120  1.00  0.00
ATOM   5937  H8  DPA   223     167.974 138.949  37.547  1.00  0.00
ATOM   5938  H9  DPA   223     166.522 138.040  37.885  1.00  0.00
ATOM   5939  H10 DPA   223     167.362 137.816  36.369  1.00  0.00
ATOM   5940  H20 DPA   223     166.025 140.259  37.217  1.00  0.00
ATOM   5941  H3  DPA   223     164.497 138.525  36.691  1.00  0.00
ATOM   5942  H4  DPA   223     165.336 138.303  35.176  1.00  0.00
ATOM   5943  H1  DPA   223     164.784 140.619  34.528  1.00  0.00
ATOM   5944  H2  DPA   223     163.945 140.843  36.043  1.00  0.00
ATOM   5945  C9  DPA   223     160.072 141.865  34.127  1.00  0.00
ATOM   5946  H16 DPA   223     159.007 141.771  34.085  1.00  0.00
ATOM   5947  H17 DPA   223     160.352 142.351  35.039  1.00  0.00
ATOM   5948  H18 DPA   223     160.411 142.448  33.296  1.00  0.00
ATOM   5949  C7  DDB   224     160.262 139.690  35.315  1.00  0.00
ATOM   5950  H11 DDB   224     160.706 138.717  35.314  1.00  0.00
ATOM   5951  H12 DDB   224     159.196 139.592  35.311  1.00  0.00
ATOM   5952  C6  DDB   224     160.664 140.388  36.628  1.00  0.00
ATOM   5953  C1  DDB   224     160.044 141.796  36.674  1.00  0.00
ATOM   5954  O1  DDB   224     160.677 142.778  36.204  1.00  0.00
ATOM   5955  O2  DDB   224     158.749 141.989  37.247  1.00  0.00
ATOM   5956  C2  DDB   224     158.667 143.301  37.810  1.00  0.00
ATOM   5957  C3  DDB   224     157.273 143.509  38.429  1.00  0.00
ATOM   5958  N1  DDB   224     157.188 144.858  39.006  1.00  0.00
ATOM   5959  C4  DDB   224     155.859 145.056  39.597  1.00  0.00
ATOM   5960  H5  DDB   224     155.796 146.038  40.017  1.00  0.00
ATOM   5961  H6  DDB   224     155.112 144.946  38.839  1.00  0.00
ATOM   5962  H7  DDB   224     155.697 144.329  40.365  1.00  0.00
ATOM   5963  C5  DDB   224     157.411 145.857  37.952  1.00  0.00
ATOM   5964  H8  DDB   224     157.350 146.840  38.372  1.00  0.00
ATOM   5965  H9  DDB   224     156.665 145.748  37.193  1.00  0.00
ATOM   5966  H10 DDB   224     158.380 145.713  37.522  1.00  0.00
ATOM   5967  H3  DDB   224     157.111 142.781  39.196  1.00  0.00
ATOM   5968  H4  DDB   224     156.526 143.399  37.671  1.00  0.00
[truncated: 4,916,999 more chars]
