# Supplementary material for: All-Atom Molecular Dynamics Simulations of Grafted Poly(N,N-dimethylaminoethyl methacrylate) Brushes
Source: J Phys Chem B. 2025 Feb 10;129(7):2105–14. doi: 10.1021/acs.jpcb.4c07928 (PMC11848925; doi:10.1021/acs.jpcb.4c07928)
Supplement: Supplementary file 2 — jp4c07928_si_002.zip [file jp4c07928_si_002.zip › Supplementary Files/3_Packing_PBC/pack-auto.inp]

tolerance 2.0
filetype pdb
output solvated.pdb


structure final_script_modified_combined.pdb
  amber_ter_preserve
  resnumbers 1
  number 1
  fixed 0. 0. 0. 0. 0. 0.
end structure

structure WATER.pdb
  add_amber_ter
  resnumbers 2
  chain X  
  number  248500
  inside box -5.0 -5.0 0.0 263.0 263.0 112.464
end structure


structure CHLORIDE.pdb
  add_amber_ter
  resnumbers 2
  chain X
  number 716
  inside box 86 86 0.0 172 172 112.464
end structure
  
