# Supplementary material for: All-Atom Molecular Dynamics Simulations of Grafted Poly(N,N-dimethylaminoethyl methacrylate) Brushes
Source: J Phys Chem B. 2025 Feb 10;129(7):2105–14. doi: 10.1021/acs.jpcb.4c07928 (PMC11848925; doi:10.1021/acs.jpcb.4c07928)
Supplement: Supplementary file 2 — jp4c07928_si_002.zip [file jp4c07928_si_002.zip › Supplementary Files/3_Packing_PBC/solvated_amber.pdb]

HEADER 
TITLE     Built with Packmol                                             
REMARK   Packmol generated pdb file 
REMARK   Home-Page: http://m3g.iqm.unicamp.br/packmol
REMARK
HETATM    1  C7  HPB B   2     130.308  85.961   2.157  1.00  0.00           C  
HETATM    2  C8  HPB B   2     129.332  86.147   0.981  1.00  0.00           C  
HETATM    3  H13 HPB B   2     129.815  85.867   0.068  1.00  0.00           H  
HETATM    4  H14 HPB B   2     128.470  85.532   1.131  1.00  0.00           H  
HETATM    5  H15 HPB B   2     129.032  87.173   0.926  1.00  0.00           H  
HETATM    6  H11 HPB B   2     131.171  86.575   2.006  1.00  0.00           H  
HETATM    7  H12 HPB B   2     130.608  84.935   2.213  1.00  0.00           H  
HETATM    8  C6  HPB B   2     129.612  86.364   3.471  1.00  0.00           C  
HETATM    9  C1  HPB B   2     128.371  85.478   3.688  1.00  0.00           C  
HETATM   10  O1  HPB B   2     127.255  85.837   3.232  1.00  0.00           O  
HETATM   11  O2  HPB B   2     128.489  84.248   4.407  1.00  0.00           O  
HETATM   12  C2  HPB B   2     127.256  83.967   5.074  1.00  0.00           C  
HETATM   13  C3  HPB B   2     127.382  82.642   5.849  1.00  0.00           C  
HETATM   14  N1  HPB B   2     126.114  82.352   6.535  1.00  0.00           N  
HETATM   15  C4  HPB B   2     126.233  81.088   7.274  1.00  0.00           C  
HETATM   16  H5  HPB B   2     125.311  80.878   7.772  1.00  0.00           H  
HETATM   17  H6  HPB B   2     126.460  80.295   6.592  1.00  0.00           H  
HETATM   18  H7  HPB B   2     127.020  81.171   7.997  1.00  0.00           H  
HETATM   19  C5  HPB B   2     125.035  82.239   5.543  1.00  0.00           C  
HETATM   20  H8  HPB B   2     124.112  82.029   6.042  1.00  0.00           H  
HETATM   21  H9  HPB B   2     125.260  81.447   4.860  1.00  0.00           H  
HETATM   22  H10 HPB B   2     124.947  83.160   5.005  1.00  0.00           H  
HETATM   23  H20 HPB B   2     125.904  83.093   7.174  1.00  0.00           H  
HETATM   24  H3  HPB B   2     128.166  82.724   6.572  1.00  0.00           H  
HETATM   25  H4  HPB B   2     127.606  81.849   5.168  1.00  0.00           H  
HETATM   26  H1  HPB B   2     126.470  83.885   4.353  1.00  0.00           H  
HETATM   27  H2  HPB B   2     127.030  84.759   5.757  1.00  0.00           H  
HETATM   28  C9  HPB B   2     129.181  87.840   3.391  1.00  0.00           C  
HETATM   29  H16 HPB B   2     128.698  88.121   4.303  1.00  0.00           H  
HETATM   30  H17 HPB B   2     130.043  88.456   3.240  1.00  0.00           H  
HETATM   31  H18 HPB B   2     128.504  87.970   2.574  1.00  0.00           H  
HETATM   32  C7  DPB B   3     130.525  86.205   4.695  1.00  0.00           C  
HETATM   33  H11 DPB B   3     131.390  86.823   4.582  1.00  0.00           H  
HETATM   34  H12 DPB B   3     130.830  85.182   4.788  1.00  0.00           H  
HETATM   35  C6  DPB B   3     129.829  86.609   6.009  1.00  0.00           C  
HETATM   36  C1  DPB B   3     128.572  85.741   6.212  1.00  0.00           C  
HETATM   37  O1  DPB B   3     127.465  86.121   5.754  1.00  0.00           O  
HETATM   38  O2  DPB B   3     128.667  84.503   6.922  1.00  0.00           O  
HETATM   39  C2  DPB B   3     127.427  84.236   7.581  1.00  0.00           C  
HETATM   40  C3  DPB B   3     127.527  82.901   8.344  1.00  0.00           C  
HETATM   41  N1  DPB B   3     126.251  82.628   9.022  1.00  0.00           N  
HETATM   42  C4  DPB B   3     126.347  81.356   9.750  1.00  0.00           C  
HETATM   43  H5  DPB B   3     125.419  81.156  10.243  1.00  0.00           H  
HETATM   44  H6  DPB B   3     126.564  80.565   9.063  1.00  0.00           H  
HETATM   45  H7  DPB B   3     127.130  81.419  10.477  1.00  0.00           H  
HETATM   46  C5  DPB B   3     125.176  82.540   8.024  1.00  0.00           C  
HETATM   47  H8  DPB B   3     124.247  82.340   8.516  1.00  0.00           H  
HETATM   48  H9  DPB B   3     125.392  81.750   7.334  1.00  0.00           H  
HETATM   49  H10 DPB B   3     125.105  83.467   7.492  1.00  0.00           H  
HETATM   50  H20 DPB B   3     126.050  83.366   9.665  1.00  0.00           H  
HETATM   51  H3  DPB B   3     128.309  82.966   9.072  1.00  0.00           H  
HETATM   52  H4  DPB B   3     127.742  82.112   7.656  1.00  0.00           H  
HETATM   53  H1  DPB B   3     126.643  84.173   6.854  1.00  0.00           H  
HETATM   54  H2  DPB B   3     127.209  85.026   8.268  1.00  0.00           H  
HETATM   55  C9  DPB B   3     129.422  88.092   5.939  1.00  0.00           C  
HETATM   56  H16 DPB B   3     128.938  88.372   6.851  1.00  0.00           H  
HETATM   57  H17 DPB B   3     130.293  88.695   5.798  1.00  0.00           H  
HETATM   58  H18 DPB B   3     128.750  88.240   5.120  1.00  0.00           H  
HETATM   59  C7  DDA B   4     130.732  86.424   7.236  1.00  0.00           C  
HETATM   60  H11 DDA B   4     131.608  87.029   7.133  1.00  0.00           H  
HETATM   61  H12 DDA B   4     131.020  85.396   7.321  1.00  0.00           H  
HETATM   62  C6  DDA B   4     130.036  86.828   8.549  1.00  0.00           C  
HETATM   63  C1  DDA B   4     129.653  88.318   8.492  1.00  0.00           C  
HETATM   64  O1  DDA B   4     128.533  88.662   8.037  1.00  0.00           O  
HETATM   65  O2  DDA B   4     130.574  89.309   8.953  1.00  0.00           O  
HETATM   66  C2  DDA B   4     129.849  90.434   9.457  1.00  0.00           C  
HETATM   67  C3  DDA B   4     130.840  91.502   9.955  1.00  0.00           C  
HETATM   68  N1  DDA B   4     130.094  92.659  10.474  1.00  0.00           N  
HETATM   69  C4  DDA B   4     129.260  93.224   9.403  1.00  0.00           C  
HETATM   70  H5  DDA B   4     128.718  94.065   9.781  1.00  0.00           H  
HETATM   71  H6  DDA B   4     129.884  93.536   8.593  1.00  0.00           H  
HETATM   72  H7  DDA B   4     128.572  92.481   9.057  1.00  0.00           H  
HETATM   73  C5  DDA B   4     131.040  93.677  10.948  1.00  0.00           C  
HETATM   74  H8  DDA B   4     130.498  94.520  11.325  1.00  0.00           H  
HETATM   75  H9  DDA B   4     131.646  93.268  11.727  1.00  0.00           H  
HETATM   76  H10 DDA B   4     131.664  93.991  10.138  1.00  0.00           H  
HETATM   77  H3  DDA B   4     131.447  91.090  10.734  1.00  0.00           H  
HETATM   78  H4  DDA B   4     131.463  91.815   9.145  1.00  0.00           H  
HETATM   79  H1  DDA B   4     129.242  90.844   8.678  1.00  0.00           H  
HETATM   80  H2  DDA B   4     129.224  90.121  10.268  1.00  0.00           H  
HETATM   81  C9  DDA B   4     128.766  85.978   8.738  1.00  0.00           C  
HETATM   82  H16 DDA B   4     129.031  84.943   8.779  1.00  0.00           H  
HETATM   83  H17 DDA B   4     128.282  86.259   9.650  1.00  0.00           H  
HETATM   84  H18 DDA B   4     128.100  86.144   7.917  1.00  0.00           H  
HETATM   85  C7  DDB B   5     130.930  86.618   9.779  1.00  0.00           C  
HETATM   86  H11 DDB B   5     131.817  87.209   9.686  1.00  0.00           H  
HETATM   87  H12 DDB B   5     131.202  85.585   9.857  1.00  0.00           H  
HETATM   88  C6  DDB B   5     130.234  87.022  11.093  1.00  0.00           C  
HETATM   89  C1  DDB B   5     128.949  86.192  11.270  1.00  0.00           C  
HETATM   90  O1  DDB B   5     127.859  86.616  10.808  1.00  0.00           O  
HETATM   91  O2  DDB B   5     128.996  84.939  11.959  1.00  0.00           O  
HETATM   92  C2  DDB B   5     127.740  84.701  12.601  1.00  0.00           C  
HETATM   93  C3  DDB B   5     127.791  83.353  13.343  1.00  0.00           C  
HETATM   94  N1  DDB B   5     126.500  83.109  14.002  1.00  0.00           N  
HETATM   95  C4  DDB B   5     126.547  81.821  14.710  1.00  0.00           C  
HETATM   96  H5  DDB B   5     125.608  81.643  15.190  1.00  0.00           H  
HETATM   97  H6  DDB B   5     126.746  81.036  14.011  1.00  0.00           H  
HETATM   98  H7  DDB B   5     127.324  81.847  15.446  1.00  0.00           H  
HETATM   99  C5  DDB B   5     125.432  83.072  12.992  1.00  0.00           C  
HETATM  100  H8  DDB B   5     124.493  82.894  13.472  1.00  0.00           H  
HETATM  101  H9  DDB B   5     125.629  82.288  12.293  1.00  0.00           H  
HETATM  102  H10 DDB B   5     125.398  84.010  12.477  1.00  0.00           H  
HETATM  103  H3  DDB B   5     128.568  83.378  14.077  1.00  0.00           H  
HETATM  104  H4  DDB B   5     127.987  82.568  12.643  1.00  0.00           H  
HETATM  105  H1  DDB B   5     126.963  84.676  11.865  1.00  0.00           H  
HETATM  106  H2  DDB B   5     127.543  85.487  13.300  1.00  0.00           H  
HETATM  107  C9  DDB B   5     129.877  88.519  11.046  1.00  0.00           C  
HETATM  108  H16 DDB B   5     129.392  88.799  11.958  1.00  0.00           H  
HETATM  109  H17 DDB B   5     130.769  89.094  10.923  1.00  0.00           H  
HETATM  110  H18 DDB B   5     129.217  88.701  10.223  1.00  0.00           H  
HETATM  111  C7  DPB B   6     131.119  86.787  12.326  1.00  0.00           C  
HETATM  112  H11 DPB B   6     132.015  87.365  12.241  1.00  0.00           H  
HETATM  113  H12 DPB B   6     131.373  85.750  12.396  1.00  0.00           H  
HETATM  114  C6  DPB B   6     130.422  87.190  13.639  1.00  0.00           C  
HETATM  115  C1  DPB B   6     129.124  86.381  13.802  1.00  0.00           C  
HETATM  116  O1  DPB B   6     128.043  86.825  13.339  1.00  0.00           O  
HETATM  117  O2  DPB B   6     129.147  85.121  14.481  1.00  0.00           O  
HETATM  118  C2  DPB B   6     127.885  84.898  15.115  1.00  0.00           C  
HETATM  119  C3  DPB B   6     127.910  83.543  15.845  1.00  0.00           C  
HETATM  120  N1  DPB B   6     126.612  83.313  16.497  1.00  0.00           N  
HETATM  121  C4  DPB B   6     126.636  82.020  17.194  1.00  0.00           C  
HETATM  122  H5  DPB B   6     125.691  81.853  17.668  1.00  0.00           H  
HETATM  123  H6  DPB B   6     126.825  81.238  16.489  1.00  0.00           H  
HETATM  124  H7  DPB B   6     127.409  82.028  17.933  1.00  0.00           H  
HETATM  125  C5  DPB B   6     125.550  83.304  15.481  1.00  0.00           C  
HETATM  126  H8  DPB B   6     124.604  83.137  15.955  1.00  0.00           H  
HETATM  127  H9  DPB B   6     125.737  82.521  14.776  1.00  0.00           H  
HETATM  128  H10 DPB B   6     125.532  84.246  14.974  1.00  0.00           H  
HETATM  129  H20 DPB B   6     126.436  84.044  17.156  1.00  0.00           H  
HETATM  130  H3  DPB B   6     128.684  83.550  16.585  1.00  0.00           H  
HETATM  131  H4  DPB B   6     128.098  82.761  15.140  1.00  0.00           H  
HETATM  132  H1  DPB B   6     127.112  84.892  14.376  1.00  0.00           H  
HETATM  133  H2  DPB B   6     127.696  85.681  15.820  1.00  0.00           H  
HETATM  134  C9  DPB B   6     130.089  88.693  13.602  1.00  0.00           C  
HETATM  135  H16 DPB B   6     129.606  88.973  14.515  1.00  0.00           H  
HETATM  136  H17 DPB B   6     130.991  89.256  13.489  1.00  0.00           H  
HETATM  137  H18 DPB B   6     129.438  88.894  12.779  1.00  0.00           H  
HETATM  138  C7  DPA B   7     131.297  86.933  14.874  1.00  0.00           C  
HETATM  139  H11 DPA B   7     132.204  87.497  14.798  1.00  0.00           H  
HETATM  140  H12 DPA B   7     131.534  85.890  14.937  1.00  0.00           H  
HETATM  141  C6  DPA B   7     130.602  87.335  16.187  1.00  0.00           C  
HETATM  142  C1  DPA B   7     130.293  88.843  16.162  1.00  0.00           C  
HETATM  143  O1  DPA B   7     129.197  89.253  15.702  1.00  0.00           O  
HETATM  144  O2  DPA B   7     131.252  89.777  16.663  1.00  0.00           O  
HETATM  145  C2  DPA B   7     130.574  90.923  17.186  1.00  0.00           C  
HETATM  146  C3  DPA B   7     131.607  91.929  17.725  1.00  0.00           C  
HETATM  147  N1  DPA B   7     130.910  93.107  18.263  1.00  0.00           N  
HETATM  148  C4  DPA B   7     130.122  93.739  17.195  1.00  0.00           C  
HETATM  149  H5  DPA B   7     129.614  94.595  17.586  1.00  0.00           H  
HETATM  150  H6  DPA B   7     130.772  94.040  16.403  1.00  0.00           H  
HETATM  151  H7  DPA B   7     129.404  93.039  16.821  1.00  0.00           H  
HETATM  152  C5  DPA B   7     131.896  94.067  18.778  1.00  0.00           C  
HETATM  153  H8  DPA B   7     131.390  94.924  19.169  1.00  0.00           H  
HETATM  154  H9  DPA B   7     132.471  93.607  19.554  1.00  0.00           H  
HETATM  155  H10 DPA B   7     132.548  94.370  17.985  1.00  0.00           H  
HETATM  156  H20 DPA B   7     130.302  92.824  19.004  1.00  0.00           H  
HETATM  157  H3  DPA B   7     132.181  91.469  18.502  1.00  0.00           H  
HETATM  158  H4  DPA B   7     132.258  92.231  16.933  1.00  0.00           H  
HETATM  159  H1  DPA B   7     130.000  91.383  16.409  1.00  0.00           H  
HETATM  160  H2  DPA B   7     129.923  90.620  17.979  1.00  0.00           H  
HETATM  161  C9  DPA B   7     129.289  86.545  16.336  1.00  0.00           C  
HETATM  162  H16 DPA B   7     129.503  85.495  16.354  1.00  0.00           H  
HETATM  163  H17 DPA B   7     128.805  86.825  17.249  1.00  0.00           H  
HETATM  164  H18 DPA B   7     128.644  86.763  15.511  1.00  0.00           H  
HETATM  165  C7  DDA B   8     131.465  87.052  17.425  1.00  0.00           C  
HETATM  166  H11 DDA B   8     132.380  87.602  17.358  1.00  0.00           H  
HETATM  167  H12 DDA B   8     131.685  86.005  17.479  1.00  0.00           H  
HETATM  168  C6  DDA B   8     130.769  87.455  18.738  1.00  0.00           C  
HETATM  169  C1  DDA B   8     130.485  88.968  18.724  1.00  0.00           C  
HETATM  170  O1  DDA B   8     129.397  89.400  18.262  1.00  0.00           O  
HETATM  171  O2  DDA B   8     131.457  89.881  19.238  1.00  0.00           O  
HETATM  172  C2  DDA B   8     130.795  91.034  19.767  1.00  0.00           C  
HETATM  173  C3  DDA B   8     131.842  92.018  20.320  1.00  0.00           C  
HETATM  174  N1  DDA B   8     131.161  93.202  20.865  1.00  0.00           N  
HETATM  175  C4  DDA B   8     130.388  93.857  19.800  1.00  0.00           C  
HETATM  176  H5  DDA B   8     129.893  94.718  20.195  1.00  0.00           H  
HETATM  177  H6  DDA B   8     131.048  94.154  19.013  1.00  0.00           H  
HETATM  178  H7  DDA B   8     129.661  93.171  19.415  1.00  0.00           H  
HETATM  179  C5  DDA B   8     132.161  94.142  21.393  1.00  0.00           C  
HETATM  180  H8  DDA B   8     131.666  95.004  21.789  1.00  0.00           H  
HETATM  181  H9  DDA B   8     132.722  93.667  22.168  1.00  0.00           H  
HETATM  182  H10 DDA B   8     132.821  94.441  20.605  1.00  0.00           H  
HETATM  183  H3  DDA B   8     132.405  91.542  21.096  1.00  0.00           H  
HETATM  184  H4  DDA B   8     132.501  92.317  19.533  1.00  0.00           H  
HETATM  185  H1  DDA B   8     130.233  91.509  18.992  1.00  0.00           H  
HETATM  186  H2  DDA B   8     130.135  90.734  20.555  1.00  0.00           H  
HETATM  187  C9  DDA B   8     129.444  86.684  18.874  1.00  0.00           C  
HETATM  188  H16 DDA B   8     129.641  85.633  18.883  1.00  0.00           H  
HETATM  189  H17 DDA B   8     128.960  86.965  19.786  1.00  0.00           H  
HETATM  190  H18 DDA B   8     128.807  86.921  18.046  1.00  0.00           H  
HETATM  191  C7  DDB B   9     131.622  87.147  19.976  1.00  0.00           C  
HETATM  192  H11 DDB B   9     132.546  87.682  19.920  1.00  0.00           H  
HETATM  193  H12 DDB B   9     131.825  86.097  20.023  1.00  0.00           H  
HETATM  194  C6  DDB B   9     130.926  87.550  21.290  1.00  0.00           C  
HETATM  195  C1  DDB B   9     129.587  86.801  21.414  1.00  0.00           C  
HETATM  196  O1  DDB B   9     128.536  87.309  20.946  1.00  0.00           O  
HETATM  197  O2  DDB B   9     129.539  85.525  22.059  1.00  0.00           O  
HETATM  198  C2  DDB B   9     128.257  85.348  22.669  1.00  0.00           C  
HETATM  199  C3  DDB B   9     128.206  83.975  23.364  1.00  0.00           C  
HETATM  200  N1  DDB B   9     126.889  83.793  23.990  1.00  0.00           N  
HETATM  201  C4  DDB B   9     126.838  82.483  24.654  1.00  0.00           C  
HETATM  202  H5  DDB B   9     125.880  82.350  25.110  1.00  0.00           H  
HETATM  203  H6  DDB B   9     127.000  81.709  23.932  1.00  0.00           H  
HETATM  204  H7  DDB B   9     127.599  82.433  25.404  1.00  0.00           H  
HETATM  205  C5  DDB B   9     125.843  83.860  22.960  1.00  0.00           C  
HETATM  206  H8  DDB B   9     124.882  83.728  23.417  1.00  0.00           H  
HETATM  207  H9  DDB B   9     126.004  83.088  22.237  1.00  0.00           H  
HETATM  208  H10 DDB B   9     125.878  84.815  22.477  1.00  0.00           H  
HETATM  209  H3  DDB B   9     128.967  83.926  24.114  1.00  0.00           H  
HETATM  210  H4  DDB B   9     128.366  83.203  22.642  1.00  0.00           H  
HETATM  211  H1  DDB B   9     127.497  85.398  21.919  1.00  0.00           H  
HETATM  212  H2  DDB B   9     128.096  86.121  23.392  1.00  0.00           H  
HETATM  213  C9  DDB B   9     130.667  89.069  21.288  1.00  0.00           C  
HETATM  214  H16 DDB B   9     130.183  89.349  22.200  1.00  0.00           H  
HETATM  215  H17 DDB B   9     131.596  89.590  21.203  1.00  0.00           H  
HETATM  216  H18 DDB B   9     130.039  89.321  20.459  1.00  0.00           H  
HETATM  217  C7  DPB B  10     131.768  87.219  22.530  1.00  0.00           C  
HETATM  218  H11 DPB B  10     132.701  87.739  22.482  1.00  0.00           H  
HETATM  219  H12 DPB B  10     131.953  86.165  22.569  1.00  0.00           H  
HETATM  220  C6  DPB B  10     131.072  87.622  23.844  1.00  0.00           C  
HETATM  221  C1  DPB B  10     129.720  86.892  23.955  1.00  0.00           C  
HETATM  222  O1  DPB B  10     128.680  87.422  23.486  1.00  0.00           O  
HETATM  223  O2  DPB B  10     129.649  85.612  24.589  1.00  0.00           O  
HETATM  224  C2  DPB B  10     128.361  85.451  25.191  1.00  0.00           C  
HETATM  225  C3  DPB B  10     128.285  84.073  25.873  1.00  0.00           C  
HETATM  226  N1  DPB B  10     126.962  83.906  26.493  1.00  0.00           N  
HETATM  227  C4  DPB B  10     126.887  82.591  27.144  1.00  0.00           C  
HETATM  228  H5  DPB B  10     125.924  82.470  27.594  1.00  0.00           H  
HETATM  229  H6  DPB B  10     127.040  81.823  26.416  1.00  0.00           H  
HETATM  230  H7  DPB B  10     127.643  82.524  27.898  1.00  0.00           H  
HETATM  231  C5  DPB B  10     125.921  83.999  25.458  1.00  0.00           C  
HETATM  232  H8  DPB B  10     124.958  83.878  25.907  1.00  0.00           H  
HETATM  233  H9  DPB B  10     126.074  83.231  24.729  1.00  0.00           H  
HETATM  234  H10 DPB B  10     125.975  84.957  24.983  1.00  0.00           H  
HETATM  235  H20 DPB B  10     126.819  84.624  27.174  1.00  0.00           H  
HETATM  236  H3  DPB B  10     129.040  84.005  26.627  1.00  0.00           H  
HETATM  237  H4  DPB B  10     128.436  83.304  25.146  1.00  0.00           H  
HETATM  238  H1  DPB B  10     127.605  85.519  24.438  1.00  0.00           H  
HETATM  239  H2  DPB B  10     128.209  86.220  25.919  1.00  0.00           H  
HETATM  240  C9  DPB B  10     130.837  89.144  23.853  1.00  0.00           C  
HETATM  241  H16 DPB B  10     130.353  89.424  24.765  1.00  0.00           H  
HETATM  242  H17 DPB B  10     131.775  89.650  23.777  1.00  0.00           H  
HETATM  243  H18 DPB B  10     130.216  89.412  23.024  1.00  0.00           H  
HETATM  244  C7  DDA B  11     131.902  87.266  25.085  1.00  0.00           C  
HETATM  245  H11 DDA B  11     132.843  87.773  25.046  1.00  0.00           H  
HETATM  246  H12 DDA B  11     132.070  86.208  25.115  1.00  0.00           H  
HETATM  247  C6  DDA B  11     131.207  87.669  26.398  1.00  0.00           C  
HETATM  248  C1  DDA B  11     130.995  89.193  26.420  1.00  0.00           C  
HETATM  249  O1  DDA B  11     129.938  89.689  25.953  1.00  0.00           O  
HETATM  250  O2  DDA B  11     132.002  90.047  26.970  1.00  0.00           O  
HETATM  251  C2  DDA B  11     131.388  91.215  27.521  1.00  0.00           C  
HETATM  252  C3  DDA B  11     132.472  92.133  28.114  1.00  0.00           C  
HETATM  253  N1  DDA B  11     131.841  93.335  28.679  1.00  0.00           N  
HETATM  254  C4  DDA B  11     131.117  94.053  27.620  1.00  0.00           C  
HETATM  255  H5  DDA B  11     130.657  94.926  28.031  1.00  0.00           H  
HETATM  256  H6  DDA B  11     131.802  94.337  26.850  1.00  0.00           H  
HETATM  257  H7  DDA B  11     130.364  93.414  27.208  1.00  0.00           H  
HETATM  258  C5  DDA B  11     132.876  94.212  29.245  1.00  0.00           C  
HETATM  259  H8  DDA B  11     132.418  95.086  29.656  1.00  0.00           H  
HETATM  260  H9  DDA B  11     133.403  93.690  30.016  1.00  0.00           H  
HETATM  261  H10 DDA B  11     133.563  94.498  28.475  1.00  0.00           H  
HETATM  262  H3  DDA B  11     133.000  91.611  28.885  1.00  0.00           H  
HETATM  263  H4  DDA B  11     133.158  92.419  27.344  1.00  0.00           H  
HETATM  264  H1  DDA B  11     130.862  91.737  26.750  1.00  0.00           H  
HETATM  265  H2  DDA B  11     130.703  90.928  28.290  1.00  0.00           H  
HETATM  266  C9  DDA B  11     129.843  86.960  26.495  1.00  0.00           C  
HETATM  267  H16 DDA B  11     129.988  85.900  26.480  1.00  0.00           H  
HETATM  268  H17 DDA B  11     129.360  87.241  27.407  1.00  0.00           H  
HETATM  269  H18 DDA B  11     129.232  87.247  25.665  1.00  0.00           H  
HETATM  270  C7  DDA B  12     132.024  87.289  27.641  1.00  0.00           C  
HETATM  271  H11 DDA B  12     132.974  87.779  27.611  1.00  0.00           H  
HETATM  272  H12 DDA B  12     132.175  86.229  27.663  1.00  0.00           H  
HETATM  273  C6  DDA B  12     131.328  87.693  28.954  1.00  0.00           C  
HETATM  274  C1  DDA B  12     131.142  89.219  28.988  1.00  0.00           C  
HETATM  275  O1  DDA B  12     130.094  89.737  28.520  1.00  0.00           O  
HETATM  276  O2  DDA B  12     132.160  90.051  29.551  1.00  0.00           O  
HETATM  277  C2  DDA B  12     131.562  91.225  30.108  1.00  0.00           C  
HETATM  278  C3  DDA B  12     132.658  92.120  30.714  1.00  0.00           C  
HETATM  279  N1  DDA B  12     132.044  93.327  31.287  1.00  0.00           N  
HETATM  280  C4  DDA B  12     131.337  94.065  30.230  1.00  0.00           C  
HETATM  281  H5  DDA B  12     130.890  94.943  30.647  1.00  0.00           H  
HETATM  282  H6  DDA B  12     132.030  94.346  29.466  1.00  0.00           H  
HETATM  283  H7  DDA B  12     130.576  93.443  29.809  1.00  0.00           H  
HETATM  284  C5  DDA B  12     133.090  94.181  31.865  1.00  0.00           C  
HETATM  285  H8  DDA B  12     132.643  95.061  32.282  1.00  0.00           H  
HETATM  286  H9  DDA B  12     133.604  93.645  32.635  1.00  0.00           H  
HETATM  287  H10 DDA B  12     133.785  94.463  31.102  1.00  0.00           H  
HETATM  288  H3  DDA B  12     133.173  91.583  31.483  1.00  0.00           H  
HETATM  289  H4  DDA B  12     133.352  92.401  29.951  1.00  0.00           H  
HETATM  290  H1  DDA B  12     131.048  91.762  29.340  1.00  0.00           H  
HETATM  291  H2  DDA B  12     130.868  90.944  30.872  1.00  0.00           H  
HETATM  292  C9  DDA B  12     129.953  87.005  29.037  1.00  0.00           C  
HETATM  293  H16 DDA B  12     130.082  85.942  29.014  1.00  0.00           H  
HETATM  294  H17 DDA B  12     129.470  87.286  29.951  1.00  0.00           H  
HETATM  295  H18 DDA B  12     129.350  87.310  28.208  1.00  0.00           H  
HETATM  296  C7  DPB B  13     132.134  87.288  30.197  1.00  0.00           C  
HETATM  297  H11 DPB B  13     133.092  87.764  30.176  1.00  0.00           H  
HETATM  298  H12 DPB B  13     132.267  86.226  30.210  1.00  0.00           H  
HETATM  299  C6  DPB B  13     131.438  87.691  31.511  1.00  0.00           C  
HETATM  300  C1  DPB B  13     130.050  87.025  31.583  1.00  0.00           C  
HETATM  301  O1  DPB B  13     129.045  87.617  31.114  1.00  0.00           O  
HETATM  302  O2  DPB B  13     129.907  85.735  32.183  1.00  0.00           O  
HETATM  303  C2  DPB B  13     128.605  85.621  32.762  1.00  0.00           C  
HETATM  304  C3  DPB B  13     128.451  84.232  33.407  1.00  0.00           C  
HETATM  305  N1  DPB B  13     127.111  84.115  34.002  1.00  0.00           N  
HETATM  306  C4  DPB B  13     126.963  82.789  34.619  1.00  0.00           C  
HETATM  307  H5  DPB B  13     125.988  82.704  35.051  1.00  0.00           H  
HETATM  308  H6  DPB B  13     127.090  82.033  33.873  1.00  0.00           H  
HETATM  309  H7  DPB B  13     127.704  82.666  35.381  1.00  0.00           H  
HETATM  310  C5  DPB B  13     126.094  84.285  32.956  1.00  0.00           C  
HETATM  311  H8  DPB B  13     125.118  84.199  33.388  1.00  0.00           H  
HETATM  312  H9  DPB B  13     126.219  83.529  32.209  1.00  0.00           H  
HETATM  313  H10 DPB B  13     126.201  85.250  32.507  1.00  0.00           H  
HETATM  314  H20 DPB B  13     126.993  84.821  34.701  1.00  0.00           H  
HETATM  315  H3  DPB B  13     129.190  84.109  34.169  1.00  0.00           H  
HETATM  316  H4  DPB B  13     128.576  83.477  32.662  1.00  0.00           H  
HETATM  317  H1  DPB B  13     127.864  85.746  32.000  1.00  0.00           H  
HETATM  318  H2  DPB B  13     128.479  86.379  33.507  1.00  0.00           H  
HETATM  319  C9  DPB B  13     131.277  89.222  31.556  1.00  0.00           C  
HETATM  320  H16 DPB B  13     130.792  89.503  32.468  1.00  0.00           H  
HETATM  321  H17 DPB B  13     132.239  89.685  31.507  1.00  0.00           H  
HETATM  322  H18 DPB B  13     130.683  89.543  30.726  1.00  0.00           H  
HETATM  323  C7  DPB B  14     132.231  87.264  32.754  1.00  0.00           C  
HETATM  324  H11 DPB B  14     133.195  87.724  32.742  1.00  0.00           H  
HETATM  325  H12 DPB B  14     132.346  86.199  32.759  1.00  0.00           H  
HETATM  326  C6  DPB B  14     131.535  87.667  34.067  1.00  0.00           C  
HETATM  327  C1  DPB B  14     130.137  87.024  34.127  1.00  0.00           C  
HETATM  328  O1  DPB B  14     129.142  87.635  33.659  1.00  0.00           O  
HETATM  329  O2  DPB B  14     129.969  85.731  34.715  1.00  0.00           O  
HETATM  330  C2  DPB B  14     128.662  85.633  35.287  1.00  0.00           C  
HETATM  331  C3  DPB B  14     128.483  84.240  35.920  1.00  0.00           C  
HETATM  332  N1  DPB B  14     127.139  84.139  36.507  1.00  0.00           N  
HETATM  333  C4  DPB B  14     126.966  82.812  37.112  1.00  0.00           C  
HETATM  334  H5  DPB B  14     125.988  82.738  37.539  1.00  0.00           H  
HETATM  335  H6  DPB B  14     127.085  82.060  36.360  1.00  0.00           H  
HETATM  336  H7  DPB B  14     127.701  82.670  37.877  1.00  0.00           H  
HETATM  337  C5  DPB B  14     126.128  84.335  35.458  1.00  0.00           C  
HETATM  338  H8  DPB B  14     125.151  84.261  35.885  1.00  0.00           H  
HETATM  339  H9  DPB B  14     126.246  83.582  34.705  1.00  0.00           H  
HETATM  340  H10 DPB B  14     126.254  85.302  35.017  1.00  0.00           H  
HETATM  341  H20 DPB B  14     127.029  84.842  37.211  1.00  0.00           H  
HETATM  342  H3  DPB B  14     129.218  84.099  36.685  1.00  0.00           H  
HETATM  343  H4  DPB B  14     128.599  83.489  35.169  1.00  0.00           H  
HETATM  344  H1  DPB B  14     127.927  85.775  34.523  1.00  0.00           H  
HETATM  345  H2  DPB B  14     128.545  86.385  36.038  1.00  0.00           H  
HETATM  346  C9  DPB B  14     131.397  89.199  34.126  1.00  0.00           C  
HETATM  347  H16 DPB B  14     130.914  89.480  35.038  1.00  0.00           H  
HETATM  348  H17 DPB B  14     132.367  89.646  34.083  1.00  0.00           H  
HETATM  349  H18 DPB B  14     130.813  89.537  33.295  1.00  0.00           H  
HETATM  350  C7  DPB B  15     132.314  87.217  35.311  1.00  0.00           C  
HETATM  351  H11 DPB B  15     133.286  87.662  35.307  1.00  0.00           H  
HETATM  352  H12 DPB B  15     132.412  86.150  35.308  1.00  0.00           H  
HETATM  353  C6  DPB B  15     131.617  87.620  36.624  1.00  0.00           C  
HETATM  354  C1  DPB B  15     130.209  86.999  36.672  1.00  0.00           C  
HETATM  355  O1  DPB B  15     129.228  87.630  36.204  1.00  0.00           O  
HETATM  356  O2  DPB B  15     130.019  85.703  37.247  1.00  0.00           O  
HETATM  357  C2  DPB B  15     128.708  85.621  37.812  1.00  0.00           C  
HETATM  358  C3  DPB B  15     128.502  84.227  38.433  1.00  0.00           C  
HETATM  359  N1  DPB B  15     127.154  84.143  39.013  1.00  0.00           N  
HETATM  360  C4  DPB B  15     126.958  82.813  39.605  1.00  0.00           C  
HETATM  361  H5  DPB B  15     125.976  82.751  40.028  1.00  0.00           H  
HETATM  362  H6  DPB B  15     127.068  82.065  38.847  1.00  0.00           H  
HETATM  363  H7  DPB B  15     127.687  82.653  40.372  1.00  0.00           H  
HETATM  364  C5  DPB B  15     126.152  84.363  37.960  1.00  0.00           C  
HETATM  365  H8  DPB B  15     125.172  84.302  38.382  1.00  0.00           H  
HETATM  366  H9  DPB B  15     126.262  83.616  37.202  1.00  0.00           H  
HETATM  367  H10 DPB B  15     126.295  85.332  37.528  1.00  0.00           H  
HETATM  368  H20 DPB B  15     127.052  84.841  39.721  1.00  0.00           H  
HETATM  369  H3  DPB B  15     129.232  84.066  39.200  1.00  0.00           H  
HETATM  370  H4  DPB B  15     128.612  83.480  37.676  1.00  0.00           H  
HETATM  371  H1  DPB B  15     127.979  85.782  37.046  1.00  0.00           H  
HETATM  372  H2  DPB B  15     128.597  86.369  38.570  1.00  0.00           H  
HETATM  373  C9  DPB B  15     131.505  89.154  36.695  1.00  0.00           C  
HETATM  374  H16 DPB B  15     131.020  89.435  37.607  1.00  0.00           H  
HETATM  375  H17 DPB B  15     132.482  89.585  36.661  1.00  0.00           H  
HETATM  376  H18 DPB B  15     130.930  89.507  35.864  1.00  0.00           H  
HETATM  377  C7  DDB B  16     132.384  87.147  37.867  1.00  0.00           C  
HETATM  378  H11 DDB B  16     133.363  87.575  37.872  1.00  0.00           H  
HETATM  379  H12 DDB B  16     132.465  86.079  37.855  1.00  0.00           H  
HETATM  380  C6  DDB B  16     131.687  87.550  39.181  1.00  0.00           C  
HETATM  381  C1  DDB B  16     130.269  86.950  39.217  1.00  0.00           C  
HETATM  382  O1  DDB B  16     129.299  87.601  38.748  1.00  0.00           O  
HETATM  383  O2  DDB B  16     130.055  85.653  39.781  1.00  0.00           O  
HETATM  384  C2  DDB B  16     128.740  85.589  40.338  1.00  0.00           C  
HETATM  385  C3  DDB B  16     128.510  84.192  40.946  1.00  0.00           C  
HETATM  386  N1  DDB B  16     127.157  84.125  41.519  1.00  0.00           N  
HETATM  387  C4  DDB B  16     126.936  82.793  42.098  1.00  0.00           C  
HETATM  388  H5  DDB B  16     125.953  82.743  42.515  1.00  0.00           H  
HETATM  389  H6  DDB B  16     127.038  82.050  41.335  1.00  0.00           H  
HETATM  390  H7  DDB B  16     127.659  82.614  42.868  1.00  0.00           H  
HETATM  391  C5  DDB B  16     126.164  84.370  40.462  1.00  0.00           C  
HETATM  392  H8  DDB B  16     125.181  84.320  40.879  1.00  0.00           H  
HETATM  393  H9  DDB B  16     126.266  83.627  39.699  1.00  0.00           H  
HETATM  394  H10 DDB B  16     126.325  85.340  40.040  1.00  0.00           H  
HETATM  395  H3  DDB B  16     129.232  84.014  41.714  1.00  0.00           H  
HETATM  396  H4  DDB B  16     128.611  83.450  40.182  1.00  0.00           H  
HETATM  397  H1  DDB B  16     128.018  85.767  39.570  1.00  0.00           H  
HETATM  398  H2  DDB B  16     128.638  86.331  41.102  1.00  0.00           H  
HETATM  399  C9  DDB B  16     131.598  89.084  39.264  1.00  0.00           C  
HETATM  400  H16 DDB B  16     131.115  89.365  40.176  1.00  0.00           H  
HETATM  401  H17 DDB B  16     132.584  89.501  39.239  1.00  0.00           H  
HETATM  402  H18 DDB B  16     131.033  89.454  38.434  1.00  0.00           H  
HETATM  403  C7  DDB B  17     132.439  87.054  40.424  1.00  0.00           C  
HETATM  404  H11 DDB B  17     133.426  87.467  40.437  1.00  0.00           H  
HETATM  405  H12 DDB B  17     132.505  85.984  40.404  1.00  0.00           H  
HETATM  406  C6  DDB B  17     131.744  87.457  41.738  1.00  0.00           C  
HETATM  407  C1  DDB B  17     130.317  86.879  41.762  1.00  0.00           C  
HETATM  408  O1  DDB B  17     129.360  87.550  41.294  1.00  0.00           O  
HETATM  409  O2  DDB B  17     130.078  85.582  42.313  1.00  0.00           O  
HETATM  410  C2  DDB B  17     128.760  85.533  42.864  1.00  0.00           C  
HETATM  411  C3  DDB B  17     128.503  84.136  43.458  1.00  0.00           C  
HETATM  412  N1  DDB B  17     127.148  84.085  44.023  1.00  0.00           N  
HETATM  413  C4  DDB B  17     126.903  82.752  44.590  1.00  0.00           C  
HETATM  414  H5  DDB B  17     125.916  82.715  45.002  1.00  0.00           H  
HETATM  415  H6  DDB B  17     126.996  82.014  43.822  1.00  0.00           H  
HETATM  416  H7  DDB B  17     127.618  82.556  45.362  1.00  0.00           H  
HETATM  417  C5  DDB B  17     126.165  84.355  42.965  1.00  0.00           C  
HETATM  418  H8  DDB B  17     125.178  84.318  43.376  1.00  0.00           H  
HETATM  419  H9  DDB B  17     126.258  83.617  42.195  1.00  0.00           H  
HETATM  420  H10 DDB B  17     126.343  85.326  42.552  1.00  0.00           H  
HETATM  421  H3  DDB B  17     129.219  83.940  44.229  1.00  0.00           H  
HETATM  422  H4  DDB B  17     128.597  83.397  42.689  1.00  0.00           H  
HETATM  423  H1  DDB B  17     128.044  85.730  42.093  1.00  0.00           H  
HETATM  424  H2  DDB B  17     128.666  86.271  43.633  1.00  0.00           H  
HETATM  425  C9  DDB B  17     131.678  88.991  41.833  1.00  0.00           C  
HETATM  426  H16 DDB B  17     131.195  89.273  42.745  1.00  0.00           H  
HETATM  427  H17 DDB B  17     132.670  89.393  41.817  1.00  0.00           H  
HETATM  428  H18 DDB B  17     131.123  89.378  41.003  1.00  0.00           H  
HETATM  429  C7  DDA B  18     132.481  86.938  42.980  1.00  0.00           C  
HETATM  430  H11 DDA B  18     133.474  87.335  43.001  1.00  0.00           H  
HETATM  431  H12 DDA B  18     132.529  85.869  42.951  1.00  0.00           H  
HETATM  432  C6  DDA B  18     131.786  87.340  44.293  1.00  0.00           C  
HETATM  433  C1  DDA B  18     131.744  88.876  44.402  1.00  0.00           C  
HETATM  434  O1  DDA B  18     130.767  89.515  43.933  1.00  0.00           O  
HETATM  435  O2  DDA B  18     132.820  89.577  45.035  1.00  0.00           O  
HETATM  436  C2  DDA B  18     132.318  90.773  45.636  1.00  0.00           C  
HETATM  437  C3  DDA B  18     133.475  91.527  46.318  1.00  0.00           C  
HETATM  438  N1  DDA B  18     132.960  92.757  46.936  1.00  0.00           N  
HETATM  439  C4  DDA B  18     132.362  93.612  45.901  1.00  0.00           C  
HETATM  440  H5  DDA B  18     131.986  94.508  46.351  1.00  0.00           H  
HETATM  441  H6  DDA B  18     133.103  93.863  45.172  1.00  0.00           H  
HETATM  442  H7  DDA B  18     131.557  93.088  45.427  1.00  0.00           H  
HETATM  443  C5  DDA B  18     134.065  93.477  47.587  1.00  0.00           C  
HETATM  444  H8  DDA B  18     133.691  94.373  48.036  1.00  0.00           H  
HETATM  445  H9  DDA B  18     134.501  92.856  48.340  1.00  0.00           H  
HETATM  446  H10 DDA B  18     134.808  93.728  46.858  1.00  0.00           H  
HETATM  447  H3  DDA B  18     133.911  90.904  47.071  1.00  0.00           H  
HETATM  448  H4  DDA B  18     134.217  91.776  45.589  1.00  0.00           H  
HETATM  449  H1  DDA B  18     131.883  91.395  44.883  1.00  0.00           H  
HETATM  450  H2  DDA B  18     131.576  90.523  46.365  1.00  0.00           H  
HETATM  451  C9  DDA B  18     130.349  86.787  44.303  1.00  0.00           C  
HETATM  452  H16 DDA B  18     130.377  85.721  44.228  1.00  0.00           H  
HETATM  453  H17 DDA B  18     129.866  87.068  45.216  1.00  0.00           H  
HETATM  454  H18 DDA B  18     129.806  87.190  43.474  1.00  0.00           H  
HETATM  455  C7  DDB B  19     132.507  86.800  45.535  1.00  0.00           C  
HETATM  456  H11 DDB B  19     133.508  87.181  45.564  1.00  0.00           H  
HETATM  457  H12 DDB B  19     132.540  85.729  45.496  1.00  0.00           H  
HETATM  458  C6  DDB B  19     131.812  87.203  46.849  1.00  0.00           C  
HETATM  459  C1  DDB B  19     130.366  86.673  46.848  1.00  0.00           C  
HETATM  460  O1  DDB B  19     129.436  87.381  46.383  1.00  0.00           O  
HETATM  461  O2  DDB B  19     130.082  85.374  47.375  1.00  0.00           O  
HETATM  462  C2  DDB B  19     128.756  85.358  47.911  1.00  0.00           C  
HETATM  463  C3  DDB B  19     128.450  83.960  48.480  1.00  0.00           C  
HETATM  464  N1  DDB B  19     127.087  83.944  49.031  1.00  0.00           N  
HETATM  465  C4  DDB B  19     126.793  82.610  49.573  1.00  0.00           C  
HETATM  466  H5  DDB B  19     125.802  82.597  49.975  1.00  0.00           H  
HETATM  467  H6  DDB B  19     126.871  81.882  48.792  1.00  0.00           H  
HETATM  468  H7  DDB B  19     127.494  82.377  50.348  1.00  0.00           H  
HETATM  469  C5  DDB B  19     126.124  84.264  47.968  1.00  0.00           C  
HETATM  470  H8  DDB B  19     125.132  84.252  48.369  1.00  0.00           H  
HETATM  471  H9  DDB B  19     126.202  83.537  47.187  1.00  0.00           H  
HETATM  472  H10 DDB B  19     126.337  85.235  47.573  1.00  0.00           H  
HETATM  473  H3  DDB B  19     129.150  83.728  49.254  1.00  0.00           H  
HETATM  474  H4  DDB B  19     128.526  83.233  47.699  1.00  0.00           H  
HETATM  475  H1  DDB B  19     128.056  85.591  47.138  1.00  0.00           H  
HETATM  476  H2  DDB B  19     128.678  86.086  48.693  1.00  0.00           H  
HETATM  477  C9  DDB B  19     131.796  88.739  46.970  1.00  0.00           C  
HETATM  478  H16 DDB B  19     131.313  89.019  47.882  1.00  0.00           H  
HETATM  479  H17 DDB B  19     132.800  89.106  46.969  1.00  0.00           H  
HETATM  480  H18 DDB B  19     131.263  89.155  46.141  1.00  0.00           H  
HETATM  481  C7  DDB B  20     132.521  86.640  48.088  1.00  0.00           C  
HETATM  482  H11 DDB B  20     133.526  87.005  48.126  1.00  0.00           H  
HETATM  483  H12 DDB B  20     132.535  85.570  48.041  1.00  0.00           H  
HETATM  484  C6  DDB B  20     131.825  87.044  49.402  1.00  0.00           C  
HETATM  485  C1  DDB B  20     130.371  86.536  49.390  1.00  0.00           C  
HETATM  486  O1  DDB B  20     129.455  87.264  48.927  1.00  0.00           O  
HETATM  487  O2  DDB B  20     130.062  85.238  49.904  1.00  0.00           O  
HETATM  488  C2  DDB B  20     128.735  85.239  50.436  1.00  0.00           C  
HETATM  489  C3  DDB B  20     128.402  83.841  50.989  1.00  0.00           C  
HETATM  490  N1  DDB B  20     127.037  83.841  51.534  1.00  0.00           N  
HETATM  491  C4  DDB B  20     126.720  82.508  52.063  1.00  0.00           C  
HETATM  492  H5  DDB B  20     125.725  82.509  52.459  1.00  0.00           H  
HETATM  493  H6  DDB B  20     126.790  81.786  51.276  1.00  0.00           H  
HETATM  494  H7  DDB B  20     127.413  82.258  52.839  1.00  0.00           H  
HETATM  495  C5  DDB B  20     126.084  84.185  50.469  1.00  0.00           C  
HETATM  496  H8  DDB B  20     125.090  84.186  50.865  1.00  0.00           H  
HETATM  497  H9  DDB B  20     126.153  83.464  49.682  1.00  0.00           H  
HETATM  498  H10 DDB B  20     126.315  85.157  50.084  1.00  0.00           H  
HETATM  499  H3  DDB B  20     129.095  83.591  51.765  1.00  0.00           H  
HETATM  500  H4  DDB B  20     128.471  83.120  50.203  1.00  0.00           H  
HETATM  501  H1  DDB B  20     128.040  85.489  49.660  1.00  0.00           H  
HETATM  502  H2  DDB B  20     128.664  85.961  51.221  1.00  0.00           H  
HETATM  503  C9  DDB B  20     131.833  88.578  49.536  1.00  0.00           C  
HETATM  504  H16 DDB B  20     131.348  88.858  50.448  1.00  0.00           H  
HETATM  505  H17 DDB B  20     132.842  88.929  49.545  1.00  0.00           H  
HETATM  506  H18 DDB B  20     131.310  89.010  48.709  1.00  0.00           H  
HETATM  507  C7  DPA B  21     132.517  86.459  50.640  1.00  0.00           C  
HETATM  508  H11 DPA B  21     133.528  86.806  50.686  1.00  0.00           H  
HETATM  509  H12 DPA B  21     132.514  85.389  50.585  1.00  0.00           H  
HETATM  510  C6  DPA B  21     131.821  86.861  51.954  1.00  0.00           C  
HETATM  511  C1  DPA B  21     131.852  88.393  52.102  1.00  0.00           C  
HETATM  512  O1  DPA B  21     130.915  89.090  51.637  1.00  0.00           O  
HETATM  513  O2  DPA B  21     132.949  89.025  52.768  1.00  0.00           O  
HETATM  514  C2  DPA B  21     132.498  90.229  53.393  1.00  0.00           C  
HETATM  515  C3  DPA B  21     133.679  90.908  54.110  1.00  0.00           C  
HETATM  516  N1  DPA B  21     133.214  92.147  54.752  1.00  0.00           N  
HETATM  517  C4  DPA B  21     132.673  93.055  53.732  1.00  0.00           C  
HETATM  518  H5  DPA B  21     132.335  93.956  54.199  1.00  0.00           H  
HETATM  519  H6  DPA B  21     133.437  93.286  53.021  1.00  0.00           H  
HETATM  520  H7  DPA B  21     131.853  92.582  53.234  1.00  0.00           H  
HETATM  521  C5  DPA B  21     134.343  92.794  55.438  1.00  0.00           C  
HETATM  522  H8  DPA B  21     134.005  93.697  55.905  1.00  0.00           H  
HETATM  523  H9  DPA B  21     134.735  92.134  56.181  1.00  0.00           H  
HETATM  524  H10 DPA B  21     135.106  93.027  54.727  1.00  0.00           H  
HETATM  525  H20 DPA B  21     132.501  91.928  55.418  1.00  0.00           H  
HETATM  526  H3  DPA B  21     134.073  90.247  54.854  1.00  0.00           H  
HETATM  527  H4  DPA B  21     134.443  91.140  53.399  1.00  0.00           H  
HETATM  528  H1  DPA B  21     132.105  90.889  52.650  1.00  0.00           H  
HETATM  529  H2  DPA B  21     131.733  89.996  54.105  1.00  0.00           H  
HETATM  530  C9  DPA B  21     130.359  86.378  51.929  1.00  0.00           C  
HETATM  531  H16 DPA B  21     130.337  85.313  51.827  1.00  0.00           H  
HETATM  532  H17 DPA B  21     129.876  86.658  52.842  1.00  0.00           H  
HETATM  533  H18 DPA B  21     129.848  86.827  51.103  1.00  0.00           H  
HETATM  534  C7  DPA B  22     132.497  86.255  53.191  1.00  0.00           C  
HETATM  535  H11 DPA B  22     133.514  86.586  53.245  1.00  0.00           H  
HETATM  536  H12 DPA B  22     132.478  85.186  53.125  1.00  0.00           H  
HETATM  537  C6  DPA B  22     131.802  86.657  54.504  1.00  0.00           C  
HETATM  538  C1  DPA B  22     131.858  88.187  54.666  1.00  0.00           C  
HETATM  539  O1  DPA B  22     130.933  88.904  54.202  1.00  0.00           O  
HETATM  540  O2  DPA B  22     132.961  88.794  55.343  1.00  0.00           O  
HETATM  541  C2  DPA B  22     132.526  90.001  55.976  1.00  0.00           C  
HETATM  542  C3  DPA B  22     133.715  90.655  56.705  1.00  0.00           C  
HETATM  543  N1  DPA B  22     133.267  91.895  57.356  1.00  0.00           N  
HETATM  544  C4  DPA B  22     132.747  92.821  56.340  1.00  0.00           C  
HETATM  545  H5  DPA B  22     132.420  93.723  56.814  1.00  0.00           H  
HETATM  546  H6  DPA B  22     133.517  93.046  55.634  1.00  0.00           H  
HETATM  547  H7  DPA B  22     131.921  92.366  55.833  1.00  0.00           H  
HETATM  548  C5  DPA B  22     134.402  92.519  58.052  1.00  0.00           C  
HETATM  549  H8  DPA B  22     134.076  93.423  58.526  1.00  0.00           H  
HETATM  550  H9  DPA B  22     134.780  91.845  58.791  1.00  0.00           H  
HETATM  551  H10 DPA B  22     135.173  92.746  57.346  1.00  0.00           H  
HETATM  552  H20 DPA B  22     132.547  91.684  58.016  1.00  0.00           H  
HETATM  553  H3  DPA B  22     134.094  89.982  57.444  1.00  0.00           H  
HETATM  554  H4  DPA B  22     134.484  90.880  56.000  1.00  0.00           H  
HETATM  555  H1  DPA B  22     132.147  90.674  55.237  1.00  0.00           H  
HETATM  556  H2  DPA B  22     131.754  89.775  56.681  1.00  0.00           H  
HETATM  557  C9  DPA B  22     130.332  86.198  54.468  1.00  0.00           C  
HETATM  558  H16 DPA B  22     130.294  85.135  54.356  1.00  0.00           H  
HETATM  559  H17 DPA B  22     129.850  86.478  55.381  1.00  0.00           H  
HETATM  560  H18 DPA B  22     129.834  86.663  53.644  1.00  0.00           H  
HETATM  561  C7  DDA B  23     132.463  86.031  55.739  1.00  0.00           C  
HETATM  562  H11 DDA B  23     133.484  86.344  55.801  1.00  0.00           H  
HETATM  563  H12 DDA B  23     132.425  84.962  55.665  1.00  0.00           H  
HETATM  564  C6  DDA B  23     131.767  86.433  57.053  1.00  0.00           C  
HETATM  565  C1  DDA B  23     131.846  87.960  57.228  1.00  0.00           C  
HETATM  566  O1  DDA B  23     130.936  88.695  56.766  1.00  0.00           O  
HETATM  567  O2  DDA B  23     132.956  88.543  57.915  1.00  0.00           O  
HETATM  568  C2  DDA B  23     132.537  89.751  58.557  1.00  0.00           C  
HETATM  569  C3  DDA B  23     133.732  90.379  59.298  1.00  0.00           C  
HETATM  570  N1  DDA B  23     133.302  91.621  59.957  1.00  0.00           N  
HETATM  571  C4  DDA B  23     132.801  92.564  58.947  1.00  0.00           C  
HETATM  572  H5  DDA B  23     132.489  93.467  59.427  1.00  0.00           H  
HETATM  573  H6  DDA B  23     133.579  92.783  58.247  1.00  0.00           H  
HETATM  574  H7  DDA B  23     131.972  92.127  58.432  1.00  0.00           H  
HETATM  575  C5  DDA B  23     134.443  92.220  60.665  1.00  0.00           C  
HETATM  576  H8  DDA B  23     134.130  93.124  61.143  1.00  0.00           H  
HETATM  577  H9  DDA B  23     134.807  91.535  61.399  1.00  0.00           H  
HETATM  578  H10 DDA B  23     135.222  92.441  59.964  1.00  0.00           H  
HETATM  579  H3  DDA B  23     134.097  89.694  60.033  1.00  0.00           H  
HETATM  580  H4  DDA B  23     134.509  90.598  58.598  1.00  0.00           H  
HETATM  581  H1  DDA B  23     132.174  90.437  57.821  1.00  0.00           H  
HETATM  582  H2  DDA B  23     131.759  89.531  59.257  1.00  0.00           H  
HETATM  583  C9  DDA B  23     130.291  85.998  57.006  1.00  0.00           C  
HETATM  584  H16 DDA B  23     130.234  84.936  56.884  1.00  0.00           H  
HETATM  585  H17 DDA B  23     129.807  86.279  57.918  1.00  0.00           H  
HETATM  586  H18 DDA B  23     129.803  86.477  56.183  1.00  0.00           H  
HETATM  587  C7  DPA B  24     132.410  85.784  58.286  1.00  0.00           C  
HETATM  588  H11 DPA B  24     133.436  86.080  58.355  1.00  0.00           H  
HETATM  589  H12 DPA B  24     132.357  84.717  58.201  1.00  0.00           H  
HETATM  590  C6  DPA B  24     131.715  86.187  59.600  1.00  0.00           C  
HETATM  591  C1  DPA B  24     131.819  87.710  59.787  1.00  0.00           C  
HETATM  592  O1  DPA B  24     130.922  88.464  59.328  1.00  0.00           O  
HETATM  593  O2  DPA B  24     132.934  88.269  60.486  1.00  0.00           O  
HETATM  594  C2  DPA B  24     132.533  89.478  61.136  1.00  0.00           C  
HETATM  595  C3  DPA B  24     133.733  90.081  61.888  1.00  0.00           C  
HETATM  596  N1  DPA B  24     133.319  91.323  62.555  1.00  0.00           N  
HETATM  597  C4  DPA B  24     132.839  92.283  61.551  1.00  0.00           C  
HETATM  598  H5  DPA B  24     132.539  93.187  62.037  1.00  0.00           H  
HETATM  599  H6  DPA B  24     133.624  92.495  60.857  1.00  0.00           H  
HETATM  600  H7  DPA B  24     132.005  91.864  61.029  1.00  0.00           H  
HETATM  601  C5  DPA B  24     134.466  91.899  63.274  1.00  0.00           C  
HETATM  602  H8  DPA B  24     134.166  92.803  63.759  1.00  0.00           H  
HETATM  603  H9  DPA B  24     134.816  91.201  64.004  1.00  0.00           H  
HETATM  604  H10 DPA B  24     135.252  92.112  62.580  1.00  0.00           H  
HETATM  605  H20 DPA B  24     132.586  91.124  63.205  1.00  0.00           H  
HETATM  606  H3  DPA B  24     134.083  89.383  62.619  1.00  0.00           H  
HETATM  607  H4  DPA B  24     134.518  90.293  61.194  1.00  0.00           H  
HETATM  608  H1  DPA B  24     132.183  90.177  60.404  1.00  0.00           H  
HETATM  609  H2  DPA B  24     131.745  89.266  61.830  1.00  0.00           H  
HETATM  610  C9  DPA B  24     130.232  85.775  59.541  1.00  0.00           C  
HETATM  611  H16 DPA B  24     130.159  84.716  59.410  1.00  0.00           H  
HETATM  612  H17 DPA B  24     129.748  86.056  60.454  1.00  0.00           H  
HETATM  613  H18 DPA B  24     129.757  86.271  58.720  1.00  0.00           H  
HETATM  614  C7  DPB B  25     132.342  85.516  60.830  1.00  0.00           C  
HETATM  615  H11 DPB B  25     133.371  85.795  60.907  1.00  0.00           H  
HETATM  616  H12 DPB B  25     132.271  84.452  60.736  1.00  0.00           H  
HETATM  617  C6  DPB B  25     131.646  85.919  62.143  1.00  0.00           C  
HETATM  618  C1  DPB B  25     130.157  85.532  62.075  1.00  0.00           C  
HETATM  619  O1  DPB B  25     129.315  86.352  61.624  1.00  0.00           O  
HETATM  620  O2  DPB B  25     129.731  84.244  62.526  1.00  0.00           O  
HETATM  621  C2  DPB B  25     128.394  84.332  63.024  1.00  0.00           C  
HETATM  622  C3  DPB B  25     127.935  82.943  63.509  1.00  0.00           C  
HETATM  623  N1  DPB B  25     126.562  83.033  64.021  1.00  0.00           N  
HETATM  624  C4  DPB B  25     126.123  81.709  64.484  1.00  0.00           C  
HETATM  625  H5  DPB B  25     125.123  81.773  64.857  1.00  0.00           H  
HETATM  626  H6  DPB B  25     126.156  81.016  63.669  1.00  0.00           H  
HETATM  627  H7  DPB B  25     126.773  81.370  65.264  1.00  0.00           H  
HETATM  628  C5  DPB B  25     125.667  83.498  62.950  1.00  0.00           C  
HETATM  629  H8  DPB B  25     124.667  83.563  63.323  1.00  0.00           H  
HETATM  630  H9  DPB B  25     125.701  82.807  62.134  1.00  0.00           H  
HETATM  631  H10 DPB B  25     125.986  84.462  62.613  1.00  0.00           H  
HETATM  632  H20 DPB B  25     126.530  83.678  64.784  1.00  0.00           H  
HETATM  633  H3  DPB B  25     128.585  82.605  64.289  1.00  0.00           H  
HETATM  634  H4  DPB B  25     127.967  82.253  62.694  1.00  0.00           H  
HETATM  635  H1  DPB B  25     127.745  84.669  62.245  1.00  0.00           H  
HETATM  636  H2  DPB B  25     128.361  85.023  63.840  1.00  0.00           H  
HETATM  637  C9  DPB B  25     131.774  87.440  62.345  1.00  0.00           C  
HETATM  638  H16 DPB B  25     131.290  87.720  63.257  1.00  0.00           H  
HETATM  639  H17 DPB B  25     132.808  87.709  62.392  1.00  0.00           H  
HETATM  640  H18 DPB B  25     131.310  87.949  61.525  1.00  0.00           H  
HETATM  641  C7  DDB B  26     132.255  85.229  63.371  1.00  0.00           C  
HETATM  642  H11 DDB B  26     133.290  85.490  63.455  1.00  0.00           H  
HETATM  643  H12 DDB B  26     132.168  84.166  63.267  1.00  0.00           H  
HETATM  644  C6  DDB B  26     131.560  85.631  64.684  1.00  0.00           C  
HETATM  645  C1  DDB B  26     130.065  85.270  64.606  1.00  0.00           C  
HETATM  646  O1  DDB B  26     129.238  86.106  64.157  1.00  0.00           O  
HETATM  647  O2  DDB B  26     129.617  83.984  65.043  1.00  0.00           O  
HETATM  648  C2  DDB B  26     128.278  84.088  65.537  1.00  0.00           C  
HETATM  649  C3  DDB B  26     127.796  82.703  66.006  1.00  0.00           C  
HETATM  650  N1  DDB B  26     126.420  82.812  66.514  1.00  0.00           N  
HETATM  651  C4  DDB B  26     125.959  81.491  66.962  1.00  0.00           C  
HETATM  652  H5  DDB B  26     124.957  81.568  67.331  1.00  0.00           H  
HETATM  653  H6  DDB B  26     125.984  80.805  66.141  1.00  0.00           H  
HETATM  654  H7  DDB B  26     126.599  81.136  67.742  1.00  0.00           H  
HETATM  655  C5  DDB B  26     125.540  83.299  65.442  1.00  0.00           C  
HETATM  656  H8  DDB B  26     124.538  83.377  65.811  1.00  0.00           H  
HETATM  657  H9  DDB B  26     125.565  82.615  64.620  1.00  0.00           H  
HETATM  658  H10 DDB B  26     125.876  84.262  65.115  1.00  0.00           H  
HETATM  659  H3  DDB B  26     128.437  82.349  66.787  1.00  0.00           H  
HETATM  660  H4  DDB B  26     127.820  82.019  65.185  1.00  0.00           H  
HETATM  661  H1  DDB B  26     127.638  84.444  64.757  1.00  0.00           H  
HETATM  662  H2  DDB B  26     128.253  84.773  66.357  1.00  0.00           H  
HETATM  663  C9  DDB B  26     131.711  87.150  64.899  1.00  0.00           C  
HETATM  664  H16 DDB B  26     131.228  87.430  65.812  1.00  0.00           H  
HETATM  665  H17 DDB B  26     132.748  87.399  64.954  1.00  0.00           H  
HETATM  666  H18 DDB B  26     131.260  87.671  64.083  1.00  0.00           H  
HETATM  667  C7  DPB B  27     132.153  84.920  65.908  1.00  0.00           C  
HETATM  668  H11 DPB B  27     133.190  85.165  66.000  1.00  0.00           H  
HETATM  669  H12 DPB B  27     132.048  83.860  65.795  1.00  0.00           H  
HETATM  670  C6  DPB B  27     131.457  85.324  67.222  1.00  0.00           C  
HETATM  671  C1  DPB B  27     129.956  84.988  67.134  1.00  0.00           C  
HETATM  672  O1  DPB B  27     129.146  85.839  66.688  1.00  0.00           O  
HETATM  673  O2  DPB B  27     129.486  83.706  67.558  1.00  0.00           O  
HETATM  674  C2  DPB B  27     128.148  83.826  68.045  1.00  0.00           C  
HETATM  675  C3  DPB B  27     127.639  82.446  68.501  1.00  0.00           C  
HETATM  676  N1  DPB B  27     126.264  82.571  69.002  1.00  0.00           N  
HETATM  677  C4  DPB B  27     125.779  81.254  69.438  1.00  0.00           C  
HETATM  678  H5  DPB B  27     124.777  81.345  69.802  1.00  0.00           H  
HETATM  679  H6  DPB B  27     125.798  80.575  68.611  1.00  0.00           H  
HETATM  680  H7  DPB B  27     126.410  80.882  70.218  1.00  0.00           H  
HETATM  681  C5  DPB B  27     125.397  83.083  67.930  1.00  0.00           C  
HETATM  682  H8  DPB B  27     124.395  83.173  68.295  1.00  0.00           H  
HETATM  683  H9  DPB B  27     125.415  82.404  67.104  1.00  0.00           H  
HETATM  684  H10 DPB B  27     125.749  84.042  67.614  1.00  0.00           H  
HETATM  685  H20 DPB B  27     126.246  83.204  69.776  1.00  0.00           H  
HETATM  686  H3  DPB B  27     128.271  82.074  69.282  1.00  0.00           H  
HETATM  687  H4  DPB B  27     127.657  81.769  67.675  1.00  0.00           H  
HETATM  688  H1  DPB B  27     127.517  84.199  67.266  1.00  0.00           H  
HETATM  689  H2  DPB B  27     128.129  84.506  68.872  1.00  0.00           H  
HETATM  690  C9  DPB B  27     131.632  86.837  67.451  1.00  0.00           C  
HETATM  691  H16 DPB B  27     131.147  87.117  68.363  1.00  0.00           H  
HETATM  692  H17 DPB B  27     132.673  87.071  67.513  1.00  0.00           H  
HETATM  693  H18 DPB B  27     131.192  87.372  66.637  1.00  0.00           H  
HETATM  694  C7  DPB B  28     132.033  84.593  68.443  1.00  0.00           C  
HETATM  695  H11 DPB B  28     133.073  84.821  68.542  1.00  0.00           H  
HETATM  696  H12 DPB B  28     131.912  83.536  68.321  1.00  0.00           H  
HETATM  697  C6  DPB B  28     131.336  84.997  69.757  1.00  0.00           C  
HETATM  698  C1  DPB B  28     129.831  84.685  69.659  1.00  0.00           C  
HETATM  699  O1  DPB B  28     129.037  85.553  69.216  1.00  0.00           O  
HETATM  700  O2  DPB B  28     129.339  83.406  70.068  1.00  0.00           O  
HETATM  701  C2  DPB B  28     128.000  83.545  70.551  1.00  0.00           C  
HETATM  702  C3  DPB B  28     127.467  82.169  70.993  1.00  0.00           C  
HETATM  703  N1  DPB B  28     126.091  82.312  71.488  1.00  0.00           N  
HETATM  704  C4  DPB B  28     125.584  81.000  71.910  1.00  0.00           C  
HETATM  705  H5  DPB B  28     124.581  81.103  72.270  1.00  0.00           H  
HETATM  706  H6  DPB B  28     125.596  80.327  71.077  1.00  0.00           H  
HETATM  707  H7  DPB B  28     126.204  80.611  72.690  1.00  0.00           H  
HETATM  708  C5  DPB B  28     125.238  82.846  70.417  1.00  0.00           C  
HETATM  709  H8  DPB B  28     124.235  82.950  70.778  1.00  0.00           H  
HETATM  710  H9  DPB B  28     125.249  82.175  69.584  1.00  0.00           H  
HETATM  711  H10 DPB B  28     125.607  83.803  70.110  1.00  0.00           H  
HETATM  712  H20 DPB B  28     126.080  82.939  72.267  1.00  0.00           H  
HETATM  713  H3  DPB B  28     128.088  81.781  71.773  1.00  0.00           H  
HETATM  714  H4  DPB B  28     127.478  81.498  70.160  1.00  0.00           H  
HETATM  715  H1  DPB B  28     127.379  83.934  69.772  1.00  0.00           H  
HETATM  716  H2  DPB B  28     127.987  84.217  71.383  1.00  0.00           H  
HETATM  717  C9  DPB B  28     131.533  86.505  70.000  1.00  0.00           C  
HETATM  718  H16 DPB B  28     131.051  86.784  70.913  1.00  0.00           H  
HETATM  719  H17 DPB B  28     132.578  86.721  70.068  1.00  0.00           H  
HETATM  720  H18 DPB B  28     131.108  87.055  69.187  1.00  0.00           H  
HETATM  721  C7  DPB B  29     131.893  84.247  70.975  1.00  0.00           C  
HETATM  722  H11 DPB B  29     132.937  84.456  71.080  1.00  0.00           H  
HETATM  723  H12 DPB B  29     131.757  83.193  70.843  1.00  0.00           H  
HETATM  724  C6  DPB B  29     131.198  84.649  72.288  1.00  0.00           C  
HETATM  725  C1  DPB B  29     129.689  84.363  72.180  1.00  0.00           C  
HETATM  726  O1  DPB B  29     128.910  85.248  71.741  1.00  0.00           O  
HETATM  727  O2  DPB B  29     129.173  83.089  72.577  1.00  0.00           O  
HETATM  728  C2  DPB B  29     127.835  83.245  73.053  1.00  0.00           C  
HETATM  729  C3  DPB B  29     127.278  81.875  73.481  1.00  0.00           C  
HETATM  730  N1  DPB B  29     125.901  82.035  73.972  1.00  0.00           N  
HETATM  731  C4  DPB B  29     125.371  80.728  74.379  1.00  0.00           C  
HETATM  732  H5  DPB B  29     124.369  80.843  74.736  1.00  0.00           H  
HETATM  733  H6  DPB B  29     125.376  80.063  73.541  1.00  0.00           H  
HETATM  734  H7  DPB B  29     125.982  80.323  75.159  1.00  0.00           H  
HETATM  735  C5  DPB B  29     125.062  82.592  72.900  1.00  0.00           C  
HETATM  736  H8  DPB B  29     124.060  82.709  73.257  1.00  0.00           H  
HETATM  737  H9  DPB B  29     125.067  81.928  72.061  1.00  0.00           H  
HETATM  738  H10 DPB B  29     125.448  83.545  72.603  1.00  0.00           H  
HETATM  739  H20 DPB B  29     125.897  82.656  74.756  1.00  0.00           H  
HETATM  740  H3  DPB B  29     127.889  81.469  74.261  1.00  0.00           H  
HETATM  741  H4  DPB B  29     127.284  81.211  72.643  1.00  0.00           H  
HETATM  742  H1  DPB B  29     127.223  83.651  72.274  1.00  0.00           H  
HETATM  743  H2  DPB B  29     127.829  83.911  73.892  1.00  0.00           H  
HETATM  744  C9  DPB B  29     131.419  86.151  72.545  1.00  0.00           C  
HETATM  745  H16 DPB B  29     130.935  86.432  73.458  1.00  0.00           H  
HETATM  746  H17 DPB B  29     132.466  86.352  72.621  1.00  0.00           H  
HETATM  747  H18 DPB B  29     131.004  86.717  71.735  1.00  0.00           H  
HETATM  748  C7  DDA B  30     131.737  83.880  73.502  1.00  0.00           C  
HETATM  749  H11 DDA B  30     132.783  84.073  73.615  1.00  0.00           H  
HETATM  750  H12 DDA B  30     131.584  82.830  73.360  1.00  0.00           H  
HETATM  751  C6  DDA B  30     131.042  84.283  74.816  1.00  0.00           C  
HETATM  752  C1  DDA B  30     131.284  85.779  75.086  1.00  0.00           C  
HETATM  753  O1  DDA B  30     130.478  86.637  74.642  1.00  0.00           O  
HETATM  754  O2  DDA B  30     132.425  86.192  75.842  1.00  0.00           O  
HETATM  755  C2  DDA B  30     132.119  87.401  76.544  1.00  0.00           C  
HETATM  756  C3  DDA B  30     133.348  87.846  77.359  1.00  0.00           C  
HETATM  757  N1  DDA B  30     133.034  89.088  78.079  1.00  0.00           N  
HETATM  758  C4  DDA B  30     132.679  90.138  77.114  1.00  0.00           C  
HETATM  759  H5  DDA B  30     132.451  91.042  77.638  1.00  0.00           H  
HETATM  760  H6  DDA B  30     133.503  90.307  76.453  1.00  0.00           H  
HETATM  761  H7  DDA B  30     131.826  89.829  76.548  1.00  0.00           H  
HETATM  762  C5  DDA B  30     134.206  89.513  78.857  1.00  0.00           C  
HETATM  763  H8  DDA B  30     133.978  90.417  79.381  1.00  0.00           H  
HETATM  764  H9  DDA B  30     134.464  88.750  79.559  1.00  0.00           H  
HETATM  765  H10 DDA B  30     135.031  89.683  78.197  1.00  0.00           H  
HETATM  766  H3  DDA B  30     133.606  87.082  78.062  1.00  0.00           H  
HETATM  767  H4  DDA B  30     134.170  88.015  76.699  1.00  0.00           H  
HETATM  768  H1  DDA B  30     131.861  88.164  75.842  1.00  0.00           H  
HETATM  769  H2  DDA B  30     131.295  87.230  77.205  1.00  0.00           H  
HETATM  770  C9  DDA B  30     129.529  84.022  74.696  1.00  0.00           C  
HETATM  771  H16 DDA B  30     129.360  82.982  74.508  1.00  0.00           H  
HETATM  772  H17 DDA B  30     129.045  84.302  75.609  1.00  0.00           H  
HETATM  773  H18 DDA B  30     129.129  84.600  73.889  1.00  0.00           H  
HETATM  774  C7  TDA B  31     131.562  83.495  76.026  1.00  0.00           C  
HETATM  775  H11 TDA B  31     132.611  83.670  76.146  1.00  0.00           H  
HETATM  776  H12 TDA B  31     131.393  82.448  75.874  1.00  0.00           H  
HETATM  777  C6  TDA B  31     130.866  83.898  77.339  1.00  0.00           C  
HETATM  778  C1  TDA B  31     131.131  85.388  77.624  1.00  0.00           C  
HETATM  779  O1  TDA B  31     130.343  86.262  77.183  1.00  0.00           O  
HETATM  780  O2  TDA B  31     132.275  85.775  78.390  1.00  0.00           O  
HETATM  781  C2  TDA B  31     131.986  86.983  79.100  1.00  0.00           C  
HETATM  782  C3  TDA B  31     133.217  87.400  79.925  1.00  0.00           C  
HETATM  783  N1  TDA B  31     132.920  88.641  80.655  1.00  0.00           N  
HETATM  784  C4  TDA B  31     132.587  89.706  79.696  1.00  0.00           C  
HETATM  785  H5  TDA B  31     132.371  90.610  80.227  1.00  0.00           H  
HETATM  786  H6  TDA B  31     133.416  89.867  79.041  1.00  0.00           H  
HETATM  787  H7  TDA B  31     131.732  89.415  79.123  1.00  0.00           H  
HETATM  788  C5  TDA B  31     134.095  89.040  81.442  1.00  0.00           C  
HETATM  789  H8  TDA B  31     133.880  89.944  81.972  1.00  0.00           H  
HETATM  790  H9  TDA B  31     134.336  88.267  82.139  1.00  0.00           H  
HETATM  791  H10 TDA B  31     134.926  89.203  80.786  1.00  0.00           H  
HETATM  792  H3  TDA B  31     133.459  86.627  80.622  1.00  0.00           H  
HETATM  793  H4  TDA B  31     134.047  87.563  79.269  1.00  0.00           H  
HETATM  794  H1  TDA B  31     131.744  87.757  78.403  1.00  0.00           H  
HETATM  795  H2  TDA B  31     131.155  86.821  79.755  1.00  0.00           H  
HETATM  796  C9  TDA B  31     129.350  83.663  77.210  1.00  0.00           C  
HETATM  797  H16 TDA B  31     129.165  82.627  77.012  1.00  0.00           H  
HETATM  798  H17 TDA B  31     128.866  83.943  78.122  1.00  0.00           H  
HETATM  799  H18 TDA B  31     128.965  84.254  76.406  1.00  0.00           H  
HETATM  800  H19 TDA B  31     131.251  83.307  78.144  1.00  0.00           H  
TER
HETATM  801  C7  HPB A  32      44.308  85.961   2.157  1.00  0.00           C  
HETATM  802  C8  HPB A  32      43.332  86.147   0.981  1.00  0.00           C  
HETATM  803  H13 HPB A  32      43.815  85.867   0.068  1.00  0.00           H  
HETATM  804  H14 HPB A  32      42.470  85.532   1.131  1.00  0.00           H  
HETATM  805  H15 HPB A  32      43.032  87.173   0.926  1.00  0.00           H  
HETATM  806  H11 HPB A  32      45.171  86.575   2.006  1.00  0.00           H  
HETATM  807  H12 HPB A  32      44.608  84.935   2.213  1.00  0.00           H  
HETATM  808  C6  HPB A  32      43.612  86.364   3.471  1.00  0.00           C  
HETATM  809  C1  HPB A  32      42.371  85.478   3.688  1.00  0.00           C  
HETATM  810  O1  HPB A  32      41.255  85.837   3.232  1.00  0.00           O  
HETATM  811  O2  HPB A  32      42.489  84.248   4.407  1.00  0.00           O  
HETATM  812  C2  HPB A  32      41.256  83.967   5.074  1.00  0.00           C  
HETATM  813  C3  HPB A  32      41.382  82.642   5.849  1.00  0.00           C  
HETATM  814  N1  HPB A  32      40.114  82.352   6.535  1.00  0.00           N  
HETATM  815  C4  HPB A  32      40.233  81.088   7.274  1.00  0.00           C  
HETATM  816  H5  HPB A  32      39.311  80.878   7.772  1.00  0.00           H  
HETATM  817  H6  HPB A  32      40.460  80.295   6.592  1.00  0.00           H  
HETATM  818  H7  HPB A  32      41.020  81.171   7.997  1.00  0.00           H  
HETATM  819  C5  HPB A  32      39.035  82.239   5.543  1.00  0.00           C  
HETATM  820  H8  HPB A  32      38.112  82.029   6.042  1.00  0.00           H  
HETATM  821  H9  HPB A  32      39.260  81.447   4.860  1.00  0.00           H  
HETATM  822  H10 HPB A  32      38.947  83.160   5.005  1.00  0.00           H  
HETATM  823  H20 HPB A  32      39.904  83.093   7.174  1.00  0.00           H  
HETATM  824  H3  HPB A  32      42.166  82.724   6.572  1.00  0.00           H  
HETATM  825  H4  HPB A  32      41.606  81.849   5.168  1.00  0.00           H  
HETATM  826  H1  HPB A  32      40.470  83.885   4.353  1.00  0.00           H  
HETATM  827  H2  HPB A  32      41.030  84.759   5.757  1.00  0.00           H  
HETATM  828  C9  HPB A  32      43.181  87.840   3.391  1.00  0.00           C  
HETATM  829  H16 HPB A  32      42.698  88.121   4.303  1.00  0.00           H  
HETATM  830  H17 HPB A  32      44.043  88.456   3.240  1.00  0.00           H  
HETATM  831  H18 HPB A  32      42.504  87.970   2.574  1.00  0.00           H  
HETATM  832  C7  DPB A  33      44.525  86.205   4.695  1.00  0.00           C  
HETATM  833  H11 DPB A  33      45.390  86.823   4.582  1.00  0.00           H  
HETATM  834  H12 DPB A  33      44.830  85.182   4.788  1.00  0.00           H  
HETATM  835  C6  DPB A  33      43.829  86.609   6.009  1.00  0.00           C  
HETATM  836  C1  DPB A  33      42.572  85.741   6.212  1.00  0.00           C  
HETATM  837  O1  DPB A  33      41.465  86.121   5.754  1.00  0.00           O  
HETATM  838  O2  DPB A  33      42.667  84.503   6.922  1.00  0.00           O  
HETATM  839  C2  DPB A  33      41.427  84.236   7.581  1.00  0.00           C  
HETATM  840  C3  DPB A  33      41.527  82.901   8.344  1.00  0.00           C  
HETATM  841  N1  DPB A  33      40.251  82.628   9.022  1.00  0.00           N  
HETATM  842  C4  DPB A  33      40.347  81.356   9.750  1.00  0.00           C  
HETATM  843  H5  DPB A  33      39.419  81.156  10.243  1.00  0.00           H  
HETATM  844  H6  DPB A  33      40.564  80.565   9.063  1.00  0.00           H  
HETATM  845  H7  DPB A  33      41.130  81.419  10.477  1.00  0.00           H  
HETATM  846  C5  DPB A  33      39.176  82.540   8.024  1.00  0.00           C  
HETATM  847  H8  DPB A  33      38.247  82.340   8.516  1.00  0.00           H  
HETATM  848  H9  DPB A  33      39.392  81.750   7.334  1.00  0.00           H  
HETATM  849  H10 DPB A  33      39.105  83.467   7.492  1.00  0.00           H  
HETATM  850  H20 DPB A  33      40.050  83.366   9.665  1.00  0.00           H  
HETATM  851  H3  DPB A  33      42.309  82.966   9.072  1.00  0.00           H  
HETATM  852  H4  DPB A  33      41.742  82.112   7.656  1.00  0.00           H  
HETATM  853  H1  DPB A  33      40.643  84.173   6.854  1.00  0.00           H  
HETATM  854  H2  DPB A  33      41.209  85.026   8.268  1.00  0.00           H  
HETATM  855  C9  DPB A  33      43.422  88.092   5.939  1.00  0.00           C  
HETATM  856  H16 DPB A  33      42.938  88.372   6.851  1.00  0.00           H  
HETATM  857  H17 DPB A  33      44.293  88.695   5.798  1.00  0.00           H  
HETATM  858  H18 DPB A  33      42.750  88.240   5.120  1.00  0.00           H  
HETATM  859  C7  DDA A  34      44.732  86.424   7.236  1.00  0.00           C  
HETATM  860  H11 DDA A  34      45.608  87.029   7.133  1.00  0.00           H  
HETATM  861  H12 DDA A  34      45.020  85.396   7.321  1.00  0.00           H  
HETATM  862  C6  DDA A  34      44.036  86.828   8.549  1.00  0.00           C  
HETATM  863  C1  DDA A  34      43.653  88.318   8.492  1.00  0.00           C  
HETATM  864  O1  DDA A  34      42.533  88.662   8.037  1.00  0.00           O  
HETATM  865  O2  DDA A  34      44.574  89.309   8.953  1.00  0.00           O  
HETATM  866  C2  DDA A  34      43.849  90.434   9.457  1.00  0.00           C  
HETATM  867  C3  DDA A  34      44.840  91.502   9.955  1.00  0.00           C  
HETATM  868  N1  DDA A  34      44.094  92.659  10.474  1.00  0.00           N  
HETATM  869  C4  DDA A  34      43.260  93.224   9.403  1.00  0.00           C  
HETATM  870  H5  DDA A  34      42.718  94.065   9.781  1.00  0.00           H  
HETATM  871  H6  DDA A  34      43.884  93.536   8.593  1.00  0.00           H  
HETATM  872  H7  DDA A  34      42.572  92.481   9.057  1.00  0.00           H  
HETATM  873  C5  DDA A  34      45.040  93.677  10.948  1.00  0.00           C  
HETATM  874  H8  DDA A  34      44.498  94.520  11.325  1.00  0.00           H  
HETATM  875  H9  DDA A  34      45.646  93.268  11.727  1.00  0.00           H  
HETATM  876  H10 DDA A  34      45.664  93.991  10.138  1.00  0.00           H  
HETATM  877  H3  DDA A  34      45.447  91.090  10.734  1.00  0.00           H  
HETATM  878  H4  DDA A  34      45.463  91.815   9.145  1.00  0.00           H  
HETATM  879  H1  DDA A  34      43.242  90.844   8.678  1.00  0.00           H  
HETATM  880  H2  DDA A  34      43.224  90.121  10.268  1.00  0.00           H  
HETATM  881  C9  DDA A  34      42.766  85.978   8.738  1.00  0.00           C  
HETATM  882  H16 DDA A  34      43.031  84.943   8.779  1.00  0.00           H  
HETATM  883  H17 DDA A  34      42.282  86.259   9.650  1.00  0.00           H  
HETATM  884  H18 DDA A  34      42.100  86.144   7.917  1.00  0.00           H  
HETATM  885  C7  DDB A  35      44.930  86.618   9.779  1.00  0.00           C  
HETATM  886  H11 DDB A  35      45.817  87.209   9.686  1.00  0.00           H  
HETATM  887  H12 DDB A  35      45.202  85.585   9.857  1.00  0.00           H  
HETATM  888  C6  DDB A  35      44.234  87.022  11.093  1.00  0.00           C  
HETATM  889  C1  DDB A  35      42.949  86.192  11.270  1.00  0.00           C  
HETATM  890  O1  DDB A  35      41.859  86.616  10.808  1.00  0.00           O  
HETATM  891  O2  DDB A  35      42.996  84.939  11.959  1.00  0.00           O  
HETATM  892  C2  DDB A  35      41.740  84.701  12.601  1.00  0.00           C  
HETATM  893  C3  DDB A  35      41.791  83.353  13.343  1.00  0.00           C  
HETATM  894  N1  DDB A  35      40.500  83.109  14.002  1.00  0.00           N  
HETATM  895  C4  DDB A  35      40.547  81.821  14.710  1.00  0.00           C  
HETATM  896  H5  DDB A  35      39.608  81.643  15.190  1.00  0.00           H  
HETATM  897  H6  DDB A  35      40.746  81.036  14.011  1.00  0.00           H  
HETATM  898  H7  DDB A  35      41.324  81.847  15.446  1.00  0.00           H  
HETATM  899  C5  DDB A  35      39.432  83.072  12.992  1.00  0.00           C  
HETATM  900  H8  DDB A  35      38.493  82.894  13.472  1.00  0.00           H  
HETATM  901  H9  DDB A  35      39.629  82.288  12.293  1.00  0.00           H  
HETATM  902  H10 DDB A  35      39.398  84.010  12.477  1.00  0.00           H  
HETATM  903  H3  DDB A  35      42.568  83.378  14.077  1.00  0.00           H  
HETATM  904  H4  DDB A  35      41.987  82.568  12.643  1.00  0.00           H  
HETATM  905  H1  DDB A  35      40.963  84.676  11.865  1.00  0.00           H  
HETATM  906  H2  DDB A  35      41.543  85.487  13.300  1.00  0.00           H  
HETATM  907  C9  DDB A  35      43.877  88.519  11.046  1.00  0.00           C  
HETATM  908  H16 DDB A  35      43.392  88.799  11.958  1.00  0.00           H  
HETATM  909  H17 DDB A  35      44.769  89.094  10.923  1.00  0.00           H  
HETATM  910  H18 DDB A  35      43.217  88.701  10.223  1.00  0.00           H  
HETATM  911  C7  DPB A  36      45.119  86.787  12.326  1.00  0.00           C  
HETATM  912  H11 DPB A  36      46.015  87.365  12.241  1.00  0.00           H  
HETATM  913  H12 DPB A  36      45.373  85.750  12.396  1.00  0.00           H  
HETATM  914  C6  DPB A  36      44.422  87.190  13.639  1.00  0.00           C  
HETATM  915  C1  DPB A  36      43.124  86.381  13.802  1.00  0.00           C  
HETATM  916  O1  DPB A  36      42.043  86.825  13.339  1.00  0.00           O  
HETATM  917  O2  DPB A  36      43.147  85.121  14.481  1.00  0.00           O  
HETATM  918  C2  DPB A  36      41.885  84.898  15.115  1.00  0.00           C  
HETATM  919  C3  DPB A  36      41.910  83.543  15.845  1.00  0.00           C  
HETATM  920  N1  DPB A  36      40.612  83.313  16.497  1.00  0.00           N  
HETATM  921  C4  DPB A  36      40.636  82.020  17.194  1.00  0.00           C  
HETATM  922  H5  DPB A  36      39.691  81.853  17.668  1.00  0.00           H  
HETATM  923  H6  DPB A  36      40.825  81.238  16.489  1.00  0.00           H  
HETATM  924  H7  DPB A  36      41.409  82.028  17.933  1.00  0.00           H  
HETATM  925  C5  DPB A  36      39.550  83.304  15.481  1.00  0.00           C  
HETATM  926  H8  DPB A  36      38.604  83.137  15.955  1.00  0.00           H  
HETATM  927  H9  DPB A  36      39.737  82.521  14.776  1.00  0.00           H  
HETATM  928  H10 DPB A  36      39.532  84.246  14.974  1.00  0.00           H  
HETATM  929  H20 DPB A  36      40.436  84.044  17.156  1.00  0.00           H  
HETATM  930  H3  DPB A  36      42.684  83.550  16.585  1.00  0.00           H  
HETATM  931  H4  DPB A  36      42.098  82.761  15.140  1.00  0.00           H  
HETATM  932  H1  DPB A  36      41.112  84.892  14.376  1.00  0.00           H  
HETATM  933  H2  DPB A  36      41.696  85.681  15.820  1.00  0.00           H  
HETATM  934  C9  DPB A  36      44.089  88.693  13.602  1.00  0.00           C  
HETATM  935  H16 DPB A  36      43.606  88.973  14.515  1.00  0.00           H  
HETATM  936  H17 DPB A  36      44.991  89.256  13.489  1.00  0.00           H  
HETATM  937  H18 DPB A  36      43.438  88.894  12.779  1.00  0.00           H  
HETATM  938  C7  DPA A  37      45.297  86.933  14.874  1.00  0.00           C  
HETATM  939  H11 DPA A  37      46.204  87.497  14.798  1.00  0.00           H  
HETATM  940  H12 DPA A  37      45.534  85.890  14.937  1.00  0.00           H  
HETATM  941  C6  DPA A  37      44.602  87.335  16.187  1.00  0.00           C  
HETATM  942  C1  DPA A  37      44.293  88.843  16.162  1.00  0.00           C  
HETATM  943  O1  DPA A  37      43.197  89.253  15.702  1.00  0.00           O  
HETATM  944  O2  DPA A  37      45.252  89.777  16.663  1.00  0.00           O  
HETATM  945  C2  DPA A  37      44.574  90.923  17.186  1.00  0.00           C  
HETATM  946  C3  DPA A  37      45.607  91.929  17.725  1.00  0.00           C  
HETATM  947  N1  DPA A  37      44.910  93.107  18.263  1.00  0.00           N  
HETATM  948  C4  DPA A  37      44.122  93.739  17.195  1.00  0.00           C  
HETATM  949  H5  DPA A  37      43.614  94.595  17.586  1.00  0.00           H  
HETATM  950  H6  DPA A  37      44.772  94.040  16.403  1.00  0.00           H  
HETATM  951  H7  DPA A  37      43.404  93.039  16.821  1.00  0.00           H  
HETATM  952  C5  DPA A  37      45.896  94.067  18.778  1.00  0.00           C  
HETATM  953  H8  DPA A  37      45.390  94.924  19.169  1.00  0.00           H  
HETATM  954  H9  DPA A  37      46.471  93.607  19.554  1.00  0.00           H  
HETATM  955  H10 DPA A  37      46.548  94.370  17.985  1.00  0.00           H  
HETATM  956  H20 DPA A  37      44.302  92.824  19.004  1.00  0.00           H  
HETATM  957  H3  DPA A  37      46.181  91.469  18.502  1.00  0.00           H  
HETATM  958  H4  DPA A  37      46.258  92.231  16.933  1.00  0.00           H  
HETATM  959  H1  DPA A  37      44.000  91.383  16.409  1.00  0.00           H  
HETATM  960  H2  DPA A  37      43.923  90.620  17.979  1.00  0.00           H  
HETATM  961  C9  DPA A  37      43.289  86.545  16.336  1.00  0.00           C  
HETATM  962  H16 DPA A  37      43.503  85.495  16.354  1.00  0.00           H  
HETATM  963  H17 DPA A  37      42.805  86.825  17.249  1.00  0.00           H  
HETATM  964  H18 DPA A  37      42.644  86.763  15.511  1.00  0.00           H  
HETATM  965  C7  DDA A  38      45.465  87.052  17.425  1.00  0.00           C  
HETATM  966  H11 DDA A  38      46.380  87.602  17.358  1.00  0.00           H  
HETATM  967  H12 DDA A  38      45.685  86.005  17.479  1.00  0.00           H  
HETATM  968  C6  DDA A  38      44.769  87.455  18.738  1.00  0.00           C  
HETATM  969  C1  DDA A  38      44.485  88.968  18.724  1.00  0.00           C  
HETATM  970  O1  DDA A  38      43.397  89.400  18.262  1.00  0.00           O  
HETATM  971  O2  DDA A  38      45.457  89.881  19.238  1.00  0.00           O  
HETATM  972  C2  DDA A  38      44.795  91.034  19.767  1.00  0.00           C  
HETATM  973  C3  DDA A  38      45.842  92.018  20.320  1.00  0.00           C  
HETATM  974  N1  DDA A  38      45.161  93.202  20.865  1.00  0.00           N  
HETATM  975  C4  DDA A  38      44.388  93.857  19.800  1.00  0.00           C  
HETATM  976  H5  DDA A  38      43.893  94.718  20.195  1.00  0.00           H  
HETATM  977  H6  DDA A  38      45.048  94.154  19.013  1.00  0.00           H  
HETATM  978  H7  DDA A  38      43.661  93.171  19.415  1.00  0.00           H  
HETATM  979  C5  DDA A  38      46.161  94.142  21.393  1.00  0.00           C  
HETATM  980  H8  DDA A  38      45.666  95.004  21.789  1.00  0.00           H  
HETATM  981  H9  DDA A  38      46.722  93.667  22.168  1.00  0.00           H  
HETATM  982  H10 DDA A  38      46.821  94.441  20.605  1.00  0.00           H  
HETATM  983  H3  DDA A  38      46.405  91.542  21.096  1.00  0.00           H  
HETATM  984  H4  DDA A  38      46.501  92.317  19.533  1.00  0.00           H  
HETATM  985  H1  DDA A  38      44.233  91.509  18.992  1.00  0.00           H  
HETATM  986  H2  DDA A  38      44.135  90.734  20.555  1.00  0.00           H  
HETATM  987  C9  DDA A  38      43.444  86.684  18.874  1.00  0.00           C  
HETATM  988  H16 DDA A  38      43.641  85.633  18.883  1.00  0.00           H  
HETATM  989  H17 DDA A  38      42.960  86.965  19.786  1.00  0.00           H  
HETATM  990  H18 DDA A  38      42.807  86.921  18.046  1.00  0.00           H  
HETATM  991  C7  DDB A  39      45.622  87.147  19.976  1.00  0.00           C  
HETATM  992  H11 DDB A  39      46.546  87.682  19.920  1.00  0.00           H  
HETATM  993  H12 DDB A  39      45.825  86.097  20.023  1.00  0.00           H  
HETATM  994  C6  DDB A  39      44.926  87.550  21.290  1.00  0.00           C  
HETATM  995  C1  DDB A  39      43.587  86.801  21.414  1.00  0.00           C  
HETATM  996  O1  DDB A  39      42.536  87.309  20.946  1.00  0.00           O  
HETATM  997  O2  DDB A  39      43.539  85.525  22.059  1.00  0.00           O  
HETATM  998  C2  DDB A  39      42.257  85.348  22.669  1.00  0.00           C  
HETATM  999  C3  DDB A  39      42.206  83.975  23.364  1.00  0.00           C  
HETATM 1000  N1  DDB A  39      40.889  83.793  23.990  1.00  0.00           N  
HETATM 1001  C4  DDB A  39      40.838  82.483  24.654  1.00  0.00           C  
HETATM 1002  H5  DDB A  39      39.880  82.350  25.110  1.00  0.00           H  
HETATM 1003  H6  DDB A  39      41.000  81.709  23.932  1.00  0.00           H  
HETATM 1004  H7  DDB A  39      41.599  82.433  25.404  1.00  0.00           H  
HETATM 1005  C5  DDB A  39      39.843  83.860  22.960  1.00  0.00           C  
HETATM 1006  H8  DDB A  39      38.882  83.728  23.417  1.00  0.00           H  
HETATM 1007  H9  DDB A  39      40.004  83.088  22.237  1.00  0.00           H  
HETATM 1008  H10 DDB A  39      39.878  84.815  22.477  1.00  0.00           H  
HETATM 1009  H3  DDB A  39      42.967  83.926  24.114  1.00  0.00           H  
HETATM 1010  H4  DDB A  39      42.366  83.203  22.642  1.00  0.00           H  
HETATM 1011  H1  DDB A  39      41.497  85.398  21.919  1.00  0.00           H  
HETATM 1012  H2  DDB A  39      42.096  86.121  23.392  1.00  0.00           H  
HETATM 1013  C9  DDB A  39      44.667  89.069  21.288  1.00  0.00           C  
HETATM 1014  H16 DDB A  39      44.183  89.349  22.200  1.00  0.00           H  
HETATM 1015  H17 DDB A  39      45.596  89.590  21.203  1.00  0.00           H  
HETATM 1016  H18 DDB A  39      44.039  89.321  20.459  1.00  0.00           H  
HETATM 1017  C7  DPB A  40      45.768  87.219  22.530  1.00  0.00           C  
HETATM 1018  H11 DPB A  40      46.701  87.739  22.482  1.00  0.00           H  
HETATM 1019  H12 DPB A  40      45.953  86.165  22.569  1.00  0.00           H  
HETATM 1020  C6  DPB A  40      45.072  87.622  23.844  1.00  0.00           C  
HETATM 1021  C1  DPB A  40      43.720  86.892  23.955  1.00  0.00           C  
HETATM 1022  O1  DPB A  40      42.680  87.422  23.486  1.00  0.00           O  
HETATM 1023  O2  DPB A  40      43.649  85.612  24.589  1.00  0.00           O  
HETATM 1024  C2  DPB A  40      42.361  85.451  25.191  1.00  0.00           C  
HETATM 1025  C3  DPB A  40      42.285  84.073  25.873  1.00  0.00           C  
HETATM 1026  N1  DPB A  40      40.962  83.906  26.493  1.00  0.00           N  
HETATM 1027  C4  DPB A  40      40.887  82.591  27.144  1.00  0.00           C  
HETATM 1028  H5  DPB A  40      39.924  82.470  27.594  1.00  0.00           H  
HETATM 1029  H6  DPB A  40      41.040  81.823  26.416  1.00  0.00           H  
HETATM 1030  H7  DPB A  40      41.643  82.524  27.898  1.00  0.00           H  
HETATM 1031  C5  DPB A  40      39.921  83.999  25.458  1.00  0.00           C  
HETATM 1032  H8  DPB A  40      38.958  83.878  25.907  1.00  0.00           H  
HETATM 1033  H9  DPB A  40      40.074  83.231  24.729  1.00  0.00           H  
HETATM 1034  H10 DPB A  40      39.975  84.957  24.983  1.00  0.00           H  
HETATM 1035  H20 DPB A  40      40.819  84.624  27.174  1.00  0.00           H  
HETATM 1036  H3  DPB A  40      43.040  84.005  26.627  1.00  0.00           H  
HETATM 1037  H4  DPB A  40      42.436  83.304  25.146  1.00  0.00           H  
HETATM 1038  H1  DPB A  40      41.605  85.519  24.438  1.00  0.00           H  
HETATM 1039  H2  DPB A  40      42.209  86.220  25.919  1.00  0.00           H  
HETATM 1040  C9  DPB A  40      44.837  89.144  23.853  1.00  0.00           C  
HETATM 1041  H16 DPB A  40      44.353  89.424  24.765  1.00  0.00           H  
HETATM 1042  H17 DPB A  40      45.775  89.650  23.777  1.00  0.00           H  
HETATM 1043  H18 DPB A  40      44.216  89.412  23.024  1.00  0.00           H  
HETATM 1044  C7  DDA A  41      45.902  87.266  25.085  1.00  0.00           C  
HETATM 1045  H11 DDA A  41      46.843  87.773  25.046  1.00  0.00           H  
HETATM 1046  H12 DDA A  41      46.070  86.208  25.115  1.00  0.00           H  
HETATM 1047  C6  DDA A  41      45.207  87.669  26.398  1.00  0.00           C  
HETATM 1048  C1  DDA A  41      44.995  89.193  26.420  1.00  0.00           C  
HETATM 1049  O1  DDA A  41      43.938  89.689  25.953  1.00  0.00           O  
HETATM 1050  O2  DDA A  41      46.002  90.047  26.970  1.00  0.00           O  
HETATM 1051  C2  DDA A  41      45.388  91.215  27.521  1.00  0.00           C  
HETATM 1052  C3  DDA A  41      46.472  92.133  28.114  1.00  0.00           C  
HETATM 1053  N1  DDA A  41      45.841  93.335  28.679  1.00  0.00           N  
HETATM 1054  C4  DDA A  41      45.117  94.053  27.620  1.00  0.00           C  
HETATM 1055  H5  DDA A  41      44.657  94.926  28.031  1.00  0.00           H  
HETATM 1056  H6  DDA A  41      45.802  94.337  26.850  1.00  0.00           H  
HETATM 1057  H7  DDA A  41      44.364  93.414  27.208  1.00  0.00           H  
HETATM 1058  C5  DDA A  41      46.876  94.212  29.245  1.00  0.00           C  
HETATM 1059  H8  DDA A  41      46.418  95.086  29.656  1.00  0.00           H  
HETATM 1060  H9  DDA A  41      47.403  93.690  30.016  1.00  0.00           H  
HETATM 1061  H10 DDA A  41      47.563  94.498  28.475  1.00  0.00           H  
HETATM 1062  H3  DDA A  41      47.000  91.611  28.885  1.00  0.00           H  
HETATM 1063  H4  DDA A  41      47.158  92.419  27.344  1.00  0.00           H  
HETATM 1064  H1  DDA A  41      44.862  91.737  26.750  1.00  0.00           H  
HETATM 1065  H2  DDA A  41      44.703  90.928  28.290  1.00  0.00           H  
HETATM 1066  C9  DDA A  41      43.843  86.960  26.495  1.00  0.00           C  
HETATM 1067  H16 DDA A  41      43.988  85.900  26.480  1.00  0.00           H  
HETATM 1068  H17 DDA A  41      43.360  87.241  27.407  1.00  0.00           H  
HETATM 1069  H18 DDA A  41      43.232  87.247  25.665  1.00  0.00           H  
HETATM 1070  C7  DDA A  42      46.024  87.289  27.641  1.00  0.00           C  
HETATM 1071  H11 DDA A  42      46.974  87.779  27.611  1.00  0.00           H  
HETATM 1072  H12 DDA A  42      46.175  86.229  27.663  1.00  0.00           H  
HETATM 1073  C6  DDA A  42      45.328  87.693  28.954  1.00  0.00           C  
HETATM 1074  C1  DDA A  42      45.142  89.219  28.988  1.00  0.00           C  
HETATM 1075  O1  DDA A  42      44.094  89.737  28.520  1.00  0.00           O  
HETATM 1076  O2  DDA A  42      46.160  90.051  29.551  1.00  0.00           O  
HETATM 1077  C2  DDA A  42      45.562  91.225  30.108  1.00  0.00           C  
HETATM 1078  C3  DDA A  42      46.658  92.120  30.714  1.00  0.00           C  
HETATM 1079  N1  DDA A  42      46.044  93.327  31.287  1.00  0.00           N  
HETATM 1080  C4  DDA A  42      45.337  94.065  30.230  1.00  0.00           C  
HETATM 1081  H5  DDA A  42      44.890  94.943  30.647  1.00  0.00           H  
HETATM 1082  H6  DDA A  42      46.030  94.346  29.466  1.00  0.00           H  
HETATM 1083  H7  DDA A  42      44.576  93.443  29.809  1.00  0.00           H  
HETATM 1084  C5  DDA A  42      47.090  94.181  31.865  1.00  0.00           C  
HETATM 1085  H8  DDA A  42      46.643  95.061  32.282  1.00  0.00           H  
HETATM 1086  H9  DDA A  42      47.604  93.645  32.635  1.00  0.00           H  
HETATM 1087  H10 DDA A  42      47.785  94.463  31.102  1.00  0.00           H  
HETATM 1088  H3  DDA A  42      47.173  91.583  31.483  1.00  0.00           H  
HETATM 1089  H4  DDA A  42      47.352  92.401  29.951  1.00  0.00           H  
HETATM 1090  H1  DDA A  42      45.048  91.762  29.340  1.00  0.00           H  
HETATM 1091  H2  DDA A  42      44.868  90.944  30.872  1.00  0.00           H  
HETATM 1092  C9  DDA A  42      43.953  87.005  29.037  1.00  0.00           C  
HETATM 1093  H16 DDA A  42      44.082  85.942  29.014  1.00  0.00           H  
HETATM 1094  H17 DDA A  42      43.470  87.286  29.951  1.00  0.00           H  
HETATM 1095  H18 DDA A  42      43.350  87.310  28.208  1.00  0.00           H  
HETATM 1096  C7  DPB A  43      46.134  87.288  30.197  1.00  0.00           C  
HETATM 1097  H11 DPB A  43      47.092  87.764  30.176  1.00  0.00           H  
HETATM 1098  H12 DPB A  43      46.267  86.226  30.210  1.00  0.00           H  
HETATM 1099  C6  DPB A  43      45.438  87.691  31.511  1.00  0.00           C  
HETATM 1100  C1  DPB A  43      44.050  87.025  31.583  1.00  0.00           C  
HETATM 1101  O1  DPB A  43      43.045  87.617  31.114  1.00  0.00           O  
HETATM 1102  O2  DPB A  43      43.907  85.735  32.183  1.00  0.00           O  
HETATM 1103  C2  DPB A  43      42.605  85.621  32.762  1.00  0.00           C  
HETATM 1104  C3  DPB A  43      42.451  84.232  33.407  1.00  0.00           C  
HETATM 1105  N1  DPB A  43      41.111  84.115  34.002  1.00  0.00           N  
HETATM 1106  C4  DPB A  43      40.963  82.789  34.619  1.00  0.00           C  
HETATM 1107  H5  DPB A  43      39.988  82.704  35.051  1.00  0.00           H  
HETATM 1108  H6  DPB A  43      41.090  82.033  33.873  1.00  0.00           H  
HETATM 1109  H7  DPB A  43      41.704  82.666  35.381  1.00  0.00           H  
HETATM 1110  C5  DPB A  43      40.094  84.285  32.956  1.00  0.00           C  
HETATM 1111  H8  DPB A  43      39.118  84.199  33.388  1.00  0.00           H  
HETATM 1112  H9  DPB A  43      40.219  83.529  32.209  1.00  0.00           H  
HETATM 1113  H10 DPB A  43      40.201  85.250  32.507  1.00  0.00           H  
HETATM 1114  H20 DPB A  43      40.993  84.821  34.701  1.00  0.00           H  
HETATM 1115  H3  DPB A  43      43.190  84.109  34.169  1.00  0.00           H  
HETATM 1116  H4  DPB A  43      42.576  83.477  32.662  1.00  0.00           H  
HETATM 1117  H1  DPB A  43      41.864  85.746  32.000  1.00  0.00           H  
HETATM 1118  H2  DPB A  43      42.479  86.379  33.507  1.00  0.00           H  
HETATM 1119  C9  DPB A  43      45.277  89.222  31.556  1.00  0.00           C  
HETATM 1120  H16 DPB A  43      44.792  89.503  32.468  1.00  0.00           H  
HETATM 1121  H17 DPB A  43      46.239  89.685  31.507  1.00  0.00           H  
HETATM 1122  H18 DPB A  43      44.683  89.543  30.726  1.00  0.00           H  
HETATM 1123  C7  DPB A  44      46.231  87.264  32.754  1.00  0.00           C  
HETATM 1124  H11 DPB A  44      47.195  87.724  32.742  1.00  0.00           H  
HETATM 1125  H12 DPB A  44      46.346  86.199  32.759  1.00  0.00           H  
HETATM 1126  C6  DPB A  44      45.535  87.667  34.067  1.00  0.00           C  
HETATM 1127  C1  DPB A  44      44.137  87.024  34.127  1.00  0.00           C  
HETATM 1128  O1  DPB A  44      43.142  87.635  33.659  1.00  0.00           O  
HETATM 1129  O2  DPB A  44      43.969  85.731  34.715  1.00  0.00           O  
HETATM 1130  C2  DPB A  44      42.662  85.633  35.287  1.00  0.00           C  
HETATM 1131  C3  DPB A  44      42.483  84.240  35.920  1.00  0.00           C  
HETATM 1132  N1  DPB A  44      41.139  84.139  36.507  1.00  0.00           N  
HETATM 1133  C4  DPB A  44      40.966  82.812  37.112  1.00  0.00           C  
HETATM 1134  H5  DPB A  44      39.988  82.738  37.539  1.00  0.00           H  
HETATM 1135  H6  DPB A  44      41.085  82.060  36.360  1.00  0.00           H  
HETATM 1136  H7  DPB A  44      41.701  82.670  37.877  1.00  0.00           H  
HETATM 1137  C5  DPB A  44      40.128  84.335  35.458  1.00  0.00           C  
HETATM 1138  H8  DPB A  44      39.151  84.261  35.885  1.00  0.00           H  
HETATM 1139  H9  DPB A  44      40.246  83.582  34.705  1.00  0.00           H  
HETATM 1140  H10 DPB A  44      40.254  85.302  35.017  1.00  0.00           H  
HETATM 1141  H20 DPB A  44      41.029  84.842  37.211  1.00  0.00           H  
HETATM 1142  H3  DPB A  44      43.218  84.099  36.685  1.00  0.00           H  
HETATM 1143  H4  DPB A  44      42.599  83.489  35.169  1.00  0.00           H  
HETATM 1144  H1  DPB A  44      41.927  85.775  34.523  1.00  0.00           H  
HETATM 1145  H2  DPB A  44      42.545  86.385  36.038  1.00  0.00           H  
HETATM 1146  C9  DPB A  44      45.397  89.199  34.126  1.00  0.00           C  
HETATM 1147  H16 DPB A  44      44.914  89.480  35.038  1.00  0.00           H  
HETATM 1148  H17 DPB A  44      46.367  89.646  34.083  1.00  0.00           H  
HETATM 1149  H18 DPB A  44      44.813  89.537  33.295  1.00  0.00           H  
HETATM 1150  C7  DPB A  45      46.314  87.217  35.311  1.00  0.00           C  
HETATM 1151  H11 DPB A  45      47.286  87.662  35.307  1.00  0.00           H  
HETATM 1152  H12 DPB A  45      46.412  86.150  35.308  1.00  0.00           H  
HETATM 1153  C6  DPB A  45      45.617  87.620  36.624  1.00  0.00           C  
HETATM 1154  C1  DPB A  45      44.209  86.999  36.672  1.00  0.00           C  
HETATM 1155  O1  DPB A  45      43.228  87.630  36.204  1.00  0.00           O  
HETATM 1156  O2  DPB A  45      44.019  85.703  37.247  1.00  0.00           O  
HETATM 1157  C2  DPB A  45      42.708  85.621  37.812  1.00  0.00           C  
HETATM 1158  C3  DPB A  45      42.502  84.227  38.433  1.00  0.00           C  
HETATM 1159  N1  DPB A  45      41.154  84.143  39.013  1.00  0.00           N  
HETATM 1160  C4  DPB A  45      40.958  82.813  39.605  1.00  0.00           C  
HETATM 1161  H5  DPB A  45      39.976  82.751  40.028  1.00  0.00           H  
HETATM 1162  H6  DPB A  45      41.068  82.065  38.847  1.00  0.00           H  
HETATM 1163  H7  DPB A  45      41.687  82.653  40.372  1.00  0.00           H  
HETATM 1164  C5  DPB A  45      40.152  84.363  37.960  1.00  0.00           C  
HETATM 1165  H8  DPB A  45      39.172  84.302  38.382  1.00  0.00           H  
HETATM 1166  H9  DPB A  45      40.262  83.616  37.202  1.00  0.00           H  
HETATM 1167  H10 DPB A  45      40.295  85.332  37.528  1.00  0.00           H  
HETATM 1168  H20 DPB A  45      41.052  84.841  39.721  1.00  0.00           H  
HETATM 1169  H3  DPB A  45      43.232  84.066  39.200  1.00  0.00           H  
HETATM 1170  H4  DPB A  45      42.612  83.480  37.676  1.00  0.00           H  
HETATM 1171  H1  DPB A  45      41.979  85.782  37.046  1.00  0.00           H  
HETATM 1172  H2  DPB A  45      42.597  86.369  38.570  1.00  0.00           H  
HETATM 1173  C9  DPB A  45      45.505  89.154  36.695  1.00  0.00           C  
HETATM 1174  H16 DPB A  45      45.020  89.435  37.607  1.00  0.00           H  
HETATM 1175  H17 DPB A  45      46.482  89.585  36.661  1.00  0.00           H  
HETATM 1176  H18 DPB A  45      44.930  89.507  35.864  1.00  0.00           H  
HETATM 1177  C7  DDB A  46      46.384  87.147  37.867  1.00  0.00           C  
HETATM 1178  H11 DDB A  46      47.363  87.575  37.872  1.00  0.00           H  
HETATM 1179  H12 DDB A  46      46.465  86.079  37.855  1.00  0.00           H  
HETATM 1180  C6  DDB A  46      45.687  87.550  39.181  1.00  0.00           C  
HETATM 1181  C1  DDB A  46      44.269  86.950  39.217  1.00  0.00           C  
HETATM 1182  O1  DDB A  46      43.299  87.601  38.748  1.00  0.00           O  
HETATM 1183  O2  DDB A  46      44.055  85.653  39.781  1.00  0.00           O  
HETATM 1184  C2  DDB A  46      42.740  85.589  40.338  1.00  0.00           C  
HETATM 1185  C3  DDB A  46      42.510  84.192  40.946  1.00  0.00           C  
HETATM 1186  N1  DDB A  46      41.157  84.125  41.519  1.00  0.00           N  
HETATM 1187  C4  DDB A  46      40.936  82.793  42.098  1.00  0.00           C  
HETATM 1188  H5  DDB A  46      39.953  82.743  42.515  1.00  0.00           H  
HETATM 1189  H6  DDB A  46      41.038  82.050  41.335  1.00  0.00           H  
HETATM 1190  H7  DDB A  46      41.659  82.614  42.868  1.00  0.00           H  
HETATM 1191  C5  DDB A  46      40.164  84.370  40.462  1.00  0.00           C  
HETATM 1192  H8  DDB A  46      39.181  84.320  40.879  1.00  0.00           H  
HETATM 1193  H9  DDB A  46      40.266  83.627  39.699  1.00  0.00           H  
HETATM 1194  H10 DDB A  46      40.325  85.340  40.040  1.00  0.00           H  
HETATM 1195  H3  DDB A  46      43.232  84.014  41.714  1.00  0.00           H  
HETATM 1196  H4  DDB A  46      42.611  83.450  40.182  1.00  0.00           H  
HETATM 1197  H1  DDB A  46      42.018  85.767  39.570  1.00  0.00           H  
HETATM 1198  H2  DDB A  46      42.638  86.331  41.102  1.00  0.00           H  
HETATM 1199  C9  DDB A  46      45.598  89.084  39.264  1.00  0.00           C  
HETATM 1200  H16 DDB A  46      45.115  89.365  40.176  1.00  0.00           H  
HETATM 1201  H17 DDB A  46      46.584  89.501  39.239  1.00  0.00           H  
HETATM 1202  H18 DDB A  46      45.033  89.454  38.434  1.00  0.00           H  
HETATM 1203  C7  DDB A  47      46.439  87.054  40.424  1.00  0.00           C  
HETATM 1204  H11 DDB A  47      47.426  87.467  40.437  1.00  0.00           H  
HETATM 1205  H12 DDB A  47      46.505  85.984  40.404  1.00  0.00           H  
HETATM 1206  C6  DDB A  47      45.744  87.457  41.738  1.00  0.00           C  
HETATM 1207  C1  DDB A  47      44.317  86.879  41.762  1.00  0.00           C  
HETATM 1208  O1  DDB A  47      43.360  87.550  41.294  1.00  0.00           O  
HETATM 1209  O2  DDB A  47      44.078  85.582  42.313  1.00  0.00           O  
HETATM 1210  C2  DDB A  47      42.760  85.533  42.864  1.00  0.00           C  
HETATM 1211  C3  DDB A  47      42.503  84.136  43.458  1.00  0.00           C  
HETATM 1212  N1  DDB A  47      41.148  84.085  44.023  1.00  0.00           N  
HETATM 1213  C4  DDB A  47      40.903  82.752  44.590  1.00  0.00           C  
HETATM 1214  H5  DDB A  47      39.916  82.715  45.002  1.00  0.00           H  
HETATM 1215  H6  DDB A  47      40.996  82.014  43.822  1.00  0.00           H  
HETATM 1216  H7  DDB A  47      41.618  82.556  45.362  1.00  0.00           H  
HETATM 1217  C5  DDB A  47      40.165  84.355  42.965  1.00  0.00           C  
HETATM 1218  H8  DDB A  47      39.178  84.318  43.376  1.00  0.00           H  
HETATM 1219  H9  DDB A  47      40.258  83.617  42.195  1.00  0.00           H  
HETATM 1220  H10 DDB A  47      40.343  85.326  42.552  1.00  0.00           H  
HETATM 1221  H3  DDB A  47      43.219  83.940  44.229  1.00  0.00           H  
HETATM 1222  H4  DDB A  47      42.597  83.397  42.689  1.00  0.00           H  
HETATM 1223  H1  DDB A  47      42.044  85.730  42.093  1.00  0.00           H  
HETATM 1224  H2  DDB A  47      42.666  86.271  43.633  1.00  0.00           H  
HETATM 1225  C9  DDB A  47      45.678  88.991  41.833  1.00  0.00           C  
HETATM 1226  H16 DDB A  47      45.195  89.273  42.745  1.00  0.00           H  
HETATM 1227  H17 DDB A  47      46.670  89.393  41.817  1.00  0.00           H  
HETATM 1228  H18 DDB A  47      45.123  89.378  41.003  1.00  0.00           H  
HETATM 1229  C7  DDA A  48      46.481  86.938  42.980  1.00  0.00           C  
HETATM 1230  H11 DDA A  48      47.474  87.335  43.001  1.00  0.00           H  
HETATM 1231  H12 DDA A  48      46.529  85.869  42.951  1.00  0.00           H  
HETATM 1232  C6  DDA A  48      45.786  87.340  44.293  1.00  0.00           C  
HETATM 1233  C1  DDA A  48      45.744  88.876  44.402  1.00  0.00           C  
HETATM 1234  O1  DDA A  48      44.767  89.515  43.933  1.00  0.00           O  
HETATM 1235  O2  DDA A  48      46.820  89.577  45.035  1.00  0.00           O  
HETATM 1236  C2  DDA A  48      46.318  90.773  45.636  1.00  0.00           C  
HETATM 1237  C3  DDA A  48      47.475  91.527  46.318  1.00  0.00           C  
HETATM 1238  N1  DDA A  48      46.960  92.757  46.936  1.00  0.00           N  
HETATM 1239  C4  DDA A  48      46.362  93.612  45.901  1.00  0.00           C  
HETATM 1240  H5  DDA A  48      45.986  94.508  46.351  1.00  0.00           H  
HETATM 1241  H6  DDA A  48      47.103  93.863  45.172  1.00  0.00           H  
HETATM 1242  H7  DDA A  48      45.557  93.088  45.427  1.00  0.00           H  
HETATM 1243  C5  DDA A  48      48.065  93.477  47.587  1.00  0.00           C  
HETATM 1244  H8  DDA A  48      47.691  94.373  48.036  1.00  0.00           H  
HETATM 1245  H9  DDA A  48      48.501  92.856  48.340  1.00  0.00           H  
HETATM 1246  H10 DDA A  48      48.808  93.728  46.858  1.00  0.00           H  
HETATM 1247  H3  DDA A  48      47.911  90.904  47.071  1.00  0.00           H  
HETATM 1248  H4  DDA A  48      48.217  91.776  45.589  1.00  0.00           H  
HETATM 1249  H1  DDA A  48      45.883  91.395  44.883  1.00  0.00           H  
HETATM 1250  H2  DDA A  48      45.576  90.523  46.365  1.00  0.00           H  
HETATM 1251  C9  DDA A  48      44.349  86.787  44.303  1.00  0.00           C  
HETATM 1252  H16 DDA A  48      44.377  85.721  44.228  1.00  0.00           H  
HETATM 1253  H17 DDA A  48      43.866  87.068  45.216  1.00  0.00           H  
HETATM 1254  H18 DDA A  48      43.806  87.190  43.474  1.00  0.00           H  
HETATM 1255  C7  DDB A  49      46.507  86.800  45.535  1.00  0.00           C  
HETATM 1256  H11 DDB A  49      47.508  87.181  45.564  1.00  0.00           H  
HETATM 1257  H12 DDB A  49      46.540  85.729  45.496  1.00  0.00           H  
HETATM 1258  C6  DDB A  49      45.812  87.203  46.849  1.00  0.00           C  
HETATM 1259  C1  DDB A  49      44.366  86.673  46.848  1.00  0.00           C  
HETATM 1260  O1  DDB A  49      43.436  87.381  46.383  1.00  0.00           O  
HETATM 1261  O2  DDB A  49      44.082  85.374  47.375  1.00  0.00           O  
HETATM 1262  C2  DDB A  49      42.756  85.358  47.911  1.00  0.00           C  
HETATM 1263  C3  DDB A  49      42.450  83.960  48.480  1.00  0.00           C  
HETATM 1264  N1  DDB A  49      41.087  83.944  49.031  1.00  0.00           N  
HETATM 1265  C4  DDB A  49      40.793  82.610  49.573  1.00  0.00           C  
HETATM 1266  H5  DDB A  49      39.802  82.597  49.975  1.00  0.00           H  
HETATM 1267  H6  DDB A  49      40.871  81.882  48.792  1.00  0.00           H  
HETATM 1268  H7  DDB A  49      41.494  82.377  50.348  1.00  0.00           H  
HETATM 1269  C5  DDB A  49      40.124  84.264  47.968  1.00  0.00           C  
HETATM 1270  H8  DDB A  49      39.132  84.252  48.369  1.00  0.00           H  
HETATM 1271  H9  DDB A  49      40.202  83.537  47.187  1.00  0.00           H  
HETATM 1272  H10 DDB A  49      40.337  85.235  47.573  1.00  0.00           H  
HETATM 1273  H3  DDB A  49      43.150  83.728  49.254  1.00  0.00           H  
HETATM 1274  H4  DDB A  49      42.526  83.233  47.699  1.00  0.00           H  
HETATM 1275  H1  DDB A  49      42.056  85.591  47.138  1.00  0.00           H  
HETATM 1276  H2  DDB A  49      42.678  86.086  48.693  1.00  0.00           H  
HETATM 1277  C9  DDB A  49      45.796  88.739  46.970  1.00  0.00           C  
HETATM 1278  H16 DDB A  49      45.313  89.019  47.882  1.00  0.00           H  
HETATM 1279  H17 DDB A  49      46.800  89.106  46.969  1.00  0.00           H  
HETATM 1280  H18 DDB A  49      45.263  89.155  46.141  1.00  0.00           H  
HETATM 1281  C7  DDB A  50      46.521  86.640  48.088  1.00  0.00           C  
HETATM 1282  H11 DDB A  50      47.526  87.005  48.126  1.00  0.00           H  
HETATM 1283  H12 DDB A  50      46.535  85.570  48.041  1.00  0.00           H  
HETATM 1284  C6  DDB A  50      45.825  87.044  49.402  1.00  0.00           C  
HETATM 1285  C1  DDB A  50      44.371  86.536  49.390  1.00  0.00           C  
HETATM 1286  O1  DDB A  50      43.455  87.264  48.927  1.00  0.00           O  
HETATM 1287  O2  DDB A  50      44.062  85.238  49.904  1.00  0.00           O  
HETATM 1288  C2  DDB A  50      42.735  85.239  50.436  1.00  0.00           C  
HETATM 1289  C3  DDB A  50      42.402  83.841  50.989  1.00  0.00           C  
HETATM 1290  N1  DDB A  50      41.037  83.841  51.534  1.00  0.00           N  
HETATM 1291  C4  DDB A  50      40.720  82.508  52.063  1.00  0.00           C  
HETATM 1292  H5  DDB A  50      39.725  82.509  52.459  1.00  0.00           H  
HETATM 1293  H6  DDB A  50      40.790  81.786  51.276  1.00  0.00           H  
HETATM 1294  H7  DDB A  50      41.413  82.258  52.839  1.00  0.00           H  
HETATM 1295  C5  DDB A  50      40.084  84.185  50.469  1.00  0.00           C  
HETATM 1296  H8  DDB A  50      39.090  84.186  50.865  1.00  0.00           H  
HETATM 1297  H9  DDB A  50      40.153  83.464  49.682  1.00  0.00           H  
HETATM 1298  H10 DDB A  50      40.315  85.157  50.084  1.00  0.00           H  
HETATM 1299  H3  DDB A  50      43.095  83.591  51.765  1.00  0.00           H  
HETATM 1300  H4  DDB A  50      42.471  83.120  50.203  1.00  0.00           H  
HETATM 1301  H1  DDB A  50      42.040  85.489  49.660  1.00  0.00           H  
HETATM 1302  H2  DDB A  50      42.664  85.961  51.221  1.00  0.00           H  
HETATM 1303  C9  DDB A  50      45.833  88.578  49.536  1.00  0.00           C  
HETATM 1304  H16 DDB A  50      45.348  88.858  50.448  1.00  0.00           H  
HETATM 1305  H17 DDB A  50      46.842  88.929  49.545  1.00  0.00           H  
HETATM 1306  H18 DDB A  50      45.310  89.010  48.709  1.00  0.00           H  
HETATM 1307  C7  DPA A  51      46.517  86.459  50.640  1.00  0.00           C  
HETATM 1308  H11 DPA A  51      47.528  86.806  50.686  1.00  0.00           H  
HETATM 1309  H12 DPA A  51      46.514  85.389  50.585  1.00  0.00           H  
HETATM 1310  C6  DPA A  51      45.821  86.861  51.954  1.00  0.00           C  
HETATM 1311  C1  DPA A  51      45.852  88.393  52.102  1.00  0.00           C  
HETATM 1312  O1  DPA A  51      44.915  89.090  51.637  1.00  0.00           O  
HETATM 1313  O2  DPA A  51      46.949  89.025  52.768  1.00  0.00           O  
HETATM 1314  C2  DPA A  51      46.498  90.229  53.393  1.00  0.00           C  
HETATM 1315  C3  DPA A  51      47.679  90.908  54.110  1.00  0.00           C  
HETATM 1316  N1  DPA A  51      47.214  92.147  54.752  1.00  0.00           N  
HETATM 1317  C4  DPA A  51      46.673  93.055  53.732  1.00  0.00           C  
HETATM 1318  H5  DPA A  51      46.335  93.956  54.199  1.00  0.00           H  
HETATM 1319  H6  DPA A  51      47.437  93.286  53.021  1.00  0.00           H  
HETATM 1320  H7  DPA A  51      45.853  92.582  53.234  1.00  0.00           H  
HETATM 1321  C5  DPA A  51      48.343  92.794  55.438  1.00  0.00           C  
HETATM 1322  H8  DPA A  51      48.005  93.697  55.905  1.00  0.00           H  
HETATM 1323  H9  DPA A  51      48.735  92.134  56.181  1.00  0.00           H  
HETATM 1324  H10 DPA A  51      49.106  93.027  54.727  1.00  0.00           H  
HETATM 1325  H20 DPA A  51      46.501  91.928  55.418  1.00  0.00           H  
HETATM 1326  H3  DPA A  51      48.073  90.247  54.854  1.00  0.00           H  
HETATM 1327  H4  DPA A  51      48.443  91.140  53.399  1.00  0.00           H  
HETATM 1328  H1  DPA A  51      46.105  90.889  52.650  1.00  0.00           H  
HETATM 1329  H2  DPA A  51      45.733  89.996  54.105  1.00  0.00           H  
HETATM 1330  C9  DPA A  51      44.359  86.378  51.929  1.00  0.00           C  
HETATM 1331  H16 DPA A  51      44.337  85.313  51.827  1.00  0.00           H  
HETATM 1332  H17 DPA A  51      43.876  86.658  52.842  1.00  0.00           H  
HETATM 1333  H18 DPA A  51      43.848  86.827  51.103  1.00  0.00           H  
HETATM 1334  C7  DPA A  52      46.497  86.255  53.191  1.00  0.00           C  
HETATM 1335  H11 DPA A  52      47.514  86.586  53.245  1.00  0.00           H  
HETATM 1336  H12 DPA A  52      46.478  85.186  53.125  1.00  0.00           H  
HETATM 1337  C6  DPA A  52      45.802  86.657  54.504  1.00  0.00           C  
HETATM 1338  C1  DPA A  52      45.858  88.187  54.666  1.00  0.00           C  
HETATM 1339  O1  DPA A  52      44.933  88.904  54.202  1.00  0.00           O  
HETATM 1340  O2  DPA A  52      46.961  88.794  55.343  1.00  0.00           O  
HETATM 1341  C2  DPA A  52      46.526  90.001  55.976  1.00  0.00           C  
HETATM 1342  C3  DPA A  52      47.715  90.655  56.705  1.00  0.00           C  
HETATM 1343  N1  DPA A  52      47.267  91.895  57.356  1.00  0.00           N  
HETATM 1344  C4  DPA A  52      46.747  92.821  56.340  1.00  0.00           C  
HETATM 1345  H5  DPA A  52      46.420  93.723  56.814  1.00  0.00           H  
HETATM 1346  H6  DPA A  52      47.517  93.046  55.634  1.00  0.00           H  
HETATM 1347  H7  DPA A  52      45.921  92.366  55.833  1.00  0.00           H  
HETATM 1348  C5  DPA A  52      48.402  92.519  58.052  1.00  0.00           C  
HETATM 1349  H8  DPA A  52      48.076  93.423  58.526  1.00  0.00           H  
HETATM 1350  H9  DPA A  52      48.780  91.845  58.791  1.00  0.00           H  
HETATM 1351  H10 DPA A  52      49.173  92.746  57.346  1.00  0.00           H  
HETATM 1352  H20 DPA A  52      46.547  91.684  58.016  1.00  0.00           H  
HETATM 1353  H3  DPA A  52      48.094  89.982  57.444  1.00  0.00           H  
HETATM 1354  H4  DPA A  52      48.484  90.880  56.000  1.00  0.00           H  
HETATM 1355  H1  DPA A  52      46.147  90.674  55.237  1.00  0.00           H  
HETATM 1356  H2  DPA A  52      45.754  89.775  56.681  1.00  0.00           H  
HETATM 1357  C9  DPA A  52      44.332  86.198  54.468  1.00  0.00           C  
HETATM 1358  H16 DPA A  52      44.294  85.135  54.356  1.00  0.00           H  
HETATM 1359  H17 DPA A  52      43.850  86.478  55.381  1.00  0.00           H  
HETATM 1360  H18 DPA A  52      43.834  86.663  53.644  1.00  0.00           H  
HETATM 1361  C7  DDA A  53      46.463  86.031  55.739  1.00  0.00           C  
HETATM 1362  H11 DDA A  53      47.484  86.344  55.801  1.00  0.00           H  
HETATM 1363  H12 DDA A  53      46.425  84.962  55.665  1.00  0.00           H  
HETATM 1364  C6  DDA A  53      45.767  86.433  57.053  1.00  0.00           C  
HETATM 1365  C1  DDA A  53      45.846  87.960  57.228  1.00  0.00           C  
HETATM 1366  O1  DDA A  53      44.936  88.695  56.766  1.00  0.00           O  
HETATM 1367  O2  DDA A  53      46.956  88.543  57.915  1.00  0.00           O  
HETATM 1368  C2  DDA A  53      46.537  89.751  58.557  1.00  0.00           C  
HETATM 1369  C3  DDA A  53      47.732  90.379  59.298  1.00  0.00           C  
HETATM 1370  N1  DDA A  53      47.302  91.621  59.957  1.00  0.00           N  
HETATM 1371  C4  DDA A  53      46.801  92.564  58.947  1.00  0.00           C  
HETATM 1372  H5  DDA A  53      46.489  93.467  59.427  1.00  0.00           H  
HETATM 1373  H6  DDA A  53      47.579  92.783  58.247  1.00  0.00           H  
HETATM 1374  H7  DDA A  53      45.972  92.127  58.432  1.00  0.00           H  
HETATM 1375  C5  DDA A  53      48.443  92.220  60.665  1.00  0.00           C  
HETATM 1376  H8  DDA A  53      48.130  93.124  61.143  1.00  0.00           H  
HETATM 1377  H9  DDA A  53      48.807  91.535  61.399  1.00  0.00           H  
HETATM 1378  H10 DDA A  53      49.222  92.441  59.964  1.00  0.00           H  
HETATM 1379  H3  DDA A  53      48.097  89.694  60.033  1.00  0.00           H  
HETATM 1380  H4  DDA A  53      48.509  90.598  58.598  1.00  0.00           H  
HETATM 1381  H1  DDA A  53      46.174  90.437  57.821  1.00  0.00           H  
HETATM 1382  H2  DDA A  53      45.759  89.531  59.257  1.00  0.00           H  
HETATM 1383  C9  DDA A  53      44.291  85.998  57.006  1.00  0.00           C  
HETATM 1384  H16 DDA A  53      44.234  84.936  56.884  1.00  0.00           H  
HETATM 1385  H17 DDA A  53      43.807  86.279  57.918  1.00  0.00           H  
HETATM 1386  H18 DDA A  53      43.803  86.477  56.183  1.00  0.00           H  
HETATM 1387  C7  DPA A  54      46.410  85.784  58.286  1.00  0.00           C  
HETATM 1388  H11 DPA A  54      47.436  86.080  58.355  1.00  0.00           H  
HETATM 1389  H12 DPA A  54      46.357  84.717  58.201  1.00  0.00           H  
HETATM 1390  C6  DPA A  54      45.715  86.187  59.600  1.00  0.00           C  
HETATM 1391  C1  DPA A  54      45.819  87.710  59.787  1.00  0.00           C  
HETATM 1392  O1  DPA A  54      44.922  88.464  59.328  1.00  0.00           O  
HETATM 1393  O2  DPA A  54      46.934  88.269  60.486  1.00  0.00           O  
HETATM 1394  C2  DPA A  54      46.533  89.478  61.136  1.00  0.00           C  
HETATM 1395  C3  DPA A  54      47.733  90.081  61.888  1.00  0.00           C  
HETATM 1396  N1  DPA A  54      47.319  91.323  62.555  1.00  0.00           N  
HETATM 1397  C4  DPA A  54      46.839  92.283  61.551  1.00  0.00           C  
HETATM 1398  H5  DPA A  54      46.539  93.187  62.037  1.00  0.00           H  
HETATM 1399  H6  DPA A  54      47.624  92.495  60.857  1.00  0.00           H  
HETATM 1400  H7  DPA A  54      46.005  91.864  61.029  1.00  0.00           H  
HETATM 1401  C5  DPA A  54      48.466  91.899  63.274  1.00  0.00           C  
HETATM 1402  H8  DPA A  54      48.166  92.803  63.759  1.00  0.00           H  
HETATM 1403  H9  DPA A  54      48.816  91.201  64.004  1.00  0.00           H  
HETATM 1404  H10 DPA A  54      49.252  92.112  62.580  1.00  0.00           H  
HETATM 1405  H20 DPA A  54      46.586  91.124  63.205  1.00  0.00           H  
HETATM 1406  H3  DPA A  54      48.083  89.383  62.619  1.00  0.00           H  
HETATM 1407  H4  DPA A  54      48.518  90.293  61.194  1.00  0.00           H  
HETATM 1408  H1  DPA A  54      46.183  90.177  60.404  1.00  0.00           H  
HETATM 1409  H2  DPA A  54      45.745  89.266  61.830  1.00  0.00           H  
HETATM 1410  C9  DPA A  54      44.232  85.775  59.541  1.00  0.00           C  
HETATM 1411  H16 DPA A  54      44.159  84.716  59.410  1.00  0.00           H  
HETATM 1412  H17 DPA A  54      43.748  86.056  60.454  1.00  0.00           H  
HETATM 1413  H18 DPA A  54      43.757  86.271  58.720  1.00  0.00           H  
HETATM 1414  C7  DPB A  55      46.342  85.516  60.830  1.00  0.00           C  
HETATM 1415  H11 DPB A  55      47.371  85.795  60.907  1.00  0.00           H  
HETATM 1416  H12 DPB A  55      46.271  84.452  60.736  1.00  0.00           H  
HETATM 1417  C6  DPB A  55      45.646  85.919  62.143  1.00  0.00           C  
HETATM 1418  C1  DPB A  55      44.157  85.532  62.075  1.00  0.00           C  
HETATM 1419  O1  DPB A  55      43.315  86.352  61.624  1.00  0.00           O  
HETATM 1420  O2  DPB A  55      43.731  84.244  62.526  1.00  0.00           O  
HETATM 1421  C2  DPB A  55      42.394  84.332  63.024  1.00  0.00           C  
HETATM 1422  C3  DPB A  55      41.935  82.943  63.509  1.00  0.00           C  
HETATM 1423  N1  DPB A  55      40.562  83.033  64.021  1.00  0.00           N  
HETATM 1424  C4  DPB A  55      40.123  81.709  64.484  1.00  0.00           C  
HETATM 1425  H5  DPB A  55      39.123  81.773  64.857  1.00  0.00           H  
HETATM 1426  H6  DPB A  55      40.156  81.016  63.669  1.00  0.00           H  
HETATM 1427  H7  DPB A  55      40.773  81.370  65.264  1.00  0.00           H  
HETATM 1428  C5  DPB A  55      39.667  83.498  62.950  1.00  0.00           C  
HETATM 1429  H8  DPB A  55      38.667  83.563  63.323  1.00  0.00           H  
HETATM 1430  H9  DPB A  55      39.701  82.807  62.134  1.00  0.00           H  
HETATM 1431  H10 DPB A  55      39.986  84.462  62.613  1.00  0.00           H  
HETATM 1432  H20 DPB A  55      40.530  83.678  64.784  1.00  0.00           H  
HETATM 1433  H3  DPB A  55      42.585  82.605  64.289  1.00  0.00           H  
HETATM 1434  H4  DPB A  55      41.967  82.253  62.694  1.00  0.00           H  
HETATM 1435  H1  DPB A  55      41.745  84.669  62.245  1.00  0.00           H  
HETATM 1436  H2  DPB A  55      42.361  85.023  63.840  1.00  0.00           H  
HETATM 1437  C9  DPB A  55      45.774  87.440  62.345  1.00  0.00           C  
HETATM 1438  H16 DPB A  55      45.290  87.720  63.257  1.00  0.00           H  
HETATM 1439  H17 DPB A  55      46.808  87.709  62.392  1.00  0.00           H  
HETATM 1440  H18 DPB A  55      45.310  87.949  61.525  1.00  0.00           H  
HETATM 1441  C7  DDB A  56      46.255  85.229  63.371  1.00  0.00           C  
HETATM 1442  H11 DDB A  56      47.290  85.490  63.455  1.00  0.00           H  
HETATM 1443  H12 DDB A  56      46.168  84.166  63.267  1.00  0.00           H  
HETATM 1444  C6  DDB A  56      45.560  85.631  64.684  1.00  0.00           C  
HETATM 1445  C1  DDB A  56      44.065  85.270  64.606  1.00  0.00           C  
HETATM 1446  O1  DDB A  56      43.238  86.106  64.157  1.00  0.00           O  
HETATM 1447  O2  DDB A  56      43.617  83.984  65.043  1.00  0.00           O  
HETATM 1448  C2  DDB A  56      42.278  84.088  65.537  1.00  0.00           C  
HETATM 1449  C3  DDB A  56      41.796  82.703  66.006  1.00  0.00           C  
HETATM 1450  N1  DDB A  56      40.420  82.812  66.514  1.00  0.00           N  
HETATM 1451  C4  DDB A  56      39.959  81.491  66.962  1.00  0.00           C  
HETATM 1452  H5  DDB A  56      38.957  81.568  67.331  1.00  0.00           H  
HETATM 1453  H6  DDB A  56      39.984  80.805  66.141  1.00  0.00           H  
HETATM 1454  H7  DDB A  56      40.599  81.136  67.742  1.00  0.00           H  
HETATM 1455  C5  DDB A  56      39.540  83.299  65.442  1.00  0.00           C  
HETATM 1456  H8  DDB A  56      38.538  83.377  65.811  1.00  0.00           H  
HETATM 1457  H9  DDB A  56      39.565  82.615  64.620  1.00  0.00           H  
HETATM 1458  H10 DDB A  56      39.876  84.262  65.115  1.00  0.00           H  
HETATM 1459  H3  DDB A  56      42.437  82.349  66.787  1.00  0.00           H  
HETATM 1460  H4  DDB A  56      41.820  82.019  65.185  1.00  0.00           H  
HETATM 1461  H1  DDB A  56      41.638  84.444  64.757  1.00  0.00           H  
HETATM 1462  H2  DDB A  56      42.253  84.773  66.357  1.00  0.00           H  
HETATM 1463  C9  DDB A  56      45.711  87.150  64.899  1.00  0.00           C  
HETATM 1464  H16 DDB A  56      45.228  87.430  65.812  1.00  0.00           H  
HETATM 1465  H17 DDB A  56      46.748  87.399  64.954  1.00  0.00           H  
HETATM 1466  H18 DDB A  56      45.260  87.671  64.083  1.00  0.00           H  
HETATM 1467  C7  DPB A  57      46.153  84.920  65.908  1.00  0.00           C  
HETATM 1468  H11 DPB A  57      47.190  85.165  66.000  1.00  0.00           H  
HETATM 1469  H12 DPB A  57      46.048  83.860  65.795  1.00  0.00           H  
HETATM 1470  C6  DPB A  57      45.457  85.324  67.222  1.00  0.00           C  
HETATM 1471  C1  DPB A  57      43.956  84.988  67.134  1.00  0.00           C  
HETATM 1472  O1  DPB A  57      43.146  85.839  66.688  1.00  0.00           O  
HETATM 1473  O2  DPB A  57      43.486  83.706  67.558  1.00  0.00           O  
HETATM 1474  C2  DPB A  57      42.148  83.826  68.045  1.00  0.00           C  
HETATM 1475  C3  DPB A  57      41.639  82.446  68.501  1.00  0.00           C  
HETATM 1476  N1  DPB A  57      40.264  82.571  69.002  1.00  0.00           N  
HETATM 1477  C4  DPB A  57      39.779  81.254  69.438  1.00  0.00           C  
HETATM 1478  H5  DPB A  57      38.777  81.345  69.802  1.00  0.00           H  
HETATM 1479  H6  DPB A  57      39.798  80.575  68.611  1.00  0.00           H  
HETATM 1480  H7  DPB A  57      40.410  80.882  70.218  1.00  0.00           H  
HETATM 1481  C5  DPB A  57      39.397  83.083  67.930  1.00  0.00           C  
HETATM 1482  H8  DPB A  57      38.395  83.173  68.295  1.00  0.00           H  
HETATM 1483  H9  DPB A  57      39.415  82.404  67.104  1.00  0.00           H  
HETATM 1484  H10 DPB A  57      39.749  84.042  67.614  1.00  0.00           H  
HETATM 1485  H20 DPB A  57      40.246  83.204  69.776  1.00  0.00           H  
HETATM 1486  H3  DPB A  57      42.271  82.074  69.282  1.00  0.00           H  
HETATM 1487  H4  DPB A  57      41.657  81.769  67.675  1.00  0.00           H  
HETATM 1488  H1  DPB A  57      41.517  84.199  67.266  1.00  0.00           H  
HETATM 1489  H2  DPB A  57      42.129  84.506  68.872  1.00  0.00           H  
HETATM 1490  C9  DPB A  57      45.632  86.837  67.451  1.00  0.00           C  
HETATM 1491  H16 DPB A  57      45.147  87.117  68.363  1.00  0.00           H  
HETATM 1492  H17 DPB A  57      46.673  87.071  67.513  1.00  0.00           H  
HETATM 1493  H18 DPB A  57      45.192  87.372  66.637  1.00  0.00           H  
HETATM 1494  C7  DPB A  58      46.033  84.593  68.443  1.00  0.00           C  
HETATM 1495  H11 DPB A  58      47.073  84.821  68.542  1.00  0.00           H  
HETATM 1496  H12 DPB A  58      45.912  83.536  68.321  1.00  0.00           H  
HETATM 1497  C6  DPB A  58      45.336  84.997  69.757  1.00  0.00           C  
HETATM 1498  C1  DPB A  58      43.831  84.685  69.659  1.00  0.00           C  
HETATM 1499  O1  DPB A  58      43.037  85.553  69.216  1.00  0.00           O  
HETATM 1500  O2  DPB A  58      43.339  83.406  70.068  1.00  0.00           O  
HETATM 1501  C2  DPB A  58      42.000  83.545  70.551  1.00  0.00           C  
HETATM 1502  C3  DPB A  58      41.467  82.169  70.993  1.00  0.00           C  
HETATM 1503  N1  DPB A  58      40.091  82.312  71.488  1.00  0.00           N  
HETATM 1504  C4  DPB A  58      39.584  81.000  71.910  1.00  0.00           C  
HETATM 1505  H5  DPB A  58      38.581  81.103  72.270  1.00  0.00           H  
HETATM 1506  H6  DPB A  58      39.596  80.327  71.077  1.00  0.00           H  
HETATM 1507  H7  DPB A  58      40.204  80.611  72.690  1.00  0.00           H  
HETATM 1508  C5  DPB A  58      39.238  82.846  70.417  1.00  0.00           C  
HETATM 1509  H8  DPB A  58      38.235  82.950  70.778  1.00  0.00           H  
HETATM 1510  H9  DPB A  58      39.249  82.175  69.584  1.00  0.00           H  
HETATM 1511  H10 DPB A  58      39.607  83.803  70.110  1.00  0.00           H  
HETATM 1512  H20 DPB A  58      40.080  82.939  72.267  1.00  0.00           H  
HETATM 1513  H3  DPB A  58      42.088  81.781  71.773  1.00  0.00           H  
HETATM 1514  H4  DPB A  58      41.478  81.498  70.160  1.00  0.00           H  
HETATM 1515  H1  DPB A  58      41.379  83.934  69.772  1.00  0.00           H  
HETATM 1516  H2  DPB A  58      41.987  84.217  71.383  1.00  0.00           H  
HETATM 1517  C9  DPB A  58      45.533  86.505  70.000  1.00  0.00           C  
HETATM 1518  H16 DPB A  58      45.051  86.784  70.913  1.00  0.00           H  
HETATM 1519  H17 DPB A  58      46.578  86.721  70.068  1.00  0.00           H  
HETATM 1520  H18 DPB A  58      45.108  87.055  69.187  1.00  0.00           H  
HETATM 1521  C7  DPB A  59      45.893  84.247  70.975  1.00  0.00           C  
HETATM 1522  H11 DPB A  59      46.937  84.456  71.080  1.00  0.00           H  
HETATM 1523  H12 DPB A  59      45.757  83.193  70.843  1.00  0.00           H  
HETATM 1524  C6  DPB A  59      45.198  84.649  72.288  1.00  0.00           C  
HETATM 1525  C1  DPB A  59      43.689  84.363  72.180  1.00  0.00           C  
HETATM 1526  O1  DPB A  59      42.910  85.248  71.741  1.00  0.00           O  
HETATM 1527  O2  DPB A  59      43.173  83.089  72.577  1.00  0.00           O  
HETATM 1528  C2  DPB A  59      41.835  83.245  73.053  1.00  0.00           C  
HETATM 1529  C3  DPB A  59      41.278  81.875  73.481  1.00  0.00           C  
HETATM 1530  N1  DPB A  59      39.901  82.035  73.972  1.00  0.00           N  
HETATM 1531  C4  DPB A  59      39.371  80.728  74.379  1.00  0.00           C  
HETATM 1532  H5  DPB A  59      38.369  80.843  74.736  1.00  0.00           H  
HETATM 1533  H6  DPB A  59      39.376  80.063  73.541  1.00  0.00           H  
HETATM 1534  H7  DPB A  59      39.982  80.323  75.159  1.00  0.00           H  
HETATM 1535  C5  DPB A  59      39.062  82.592  72.900  1.00  0.00           C  
HETATM 1536  H8  DPB A  59      38.060  82.709  73.257  1.00  0.00           H  
HETATM 1537  H9  DPB A  59      39.067  81.928  72.061  1.00  0.00           H  
HETATM 1538  H10 DPB A  59      39.448  83.545  72.603  1.00  0.00           H  
HETATM 1539  H20 DPB A  59      39.897  82.656  74.756  1.00  0.00           H  
HETATM 1540  H3  DPB A  59      41.889  81.469  74.261  1.00  0.00           H  
HETATM 1541  H4  DPB A  59      41.284  81.211  72.643  1.00  0.00           H  
HETATM 1542  H1  DPB A  59      41.223  83.651  72.274  1.00  0.00           H  
HETATM 1543  H2  DPB A  59      41.829  83.911  73.892  1.00  0.00           H  
HETATM 1544  C9  DPB A  59      45.419  86.151  72.545  1.00  0.00           C  
HETATM 1545  H16 DPB A  59      44.935  86.432  73.458  1.00  0.00           H  
HETATM 1546  H17 DPB A  59      46.466  86.352  72.621  1.00  0.00           H  
HETATM 1547  H18 DPB A  59      45.004  86.717  71.735  1.00  0.00           H  
HETATM 1548  C7  DDA A  60      45.737  83.880  73.502  1.00  0.00           C  
HETATM 1549  H11 DDA A  60      46.783  84.073  73.615  1.00  0.00           H  
HETATM 1550  H12 DDA A  60      45.584  82.830  73.360  1.00  0.00           H  
HETATM 1551  C6  DDA A  60      45.042  84.283  74.816  1.00  0.00           C  
HETATM 1552  C1  DDA A  60      45.284  85.779  75.086  1.00  0.00           C  
HETATM 1553  O1  DDA A  60      44.478  86.637  74.642  1.00  0.00           O  
HETATM 1554  O2  DDA A  60      46.425  86.192  75.842  1.00  0.00           O  
HETATM 1555  C2  DDA A  60      46.119  87.401  76.544  1.00  0.00           C  
HETATM 1556  C3  DDA A  60      47.348  87.846  77.359  1.00  0.00           C  
HETATM 1557  N1  DDA A  60      47.034  89.088  78.079  1.00  0.00           N  
HETATM 1558  C4  DDA A  60      46.679  90.138  77.114  1.00  0.00           C  
HETATM 1559  H5  DDA A  60      46.451  91.042  77.638  1.00  0.00           H  
HETATM 1560  H6  DDA A  60      47.503  90.307  76.453  1.00  0.00           H  
HETATM 1561  H7  DDA A  60      45.826  89.829  76.548  1.00  0.00           H  
HETATM 1562  C5  DDA A  60      48.206  89.513  78.857  1.00  0.00           C  
HETATM 1563  H8  DDA A  60      47.978  90.417  79.381  1.00  0.00           H  
HETATM 1564  H9  DDA A  60      48.464  88.750  79.559  1.00  0.00           H  
HETATM 1565  H10 DDA A  60      49.031  89.683  78.197  1.00  0.00           H  
HETATM 1566  H3  DDA A  60      47.606  87.082  78.062  1.00  0.00           H  
HETATM 1567  H4  DDA A  60      48.170  88.015  76.699  1.00  0.00           H  
HETATM 1568  H1  DDA A  60      45.861  88.164  75.842  1.00  0.00           H  
HETATM 1569  H2  DDA A  60      45.295  87.230  77.205  1.00  0.00           H  
HETATM 1570  C9  DDA A  60      43.529  84.022  74.696  1.00  0.00           C  
HETATM 1571  H16 DDA A  60      43.360  82.982  74.508  1.00  0.00           H  
HETATM 1572  H17 DDA A  60      43.045  84.302  75.609  1.00  0.00           H  
HETATM 1573  H18 DDA A  60      43.129  84.600  73.889  1.00  0.00           H  
HETATM 1574  C7  TDA A  61      45.562  83.495  76.026  1.00  0.00           C  
HETATM 1575  H11 TDA A  61      46.611  83.670  76.146  1.00  0.00           H  
HETATM 1576  H12 TDA A  61      45.393  82.448  75.874  1.00  0.00           H  
HETATM 1577  C6  TDA A  61      44.866  83.898  77.339  1.00  0.00           C  
HETATM 1578  C1  TDA A  61      45.131  85.388  77.624  1.00  0.00           C  
HETATM 1579  O1  TDA A  61      44.343  86.262  77.183  1.00  0.00           O  
HETATM 1580  O2  TDA A  61      46.275  85.775  78.390  1.00  0.00           O  
HETATM 1581  C2  TDA A  61      45.986  86.983  79.100  1.00  0.00           C  
HETATM 1582  C3  TDA A  61      47.217  87.400  79.925  1.00  0.00           C  
HETATM 1583  N1  TDA A  61      46.920  88.641  80.655  1.00  0.00           N  
HETATM 1584  C4  TDA A  61      46.587  89.706  79.696  1.00  0.00           C  
HETATM 1585  H5  TDA A  61      46.371  90.610  80.227  1.00  0.00           H  
HETATM 1586  H6  TDA A  61      47.416  89.867  79.041  1.00  0.00           H  
HETATM 1587  H7  TDA A  61      45.732  89.415  79.123  1.00  0.00           H  
HETATM 1588  C5  TDA A  61      48.095  89.040  81.442  1.00  0.00           C  
HETATM 1589  H8  TDA A  61      47.880  89.944  81.972  1.00  0.00           H  
HETATM 1590  H9  TDA A  61      48.336  88.267  82.139  1.00  0.00           H  
HETATM 1591  H10 TDA A  61      48.926  89.203  80.786  1.00  0.00           H  
HETATM 1592  H3  TDA A  61      47.459  86.627  80.622  1.00  0.00           H  
HETATM 1593  H4  TDA A  61      48.047  87.563  79.269  1.00  0.00           H  
HETATM 1594  H1  TDA A  61      45.744  87.757  78.403  1.00  0.00           H  
HETATM 1595  H2  TDA A  61      45.155  86.821  79.755  1.00  0.00           H  
HETATM 1596  C9  TDA A  61      43.350  83.663  77.210  1.00  0.00           C  
HETATM 1597  H16 TDA A  61      43.165  82.627  77.012  1.00  0.00           H  
HETATM 1598  H17 TDA A  61      42.866  83.943  78.122  1.00  0.00           H  
HETATM 1599  H18 TDA A  61      42.965  84.254  76.406  1.00  0.00           H  
HETATM 1600  H19 TDA A  61      45.251  83.307  78.144  1.00  0.00           H  
TER
HETATM 1601  C7  HPB A  62      44.308 171.961   2.157  1.00  0.00           C  
HETATM 1602  C8  HPB A  62      43.332 172.147   0.981  1.00  0.00           C  
HETATM 1603  H13 HPB A  62      43.815 171.867   0.068  1.00  0.00           H  
HETATM 1604  H14 HPB A  62      42.470 171.532   1.131  1.00  0.00           H  
HETATM 1605  H15 HPB A  62      43.032 173.173   0.926  1.00  0.00           H  
HETATM 1606  H11 HPB A  62      45.171 172.575   2.006  1.00  0.00           H  
HETATM 1607  H12 HPB A  62      44.608 170.935   2.213  1.00  0.00           H  
HETATM 1608  C6  HPB A  62      43.612 172.364   3.471  1.00  0.00           C  
HETATM 1609  C1  HPB A  62      42.371 171.478   3.688  1.00  0.00           C  
HETATM 1610  O1  HPB A  62      41.255 171.837   3.232  1.00  0.00           O  
HETATM 1611  O2  HPB A  62      42.489 170.248   4.407  1.00  0.00           O  
HETATM 1612  C2  HPB A  62      41.256 169.967   5.074  1.00  0.00           C  
HETATM 1613  C3  HPB A  62      41.382 168.642   5.849  1.00  0.00           C  
HETATM 1614  N1  HPB A  62      40.114 168.352   6.535  1.00  0.00           N  
HETATM 1615  C4  HPB A  62      40.233 167.088   7.274  1.00  0.00           C  
HETATM 1616  H5  HPB A  62      39.311 166.878   7.772  1.00  0.00           H  
HETATM 1617  H6  HPB A  62      40.460 166.295   6.592  1.00  0.00           H  
HETATM 1618  H7  HPB A  62      41.020 167.171   7.997  1.00  0.00           H  
HETATM 1619  C5  HPB A  62      39.035 168.239   5.543  1.00  0.00           C  
HETATM 1620  H8  HPB A  62      38.112 168.029   6.042  1.00  0.00           H  
HETATM 1621  H9  HPB A  62      39.260 167.447   4.860  1.00  0.00           H  
HETATM 1622  H10 HPB A  62      38.947 169.160   5.005  1.00  0.00           H  
HETATM 1623  H20 HPB A  62      39.904 169.093   7.174  1.00  0.00           H  
HETATM 1624  H3  HPB A  62      42.166 168.724   6.572  1.00  0.00           H  
HETATM 1625  H4  HPB A  62      41.606 167.849   5.168  1.00  0.00           H  
HETATM 1626  H1  HPB A  62      40.470 169.885   4.353  1.00  0.00           H  
HETATM 1627  H2  HPB A  62      41.030 170.759   5.757  1.00  0.00           H  
HETATM 1628  C9  HPB A  62      43.181 173.840   3.391  1.00  0.00           C  
HETATM 1629  H16 HPB A  62      42.698 174.121   4.303  1.00  0.00           H  
HETATM 1630  H17 HPB A  62      44.043 174.456   3.240  1.00  0.00           H  
HETATM 1631  H18 HPB A  62      42.504 173.970   2.574  1.00  0.00           H  
HETATM 1632  C7  DPB A  63      44.525 172.205   4.695  1.00  0.00           C  
HETATM 1633  H11 DPB A  63      45.390 172.823   4.582  1.00  0.00           H  
HETATM 1634  H12 DPB A  63      44.830 171.182   4.788  1.00  0.00           H  
HETATM 1635  C6  DPB A  63      43.829 172.609   6.009  1.00  0.00           C  
HETATM 1636  C1  DPB A  63      42.572 171.741   6.212  1.00  0.00           C  
HETATM 1637  O1  DPB A  63      41.465 172.121   5.754  1.00  0.00           O  
HETATM 1638  O2  DPB A  63      42.667 170.503   6.922  1.00  0.00           O  
HETATM 1639  C2  DPB A  63      41.427 170.236   7.581  1.00  0.00           C  
HETATM 1640  C3  DPB A  63      41.527 168.901   8.344  1.00  0.00           C  
HETATM 1641  N1  DPB A  63      40.251 168.628   9.022  1.00  0.00           N  
HETATM 1642  C4  DPB A  63      40.347 167.356   9.750  1.00  0.00           C  
HETATM 1643  H5  DPB A  63      39.419 167.156  10.243  1.00  0.00           H  
HETATM 1644  H6  DPB A  63      40.564 166.565   9.063  1.00  0.00           H  
HETATM 1645  H7  DPB A  63      41.130 167.419  10.477  1.00  0.00           H  
HETATM 1646  C5  DPB A  63      39.176 168.540   8.024  1.00  0.00           C  
HETATM 1647  H8  DPB A  63      38.247 168.340   8.516  1.00  0.00           H  
HETATM 1648  H9  DPB A  63      39.392 167.750   7.334  1.00  0.00           H  
HETATM 1649  H10 DPB A  63      39.105 169.467   7.492  1.00  0.00           H  
HETATM 1650  H20 DPB A  63      40.050 169.366   9.665  1.00  0.00           H  
HETATM 1651  H3  DPB A  63      42.309 168.966   9.072  1.00  0.00           H  
HETATM 1652  H4  DPB A  63      41.742 168.112   7.656  1.00  0.00           H  
HETATM 1653  H1  DPB A  63      40.643 170.173   6.854  1.00  0.00           H  
HETATM 1654  H2  DPB A  63      41.209 171.026   8.268  1.00  0.00           H  
HETATM 1655  C9  DPB A  63      43.422 174.092   5.939  1.00  0.00           C  
HETATM 1656  H16 DPB A  63      42.938 174.372   6.851  1.00  0.00           H  
HETATM 1657  H17 DPB A  63      44.293 174.695   5.798  1.00  0.00           H  
HETATM 1658  H18 DPB A  63      42.750 174.240   5.120  1.00  0.00           H  
HETATM 1659  C7  DDA A  64      44.732 172.424   7.236  1.00  0.00           C  
HETATM 1660  H11 DDA A  64      45.608 173.029   7.133  1.00  0.00           H  
HETATM 1661  H12 DDA A  64      45.020 171.396   7.321  1.00  0.00           H  
HETATM 1662  C6  DDA A  64      44.036 172.828   8.549  1.00  0.00           C  
HETATM 1663  C1  DDA A  64      43.653 174.318   8.492  1.00  0.00           C  
HETATM 1664  O1  DDA A  64      42.533 174.662   8.037  1.00  0.00           O  
HETATM 1665  O2  DDA A  64      44.574 175.309   8.953  1.00  0.00           O  
HETATM 1666  C2  DDA A  64      43.849 176.434   9.457  1.00  0.00           C  
HETATM 1667  C3  DDA A  64      44.840 177.502   9.955  1.00  0.00           C  
HETATM 1668  N1  DDA A  64      44.094 178.659  10.474  1.00  0.00           N  
HETATM 1669  C4  DDA A  64      43.260 179.224   9.403  1.00  0.00           C  
HETATM 1670  H5  DDA A  64      42.718 180.065   9.781  1.00  0.00           H  
HETATM 1671  H6  DDA A  64      43.884 179.536   8.593  1.00  0.00           H  
HETATM 1672  H7  DDA A  64      42.572 178.481   9.057  1.00  0.00           H  
HETATM 1673  C5  DDA A  64      45.040 179.677  10.948  1.00  0.00           C  
HETATM 1674  H8  DDA A  64      44.498 180.520  11.325  1.00  0.00           H  
HETATM 1675  H9  DDA A  64      45.646 179.268  11.727  1.00  0.00           H  
HETATM 1676  H10 DDA A  64      45.664 179.991  10.138  1.00  0.00           H  
HETATM 1677  H3  DDA A  64      45.447 177.090  10.734  1.00  0.00           H  
HETATM 1678  H4  DDA A  64      45.463 177.815   9.145  1.00  0.00           H  
HETATM 1679  H1  DDA A  64      43.242 176.844   8.678  1.00  0.00           H  
HETATM 1680  H2  DDA A  64      43.224 176.121  10.268  1.00  0.00           H  
HETATM 1681  C9  DDA A  64      42.766 171.978   8.738  1.00  0.00           C  
HETATM 1682  H16 DDA A  64      43.031 170.943   8.779  1.00  0.00           H  
HETATM 1683  H17 DDA A  64      42.282 172.259   9.650  1.00  0.00           H  
HETATM 1684  H18 DDA A  64      42.100 172.144   7.917  1.00  0.00           H  
HETATM 1685  C7  DDB A  65      44.930 172.618   9.779  1.00  0.00           C  
HETATM 1686  H11 DDB A  65      45.817 173.209   9.686  1.00  0.00           H  
HETATM 1687  H12 DDB A  65      45.202 171.585   9.857  1.00  0.00           H  
HETATM 1688  C6  DDB A  65      44.234 173.022  11.093  1.00  0.00           C  
HETATM 1689  C1  DDB A  65      42.949 172.192  11.270  1.00  0.00           C  
HETATM 1690  O1  DDB A  65      41.859 172.616  10.808  1.00  0.00           O  
HETATM 1691  O2  DDB A  65      42.996 170.939  11.959  1.00  0.00           O  
HETATM 1692  C2  DDB A  65      41.740 170.701  12.601  1.00  0.00           C  
HETATM 1693  C3  DDB A  65      41.791 169.353  13.343  1.00  0.00           C  
HETATM 1694  N1  DDB A  65      40.500 169.109  14.002  1.00  0.00           N  
HETATM 1695  C4  DDB A  65      40.547 167.821  14.710  1.00  0.00           C  
HETATM 1696  H5  DDB A  65      39.608 167.643  15.190  1.00  0.00           H  
HETATM 1697  H6  DDB A  65      40.746 167.036  14.011  1.00  0.00           H  
HETATM 1698  H7  DDB A  65      41.324 167.847  15.446  1.00  0.00           H  
HETATM 1699  C5  DDB A  65      39.432 169.072  12.992  1.00  0.00           C  
HETATM 1700  H8  DDB A  65      38.493 168.894  13.472  1.00  0.00           H  
HETATM 1701  H9  DDB A  65      39.629 168.288  12.293  1.00  0.00           H  
HETATM 1702  H10 DDB A  65      39.398 170.010  12.477  1.00  0.00           H  
HETATM 1703  H3  DDB A  65      42.568 169.378  14.077  1.00  0.00           H  
HETATM 1704  H4  DDB A  65      41.987 168.568  12.643  1.00  0.00           H  
HETATM 1705  H1  DDB A  65      40.963 170.676  11.865  1.00  0.00           H  
HETATM 1706  H2  DDB A  65      41.543 171.487  13.300  1.00  0.00           H  
HETATM 1707  C9  DDB A  65      43.877 174.519  11.046  1.00  0.00           C  
HETATM 1708  H16 DDB A  65      43.392 174.799  11.958  1.00  0.00           H  
HETATM 1709  H17 DDB A  65      44.769 175.094  10.923  1.00  0.00           H  
HETATM 1710  H18 DDB A  65      43.217 174.701  10.223  1.00  0.00           H  
HETATM 1711  C7  DPB A  66      45.119 172.787  12.326  1.00  0.00           C  
HETATM 1712  H11 DPB A  66      46.015 173.365  12.241  1.00  0.00           H  
HETATM 1713  H12 DPB A  66      45.373 171.750  12.396  1.00  0.00           H  
HETATM 1714  C6  DPB A  66      44.422 173.190  13.639  1.00  0.00           C  
HETATM 1715  C1  DPB A  66      43.124 172.381  13.802  1.00  0.00           C  
HETATM 1716  O1  DPB A  66      42.043 172.825  13.339  1.00  0.00           O  
HETATM 1717  O2  DPB A  66      43.147 171.121  14.481  1.00  0.00           O  
HETATM 1718  C2  DPB A  66      41.885 170.898  15.115  1.00  0.00           C  
HETATM 1719  C3  DPB A  66      41.910 169.543  15.845  1.00  0.00           C  
HETATM 1720  N1  DPB A  66      40.612 169.313  16.497  1.00  0.00           N  
HETATM 1721  C4  DPB A  66      40.636 168.020  17.194  1.00  0.00           C  
HETATM 1722  H5  DPB A  66      39.691 167.853  17.668  1.00  0.00           H  
HETATM 1723  H6  DPB A  66      40.825 167.238  16.489  1.00  0.00           H  
HETATM 1724  H7  DPB A  66      41.409 168.028  17.933  1.00  0.00           H  
HETATM 1725  C5  DPB A  66      39.550 169.304  15.481  1.00  0.00           C  
HETATM 1726  H8  DPB A  66      38.604 169.137  15.955  1.00  0.00           H  
HETATM 1727  H9  DPB A  66      39.737 168.521  14.776  1.00  0.00           H  
HETATM 1728  H10 DPB A  66      39.532 170.246  14.974  1.00  0.00           H  
HETATM 1729  H20 DPB A  66      40.436 170.044  17.156  1.00  0.00           H  
HETATM 1730  H3  DPB A  66      42.684 169.550  16.585  1.00  0.00           H  
HETATM 1731  H4  DPB A  66      42.098 168.761  15.140  1.00  0.00           H  
HETATM 1732  H1  DPB A  66      41.112 170.892  14.376  1.00  0.00           H  
HETATM 1733  H2  DPB A  66      41.696 171.681  15.820  1.00  0.00           H  
HETATM 1734  C9  DPB A  66      44.089 174.693  13.602  1.00  0.00           C  
HETATM 1735  H16 DPB A  66      43.606 174.973  14.515  1.00  0.00           H  
HETATM 1736  H17 DPB A  66      44.991 175.256  13.489  1.00  0.00           H  
HETATM 1737  H18 DPB A  66      43.438 174.894  12.779  1.00  0.00           H  
HETATM 1738  C7  DPA A  67      45.297 172.933  14.874  1.00  0.00           C  
HETATM 1739  H11 DPA A  67      46.204 173.497  14.798  1.00  0.00           H  
HETATM 1740  H12 DPA A  67      45.534 171.890  14.937  1.00  0.00           H  
HETATM 1741  C6  DPA A  67      44.602 173.335  16.187  1.00  0.00           C  
HETATM 1742  C1  DPA A  67      44.293 174.843  16.162  1.00  0.00           C  
HETATM 1743  O1  DPA A  67      43.197 175.253  15.702  1.00  0.00           O  
HETATM 1744  O2  DPA A  67      45.252 175.777  16.663  1.00  0.00           O  
HETATM 1745  C2  DPA A  67      44.574 176.923  17.186  1.00  0.00           C  
HETATM 1746  C3  DPA A  67      45.607 177.929  17.725  1.00  0.00           C  
HETATM 1747  N1  DPA A  67      44.910 179.107  18.263  1.00  0.00           N  
HETATM 1748  C4  DPA A  67      44.122 179.739  17.195  1.00  0.00           C  
HETATM 1749  H5  DPA A  67      43.614 180.595  17.586  1.00  0.00           H  
HETATM 1750  H6  DPA A  67      44.772 180.040  16.403  1.00  0.00           H  
HETATM 1751  H7  DPA A  67      43.404 179.039  16.821  1.00  0.00           H  
HETATM 1752  C5  DPA A  67      45.896 180.067  18.778  1.00  0.00           C  
HETATM 1753  H8  DPA A  67      45.390 180.924  19.169  1.00  0.00           H  
HETATM 1754  H9  DPA A  67      46.471 179.607  19.554  1.00  0.00           H  
HETATM 1755  H10 DPA A  67      46.548 180.370  17.985  1.00  0.00           H  
HETATM 1756  H20 DPA A  67      44.302 178.824  19.004  1.00  0.00           H  
HETATM 1757  H3  DPA A  67      46.181 177.469  18.502  1.00  0.00           H  
HETATM 1758  H4  DPA A  67      46.258 178.231  16.933  1.00  0.00           H  
HETATM 1759  H1  DPA A  67      44.000 177.383  16.409  1.00  0.00           H  
HETATM 1760  H2  DPA A  67      43.923 176.620  17.979  1.00  0.00           H  
HETATM 1761  C9  DPA A  67      43.289 172.545  16.336  1.00  0.00           C  
HETATM 1762  H16 DPA A  67      43.503 171.495  16.354  1.00  0.00           H  
HETATM 1763  H17 DPA A  67      42.805 172.825  17.249  1.00  0.00           H  
HETATM 1764  H18 DPA A  67      42.644 172.763  15.511  1.00  0.00           H  
HETATM 1765  C7  DDA A  68      45.465 173.052  17.425  1.00  0.00           C  
HETATM 1766  H11 DDA A  68      46.380 173.602  17.358  1.00  0.00           H  
HETATM 1767  H12 DDA A  68      45.685 172.005  17.479  1.00  0.00           H  
HETATM 1768  C6  DDA A  68      44.769 173.455  18.738  1.00  0.00           C  
HETATM 1769  C1  DDA A  68      44.485 174.968  18.724  1.00  0.00           C  
HETATM 1770  O1  DDA A  68      43.397 175.400  18.262  1.00  0.00           O  
HETATM 1771  O2  DDA A  68      45.457 175.881  19.238  1.00  0.00           O  
HETATM 1772  C2  DDA A  68      44.795 177.034  19.767  1.00  0.00           C  
HETATM 1773  C3  DDA A  68      45.842 178.018  20.320  1.00  0.00           C  
HETATM 1774  N1  DDA A  68      45.161 179.202  20.865  1.00  0.00           N  
HETATM 1775  C4  DDA A  68      44.388 179.857  19.800  1.00  0.00           C  
HETATM 1776  H5  DDA A  68      43.893 180.718  20.195  1.00  0.00           H  
HETATM 1777  H6  DDA A  68      45.048 180.154  19.013  1.00  0.00           H  
HETATM 1778  H7  DDA A  68      43.661 179.171  19.415  1.00  0.00           H  
HETATM 1779  C5  DDA A  68      46.161 180.142  21.393  1.00  0.00           C  
HETATM 1780  H8  DDA A  68      45.666 181.004  21.789  1.00  0.00           H  
HETATM 1781  H9  DDA A  68      46.722 179.667  22.168  1.00  0.00           H  
HETATM 1782  H10 DDA A  68      46.821 180.441  20.605  1.00  0.00           H  
HETATM 1783  H3  DDA A  68      46.405 177.542  21.096  1.00  0.00           H  
HETATM 1784  H4  DDA A  68      46.501 178.317  19.533  1.00  0.00           H  
HETATM 1785  H1  DDA A  68      44.233 177.509  18.992  1.00  0.00           H  
HETATM 1786  H2  DDA A  68      44.135 176.734  20.555  1.00  0.00           H  
HETATM 1787  C9  DDA A  68      43.444 172.684  18.874  1.00  0.00           C  
HETATM 1788  H16 DDA A  68      43.641 171.633  18.883  1.00  0.00           H  
HETATM 1789  H17 DDA A  68      42.960 172.965  19.786  1.00  0.00           H  
HETATM 1790  H18 DDA A  68      42.807 172.921  18.046  1.00  0.00           H  
HETATM 1791  C7  DDB A  69      45.622 173.147  19.976  1.00  0.00           C  
HETATM 1792  H11 DDB A  69      46.546 173.682  19.920  1.00  0.00           H  
HETATM 1793  H12 DDB A  69      45.825 172.097  20.023  1.00  0.00           H  
HETATM 1794  C6  DDB A  69      44.926 173.550  21.290  1.00  0.00           C  
HETATM 1795  C1  DDB A  69      43.587 172.801  21.414  1.00  0.00           C  
HETATM 1796  O1  DDB A  69      42.536 173.309  20.946  1.00  0.00           O  
HETATM 1797  O2  DDB A  69      43.539 171.525  22.059  1.00  0.00           O  
HETATM 1798  C2  DDB A  69      42.257 171.348  22.669  1.00  0.00           C  
HETATM 1799  C3  DDB A  69      42.206 169.975  23.364  1.00  0.00           C  
HETATM 1800  N1  DDB A  69      40.889 169.793  23.990  1.00  0.00           N  
HETATM 1801  C4  DDB A  69      40.838 168.483  24.654  1.00  0.00           C  
HETATM 1802  H5  DDB A  69      39.880 168.350  25.110  1.00  0.00           H  
HETATM 1803  H6  DDB A  69      41.000 167.709  23.932  1.00  0.00           H  
HETATM 1804  H7  DDB A  69      41.599 168.433  25.404  1.00  0.00           H  
HETATM 1805  C5  DDB A  69      39.843 169.860  22.960  1.00  0.00           C  
HETATM 1806  H8  DDB A  69      38.882 169.728  23.417  1.00  0.00           H  
HETATM 1807  H9  DDB A  69      40.004 169.088  22.237  1.00  0.00           H  
HETATM 1808  H10 DDB A  69      39.878 170.815  22.477  1.00  0.00           H  
HETATM 1809  H3  DDB A  69      42.967 169.926  24.114  1.00  0.00           H  
HETATM 1810  H4  DDB A  69      42.366 169.203  22.642  1.00  0.00           H  
HETATM 1811  H1  DDB A  69      41.497 171.398  21.919  1.00  0.00           H  
HETATM 1812  H2  DDB A  69      42.096 172.121  23.392  1.00  0.00           H  
HETATM 1813  C9  DDB A  69      44.667 175.069  21.288  1.00  0.00           C  
HETATM 1814  H16 DDB A  69      44.183 175.349  22.200  1.00  0.00           H  
HETATM 1815  H17 DDB A  69      45.596 175.590  21.203  1.00  0.00           H  
HETATM 1816  H18 DDB A  69      44.039 175.321  20.459  1.00  0.00           H  
HETATM 1817  C7  DPB A  70      45.768 173.219  22.530  1.00  0.00           C  
HETATM 1818  H11 DPB A  70      46.701 173.739  22.482  1.00  0.00           H  
HETATM 1819  H12 DPB A  70      45.953 172.165  22.569  1.00  0.00           H  
HETATM 1820  C6  DPB A  70      45.072 173.622  23.844  1.00  0.00           C  
HETATM 1821  C1  DPB A  70      43.720 172.892  23.955  1.00  0.00           C  
HETATM 1822  O1  DPB A  70      42.680 173.422  23.486  1.00  0.00           O  
HETATM 1823  O2  DPB A  70      43.649 171.612  24.589  1.00  0.00           O  
HETATM 1824  C2  DPB A  70      42.361 171.451  25.191  1.00  0.00           C  
HETATM 1825  C3  DPB A  70      42.285 170.073  25.873  1.00  0.00           C  
HETATM 1826  N1  DPB A  70      40.962 169.906  26.493  1.00  0.00           N  
HETATM 1827  C4  DPB A  70      40.887 168.591  27.144  1.00  0.00           C  
HETATM 1828  H5  DPB A  70      39.924 168.470  27.594  1.00  0.00           H  
HETATM 1829  H6  DPB A  70      41.040 167.823  26.416  1.00  0.00           H  
HETATM 1830  H7  DPB A  70      41.643 168.524  27.898  1.00  0.00           H  
HETATM 1831  C5  DPB A  70      39.921 169.999  25.458  1.00  0.00           C  
HETATM 1832  H8  DPB A  70      38.958 169.878  25.907  1.00  0.00           H  
HETATM 1833  H9  DPB A  70      40.074 169.231  24.729  1.00  0.00           H  
HETATM 1834  H10 DPB A  70      39.975 170.957  24.983  1.00  0.00           H  
HETATM 1835  H20 DPB A  70      40.819 170.624  27.174  1.00  0.00           H  
HETATM 1836  H3  DPB A  70      43.040 170.005  26.627  1.00  0.00           H  
HETATM 1837  H4  DPB A  70      42.436 169.304  25.146  1.00  0.00           H  
HETATM 1838  H1  DPB A  70      41.605 171.519  24.438  1.00  0.00           H  
HETATM 1839  H2  DPB A  70      42.209 172.220  25.919  1.00  0.00           H  
HETATM 1840  C9  DPB A  70      44.837 175.144  23.853  1.00  0.00           C  
HETATM 1841  H16 DPB A  70      44.353 175.424  24.765  1.00  0.00           H  
HETATM 1842  H17 DPB A  70      45.775 175.650  23.777  1.00  0.00           H  
HETATM 1843  H18 DPB A  70      44.216 175.412  23.024  1.00  0.00           H  
HETATM 1844  C7  DDA A  71      45.902 173.266  25.085  1.00  0.00           C  
HETATM 1845  H11 DDA A  71      46.843 173.773  25.046  1.00  0.00           H  
HETATM 1846  H12 DDA A  71      46.070 172.208  25.115  1.00  0.00           H  
HETATM 1847  C6  DDA A  71      45.207 173.669  26.398  1.00  0.00           C  
HETATM 1848  C1  DDA A  71      44.995 175.193  26.420  1.00  0.00           C  
HETATM 1849  O1  DDA A  71      43.938 175.689  25.953  1.00  0.00           O  
HETATM 1850  O2  DDA A  71      46.002 176.047  26.970  1.00  0.00           O  
HETATM 1851  C2  DDA A  71      45.388 177.215  27.521  1.00  0.00           C  
HETATM 1852  C3  DDA A  71      46.472 178.133  28.114  1.00  0.00           C  
HETATM 1853  N1  DDA A  71      45.841 179.335  28.679  1.00  0.00           N  
HETATM 1854  C4  DDA A  71      45.117 180.053  27.620  1.00  0.00           C  
HETATM 1855  H5  DDA A  71      44.657 180.926  28.031  1.00  0.00           H  
HETATM 1856  H6  DDA A  71      45.802 180.337  26.850  1.00  0.00           H  
HETATM 1857  H7  DDA A  71      44.364 179.414  27.208  1.00  0.00           H  
HETATM 1858  C5  DDA A  71      46.876 180.212  29.245  1.00  0.00           C  
HETATM 1859  H8  DDA A  71      46.418 181.086  29.656  1.00  0.00           H  
HETATM 1860  H9  DDA A  71      47.403 179.690  30.016  1.00  0.00           H  
HETATM 1861  H10 DDA A  71      47.563 180.498  28.475  1.00  0.00           H  
HETATM 1862  H3  DDA A  71      47.000 177.611  28.885  1.00  0.00           H  
HETATM 1863  H4  DDA A  71      47.158 178.419  27.344  1.00  0.00           H  
HETATM 1864  H1  DDA A  71      44.862 177.737  26.750  1.00  0.00           H  
HETATM 1865  H2  DDA A  71      44.703 176.928  28.290  1.00  0.00           H  
HETATM 1866  C9  DDA A  71      43.843 172.960  26.495  1.00  0.00           C  
HETATM 1867  H16 DDA A  71      43.988 171.900  26.480  1.00  0.00           H  
HETATM 1868  H17 DDA A  71      43.360 173.241  27.407  1.00  0.00           H  
HETATM 1869  H18 DDA A  71      43.232 173.247  25.665  1.00  0.00           H  
HETATM 1870  C7  DDA A  72      46.024 173.289  27.641  1.00  0.00           C  
HETATM 1871  H11 DDA A  72      46.974 173.779  27.611  1.00  0.00           H  
HETATM 1872  H12 DDA A  72      46.175 172.229  27.663  1.00  0.00           H  
HETATM 1873  C6  DDA A  72      45.328 173.693  28.954  1.00  0.00           C  
HETATM 1874  C1  DDA A  72      45.142 175.219  28.988  1.00  0.00           C  
HETATM 1875  O1  DDA A  72      44.094 175.737  28.520  1.00  0.00           O  
HETATM 1876  O2  DDA A  72      46.160 176.051  29.551  1.00  0.00           O  
HETATM 1877  C2  DDA A  72      45.562 177.225  30.108  1.00  0.00           C  
HETATM 1878  C3  DDA A  72      46.658 178.120  30.714  1.00  0.00           C  
HETATM 1879  N1  DDA A  72      46.044 179.327  31.287  1.00  0.00           N  
HETATM 1880  C4  DDA A  72      45.337 180.065  30.230  1.00  0.00           C  
HETATM 1881  H5  DDA A  72      44.890 180.943  30.647  1.00  0.00           H  
HETATM 1882  H6  DDA A  72      46.030 180.346  29.466  1.00  0.00           H  
HETATM 1883  H7  DDA A  72      44.576 179.443  29.809  1.00  0.00           H  
HETATM 1884  C5  DDA A  72      47.090 180.181  31.865  1.00  0.00           C  
HETATM 1885  H8  DDA A  72      46.643 181.061  32.282  1.00  0.00           H  
HETATM 1886  H9  DDA A  72      47.604 179.645  32.635  1.00  0.00           H  
HETATM 1887  H10 DDA A  72      47.785 180.463  31.102  1.00  0.00           H  
HETATM 1888  H3  DDA A  72      47.173 177.583  31.483  1.00  0.00           H  
HETATM 1889  H4  DDA A  72      47.352 178.401  29.951  1.00  0.00           H  
HETATM 1890  H1  DDA A  72      45.048 177.762  29.340  1.00  0.00           H  
HETATM 1891  H2  DDA A  72      44.868 176.944  30.872  1.00  0.00           H  
HETATM 1892  C9  DDA A  72      43.953 173.005  29.037  1.00  0.00           C  
HETATM 1893  H16 DDA A  72      44.082 171.942  29.014  1.00  0.00           H  
HETATM 1894  H17 DDA A  72      43.470 173.286  29.951  1.00  0.00           H  
HETATM 1895  H18 DDA A  72      43.350 173.310  28.208  1.00  0.00           H  
HETATM 1896  C7  DPB A  73      46.134 173.288  30.197  1.00  0.00           C  
HETATM 1897  H11 DPB A  73      47.092 173.764  30.176  1.00  0.00           H  
HETATM 1898  H12 DPB A  73      46.267 172.226  30.210  1.00  0.00           H  
HETATM 1899  C6  DPB A  73      45.438 173.691  31.511  1.00  0.00           C  
HETATM 1900  C1  DPB A  73      44.050 173.025  31.583  1.00  0.00           C  
HETATM 1901  O1  DPB A  73      43.045 173.617  31.114  1.00  0.00           O  
HETATM 1902  O2  DPB A  73      43.907 171.735  32.183  1.00  0.00           O  
HETATM 1903  C2  DPB A  73      42.605 171.621  32.762  1.00  0.00           C  
HETATM 1904  C3  DPB A  73      42.451 170.232  33.407  1.00  0.00           C  
HETATM 1905  N1  DPB A  73      41.111 170.115  34.002  1.00  0.00           N  
HETATM 1906  C4  DPB A  73      40.963 168.789  34.619  1.00  0.00           C  
HETATM 1907  H5  DPB A  73      39.988 168.704  35.051  1.00  0.00           H  
HETATM 1908  H6  DPB A  73      41.090 168.033  33.873  1.00  0.00           H  
HETATM 1909  H7  DPB A  73      41.704 168.666  35.381  1.00  0.00           H  
HETATM 1910  C5  DPB A  73      40.094 170.285  32.956  1.00  0.00           C  
HETATM 1911  H8  DPB A  73      39.118 170.199  33.388  1.00  0.00           H  
HETATM 1912  H9  DPB A  73      40.219 169.529  32.209  1.00  0.00           H  
HETATM 1913  H10 DPB A  73      40.201 171.250  32.507  1.00  0.00           H  
HETATM 1914  H20 DPB A  73      40.993 170.821  34.701  1.00  0.00           H  
HETATM 1915  H3  DPB A  73      43.190 170.109  34.169  1.00  0.00           H  
HETATM 1916  H4  DPB A  73      42.576 169.477  32.662  1.00  0.00           H  
HETATM 1917  H1  DPB A  73      41.864 171.746  32.000  1.00  0.00           H  
HETATM 1918  H2  DPB A  73      42.479 172.379  33.507  1.00  0.00           H  
HETATM 1919  C9  DPB A  73      45.277 175.222  31.556  1.00  0.00           C  
HETATM 1920  H16 DPB A  73      44.792 175.503  32.468  1.00  0.00           H  
HETATM 1921  H17 DPB A  73      46.239 175.685  31.507  1.00  0.00           H  
HETATM 1922  H18 DPB A  73      44.683 175.543  30.726  1.00  0.00           H  
HETATM 1923  C7  DPB A  74      46.231 173.264  32.754  1.00  0.00           C  
HETATM 1924  H11 DPB A  74      47.195 173.724  32.742  1.00  0.00           H  
HETATM 1925  H12 DPB A  74      46.346 172.199  32.759  1.00  0.00           H  
HETATM 1926  C6  DPB A  74      45.535 173.667  34.067  1.00  0.00           C  
HETATM 1927  C1  DPB A  74      44.137 173.024  34.127  1.00  0.00           C  
HETATM 1928  O1  DPB A  74      43.142 173.635  33.659  1.00  0.00           O  
HETATM 1929  O2  DPB A  74      43.969 171.731  34.715  1.00  0.00           O  
HETATM 1930  C2  DPB A  74      42.662 171.633  35.287  1.00  0.00           C  
HETATM 1931  C3  DPB A  74      42.483 170.240  35.920  1.00  0.00           C  
HETATM 1932  N1  DPB A  74      41.139 170.139  36.507  1.00  0.00           N  
HETATM 1933  C4  DPB A  74      40.966 168.812  37.112  1.00  0.00           C  
HETATM 1934  H5  DPB A  74      39.988 168.738  37.539  1.00  0.00           H  
HETATM 1935  H6  DPB A  74      41.085 168.060  36.360  1.00  0.00           H  
HETATM 1936  H7  DPB A  74      41.701 168.670  37.877  1.00  0.00           H  
HETATM 1937  C5  DPB A  74      40.128 170.335  35.458  1.00  0.00           C  
HETATM 1938  H8  DPB A  74      39.151 170.261  35.885  1.00  0.00           H  
HETATM 1939  H9  DPB A  74      40.246 169.582  34.705  1.00  0.00           H  
HETATM 1940  H10 DPB A  74      40.254 171.302  35.017  1.00  0.00           H  
HETATM 1941  H20 DPB A  74      41.029 170.842  37.211  1.00  0.00           H  
HETATM 1942  H3  DPB A  74      43.218 170.099  36.685  1.00  0.00           H  
HETATM 1943  H4  DPB A  74      42.599 169.489  35.169  1.00  0.00           H  
HETATM 1944  H1  DPB A  74      41.927 171.775  34.523  1.00  0.00           H  
HETATM 1945  H2  DPB A  74      42.545 172.385  36.038  1.00  0.00           H  
HETATM 1946  C9  DPB A  74      45.397 175.199  34.126  1.00  0.00           C  
HETATM 1947  H16 DPB A  74      44.914 175.480  35.038  1.00  0.00           H  
HETATM 1948  H17 DPB A  74      46.367 175.646  34.083  1.00  0.00           H  
HETATM 1949  H18 DPB A  74      44.813 175.537  33.295  1.00  0.00           H  
HETATM 1950  C7  DPB A  75      46.314 173.217  35.311  1.00  0.00           C  
HETATM 1951  H11 DPB A  75      47.286 173.662  35.307  1.00  0.00           H  
HETATM 1952  H12 DPB A  75      46.412 172.150  35.308  1.00  0.00           H  
HETATM 1953  C6  DPB A  75      45.617 173.620  36.624  1.00  0.00           C  
HETATM 1954  C1  DPB A  75      44.209 172.999  36.672  1.00  0.00           C  
HETATM 1955  O1  DPB A  75      43.228 173.630  36.204  1.00  0.00           O  
HETATM 1956  O2  DPB A  75      44.019 171.703  37.247  1.00  0.00           O  
HETATM 1957  C2  DPB A  75      42.708 171.621  37.812  1.00  0.00           C  
HETATM 1958  C3  DPB A  75      42.502 170.227  38.433  1.00  0.00           C  
HETATM 1959  N1  DPB A  75      41.154 170.143  39.013  1.00  0.00           N  
HETATM 1960  C4  DPB A  75      40.958 168.813  39.605  1.00  0.00           C  
HETATM 1961  H5  DPB A  75      39.976 168.751  40.028  1.00  0.00           H  
HETATM 1962  H6  DPB A  75      41.068 168.065  38.847  1.00  0.00           H  
HETATM 1963  H7  DPB A  75      41.687 168.653  40.372  1.00  0.00           H  
HETATM 1964  C5  DPB A  75      40.152 170.363  37.960  1.00  0.00           C  
HETATM 1965  H8  DPB A  75      39.172 170.302  38.382  1.00  0.00           H  
HETATM 1966  H9  DPB A  75      40.262 169.616  37.202  1.00  0.00           H  
HETATM 1967  H10 DPB A  75      40.295 171.332  37.528  1.00  0.00           H  
HETATM 1968  H20 DPB A  75      41.052 170.841  39.721  1.00  0.00           H  
HETATM 1969  H3  DPB A  75      43.232 170.066  39.200  1.00  0.00           H  
HETATM 1970  H4  DPB A  75      42.612 169.480  37.676  1.00  0.00           H  
HETATM 1971  H1  DPB A  75      41.979 171.782  37.046  1.00  0.00           H  
HETATM 1972  H2  DPB A  75      42.597 172.369  38.570  1.00  0.00           H  
HETATM 1973  C9  DPB A  75      45.505 175.154  36.695  1.00  0.00           C  
HETATM 1974  H16 DPB A  75      45.020 175.435  37.607  1.00  0.00           H  
HETATM 1975  H17 DPB A  75      46.482 175.585  36.661  1.00  0.00           H  
HETATM 1976  H18 DPB A  75      44.930 175.507  35.864  1.00  0.00           H  
HETATM 1977  C7  DDB A  76      46.384 173.147  37.867  1.00  0.00           C  
HETATM 1978  H11 DDB A  76      47.363 173.575  37.872  1.00  0.00           H  
HETATM 1979  H12 DDB A  76      46.465 172.079  37.855  1.00  0.00           H  
HETATM 1980  C6  DDB A  76      45.687 173.550  39.181  1.00  0.00           C  
HETATM 1981  C1  DDB A  76      44.269 172.950  39.217  1.00  0.00           C  
HETATM 1982  O1  DDB A  76      43.299 173.601  38.748  1.00  0.00           O  
HETATM 1983  O2  DDB A  76      44.055 171.653  39.781  1.00  0.00           O  
HETATM 1984  C2  DDB A  76      42.740 171.589  40.338  1.00  0.00           C  
HETATM 1985  C3  DDB A  76      42.510 170.192  40.946  1.00  0.00           C  
HETATM 1986  N1  DDB A  76      41.157 170.125  41.519  1.00  0.00           N  
HETATM 1987  C4  DDB A  76      40.936 168.793  42.098  1.00  0.00           C  
HETATM 1988  H5  DDB A  76      39.953 168.743  42.515  1.00  0.00           H  
HETATM 1989  H6  DDB A  76      41.038 168.050  41.335  1.00  0.00           H  
HETATM 1990  H7  DDB A  76      41.659 168.614  42.868  1.00  0.00           H  
HETATM 1991  C5  DDB A  76      40.164 170.370  40.462  1.00  0.00           C  
HETATM 1992  H8  DDB A  76      39.181 170.320  40.879  1.00  0.00           H  
HETATM 1993  H9  DDB A  76      40.266 169.627  39.699  1.00  0.00           H  
HETATM 1994  H10 DDB A  76      40.325 171.340  40.040  1.00  0.00           H  
HETATM 1995  H3  DDB A  76      43.232 170.014  41.714  1.00  0.00           H  
HETATM 1996  H4  DDB A  76      42.611 169.450  40.182  1.00  0.00           H  
HETATM 1997  H1  DDB A  76      42.018 171.767  39.570  1.00  0.00           H  
HETATM 1998  H2  DDB A  76      42.638 172.331  41.102  1.00  0.00           H  
HETATM 1999  C9  DDB A  76      45.598 175.084  39.264  1.00  0.00           C  
HETATM 2000  H16 DDB A  76      45.115 175.365  40.176  1.00  0.00           H  
HETATM 2001  H17 DDB A  76      46.584 175.501  39.239  1.00  0.00           H  
HETATM 2002  H18 DDB A  76      45.033 175.454  38.434  1.00  0.00           H  
HETATM 2003  C7  DDB A  77      46.439 173.054  40.424  1.00  0.00           C  
HETATM 2004  H11 DDB A  77      47.426 173.467  40.437  1.00  0.00           H  
HETATM 2005  H12 DDB A  77      46.505 171.984  40.404  1.00  0.00           H  
HETATM 2006  C6  DDB A  77      45.744 173.457  41.738  1.00  0.00           C  
HETATM 2007  C1  DDB A  77      44.317 172.879  41.762  1.00  0.00           C  
HETATM 2008  O1  DDB A  77      43.360 173.550  41.294  1.00  0.00           O  
HETATM 2009  O2  DDB A  77      44.078 171.582  42.313  1.00  0.00           O  
HETATM 2010  C2  DDB A  77      42.760 171.533  42.864  1.00  0.00           C  
HETATM 2011  C3  DDB A  77      42.503 170.136  43.458  1.00  0.00           C  
HETATM 2012  N1  DDB A  77      41.148 170.085  44.023  1.00  0.00           N  
HETATM 2013  C4  DDB A  77      40.903 168.752  44.590  1.00  0.00           C  
HETATM 2014  H5  DDB A  77      39.916 168.715  45.002  1.00  0.00           H  
HETATM 2015  H6  DDB A  77      40.996 168.014  43.822  1.00  0.00           H  
HETATM 2016  H7  DDB A  77      41.618 168.556  45.362  1.00  0.00           H  
HETATM 2017  C5  DDB A  77      40.165 170.355  42.965  1.00  0.00           C  
HETATM 2018  H8  DDB A  77      39.178 170.318  43.376  1.00  0.00           H  
HETATM 2019  H9  DDB A  77      40.258 169.617  42.195  1.00  0.00           H  
HETATM 2020  H10 DDB A  77      40.343 171.326  42.552  1.00  0.00           H  
HETATM 2021  H3  DDB A  77      43.219 169.940  44.229  1.00  0.00           H  
HETATM 2022  H4  DDB A  77      42.597 169.397  42.689  1.00  0.00           H  
HETATM 2023  H1  DDB A  77      42.044 171.730  42.093  1.00  0.00           H  
HETATM 2024  H2  DDB A  77      42.666 172.271  43.633  1.00  0.00           H  
HETATM 2025  C9  DDB A  77      45.678 174.991  41.833  1.00  0.00           C  
HETATM 2026  H16 DDB A  77      45.195 175.273  42.745  1.00  0.00           H  
HETATM 2027  H17 DDB A  77      46.670 175.393  41.817  1.00  0.00           H  
HETATM 2028  H18 DDB A  77      45.123 175.378  41.003  1.00  0.00           H  
HETATM 2029  C7  DDA A  78      46.481 172.938  42.980  1.00  0.00           C  
HETATM 2030  H11 DDA A  78      47.474 173.335  43.001  1.00  0.00           H  
HETATM 2031  H12 DDA A  78      46.529 171.869  42.951  1.00  0.00           H  
HETATM 2032  C6  DDA A  78      45.786 173.340  44.293  1.00  0.00           C  
HETATM 2033  C1  DDA A  78      45.744 174.876  44.402  1.00  0.00           C  
HETATM 2034  O1  DDA A  78      44.767 175.515  43.933  1.00  0.00           O  
HETATM 2035  O2  DDA A  78      46.820 175.577  45.035  1.00  0.00           O  
HETATM 2036  C2  DDA A  78      46.318 176.773  45.636  1.00  0.00           C  
HETATM 2037  C3  DDA A  78      47.475 177.527  46.318  1.00  0.00           C  
HETATM 2038  N1  DDA A  78      46.960 178.757  46.936  1.00  0.00           N  
HETATM 2039  C4  DDA A  78      46.362 179.612  45.901  1.00  0.00           C  
HETATM 2040  H5  DDA A  78      45.986 180.508  46.351  1.00  0.00           H  
HETATM 2041  H6  DDA A  78      47.103 179.863  45.172  1.00  0.00           H  
HETATM 2042  H7  DDA A  78      45.557 179.088  45.427  1.00  0.00           H  
HETATM 2043  C5  DDA A  78      48.065 179.477  47.587  1.00  0.00           C  
HETATM 2044  H8  DDA A  78      47.691 180.373  48.036  1.00  0.00           H  
HETATM 2045  H9  DDA A  78      48.501 178.856  48.340  1.00  0.00           H  
HETATM 2046  H10 DDA A  78      48.808 179.728  46.858  1.00  0.00           H  
HETATM 2047  H3  DDA A  78      47.911 176.904  47.071  1.00  0.00           H  
HETATM 2048  H4  DDA A  78      48.217 177.776  45.589  1.00  0.00           H  
HETATM 2049  H1  DDA A  78      45.883 177.395  44.883  1.00  0.00           H  
HETATM 2050  H2  DDA A  78      45.576 176.523  46.365  1.00  0.00           H  
HETATM 2051  C9  DDA A  78      44.349 172.787  44.303  1.00  0.00           C  
HETATM 2052  H16 DDA A  78      44.377 171.721  44.228  1.00  0.00           H  
HETATM 2053  H17 DDA A  78      43.866 173.068  45.216  1.00  0.00           H  
HETATM 2054  H18 DDA A  78      43.806 173.190  43.474  1.00  0.00           H  
HETATM 2055  C7  DDB A  79      46.507 172.800  45.535  1.00  0.00           C  
HETATM 2056  H11 DDB A  79      47.508 173.181  45.564  1.00  0.00           H  
HETATM 2057  H12 DDB A  79      46.540 171.729  45.496  1.00  0.00           H  
HETATM 2058  C6  DDB A  79      45.812 173.203  46.849  1.00  0.00           C  
HETATM 2059  C1  DDB A  79      44.366 172.673  46.848  1.00  0.00           C  
HETATM 2060  O1  DDB A  79      43.436 173.381  46.383  1.00  0.00           O  
HETATM 2061  O2  DDB A  79      44.082 171.374  47.375  1.00  0.00           O  
HETATM 2062  C2  DDB A  79      42.756 171.358  47.911  1.00  0.00           C  
HETATM 2063  C3  DDB A  79      42.450 169.960  48.480  1.00  0.00           C  
HETATM 2064  N1  DDB A  79      41.087 169.944  49.031  1.00  0.00           N  
HETATM 2065  C4  DDB A  79      40.793 168.610  49.573  1.00  0.00           C  
HETATM 2066  H5  DDB A  79      39.802 168.597  49.975  1.00  0.00           H  
HETATM 2067  H6  DDB A  79      40.871 167.882  48.792  1.00  0.00           H  
HETATM 2068  H7  DDB A  79      41.494 168.377  50.348  1.00  0.00           H  
HETATM 2069  C5  DDB A  79      40.124 170.264  47.968  1.00  0.00           C  
HETATM 2070  H8  DDB A  79      39.132 170.252  48.369  1.00  0.00           H  
HETATM 2071  H9  DDB A  79      40.202 169.537  47.187  1.00  0.00           H  
HETATM 2072  H10 DDB A  79      40.337 171.235  47.573  1.00  0.00           H  
HETATM 2073  H3  DDB A  79      43.150 169.728  49.254  1.00  0.00           H  
HETATM 2074  H4  DDB A  79      42.526 169.233  47.699  1.00  0.00           H  
HETATM 2075  H1  DDB A  79      42.056 171.591  47.138  1.00  0.00           H  
HETATM 2076  H2  DDB A  79      42.678 172.086  48.693  1.00  0.00           H  
HETATM 2077  C9  DDB A  79      45.796 174.739  46.970  1.00  0.00           C  
HETATM 2078  H16 DDB A  79      45.313 175.019  47.882  1.00  0.00           H  
HETATM 2079  H17 DDB A  79      46.800 175.106  46.969  1.00  0.00           H  
HETATM 2080  H18 DDB A  79      45.263 175.155  46.141  1.00  0.00           H  
HETATM 2081  C7  DDB A  80      46.521 172.640  48.088  1.00  0.00           C  
HETATM 2082  H11 DDB A  80      47.526 173.005  48.126  1.00  0.00           H  
HETATM 2083  H12 DDB A  80      46.535 171.570  48.041  1.00  0.00           H  
HETATM 2084  C6  DDB A  80      45.825 173.044  49.402  1.00  0.00           C  
HETATM 2085  C1  DDB A  80      44.371 172.536  49.390  1.00  0.00           C  
HETATM 2086  O1  DDB A  80      43.455 173.264  48.927  1.00  0.00           O  
HETATM 2087  O2  DDB A  80      44.062 171.238  49.904  1.00  0.00           O  
HETATM 2088  C2  DDB A  80      42.735 171.239  50.436  1.00  0.00           C  
HETATM 2089  C3  DDB A  80      42.402 169.841  50.989  1.00  0.00           C  
HETATM 2090  N1  DDB A  80      41.037 169.841  51.534  1.00  0.00           N  
HETATM 2091  C4  DDB A  80      40.720 168.508  52.063  1.00  0.00           C  
HETATM 2092  H5  DDB A  80      39.725 168.509  52.459  1.00  0.00           H  
HETATM 2093  H6  DDB A  80      40.790 167.786  51.276  1.00  0.00           H  
HETATM 2094  H7  DDB A  80      41.413 168.258  52.839  1.00  0.00           H  
HETATM 2095  C5  DDB A  80      40.084 170.185  50.469  1.00  0.00           C  
HETATM 2096  H8  DDB A  80      39.090 170.186  50.865  1.00  0.00           H  
HETATM 2097  H9  DDB A  80      40.153 169.464  49.682  1.00  0.00           H  
HETATM 2098  H10 DDB A  80      40.315 171.157  50.084  1.00  0.00           H  
HETATM 2099  H3  DDB A  80      43.095 169.591  51.765  1.00  0.00           H  
HETATM 2100  H4  DDB A  80      42.471 169.120  50.203  1.00  0.00           H  
HETATM 2101  H1  DDB A  80      42.040 171.489  49.660  1.00  0.00           H  
HETATM 2102  H2  DDB A  80      42.664 171.961  51.221  1.00  0.00           H  
HETATM 2103  C9  DDB A  80      45.833 174.578  49.536  1.00  0.00           C  
HETATM 2104  H16 DDB A  80      45.348 174.858  50.448  1.00  0.00           H  
HETATM 2105  H17 DDB A  80      46.842 174.929  49.545  1.00  0.00           H  
HETATM 2106  H18 DDB A  80      45.310 175.010  48.709  1.00  0.00           H  
HETATM 2107  C7  DPA A  81      46.517 172.459  50.640  1.00  0.00           C  
HETATM 2108  H11 DPA A  81      47.528 172.806  50.686  1.00  0.00           H  
HETATM 2109  H12 DPA A  81      46.514 171.389  50.585  1.00  0.00           H  
HETATM 2110  C6  DPA A  81      45.821 172.861  51.954  1.00  0.00           C  
HETATM 2111  C1  DPA A  81      45.852 174.393  52.102  1.00  0.00           C  
HETATM 2112  O1  DPA A  81      44.915 175.090  51.637  1.00  0.00           O  
HETATM 2113  O2  DPA A  81      46.949 175.025  52.768  1.00  0.00           O  
HETATM 2114  C2  DPA A  81      46.498 176.229  53.393  1.00  0.00           C  
HETATM 2115  C3  DPA A  81      47.679 176.908  54.110  1.00  0.00           C  
HETATM 2116  N1  DPA A  81      47.214 178.147  54.752  1.00  0.00           N  
HETATM 2117  C4  DPA A  81      46.673 179.055  53.732  1.00  0.00           C  
HETATM 2118  H5  DPA A  81      46.335 179.956  54.199  1.00  0.00           H  
HETATM 2119  H6  DPA A  81      47.437 179.286  53.021  1.00  0.00           H  
HETATM 2120  H7  DPA A  81      45.853 178.582  53.234  1.00  0.00           H  
HETATM 2121  C5  DPA A  81      48.343 178.794  55.438  1.00  0.00           C  
HETATM 2122  H8  DPA A  81      48.005 179.697  55.905  1.00  0.00           H  
HETATM 2123  H9  DPA A  81      48.735 178.134  56.181  1.00  0.00           H  
HETATM 2124  H10 DPA A  81      49.106 179.027  54.727  1.00  0.00           H  
HETATM 2125  H20 DPA A  81      46.501 177.928  55.418  1.00  0.00           H  
HETATM 2126  H3  DPA A  81      48.073 176.247  54.854  1.00  0.00           H  
HETATM 2127  H4  DPA A  81      48.443 177.140  53.399  1.00  0.00           H  
HETATM 2128  H1  DPA A  81      46.105 176.889  52.650  1.00  0.00           H  
HETATM 2129  H2  DPA A  81      45.733 175.996  54.105  1.00  0.00           H  
HETATM 2130  C9  DPA A  81      44.359 172.378  51.929  1.00  0.00           C  
HETATM 2131  H16 DPA A  81      44.337 171.313  51.827  1.00  0.00           H  
HETATM 2132  H17 DPA A  81      43.876 172.658  52.842  1.00  0.00           H  
HETATM 2133  H18 DPA A  81      43.848 172.827  51.103  1.00  0.00           H  
HETATM 2134  C7  DPA A  82      46.497 172.255  53.191  1.00  0.00           C  
HETATM 2135  H11 DPA A  82      47.514 172.586  53.245  1.00  0.00           H  
HETATM 2136  H12 DPA A  82      46.478 171.186  53.125  1.00  0.00           H  
HETATM 2137  C6  DPA A  82      45.802 172.657  54.504  1.00  0.00           C  
HETATM 2138  C1  DPA A  82      45.858 174.187  54.666  1.00  0.00           C  
HETATM 2139  O1  DPA A  82      44.933 174.904  54.202  1.00  0.00           O  
HETATM 2140  O2  DPA A  82      46.961 174.794  55.343  1.00  0.00           O  
HETATM 2141  C2  DPA A  82      46.526 176.001  55.976  1.00  0.00           C  
HETATM 2142  C3  DPA A  82      47.715 176.655  56.705  1.00  0.00           C  
HETATM 2143  N1  DPA A  82      47.267 177.895  57.356  1.00  0.00           N  
HETATM 2144  C4  DPA A  82      46.747 178.821  56.340  1.00  0.00           C  
HETATM 2145  H5  DPA A  82      46.420 179.723  56.814  1.00  0.00           H  
HETATM 2146  H6  DPA A  82      47.517 179.046  55.634  1.00  0.00           H  
HETATM 2147  H7  DPA A  82      45.921 178.366  55.833  1.00  0.00           H  
HETATM 2148  C5  DPA A  82      48.402 178.519  58.052  1.00  0.00           C  
HETATM 2149  H8  DPA A  82      48.076 179.423  58.526  1.00  0.00           H  
HETATM 2150  H9  DPA A  82      48.780 177.845  58.791  1.00  0.00           H  
HETATM 2151  H10 DPA A  82      49.173 178.746  57.346  1.00  0.00           H  
HETATM 2152  H20 DPA A  82      46.547 177.684  58.016  1.00  0.00           H  
HETATM 2153  H3  DPA A  82      48.094 175.982  57.444  1.00  0.00           H  
HETATM 2154  H4  DPA A  82      48.484 176.880  56.000  1.00  0.00           H  
HETATM 2155  H1  DPA A  82      46.147 176.674  55.237  1.00  0.00           H  
HETATM 2156  H2  DPA A  82      45.754 175.775  56.681  1.00  0.00           H  
HETATM 2157  C9  DPA A  82      44.332 172.198  54.468  1.00  0.00           C  
HETATM 2158  H16 DPA A  82      44.294 171.135  54.356  1.00  0.00           H  
HETATM 2159  H17 DPA A  82      43.850 172.478  55.381  1.00  0.00           H  
HETATM 2160  H18 DPA A  82      43.834 172.663  53.644  1.00  0.00           H  
HETATM 2161  C7  DDA A  83      46.463 172.031  55.739  1.00  0.00           C  
HETATM 2162  H11 DDA A  83      47.484 172.344  55.801  1.00  0.00           H  
HETATM 2163  H12 DDA A  83      46.425 170.962  55.665  1.00  0.00           H  
HETATM 2164  C6  DDA A  83      45.767 172.433  57.053  1.00  0.00           C  
HETATM 2165  C1  DDA A  83      45.846 173.960  57.228  1.00  0.00           C  
HETATM 2166  O1  DDA A  83      44.936 174.695  56.766  1.00  0.00           O  
HETATM 2167  O2  DDA A  83      46.956 174.543  57.915  1.00  0.00           O  
HETATM 2168  C2  DDA A  83      46.537 175.751  58.557  1.00  0.00           C  
HETATM 2169  C3  DDA A  83      47.732 176.379  59.298  1.00  0.00           C  
HETATM 2170  N1  DDA A  83      47.302 177.621  59.957  1.00  0.00           N  
HETATM 2171  C4  DDA A  83      46.801 178.564  58.947  1.00  0.00           C  
HETATM 2172  H5  DDA A  83      46.489 179.467  59.427  1.00  0.00           H  
HETATM 2173  H6  DDA A  83      47.579 178.783  58.247  1.00  0.00           H  
HETATM 2174  H7  DDA A  83      45.972 178.127  58.432  1.00  0.00           H  
HETATM 2175  C5  DDA A  83      48.443 178.220  60.665  1.00  0.00           C  
HETATM 2176  H8  DDA A  83      48.130 179.124  61.143  1.00  0.00           H  
HETATM 2177  H9  DDA A  83      48.807 177.535  61.399  1.00  0.00           H  
HETATM 2178  H10 DDA A  83      49.222 178.441  59.964  1.00  0.00           H  
HETATM 2179  H3  DDA A  83      48.097 175.694  60.033  1.00  0.00           H  
HETATM 2180  H4  DDA A  83      48.509 176.598  58.598  1.00  0.00           H  
HETATM 2181  H1  DDA A  83      46.174 176.437  57.821  1.00  0.00           H  
HETATM 2182  H2  DDA A  83      45.759 175.531  59.257  1.00  0.00           H  
HETATM 2183  C9  DDA A  83      44.291 171.998  57.006  1.00  0.00           C  
HETATM 2184  H16 DDA A  83      44.234 170.936  56.884  1.00  0.00           H  
HETATM 2185  H17 DDA A  83      43.807 172.279  57.918  1.00  0.00           H  
HETATM 2186  H18 DDA A  83      43.803 172.477  56.183  1.00  0.00           H  
HETATM 2187  C7  DPA A  84      46.410 171.784  58.286  1.00  0.00           C  
HETATM 2188  H11 DPA A  84      47.436 172.080  58.355  1.00  0.00           H  
HETATM 2189  H12 DPA A  84      46.357 170.717  58.201  1.00  0.00           H  
HETATM 2190  C6  DPA A  84      45.715 172.187  59.600  1.00  0.00           C  
HETATM 2191  C1  DPA A  84      45.819 173.710  59.787  1.00  0.00           C  
HETATM 2192  O1  DPA A  84      44.922 174.464  59.328  1.00  0.00           O  
HETATM 2193  O2  DPA A  84      46.934 174.269  60.486  1.00  0.00           O  
HETATM 2194  C2  DPA A  84      46.533 175.478  61.136  1.00  0.00           C  
HETATM 2195  C3  DPA A  84      47.733 176.081  61.888  1.00  0.00           C  
HETATM 2196  N1  DPA A  84      47.319 177.323  62.555  1.00  0.00           N  
HETATM 2197  C4  DPA A  84      46.839 178.283  61.551  1.00  0.00           C  
HETATM 2198  H5  DPA A  84      46.539 179.187  62.037  1.00  0.00           H  
HETATM 2199  H6  DPA A  84      47.624 178.495  60.857  1.00  0.00           H  
HETATM 2200  H7  DPA A  84      46.005 177.864  61.029  1.00  0.00           H  
HETATM 2201  C5  DPA A  84      48.466 177.899  63.274  1.00  0.00           C  
HETATM 2202  H8  DPA A  84      48.166 178.803  63.759  1.00  0.00           H  
HETATM 2203  H9  DPA A  84      48.816 177.201  64.004  1.00  0.00           H  
HETATM 2204  H10 DPA A  84      49.252 178.112  62.580  1.00  0.00           H  
HETATM 2205  H20 DPA A  84      46.586 177.124  63.205  1.00  0.00           H  
HETATM 2206  H3  DPA A  84      48.083 175.383  62.619  1.00  0.00           H  
HETATM 2207  H4  DPA A  84      48.518 176.293  61.194  1.00  0.00           H  
HETATM 2208  H1  DPA A  84      46.183 176.177  60.404  1.00  0.00           H  
HETATM 2209  H2  DPA A  84      45.745 175.266  61.830  1.00  0.00           H  
HETATM 2210  C9  DPA A  84      44.232 171.775  59.541  1.00  0.00           C  
HETATM 2211  H16 DPA A  84      44.159 170.716  59.410  1.00  0.00           H  
HETATM 2212  H17 DPA A  84      43.748 172.056  60.454  1.00  0.00           H  
HETATM 2213  H18 DPA A  84      43.757 172.271  58.720  1.00  0.00           H  
HETATM 2214  C7  DPB A  85      46.342 171.516  60.830  1.00  0.00           C  
HETATM 2215  H11 DPB A  85      47.371 171.795  60.907  1.00  0.00           H  
HETATM 2216  H12 DPB A  85      46.271 170.452  60.736  1.00  0.00           H  
HETATM 2217  C6  DPB A  85      45.646 171.919  62.143  1.00  0.00           C  
HETATM 2218  C1  DPB A  85      44.157 171.532  62.075  1.00  0.00           C  
HETATM 2219  O1  DPB A  85      43.315 172.352  61.624  1.00  0.00           O  
HETATM 2220  O2  DPB A  85      43.731 170.244  62.526  1.00  0.00           O  
HETATM 2221  C2  DPB A  85      42.394 170.332  63.024  1.00  0.00           C  
HETATM 2222  C3  DPB A  85      41.935 168.943  63.509  1.00  0.00           C  
HETATM 2223  N1  DPB A  85      40.562 169.033  64.021  1.00  0.00           N  
HETATM 2224  C4  DPB A  85      40.123 167.709  64.484  1.00  0.00           C  
HETATM 2225  H5  DPB A  85      39.123 167.773  64.857  1.00  0.00           H  
HETATM 2226  H6  DPB A  85      40.156 167.016  63.669  1.00  0.00           H  
HETATM 2227  H7  DPB A  85      40.773 167.370  65.264  1.00  0.00           H  
HETATM 2228  C5  DPB A  85      39.667 169.498  62.950  1.00  0.00           C  
HETATM 2229  H8  DPB A  85      38.667 169.563  63.323  1.00  0.00           H  
HETATM 2230  H9  DPB A  85      39.701 168.807  62.134  1.00  0.00           H  
HETATM 2231  H10 DPB A  85      39.986 170.462  62.613  1.00  0.00           H  
HETATM 2232  H20 DPB A  85      40.530 169.678  64.784  1.00  0.00           H  
HETATM 2233  H3  DPB A  85      42.585 168.605  64.289  1.00  0.00           H  
HETATM 2234  H4  DPB A  85      41.967 168.253  62.694  1.00  0.00           H  
HETATM 2235  H1  DPB A  85      41.745 170.669  62.245  1.00  0.00           H  
HETATM 2236  H2  DPB A  85      42.361 171.023  63.840  1.00  0.00           H  
HETATM 2237  C9  DPB A  85      45.774 173.440  62.345  1.00  0.00           C  
HETATM 2238  H16 DPB A  85      45.290 173.720  63.257  1.00  0.00           H  
HETATM 2239  H17 DPB A  85      46.808 173.709  62.392  1.00  0.00           H  
HETATM 2240  H18 DPB A  85      45.310 173.949  61.525  1.00  0.00           H  
HETATM 2241  C7  DDB A  86      46.255 171.229  63.371  1.00  0.00           C  
HETATM 2242  H11 DDB A  86      47.290 171.490  63.455  1.00  0.00           H  
HETATM 2243  H12 DDB A  86      46.168 170.166  63.267  1.00  0.00           H  
HETATM 2244  C6  DDB A  86      45.560 171.631  64.684  1.00  0.00           C  
HETATM 2245  C1  DDB A  86      44.065 171.270  64.606  1.00  0.00           C  
HETATM 2246  O1  DDB A  86      43.238 172.106  64.157  1.00  0.00           O  
HETATM 2247  O2  DDB A  86      43.617 169.984  65.043  1.00  0.00           O  
HETATM 2248  C2  DDB A  86      42.278 170.088  65.537  1.00  0.00           C  
HETATM 2249  C3  DDB A  86      41.796 168.703  66.006  1.00  0.00           C  
HETATM 2250  N1  DDB A  86      40.420 168.812  66.514  1.00  0.00           N  
HETATM 2251  C4  DDB A  86      39.959 167.491  66.962  1.00  0.00           C  
HETATM 2252  H5  DDB A  86      38.957 167.568  67.331  1.00  0.00           H  
HETATM 2253  H6  DDB A  86      39.984 166.805  66.141  1.00  0.00           H  
HETATM 2254  H7  DDB A  86      40.599 167.136  67.742  1.00  0.00           H  
HETATM 2255  C5  DDB A  86      39.540 169.299  65.442  1.00  0.00           C  
HETATM 2256  H8  DDB A  86      38.538 169.377  65.811  1.00  0.00           H  
HETATM 2257  H9  DDB A  86      39.565 168.615  64.620  1.00  0.00           H  
HETATM 2258  H10 DDB A  86      39.876 170.262  65.115  1.00  0.00           H  
HETATM 2259  H3  DDB A  86      42.437 168.349  66.787  1.00  0.00           H  
HETATM 2260  H4  DDB A  86      41.820 168.019  65.185  1.00  0.00           H  
HETATM 2261  H1  DDB A  86      41.638 170.444  64.757  1.00  0.00           H  
HETATM 2262  H2  DDB A  86      42.253 170.773  66.357  1.00  0.00           H  
HETATM 2263  C9  DDB A  86      45.711 173.150  64.899  1.00  0.00           C  
HETATM 2264  H16 DDB A  86      45.228 173.430  65.812  1.00  0.00           H  
HETATM 2265  H17 DDB A  86      46.748 173.399  64.954  1.00  0.00           H  
HETATM 2266  H18 DDB A  86      45.260 173.671  64.083  1.00  0.00           H  
HETATM 2267  C7  DPB A  87      46.153 170.920  65.908  1.00  0.00           C  
HETATM 2268  H11 DPB A  87      47.190 171.165  66.000  1.00  0.00           H  
HETATM 2269  H12 DPB A  87      46.048 169.860  65.795  1.00  0.00           H  
HETATM 2270  C6  DPB A  87      45.457 171.324  67.222  1.00  0.00           C  
HETATM 2271  C1  DPB A  87      43.956 170.988  67.134  1.00  0.00           C  
HETATM 2272  O1  DPB A  87      43.146 171.839  66.688  1.00  0.00           O  
HETATM 2273  O2  DPB A  87      43.486 169.706  67.558  1.00  0.00           O  
HETATM 2274  C2  DPB A  87      42.148 169.826  68.045  1.00  0.00           C  
HETATM 2275  C3  DPB A  87      41.639 168.446  68.501  1.00  0.00           C  
HETATM 2276  N1  DPB A  87      40.264 168.571  69.002  1.00  0.00           N  
HETATM 2277  C4  DPB A  87      39.779 167.254  69.438  1.00  0.00           C  
HETATM 2278  H5  DPB A  87      38.777 167.345  69.802  1.00  0.00           H  
HETATM 2279  H6  DPB A  87      39.798 166.575  68.611  1.00  0.00           H  
HETATM 2280  H7  DPB A  87      40.410 166.882  70.218  1.00  0.00           H  
HETATM 2281  C5  DPB A  87      39.397 169.083  67.930  1.00  0.00           C  
HETATM 2282  H8  DPB A  87      38.395 169.173  68.295  1.00  0.00           H  
HETATM 2283  H9  DPB A  87      39.415 168.404  67.104  1.00  0.00           H  
HETATM 2284  H10 DPB A  87      39.749 170.042  67.614  1.00  0.00           H  
HETATM 2285  H20 DPB A  87      40.246 169.204  69.776  1.00  0.00           H  
HETATM 2286  H3  DPB A  87      42.271 168.074  69.282  1.00  0.00           H  
HETATM 2287  H4  DPB A  87      41.657 167.769  67.675  1.00  0.00           H  
HETATM 2288  H1  DPB A  87      41.517 170.199  67.266  1.00  0.00           H  
HETATM 2289  H2  DPB A  87      42.129 170.506  68.872  1.00  0.00           H  
HETATM 2290  C9  DPB A  87      45.632 172.837  67.451  1.00  0.00           C  
HETATM 2291  H16 DPB A  87      45.147 173.117  68.363  1.00  0.00           H  
HETATM 2292  H17 DPB A  87      46.673 173.071  67.513  1.00  0.00           H  
HETATM 2293  H18 DPB A  87      45.192 173.372  66.637  1.00  0.00           H  
HETATM 2294  C7  DPB A  88      46.033 170.593  68.443  1.00  0.00           C  
HETATM 2295  H11 DPB A  88      47.073 170.821  68.542  1.00  0.00           H  
HETATM 2296  H12 DPB A  88      45.912 169.536  68.321  1.00  0.00           H  
HETATM 2297  C6  DPB A  88      45.336 170.997  69.757  1.00  0.00           C  
HETATM 2298  C1  DPB A  88      43.831 170.685  69.659  1.00  0.00           C  
HETATM 2299  O1  DPB A  88      43.037 171.553  69.216  1.00  0.00           O  
HETATM 2300  O2  DPB A  88      43.339 169.406  70.068  1.00  0.00           O  
HETATM 2301  C2  DPB A  88      42.000 169.545  70.551  1.00  0.00           C  
HETATM 2302  C3  DPB A  88      41.467 168.169  70.993  1.00  0.00           C  
HETATM 2303  N1  DPB A  88      40.091 168.312  71.488  1.00  0.00           N  
HETATM 2304  C4  DPB A  88      39.584 167.000  71.910  1.00  0.00           C  
HETATM 2305  H5  DPB A  88      38.581 167.103  72.270  1.00  0.00           H  
HETATM 2306  H6  DPB A  88      39.596 166.327  71.077  1.00  0.00           H  
HETATM 2307  H7  DPB A  88      40.204 166.611  72.690  1.00  0.00           H  
HETATM 2308  C5  DPB A  88      39.238 168.846  70.417  1.00  0.00           C  
HETATM 2309  H8  DPB A  88      38.235 168.950  70.778  1.00  0.00           H  
HETATM 2310  H9  DPB A  88      39.249 168.175  69.584  1.00  0.00           H  
HETATM 2311  H10 DPB A  88      39.607 169.803  70.110  1.00  0.00           H  
HETATM 2312  H20 DPB A  88      40.080 168.939  72.267  1.00  0.00           H  
HETATM 2313  H3  DPB A  88      42.088 167.781  71.773  1.00  0.00           H  
HETATM 2314  H4  DPB A  88      41.478 167.498  70.160  1.00  0.00           H  
HETATM 2315  H1  DPB A  88      41.379 169.934  69.772  1.00  0.00           H  
HETATM 2316  H2  DPB A  88      41.987 170.217  71.383  1.00  0.00           H  
HETATM 2317  C9  DPB A  88      45.533 172.505  70.000  1.00  0.00           C  
HETATM 2318  H16 DPB A  88      45.051 172.784  70.913  1.00  0.00           H  
HETATM 2319  H17 DPB A  88      46.578 172.721  70.068  1.00  0.00           H  
HETATM 2320  H18 DPB A  88      45.108 173.055  69.187  1.00  0.00           H  
HETATM 2321  C7  DPB A  89      45.893 170.247  70.975  1.00  0.00           C  
HETATM 2322  H11 DPB A  89      46.937 170.456  71.080  1.00  0.00           H  
HETATM 2323  H12 DPB A  89      45.757 169.193  70.843  1.00  0.00           H  
HETATM 2324  C6  DPB A  89      45.198 170.649  72.288  1.00  0.00           C  
HETATM 2325  C1  DPB A  89      43.689 170.363  72.180  1.00  0.00           C  
HETATM 2326  O1  DPB A  89      42.910 171.248  71.741  1.00  0.00           O  
HETATM 2327  O2  DPB A  89      43.173 169.089  72.577  1.00  0.00           O  
HETATM 2328  C2  DPB A  89      41.835 169.245  73.053  1.00  0.00           C  
HETATM 2329  C3  DPB A  89      41.278 167.875  73.481  1.00  0.00           C  
HETATM 2330  N1  DPB A  89      39.901 168.035  73.972  1.00  0.00           N  
HETATM 2331  C4  DPB A  89      39.371 166.728  74.379  1.00  0.00           C  
HETATM 2332  H5  DPB A  89      38.369 166.843  74.736  1.00  0.00           H  
HETATM 2333  H6  DPB A  89      39.376 166.063  73.541  1.00  0.00           H  
HETATM 2334  H7  DPB A  89      39.982 166.323  75.159  1.00  0.00           H  
HETATM 2335  C5  DPB A  89      39.062 168.592  72.900  1.00  0.00           C  
HETATM 2336  H8  DPB A  89      38.060 168.709  73.257  1.00  0.00           H  
HETATM 2337  H9  DPB A  89      39.067 167.928  72.061  1.00  0.00           H  
HETATM 2338  H10 DPB A  89      39.448 169.545  72.603  1.00  0.00           H  
HETATM 2339  H20 DPB A  89      39.897 168.656  74.756  1.00  0.00           H  
HETATM 2340  H3  DPB A  89      41.889 167.469  74.261  1.00  0.00           H  
HETATM 2341  H4  DPB A  89      41.284 167.211  72.643  1.00  0.00           H  
HETATM 2342  H1  DPB A  89      41.223 169.651  72.274  1.00  0.00           H  
HETATM 2343  H2  DPB A  89      41.829 169.911  73.892  1.00  0.00           H  
HETATM 2344  C9  DPB A  89      45.419 172.151  72.545  1.00  0.00           C  
HETATM 2345  H16 DPB A  89      44.935 172.432  73.458  1.00  0.00           H  
HETATM 2346  H17 DPB A  89      46.466 172.352  72.621  1.00  0.00           H  
HETATM 2347  H18 DPB A  89      45.004 172.717  71.735  1.00  0.00           H  
HETATM 2348  C7  DDA A  90      45.737 169.880  73.502  1.00  0.00           C  
HETATM 2349  H11 DDA A  90      46.783 170.073  73.615  1.00  0.00           H  
HETATM 2350  H12 DDA A  90      45.584 168.830  73.360  1.00  0.00           H  
HETATM 2351  C6  DDA A  90      45.042 170.283  74.816  1.00  0.00           C  
HETATM 2352  C1  DDA A  90      45.284 171.779  75.086  1.00  0.00           C  
HETATM 2353  O1  DDA A  90      44.478 172.637  74.642  1.00  0.00           O  
HETATM 2354  O2  DDA A  90      46.425 172.192  75.842  1.00  0.00           O  
HETATM 2355  C2  DDA A  90      46.119 173.401  76.544  1.00  0.00           C  
HETATM 2356  C3  DDA A  90      47.348 173.846  77.359  1.00  0.00           C  
HETATM 2357  N1  DDA A  90      47.034 175.088  78.079  1.00  0.00           N  
HETATM 2358  C4  DDA A  90      46.679 176.138  77.114  1.00  0.00           C  
HETATM 2359  H5  DDA A  90      46.451 177.042  77.638  1.00  0.00           H  
HETATM 2360  H6  DDA A  90      47.503 176.307  76.453  1.00  0.00           H  
HETATM 2361  H7  DDA A  90      45.826 175.829  76.548  1.00  0.00           H  
HETATM 2362  C5  DDA A  90      48.206 175.513  78.857  1.00  0.00           C  
HETATM 2363  H8  DDA A  90      47.978 176.417  79.381  1.00  0.00           H  
HETATM 2364  H9  DDA A  90      48.464 174.750  79.559  1.00  0.00           H  
HETATM 2365  H10 DDA A  90      49.031 175.683  78.197  1.00  0.00           H  
HETATM 2366  H3  DDA A  90      47.606 173.082  78.062  1.00  0.00           H  
HETATM 2367  H4  DDA A  90      48.170 174.015  76.699  1.00  0.00           H  
HETATM 2368  H1  DDA A  90      45.861 174.164  75.842  1.00  0.00           H  
HETATM 2369  H2  DDA A  90      45.295 173.230  77.205  1.00  0.00           H  
HETATM 2370  C9  DDA A  90      43.529 170.022  74.696  1.00  0.00           C  
HETATM 2371  H16 DDA A  90      43.360 168.982  74.508  1.00  0.00           H  
HETATM 2372  H17 DDA A  90      43.045 170.302  75.609  1.00  0.00           H  
HETATM 2373  H18 DDA A  90      43.129 170.600  73.889  1.00  0.00           H  
HETATM 2374  C7  TDA A  91      45.562 169.495  76.026  1.00  0.00           C  
HETATM 2375  H11 TDA A  91      46.611 169.670  76.146  1.00  0.00           H  
HETATM 2376  H12 TDA A  91      45.393 168.448  75.874  1.00  0.00           H  
HETATM 2377  C6  TDA A  91      44.866 169.898  77.339  1.00  0.00           C  
HETATM 2378  C1  TDA A  91      45.131 171.388  77.624  1.00  0.00           C  
HETATM 2379  O1  TDA A  91      44.343 172.262  77.183  1.00  0.00           O  
HETATM 2380  O2  TDA A  91      46.275 171.775  78.390  1.00  0.00           O  
HETATM 2381  C2  TDA A  91      45.986 172.983  79.100  1.00  0.00           C  
HETATM 2382  C3  TDA A  91      47.217 173.400  79.925  1.00  0.00           C  
HETATM 2383  N1  TDA A  91      46.920 174.641  80.655  1.00  0.00           N  
HETATM 2384  C4  TDA A  91      46.587 175.706  79.696  1.00  0.00           C  
HETATM 2385  H5  TDA A  91      46.371 176.610  80.227  1.00  0.00           H  
HETATM 2386  H6  TDA A  91      47.416 175.867  79.041  1.00  0.00           H  
HETATM 2387  H7  TDA A  91      45.732 175.415  79.123  1.00  0.00           H  
HETATM 2388  C5  TDA A  91      48.095 175.040  81.442  1.00  0.00           C  
HETATM 2389  H8  TDA A  91      47.880 175.944  81.972  1.00  0.00           H  
HETATM 2390  H9  TDA A  91      48.336 174.267  82.139  1.00  0.00           H  
HETATM 2391  H10 TDA A  91      48.926 175.203  80.786  1.00  0.00           H  
HETATM 2392  H3  TDA A  91      47.459 172.627  80.622  1.00  0.00           H  
HETATM 2393  H4  TDA A  91      48.047 173.563  79.269  1.00  0.00           H  
HETATM 2394  H1  TDA A  91      45.744 173.757  78.403  1.00  0.00           H  
HETATM 2395  H2  TDA A  91      45.155 172.821  79.755  1.00  0.00           H  
HETATM 2396  C9  TDA A  91      43.350 169.663  77.210  1.00  0.00           C  
HETATM 2397  H16 TDA A  91      43.165 168.627  77.012  1.00  0.00           H  
HETATM 2398  H17 TDA A  91      42.866 169.943  78.122  1.00  0.00           H  
HETATM 2399  H18 TDA A  91      42.965 170.254  76.406  1.00  0.00           H  
HETATM 2400  H19 TDA A  91      45.251 169.307  78.144  1.00  0.00           H  
TER
HETATM 2401  C7  HPB B  92     130.308  85.961   2.157  1.00  0.00           C  
HETATM 2402  C8  HPB B  92     129.332  86.147   0.981  1.00  0.00           C  
HETATM 2403  H13 HPB B  92     129.815  85.867   0.068  1.00  0.00           H  
HETATM 2404  H14 HPB B  92     128.470  85.532   1.131  1.00  0.00           H  
HETATM 2405  H15 HPB B  92     129.032  87.173   0.926  1.00  0.00           H  
HETATM 2406  H11 HPB B  92     131.171  86.575   2.006  1.00  0.00           H  
HETATM 2407  H12 HPB B  92     130.608  84.935   2.213  1.00  0.00           H  
HETATM 2408  C6  HPB B  92     129.612  86.364   3.471  1.00  0.00           C  
HETATM 2409  C1  HPB B  92     128.371  85.478   3.688  1.00  0.00           C  
HETATM 2410  O1  HPB B  92     127.255  85.837   3.232  1.00  0.00           O  
HETATM 2411  O2  HPB B  92     128.489  84.248   4.407  1.00  0.00           O  
HETATM 2412  C2  HPB B  92     127.256  83.967   5.074  1.00  0.00           C  
HETATM 2413  C3  HPB B  92     127.382  82.642   5.849  1.00  0.00           C  
HETATM 2414  N1  HPB B  92     126.114  82.352   6.535  1.00  0.00           N  
HETATM 2415  C4  HPB B  92     126.233  81.088   7.274  1.00  0.00           C  
HETATM 2416  H5  HPB B  92     125.311  80.878   7.772  1.00  0.00           H  
HETATM 2417  H6  HPB B  92     126.460  80.295   6.592  1.00  0.00           H  
HETATM 2418  H7  HPB B  92     127.020  81.171   7.997  1.00  0.00           H  
HETATM 2419  C5  HPB B  92     125.035  82.239   5.543  1.00  0.00           C  
HETATM 2420  H8  HPB B  92     124.112  82.029   6.042  1.00  0.00           H  
HETATM 2421  H9  HPB B  92     125.260  81.447   4.860  1.00  0.00           H  
HETATM 2422  H10 HPB B  92     124.947  83.160   5.005  1.00  0.00           H  
HETATM 2423  H20 HPB B  92     125.904  83.093   7.174  1.00  0.00           H  
HETATM 2424  H3  HPB B  92     128.166  82.724   6.572  1.00  0.00           H  
HETATM 2425  H4  HPB B  92     127.606  81.849   5.168  1.00  0.00           H  
HETATM 2426  H1  HPB B  92     126.470  83.885   4.353  1.00  0.00           H  
HETATM 2427  H2  HPB B  92     127.030  84.759   5.757  1.00  0.00           H  
HETATM 2428  C9  HPB B  92     129.181  87.840   3.391  1.00  0.00           C  
HETATM 2429  H16 HPB B  92     128.698  88.121   4.303  1.00  0.00           H  
HETATM 2430  H17 HPB B  92     130.043  88.456   3.240  1.00  0.00           H  
HETATM 2431  H18 HPB B  92     128.504  87.970   2.574  1.00  0.00           H  
HETATM 2432  C7  DPB B  93     130.525  86.205   4.695  1.00  0.00           C  
HETATM 2433  H11 DPB B  93     131.390  86.823   4.582  1.00  0.00           H  
HETATM 2434  H12 DPB B  93     130.830  85.182   4.788  1.00  0.00           H  
HETATM 2435  C6  DPB B  93     129.829  86.609   6.009  1.00  0.00           C  
HETATM 2436  C1  DPB B  93     128.572  85.741   6.212  1.00  0.00           C  
HETATM 2437  O1  DPB B  93     127.465  86.121   5.754  1.00  0.00           O  
HETATM 2438  O2  DPB B  93     128.667  84.503   6.922  1.00  0.00           O  
HETATM 2439  C2  DPB B  93     127.427  84.236   7.581  1.00  0.00           C  
HETATM 2440  C3  DPB B  93     127.527  82.901   8.344  1.00  0.00           C  
HETATM 2441  N1  DPB B  93     126.251  82.628   9.022  1.00  0.00           N  
HETATM 2442  C4  DPB B  93     126.347  81.356   9.750  1.00  0.00           C  
HETATM 2443  H5  DPB B  93     125.419  81.156  10.243  1.00  0.00           H  
HETATM 2444  H6  DPB B  93     126.564  80.565   9.063  1.00  0.00           H  
HETATM 2445  H7  DPB B  93     127.130  81.419  10.477  1.00  0.00           H  
HETATM 2446  C5  DPB B  93     125.176  82.540   8.024  1.00  0.00           C  
HETATM 2447  H8  DPB B  93     124.247  82.340   8.516  1.00  0.00           H  
HETATM 2448  H9  DPB B  93     125.392  81.750   7.334  1.00  0.00           H  
HETATM 2449  H10 DPB B  93     125.105  83.467   7.492  1.00  0.00           H  
HETATM 2450  H20 DPB B  93     126.050  83.366   9.665  1.00  0.00           H  
HETATM 2451  H3  DPB B  93     128.309  82.966   9.072  1.00  0.00           H  
HETATM 2452  H4  DPB B  93     127.742  82.112   7.656  1.00  0.00           H  
HETATM 2453  H1  DPB B  93     126.643  84.173   6.854  1.00  0.00           H  
HETATM 2454  H2  DPB B  93     127.209  85.026   8.268  1.00  0.00           H  
HETATM 2455  C9  DPB B  93     129.422  88.092   5.939  1.00  0.00           C  
HETATM 2456  H16 DPB B  93     128.938  88.372   6.851  1.00  0.00           H  
HETATM 2457  H17 DPB B  93     130.293  88.695   5.798  1.00  0.00           H  
HETATM 2458  H18 DPB B  93     128.750  88.240   5.120  1.00  0.00           H  
HETATM 2459  C7  DDA B  94     130.732  86.424   7.236  1.00  0.00           C  
HETATM 2460  H11 DDA B  94     131.608  87.029   7.133  1.00  0.00           H  
HETATM 2461  H12 DDA B  94     131.020  85.396   7.321  1.00  0.00           H  
HETATM 2462  C6  DDA B  94     130.036  86.828   8.549  1.00  0.00           C  
HETATM 2463  C1  DDA B  94     129.653  88.318   8.492  1.00  0.00           C  
HETATM 2464  O1  DDA B  94     128.533  88.662   8.037  1.00  0.00           O  
HETATM 2465  O2  DDA B  94     130.574  89.309   8.953  1.00  0.00           O  
HETATM 2466  C2  DDA B  94     129.849  90.434   9.457  1.00  0.00           C  
HETATM 2467  C3  DDA B  94     130.840  91.502   9.955  1.00  0.00           C  
HETATM 2468  N1  DDA B  94     130.094  92.659  10.474  1.00  0.00           N  
HETATM 2469  C4  DDA B  94     129.260  93.224   9.403  1.00  0.00           C  
HETATM 2470  H5  DDA B  94     128.718  94.065   9.781  1.00  0.00           H  
HETATM 2471  H6  DDA B  94     129.884  93.536   8.593  1.00  0.00           H  
HETATM 2472  H7  DDA B  94     128.572  92.481   9.057  1.00  0.00           H  
HETATM 2473  C5  DDA B  94     131.040  93.677  10.948  1.00  0.00           C  
HETATM 2474  H8  DDA B  94     130.498  94.520  11.325  1.00  0.00           H  
HETATM 2475  H9  DDA B  94     131.646  93.268  11.727  1.00  0.00           H  
HETATM 2476  H10 DDA B  94     131.664  93.991  10.138  1.00  0.00           H  
HETATM 2477  H3  DDA B  94     131.447  91.090  10.734  1.00  0.00           H  
HETATM 2478  H4  DDA B  94     131.463  91.815   9.145  1.00  0.00           H  
HETATM 2479  H1  DDA B  94     129.242  90.844   8.678  1.00  0.00           H  
HETATM 2480  H2  DDA B  94     129.224  90.121  10.268  1.00  0.00           H  
HETATM 2481  C9  DDA B  94     128.766  85.978   8.738  1.00  0.00           C  
HETATM 2482  H16 DDA B  94     129.031  84.943   8.779  1.00  0.00           H  
HETATM 2483  H17 DDA B  94     128.282  86.259   9.650  1.00  0.00           H  
HETATM 2484  H18 DDA B  94     128.100  86.144   7.917  1.00  0.00           H  
HETATM 2485  C7  DDB B  95     130.930  86.618   9.779  1.00  0.00           C  
HETATM 2486  H11 DDB B  95     131.817  87.209   9.686  1.00  0.00           H  
HETATM 2487  H12 DDB B  95     131.202  85.585   9.857  1.00  0.00           H  
HETATM 2488  C6  DDB B  95     130.234  87.022  11.093  1.00  0.00           C  
HETATM 2489  C1  DDB B  95     128.949  86.192  11.270  1.00  0.00           C  
HETATM 2490  O1  DDB B  95     127.859  86.616  10.808  1.00  0.00           O  
HETATM 2491  O2  DDB B  95     128.996  84.939  11.959  1.00  0.00           O  
HETATM 2492  C2  DDB B  95     127.740  84.701  12.601  1.00  0.00           C  
HETATM 2493  C3  DDB B  95     127.791  83.353  13.343  1.00  0.00           C  
HETATM 2494  N1  DDB B  95     126.500  83.109  14.002  1.00  0.00           N  
HETATM 2495  C4  DDB B  95     126.547  81.821  14.710  1.00  0.00           C  
HETATM 2496  H5  DDB B  95     125.608  81.643  15.190  1.00  0.00           H  
HETATM 2497  H6  DDB B  95     126.746  81.036  14.011  1.00  0.00           H  
HETATM 2498  H7  DDB B  95     127.324  81.847  15.446  1.00  0.00           H  
HETATM 2499  C5  DDB B  95     125.432  83.072  12.992  1.00  0.00           C  
HETATM 2500  H8  DDB B  95     124.493  82.894  13.472  1.00  0.00           H  
HETATM 2501  H9  DDB B  95     125.629  82.288  12.293  1.00  0.00           H  
HETATM 2502  H10 DDB B  95     125.398  84.010  12.477  1.00  0.00           H  
HETATM 2503  H3  DDB B  95     128.568  83.378  14.077  1.00  0.00           H  
HETATM 2504  H4  DDB B  95     127.987  82.568  12.643  1.00  0.00           H  
HETATM 2505  H1  DDB B  95     126.963  84.676  11.865  1.00  0.00           H  
HETATM 2506  H2  DDB B  95     127.543  85.487  13.300  1.00  0.00           H  
HETATM 2507  C9  DDB B  95     129.877  88.519  11.046  1.00  0.00           C  
HETATM 2508  H16 DDB B  95     129.392  88.799  11.958  1.00  0.00           H  
HETATM 2509  H17 DDB B  95     130.769  89.094  10.923  1.00  0.00           H  
HETATM 2510  H18 DDB B  95     129.217  88.701  10.223  1.00  0.00           H  
HETATM 2511  C7  DPB B  96     131.119  86.787  12.326  1.00  0.00           C  
HETATM 2512  H11 DPB B  96     132.015  87.365  12.241  1.00  0.00           H  
HETATM 2513  H12 DPB B  96     131.373  85.750  12.396  1.00  0.00           H  
HETATM 2514  C6  DPB B  96     130.422  87.190  13.639  1.00  0.00           C  
HETATM 2515  C1  DPB B  96     129.124  86.381  13.802  1.00  0.00           C  
HETATM 2516  O1  DPB B  96     128.043  86.825  13.339  1.00  0.00           O  
HETATM 2517  O2  DPB B  96     129.147  85.121  14.481  1.00  0.00           O  
HETATM 2518  C2  DPB B  96     127.885  84.898  15.115  1.00  0.00           C  
HETATM 2519  C3  DPB B  96     127.910  83.543  15.845  1.00  0.00           C  
HETATM 2520  N1  DPB B  96     126.612  83.313  16.497  1.00  0.00           N  
HETATM 2521  C4  DPB B  96     126.636  82.020  17.194  1.00  0.00           C  
HETATM 2522  H5  DPB B  96     125.691  81.853  17.668  1.00  0.00           H  
HETATM 2523  H6  DPB B  96     126.825  81.238  16.489  1.00  0.00           H  
HETATM 2524  H7  DPB B  96     127.409  82.028  17.933  1.00  0.00           H  
HETATM 2525  C5  DPB B  96     125.550  83.304  15.481  1.00  0.00           C  
HETATM 2526  H8  DPB B  96     124.604  83.137  15.955  1.00  0.00           H  
HETATM 2527  H9  DPB B  96     125.737  82.521  14.776  1.00  0.00           H  
HETATM 2528  H10 DPB B  96     125.532  84.246  14.974  1.00  0.00           H  
HETATM 2529  H20 DPB B  96     126.436  84.044  17.156  1.00  0.00           H  
HETATM 2530  H3  DPB B  96     128.684  83.550  16.585  1.00  0.00           H  
HETATM 2531  H4  DPB B  96     128.098  82.761  15.140  1.00  0.00           H  
HETATM 2532  H1  DPB B  96     127.112  84.892  14.376  1.00  0.00           H  
HETATM 2533  H2  DPB B  96     127.696  85.681  15.820  1.00  0.00           H  
HETATM 2534  C9  DPB B  96     130.089  88.693  13.602  1.00  0.00           C  
HETATM 2535  H16 DPB B  96     129.606  88.973  14.515  1.00  0.00           H  
HETATM 2536  H17 DPB B  96     130.991  89.256  13.489  1.00  0.00           H  
HETATM 2537  H18 DPB B  96     129.438  88.894  12.779  1.00  0.00           H  
HETATM 2538  C7  DPA B  97     131.297  86.933  14.874  1.00  0.00           C  
HETATM 2539  H11 DPA B  97     132.204  87.497  14.798  1.00  0.00           H  
HETATM 2540  H12 DPA B  97     131.534  85.890  14.937  1.00  0.00           H  
HETATM 2541  C6  DPA B  97     130.602  87.335  16.187  1.00  0.00           C  
HETATM 2542  C1  DPA B  97     130.293  88.843  16.162  1.00  0.00           C  
HETATM 2543  O1  DPA B  97     129.197  89.253  15.702  1.00  0.00           O  
HETATM 2544  O2  DPA B  97     131.252  89.777  16.663  1.00  0.00           O  
HETATM 2545  C2  DPA B  97     130.574  90.923  17.186  1.00  0.00           C  
HETATM 2546  C3  DPA B  97     131.607  91.929  17.725  1.00  0.00           C  
HETATM 2547  N1  DPA B  97     130.910  93.107  18.263  1.00  0.00           N  
HETATM 2548  C4  DPA B  97     130.122  93.739  17.195  1.00  0.00           C  
HETATM 2549  H5  DPA B  97     129.614  94.595  17.586  1.00  0.00           H  
HETATM 2550  H6  DPA B  97     130.772  94.040  16.403  1.00  0.00           H  
HETATM 2551  H7  DPA B  97     129.404  93.039  16.821  1.00  0.00           H  
HETATM 2552  C5  DPA B  97     131.896  94.067  18.778  1.00  0.00           C  
HETATM 2553  H8  DPA B  97     131.390  94.924  19.169  1.00  0.00           H  
HETATM 2554  H9  DPA B  97     132.471  93.607  19.554  1.00  0.00           H  
HETATM 2555  H10 DPA B  97     132.548  94.370  17.985  1.00  0.00           H  
HETATM 2556  H20 DPA B  97     130.302  92.824  19.004  1.00  0.00           H  
HETATM 2557  H3  DPA B  97     132.181  91.469  18.502  1.00  0.00           H  
HETATM 2558  H4  DPA B  97     132.258  92.231  16.933  1.00  0.00           H  
HETATM 2559  H1  DPA B  97     130.000  91.383  16.409  1.00  0.00           H  
HETATM 2560  H2  DPA B  97     129.923  90.620  17.979  1.00  0.00           H  
HETATM 2561  C9  DPA B  97     129.289  86.545  16.336  1.00  0.00           C  
HETATM 2562  H16 DPA B  97     129.503  85.495  16.354  1.00  0.00           H  
HETATM 2563  H17 DPA B  97     128.805  86.825  17.249  1.00  0.00           H  
HETATM 2564  H18 DPA B  97     128.644  86.763  15.511  1.00  0.00           H  
HETATM 2565  C7  DDA B  98     131.465  87.052  17.425  1.00  0.00           C  
HETATM 2566  H11 DDA B  98     132.380  87.602  17.358  1.00  0.00           H  
HETATM 2567  H12 DDA B  98     131.685  86.005  17.479  1.00  0.00           H  
HETATM 2568  C6  DDA B  98     130.769  87.455  18.738  1.00  0.00           C  
HETATM 2569  C1  DDA B  98     130.485  88.968  18.724  1.00  0.00           C  
HETATM 2570  O1  DDA B  98     129.397  89.400  18.262  1.00  0.00           O  
HETATM 2571  O2  DDA B  98     131.457  89.881  19.238  1.00  0.00           O  
HETATM 2572  C2  DDA B  98     130.795  91.034  19.767  1.00  0.00           C  
HETATM 2573  C3  DDA B  98     131.842  92.018  20.320  1.00  0.00           C  
HETATM 2574  N1  DDA B  98     131.161  93.202  20.865  1.00  0.00           N  
HETATM 2575  C4  DDA B  98     130.388  93.857  19.800  1.00  0.00           C  
HETATM 2576  H5  DDA B  98     129.893  94.718  20.195  1.00  0.00           H  
HETATM 2577  H6  DDA B  98     131.048  94.154  19.013  1.00  0.00           H  
HETATM 2578  H7  DDA B  98     129.661  93.171  19.415  1.00  0.00           H  
HETATM 2579  C5  DDA B  98     132.161  94.142  21.393  1.00  0.00           C  
HETATM 2580  H8  DDA B  98     131.666  95.004  21.789  1.00  0.00           H  
HETATM 2581  H9  DDA B  98     132.722  93.667  22.168  1.00  0.00           H  
HETATM 2582  H10 DDA B  98     132.821  94.441  20.605  1.00  0.00           H  
HETATM 2583  H3  DDA B  98     132.405  91.542  21.096  1.00  0.00           H  
HETATM 2584  H4  DDA B  98     132.501  92.317  19.533  1.00  0.00           H  
HETATM 2585  H1  DDA B  98     130.233  91.509  18.992  1.00  0.00           H  
HETATM 2586  H2  DDA B  98     130.135  90.734  20.555  1.00  0.00           H  
HETATM 2587  C9  DDA B  98     129.444  86.684  18.874  1.00  0.00           C  
HETATM 2588  H16 DDA B  98     129.641  85.633  18.883  1.00  0.00           H  
HETATM 2589  H17 DDA B  98     128.960  86.965  19.786  1.00  0.00           H  
HETATM 2590  H18 DDA B  98     128.807  86.921  18.046  1.00  0.00           H  
HETATM 2591  C7  DDB B  99     131.622  87.147  19.976  1.00  0.00           C  
HETATM 2592  H11 DDB B  99     132.546  87.682  19.920  1.00  0.00           H  
HETATM 2593  H12 DDB B  99     131.825  86.097  20.023  1.00  0.00           H  
HETATM 2594  C6  DDB B  99     130.926  87.550  21.290  1.00  0.00           C  
HETATM 2595  C1  DDB B  99     129.587  86.801  21.414  1.00  0.00           C  
HETATM 2596  O1  DDB B  99     128.536  87.309  20.946  1.00  0.00           O  
HETATM 2597  O2  DDB B  99     129.539  85.525  22.059  1.00  0.00           O  
HETATM 2598  C2  DDB B  99     128.257  85.348  22.669  1.00  0.00           C  
HETATM 2599  C3  DDB B  99     128.206  83.975  23.364  1.00  0.00           C  
HETATM 2600  N1  DDB B  99     126.889  83.793  23.990  1.00  0.00           N  
HETATM 2601  C4  DDB B  99     126.838  82.483  24.654  1.00  0.00           C  
HETATM 2602  H5  DDB B  99     125.880  82.350  25.110  1.00  0.00           H  
HETATM 2603  H6  DDB B  99     127.000  81.709  23.932  1.00  0.00           H  
HETATM 2604  H7  DDB B  99     127.599  82.433  25.404  1.00  0.00           H  
HETATM 2605  C5  DDB B  99     125.843  83.860  22.960  1.00  0.00           C  
HETATM 2606  H8  DDB B  99     124.882  83.728  23.417  1.00  0.00           H  
HETATM 2607  H9  DDB B  99     126.004  83.088  22.237  1.00  0.00           H  
HETATM 2608  H10 DDB B  99     125.878  84.815  22.477  1.00  0.00           H  
HETATM 2609  H3  DDB B  99     128.967  83.926  24.114  1.00  0.00           H  
HETATM 2610  H4  DDB B  99     128.366  83.203  22.642  1.00  0.00           H  
HETATM 2611  H1  DDB B  99     127.497  85.398  21.919  1.00  0.00           H  
HETATM 2612  H2  DDB B  99     128.096  86.121  23.392  1.00  0.00           H  
HETATM 2613  C9  DDB B  99     130.667  89.069  21.288  1.00  0.00           C  
HETATM 2614  H16 DDB B  99     130.183  89.349  22.200  1.00  0.00           H  
HETATM 2615  H17 DDB B  99     131.596  89.590  21.203  1.00  0.00           H  
HETATM 2616  H18 DDB B  99     130.039  89.321  20.459  1.00  0.00           H  
HETATM 2617  C7  DPB B 100     131.768  87.219  22.530  1.00  0.00           C  
HETATM 2618  H11 DPB B 100     132.701  87.739  22.482  1.00  0.00           H  
HETATM 2619  H12 DPB B 100     131.953  86.165  22.569  1.00  0.00           H  
HETATM 2620  C6  DPB B 100     131.072  87.622  23.844  1.00  0.00           C  
HETATM 2621  C1  DPB B 100     129.720  86.892  23.955  1.00  0.00           C  
HETATM 2622  O1  DPB B 100     128.680  87.422  23.486  1.00  0.00           O  
HETATM 2623  O2  DPB B 100     129.649  85.612  24.589  1.00  0.00           O  
HETATM 2624  C2  DPB B 100     128.361  85.451  25.191  1.00  0.00           C  
HETATM 2625  C3  DPB B 100     128.285  84.073  25.873  1.00  0.00           C  
HETATM 2626  N1  DPB B 100     126.962  83.906  26.493  1.00  0.00           N  
HETATM 2627  C4  DPB B 100     126.887  82.591  27.144  1.00  0.00           C  
HETATM 2628  H5  DPB B 100     125.924  82.470  27.594  1.00  0.00           H  
HETATM 2629  H6  DPB B 100     127.040  81.823  26.416  1.00  0.00           H  
HETATM 2630  H7  DPB B 100     127.643  82.524  27.898  1.00  0.00           H  
HETATM 2631  C5  DPB B 100     125.921  83.999  25.458  1.00  0.00           C  
HETATM 2632  H8  DPB B 100     124.958  83.878  25.907  1.00  0.00           H  
HETATM 2633  H9  DPB B 100     126.074  83.231  24.729  1.00  0.00           H  
HETATM 2634  H10 DPB B 100     125.975  84.957  24.983  1.00  0.00           H  
HETATM 2635  H20 DPB B 100     126.819  84.624  27.174  1.00  0.00           H  
HETATM 2636  H3  DPB B 100     129.040  84.005  26.627  1.00  0.00           H  
HETATM 2637  H4  DPB B 100     128.436  83.304  25.146  1.00  0.00           H  
HETATM 2638  H1  DPB B 100     127.605  85.519  24.438  1.00  0.00           H  
HETATM 2639  H2  DPB B 100     128.209  86.220  25.919  1.00  0.00           H  
HETATM 2640  C9  DPB B 100     130.837  89.144  23.853  1.00  0.00           C  
HETATM 2641  H16 DPB B 100     130.353  89.424  24.765  1.00  0.00           H  
HETATM 2642  H17 DPB B 100     131.775  89.650  23.777  1.00  0.00           H  
HETATM 2643  H18 DPB B 100     130.216  89.412  23.024  1.00  0.00           H  
HETATM 2644  C7  DDA B 101     131.902  87.266  25.085  1.00  0.00           C  
HETATM 2645  H11 DDA B 101     132.843  87.773  25.046  1.00  0.00           H  
HETATM 2646  H12 DDA B 101     132.070  86.208  25.115  1.00  0.00           H  
HETATM 2647  C6  DDA B 101     131.207  87.669  26.398  1.00  0.00           C  
HETATM 2648  C1  DDA B 101     130.995  89.193  26.420  1.00  0.00           C  
HETATM 2649  O1  DDA B 101     129.938  89.689  25.953  1.00  0.00           O  
HETATM 2650  O2  DDA B 101     132.002  90.047  26.970  1.00  0.00           O  
HETATM 2651  C2  DDA B 101     131.388  91.215  27.521  1.00  0.00           C  
HETATM 2652  C3  DDA B 101     132.472  92.133  28.114  1.00  0.00           C  
HETATM 2653  N1  DDA B 101     131.841  93.335  28.679  1.00  0.00           N  
HETATM 2654  C4  DDA B 101     131.117  94.053  27.620  1.00  0.00           C  
HETATM 2655  H5  DDA B 101     130.657  94.926  28.031  1.00  0.00           H  
HETATM 2656  H6  DDA B 101     131.802  94.337  26.850  1.00  0.00           H  
HETATM 2657  H7  DDA B 101     130.364  93.414  27.208  1.00  0.00           H  
HETATM 2658  C5  DDA B 101     132.876  94.212  29.245  1.00  0.00           C  
HETATM 2659  H8  DDA B 101     132.418  95.086  29.656  1.00  0.00           H  
HETATM 2660  H9  DDA B 101     133.403  93.690  30.016  1.00  0.00           H  
HETATM 2661  H10 DDA B 101     133.563  94.498  28.475  1.00  0.00           H  
HETATM 2662  H3  DDA B 101     133.000  91.611  28.885  1.00  0.00           H  
HETATM 2663  H4  DDA B 101     133.158  92.419  27.344  1.00  0.00           H  
HETATM 2664  H1  DDA B 101     130.862  91.737  26.750  1.00  0.00           H  
HETATM 2665  H2  DDA B 101     130.703  90.928  28.290  1.00  0.00           H  
HETATM 2666  C9  DDA B 101     129.843  86.960  26.495  1.00  0.00           C  
HETATM 2667  H16 DDA B 101     129.988  85.900  26.480  1.00  0.00           H  
HETATM 2668  H17 DDA B 101     129.360  87.241  27.407  1.00  0.00           H  
HETATM 2669  H18 DDA B 101     129.232  87.247  25.665  1.00  0.00           H  
HETATM 2670  C7  DDA B 102     132.024  87.289  27.641  1.00  0.00           C  
HETATM 2671  H11 DDA B 102     132.974  87.779  27.611  1.00  0.00           H  
HETATM 2672  H12 DDA B 102     132.175  86.229  27.663  1.00  0.00           H  
HETATM 2673  C6  DDA B 102     131.328  87.693  28.954  1.00  0.00           C  
HETATM 2674  C1  DDA B 102     131.142  89.219  28.988  1.00  0.00           C  
HETATM 2675  O1  DDA B 102     130.094  89.737  28.520  1.00  0.00           O  
HETATM 2676  O2  DDA B 102     132.160  90.051  29.551  1.00  0.00           O  
HETATM 2677  C2  DDA B 102     131.562  91.225  30.108  1.00  0.00           C  
HETATM 2678  C3  DDA B 102     132.658  92.120  30.714  1.00  0.00           C  
HETATM 2679  N1  DDA B 102     132.044  93.327  31.287  1.00  0.00           N  
HETATM 2680  C4  DDA B 102     131.337  94.065  30.230  1.00  0.00           C  
HETATM 2681  H5  DDA B 102     130.890  94.943  30.647  1.00  0.00           H  
HETATM 2682  H6  DDA B 102     132.030  94.346  29.466  1.00  0.00           H  
HETATM 2683  H7  DDA B 102     130.576  93.443  29.809  1.00  0.00           H  
HETATM 2684  C5  DDA B 102     133.090  94.181  31.865  1.00  0.00           C  
HETATM 2685  H8  DDA B 102     132.643  95.061  32.282  1.00  0.00           H  
HETATM 2686  H9  DDA B 102     133.604  93.645  32.635  1.00  0.00           H  
HETATM 2687  H10 DDA B 102     133.785  94.463  31.102  1.00  0.00           H  
HETATM 2688  H3  DDA B 102     133.173  91.583  31.483  1.00  0.00           H  
HETATM 2689  H4  DDA B 102     133.352  92.401  29.951  1.00  0.00           H  
HETATM 2690  H1  DDA B 102     131.048  91.762  29.340  1.00  0.00           H  
HETATM 2691  H2  DDA B 102     130.868  90.944  30.872  1.00  0.00           H  
HETATM 2692  C9  DDA B 102     129.953  87.005  29.037  1.00  0.00           C  
HETATM 2693  H16 DDA B 102     130.082  85.942  29.014  1.00  0.00           H  
HETATM 2694  H17 DDA B 102     129.470  87.286  29.951  1.00  0.00           H  
HETATM 2695  H18 DDA B 102     129.350  87.310  28.208  1.00  0.00           H  
HETATM 2696  C7  DPB B 103     132.134  87.288  30.197  1.00  0.00           C  
HETATM 2697  H11 DPB B 103     133.092  87.764  30.176  1.00  0.00           H  
HETATM 2698  H12 DPB B 103     132.267  86.226  30.210  1.00  0.00           H  
HETATM 2699  C6  DPB B 103     131.438  87.691  31.511  1.00  0.00           C  
HETATM 2700  C1  DPB B 103     130.050  87.025  31.583  1.00  0.00           C  
HETATM 2701  O1  DPB B 103     129.045  87.617  31.114  1.00  0.00           O  
HETATM 2702  O2  DPB B 103     129.907  85.735  32.183  1.00  0.00           O  
HETATM 2703  C2  DPB B 103     128.605  85.621  32.762  1.00  0.00           C  
HETATM 2704  C3  DPB B 103     128.451  84.232  33.407  1.00  0.00           C  
HETATM 2705  N1  DPB B 103     127.111  84.115  34.002  1.00  0.00           N  
HETATM 2706  C4  DPB B 103     126.963  82.789  34.619  1.00  0.00           C  
HETATM 2707  H5  DPB B 103     125.988  82.704  35.051  1.00  0.00           H  
HETATM 2708  H6  DPB B 103     127.090  82.033  33.873  1.00  0.00           H  
HETATM 2709  H7  DPB B 103     127.704  82.666  35.381  1.00  0.00           H  
HETATM 2710  C5  DPB B 103     126.094  84.285  32.956  1.00  0.00           C  
HETATM 2711  H8  DPB B 103     125.118  84.199  33.388  1.00  0.00           H  
HETATM 2712  H9  DPB B 103     126.219  83.529  32.209  1.00  0.00           H  
HETATM 2713  H10 DPB B 103     126.201  85.250  32.507  1.00  0.00           H  
HETATM 2714  H20 DPB B 103     126.993  84.821  34.701  1.00  0.00           H  
HETATM 2715  H3  DPB B 103     129.190  84.109  34.169  1.00  0.00           H  
HETATM 2716  H4  DPB B 103     128.576  83.477  32.662  1.00  0.00           H  
HETATM 2717  H1  DPB B 103     127.864  85.746  32.000  1.00  0.00           H  
HETATM 2718  H2  DPB B 103     128.479  86.379  33.507  1.00  0.00           H  
HETATM 2719  C9  DPB B 103     131.277  89.222  31.556  1.00  0.00           C  
HETATM 2720  H16 DPB B 103     130.792  89.503  32.468  1.00  0.00           H  
HETATM 2721  H17 DPB B 103     132.239  89.685  31.507  1.00  0.00           H  
HETATM 2722  H18 DPB B 103     130.683  89.543  30.726  1.00  0.00           H  
HETATM 2723  C7  DPB B 104     132.231  87.264  32.754  1.00  0.00           C  
HETATM 2724  H11 DPB B 104     133.195  87.724  32.742  1.00  0.00           H  
HETATM 2725  H12 DPB B 104     132.346  86.199  32.759  1.00  0.00           H  
HETATM 2726  C6  DPB B 104     131.535  87.667  34.067  1.00  0.00           C  
HETATM 2727  C1  DPB B 104     130.137  87.024  34.127  1.00  0.00           C  
HETATM 2728  O1  DPB B 104     129.142  87.635  33.659  1.00  0.00           O  
HETATM 2729  O2  DPB B 104     129.969  85.731  34.715  1.00  0.00           O  
HETATM 2730  C2  DPB B 104     128.662  85.633  35.287  1.00  0.00           C  
HETATM 2731  C3  DPB B 104     128.483  84.240  35.920  1.00  0.00           C  
HETATM 2732  N1  DPB B 104     127.139  84.139  36.507  1.00  0.00           N  
HETATM 2733  C4  DPB B 104     126.966  82.812  37.112  1.00  0.00           C  
HETATM 2734  H5  DPB B 104     125.988  82.738  37.539  1.00  0.00           H  
HETATM 2735  H6  DPB B 104     127.085  82.060  36.360  1.00  0.00           H  
HETATM 2736  H7  DPB B 104     127.701  82.670  37.877  1.00  0.00           H  
HETATM 2737  C5  DPB B 104     126.128  84.335  35.458  1.00  0.00           C  
HETATM 2738  H8  DPB B 104     125.151  84.261  35.885  1.00  0.00           H  
HETATM 2739  H9  DPB B 104     126.246  83.582  34.705  1.00  0.00           H  
HETATM 2740  H10 DPB B 104     126.254  85.302  35.017  1.00  0.00           H  
HETATM 2741  H20 DPB B 104     127.029  84.842  37.211  1.00  0.00           H  
HETATM 2742  H3  DPB B 104     129.218  84.099  36.685  1.00  0.00           H  
HETATM 2743  H4  DPB B 104     128.599  83.489  35.169  1.00  0.00           H  
HETATM 2744  H1  DPB B 104     127.927  85.775  34.523  1.00  0.00           H  
HETATM 2745  H2  DPB B 104     128.545  86.385  36.038  1.00  0.00           H  
HETATM 2746  C9  DPB B 104     131.397  89.199  34.126  1.00  0.00           C  
HETATM 2747  H16 DPB B 104     130.914  89.480  35.038  1.00  0.00           H  
HETATM 2748  H17 DPB B 104     132.367  89.646  34.083  1.00  0.00           H  
HETATM 2749  H18 DPB B 104     130.813  89.537  33.295  1.00  0.00           H  
HETATM 2750  C7  DPB B 105     132.314  87.217  35.311  1.00  0.00           C  
HETATM 2751  H11 DPB B 105     133.286  87.662  35.307  1.00  0.00           H  
HETATM 2752  H12 DPB B 105     132.412  86.150  35.308  1.00  0.00           H  
HETATM 2753  C6  DPB B 105     131.617  87.620  36.624  1.00  0.00           C  
HETATM 2754  C1  DPB B 105     130.209  86.999  36.672  1.00  0.00           C  
HETATM 2755  O1  DPB B 105     129.228  87.630  36.204  1.00  0.00           O  
HETATM 2756  O2  DPB B 105     130.019  85.703  37.247  1.00  0.00           O  
HETATM 2757  C2  DPB B 105     128.708  85.621  37.812  1.00  0.00           C  
HETATM 2758  C3  DPB B 105     128.502  84.227  38.433  1.00  0.00           C  
HETATM 2759  N1  DPB B 105     127.154  84.143  39.013  1.00  0.00           N  
HETATM 2760  C4  DPB B 105     126.958  82.813  39.605  1.00  0.00           C  
HETATM 2761  H5  DPB B 105     125.976  82.751  40.028  1.00  0.00           H  
HETATM 2762  H6  DPB B 105     127.068  82.065  38.847  1.00  0.00           H  
HETATM 2763  H7  DPB B 105     127.687  82.653  40.372  1.00  0.00           H  
HETATM 2764  C5  DPB B 105     126.152  84.363  37.960  1.00  0.00           C  
HETATM 2765  H8  DPB B 105     125.172  84.302  38.382  1.00  0.00           H  
HETATM 2766  H9  DPB B 105     126.262  83.616  37.202  1.00  0.00           H  
HETATM 2767  H10 DPB B 105     126.295  85.332  37.528  1.00  0.00           H  
HETATM 2768  H20 DPB B 105     127.052  84.841  39.721  1.00  0.00           H  
HETATM 2769  H3  DPB B 105     129.232  84.066  39.200  1.00  0.00           H  
HETATM 2770  H4  DPB B 105     128.612  83.480  37.676  1.00  0.00           H  
HETATM 2771  H1  DPB B 105     127.979  85.782  37.046  1.00  0.00           H  
HETATM 2772  H2  DPB B 105     128.597  86.369  38.570  1.00  0.00           H  
HETATM 2773  C9  DPB B 105     131.505  89.154  36.695  1.00  0.00           C  
HETATM 2774  H16 DPB B 105     131.020  89.435  37.607  1.00  0.00           H  
HETATM 2775  H17 DPB B 105     132.482  89.585  36.661  1.00  0.00           H  
HETATM 2776  H18 DPB B 105     130.930  89.507  35.864  1.00  0.00           H  
HETATM 2777  C7  DDB B 106     132.384  87.147  37.867  1.00  0.00           C  
HETATM 2778  H11 DDB B 106     133.363  87.575  37.872  1.00  0.00           H  
HETATM 2779  H12 DDB B 106     132.465  86.079  37.855  1.00  0.00           H  
HETATM 2780  C6  DDB B 106     131.687  87.550  39.181  1.00  0.00           C  
HETATM 2781  C1  DDB B 106     130.269  86.950  39.217  1.00  0.00           C  
HETATM 2782  O1  DDB B 106     129.299  87.601  38.748  1.00  0.00           O  
HETATM 2783  O2  DDB B 106     130.055  85.653  39.781  1.00  0.00           O  
HETATM 2784  C2  DDB B 106     128.740  85.589  40.338  1.00  0.00           C  
HETATM 2785  C3  DDB B 106     128.510  84.192  40.946  1.00  0.00           C  
HETATM 2786  N1  DDB B 106     127.157  84.125  41.519  1.00  0.00           N  
HETATM 2787  C4  DDB B 106     126.936  82.793  42.098  1.00  0.00           C  
HETATM 2788  H5  DDB B 106     125.953  82.743  42.515  1.00  0.00           H  
HETATM 2789  H6  DDB B 106     127.038  82.050  41.335  1.00  0.00           H  
HETATM 2790  H7  DDB B 106     127.659  82.614  42.868  1.00  0.00           H  
HETATM 2791  C5  DDB B 106     126.164  84.370  40.462  1.00  0.00           C  
HETATM 2792  H8  DDB B 106     125.181  84.320  40.879  1.00  0.00           H  
HETATM 2793  H9  DDB B 106     126.266  83.627  39.699  1.00  0.00           H  
HETATM 2794  H10 DDB B 106     126.325  85.340  40.040  1.00  0.00           H  
HETATM 2795  H3  DDB B 106     129.232  84.014  41.714  1.00  0.00           H  
HETATM 2796  H4  DDB B 106     128.611  83.450  40.182  1.00  0.00           H  
HETATM 2797  H1  DDB B 106     128.018  85.767  39.570  1.00  0.00           H  
HETATM 2798  H2  DDB B 106     128.638  86.331  41.102  1.00  0.00           H  
HETATM 2799  C9  DDB B 106     131.598  89.084  39.264  1.00  0.00           C  
HETATM 2800  H16 DDB B 106     131.115  89.365  40.176  1.00  0.00           H  
HETATM 2801  H17 DDB B 106     132.584  89.501  39.239  1.00  0.00           H  
HETATM 2802  H18 DDB B 106     131.033  89.454  38.434  1.00  0.00           H  
HETATM 2803  C7  DDB B 107     132.439  87.054  40.424  1.00  0.00           C  
HETATM 2804  H11 DDB B 107     133.426  87.467  40.437  1.00  0.00           H  
HETATM 2805  H12 DDB B 107     132.505  85.984  40.404  1.00  0.00           H  
HETATM 2806  C6  DDB B 107     131.744  87.457  41.738  1.00  0.00           C  
HETATM 2807  C1  DDB B 107     130.317  86.879  41.762  1.00  0.00           C  
HETATM 2808  O1  DDB B 107     129.360  87.550  41.294  1.00  0.00           O  
HETATM 2809  O2  DDB B 107     130.078  85.582  42.313  1.00  0.00           O  
HETATM 2810  C2  DDB B 107     128.760  85.533  42.864  1.00  0.00           C  
HETATM 2811  C3  DDB B 107     128.503  84.136  43.458  1.00  0.00           C  
HETATM 2812  N1  DDB B 107     127.148  84.085  44.023  1.00  0.00           N  
HETATM 2813  C4  DDB B 107     126.903  82.752  44.590  1.00  0.00           C  
HETATM 2814  H5  DDB B 107     125.916  82.715  45.002  1.00  0.00           H  
HETATM 2815  H6  DDB B 107     126.996  82.014  43.822  1.00  0.00           H  
HETATM 2816  H7  DDB B 107     127.618  82.556  45.362  1.00  0.00           H  
HETATM 2817  C5  DDB B 107     126.165  84.355  42.965  1.00  0.00           C  
HETATM 2818  H8  DDB B 107     125.178  84.318  43.376  1.00  0.00           H  
HETATM 2819  H9  DDB B 107     126.258  83.617  42.195  1.00  0.00           H  
HETATM 2820  H10 DDB B 107     126.343  85.326  42.552  1.00  0.00           H  
HETATM 2821  H3  DDB B 107     129.219  83.940  44.229  1.00  0.00           H  
HETATM 2822  H4  DDB B 107     128.597  83.397  42.689  1.00  0.00           H  
HETATM 2823  H1  DDB B 107     128.044  85.730  42.093  1.00  0.00           H  
HETATM 2824  H2  DDB B 107     128.666  86.271  43.633  1.00  0.00           H  
HETATM 2825  C9  DDB B 107     131.678  88.991  41.833  1.00  0.00           C  
HETATM 2826  H16 DDB B 107     131.195  89.273  42.745  1.00  0.00           H  
HETATM 2827  H17 DDB B 107     132.670  89.393  41.817  1.00  0.00           H  
HETATM 2828  H18 DDB B 107     131.123  89.378  41.003  1.00  0.00           H  
HETATM 2829  C7  DDA B 108     132.481  86.938  42.980  1.00  0.00           C  
HETATM 2830  H11 DDA B 108     133.474  87.335  43.001  1.00  0.00           H  
HETATM 2831  H12 DDA B 108     132.529  85.869  42.951  1.00  0.00           H  
HETATM 2832  C6  DDA B 108     131.786  87.340  44.293  1.00  0.00           C  
HETATM 2833  C1  DDA B 108     131.744  88.876  44.402  1.00  0.00           C  
HETATM 2834  O1  DDA B 108     130.767  89.515  43.933  1.00  0.00           O  
HETATM 2835  O2  DDA B 108     132.820  89.577  45.035  1.00  0.00           O  
HETATM 2836  C2  DDA B 108     132.318  90.773  45.636  1.00  0.00           C  
HETATM 2837  C3  DDA B 108     133.475  91.527  46.318  1.00  0.00           C  
HETATM 2838  N1  DDA B 108     132.960  92.757  46.936  1.00  0.00           N  
HETATM 2839  C4  DDA B 108     132.362  93.612  45.901  1.00  0.00           C  
HETATM 2840  H5  DDA B 108     131.986  94.508  46.351  1.00  0.00           H  
HETATM 2841  H6  DDA B 108     133.103  93.863  45.172  1.00  0.00           H  
HETATM 2842  H7  DDA B 108     131.557  93.088  45.427  1.00  0.00           H  
HETATM 2843  C5  DDA B 108     134.065  93.477  47.587  1.00  0.00           C  
HETATM 2844  H8  DDA B 108     133.691  94.373  48.036  1.00  0.00           H  
HETATM 2845  H9  DDA B 108     134.501  92.856  48.340  1.00  0.00           H  
HETATM 2846  H10 DDA B 108     134.808  93.728  46.858  1.00  0.00           H  
HETATM 2847  H3  DDA B 108     133.911  90.904  47.071  1.00  0.00           H  
HETATM 2848  H4  DDA B 108     134.217  91.776  45.589  1.00  0.00           H  
HETATM 2849  H1  DDA B 108     131.883  91.395  44.883  1.00  0.00           H  
HETATM 2850  H2  DDA B 108     131.576  90.523  46.365  1.00  0.00           H  
HETATM 2851  C9  DDA B 108     130.349  86.787  44.303  1.00  0.00           C  
HETATM 2852  H16 DDA B 108     130.377  85.721  44.228  1.00  0.00           H  
HETATM 2853  H17 DDA B 108     129.866  87.068  45.216  1.00  0.00           H  
HETATM 2854  H18 DDA B 108     129.806  87.190  43.474  1.00  0.00           H  
HETATM 2855  C7  DDB B 109     132.507  86.800  45.535  1.00  0.00           C  
HETATM 2856  H11 DDB B 109     133.508  87.181  45.564  1.00  0.00           H  
HETATM 2857  H12 DDB B 109     132.540  85.729  45.496  1.00  0.00           H  
HETATM 2858  C6  DDB B 109     131.812  87.203  46.849  1.00  0.00           C  
HETATM 2859  C1  DDB B 109     130.366  86.673  46.848  1.00  0.00           C  
HETATM 2860  O1  DDB B 109     129.436  87.381  46.383  1.00  0.00           O  
HETATM 2861  O2  DDB B 109     130.082  85.374  47.375  1.00  0.00           O  
HETATM 2862  C2  DDB B 109     128.756  85.358  47.911  1.00  0.00           C  
HETATM 2863  C3  DDB B 109     128.450  83.960  48.480  1.00  0.00           C  
HETATM 2864  N1  DDB B 109     127.087  83.944  49.031  1.00  0.00           N  
HETATM 2865  C4  DDB B 109     126.793  82.610  49.573  1.00  0.00           C  
HETATM 2866  H5  DDB B 109     125.802  82.597  49.975  1.00  0.00           H  
HETATM 2867  H6  DDB B 109     126.871  81.882  48.792  1.00  0.00           H  
HETATM 2868  H7  DDB B 109     127.494  82.377  50.348  1.00  0.00           H  
HETATM 2869  C5  DDB B 109     126.124  84.264  47.968  1.00  0.00           C  
HETATM 2870  H8  DDB B 109     125.132  84.252  48.369  1.00  0.00           H  
HETATM 2871  H9  DDB B 109     126.202  83.537  47.187  1.00  0.00           H  
HETATM 2872  H10 DDB B 109     126.337  85.235  47.573  1.00  0.00           H  
HETATM 2873  H3  DDB B 109     129.150  83.728  49.254  1.00  0.00           H  
HETATM 2874  H4  DDB B 109     128.526  83.233  47.699  1.00  0.00           H  
HETATM 2875  H1  DDB B 109     128.056  85.591  47.138  1.00  0.00           H  
HETATM 2876  H2  DDB B 109     128.678  86.086  48.693  1.00  0.00           H  
HETATM 2877  C9  DDB B 109     131.796  88.739  46.970  1.00  0.00           C  
HETATM 2878  H16 DDB B 109     131.313  89.019  47.882  1.00  0.00           H  
HETATM 2879  H17 DDB B 109     132.800  89.106  46.969  1.00  0.00           H  
HETATM 2880  H18 DDB B 109     131.263  89.155  46.141  1.00  0.00           H  
HETATM 2881  C7  DDB B 110     132.521  86.640  48.088  1.00  0.00           C  
HETATM 2882  H11 DDB B 110     133.526  87.005  48.126  1.00  0.00           H  
HETATM 2883  H12 DDB B 110     132.535  85.570  48.041  1.00  0.00           H  
HETATM 2884  C6  DDB B 110     131.825  87.044  49.402  1.00  0.00           C  
HETATM 2885  C1  DDB B 110     130.371  86.536  49.390  1.00  0.00           C  
HETATM 2886  O1  DDB B 110     129.455  87.264  48.927  1.00  0.00           O  
HETATM 2887  O2  DDB B 110     130.062  85.238  49.904  1.00  0.00           O  
HETATM 2888  C2  DDB B 110     128.735  85.239  50.436  1.00  0.00           C  
HETATM 2889  C3  DDB B 110     128.402  83.841  50.989  1.00  0.00           C  
HETATM 2890  N1  DDB B 110     127.037  83.841  51.534  1.00  0.00           N  
HETATM 2891  C4  DDB B 110     126.720  82.508  52.063  1.00  0.00           C  
HETATM 2892  H5  DDB B 110     125.725  82.509  52.459  1.00  0.00           H  
HETATM 2893  H6  DDB B 110     126.790  81.786  51.276  1.00  0.00           H  
HETATM 2894  H7  DDB B 110     127.413  82.258  52.839  1.00  0.00           H  
HETATM 2895  C5  DDB B 110     126.084  84.185  50.469  1.00  0.00           C  
HETATM 2896  H8  DDB B 110     125.090  84.186  50.865  1.00  0.00           H  
HETATM 2897  H9  DDB B 110     126.153  83.464  49.682  1.00  0.00           H  
HETATM 2898  H10 DDB B 110     126.315  85.157  50.084  1.00  0.00           H  
HETATM 2899  H3  DDB B 110     129.095  83.591  51.765  1.00  0.00           H  
HETATM 2900  H4  DDB B 110     128.471  83.120  50.203  1.00  0.00           H  
HETATM 2901  H1  DDB B 110     128.040  85.489  49.660  1.00  0.00           H  
HETATM 2902  H2  DDB B 110     128.664  85.961  51.221  1.00  0.00           H  
HETATM 2903  C9  DDB B 110     131.833  88.578  49.536  1.00  0.00           C  
HETATM 2904  H16 DDB B 110     131.348  88.858  50.448  1.00  0.00           H  
HETATM 2905  H17 DDB B 110     132.842  88.929  49.545  1.00  0.00           H  
HETATM 2906  H18 DDB B 110     131.310  89.010  48.709  1.00  0.00           H  
HETATM 2907  C7  DPA B 111     132.517  86.459  50.640  1.00  0.00           C  
HETATM 2908  H11 DPA B 111     133.528  86.806  50.686  1.00  0.00           H  
HETATM 2909  H12 DPA B 111     132.514  85.389  50.585  1.00  0.00           H  
HETATM 2910  C6  DPA B 111     131.821  86.861  51.954  1.00  0.00           C  
HETATM 2911  C1  DPA B 111     131.852  88.393  52.102  1.00  0.00           C  
HETATM 2912  O1  DPA B 111     130.915  89.090  51.637  1.00  0.00           O  
HETATM 2913  O2  DPA B 111     132.949  89.025  52.768  1.00  0.00           O  
HETATM 2914  C2  DPA B 111     132.498  90.229  53.393  1.00  0.00           C  
HETATM 2915  C3  DPA B 111     133.679  90.908  54.110  1.00  0.00           C  
HETATM 2916  N1  DPA B 111     133.214  92.147  54.752  1.00  0.00           N  
HETATM 2917  C4  DPA B 111     132.673  93.055  53.732  1.00  0.00           C  
HETATM 2918  H5  DPA B 111     132.335  93.956  54.199  1.00  0.00           H  
HETATM 2919  H6  DPA B 111     133.437  93.286  53.021  1.00  0.00           H  
HETATM 2920  H7  DPA B 111     131.853  92.582  53.234  1.00  0.00           H  
HETATM 2921  C5  DPA B 111     134.343  92.794  55.438  1.00  0.00           C  
HETATM 2922  H8  DPA B 111     134.005  93.697  55.905  1.00  0.00           H  
HETATM 2923  H9  DPA B 111     134.735  92.134  56.181  1.00  0.00           H  
HETATM 2924  H10 DPA B 111     135.106  93.027  54.727  1.00  0.00           H  
HETATM 2925  H20 DPA B 111     132.501  91.928  55.418  1.00  0.00           H  
HETATM 2926  H3  DPA B 111     134.073  90.247  54.854  1.00  0.00           H  
HETATM 2927  H4  DPA B 111     134.443  91.140  53.399  1.00  0.00           H  
HETATM 2928  H1  DPA B 111     132.105  90.889  52.650  1.00  0.00           H  
HETATM 2929  H2  DPA B 111     131.733  89.996  54.105  1.00  0.00           H  
HETATM 2930  C9  DPA B 111     130.359  86.378  51.929  1.00  0.00           C  
HETATM 2931  H16 DPA B 111     130.337  85.313  51.827  1.00  0.00           H  
HETATM 2932  H17 DPA B 111     129.876  86.658  52.842  1.00  0.00           H  
HETATM 2933  H18 DPA B 111     129.848  86.827  51.103  1.00  0.00           H  
HETATM 2934  C7  DPA B 112     132.497  86.255  53.191  1.00  0.00           C  
HETATM 2935  H11 DPA B 112     133.514  86.586  53.245  1.00  0.00           H  
HETATM 2936  H12 DPA B 112     132.478  85.186  53.125  1.00  0.00           H  
HETATM 2937  C6  DPA B 112     131.802  86.657  54.504  1.00  0.00           C  
HETATM 2938  C1  DPA B 112     131.858  88.187  54.666  1.00  0.00           C  
HETATM 2939  O1  DPA B 112     130.933  88.904  54.202  1.00  0.00           O  
HETATM 2940  O2  DPA B 112     132.961  88.794  55.343  1.00  0.00           O  
HETATM 2941  C2  DPA B 112     132.526  90.001  55.976  1.00  0.00           C  
HETATM 2942  C3  DPA B 112     133.715  90.655  56.705  1.00  0.00           C  
HETATM 2943  N1  DPA B 112     133.267  91.895  57.356  1.00  0.00           N  
HETATM 2944  C4  DPA B 112     132.747  92.821  56.340  1.00  0.00           C  
HETATM 2945  H5  DPA B 112     132.420  93.723  56.814  1.00  0.00           H  
HETATM 2946  H6  DPA B 112     133.517  93.046  55.634  1.00  0.00           H  
HETATM 2947  H7  DPA B 112     131.921  92.366  55.833  1.00  0.00           H  
HETATM 2948  C5  DPA B 112     134.402  92.519  58.052  1.00  0.00           C  
HETATM 2949  H8  DPA B 112     134.076  93.423  58.526  1.00  0.00           H  
HETATM 2950  H9  DPA B 112     134.780  91.845  58.791  1.00  0.00           H  
HETATM 2951  H10 DPA B 112     135.173  92.746  57.346  1.00  0.00           H  
HETATM 2952  H20 DPA B 112     132.547  91.684  58.016  1.00  0.00           H  
HETATM 2953  H3  DPA B 112     134.094  89.982  57.444  1.00  0.00           H  
HETATM 2954  H4  DPA B 112     134.484  90.880  56.000  1.00  0.00           H  
HETATM 2955  H1  DPA B 112     132.147  90.674  55.237  1.00  0.00           H  
HETATM 2956  H2  DPA B 112     131.754  89.775  56.681  1.00  0.00           H  
HETATM 2957  C9  DPA B 112     130.332  86.198  54.468  1.00  0.00           C  
HETATM 2958  H16 DPA B 112     130.294  85.135  54.356  1.00  0.00           H  
HETATM 2959  H17 DPA B 112     129.850  86.478  55.381  1.00  0.00           H  
HETATM 2960  H18 DPA B 112     129.834  86.663  53.644  1.00  0.00           H  
HETATM 2961  C7  DDA B 113     132.463  86.031  55.739  1.00  0.00           C  
HETATM 2962  H11 DDA B 113     133.484  86.344  55.801  1.00  0.00           H  
HETATM 2963  H12 DDA B 113     132.425  84.962  55.665  1.00  0.00           H  
HETATM 2964  C6  DDA B 113     131.767  86.433  57.053  1.00  0.00           C  
HETATM 2965  C1  DDA B 113     131.846  87.960  57.228  1.00  0.00           C  
HETATM 2966  O1  DDA B 113     130.936  88.695  56.766  1.00  0.00           O  
HETATM 2967  O2  DDA B 113     132.956  88.543  57.915  1.00  0.00           O  
HETATM 2968  C2  DDA B 113     132.537  89.751  58.557  1.00  0.00           C  
HETATM 2969  C3  DDA B 113     133.732  90.379  59.298  1.00  0.00           C  
HETATM 2970  N1  DDA B 113     133.302  91.621  59.957  1.00  0.00           N  
HETATM 2971  C4  DDA B 113     132.801  92.564  58.947  1.00  0.00           C  
HETATM 2972  H5  DDA B 113     132.489  93.467  59.427  1.00  0.00           H  
HETATM 2973  H6  DDA B 113     133.579  92.783  58.247  1.00  0.00           H  
HETATM 2974  H7  DDA B 113     131.972  92.127  58.432  1.00  0.00           H  
HETATM 2975  C5  DDA B 113     134.443  92.220  60.665  1.00  0.00           C  
HETATM 2976  H8  DDA B 113     134.130  93.124  61.143  1.00  0.00           H  
HETATM 2977  H9  DDA B 113     134.807  91.535  61.399  1.00  0.00           H  
HETATM 2978  H10 DDA B 113     135.222  92.441  59.964  1.00  0.00           H  
HETATM 2979  H3  DDA B 113     134.097  89.694  60.033  1.00  0.00           H  
HETATM 2980  H4  DDA B 113     134.509  90.598  58.598  1.00  0.00           H  
HETATM 2981  H1  DDA B 113     132.174  90.437  57.821  1.00  0.00           H  
HETATM 2982  H2  DDA B 113     131.759  89.531  59.257  1.00  0.00           H  
HETATM 2983  C9  DDA B 113     130.291  85.998  57.006  1.00  0.00           C  
HETATM 2984  H16 DDA B 113     130.234  84.936  56.884  1.00  0.00           H  
HETATM 2985  H17 DDA B 113     129.807  86.279  57.918  1.00  0.00           H  
HETATM 2986  H18 DDA B 113     129.803  86.477  56.183  1.00  0.00           H  
HETATM 2987  C7  DPA B 114     132.410  85.784  58.286  1.00  0.00           C  
HETATM 2988  H11 DPA B 114     133.436  86.080  58.355  1.00  0.00           H  
HETATM 2989  H12 DPA B 114     132.357  84.717  58.201  1.00  0.00           H  
HETATM 2990  C6  DPA B 114     131.715  86.187  59.600  1.00  0.00           C  
HETATM 2991  C1  DPA B 114     131.819  87.710  59.787  1.00  0.00           C  
HETATM 2992  O1  DPA B 114     130.922  88.464  59.328  1.00  0.00           O  
HETATM 2993  O2  DPA B 114     132.934  88.269  60.486  1.00  0.00           O  
HETATM 2994  C2  DPA B 114     132.533  89.478  61.136  1.00  0.00           C  
HETATM 2995  C3  DPA B 114     133.733  90.081  61.888  1.00  0.00           C  
HETATM 2996  N1  DPA B 114     133.319  91.323  62.555  1.00  0.00           N  
HETATM 2997  C4  DPA B 114     132.839  92.283  61.551  1.00  0.00           C  
HETATM 2998  H5  DPA B 114     132.539  93.187  62.037  1.00  0.00           H  
HETATM 2999  H6  DPA B 114     133.624  92.495  60.857  1.00  0.00           H  
HETATM 3000  H7  DPA B 114     132.005  91.864  61.029  1.00  0.00           H  
HETATM 3001  C5  DPA B 114     134.466  91.899  63.274  1.00  0.00           C  
HETATM 3002  H8  DPA B 114     134.166  92.803  63.759  1.00  0.00           H  
HETATM 3003  H9  DPA B 114     134.816  91.201  64.004  1.00  0.00           H  
HETATM 3004  H10 DPA B 114     135.252  92.112  62.580  1.00  0.00           H  
HETATM 3005  H20 DPA B 114     132.586  91.124  63.205  1.00  0.00           H  
HETATM 3006  H3  DPA B 114     134.083  89.383  62.619  1.00  0.00           H  
HETATM 3007  H4  DPA B 114     134.518  90.293  61.194  1.00  0.00           H  
HETATM 3008  H1  DPA B 114     132.183  90.177  60.404  1.00  0.00           H  
HETATM 3009  H2  DPA B 114     131.745  89.266  61.830  1.00  0.00           H  
HETATM 3010  C9  DPA B 114     130.232  85.775  59.541  1.00  0.00           C  
HETATM 3011  H16 DPA B 114     130.159  84.716  59.410  1.00  0.00           H  
HETATM 3012  H17 DPA B 114     129.748  86.056  60.454  1.00  0.00           H  
HETATM 3013  H18 DPA B 114     129.757  86.271  58.720  1.00  0.00           H  
HETATM 3014  C7  DPB B 115     132.342  85.516  60.830  1.00  0.00           C  
HETATM 3015  H11 DPB B 115     133.371  85.795  60.907  1.00  0.00           H  
HETATM 3016  H12 DPB B 115     132.271  84.452  60.736  1.00  0.00           H  
HETATM 3017  C6  DPB B 115     131.646  85.919  62.143  1.00  0.00           C  
HETATM 3018  C1  DPB B 115     130.157  85.532  62.075  1.00  0.00           C  
HETATM 3019  O1  DPB B 115     129.315  86.352  61.624  1.00  0.00           O  
HETATM 3020  O2  DPB B 115     129.731  84.244  62.526  1.00  0.00           O  
HETATM 3021  C2  DPB B 115     128.394  84.332  63.024  1.00  0.00           C  
HETATM 3022  C3  DPB B 115     127.935  82.943  63.509  1.00  0.00           C  
HETATM 3023  N1  DPB B 115     126.562  83.033  64.021  1.00  0.00           N  
HETATM 3024  C4  DPB B 115     126.123  81.709  64.484  1.00  0.00           C  
HETATM 3025  H5  DPB B 115     125.123  81.773  64.857  1.00  0.00           H  
HETATM 3026  H6  DPB B 115     126.156  81.016  63.669  1.00  0.00           H  
HETATM 3027  H7  DPB B 115     126.773  81.370  65.264  1.00  0.00           H  
HETATM 3028  C5  DPB B 115     125.667  83.498  62.950  1.00  0.00           C  
HETATM 3029  H8  DPB B 115     124.667  83.563  63.323  1.00  0.00           H  
HETATM 3030  H9  DPB B 115     125.701  82.807  62.134  1.00  0.00           H  
HETATM 3031  H10 DPB B 115     125.986  84.462  62.613  1.00  0.00           H  
HETATM 3032  H20 DPB B 115     126.530  83.678  64.784  1.00  0.00           H  
HETATM 3033  H3  DPB B 115     128.585  82.605  64.289  1.00  0.00           H  
HETATM 3034  H4  DPB B 115     127.967  82.253  62.694  1.00  0.00           H  
HETATM 3035  H1  DPB B 115     127.745  84.669  62.245  1.00  0.00           H  
HETATM 3036  H2  DPB B 115     128.361  85.023  63.840  1.00  0.00           H  
HETATM 3037  C9  DPB B 115     131.774  87.440  62.345  1.00  0.00           C  
HETATM 3038  H16 DPB B 115     131.290  87.720  63.257  1.00  0.00           H  
HETATM 3039  H17 DPB B 115     132.808  87.709  62.392  1.00  0.00           H  
HETATM 3040  H18 DPB B 115     131.310  87.949  61.525  1.00  0.00           H  
HETATM 3041  C7  DDB B 116     132.255  85.229  63.371  1.00  0.00           C  
HETATM 3042  H11 DDB B 116     133.290  85.490  63.455  1.00  0.00           H  
HETATM 3043  H12 DDB B 116     132.168  84.166  63.267  1.00  0.00           H  
HETATM 3044  C6  DDB B 116     131.560  85.631  64.684  1.00  0.00           C  
HETATM 3045  C1  DDB B 116     130.065  85.270  64.606  1.00  0.00           C  
HETATM 3046  O1  DDB B 116     129.238  86.106  64.157  1.00  0.00           O  
HETATM 3047  O2  DDB B 116     129.617  83.984  65.043  1.00  0.00           O  
HETATM 3048  C2  DDB B 116     128.278  84.088  65.537  1.00  0.00           C  
HETATM 3049  C3  DDB B 116     127.796  82.703  66.006  1.00  0.00           C  
HETATM 3050  N1  DDB B 116     126.420  82.812  66.514  1.00  0.00           N  
HETATM 3051  C4  DDB B 116     125.959  81.491  66.962  1.00  0.00           C  
HETATM 3052  H5  DDB B 116     124.957  81.568  67.331  1.00  0.00           H  
HETATM 3053  H6  DDB B 116     125.984  80.805  66.141  1.00  0.00           H  
HETATM 3054  H7  DDB B 116     126.599  81.136  67.742  1.00  0.00           H  
HETATM 3055  C5  DDB B 116     125.540  83.299  65.442  1.00  0.00           C  
HETATM 3056  H8  DDB B 116     124.538  83.377  65.811  1.00  0.00           H  
HETATM 3057  H9  DDB B 116     125.565  82.615  64.620  1.00  0.00           H  
HETATM 3058  H10 DDB B 116     125.876  84.262  65.115  1.00  0.00           H  
HETATM 3059  H3  DDB B 116     128.437  82.349  66.787  1.00  0.00           H  
HETATM 3060  H4  DDB B 116     127.820  82.019  65.185  1.00  0.00           H  
HETATM 3061  H1  DDB B 116     127.638  84.444  64.757  1.00  0.00           H  
HETATM 3062  H2  DDB B 116     128.253  84.773  66.357  1.00  0.00           H  
HETATM 3063  C9  DDB B 116     131.711  87.150  64.899  1.00  0.00           C  
HETATM 3064  H16 DDB B 116     131.228  87.430  65.812  1.00  0.00           H  
HETATM 3065  H17 DDB B 116     132.748  87.399  64.954  1.00  0.00           H  
HETATM 3066  H18 DDB B 116     131.260  87.671  64.083  1.00  0.00           H  
HETATM 3067  C7  DPB B 117     132.153  84.920  65.908  1.00  0.00           C  
HETATM 3068  H11 DPB B 117     133.190  85.165  66.000  1.00  0.00           H  
HETATM 3069  H12 DPB B 117     132.048  83.860  65.795  1.00  0.00           H  
HETATM 3070  C6  DPB B 117     131.457  85.324  67.222  1.00  0.00           C  
HETATM 3071  C1  DPB B 117     129.956  84.988  67.134  1.00  0.00           C  
HETATM 3072  O1  DPB B 117     129.146  85.839  66.688  1.00  0.00           O  
HETATM 3073  O2  DPB B 117     129.486  83.706  67.558  1.00  0.00           O  
HETATM 3074  C2  DPB B 117     128.148  83.826  68.045  1.00  0.00           C  
HETATM 3075  C3  DPB B 117     127.639  82.446  68.501  1.00  0.00           C  
HETATM 3076  N1  DPB B 117     126.264  82.571  69.002  1.00  0.00           N  
HETATM 3077  C4  DPB B 117     125.779  81.254  69.438  1.00  0.00           C  
HETATM 3078  H5  DPB B 117     124.777  81.345  69.802  1.00  0.00           H  
HETATM 3079  H6  DPB B 117     125.798  80.575  68.611  1.00  0.00           H  
HETATM 3080  H7  DPB B 117     126.410  80.882  70.218  1.00  0.00           H  
HETATM 3081  C5  DPB B 117     125.397  83.083  67.930  1.00  0.00           C  
HETATM 3082  H8  DPB B 117     124.395  83.173  68.295  1.00  0.00           H  
HETATM 3083  H9  DPB B 117     125.415  82.404  67.104  1.00  0.00           H  
HETATM 3084  H10 DPB B 117     125.749  84.042  67.614  1.00  0.00           H  
HETATM 3085  H20 DPB B 117     126.246  83.204  69.776  1.00  0.00           H  
HETATM 3086  H3  DPB B 117     128.271  82.074  69.282  1.00  0.00           H  
HETATM 3087  H4  DPB B 117     127.657  81.769  67.675  1.00  0.00           H  
HETATM 3088  H1  DPB B 117     127.517  84.199  67.266  1.00  0.00           H  
HETATM 3089  H2  DPB B 117     128.129  84.506  68.872  1.00  0.00           H  
HETATM 3090  C9  DPB B 117     131.632  86.837  67.451  1.00  0.00           C  
HETATM 3091  H16 DPB B 117     131.147  87.117  68.363  1.00  0.00           H  
HETATM 3092  H17 DPB B 117     132.673  87.071  67.513  1.00  0.00           H  
HETATM 3093  H18 DPB B 117     131.192  87.372  66.637  1.00  0.00           H  
HETATM 3094  C7  DPB B 118     132.033  84.593  68.443  1.00  0.00           C  
HETATM 3095  H11 DPB B 118     133.073  84.821  68.542  1.00  0.00           H  
HETATM 3096  H12 DPB B 118     131.912  83.536  68.321  1.00  0.00           H  
HETATM 3097  C6  DPB B 118     131.336  84.997  69.757  1.00  0.00           C  
HETATM 3098  C1  DPB B 118     129.831  84.685  69.659  1.00  0.00           C  
HETATM 3099  O1  DPB B 118     129.037  85.553  69.216  1.00  0.00           O  
HETATM 3100  O2  DPB B 118     129.339  83.406  70.068  1.00  0.00           O  
HETATM 3101  C2  DPB B 118     128.000  83.545  70.551  1.00  0.00           C  
HETATM 3102  C3  DPB B 118     127.467  82.169  70.993  1.00  0.00           C  
HETATM 3103  N1  DPB B 118     126.091  82.312  71.488  1.00  0.00           N  
HETATM 3104  C4  DPB B 118     125.584  81.000  71.910  1.00  0.00           C  
HETATM 3105  H5  DPB B 118     124.581  81.103  72.270  1.00  0.00           H  
HETATM 3106  H6  DPB B 118     125.596  80.327  71.077  1.00  0.00           H  
HETATM 3107  H7  DPB B 118     126.204  80.611  72.690  1.00  0.00           H  
HETATM 3108  C5  DPB B 118     125.238  82.846  70.417  1.00  0.00           C  
HETATM 3109  H8  DPB B 118     124.235  82.950  70.778  1.00  0.00           H  
HETATM 3110  H9  DPB B 118     125.249  82.175  69.584  1.00  0.00           H  
HETATM 3111  H10 DPB B 118     125.607  83.803  70.110  1.00  0.00           H  
HETATM 3112  H20 DPB B 118     126.080  82.939  72.267  1.00  0.00           H  
HETATM 3113  H3  DPB B 118     128.088  81.781  71.773  1.00  0.00           H  
HETATM 3114  H4  DPB B 118     127.478  81.498  70.160  1.00  0.00           H  
HETATM 3115  H1  DPB B 118     127.379  83.934  69.772  1.00  0.00           H  
HETATM 3116  H2  DPB B 118     127.987  84.217  71.383  1.00  0.00           H  
HETATM 3117  C9  DPB B 118     131.533  86.505  70.000  1.00  0.00           C  
HETATM 3118  H16 DPB B 118     131.051  86.784  70.913  1.00  0.00           H  
HETATM 3119  H17 DPB B 118     132.578  86.721  70.068  1.00  0.00           H  
HETATM 3120  H18 DPB B 118     131.108  87.055  69.187  1.00  0.00           H  
HETATM 3121  C7  DPB B 119     131.893  84.247  70.975  1.00  0.00           C  
HETATM 3122  H11 DPB B 119     132.937  84.456  71.080  1.00  0.00           H  
HETATM 3123  H12 DPB B 119     131.757  83.193  70.843  1.00  0.00           H  
HETATM 3124  C6  DPB B 119     131.198  84.649  72.288  1.00  0.00           C  
HETATM 3125  C1  DPB B 119     129.689  84.363  72.180  1.00  0.00           C  
HETATM 3126  O1  DPB B 119     128.910  85.248  71.741  1.00  0.00           O  
HETATM 3127  O2  DPB B 119     129.173  83.089  72.577  1.00  0.00           O  
HETATM 3128  C2  DPB B 119     127.835  83.245  73.053  1.00  0.00           C  
HETATM 3129  C3  DPB B 119     127.278  81.875  73.481  1.00  0.00           C  
HETATM 3130  N1  DPB B 119     125.901  82.035  73.972  1.00  0.00           N  
HETATM 3131  C4  DPB B 119     125.371  80.728  74.379  1.00  0.00           C  
HETATM 3132  H5  DPB B 119     124.369  80.843  74.736  1.00  0.00           H  
HETATM 3133  H6  DPB B 119     125.376  80.063  73.541  1.00  0.00           H  
HETATM 3134  H7  DPB B 119     125.982  80.323  75.159  1.00  0.00           H  
HETATM 3135  C5  DPB B 119     125.062  82.592  72.900  1.00  0.00           C  
HETATM 3136  H8  DPB B 119     124.060  82.709  73.257  1.00  0.00           H  
HETATM 3137  H9  DPB B 119     125.067  81.928  72.061  1.00  0.00           H  
HETATM 3138  H10 DPB B 119     125.448  83.545  72.603  1.00  0.00           H  
HETATM 3139  H20 DPB B 119     125.897  82.656  74.756  1.00  0.00           H  
HETATM 3140  H3  DPB B 119     127.889  81.469  74.261  1.00  0.00           H  
HETATM 3141  H4  DPB B 119     127.284  81.211  72.643  1.00  0.00           H  
HETATM 3142  H1  DPB B 119     127.223  83.651  72.274  1.00  0.00           H  
HETATM 3143  H2  DPB B 119     127.829  83.911  73.892  1.00  0.00           H  
HETATM 3144  C9  DPB B 119     131.419  86.151  72.545  1.00  0.00           C  
HETATM 3145  H16 DPB B 119     130.935  86.432  73.458  1.00  0.00           H  
HETATM 3146  H17 DPB B 119     132.466  86.352  72.621  1.00  0.00           H  
HETATM 3147  H18 DPB B 119     131.004  86.717  71.735  1.00  0.00           H  
HETATM 3148  C7  DDA B 120     131.737  83.880  73.502  1.00  0.00           C  
HETATM 3149  H11 DDA B 120     132.783  84.073  73.615  1.00  0.00           H  
HETATM 3150  H12 DDA B 120     131.584  82.830  73.360  1.00  0.00           H  
HETATM 3151  C6  DDA B 120     131.042  84.283  74.816  1.00  0.00           C  
HETATM 3152  C1  DDA B 120     131.284  85.779  75.086  1.00  0.00           C  
HETATM 3153  O1  DDA B 120     130.478  86.637  74.642  1.00  0.00           O  
HETATM 3154  O2  DDA B 120     132.425  86.192  75.842  1.00  0.00           O  
HETATM 3155  C2  DDA B 120     132.119  87.401  76.544  1.00  0.00           C  
HETATM 3156  C3  DDA B 120     133.348  87.846  77.359  1.00  0.00           C  
HETATM 3157  N1  DDA B 120     133.034  89.088  78.079  1.00  0.00           N  
HETATM 3158  C4  DDA B 120     132.679  90.138  77.114  1.00  0.00           C  
HETATM 3159  H5  DDA B 120     132.451  91.042  77.638  1.00  0.00           H  
HETATM 3160  H6  DDA B 120     133.503  90.307  76.453  1.00  0.00           H  
HETATM 3161  H7  DDA B 120     131.826  89.829  76.548  1.00  0.00           H  
HETATM 3162  C5  DDA B 120     134.206  89.513  78.857  1.00  0.00           C  
HETATM 3163  H8  DDA B 120     133.978  90.417  79.381  1.00  0.00           H  
HETATM 3164  H9  DDA B 120     134.464  88.750  79.559  1.00  0.00           H  
HETATM 3165  H10 DDA B 120     135.031  89.683  78.197  1.00  0.00           H  
HETATM 3166  H3  DDA B 120     133.606  87.082  78.062  1.00  0.00           H  
HETATM 3167  H4  DDA B 120     134.170  88.015  76.699  1.00  0.00           H  
HETATM 3168  H1  DDA B 120     131.861  88.164  75.842  1.00  0.00           H  
HETATM 3169  H2  DDA B 120     131.295  87.230  77.205  1.00  0.00           H  
HETATM 3170  C9  DDA B 120     129.529  84.022  74.696  1.00  0.00           C  
HETATM 3171  H16 DDA B 120     129.360  82.982  74.508  1.00  0.00           H  
HETATM 3172  H17 DDA B 120     129.045  84.302  75.609  1.00  0.00           H  
HETATM 3173  H18 DDA B 120     129.129  84.600  73.889  1.00  0.00           H  
HETATM 3174  C7  TDA B 121     131.562  83.495  76.026  1.00  0.00           C  
HETATM 3175  H11 TDA B 121     132.611  83.670  76.146  1.00  0.00           H  
HETATM 3176  H12 TDA B 121     131.393  82.448  75.874  1.00  0.00           H  
HETATM 3177  C6  TDA B 121     130.866  83.898  77.339  1.00  0.00           C  
HETATM 3178  C1  TDA B 121     131.131  85.388  77.624  1.00  0.00           C  
HETATM 3179  O1  TDA B 121     130.343  86.262  77.183  1.00  0.00           O  
HETATM 3180  O2  TDA B 121     132.275  85.775  78.390  1.00  0.00           O  
HETATM 3181  C2  TDA B 121     131.986  86.983  79.100  1.00  0.00           C  
HETATM 3182  C3  TDA B 121     133.217  87.400  79.925  1.00  0.00           C  
HETATM 3183  N1  TDA B 121     132.920  88.641  80.655  1.00  0.00           N  
HETATM 3184  C4  TDA B 121     132.587  89.706  79.696  1.00  0.00           C  
HETATM 3185  H5  TDA B 121     132.371  90.610  80.227  1.00  0.00           H  
HETATM 3186  H6  TDA B 121     133.416  89.867  79.041  1.00  0.00           H  
HETATM 3187  H7  TDA B 121     131.732  89.415  79.123  1.00  0.00           H  
HETATM 3188  C5  TDA B 121     134.095  89.040  81.442  1.00  0.00           C  
HETATM 3189  H8  TDA B 121     133.880  89.944  81.972  1.00  0.00           H  
HETATM 3190  H9  TDA B 121     134.336  88.267  82.139  1.00  0.00           H  
HETATM 3191  H10 TDA B 121     134.926  89.203  80.786  1.00  0.00           H  
HETATM 3192  H3  TDA B 121     133.459  86.627  80.622  1.00  0.00           H  
HETATM 3193  H4  TDA B 121     134.047  87.563  79.269  1.00  0.00           H  
HETATM 3194  H1  TDA B 121     131.744  87.757  78.403  1.00  0.00           H  
HETATM 3195  H2  TDA B 121     131.155  86.821  79.755  1.00  0.00           H  
HETATM 3196  C9  TDA B 121     129.350  83.663  77.210  1.00  0.00           C  
HETATM 3197  H16 TDA B 121     129.165  82.627  77.012  1.00  0.00           H  
HETATM 3198  H17 TDA B 121     128.866  83.943  78.122  1.00  0.00           H  
HETATM 3199  H18 TDA B 121     128.965  84.254  76.406  1.00  0.00           H  
HETATM 3200  H19 TDA B 121     131.251  83.307  78.144  1.00  0.00           H  
TER
HETATM 3201  C7  HPB A 122     130.308 171.961   2.157  1.00  0.00           C  
HETATM 3202  C8  HPB A 122     129.332 172.147   0.981  1.00  0.00           C  
HETATM 3203  H13 HPB A 122     129.815 171.867   0.068  1.00  0.00           H  
HETATM 3204  H14 HPB A 122     128.470 171.532   1.131  1.00  0.00           H  
HETATM 3205  H15 HPB A 122     129.032 173.173   0.926  1.00  0.00           H  
HETATM 3206  H11 HPB A 122     131.171 172.575   2.006  1.00  0.00           H  
HETATM 3207  H12 HPB A 122     130.608 170.935   2.213  1.00  0.00           H  
HETATM 3208  C6  HPB A 122     129.612 172.364   3.471  1.00  0.00           C  
HETATM 3209  C1  HPB A 122     128.371 171.478   3.688  1.00  0.00           C  
HETATM 3210  O1  HPB A 122     127.255 171.837   3.232  1.00  0.00           O  
HETATM 3211  O2  HPB A 122     128.489 170.248   4.407  1.00  0.00           O  
HETATM 3212  C2  HPB A 122     127.256 169.967   5.074  1.00  0.00           C  
HETATM 3213  C3  HPB A 122     127.382 168.642   5.849  1.00  0.00           C  
HETATM 3214  N1  HPB A 122     126.114 168.352   6.535  1.00  0.00           N  
HETATM 3215  C4  HPB A 122     126.233 167.088   7.274  1.00  0.00           C  
HETATM 3216  H5  HPB A 122     125.311 166.878   7.772  1.00  0.00           H  
HETATM 3217  H6  HPB A 122     126.460 166.295   6.592  1.00  0.00           H  
HETATM 3218  H7  HPB A 122     127.020 167.171   7.997  1.00  0.00           H  
HETATM 3219  C5  HPB A 122     125.035 168.239   5.543  1.00  0.00           C  
HETATM 3220  H8  HPB A 122     124.112 168.029   6.042  1.00  0.00           H  
HETATM 3221  H9  HPB A 122     125.260 167.447   4.860  1.00  0.00           H  
HETATM 3222  H10 HPB A 122     124.947 169.160   5.005  1.00  0.00           H  
HETATM 3223  H20 HPB A 122     125.904 169.093   7.174  1.00  0.00           H  
HETATM 3224  H3  HPB A 122     128.166 168.724   6.572  1.00  0.00           H  
HETATM 3225  H4  HPB A 122     127.606 167.849   5.168  1.00  0.00           H  
HETATM 3226  H1  HPB A 122     126.470 169.885   4.353  1.00  0.00           H  
HETATM 3227  H2  HPB A 122     127.030 170.759   5.757  1.00  0.00           H  
HETATM 3228  C9  HPB A 122     129.181 173.840   3.391  1.00  0.00           C  
HETATM 3229  H16 HPB A 122     128.698 174.121   4.303  1.00  0.00           H  
HETATM 3230  H17 HPB A 122     130.043 174.456   3.240  1.00  0.00           H  
HETATM 3231  H18 HPB A 122     128.504 173.970   2.574  1.00  0.00           H  
HETATM 3232  C7  DPB A 123     130.525 172.205   4.695  1.00  0.00           C  
HETATM 3233  H11 DPB A 123     131.390 172.823   4.582  1.00  0.00           H  
HETATM 3234  H12 DPB A 123     130.830 171.182   4.788  1.00  0.00           H  
HETATM 3235  C6  DPB A 123     129.829 172.609   6.009  1.00  0.00           C  
HETATM 3236  C1  DPB A 123     128.572 171.741   6.212  1.00  0.00           C  
HETATM 3237  O1  DPB A 123     127.465 172.121   5.754  1.00  0.00           O  
HETATM 3238  O2  DPB A 123     128.667 170.503   6.922  1.00  0.00           O  
HETATM 3239  C2  DPB A 123     127.427 170.236   7.581  1.00  0.00           C  
HETATM 3240  C3  DPB A 123     127.527 168.901   8.344  1.00  0.00           C  
HETATM 3241  N1  DPB A 123     126.251 168.628   9.022  1.00  0.00           N  
HETATM 3242  C4  DPB A 123     126.347 167.356   9.750  1.00  0.00           C  
HETATM 3243  H5  DPB A 123     125.419 167.156  10.243  1.00  0.00           H  
HETATM 3244  H6  DPB A 123     126.564 166.565   9.063  1.00  0.00           H  
HETATM 3245  H7  DPB A 123     127.130 167.419  10.477  1.00  0.00           H  
HETATM 3246  C5  DPB A 123     125.176 168.540   8.024  1.00  0.00           C  
HETATM 3247  H8  DPB A 123     124.247 168.340   8.516  1.00  0.00           H  
HETATM 3248  H9  DPB A 123     125.392 167.750   7.334  1.00  0.00           H  
HETATM 3249  H10 DPB A 123     125.105 169.467   7.492  1.00  0.00           H  
HETATM 3250  H20 DPB A 123     126.050 169.366   9.665  1.00  0.00           H  
HETATM 3251  H3  DPB A 123     128.309 168.966   9.072  1.00  0.00           H  
HETATM 3252  H4  DPB A 123     127.742 168.112   7.656  1.00  0.00           H  
HETATM 3253  H1  DPB A 123     126.643 170.173   6.854  1.00  0.00           H  
HETATM 3254  H2  DPB A 123     127.209 171.026   8.268  1.00  0.00           H  
HETATM 3255  C9  DPB A 123     129.422 174.092   5.939  1.00  0.00           C  
HETATM 3256  H16 DPB A 123     128.938 174.372   6.851  1.00  0.00           H  
HETATM 3257  H17 DPB A 123     130.293 174.695   5.798  1.00  0.00           H  
HETATM 3258  H18 DPB A 123     128.750 174.240   5.120  1.00  0.00           H  
HETATM 3259  C7  DDA A 124     130.732 172.424   7.236  1.00  0.00           C  
HETATM 3260  H11 DDA A 124     131.608 173.029   7.133  1.00  0.00           H  
HETATM 3261  H12 DDA A 124     131.020 171.396   7.321  1.00  0.00           H  
HETATM 3262  C6  DDA A 124     130.036 172.828   8.549  1.00  0.00           C  
HETATM 3263  C1  DDA A 124     129.653 174.318   8.492  1.00  0.00           C  
HETATM 3264  O1  DDA A 124     128.533 174.662   8.037  1.00  0.00           O  
HETATM 3265  O2  DDA A 124     130.574 175.309   8.953  1.00  0.00           O  
HETATM 3266  C2  DDA A 124     129.849 176.434   9.457  1.00  0.00           C  
HETATM 3267  C3  DDA A 124     130.840 177.502   9.955  1.00  0.00           C  
HETATM 3268  N1  DDA A 124     130.094 178.659  10.474  1.00  0.00           N  
HETATM 3269  C4  DDA A 124     129.260 179.224   9.403  1.00  0.00           C  
HETATM 3270  H5  DDA A 124     128.718 180.065   9.781  1.00  0.00           H  
HETATM 3271  H6  DDA A 124     129.884 179.536   8.593  1.00  0.00           H  
HETATM 3272  H7  DDA A 124     128.572 178.481   9.057  1.00  0.00           H  
HETATM 3273  C5  DDA A 124     131.040 179.677  10.948  1.00  0.00           C  
HETATM 3274  H8  DDA A 124     130.498 180.520  11.325  1.00  0.00           H  
HETATM 3275  H9  DDA A 124     131.646 179.268  11.727  1.00  0.00           H  
HETATM 3276  H10 DDA A 124     131.664 179.991  10.138  1.00  0.00           H  
HETATM 3277  H3  DDA A 124     131.447 177.090  10.734  1.00  0.00           H  
HETATM 3278  H4  DDA A 124     131.463 177.815   9.145  1.00  0.00           H  
HETATM 3279  H1  DDA A 124     129.242 176.844   8.678  1.00  0.00           H  
HETATM 3280  H2  DDA A 124     129.224 176.121  10.268  1.00  0.00           H  
HETATM 3281  C9  DDA A 124     128.766 171.978   8.738  1.00  0.00           C  
HETATM 3282  H16 DDA A 124     129.031 170.943   8.779  1.00  0.00           H  
HETATM 3283  H17 DDA A 124     128.282 172.259   9.650  1.00  0.00           H  
HETATM 3284  H18 DDA A 124     128.100 172.144   7.917  1.00  0.00           H  
HETATM 3285  C7  DDB A 125     130.930 172.618   9.779  1.00  0.00           C  
HETATM 3286  H11 DDB A 125     131.817 173.209   9.686  1.00  0.00           H  
HETATM 3287  H12 DDB A 125     131.202 171.585   9.857  1.00  0.00           H  
HETATM 3288  C6  DDB A 125     130.234 173.022  11.093  1.00  0.00           C  
HETATM 3289  C1  DDB A 125     128.949 172.192  11.270  1.00  0.00           C  
HETATM 3290  O1  DDB A 125     127.859 172.616  10.808  1.00  0.00           O  
HETATM 3291  O2  DDB A 125     128.996 170.939  11.959  1.00  0.00           O  
HETATM 3292  C2  DDB A 125     127.740 170.701  12.601  1.00  0.00           C  
HETATM 3293  C3  DDB A 125     127.791 169.353  13.343  1.00  0.00           C  
HETATM 3294  N1  DDB A 125     126.500 169.109  14.002  1.00  0.00           N  
HETATM 3295  C4  DDB A 125     126.547 167.821  14.710  1.00  0.00           C  
HETATM 3296  H5  DDB A 125     125.608 167.643  15.190  1.00  0.00           H  
HETATM 3297  H6  DDB A 125     126.746 167.036  14.011  1.00  0.00           H  
HETATM 3298  H7  DDB A 125     127.324 167.847  15.446  1.00  0.00           H  
HETATM 3299  C5  DDB A 125     125.432 169.072  12.992  1.00  0.00           C  
HETATM 3300  H8  DDB A 125     124.493 168.894  13.472  1.00  0.00           H  
HETATM 3301  H9  DDB A 125     125.629 168.288  12.293  1.00  0.00           H  
HETATM 3302  H10 DDB A 125     125.398 170.010  12.477  1.00  0.00           H  
HETATM 3303  H3  DDB A 125     128.568 169.378  14.077  1.00  0.00           H  
HETATM 3304  H4  DDB A 125     127.987 168.568  12.643  1.00  0.00           H  
HETATM 3305  H1  DDB A 125     126.963 170.676  11.865  1.00  0.00           H  
HETATM 3306  H2  DDB A 125     127.543 171.487  13.300  1.00  0.00           H  
HETATM 3307  C9  DDB A 125     129.877 174.519  11.046  1.00  0.00           C  
HETATM 3308  H16 DDB A 125     129.392 174.799  11.958  1.00  0.00           H  
HETATM 3309  H17 DDB A 125     130.769 175.094  10.923  1.00  0.00           H  
HETATM 3310  H18 DDB A 125     129.217 174.701  10.223  1.00  0.00           H  
HETATM 3311  C7  DPB A 126     131.119 172.787  12.326  1.00  0.00           C  
HETATM 3312  H11 DPB A 126     132.015 173.365  12.241  1.00  0.00           H  
HETATM 3313  H12 DPB A 126     131.373 171.750  12.396  1.00  0.00           H  
HETATM 3314  C6  DPB A 126     130.422 173.190  13.639  1.00  0.00           C  
HETATM 3315  C1  DPB A 126     129.124 172.381  13.802  1.00  0.00           C  
HETATM 3316  O1  DPB A 126     128.043 172.825  13.339  1.00  0.00           O  
HETATM 3317  O2  DPB A 126     129.147 171.121  14.481  1.00  0.00           O  
HETATM 3318  C2  DPB A 126     127.885 170.898  15.115  1.00  0.00           C  
HETATM 3319  C3  DPB A 126     127.910 169.543  15.845  1.00  0.00           C  
HETATM 3320  N1  DPB A 126     126.612 169.313  16.497  1.00  0.00           N  
HETATM 3321  C4  DPB A 126     126.636 168.020  17.194  1.00  0.00           C  
HETATM 3322  H5  DPB A 126     125.691 167.853  17.668  1.00  0.00           H  
HETATM 3323  H6  DPB A 126     126.825 167.238  16.489  1.00  0.00           H  
HETATM 3324  H7  DPB A 126     127.409 168.028  17.933  1.00  0.00           H  
HETATM 3325  C5  DPB A 126     125.550 169.304  15.481  1.00  0.00           C  
HETATM 3326  H8  DPB A 126     124.604 169.137  15.955  1.00  0.00           H  
HETATM 3327  H9  DPB A 126     125.737 168.521  14.776  1.00  0.00           H  
HETATM 3328  H10 DPB A 126     125.532 170.246  14.974  1.00  0.00           H  
HETATM 3329  H20 DPB A 126     126.436 170.044  17.156  1.00  0.00           H  
HETATM 3330  H3  DPB A 126     128.684 169.550  16.585  1.00  0.00           H  
HETATM 3331  H4  DPB A 126     128.098 168.761  15.140  1.00  0.00           H  
HETATM 3332  H1  DPB A 126     127.112 170.892  14.376  1.00  0.00           H  
HETATM 3333  H2  DPB A 126     127.696 171.681  15.820  1.00  0.00           H  
HETATM 3334  C9  DPB A 126     130.089 174.693  13.602  1.00  0.00           C  
HETATM 3335  H16 DPB A 126     129.606 174.973  14.515  1.00  0.00           H  
HETATM 3336  H17 DPB A 126     130.991 175.256  13.489  1.00  0.00           H  
HETATM 3337  H18 DPB A 126     129.438 174.894  12.779  1.00  0.00           H  
HETATM 3338  C7  DPA A 127     131.297 172.933  14.874  1.00  0.00           C  
HETATM 3339  H11 DPA A 127     132.204 173.497  14.798  1.00  0.00           H  
HETATM 3340  H12 DPA A 127     131.534 171.890  14.937  1.00  0.00           H  
HETATM 3341  C6  DPA A 127     130.602 173.335  16.187  1.00  0.00           C  
HETATM 3342  C1  DPA A 127     130.293 174.843  16.162  1.00  0.00           C  
HETATM 3343  O1  DPA A 127     129.197 175.253  15.702  1.00  0.00           O  
HETATM 3344  O2  DPA A 127     131.252 175.777  16.663  1.00  0.00           O  
HETATM 3345  C2  DPA A 127     130.574 176.923  17.186  1.00  0.00           C  
HETATM 3346  C3  DPA A 127     131.607 177.929  17.725  1.00  0.00           C  
HETATM 3347  N1  DPA A 127     130.910 179.107  18.263  1.00  0.00           N  
HETATM 3348  C4  DPA A 127     130.122 179.739  17.195  1.00  0.00           C  
HETATM 3349  H5  DPA A 127     129.614 180.595  17.586  1.00  0.00           H  
HETATM 3350  H6  DPA A 127     130.772 180.040  16.403  1.00  0.00           H  
HETATM 3351  H7  DPA A 127     129.404 179.039  16.821  1.00  0.00           H  
HETATM 3352  C5  DPA A 127     131.896 180.067  18.778  1.00  0.00           C  
HETATM 3353  H8  DPA A 127     131.390 180.924  19.169  1.00  0.00           H  
HETATM 3354  H9  DPA A 127     132.471 179.607  19.554  1.00  0.00           H  
HETATM 3355  H10 DPA A 127     132.548 180.370  17.985  1.00  0.00           H  
HETATM 3356  H20 DPA A 127     130.302 178.824  19.004  1.00  0.00           H  
HETATM 3357  H3  DPA A 127     132.181 177.469  18.502  1.00  0.00           H  
HETATM 3358  H4  DPA A 127     132.258 178.231  16.933  1.00  0.00           H  
HETATM 3359  H1  DPA A 127     130.000 177.383  16.409  1.00  0.00           H  
HETATM 3360  H2  DPA A 127     129.923 176.620  17.979  1.00  0.00           H  
HETATM 3361  C9  DPA A 127     129.289 172.545  16.336  1.00  0.00           C  
HETATM 3362  H16 DPA A 127     129.503 171.495  16.354  1.00  0.00           H  
HETATM 3363  H17 DPA A 127     128.805 172.825  17.249  1.00  0.00           H  
HETATM 3364  H18 DPA A 127     128.644 172.763  15.511  1.00  0.00           H  
HETATM 3365  C7  DDA A 128     131.465 173.052  17.425  1.00  0.00           C  
HETATM 3366  H11 DDA A 128     132.380 173.602  17.358  1.00  0.00           H  
HETATM 3367  H12 DDA A 128     131.685 172.005  17.479  1.00  0.00           H  
HETATM 3368  C6  DDA A 128     130.769 173.455  18.738  1.00  0.00           C  
HETATM 3369  C1  DDA A 128     130.485 174.968  18.724  1.00  0.00           C  
HETATM 3370  O1  DDA A 128     129.397 175.400  18.262  1.00  0.00           O  
HETATM 3371  O2  DDA A 128     131.457 175.881  19.238  1.00  0.00           O  
HETATM 3372  C2  DDA A 128     130.795 177.034  19.767  1.00  0.00           C  
HETATM 3373  C3  DDA A 128     131.842 178.018  20.320  1.00  0.00           C  
HETATM 3374  N1  DDA A 128     131.161 179.202  20.865  1.00  0.00           N  
HETATM 3375  C4  DDA A 128     130.388 179.857  19.800  1.00  0.00           C  
HETATM 3376  H5  DDA A 128     129.893 180.718  20.195  1.00  0.00           H  
HETATM 3377  H6  DDA A 128     131.048 180.154  19.013  1.00  0.00           H  
HETATM 3378  H7  DDA A 128     129.661 179.171  19.415  1.00  0.00           H  
HETATM 3379  C5  DDA A 128     132.161 180.142  21.393  1.00  0.00           C  
HETATM 3380  H8  DDA A 128     131.666 181.004  21.789  1.00  0.00           H  
HETATM 3381  H9  DDA A 128     132.722 179.667  22.168  1.00  0.00           H  
HETATM 3382  H10 DDA A 128     132.821 180.441  20.605  1.00  0.00           H  
HETATM 3383  H3  DDA A 128     132.405 177.542  21.096  1.00  0.00           H  
HETATM 3384  H4  DDA A 128     132.501 178.317  19.533  1.00  0.00           H  
HETATM 3385  H1  DDA A 128     130.233 177.509  18.992  1.00  0.00           H  
HETATM 3386  H2  DDA A 128     130.135 176.734  20.555  1.00  0.00           H  
HETATM 3387  C9  DDA A 128     129.444 172.684  18.874  1.00  0.00           C  
HETATM 3388  H16 DDA A 128     129.641 171.633  18.883  1.00  0.00           H  
HETATM 3389  H17 DDA A 128     128.960 172.965  19.786  1.00  0.00           H  
HETATM 3390  H18 DDA A 128     128.807 172.921  18.046  1.00  0.00           H  
HETATM 3391  C7  DDB A 129     131.622 173.147  19.976  1.00  0.00           C  
HETATM 3392  H11 DDB A 129     132.546 173.682  19.920  1.00  0.00           H  
HETATM 3393  H12 DDB A 129     131.825 172.097  20.023  1.00  0.00           H  
HETATM 3394  C6  DDB A 129     130.926 173.550  21.290  1.00  0.00           C  
HETATM 3395  C1  DDB A 129     129.587 172.801  21.414  1.00  0.00           C  
HETATM 3396  O1  DDB A 129     128.536 173.309  20.946  1.00  0.00           O  
HETATM 3397  O2  DDB A 129     129.539 171.525  22.059  1.00  0.00           O  
HETATM 3398  C2  DDB A 129     128.257 171.348  22.669  1.00  0.00           C  
HETATM 3399  C3  DDB A 129     128.206 169.975  23.364  1.00  0.00           C  
HETATM 3400  N1  DDB A 129     126.889 169.793  23.990  1.00  0.00           N  
HETATM 3401  C4  DDB A 129     126.838 168.483  24.654  1.00  0.00           C  
HETATM 3402  H5  DDB A 129     125.880 168.350  25.110  1.00  0.00           H  
HETATM 3403  H6  DDB A 129     127.000 167.709  23.932  1.00  0.00           H  
HETATM 3404  H7  DDB A 129     127.599 168.433  25.404  1.00  0.00           H  
HETATM 3405  C5  DDB A 129     125.843 169.860  22.960  1.00  0.00           C  
HETATM 3406  H8  DDB A 129     124.882 169.728  23.417  1.00  0.00           H  
HETATM 3407  H9  DDB A 129     126.004 169.088  22.237  1.00  0.00           H  
HETATM 3408  H10 DDB A 129     125.878 170.815  22.477  1.00  0.00           H  
HETATM 3409  H3  DDB A 129     128.967 169.926  24.114  1.00  0.00           H  
HETATM 3410  H4  DDB A 129     128.366 169.203  22.642  1.00  0.00           H  
HETATM 3411  H1  DDB A 129     127.497 171.398  21.919  1.00  0.00           H  
HETATM 3412  H2  DDB A 129     128.096 172.121  23.392  1.00  0.00           H  
HETATM 3413  C9  DDB A 129     130.667 175.069  21.288  1.00  0.00           C  
HETATM 3414  H16 DDB A 129     130.183 175.349  22.200  1.00  0.00           H  
HETATM 3415  H17 DDB A 129     131.596 175.590  21.203  1.00  0.00           H  
HETATM 3416  H18 DDB A 129     130.039 175.321  20.459  1.00  0.00           H  
HETATM 3417  C7  DPB A 130     131.768 173.219  22.530  1.00  0.00           C  
HETATM 3418  H11 DPB A 130     132.701 173.739  22.482  1.00  0.00           H  
HETATM 3419  H12 DPB A 130     131.953 172.165  22.569  1.00  0.00           H  
HETATM 3420  C6  DPB A 130     131.072 173.622  23.844  1.00  0.00           C  
HETATM 3421  C1  DPB A 130     129.720 172.892  23.955  1.00  0.00           C  
HETATM 3422  O1  DPB A 130     128.680 173.422  23.486  1.00  0.00           O  
HETATM 3423  O2  DPB A 130     129.649 171.612  24.589  1.00  0.00           O  
HETATM 3424  C2  DPB A 130     128.361 171.451  25.191  1.00  0.00           C  
HETATM 3425  C3  DPB A 130     128.285 170.073  25.873  1.00  0.00           C  
HETATM 3426  N1  DPB A 130     126.962 169.906  26.493  1.00  0.00           N  
HETATM 3427  C4  DPB A 130     126.887 168.591  27.144  1.00  0.00           C  
HETATM 3428  H5  DPB A 130     125.924 168.470  27.594  1.00  0.00           H  
HETATM 3429  H6  DPB A 130     127.040 167.823  26.416  1.00  0.00           H  
HETATM 3430  H7  DPB A 130     127.643 168.524  27.898  1.00  0.00           H  
HETATM 3431  C5  DPB A 130     125.921 169.999  25.458  1.00  0.00           C  
HETATM 3432  H8  DPB A 130     124.958 169.878  25.907  1.00  0.00           H  
HETATM 3433  H9  DPB A 130     126.074 169.231  24.729  1.00  0.00           H  
HETATM 3434  H10 DPB A 130     125.975 170.957  24.983  1.00  0.00           H  
HETATM 3435  H20 DPB A 130     126.819 170.624  27.174  1.00  0.00           H  
HETATM 3436  H3  DPB A 130     129.040 170.005  26.627  1.00  0.00           H  
HETATM 3437  H4  DPB A 130     128.436 169.304  25.146  1.00  0.00           H  
HETATM 3438  H1  DPB A 130     127.605 171.519  24.438  1.00  0.00           H  
HETATM 3439  H2  DPB A 130     128.209 172.220  25.919  1.00  0.00           H  
HETATM 3440  C9  DPB A 130     130.837 175.144  23.853  1.00  0.00           C  
HETATM 3441  H16 DPB A 130     130.353 175.424  24.765  1.00  0.00           H  
HETATM 3442  H17 DPB A 130     131.775 175.650  23.777  1.00  0.00           H  
HETATM 3443  H18 DPB A 130     130.216 175.412  23.024  1.00  0.00           H  
HETATM 3444  C7  DDA A 131     131.902 173.266  25.085  1.00  0.00           C  
HETATM 3445  H11 DDA A 131     132.843 173.773  25.046  1.00  0.00           H  
HETATM 3446  H12 DDA A 131     132.070 172.208  25.115  1.00  0.00           H  
HETATM 3447  C6  DDA A 131     131.207 173.669  26.398  1.00  0.00           C  
HETATM 3448  C1  DDA A 131     130.995 175.193  26.420  1.00  0.00           C  
HETATM 3449  O1  DDA A 131     129.938 175.689  25.953  1.00  0.00           O  
HETATM 3450  O2  DDA A 131     132.002 176.047  26.970  1.00  0.00           O  
HETATM 3451  C2  DDA A 131     131.388 177.215  27.521  1.00  0.00           C  
HETATM 3452  C3  DDA A 131     132.472 178.133  28.114  1.00  0.00           C  
HETATM 3453  N1  DDA A 131     131.841 179.335  28.679  1.00  0.00           N  
HETATM 3454  C4  DDA A 131     131.117 180.053  27.620  1.00  0.00           C  
HETATM 3455  H5  DDA A 131     130.657 180.926  28.031  1.00  0.00           H  
HETATM 3456  H6  DDA A 131     131.802 180.337  26.850  1.00  0.00           H  
HETATM 3457  H7  DDA A 131     130.364 179.414  27.208  1.00  0.00           H  
HETATM 3458  C5  DDA A 131     132.876 180.212  29.245  1.00  0.00           C  
HETATM 3459  H8  DDA A 131     132.418 181.086  29.656  1.00  0.00           H  
HETATM 3460  H9  DDA A 131     133.403 179.690  30.016  1.00  0.00           H  
HETATM 3461  H10 DDA A 131     133.563 180.498  28.475  1.00  0.00           H  
HETATM 3462  H3  DDA A 131     133.000 177.611  28.885  1.00  0.00           H  
HETATM 3463  H4  DDA A 131     133.158 178.419  27.344  1.00  0.00           H  
HETATM 3464  H1  DDA A 131     130.862 177.737  26.750  1.00  0.00           H  
HETATM 3465  H2  DDA A 131     130.703 176.928  28.290  1.00  0.00           H  
HETATM 3466  C9  DDA A 131     129.843 172.960  26.495  1.00  0.00           C  
HETATM 3467  H16 DDA A 131     129.988 171.900  26.480  1.00  0.00           H  
HETATM 3468  H17 DDA A 131     129.360 173.241  27.407  1.00  0.00           H  
HETATM 3469  H18 DDA A 131     129.232 173.247  25.665  1.00  0.00           H  
HETATM 3470  C7  DDA A 132     132.024 173.289  27.641  1.00  0.00           C  
HETATM 3471  H11 DDA A 132     132.974 173.779  27.611  1.00  0.00           H  
HETATM 3472  H12 DDA A 132     132.175 172.229  27.663  1.00  0.00           H  
HETATM 3473  C6  DDA A 132     131.328 173.693  28.954  1.00  0.00           C  
HETATM 3474  C1  DDA A 132     131.142 175.219  28.988  1.00  0.00           C  
HETATM 3475  O1  DDA A 132     130.094 175.737  28.520  1.00  0.00           O  
HETATM 3476  O2  DDA A 132     132.160 176.051  29.551  1.00  0.00           O  
HETATM 3477  C2  DDA A 132     131.562 177.225  30.108  1.00  0.00           C  
HETATM 3478  C3  DDA A 132     132.658 178.120  30.714  1.00  0.00           C  
HETATM 3479  N1  DDA A 132     132.044 179.327  31.287  1.00  0.00           N  
HETATM 3480  C4  DDA A 132     131.337 180.065  30.230  1.00  0.00           C  
HETATM 3481  H5  DDA A 132     130.890 180.943  30.647  1.00  0.00           H  
HETATM 3482  H6  DDA A 132     132.030 180.346  29.466  1.00  0.00           H  
HETATM 3483  H7  DDA A 132     130.576 179.443  29.809  1.00  0.00           H  
HETATM 3484  C5  DDA A 132     133.090 180.181  31.865  1.00  0.00           C  
HETATM 3485  H8  DDA A 132     132.643 181.061  32.282  1.00  0.00           H  
HETATM 3486  H9  DDA A 132     133.604 179.645  32.635  1.00  0.00           H  
HETATM 3487  H10 DDA A 132     133.785 180.463  31.102  1.00  0.00           H  
HETATM 3488  H3  DDA A 132     133.173 177.583  31.483  1.00  0.00           H  
HETATM 3489  H4  DDA A 132     133.352 178.401  29.951  1.00  0.00           H  
HETATM 3490  H1  DDA A 132     131.048 177.762  29.340  1.00  0.00           H  
HETATM 3491  H2  DDA A 132     130.868 176.944  30.872  1.00  0.00           H  
HETATM 3492  C9  DDA A 132     129.953 173.005  29.037  1.00  0.00           C  
HETATM 3493  H16 DDA A 132     130.082 171.942  29.014  1.00  0.00           H  
HETATM 3494  H17 DDA A 132     129.470 173.286  29.951  1.00  0.00           H  
HETATM 3495  H18 DDA A 132     129.350 173.310  28.208  1.00  0.00           H  
HETATM 3496  C7  DPB A 133     132.134 173.288  30.197  1.00  0.00           C  
HETATM 3497  H11 DPB A 133     133.092 173.764  30.176  1.00  0.00           H  
HETATM 3498  H12 DPB A 133     132.267 172.226  30.210  1.00  0.00           H  
HETATM 3499  C6  DPB A 133     131.438 173.691  31.511  1.00  0.00           C  
HETATM 3500  C1  DPB A 133     130.050 173.025  31.583  1.00  0.00           C  
HETATM 3501  O1  DPB A 133     129.045 173.617  31.114  1.00  0.00           O  
HETATM 3502  O2  DPB A 133     129.907 171.735  32.183  1.00  0.00           O  
HETATM 3503  C2  DPB A 133     128.605 171.621  32.762  1.00  0.00           C  
HETATM 3504  C3  DPB A 133     128.451 170.232  33.407  1.00  0.00           C  
HETATM 3505  N1  DPB A 133     127.111 170.115  34.002  1.00  0.00           N  
HETATM 3506  C4  DPB A 133     126.963 168.789  34.619  1.00  0.00           C  
HETATM 3507  H5  DPB A 133     125.988 168.704  35.051  1.00  0.00           H  
HETATM 3508  H6  DPB A 133     127.090 168.033  33.873  1.00  0.00           H  
HETATM 3509  H7  DPB A 133     127.704 168.666  35.381  1.00  0.00           H  
HETATM 3510  C5  DPB A 133     126.094 170.285  32.956  1.00  0.00           C  
HETATM 3511  H8  DPB A 133     125.118 170.199  33.388  1.00  0.00           H  
HETATM 3512  H9  DPB A 133     126.219 169.529  32.209  1.00  0.00           H  
HETATM 3513  H10 DPB A 133     126.201 171.250  32.507  1.00  0.00           H  
HETATM 3514  H20 DPB A 133     126.993 170.821  34.701  1.00  0.00           H  
HETATM 3515  H3  DPB A 133     129.190 170.109  34.169  1.00  0.00           H  
HETATM 3516  H4  DPB A 133     128.576 169.477  32.662  1.00  0.00           H  
HETATM 3517  H1  DPB A 133     127.864 171.746  32.000  1.00  0.00           H  
HETATM 3518  H2  DPB A 133     128.479 172.379  33.507  1.00  0.00           H  
HETATM 3519  C9  DPB A 133     131.277 175.222  31.556  1.00  0.00           C  
HETATM 3520  H16 DPB A 133     130.792 175.503  32.468  1.00  0.00           H  
HETATM 3521  H17 DPB A 133     132.239 175.685  31.507  1.00  0.00           H  
HETATM 3522  H18 DPB A 133     130.683 175.543  30.726  1.00  0.00           H  
HETATM 3523  C7  DPB A 134     132.231 173.264  32.754  1.00  0.00           C  
HETATM 3524  H11 DPB A 134     133.195 173.724  32.742  1.00  0.00           H  
HETATM 3525  H12 DPB A 134     132.346 172.199  32.759  1.00  0.00           H  
HETATM 3526  C6  DPB A 134     131.535 173.667  34.067  1.00  0.00           C  
HETATM 3527  C1  DPB A 134     130.137 173.024  34.127  1.00  0.00           C  
HETATM 3528  O1  DPB A 134     129.142 173.635  33.659  1.00  0.00           O  
HETATM 3529  O2  DPB A 134     129.969 171.731  34.715  1.00  0.00           O  
HETATM 3530  C2  DPB A 134     128.662 171.633  35.287  1.00  0.00           C  
HETATM 3531  C3  DPB A 134     128.483 170.240  35.920  1.00  0.00           C  
HETATM 3532  N1  DPB A 134     127.139 170.139  36.507  1.00  0.00           N  
HETATM 3533  C4  DPB A 134     126.966 168.812  37.112  1.00  0.00           C  
HETATM 3534  H5  DPB A 134     125.988 168.738  37.539  1.00  0.00           H  
HETATM 3535  H6  DPB A 134     127.085 168.060  36.360  1.00  0.00           H  
HETATM 3536  H7  DPB A 134     127.701 168.670  37.877  1.00  0.00           H  
HETATM 3537  C5  DPB A 134     126.128 170.335  35.458  1.00  0.00           C  
HETATM 3538  H8  DPB A 134     125.151 170.261  35.885  1.00  0.00           H  
HETATM 3539  H9  DPB A 134     126.246 169.582  34.705  1.00  0.00           H  
HETATM 3540  H10 DPB A 134     126.254 171.302  35.017  1.00  0.00           H  
HETATM 3541  H20 DPB A 134     127.029 170.842  37.211  1.00  0.00           H  
HETATM 3542  H3  DPB A 134     129.218 170.099  36.685  1.00  0.00           H  
HETATM 3543  H4  DPB A 134     128.599 169.489  35.169  1.00  0.00           H  
HETATM 3544  H1  DPB A 134     127.927 171.775  34.523  1.00  0.00           H  
HETATM 3545  H2  DPB A 134     128.545 172.385  36.038  1.00  0.00           H  
HETATM 3546  C9  DPB A 134     131.397 175.199  34.126  1.00  0.00           C  
HETATM 3547  H16 DPB A 134     130.914 175.480  35.038  1.00  0.00           H  
HETATM 3548  H17 DPB A 134     132.367 175.646  34.083  1.00  0.00           H  
HETATM 3549  H18 DPB A 134     130.813 175.537  33.295  1.00  0.00           H  
HETATM 3550  C7  DPB A 135     132.314 173.217  35.311  1.00  0.00           C  
HETATM 3551  H11 DPB A 135     133.286 173.662  35.307  1.00  0.00           H  
HETATM 3552  H12 DPB A 135     132.412 172.150  35.308  1.00  0.00           H  
HETATM 3553  C6  DPB A 135     131.617 173.620  36.624  1.00  0.00           C  
HETATM 3554  C1  DPB A 135     130.209 172.999  36.672  1.00  0.00           C  
HETATM 3555  O1  DPB A 135     129.228 173.630  36.204  1.00  0.00           O  
HETATM 3556  O2  DPB A 135     130.019 171.703  37.247  1.00  0.00           O  
HETATM 3557  C2  DPB A 135     128.708 171.621  37.812  1.00  0.00           C  
HETATM 3558  C3  DPB A 135     128.502 170.227  38.433  1.00  0.00           C  
HETATM 3559  N1  DPB A 135     127.154 170.143  39.013  1.00  0.00           N  
HETATM 3560  C4  DPB A 135     126.958 168.813  39.605  1.00  0.00           C  
HETATM 3561  H5  DPB A 135     125.976 168.751  40.028  1.00  0.00           H  
HETATM 3562  H6  DPB A 135     127.068 168.065  38.847  1.00  0.00           H  
HETATM 3563  H7  DPB A 135     127.687 168.653  40.372  1.00  0.00           H  
HETATM 3564  C5  DPB A 135     126.152 170.363  37.960  1.00  0.00           C  
HETATM 3565  H8  DPB A 135     125.172 170.302  38.382  1.00  0.00           H  
HETATM 3566  H9  DPB A 135     126.262 169.616  37.202  1.00  0.00           H  
HETATM 3567  H10 DPB A 135     126.295 171.332  37.528  1.00  0.00           H  
HETATM 3568  H20 DPB A 135     127.052 170.841  39.721  1.00  0.00           H  
HETATM 3569  H3  DPB A 135     129.232 170.066  39.200  1.00  0.00           H  
HETATM 3570  H4  DPB A 135     128.612 169.480  37.676  1.00  0.00           H  
HETATM 3571  H1  DPB A 135     127.979 171.782  37.046  1.00  0.00           H  
HETATM 3572  H2  DPB A 135     128.597 172.369  38.570  1.00  0.00           H  
HETATM 3573  C9  DPB A 135     131.505 175.154  36.695  1.00  0.00           C  
HETATM 3574  H16 DPB A 135     131.020 175.435  37.607  1.00  0.00           H  
HETATM 3575  H17 DPB A 135     132.482 175.585  36.661  1.00  0.00           H  
HETATM 3576  H18 DPB A 135     130.930 175.507  35.864  1.00  0.00           H  
HETATM 3577  C7  DDB A 136     132.384 173.147  37.867  1.00  0.00           C  
HETATM 3578  H11 DDB A 136     133.363 173.575  37.872  1.00  0.00           H  
HETATM 3579  H12 DDB A 136     132.465 172.079  37.855  1.00  0.00           H  
HETATM 3580  C6  DDB A 136     131.687 173.550  39.181  1.00  0.00           C  
HETATM 3581  C1  DDB A 136     130.269 172.950  39.217  1.00  0.00           C  
HETATM 3582  O1  DDB A 136     129.299 173.601  38.748  1.00  0.00           O  
HETATM 3583  O2  DDB A 136     130.055 171.653  39.781  1.00  0.00           O  
HETATM 3584  C2  DDB A 136     128.740 171.589  40.338  1.00  0.00           C  
HETATM 3585  C3  DDB A 136     128.510 170.192  40.946  1.00  0.00           C  
HETATM 3586  N1  DDB A 136     127.157 170.125  41.519  1.00  0.00           N  
HETATM 3587  C4  DDB A 136     126.936 168.793  42.098  1.00  0.00           C  
HETATM 3588  H5  DDB A 136     125.953 168.743  42.515  1.00  0.00           H  
HETATM 3589  H6  DDB A 136     127.038 168.050  41.335  1.00  0.00           H  
HETATM 3590  H7  DDB A 136     127.659 168.614  42.868  1.00  0.00           H  
HETATM 3591  C5  DDB A 136     126.164 170.370  40.462  1.00  0.00           C  
HETATM 3592  H8  DDB A 136     125.181 170.320  40.879  1.00  0.00           H  
HETATM 3593  H9  DDB A 136     126.266 169.627  39.699  1.00  0.00           H  
HETATM 3594  H10 DDB A 136     126.325 171.340  40.040  1.00  0.00           H  
HETATM 3595  H3  DDB A 136     129.232 170.014  41.714  1.00  0.00           H  
HETATM 3596  H4  DDB A 136     128.611 169.450  40.182  1.00  0.00           H  
HETATM 3597  H1  DDB A 136     128.018 171.767  39.570  1.00  0.00           H  
HETATM 3598  H2  DDB A 136     128.638 172.331  41.102  1.00  0.00           H  
HETATM 3599  C9  DDB A 136     131.598 175.084  39.264  1.00  0.00           C  
HETATM 3600  H16 DDB A 136     131.115 175.365  40.176  1.00  0.00           H  
HETATM 3601  H17 DDB A 136     132.584 175.501  39.239  1.00  0.00           H  
HETATM 3602  H18 DDB A 136     131.033 175.454  38.434  1.00  0.00           H  
HETATM 3603  C7  DDB A 137     132.439 173.054  40.424  1.00  0.00           C  
HETATM 3604  H11 DDB A 137     133.426 173.467  40.437  1.00  0.00           H  
HETATM 3605  H12 DDB A 137     132.505 171.984  40.404  1.00  0.00           H  
HETATM 3606  C6  DDB A 137     131.744 173.457  41.738  1.00  0.00           C  
HETATM 3607  C1  DDB A 137     130.317 172.879  41.762  1.00  0.00           C  
HETATM 3608  O1  DDB A 137     129.360 173.550  41.294  1.00  0.00           O  
HETATM 3609  O2  DDB A 137     130.078 171.582  42.313  1.00  0.00           O  
HETATM 3610  C2  DDB A 137     128.760 171.533  42.864  1.00  0.00           C  
HETATM 3611  C3  DDB A 137     128.503 170.136  43.458  1.00  0.00           C  
HETATM 3612  N1  DDB A 137     127.148 170.085  44.023  1.00  0.00           N  
HETATM 3613  C4  DDB A 137     126.903 168.752  44.590  1.00  0.00           C  
HETATM 3614  H5  DDB A 137     125.916 168.715  45.002  1.00  0.00           H  
HETATM 3615  H6  DDB A 137     126.996 168.014  43.822  1.00  0.00           H  
HETATM 3616  H7  DDB A 137     127.618 168.556  45.362  1.00  0.00           H  
HETATM 3617  C5  DDB A 137     126.165 170.355  42.965  1.00  0.00           C  
HETATM 3618  H8  DDB A 137     125.178 170.318  43.376  1.00  0.00           H  
HETATM 3619  H9  DDB A 137     126.258 169.617  42.195  1.00  0.00           H  
HETATM 3620  H10 DDB A 137     126.343 171.326  42.552  1.00  0.00           H  
HETATM 3621  H3  DDB A 137     129.219 169.940  44.229  1.00  0.00           H  
HETATM 3622  H4  DDB A 137     128.597 169.397  42.689  1.00  0.00           H  
HETATM 3623  H1  DDB A 137     128.044 171.730  42.093  1.00  0.00           H  
HETATM 3624  H2  DDB A 137     128.666 172.271  43.633  1.00  0.00           H  
HETATM 3625  C9  DDB A 137     131.678 174.991  41.833  1.00  0.00           C  
HETATM 3626  H16 DDB A 137     131.195 175.273  42.745  1.00  0.00           H  
HETATM 3627  H17 DDB A 137     132.670 175.393  41.817  1.00  0.00           H  
HETATM 3628  H18 DDB A 137     131.123 175.378  41.003  1.00  0.00           H  
HETATM 3629  C7  DDA A 138     132.481 172.938  42.980  1.00  0.00           C  
HETATM 3630  H11 DDA A 138     133.474 173.335  43.001  1.00  0.00           H  
HETATM 3631  H12 DDA A 138     132.529 171.869  42.951  1.00  0.00           H  
HETATM 3632  C6  DDA A 138     131.786 173.340  44.293  1.00  0.00           C  
HETATM 3633  C1  DDA A 138     131.744 174.876  44.402  1.00  0.00           C  
HETATM 3634  O1  DDA A 138     130.767 175.515  43.933  1.00  0.00           O  
HETATM 3635  O2  DDA A 138     132.820 175.577  45.035  1.00  0.00           O  
HETATM 3636  C2  DDA A 138     132.318 176.773  45.636  1.00  0.00           C  
HETATM 3637  C3  DDA A 138     133.475 177.527  46.318  1.00  0.00           C  
HETATM 3638  N1  DDA A 138     132.960 178.757  46.936  1.00  0.00           N  
HETATM 3639  C4  DDA A 138     132.362 179.612  45.901  1.00  0.00           C  
HETATM 3640  H5  DDA A 138     131.986 180.508  46.351  1.00  0.00           H  
HETATM 3641  H6  DDA A 138     133.103 179.863  45.172  1.00  0.00           H  
HETATM 3642  H7  DDA A 138     131.557 179.088  45.427  1.00  0.00           H  
HETATM 3643  C5  DDA A 138     134.065 179.477  47.587  1.00  0.00           C  
HETATM 3644  H8  DDA A 138     133.691 180.373  48.036  1.00  0.00           H  
HETATM 3645  H9  DDA A 138     134.501 178.856  48.340  1.00  0.00           H  
HETATM 3646  H10 DDA A 138     134.808 179.728  46.858  1.00  0.00           H  
HETATM 3647  H3  DDA A 138     133.911 176.904  47.071  1.00  0.00           H  
HETATM 3648  H4  DDA A 138     134.217 177.776  45.589  1.00  0.00           H  
HETATM 3649  H1  DDA A 138     131.883 177.395  44.883  1.00  0.00           H  
HETATM 3650  H2  DDA A 138     131.576 176.523  46.365  1.00  0.00           H  
HETATM 3651  C9  DDA A 138     130.349 172.787  44.303  1.00  0.00           C  
HETATM 3652  H16 DDA A 138     130.377 171.721  44.228  1.00  0.00           H  
HETATM 3653  H17 DDA A 138     129.866 173.068  45.216  1.00  0.00           H  
HETATM 3654  H18 DDA A 138     129.806 173.190  43.474  1.00  0.00           H  
HETATM 3655  C7  DDB A 139     132.507 172.800  45.535  1.00  0.00           C  
HETATM 3656  H11 DDB A 139     133.508 173.181  45.564  1.00  0.00           H  
HETATM 3657  H12 DDB A 139     132.540 171.729  45.496  1.00  0.00           H  
HETATM 3658  C6  DDB A 139     131.812 173.203  46.849  1.00  0.00           C  
HETATM 3659  C1  DDB A 139     130.366 172.673  46.848  1.00  0.00           C  
HETATM 3660  O1  DDB A 139     129.436 173.381  46.383  1.00  0.00           O  
HETATM 3661  O2  DDB A 139     130.082 171.374  47.375  1.00  0.00           O  
HETATM 3662  C2  DDB A 139     128.756 171.358  47.911  1.00  0.00           C  
HETATM 3663  C3  DDB A 139     128.450 169.960  48.480  1.00  0.00           C  
HETATM 3664  N1  DDB A 139     127.087 169.944  49.031  1.00  0.00           N  
HETATM 3665  C4  DDB A 139     126.793 168.610  49.573  1.00  0.00           C  
HETATM 3666  H5  DDB A 139     125.802 168.597  49.975  1.00  0.00           H  
HETATM 3667  H6  DDB A 139     126.871 167.882  48.792  1.00  0.00           H  
HETATM 3668  H7  DDB A 139     127.494 168.377  50.348  1.00  0.00           H  
HETATM 3669  C5  DDB A 139     126.124 170.264  47.968  1.00  0.00           C  
HETATM 3670  H8  DDB A 139     125.132 170.252  48.369  1.00  0.00           H  
HETATM 3671  H9  DDB A 139     126.202 169.537  47.187  1.00  0.00           H  
HETATM 3672  H10 DDB A 139     126.337 171.235  47.573  1.00  0.00           H  
HETATM 3673  H3  DDB A 139     129.150 169.728  49.254  1.00  0.00           H  
HETATM 3674  H4  DDB A 139     128.526 169.233  47.699  1.00  0.00           H  
HETATM 3675  H1  DDB A 139     128.056 171.591  47.138  1.00  0.00           H  
HETATM 3676  H2  DDB A 139     128.678 172.086  48.693  1.00  0.00           H  
HETATM 3677  C9  DDB A 139     131.796 174.739  46.970  1.00  0.00           C  
HETATM 3678  H16 DDB A 139     131.313 175.019  47.882  1.00  0.00           H  
HETATM 3679  H17 DDB A 139     132.800 175.106  46.969  1.00  0.00           H  
HETATM 3680  H18 DDB A 139     131.263 175.155  46.141  1.00  0.00           H  
HETATM 3681  C7  DDB A 140     132.521 172.640  48.088  1.00  0.00           C  
HETATM 3682  H11 DDB A 140     133.526 173.005  48.126  1.00  0.00           H  
HETATM 3683  H12 DDB A 140     132.535 171.570  48.041  1.00  0.00           H  
HETATM 3684  C6  DDB A 140     131.825 173.044  49.402  1.00  0.00           C  
HETATM 3685  C1  DDB A 140     130.371 172.536  49.390  1.00  0.00           C  
HETATM 3686  O1  DDB A 140     129.455 173.264  48.927  1.00  0.00           O  
HETATM 3687  O2  DDB A 140     130.062 171.238  49.904  1.00  0.00           O  
HETATM 3688  C2  DDB A 140     128.735 171.239  50.436  1.00  0.00           C  
HETATM 3689  C3  DDB A 140     128.402 169.841  50.989  1.00  0.00           C  
HETATM 3690  N1  DDB A 140     127.037 169.841  51.534  1.00  0.00           N  
HETATM 3691  C4  DDB A 140     126.720 168.508  52.063  1.00  0.00           C  
HETATM 3692  H5  DDB A 140     125.725 168.509  52.459  1.00  0.00           H  
HETATM 3693  H6  DDB A 140     126.790 167.786  51.276  1.00  0.00           H  
HETATM 3694  H7  DDB A 140     127.413 168.258  52.839  1.00  0.00           H  
HETATM 3695  C5  DDB A 140     126.084 170.185  50.469  1.00  0.00           C  
HETATM 3696  H8  DDB A 140     125.090 170.186  50.865  1.00  0.00           H  
HETATM 3697  H9  DDB A 140     126.153 169.464  49.682  1.00  0.00           H  
HETATM 3698  H10 DDB A 140     126.315 171.157  50.084  1.00  0.00           H  
HETATM 3699  H3  DDB A 140     129.095 169.591  51.765  1.00  0.00           H  
HETATM 3700  H4  DDB A 140     128.471 169.120  50.203  1.00  0.00           H  
HETATM 3701  H1  DDB A 140     128.040 171.489  49.660  1.00  0.00           H  
HETATM 3702  H2  DDB A 140     128.664 171.961  51.221  1.00  0.00           H  
HETATM 3703  C9  DDB A 140     131.833 174.578  49.536  1.00  0.00           C  
HETATM 3704  H16 DDB A 140     131.348 174.858  50.448  1.00  0.00           H  
HETATM 3705  H17 DDB A 140     132.842 174.929  49.545  1.00  0.00           H  
HETATM 3706  H18 DDB A 140     131.310 175.010  48.709  1.00  0.00           H  
HETATM 3707  C7  DPA A 141     132.517 172.459  50.640  1.00  0.00           C  
HETATM 3708  H11 DPA A 141     133.528 172.806  50.686  1.00  0.00           H  
HETATM 3709  H12 DPA A 141     132.514 171.389  50.585  1.00  0.00           H  
HETATM 3710  C6  DPA A 141     131.821 172.861  51.954  1.00  0.00           C  
HETATM 3711  C1  DPA A 141     131.852 174.393  52.102  1.00  0.00           C  
HETATM 3712  O1  DPA A 141     130.915 175.090  51.637  1.00  0.00           O  
HETATM 3713  O2  DPA A 141     132.949 175.025  52.768  1.00  0.00           O  
HETATM 3714  C2  DPA A 141     132.498 176.229  53.393  1.00  0.00           C  
HETATM 3715  C3  DPA A 141     133.679 176.908  54.110  1.00  0.00           C  
HETATM 3716  N1  DPA A 141     133.214 178.147  54.752  1.00  0.00           N  
HETATM 3717  C4  DPA A 141     132.673 179.055  53.732  1.00  0.00           C  
HETATM 3718  H5  DPA A 141     132.335 179.956  54.199  1.00  0.00           H  
HETATM 3719  H6  DPA A 141     133.437 179.286  53.021  1.00  0.00           H  
HETATM 3720  H7  DPA A 141     131.853 178.582  53.234  1.00  0.00           H  
HETATM 3721  C5  DPA A 141     134.343 178.794  55.438  1.00  0.00           C  
HETATM 3722  H8  DPA A 141     134.005 179.697  55.905  1.00  0.00           H  
HETATM 3723  H9  DPA A 141     134.735 178.134  56.181  1.00  0.00           H  
HETATM 3724  H10 DPA A 141     135.106 179.027  54.727  1.00  0.00           H  
HETATM 3725  H20 DPA A 141     132.501 177.928  55.418  1.00  0.00           H  
HETATM 3726  H3  DPA A 141     134.073 176.247  54.854  1.00  0.00           H  
HETATM 3727  H4  DPA A 141     134.443 177.140  53.399  1.00  0.00           H  
HETATM 3728  H1  DPA A 141     132.105 176.889  52.650  1.00  0.00           H  
HETATM 3729  H2  DPA A 141     131.733 175.996  54.105  1.00  0.00           H  
HETATM 3730  C9  DPA A 141     130.359 172.378  51.929  1.00  0.00           C  
HETATM 3731  H16 DPA A 141     130.337 171.313  51.827  1.00  0.00           H  
HETATM 3732  H17 DPA A 141     129.876 172.658  52.842  1.00  0.00           H  
HETATM 3733  H18 DPA A 141     129.848 172.827  51.103  1.00  0.00           H  
HETATM 3734  C7  DPA A 142     132.497 172.255  53.191  1.00  0.00           C  
HETATM 3735  H11 DPA A 142     133.514 172.586  53.245  1.00  0.00           H  
HETATM 3736  H12 DPA A 142     132.478 171.186  53.125  1.00  0.00           H  
HETATM 3737  C6  DPA A 142     131.802 172.657  54.504  1.00  0.00           C  
HETATM 3738  C1  DPA A 142     131.858 174.187  54.666  1.00  0.00           C  
HETATM 3739  O1  DPA A 142     130.933 174.904  54.202  1.00  0.00           O  
HETATM 3740  O2  DPA A 142     132.961 174.794  55.343  1.00  0.00           O  
HETATM 3741  C2  DPA A 142     132.526 176.001  55.976  1.00  0.00           C  
HETATM 3742  C3  DPA A 142     133.715 176.655  56.705  1.00  0.00           C  
HETATM 3743  N1  DPA A 142     133.267 177.895  57.356  1.00  0.00           N  
HETATM 3744  C4  DPA A 142     132.747 178.821  56.340  1.00  0.00           C  
HETATM 3745  H5  DPA A 142     132.420 179.723  56.814  1.00  0.00           H  
HETATM 3746  H6  DPA A 142     133.517 179.046  55.634  1.00  0.00           H  
HETATM 3747  H7  DPA A 142     131.921 178.366  55.833  1.00  0.00           H  
HETATM 3748  C5  DPA A 142     134.402 178.519  58.052  1.00  0.00           C  
HETATM 3749  H8  DPA A 142     134.076 179.423  58.526  1.00  0.00           H  
HETATM 3750  H9  DPA A 142     134.780 177.845  58.791  1.00  0.00           H  
HETATM 3751  H10 DPA A 142     135.173 178.746  57.346  1.00  0.00           H  
HETATM 3752  H20 DPA A 142     132.547 177.684  58.016  1.00  0.00           H  
HETATM 3753  H3  DPA A 142     134.094 175.982  57.444  1.00  0.00           H  
HETATM 3754  H4  DPA A 142     134.484 176.880  56.000  1.00  0.00           H  
HETATM 3755  H1  DPA A 142     132.147 176.674  55.237  1.00  0.00           H  
HETATM 3756  H2  DPA A 142     131.754 175.775  56.681  1.00  0.00           H  
HETATM 3757  C9  DPA A 142     130.332 172.198  54.468  1.00  0.00           C  
HETATM 3758  H16 DPA A 142     130.294 171.135  54.356  1.00  0.00           H  
HETATM 3759  H17 DPA A 142     129.850 172.478  55.381  1.00  0.00           H  
HETATM 3760  H18 DPA A 142     129.834 172.663  53.644  1.00  0.00           H  
HETATM 3761  C7  DDA A 143     132.463 172.031  55.739  1.00  0.00           C  
HETATM 3762  H11 DDA A 143     133.484 172.344  55.801  1.00  0.00           H  
HETATM 3763  H12 DDA A 143     132.425 170.962  55.665  1.00  0.00           H  
HETATM 3764  C6  DDA A 143     131.767 172.433  57.053  1.00  0.00           C  
HETATM 3765  C1  DDA A 143     131.846 173.960  57.228  1.00  0.00           C  
HETATM 3766  O1  DDA A 143     130.936 174.695  56.766  1.00  0.00           O  
HETATM 3767  O2  DDA A 143     132.956 174.543  57.915  1.00  0.00           O  
HETATM 3768  C2  DDA A 143     132.537 175.751  58.557  1.00  0.00           C  
HETATM 3769  C3  DDA A 143     133.732 176.379  59.298  1.00  0.00           C  
HETATM 3770  N1  DDA A 143     133.302 177.621  59.957  1.00  0.00           N  
HETATM 3771  C4  DDA A 143     132.801 178.564  58.947  1.00  0.00           C  
HETATM 3772  H5  DDA A 143     132.489 179.467  59.427  1.00  0.00           H  
HETATM 3773  H6  DDA A 143     133.579 178.783  58.247  1.00  0.00           H  
HETATM 3774  H7  DDA A 143     131.972 178.127  58.432  1.00  0.00           H  
HETATM 3775  C5  DDA A 143     134.443 178.220  60.665  1.00  0.00           C  
HETATM 3776  H8  DDA A 143     134.130 179.124  61.143  1.00  0.00           H  
HETATM 3777  H9  DDA A 143     134.807 177.535  61.399  1.00  0.00           H  
HETATM 3778  H10 DDA A 143     135.222 178.441  59.964  1.00  0.00           H  
HETATM 3779  H3  DDA A 143     134.097 175.694  60.033  1.00  0.00           H  
HETATM 3780  H4  DDA A 143     134.509 176.598  58.598  1.00  0.00           H  
HETATM 3781  H1  DDA A 143     132.174 176.437  57.821  1.00  0.00           H  
HETATM 3782  H2  DDA A 143     131.759 175.531  59.257  1.00  0.00           H  
HETATM 3783  C9  DDA A 143     130.291 171.998  57.006  1.00  0.00           C  
HETATM 3784  H16 DDA A 143     130.234 170.936  56.884  1.00  0.00           H  
HETATM 3785  H17 DDA A 143     129.807 172.279  57.918  1.00  0.00           H  
HETATM 3786  H18 DDA A 143     129.803 172.477  56.183  1.00  0.00           H  
HETATM 3787  C7  DPA A 144     132.410 171.784  58.286  1.00  0.00           C  
HETATM 3788  H11 DPA A 144     133.436 172.080  58.355  1.00  0.00           H  
HETATM 3789  H12 DPA A 144     132.357 170.717  58.201  1.00  0.00           H  
HETATM 3790  C6  DPA A 144     131.715 172.187  59.600  1.00  0.00           C  
HETATM 3791  C1  DPA A 144     131.819 173.710  59.787  1.00  0.00           C  
HETATM 3792  O1  DPA A 144     130.922 174.464  59.328  1.00  0.00           O  
HETATM 3793  O2  DPA A 144     132.934 174.269  60.486  1.00  0.00           O  
HETATM 3794  C2  DPA A 144     132.533 175.478  61.136  1.00  0.00           C  
HETATM 3795  C3  DPA A 144     133.733 176.081  61.888  1.00  0.00           C  
HETATM 3796  N1  DPA A 144     133.319 177.323  62.555  1.00  0.00           N  
HETATM 3797  C4  DPA A 144     132.839 178.283  61.551  1.00  0.00           C  
HETATM 3798  H5  DPA A 144     132.539 179.187  62.037  1.00  0.00           H  
HETATM 3799  H6  DPA A 144     133.624 178.495  60.857  1.00  0.00           H  
HETATM 3800  H7  DPA A 144     132.005 177.864  61.029  1.00  0.00           H  
HETATM 3801  C5  DPA A 144     134.466 177.899  63.274  1.00  0.00           C  
HETATM 3802  H8  DPA A 144     134.166 178.803  63.759  1.00  0.00           H  
HETATM 3803  H9  DPA A 144     134.816 177.201  64.004  1.00  0.00           H  
HETATM 3804  H10 DPA A 144     135.252 178.112  62.580  1.00  0.00           H  
HETATM 3805  H20 DPA A 144     132.586 177.124  63.205  1.00  0.00           H  
HETATM 3806  H3  DPA A 144     134.083 175.383  62.619  1.00  0.00           H  
HETATM 3807  H4  DPA A 144     134.518 176.293  61.194  1.00  0.00           H  
HETATM 3808  H1  DPA A 144     132.183 176.177  60.404  1.00  0.00           H  
HETATM 3809  H2  DPA A 144     131.745 175.266  61.830  1.00  0.00           H  
HETATM 3810  C9  DPA A 144     130.232 171.775  59.541  1.00  0.00           C  
HETATM 3811  H16 DPA A 144     130.159 170.716  59.410  1.00  0.00           H  
HETATM 3812  H17 DPA A 144     129.748 172.056  60.454  1.00  0.00           H  
HETATM 3813  H18 DPA A 144     129.757 172.271  58.720  1.00  0.00           H  
HETATM 3814  C7  DPB A 145     132.342 171.516  60.830  1.00  0.00           C  
HETATM 3815  H11 DPB A 145     133.371 171.795  60.907  1.00  0.00           H  
HETATM 3816  H12 DPB A 145     132.271 170.452  60.736  1.00  0.00           H  
HETATM 3817  C6  DPB A 145     131.646 171.919  62.143  1.00  0.00           C  
HETATM 3818  C1  DPB A 145     130.157 171.532  62.075  1.00  0.00           C  
HETATM 3819  O1  DPB A 145     129.315 172.352  61.624  1.00  0.00           O  
HETATM 3820  O2  DPB A 145     129.731 170.244  62.526  1.00  0.00           O  
HETATM 3821  C2  DPB A 145     128.394 170.332  63.024  1.00  0.00           C  
HETATM 3822  C3  DPB A 145     127.935 168.943  63.509  1.00  0.00           C  
HETATM 3823  N1  DPB A 145     126.562 169.033  64.021  1.00  0.00           N  
HETATM 3824  C4  DPB A 145     126.123 167.709  64.484  1.00  0.00           C  
HETATM 3825  H5  DPB A 145     125.123 167.773  64.857  1.00  0.00           H  
HETATM 3826  H6  DPB A 145     126.156 167.016  63.669  1.00  0.00           H  
HETATM 3827  H7  DPB A 145     126.773 167.370  65.264  1.00  0.00           H  
HETATM 3828  C5  DPB A 145     125.667 169.498  62.950  1.00  0.00           C  
HETATM 3829  H8  DPB A 145     124.667 169.563  63.323  1.00  0.00           H  
HETATM 3830  H9  DPB A 145     125.701 168.807  62.134  1.00  0.00           H  
HETATM 3831  H10 DPB A 145     125.986 170.462  62.613  1.00  0.00           H  
HETATM 3832  H20 DPB A 145     126.530 169.678  64.784  1.00  0.00           H  
HETATM 3833  H3  DPB A 145     128.585 168.605  64.289  1.00  0.00           H  
HETATM 3834  H4  DPB A 145     127.967 168.253  62.694  1.00  0.00           H  
HETATM 3835  H1  DPB A 145     127.745 170.669  62.245  1.00  0.00           H  
HETATM 3836  H2  DPB A 145     128.361 171.023  63.840  1.00  0.00           H  
HETATM 3837  C9  DPB A 145     131.774 173.440  62.345  1.00  0.00           C  
HETATM 3838  H16 DPB A 145     131.290 173.720  63.257  1.00  0.00           H  
HETATM 3839  H17 DPB A 145     132.808 173.709  62.392  1.00  0.00           H  
HETATM 3840  H18 DPB A 145     131.310 173.949  61.525  1.00  0.00           H  
HETATM 3841  C7  DDB A 146     132.255 171.229  63.371  1.00  0.00           C  
HETATM 3842  H11 DDB A 146     133.290 171.490  63.455  1.00  0.00           H  
HETATM 3843  H12 DDB A 146     132.168 170.166  63.267  1.00  0.00           H  
HETATM 3844  C6  DDB A 146     131.560 171.631  64.684  1.00  0.00           C  
HETATM 3845  C1  DDB A 146     130.065 171.270  64.606  1.00  0.00           C  
HETATM 3846  O1  DDB A 146     129.238 172.106  64.157  1.00  0.00           O  
HETATM 3847  O2  DDB A 146     129.617 169.984  65.043  1.00  0.00           O  
HETATM 3848  C2  DDB A 146     128.278 170.088  65.537  1.00  0.00           C  
HETATM 3849  C3  DDB A 146     127.796 168.703  66.006  1.00  0.00           C  
HETATM 3850  N1  DDB A 146     126.420 168.812  66.514  1.00  0.00           N  
HETATM 3851  C4  DDB A 146     125.959 167.491  66.962  1.00  0.00           C  
HETATM 3852  H5  DDB A 146     124.957 167.568  67.331  1.00  0.00           H  
HETATM 3853  H6  DDB A 146     125.984 166.805  66.141  1.00  0.00           H  
HETATM 3854  H7  DDB A 146     126.599 167.136  67.742  1.00  0.00           H  
HETATM 3855  C5  DDB A 146     125.540 169.299  65.442  1.00  0.00           C  
HETATM 3856  H8  DDB A 146     124.538 169.377  65.811  1.00  0.00           H  
HETATM 3857  H9  DDB A 146     125.565 168.615  64.620  1.00  0.00           H  
HETATM 3858  H10 DDB A 146     125.876 170.262  65.115  1.00  0.00           H  
HETATM 3859  H3  DDB A 146     128.437 168.349  66.787  1.00  0.00           H  
HETATM 3860  H4  DDB A 146     127.820 168.019  65.185  1.00  0.00           H  
HETATM 3861  H1  DDB A 146     127.638 170.444  64.757  1.00  0.00           H  
HETATM 3862  H2  DDB A 146     128.253 170.773  66.357  1.00  0.00           H  
HETATM 3863  C9  DDB A 146     131.711 173.150  64.899  1.00  0.00           C  
HETATM 3864  H16 DDB A 146     131.228 173.430  65.812  1.00  0.00           H  
HETATM 3865  H17 DDB A 146     132.748 173.399  64.954  1.00  0.00           H  
HETATM 3866  H18 DDB A 146     131.260 173.671  64.083  1.00  0.00           H  
HETATM 3867  C7  DPB A 147     132.153 170.920  65.908  1.00  0.00           C  
HETATM 3868  H11 DPB A 147     133.190 171.165  66.000  1.00  0.00           H  
HETATM 3869  H12 DPB A 147     132.048 169.860  65.795  1.00  0.00           H  
HETATM 3870  C6  DPB A 147     131.457 171.324  67.222  1.00  0.00           C  
HETATM 3871  C1  DPB A 147     129.956 170.988  67.134  1.00  0.00           C  
HETATM 3872  O1  DPB A 147     129.146 171.839  66.688  1.00  0.00           O  
HETATM 3873  O2  DPB A 147     129.486 169.706  67.558  1.00  0.00           O  
HETATM 3874  C2  DPB A 147     128.148 169.826  68.045  1.00  0.00           C  
HETATM 3875  C3  DPB A 147     127.639 168.446  68.501  1.00  0.00           C  
HETATM 3876  N1  DPB A 147     126.264 168.571  69.002  1.00  0.00           N  
HETATM 3877  C4  DPB A 147     125.779 167.254  69.438  1.00  0.00           C  
HETATM 3878  H5  DPB A 147     124.777 167.345  69.802  1.00  0.00           H  
HETATM 3879  H6  DPB A 147     125.798 166.575  68.611  1.00  0.00           H  
HETATM 3880  H7  DPB A 147     126.410 166.882  70.218  1.00  0.00           H  
HETATM 3881  C5  DPB A 147     125.397 169.083  67.930  1.00  0.00           C  
HETATM 3882  H8  DPB A 147     124.395 169.173  68.295  1.00  0.00           H  
HETATM 3883  H9  DPB A 147     125.415 168.404  67.104  1.00  0.00           H  
HETATM 3884  H10 DPB A 147     125.749 170.042  67.614  1.00  0.00           H  
HETATM 3885  H20 DPB A 147     126.246 169.204  69.776  1.00  0.00           H  
HETATM 3886  H3  DPB A 147     128.271 168.074  69.282  1.00  0.00           H  
HETATM 3887  H4  DPB A 147     127.657 167.769  67.675  1.00  0.00           H  
HETATM 3888  H1  DPB A 147     127.517 170.199  67.266  1.00  0.00           H  
HETATM 3889  H2  DPB A 147     128.129 170.506  68.872  1.00  0.00           H  
HETATM 3890  C9  DPB A 147     131.632 172.837  67.451  1.00  0.00           C  
HETATM 3891  H16 DPB A 147     131.147 173.117  68.363  1.00  0.00           H  
HETATM 3892  H17 DPB A 147     132.673 173.071  67.513  1.00  0.00           H  
HETATM 3893  H18 DPB A 147     131.192 173.372  66.637  1.00  0.00           H  
HETATM 3894  C7  DPB A 148     132.033 170.593  68.443  1.00  0.00           C  
HETATM 3895  H11 DPB A 148     133.073 170.821  68.542  1.00  0.00           H  
HETATM 3896  H12 DPB A 148     131.912 169.536  68.321  1.00  0.00           H  
HETATM 3897  C6  DPB A 148     131.336 170.997  69.757  1.00  0.00           C  
HETATM 3898  C1  DPB A 148     129.831 170.685  69.659  1.00  0.00           C  
HETATM 3899  O1  DPB A 148     129.037 171.553  69.216  1.00  0.00           O  
HETATM 3900  O2  DPB A 148     129.339 169.406  70.068  1.00  0.00           O  
HETATM 3901  C2  DPB A 148     128.000 169.545  70.551  1.00  0.00           C  
HETATM 3902  C3  DPB A 148     127.467 168.169  70.993  1.00  0.00           C  
HETATM 3903  N1  DPB A 148     126.091 168.312  71.488  1.00  0.00           N  
HETATM 3904  C4  DPB A 148     125.584 167.000  71.910  1.00  0.00           C  
HETATM 3905  H5  DPB A 148     124.581 167.103  72.270  1.00  0.00           H  
HETATM 3906  H6  DPB A 148     125.596 166.327  71.077  1.00  0.00           H  
HETATM 3907  H7  DPB A 148     126.204 166.611  72.690  1.00  0.00           H  
HETATM 3908  C5  DPB A 148     125.238 168.846  70.417  1.00  0.00           C  
HETATM 3909  H8  DPB A 148     124.235 168.950  70.778  1.00  0.00           H  
HETATM 3910  H9  DPB A 148     125.249 168.175  69.584  1.00  0.00           H  
HETATM 3911  H10 DPB A 148     125.607 169.803  70.110  1.00  0.00           H  
HETATM 3912  H20 DPB A 148     126.080 168.939  72.267  1.00  0.00           H  
HETATM 3913  H3  DPB A 148     128.088 167.781  71.773  1.00  0.00           H  
HETATM 3914  H4  DPB A 148     127.478 167.498  70.160  1.00  0.00           H  
HETATM 3915  H1  DPB A 148     127.379 169.934  69.772  1.00  0.00           H  
HETATM 3916  H2  DPB A 148     127.987 170.217  71.383  1.00  0.00           H  
HETATM 3917  C9  DPB A 148     131.533 172.505  70.000  1.00  0.00           C  
HETATM 3918  H16 DPB A 148     131.051 172.784  70.913  1.00  0.00           H  
HETATM 3919  H17 DPB A 148     132.578 172.721  70.068  1.00  0.00           H  
HETATM 3920  H18 DPB A 148     131.108 173.055  69.187  1.00  0.00           H  
HETATM 3921  C7  DPB A 149     131.893 170.247  70.975  1.00  0.00           C  
HETATM 3922  H11 DPB A 149     132.937 170.456  71.080  1.00  0.00           H  
HETATM 3923  H12 DPB A 149     131.757 169.193  70.843  1.00  0.00           H  
HETATM 3924  C6  DPB A 149     131.198 170.649  72.288  1.00  0.00           C  
HETATM 3925  C1  DPB A 149     129.689 170.363  72.180  1.00  0.00           C  
HETATM 3926  O1  DPB A 149     128.910 171.248  71.741  1.00  0.00           O  
HETATM 3927  O2  DPB A 149     129.173 169.089  72.577  1.00  0.00           O  
HETATM 3928  C2  DPB A 149     127.835 169.245  73.053  1.00  0.00           C  
HETATM 3929  C3  DPB A 149     127.278 167.875  73.481  1.00  0.00           C  
HETATM 3930  N1  DPB A 149     125.901 168.035  73.972  1.00  0.00           N  
HETATM 3931  C4  DPB A 149     125.371 166.728  74.379  1.00  0.00           C  
HETATM 3932  H5  DPB A 149     124.369 166.843  74.736  1.00  0.00           H  
HETATM 3933  H6  DPB A 149     125.376 166.063  73.541  1.00  0.00           H  
HETATM 3934  H7  DPB A 149     125.982 166.323  75.159  1.00  0.00           H  
HETATM 3935  C5  DPB A 149     125.062 168.592  72.900  1.00  0.00           C  
HETATM 3936  H8  DPB A 149     124.060 168.709  73.257  1.00  0.00           H  
HETATM 3937  H9  DPB A 149     125.067 167.928  72.061  1.00  0.00           H  
HETATM 3938  H10 DPB A 149     125.448 169.545  72.603  1.00  0.00           H  
HETATM 3939  H20 DPB A 149     125.897 168.656  74.756  1.00  0.00           H  
HETATM 3940  H3  DPB A 149     127.889 167.469  74.261  1.00  0.00           H  
HETATM 3941  H4  DPB A 149     127.284 167.211  72.643  1.00  0.00           H  
HETATM 3942  H1  DPB A 149     127.223 169.651  72.274  1.00  0.00           H  
HETATM 3943  H2  DPB A 149     127.829 169.911  73.892  1.00  0.00           H  
HETATM 3944  C9  DPB A 149     131.419 172.151  72.545  1.00  0.00           C  
HETATM 3945  H16 DPB A 149     130.935 172.432  73.458  1.00  0.00           H  
HETATM 3946  H17 DPB A 149     132.466 172.352  72.621  1.00  0.00           H  
HETATM 3947  H18 DPB A 149     131.004 172.717  71.735  1.00  0.00           H  
HETATM 3948  C7  DDA A 150     131.737 169.880  73.502  1.00  0.00           C  
HETATM 3949  H11 DDA A 150     132.783 170.073  73.615  1.00  0.00           H  
HETATM 3950  H12 DDA A 150     131.584 168.830  73.360  1.00  0.00           H  
HETATM 3951  C6  DDA A 150     131.042 170.283  74.816  1.00  0.00           C  
HETATM 3952  C1  DDA A 150     131.284 171.779  75.086  1.00  0.00           C  
HETATM 3953  O1  DDA A 150     130.478 172.637  74.642  1.00  0.00           O  
HETATM 3954  O2  DDA A 150     132.425 172.192  75.842  1.00  0.00           O  
HETATM 3955  C2  DDA A 150     132.119 173.401  76.544  1.00  0.00           C  
HETATM 3956  C3  DDA A 150     133.348 173.846  77.359  1.00  0.00           C  
HETATM 3957  N1  DDA A 150     133.034 175.088  78.079  1.00  0.00           N  
HETATM 3958  C4  DDA A 150     132.679 176.138  77.114  1.00  0.00           C  
HETATM 3959  H5  DDA A 150     132.451 177.042  77.638  1.00  0.00           H  
HETATM 3960  H6  DDA A 150     133.503 176.307  76.453  1.00  0.00           H  
HETATM 3961  H7  DDA A 150     131.826 175.829  76.548  1.00  0.00           H  
HETATM 3962  C5  DDA A 150     134.206 175.513  78.857  1.00  0.00           C  
HETATM 3963  H8  DDA A 150     133.978 176.417  79.381  1.00  0.00           H  
HETATM 3964  H9  DDA A 150     134.464 174.750  79.559  1.00  0.00           H  
HETATM 3965  H10 DDA A 150     135.031 175.683  78.197  1.00  0.00           H  
HETATM 3966  H3  DDA A 150     133.606 173.082  78.062  1.00  0.00           H  
HETATM 3967  H4  DDA A 150     134.170 174.015  76.699  1.00  0.00           H  
HETATM 3968  H1  DDA A 150     131.861 174.164  75.842  1.00  0.00           H  
HETATM 3969  H2  DDA A 150     131.295 173.230  77.205  1.00  0.00           H  
HETATM 3970  C9  DDA A 150     129.529 170.022  74.696  1.00  0.00           C  
HETATM 3971  H16 DDA A 150     129.360 168.982  74.508  1.00  0.00           H  
HETATM 3972  H17 DDA A 150     129.045 170.302  75.609  1.00  0.00           H  
HETATM 3973  H18 DDA A 150     129.129 170.600  73.889  1.00  0.00           H  
HETATM 3974  C7  TDA A 151     131.562 169.495  76.026  1.00  0.00           C  
HETATM 3975  H11 TDA A 151     132.611 169.670  76.146  1.00  0.00           H  
HETATM 3976  H12 TDA A 151     131.393 168.448  75.874  1.00  0.00           H  
HETATM 3977  C6  TDA A 151     130.866 169.898  77.339  1.00  0.00           C  
HETATM 3978  C1  TDA A 151     131.131 171.388  77.624  1.00  0.00           C  
HETATM 3979  O1  TDA A 151     130.343 172.262  77.183  1.00  0.00           O  
HETATM 3980  O2  TDA A 151     132.275 171.775  78.390  1.00  0.00           O  
HETATM 3981  C2  TDA A 151     131.986 172.983  79.100  1.00  0.00           C  
HETATM 3982  C3  TDA A 151     133.217 173.400  79.925  1.00  0.00           C  
HETATM 3983  N1  TDA A 151     132.920 174.641  80.655  1.00  0.00           N  
HETATM 3984  C4  TDA A 151     132.587 175.706  79.696  1.00  0.00           C  
HETATM 3985  H5  TDA A 151     132.371 176.610  80.227  1.00  0.00           H  
HETATM 3986  H6  TDA A 151     133.416 175.867  79.041  1.00  0.00           H  
HETATM 3987  H7  TDA A 151     131.732 175.415  79.123  1.00  0.00           H  
HETATM 3988  C5  TDA A 151     134.095 175.040  81.442  1.00  0.00           C  
HETATM 3989  H8  TDA A 151     133.880 175.944  81.972  1.00  0.00           H  
HETATM 3990  H9  TDA A 151     134.336 174.267  82.139  1.00  0.00           H  
HETATM 3991  H10 TDA A 151     134.926 175.203  80.786  1.00  0.00           H  
HETATM 3992  H3  TDA A 151     133.459 172.627  80.622  1.00  0.00           H  
HETATM 3993  H4  TDA A 151     134.047 173.563  79.269  1.00  0.00           H  
HETATM 3994  H1  TDA A 151     131.744 173.757  78.403  1.00  0.00           H  
HETATM 3995  H2  TDA A 151     131.155 172.821  79.755  1.00  0.00           H  
HETATM 3996  C9  TDA A 151     129.350 169.663  77.210  1.00  0.00           C  
HETATM 3997  H16 TDA A 151     129.165 168.627  77.012  1.00  0.00           H  
HETATM 3998  H17 TDA A 151     128.866 169.943  78.122  1.00  0.00           H  
HETATM 3999  H18 TDA A 151     128.965 170.254  76.406  1.00  0.00           H  
HETATM 4000  H19 TDA A 151     131.251 169.307  78.144  1.00  0.00           H  
TER
HETATM 4001  C7  HDA B 152     142.993 127.854   2.151  1.00  0.00           C  
HETATM 4002  C8  HDA B 152     143.280 128.814   0.981  1.00  0.00           C  
HETATM 4003  H13 HDA B 152     142.889 128.400   0.075  1.00  0.00           H  
HETATM 4004  H14 HDA B 152     144.337 128.952   0.885  1.00  0.00           H  
HETATM 4005  H15 HDA B 152     142.814 129.757   1.172  1.00  0.00           H  
HETATM 4006  H11 HDA B 152     143.460 126.910   1.960  1.00  0.00           H  
HETATM 4007  H12 HDA B 152     141.935 127.717   2.247  1.00  0.00           H  
HETATM 4008  C6  HDA B 152     143.555 128.449   3.455  1.00  0.00           C  
HETATM 4009  C1  HDA B 152     145.075 128.648   3.315  1.00  0.00           C  
HETATM 4010  O1  HDA B 152     145.530 129.733   2.870  1.00  0.00           O  
HETATM 4011  O2  HDA B 152     145.970 127.597   3.690  1.00  0.00           O  
HETATM 4012  C2  HDA B 152     147.203 128.161   4.143  1.00  0.00           C  
HETATM 4013  C3  HDA B 152     148.167 127.031   4.547  1.00  0.00           C  
HETATM 4014  N1  HDA B 152     149.434 127.610   5.014  1.00  0.00           N  
HETATM 4015  C4  HDA B 152     150.037 128.403   3.933  1.00  0.00           C  
HETATM 4016  H5  HDA B 152     150.960 128.825   4.271  1.00  0.00           H  
HETATM 4017  H6  HDA B 152     150.221 127.774   3.088  1.00  0.00           H  
HETATM 4018  H7  HDA B 152     149.367 129.189   3.651  1.00  0.00           H  
HETATM 4019  C5  HDA B 152     150.354 126.530   5.399  1.00  0.00           C  
HETATM 4020  H8  HDA B 152     151.277 126.952   5.738  1.00  0.00           H  
HETATM 4021  H9  HDA B 152     149.918 125.954   6.186  1.00  0.00           H  
HETATM 4022  H10 HDA B 152     150.540 125.899   4.555  1.00  0.00           H  
HETATM 4023  H3  HDA B 152     147.729 126.452   5.335  1.00  0.00           H  
HETATM 4024  H4  HDA B 152     148.351 126.400   3.704  1.00  0.00           H  
HETATM 4025  H1  HDA B 152     147.641 128.738   3.357  1.00  0.00           H  
HETATM 4026  H2  HDA B 152     147.017 128.792   4.988  1.00  0.00           H  
HETATM 4027  C9  HDA B 152     142.884 129.808   3.729  1.00  0.00           C  
HETATM 4028  H16 HDA B 152     141.827 129.671   3.826  1.00  0.00           H  
HETATM 4029  H17 HDA B 152     143.274 130.223   4.635  1.00  0.00           H  
HETATM 4030  H18 HDA B 152     143.083 130.476   2.917  1.00  0.00           H  
HETATM 4031  C7  DPA B 153     143.308 127.547   4.672  1.00  0.00           C  
HETATM 4032  H11 DPA B 153     143.778 126.598   4.518  1.00  0.00           H  
HETATM 4033  H12 DPA B 153     142.255 127.403   4.805  1.00  0.00           H  
HETATM 4034  C6  DPA B 153     143.870 128.143   5.975  1.00  0.00           C  
HETATM 4035  C1  DPA B 153     145.394 128.315   5.845  1.00  0.00           C  
HETATM 4036  O1  DPA B 153     145.870 129.390   5.396  1.00  0.00           O  
HETATM 4037  O2  DPA B 153     146.270 127.254   6.235  1.00  0.00           O  
HETATM 4038  C2  DPA B 153     147.507 127.801   6.692  1.00  0.00           C  
HETATM 4039  C3  DPA B 153     148.449 126.657   7.113  1.00  0.00           C  
HETATM 4040  N1  DPA B 153     149.723 127.220   7.583  1.00  0.00           N  
HETATM 4041  C4  DPA B 153     150.347 127.995   6.502  1.00  0.00           C  
HETATM 4042  H5  DPA B 153     151.273 128.405   6.844  1.00  0.00           H  
HETATM 4043  H6  DPA B 153     150.526 127.357   5.664  1.00  0.00           H  
HETATM 4044  H7  DPA B 153     149.692 128.790   6.210  1.00  0.00           H  
HETATM 4045  C5  DPA B 153     150.623 126.127   7.984  1.00  0.00           C  
HETATM 4046  H8  DPA B 153     151.549 126.536   8.327  1.00  0.00           H  
HETATM 4047  H9  DPA B 153     150.170 125.563   8.772  1.00  0.00           H  
HETATM 4048  H10 DPA B 153     150.804 125.488   7.145  1.00  0.00           H  
HETATM 4049  H20 DPA B 153     149.555 127.817   8.368  1.00  0.00           H  
HETATM 4050  H3  DPA B 153     147.996 126.093   7.900  1.00  0.00           H  
HETATM 4051  H4  DPA B 153     148.630 126.018   6.274  1.00  0.00           H  
HETATM 4052  H1  DPA B 153     147.960 128.365   5.906  1.00  0.00           H  
HETATM 4053  H2  DPA B 153     147.326 128.440   7.531  1.00  0.00           H  
HETATM 4054  C9  DPA B 153     143.219 129.513   6.235  1.00  0.00           C  
HETATM 4055  H16 DPA B 153     142.159 129.396   6.325  1.00  0.00           H  
HETATM 4056  H17 DPA B 153     143.609 129.928   7.141  1.00  0.00           H  
HETATM 4057  H18 DPA B 153     143.435 130.172   5.420  1.00  0.00           H  
HETATM 4058  C7  DDA B 154     143.599 127.253   7.196  1.00  0.00           C  
HETATM 4059  H11 DDA B 154     144.054 126.296   7.053  1.00  0.00           H  
HETATM 4060  H12 DDA B 154     142.543 127.127   7.324  1.00  0.00           H  
HETATM 4061  C6  DDA B 154     144.161 127.849   8.500  1.00  0.00           C  
HETATM 4062  C1  DDA B 154     145.688 127.995   8.381  1.00  0.00           C  
HETATM 4063  O1  DDA B 154     146.185 129.059   7.928  1.00  0.00           O  
HETATM 4064  O2  DDA B 154     146.543 126.923   8.784  1.00  0.00           O  
HETATM 4065  C2  DDA B 154     147.787 127.453   9.248  1.00  0.00           C  
HETATM 4066  C3  DDA B 154     148.708 126.298   9.682  1.00  0.00           C  
HETATM 4067  N1  DDA B 154     149.987 126.843  10.159  1.00  0.00           N  
HETATM 4068  C4  DDA B 154     150.630 127.600   9.076  1.00  0.00           C  
HETATM 4069  H5  DDA B 154     151.562 127.998   9.423  1.00  0.00           H  
HETATM 4070  H6  DDA B 154     150.807 126.953   8.244  1.00  0.00           H  
HETATM 4071  H7  DDA B 154     149.991 128.405   8.774  1.00  0.00           H  
HETATM 4072  C5  DDA B 154     150.866 125.739  10.573  1.00  0.00           C  
HETATM 4073  H8  DDA B 154     151.797 126.136  10.920  1.00  0.00           H  
HETATM 4074  H9  DDA B 154     150.398 125.188  11.361  1.00  0.00           H  
HETATM 4075  H10 DDA B 154     151.043 125.092   9.741  1.00  0.00           H  
HETATM 4076  H3  DDA B 154     148.240 125.745  10.470  1.00  0.00           H  
HETATM 4077  H4  DDA B 154     148.883 125.651   8.850  1.00  0.00           H  
HETATM 4078  H1  DDA B 154     148.255 128.005   8.459  1.00  0.00           H  
HETATM 4079  H2  DDA B 154     147.610 128.102  10.080  1.00  0.00           H  
HETATM 4080  C9  DDA B 154     143.530 129.233   8.745  1.00  0.00           C  
HETATM 4081  H16 DDA B 154     142.468 129.131   8.830  1.00  0.00           H  
HETATM 4082  H17 DDA B 154     143.920 129.646   9.652  1.00  0.00           H  
HETATM 4083  H18 DDA B 154     143.764 129.882   7.928  1.00  0.00           H  
HETATM 4084  C7  DDA B 155     143.866 126.973   9.726  1.00  0.00           C  
HETATM 4085  H11 DDA B 155     144.307 126.007   9.591  1.00  0.00           H  
HETATM 4086  H12 DDA B 155     142.808 126.864   9.846  1.00  0.00           H  
HETATM 4087  C6  DDA B 155     144.429 127.569  11.030  1.00  0.00           C  
HETATM 4088  C1  DDA B 155     145.959 127.689  10.920  1.00  0.00           C  
HETATM 4089  O1  DDA B 155     146.477 128.742  10.464  1.00  0.00           O  
HETATM 4090  O2  DDA B 155     146.794 126.606  11.337  1.00  0.00           O  
HETATM 4091  C2  DDA B 155     148.043 127.120  11.806  1.00  0.00           C  
HETATM 4092  C3  DDA B 155     148.941 125.952  12.256  1.00  0.00           C  
HETATM 4093  N1  DDA B 155     150.225 126.480  12.738  1.00  0.00           N  
HETATM 4094  C4  DDA B 155     150.889 127.219  11.655  1.00  0.00           C  
HETATM 4095  H5  DDA B 155     151.823 127.604  12.006  1.00  0.00           H  
HETATM 4096  H6  DDA B 155     151.060 126.564  10.828  1.00  0.00           H  
HETATM 4097  H7  DDA B 155     150.264 128.030  11.343  1.00  0.00           H  
HETATM 4098  C5  DDA B 155     151.082 125.365  13.167  1.00  0.00           C  
HETATM 4099  H8  DDA B 155     152.018 125.749  13.518  1.00  0.00           H  
HETATM 4100  H9  DDA B 155     150.601 124.828  13.955  1.00  0.00           H  
HETATM 4101  H10 DDA B 155     151.256 124.709  12.339  1.00  0.00           H  
HETATM 4102  H3  DDA B 155     148.459 125.413  13.044  1.00  0.00           H  
HETATM 4103  H4  DDA B 155     149.113 125.296  11.429  1.00  0.00           H  
HETATM 4104  H1  DDA B 155     148.525 127.658  11.018  1.00  0.00           H  
HETATM 4105  H2  DDA B 155     147.870 127.777  12.634  1.00  0.00           H  
HETATM 4106  C9  DDA B 155     143.818 128.964  11.260  1.00  0.00           C  
HETATM 4107  H16 DDA B 155     142.755 128.880  11.337  1.00  0.00           H  
HETATM 4108  H17 DDA B 155     144.209 129.378  12.166  1.00  0.00           H  
HETATM 4109  H18 DDA B 155     144.068 129.603  10.439  1.00  0.00           H  
HETATM 4110  C7  DPA B 156     144.111 126.706  12.259  1.00  0.00           C  
HETATM 4111  H11 DPA B 156     144.537 125.732  12.135  1.00  0.00           H  
HETATM 4112  H12 DPA B 156     143.051 126.616  12.372  1.00  0.00           H  
HETATM 4113  C6  DPA B 156     144.673 127.301  13.563  1.00  0.00           C  
HETATM 4114  C1  DPA B 156     146.206 127.398  13.463  1.00  0.00           C  
HETATM 4115  O1  DPA B 156     146.743 128.437  13.004  1.00  0.00           O  
HETATM 4116  O2  DPA B 156     147.019 126.304  13.894  1.00  0.00           O  
HETATM 4117  C2  DPA B 156     148.274 126.800  14.369  1.00  0.00           C  
HETATM 4118  C3  DPA B 156     149.150 125.620  14.833  1.00  0.00           C  
HETATM 4119  N1  DPA B 156     150.438 126.131  15.322  1.00  0.00           N  
HETATM 4120  C4  DPA B 156     151.122 126.853  14.238  1.00  0.00           C  
HETATM 4121  H5  DPA B 156     152.060 127.224  14.594  1.00  0.00           H  
HETATM 4122  H6  DPA B 156     151.289 126.189  13.418  1.00  0.00           H  
HETATM 4123  H7  DPA B 156     150.514 127.671  13.916  1.00  0.00           H  
HETATM 4124  C5  DPA B 156     151.275 125.006  15.765  1.00  0.00           C  
HETATM 4125  H8  DPA B 156     152.214 125.377  16.120  1.00  0.00           H  
HETATM 4126  H9  DPA B 156     150.778 124.482  16.552  1.00  0.00           H  
HETATM 4127  H10 DPA B 156     151.443 124.341  14.944  1.00  0.00           H  
HETATM 4128  H20 DPA B 156     150.282 126.752  16.090  1.00  0.00           H  
HETATM 4129  H3  DPA B 156     148.653 125.096  15.621  1.00  0.00           H  
HETATM 4130  H4  DPA B 156     149.317 124.956  14.012  1.00  0.00           H  
HETATM 4131  H1  DPA B 156     148.771 127.324  13.581  1.00  0.00           H  
HETATM 4132  H2  DPA B 156     148.106 127.465  15.190  1.00  0.00           H  
HETATM 4133  C9  DPA B 156     144.083 128.708  13.780  1.00  0.00           C  
HETATM 4134  H16 DPA B 156     143.018 128.642  13.848  1.00  0.00           H  
HETATM 4135  H17 DPA B 156     144.475 129.122  14.686  1.00  0.00           H  
HETATM 4136  H18 DPA B 156     144.350 129.337  12.956  1.00  0.00           H  
HETATM 4137  C7  DPB B 157     144.332 126.452  14.795  1.00  0.00           C  
HETATM 4138  H11 DPB B 157     144.743 125.471  14.681  1.00  0.00           H  
HETATM 4139  H12 DPB B 157     143.270 126.381  14.901  1.00  0.00           H  
HETATM 4140  C6  DPB B 157     144.894 127.048  16.099  1.00  0.00           C  
HETATM 4141  C1  DPB B 157     144.328 128.465  16.303  1.00  0.00           C  
HETATM 4142  O1  DPB B 157     144.937 129.461  15.833  1.00  0.00           O  
HETATM 4143  O2  DPB B 157     143.108 128.649  17.026  1.00  0.00           O  
HETATM 4144  C2  DPB B 157     143.127 129.922  17.680  1.00  0.00           C  
HETATM 4145  C3  DPB B 157     141.814 130.119  18.458  1.00  0.00           C  
HETATM 4146  N1  DPB B 157     141.835 131.428  19.129  1.00  0.00           N  
HETATM 4147  C4  DPB B 157     140.582 131.616  19.873  1.00  0.00           C  
HETATM 4148  H5  DPB B 157     140.597 132.569  20.361  1.00  0.00           H  
HETATM 4149  H6  DPB B 157     139.755 131.575  19.196  1.00  0.00           H  
HETATM 4150  H7  DPB B 157     140.482 130.842  20.605  1.00  0.00           H  
HETATM 4151  C5  DPB B 157     141.974 132.491  18.125  1.00  0.00           C  
HETATM 4152  H8  DPB B 157     141.989 133.442  18.613  1.00  0.00           H  
HETATM 4153  H9  DPB B 157     141.147 132.451  17.447  1.00  0.00           H  
HETATM 4154  H10 DPB B 157     142.887 132.354  17.584  1.00  0.00           H  
HETATM 4155  H20 DPB B 157     142.607 131.464  19.763  1.00  0.00           H  
HETATM 4156  H3  DPB B 157     141.714 129.345  19.190  1.00  0.00           H  
HETATM 4157  H4  DPB B 157     140.988 130.080  17.782  1.00  0.00           H  
HETATM 4158  H1  DPB B 157     143.230 130.695  16.948  1.00  0.00           H  
HETATM 4159  H2  DPB B 157     143.955 129.961  18.357  1.00  0.00           H  
HETATM 4160  C9  DPB B 157     146.431 127.118  16.011  1.00  0.00           C  
HETATM 4161  H16 DPB B 157     146.822 127.533  16.916  1.00  0.00           H  
HETATM 4162  H17 DPB B 157     146.825 126.136  15.868  1.00  0.00           H  
HETATM 4163  H18 DPB B 157     146.713 127.739  15.185  1.00  0.00           H  
HETATM 4164  C7  DPB B 158     144.532 126.214  17.334  1.00  0.00           C  
HETATM 4165  H11 DPB B 158     144.928 125.225  17.231  1.00  0.00           H  
HETATM 4166  H12 DPB B 158     143.467 126.159  17.433  1.00  0.00           H  
HETATM 4167  C6  DPB B 158     145.095 126.810  18.638  1.00  0.00           C  
HETATM 4168  C1  DPB B 158     144.548 128.237  18.829  1.00  0.00           C  
HETATM 4169  O1  DPB B 158     145.176 129.219  18.357  1.00  0.00           O  
HETATM 4170  O2  DPB B 158     143.325 128.444  19.542  1.00  0.00           O  
HETATM 4171  C2  DPB B 158     143.362 129.721  20.186  1.00  0.00           C  
HETATM 4172  C3  DPB B 158     142.045 129.944  20.955  1.00  0.00           C  
HETATM 4173  N1  DPB B 158     142.083 131.256  21.617  1.00  0.00           N  
HETATM 4174  C4  DPB B 158     140.827 131.471  22.350  1.00  0.00           C  
HETATM 4175  H5  DPB B 158     140.855 132.426  22.832  1.00  0.00           H  
HETATM 4176  H6  DPB B 158     140.005 131.439  21.666  1.00  0.00           H  
HETATM 4177  H7  DPB B 158     140.709 130.703  23.086  1.00  0.00           H  
HETATM 4178  C5  DPB B 158     142.246 132.312  20.606  1.00  0.00           C  
HETATM 4179  H8  DPB B 158     142.272 133.267  21.088  1.00  0.00           H  
HETATM 4180  H9  DPB B 158     141.424 132.279  19.922  1.00  0.00           H  
HETATM 4181  H10 DPB B 158     143.160 132.155  20.072  1.00  0.00           H  
HETATM 4182  H20 DPB B 158     142.851 131.286  22.257  1.00  0.00           H  
HETATM 4183  H3  DPB B 158     141.927 129.177  21.691  1.00  0.00           H  
HETATM 4184  H4  DPB B 158     141.225 129.914  20.272  1.00  0.00           H  
HETATM 4185  H1  DPB B 158     143.481 130.487  19.451  1.00  0.00           H  
HETATM 4186  H2  DPB B 158     144.184 129.752  20.870  1.00  0.00           H  
HETATM 4187  C9  DPB B 158     146.632 126.855  18.561  1.00  0.00           C  
HETATM 4188  H16 DPB B 158     147.022 127.269  19.467  1.00  0.00           H  
HETATM 4189  H17 DPB B 158     147.011 125.864  18.428  1.00  0.00           H  
HETATM 4190  H18 DPB B 158     146.929 127.464  17.733  1.00  0.00           H  
HETATM 4191  C7  DPA B 159     144.709 125.988  19.877  1.00  0.00           C  
HETATM 4192  H11 DPA B 159     145.091 124.993  19.783  1.00  0.00           H  
HETATM 4193  H12 DPA B 159     143.643 125.951  19.968  1.00  0.00           H  
HETATM 4194  C6  DPA B 159     145.271 126.585  21.182  1.00  0.00           C  
HETATM 4195  C1  DPA B 159     146.809 126.605  21.115  1.00  0.00           C  
HETATM 4196  O1  DPA B 159     147.406 127.608  20.646  1.00  0.00           O  
HETATM 4197  O2  DPA B 159     147.559 125.482  21.585  1.00  0.00           O  
HETATM 4198  C2  DPA B 159     148.825 125.928  22.079  1.00  0.00           C  
HETATM 4199  C3  DPA B 159     149.634 124.719  22.586  1.00  0.00           C  
HETATM 4200  N1  DPA B 159     150.935 125.177  23.092  1.00  0.00           N  
HETATM 4201  C4  DPA B 159     151.675 125.843  22.011  1.00  0.00           C  
HETATM 4202  H5  DPA B 159     152.623 126.176  22.379  1.00  0.00           H  
HETATM 4203  H6  DPA B 159     151.827 125.155  21.207  1.00  0.00           H  
HETATM 4204  H7  DPA B 159     151.114 126.683  21.658  1.00  0.00           H  
HETATM 4205  C5  DPA B 159     151.705 124.024  23.577  1.00  0.00           C  
HETATM 4206  H8  DPA B 159     152.653 124.357  23.945  1.00  0.00           H  
HETATM 4207  H9  DPA B 159     151.168 123.541  24.364  1.00  0.00           H  
HETATM 4208  H10 DPA B 159     151.860 123.335  22.773  1.00  0.00           H  
HETATM 4209  H20 DPA B 159     150.792 125.822  23.844  1.00  0.00           H  
HETATM 4210  H3  DPA B 159     149.094 124.235  23.373  1.00  0.00           H  
HETATM 4211  H4  DPA B 159     149.785 124.031  21.782  1.00  0.00           H  
HETATM 4212  H1  DPA B 159     149.363 126.411  21.291  1.00  0.00           H  
HETATM 4213  H2  DPA B 159     148.671 126.618  22.883  1.00  0.00           H  
HETATM 4214  C9  DPA B 159     144.746 128.022  21.357  1.00  0.00           C  
HETATM 4215  H16 DPA B 159     143.677 128.007  21.403  1.00  0.00           H  
HETATM 4216  H17 DPA B 159     145.136 128.435  22.263  1.00  0.00           H  
HETATM 4217  H18 DPA B 159     145.060 128.620  20.527  1.00  0.00           H  
HETATM 4218  C7  DDA B 160     144.865 125.779  22.423  1.00  0.00           C  
HETATM 4219  H11 DDA B 160     145.230 124.777  22.338  1.00  0.00           H  
HETATM 4220  H12 DDA B 160     143.797 125.760  22.506  1.00  0.00           H  
HETATM 4221  C6  DDA B 160     145.426 126.375  23.727  1.00  0.00           C  
HETATM 4222  C1  DDA B 160     146.965 126.369  23.672  1.00  0.00           C  
HETATM 4223  O1  DDA B 160     147.581 127.361  23.201  1.00  0.00           O  
HETATM 4224  O2  DDA B 160     147.694 125.239  24.156  1.00  0.00           O  
HETATM 4225  C2  DDA B 160     148.963 125.668  24.655  1.00  0.00           C  
HETATM 4226  C3  DDA B 160     149.747 124.449  25.176  1.00  0.00           C  
HETATM 4227  N1  DDA B 160     151.052 124.891  25.690  1.00  0.00           N  
HETATM 4228  C4  DDA B 160     151.811 125.536  24.608  1.00  0.00           C  
HETATM 4229  H5  DDA B 160     152.761 125.857  24.982  1.00  0.00           H  
HETATM 4230  H6  DDA B 160     151.958 124.839  23.811  1.00  0.00           H  
HETATM 4231  H7  DDA B 160     151.266 126.382  24.246  1.00  0.00           H  
HETATM 4232  C5  DDA B 160     151.800 123.727  26.187  1.00  0.00           C  
HETATM 4233  H8  DDA B 160     152.751 124.048  26.560  1.00  0.00           H  
HETATM 4234  H9  DDA B 160     151.249 123.258  26.974  1.00  0.00           H  
HETATM 4235  H10 DDA B 160     151.949 123.030  25.390  1.00  0.00           H  
HETATM 4236  H3  DDA B 160     149.195 123.979  25.963  1.00  0.00           H  
HETATM 4237  H4  DDA B 160     149.894 123.752  24.379  1.00  0.00           H  
HETATM 4238  H1  DDA B 160     149.515 126.137  23.869  1.00  0.00           H  
HETATM 4239  H2  DDA B 160     148.814 126.365  25.452  1.00  0.00           H  
HETATM 4240  C9  DDA B 160     144.923 127.821  23.888  1.00  0.00           C  
HETATM 4241  H16 DDA B 160     143.854 127.825  23.926  1.00  0.00           H  
HETATM 4242  H17 DDA B 160     145.314 128.235  24.794  1.00  0.00           H  
HETATM 4243  H18 DDA B 160     145.252 128.409  23.056  1.00  0.00           H  
HETATM 4244  C7  DDB B 161     144.998 125.585  24.970  1.00  0.00           C  
HETATM 4245  H11 DDB B 161     145.347 124.576  24.895  1.00  0.00           H  
HETATM 4246  H12 DDB B 161     143.928 125.584  25.046  1.00  0.00           H  
HETATM 4247  C6  DDB B 161     145.559 126.180  26.274  1.00  0.00           C  
HETATM 4248  C1  DDB B 161     145.078 127.636  26.424  1.00  0.00           C  
HETATM 4249  O1  DDB B 161     145.763 128.577  25.946  1.00  0.00           O  
HETATM 4250  O2  DDB B 161     143.853 127.917  27.105  1.00  0.00           O  
HETATM 4251  C2  DDB B 161     143.937 129.204  27.724  1.00  0.00           C  
HETATM 4252  C3  DDB B 161     142.617 129.508  28.457  1.00  0.00           C  
HETATM 4253  N1  DDB B 161     142.702 130.829  29.093  1.00  0.00           N  
HETATM 4254  C4  DDB B 161     141.445 131.120  29.794  1.00  0.00           C  
HETATM 4255  H5  DDB B 161     141.507 132.083  30.256  1.00  0.00           H  
HETATM 4256  H6  DDB B 161     140.636 131.112  29.092  1.00  0.00           H  
HETATM 4257  H7  DDB B 161     141.274 130.375  30.542  1.00  0.00           H  
HETATM 4258  C5  DDB B 161     142.939 131.854  28.066  1.00  0.00           C  
HETATM 4259  H8  DDB B 161     143.002 132.816  28.528  1.00  0.00           H  
HETATM 4260  H9  DDB B 161     142.130 131.847  27.363  1.00  0.00           H  
HETATM 4261  H10 DDB B 161     143.855 131.643  27.556  1.00  0.00           H  
HETATM 4262  H3  DDB B 161     142.445 128.763  29.207  1.00  0.00           H  
HETATM 4263  H4  DDB B 161     141.810 129.501  27.756  1.00  0.00           H  
HETATM 4264  H1  DDB B 161     144.109 129.949  26.975  1.00  0.00           H  
HETATM 4265  H2  DDB B 161     144.745 129.212  28.425  1.00  0.00           H  
HETATM 4266  C9  DDB B 161     147.098 126.150  26.231  1.00  0.00           C  
HETATM 4267  H16 DDB B 161     147.489 126.564  27.136  1.00  0.00           H  
HETATM 4268  H17 DDB B 161     147.433 125.140  26.127  1.00  0.00           H  
HETATM 4269  H18 DDB B 161     147.442 126.727  25.397  1.00  0.00           H  
HETATM 4270  C7  DPB B 162     145.108 125.406  27.521  1.00  0.00           C  
HETATM 4271  H11 DPB B 162     145.442 124.392  27.455  1.00  0.00           H  
HETATM 4272  H12 DPB B 162     144.039 125.422  27.588  1.00  0.00           H  
HETATM 4273  C6  DPB B 162     145.670 126.002  28.825  1.00  0.00           C  
HETATM 4274  C1  DPB B 162     145.212 127.466  28.961  1.00  0.00           C  
HETATM 4275  O1  DPB B 162     145.915 128.392  28.481  1.00  0.00           O  
HETATM 4276  O2  DPB B 162     143.985 127.771  29.631  1.00  0.00           O  
HETATM 4277  C2  DPB B 162     144.086 129.060  30.242  1.00  0.00           C  
HETATM 4278  C3  DPB B 162     142.767 129.390  30.963  1.00  0.00           C  
HETATM 4279  N1  DPB B 162     142.869 130.715  31.591  1.00  0.00           N  
HETATM 4280  C4  DPB B 162     141.609 131.029  32.280  1.00  0.00           C  
HETATM 4281  H5  DPB B 162     141.685 131.994  32.736  1.00  0.00           H  
HETATM 4282  H6  DPB B 162     140.806 131.030  31.573  1.00  0.00           H  
HETATM 4283  H7  DPB B 162     141.420 130.292  33.032  1.00  0.00           H  
HETATM 4284  C5  DPB B 162     143.128 131.729  30.557  1.00  0.00           C  
HETATM 4285  H8  DPB B 162     143.202 132.693  31.015  1.00  0.00           H  
HETATM 4286  H9  DPB B 162     142.325 131.730  29.851  1.00  0.00           H  
HETATM 4287  H10 DPB B 162     144.045 131.499  30.056  1.00  0.00           H  
HETATM 4288  H20 DPB B 162     143.618 130.714  32.252  1.00  0.00           H  
HETATM 4289  H3  DPB B 162     142.577 128.653  31.715  1.00  0.00           H  
HETATM 4290  H4  DPB B 162     141.963 129.392  30.257  1.00  0.00           H  
HETATM 4291  H1  DPB B 162     144.276 129.797  29.489  1.00  0.00           H  
HETATM 4292  H2  DPB B 162     144.889 129.059  30.949  1.00  0.00           H  
HETATM 4293  C9  DPB B 162     147.209 125.946  28.792  1.00  0.00           C  
HETATM 4294  H16 DPB B 162     147.601 126.361  29.697  1.00  0.00           H  
HETATM 4295  H17 DPB B 162     147.528 124.931  28.697  1.00  0.00           H  
HETATM 4296  H18 DPB B 162     147.568 126.513  27.958  1.00  0.00           H  
HETATM 4297  C7  DDB B 163     145.198 125.244  30.072  1.00  0.00           C  
HETATM 4298  H11 DDB B 163     145.517 124.223  30.016  1.00  0.00           H  
HETATM 4299  H12 DDB B 163     144.129 125.277  30.132  1.00  0.00           H  
HETATM 4300  C6  DDB B 163     145.761 125.839  31.376  1.00  0.00           C  
HETATM 4301  C1  DDB B 163     145.324 127.312  31.499  1.00  0.00           C  
HETATM 4302  O1  DDB B 163     146.045 128.223  31.018  1.00  0.00           O  
HETATM 4303  O2  DDB B 163     144.099 127.640  32.158  1.00  0.00           O  
HETATM 4304  C2  DDB B 163     144.215 128.932  32.761  1.00  0.00           C  
HETATM 4305  C3  DDB B 163     142.895 129.287  33.471  1.00  0.00           C  
HETATM 4306  N1  DDB B 163     143.014 130.616  34.090  1.00  0.00           N  
HETATM 4307  C4  DDB B 163     141.756 130.954  34.767  1.00  0.00           C  
HETATM 4308  H5  DDB B 163     141.841 131.921  35.218  1.00  0.00           H  
HETATM 4309  H6  DDB B 163     140.957 130.963  34.055  1.00  0.00           H  
HETATM 4310  H7  DDB B 163     141.550 130.225  35.523  1.00  0.00           H  
HETATM 4311  C5  DDB B 163     143.297 131.617  33.052  1.00  0.00           C  
HETATM 4312  H8  DDB B 163     143.383 132.583  33.502  1.00  0.00           H  
HETATM 4313  H9  DDB B 163     142.499 131.626  32.339  1.00  0.00           H  
HETATM 4314  H10 DDB B 163     144.214 131.370  32.558  1.00  0.00           H  
HETATM 4315  H3  DDB B 163     142.689 128.559  34.227  1.00  0.00           H  
HETATM 4316  H4  DDB B 163     142.098 129.297  32.759  1.00  0.00           H  
HETATM 4317  H1  DDB B 163     144.420 129.661  32.006  1.00  0.00           H  
HETATM 4318  H2  DDB B 163     145.013 128.923  33.474  1.00  0.00           H  
HETATM 4319  C9  DDB B 163     147.298 125.760  31.356  1.00  0.00           C  
HETATM 4320  H16 DDB B 163     147.690 126.173  32.261  1.00  0.00           H  
HETATM 4321  H17 DDB B 163     147.601 124.737  31.271  1.00  0.00           H  
HETATM 4322  H18 DDB B 163     147.672 126.314  30.520  1.00  0.00           H  
HETATM 4323  C7  DDB B 164     145.268 125.097  32.627  1.00  0.00           C  
HETATM 4324  H11 DDB B 164     145.570 124.071  32.578  1.00  0.00           H  
HETATM 4325  H12 DDB B 164     144.199 125.148  32.678  1.00  0.00           H  
HETATM 4326  C6  DDB B 164     145.830 125.692  33.930  1.00  0.00           C  
HETATM 4327  C1  DDB B 164     145.417 127.171  34.040  1.00  0.00           C  
HETATM 4328  O1  DDB B 164     146.155 128.070  33.558  1.00  0.00           O  
HETATM 4329  O2  DDB B 164     144.191 127.526  34.688  1.00  0.00           O  
HETATM 4330  C2  DDB B 164     144.324 128.819  35.282  1.00  0.00           C  
HETATM 4331  C3  DDB B 164     143.005 129.200  35.979  1.00  0.00           C  
HETATM 4332  N1  DDB B 164     143.140 130.531  36.591  1.00  0.00           N  
HETATM 4333  C4  DDB B 164     141.883 130.894  37.257  1.00  0.00           C  
HETATM 4334  H5  DDB B 164     141.980 131.863  37.702  1.00  0.00           H  
HETATM 4335  H6  DDB B 164     141.090 130.910  36.538  1.00  0.00           H  
HETATM 4336  H7  DDB B 164     141.660 130.175  38.016  1.00  0.00           H  
HETATM 4337  C5  DDB B 164     143.447 131.521  35.548  1.00  0.00           C  
HETATM 4338  H8  DDB B 164     143.545 132.488  35.993  1.00  0.00           H  
HETATM 4339  H9  DDB B 164     142.654 131.537  34.829  1.00  0.00           H  
HETATM 4340  H10 DDB B 164     144.363 131.255  35.063  1.00  0.00           H  
HETATM 4341  H3  DDB B 164     142.782 128.480  36.739  1.00  0.00           H  
HETATM 4342  H4  DDB B 164     142.212 129.217  35.262  1.00  0.00           H  
HETATM 4343  H1  DDB B 164     144.546 129.540  34.523  1.00  0.00           H  
HETATM 4344  H2  DDB B 164     145.116 128.803  36.001  1.00  0.00           H  
HETATM 4345  C9  DDB B 164     147.367 125.588  33.921  1.00  0.00           C  
HETATM 4346  H16 DDB B 164     147.757 126.002  34.826  1.00  0.00           H  
HETATM 4347  H17 DDB B 164     147.654 124.561  33.845  1.00  0.00           H  
HETATM 4348  H18 DDB B 164     147.755 126.130  33.085  1.00  0.00           H  
HETATM 4349  C7  DPA B 165     145.315 124.966  35.181  1.00  0.00           C  
HETATM 4350  H11 DPA B 165     145.603 123.937  35.143  1.00  0.00           H  
HETATM 4351  H12 DPA B 165     144.247 125.035  35.225  1.00  0.00           H  
HETATM 4352  C6  DPA B 165     145.878 125.562  36.485  1.00  0.00           C  
HETATM 4353  C1  DPA B 165     147.411 125.433  36.488  1.00  0.00           C  
HETATM 4354  O1  DPA B 165     148.121 126.356  36.009  1.00  0.00           O  
HETATM 4355  O2  DPA B 165     148.030 124.267  37.036  1.00  0.00           O  
HETATM 4356  C2  DPA B 165     149.311 124.612  37.569  1.00  0.00           C  
HETATM 4357  C3  DPA B 165     149.976 123.355  38.160  1.00  0.00           C  
HETATM 4358  N1  DPA B 165     151.294 123.710  38.707  1.00  0.00           N  
HETATM 4359  C4  DPA B 165     152.139 124.253  37.634  1.00  0.00           C  
HETATM 4360  H5  DPA B 165     153.099 124.512  38.033  1.00  0.00           H  
HETATM 4361  H6  DPA B 165     152.258 123.520  36.867  1.00  0.00           H  
HETATM 4362  H7  DPA B 165     151.677 125.126  37.224  1.00  0.00           H  
HETATM 4363  C5  DPA B 165     151.929 122.509  39.271  1.00  0.00           C  
HETATM 4364  H8  DPA B 165     152.888 122.767  39.669  1.00  0.00           H  
HETATM 4365  H9  DPA B 165     151.314 122.114  40.050  1.00  0.00           H  
HETATM 4366  H10 DPA B 165     152.048 121.774  38.502  1.00  0.00           H  
HETATM 4367  H20 DPA B 165     151.182 124.397  39.425  1.00  0.00           H  
HETATM 4368  H3  DPA B 165     149.361 122.958  38.940  1.00  0.00           H  
HETATM 4369  H4  DPA B 165     150.095 122.620  37.391  1.00  0.00           H  
HETATM 4370  H1  DPA B 165     149.925 125.007  36.789  1.00  0.00           H  
HETATM 4371  H2  DPA B 165     149.191 125.346  38.337  1.00  0.00           H  
HETATM 4372  C9  DPA B 165     145.486 127.050  36.580  1.00  0.00           C  
HETATM 4373  H16 DPA B 165     144.421 127.140  36.578  1.00  0.00           H  
HETATM 4374  H17 DPA B 165     145.877 127.463  37.486  1.00  0.00           H  
HETATM 4375  H18 DPA B 165     145.891 127.578  35.743  1.00  0.00           H  
HETATM 4376  C7  DPA B 166     145.342 124.854  37.737  1.00  0.00           C  
HETATM 4377  H11 DPA B 166     145.614 123.819  37.708  1.00  0.00           H  
HETATM 4378  H12 DPA B 166     144.276 124.939  37.773  1.00  0.00           H  
HETATM 4379  C6  DPA B 166     145.904 125.450  39.041  1.00  0.00           C  
HETATM 4380  C1  DPA B 166     147.437 125.296  39.056  1.00  0.00           C  
HETATM 4381  O1  DPA B 166     148.164 126.203  38.576  1.00  0.00           O  
HETATM 4382  O2  DPA B 166     148.031 124.123  39.617  1.00  0.00           O  
HETATM 4383  C2  DPA B 166     149.315 124.451  40.157  1.00  0.00           C  
HETATM 4384  C3  DPA B 166     149.955 123.188  40.761  1.00  0.00           C  
HETATM 4385  N1  DPA B 166     151.274 123.525  41.316  1.00  0.00           N  
HETATM 4386  C4  DPA B 166     152.137 124.048  40.246  1.00  0.00           C  
HETATM 4387  H5  DPA B 166     153.097 124.293  40.650  1.00  0.00           H  
HETATM 4388  H6  DPA B 166     152.249 123.306  39.485  1.00  0.00           H  
HETATM 4389  H7  DPA B 166     151.690 124.926  39.827  1.00  0.00           H  
HETATM 4390  C5  DPA B 166     151.885 122.319  41.893  1.00  0.00           C  
HETATM 4391  H8  DPA B 166     152.845 122.563  42.296  1.00  0.00           H  
HETATM 4392  H9  DPA B 166     151.258 121.939  42.670  1.00  0.00           H  
HETATM 4393  H10 DPA B 166     151.998 121.576  41.131  1.00  0.00           H  
HETATM 4394  H20 DPA B 166     151.168 124.219  42.028  1.00  0.00           H  
HETATM 4395  H3  DPA B 166     149.328 122.807  41.540  1.00  0.00           H  
HETATM 4396  H4  DPA B 166     150.067 122.446  39.999  1.00  0.00           H  
HETATM 4397  H1  DPA B 166     149.941 124.830  39.379  1.00  0.00           H  
HETATM 4398  H2  DPA B 166     149.201 125.194  40.919  1.00  0.00           H  
HETATM 4399  C9  DPA B 166     145.538 126.943  39.122  1.00  0.00           C  
HETATM 4400  H16 DPA B 166     144.473 127.050  39.111  1.00  0.00           H  
HETATM 4401  H17 DPA B 166     145.928 127.357  40.029  1.00  0.00           H  
HETATM 4402  H18 DPA B 166     145.956 127.460  38.285  1.00  0.00           H  
HETATM 4403  C7  DDA B 167     145.349 124.758  40.294  1.00  0.00           C  
HETATM 4404  H11 DDA B 167     145.603 123.719  40.275  1.00  0.00           H  
HETATM 4405  H12 DDA B 167     144.285 124.861  40.321  1.00  0.00           H  
HETATM 4406  C6  DDA B 167     145.912 125.354  41.598  1.00  0.00           C  
HETATM 4407  C1  DDA B 167     147.440 125.176  41.626  1.00  0.00           C  
HETATM 4408  O1  DDA B 167     148.186 126.068  41.145  1.00  0.00           O  
HETATM 4409  O2  DDA B 167     148.012 123.998  42.199  1.00  0.00           O  
HETATM 4410  C2  DDA B 167     149.296 124.309  42.746  1.00  0.00           C  
HETATM 4411  C3  DDA B 167     149.912 123.040  43.363  1.00  0.00           C  
HETATM 4412  N1  DDA B 167     151.233 123.359  43.926  1.00  0.00           N  
HETATM 4413  C4  DDA B 167     152.109 123.860  42.860  1.00  0.00           C  
HETATM 4414  H5  DDA B 167     153.071 124.094  43.268  1.00  0.00           H  
HETATM 4415  H6  DDA B 167     152.216 123.112  42.103  1.00  0.00           H  
HETATM 4416  H7  DDA B 167     151.683 124.741  42.431  1.00  0.00           H  
HETATM 4417  C5  DDA B 167     151.819 122.147  44.516  1.00  0.00           C  
HETATM 4418  H8  DDA B 167     152.781 122.379  44.924  1.00  0.00           H  
HETATM 4419  H9  DDA B 167     151.181 121.783  45.291  1.00  0.00           H  
HETATM 4420  H10 DDA B 167     151.926 121.398  43.759  1.00  0.00           H  
HETATM 4421  H3  DDA B 167     149.273 122.674  44.140  1.00  0.00           H  
HETATM 4422  H4  DDA B 167     150.018 122.292  42.608  1.00  0.00           H  
HETATM 4423  H1  DDA B 167     149.935 124.673  41.970  1.00  0.00           H  
HETATM 4424  H2  DDA B 167     149.189 125.058  43.503  1.00  0.00           H  
HETATM 4425  C9  DDA B 167     145.568 126.854  41.666  1.00  0.00           C  
HETATM 4426  H16 DDA B 167     144.505 126.978  41.647  1.00  0.00           H  
HETATM 4427  H17 DDA B 167     145.959 127.268  42.572  1.00  0.00           H  
HETATM 4428  H18 DDA B 167     146.001 127.358  40.829  1.00  0.00           H  
HETATM 4429  C7  DDB B 168     145.336 124.681  42.851  1.00  0.00           C  
HETATM 4430  H11 DDB B 168     145.572 123.638  42.841  1.00  0.00           H  
HETATM 4431  H12 DDB B 168     144.273 124.802  42.869  1.00  0.00           H  
HETATM 4432  C6  DDB B 168     145.899 125.276  44.155  1.00  0.00           C  
HETATM 4433  C1  DDB B 168     145.578 126.782  44.213  1.00  0.00           C  
HETATM 4434  O1  DDB B 168     146.387 127.616  43.730  1.00  0.00           O  
HETATM 4435  O2  DDB B 168     144.361 127.232  44.813  1.00  0.00           O  
HETATM 4436  C2  DDB B 168     144.560 128.532  45.377  1.00  0.00           C  
HETATM 4437  C3  DDB B 168     143.250 129.015  46.024  1.00  0.00           C  
HETATM 4438  N1  DDB B 168     143.453 130.351  46.603  1.00  0.00           N  
HETATM 4439  C4  DDB B 168     142.202 130.815  47.220  1.00  0.00           C  
HETATM 4440  H5  DDB B 168     142.351 131.787  47.641  1.00  0.00           H  
HETATM 4441  H6  DDB B 168     141.434 130.861  46.478  1.00  0.00           H  
HETATM 4442  H7  DDB B 168     141.912 130.131  47.992  1.00  0.00           H  
HETATM 4443  C5  DDB B 168     143.852 131.289  45.544  1.00  0.00           C  
HETATM 4444  H8  DDB B 168     144.001 132.262  45.965  1.00  0.00           H  
HETATM 4445  H9  DDB B 168     143.085 131.336  44.801  1.00  0.00           H  
HETATM 4446  H10 DDB B 168     144.763 130.952  45.095  1.00  0.00           H  
HETATM 4447  H3  DDB B 168     142.959 128.334  46.796  1.00  0.00           H  
HETATM 4448  H4  DDB B 168     142.482 129.062  45.282  1.00  0.00           H  
HETATM 4449  H1  DDB B 168     144.850 129.214  44.606  1.00  0.00           H  
HETATM 4450  H2  DDB B 168     145.329 128.484  46.119  1.00  0.00           H  
HETATM 4451  C9  DDB B 168     147.425 125.075  44.196  1.00  0.00           C  
HETATM 4452  H16 DDB B 168     147.815 125.489  45.101  1.00  0.00           H  
HETATM 4453  H17 DDB B 168     147.647 124.029  44.156  1.00  0.00           H  
HETATM 4454  H18 DDB B 168     147.872 125.567  43.358  1.00  0.00           H  
HETATM 4455  C7  DPB B 169     145.304 124.622  45.409  1.00  0.00           C  
HETATM 4456  H11 DPB B 169     145.523 123.574  45.408  1.00  0.00           H  
HETATM 4457  H12 DPB B 169     144.241 124.759  45.418  1.00  0.00           H  
HETATM 4458  C6  DPB B 169     145.865 125.217  46.713  1.00  0.00           C  
HETATM 4459  C1  DPB B 169     145.568 126.728  46.758  1.00  0.00           C  
HETATM 4460  O1  DPB B 169     146.396 127.545  46.275  1.00  0.00           O  
HETATM 4461  O2  DPB B 169     144.354 127.201  47.346  1.00  0.00           O  
HETATM 4462  C2  DPB B 169     144.569 128.501  47.903  1.00  0.00           C  
HETATM 4463  C3  DPB B 169     143.262 129.011  48.537  1.00  0.00           C  
HETATM 4464  N1  DPB B 169     143.483 130.347  49.109  1.00  0.00           N  
HETATM 4465  C4  DPB B 169     142.237 130.834  49.713  1.00  0.00           C  
HETATM 4466  H5  DPB B 169     142.397 131.807  50.129  1.00  0.00           H  
HETATM 4467  H6  DPB B 169     141.473 130.887  48.965  1.00  0.00           H  
HETATM 4468  H7  DPB B 169     141.929 130.161  50.487  1.00  0.00           H  
HETATM 4469  C5  DPB B 169     143.906 131.271  48.046  1.00  0.00           C  
HETATM 4470  H8  DPB B 169     144.066 132.244  48.462  1.00  0.00           H  
HETATM 4471  H9  DPB B 169     143.144 131.325  47.296  1.00  0.00           H  
HETATM 4472  H10 DPB B 169     144.814 130.917  47.606  1.00  0.00           H  
HETATM 4473  H20 DPB B 169     144.195 130.296  49.809  1.00  0.00           H  
HETATM 4474  H3  DPB B 169     142.955 128.339  49.311  1.00  0.00           H  
HETATM 4475  H4  DPB B 169     142.501 129.064  47.789  1.00  0.00           H  
HETATM 4476  H1  DPB B 169     144.877 129.174  47.130  1.00  0.00           H  
HETATM 4477  H2  DPB B 169     145.333 128.447  48.651  1.00  0.00           H  
HETATM 4478  C9  DPB B 169     147.387 124.991  46.766  1.00  0.00           C  
HETATM 4479  H16 DPB B 169     147.780 125.405  47.672  1.00  0.00           H  
HETATM 4480  H17 DPB B 169     147.594 123.943  46.735  1.00  0.00           H  
HETATM 4481  H18 DPB B 169     147.848 125.470  45.928  1.00  0.00           H  
HETATM 4482  C7  DPA B 170     145.251 124.580  47.967  1.00  0.00           C  
HETATM 4483  H11 DPA B 170     145.454 123.530  47.974  1.00  0.00           H  
HETATM 4484  H12 DPA B 170     144.191 124.734  47.967  1.00  0.00           H  
HETATM 4485  C6  DPA B 170     145.813 125.176  49.271  1.00  0.00           C  
HETATM 4486  C1  DPA B 170     147.329 124.927  49.337  1.00  0.00           C  
HETATM 4487  O1  DPA B 170     148.128 125.770  48.855  1.00  0.00           O  
HETATM 4488  O2  DPA B 170     147.832 123.734  49.947  1.00  0.00           O  
HETATM 4489  C2  DPA B 170     149.118 123.995  50.515  1.00  0.00           C  
HETATM 4490  C3  DPA B 170     149.657 122.712  51.173  1.00  0.00           C  
HETATM 4491  N1  DPA B 170     150.980 122.979  51.758  1.00  0.00           N  
HETATM 4492  C4  DPA B 170     151.903 123.415  50.701  1.00  0.00           C  
HETATM 4493  H5  DPA B 170     152.866 123.610  51.127  1.00  0.00           H  
HETATM 4494  H6  DPA B 170     151.989 122.647  49.963  1.00  0.00           H  
HETATM 4495  H7  DPA B 170     151.527 124.307  50.245  1.00  0.00           H  
HETATM 4496  C5  DPA B 170     151.494 121.754  52.384  1.00  0.00           C  
HETATM 4497  H8  DPA B 170     152.458 121.949  52.810  1.00  0.00           H  
HETATM 4498  H9  DPA B 170     150.823 121.437  53.153  1.00  0.00           H  
HETATM 4499  H10 DPA B 170     151.582 120.984  51.646  1.00  0.00           H  
HETATM 4500  H20 DPA B 170     150.898 123.698  52.448  1.00  0.00           H  
HETATM 4501  H3  DPA B 170     148.984 122.393  51.942  1.00  0.00           H  
HETATM 4502  H4  DPA B 170     149.743 121.942  50.435  1.00  0.00           H  
HETATM 4503  H1  DPA B 170     149.789 124.312  49.747  1.00  0.00           H  
HETATM 4504  H2  DPA B 170     149.031 124.764  51.254  1.00  0.00           H  
HETATM 4505  C9  DPA B 170     145.540 126.692  49.302  1.00  0.00           C  
HETATM 4506  H16 DPA B 170     144.486 126.866  49.256  1.00  0.00           H  
HETATM 4507  H17 DPA B 170     145.931 127.106  50.208  1.00  0.00           H  
HETATM 4508  H18 DPA B 170     146.015 127.157  48.463  1.00  0.00           H  
HETATM 4509  C7  DDA B 171     145.179 124.558  50.524  1.00  0.00           C  
HETATM 4510  H11 DDA B 171     145.365 123.505  50.540  1.00  0.00           H  
HETATM 4511  H12 DDA B 171     144.122 124.730  50.516  1.00  0.00           H  
HETATM 4512  C6  DDA B 171     145.740 125.153  51.828  1.00  0.00           C  
HETATM 4513  C1  DDA B 171     147.253 124.880  51.907  1.00  0.00           C  
HETATM 4514  O1  DDA B 171     148.069 125.708  51.425  1.00  0.00           O  
HETATM 4515  O2  DDA B 171     147.731 123.684  52.529  1.00  0.00           O  
HETATM 4516  C2  DDA B 171     149.016 123.928  53.106  1.00  0.00           C  
HETATM 4517  C3  DDA B 171     149.531 122.641  53.776  1.00  0.00           C  
HETATM 4518  N1  DDA B 171     150.853 122.891  54.369  1.00  0.00           N  
HETATM 4519  C4  DDA B 171     151.791 123.305  53.316  1.00  0.00           C  
HETATM 4520  H5  DDA B 171     152.753 123.487  53.748  1.00  0.00           H  
HETATM 4521  H6  DDA B 171     151.871 122.529  52.584  1.00  0.00           H  
HETATM 4522  H7  DDA B 171     151.434 124.199  52.851  1.00  0.00           H  
HETATM 4523  C5  DDA B 171     151.344 121.661  55.008  1.00  0.00           C  
HETATM 4524  H8  DDA B 171     152.306 121.844  55.439  1.00  0.00           H  
HETATM 4525  H9  DDA B 171     150.661 121.361  55.774  1.00  0.00           H  
HETATM 4526  H10 DDA B 171     151.423 120.885  54.275  1.00  0.00           H  
HETATM 4527  H3  DDA B 171     148.848 122.338  54.542  1.00  0.00           H  
HETATM 4528  H4  DDA B 171     149.610 121.866  53.043  1.00  0.00           H  
HETATM 4529  H1  DDA B 171     149.699 124.229  52.340  1.00  0.00           H  
HETATM 4530  H2  DDA B 171     148.938 124.704  53.838  1.00  0.00           H  
HETATM 4531  C9  DDA B 171     145.492 126.674  51.846  1.00  0.00           C  
HETATM 4532  H16 DDA B 171     144.441 126.864  51.792  1.00  0.00           H  
HETATM 4533  H17 DDA B 171     145.884 127.088  52.752  1.00  0.00           H  
HETATM 4534  H18 DDA B 171     145.981 127.125  51.009  1.00  0.00           H  
HETATM 4535  C7  DPA B 172     145.087 124.555  53.082  1.00  0.00           C  
HETATM 4536  H11 DPA B 172     145.256 123.498  53.107  1.00  0.00           H  
HETATM 4537  H12 DPA B 172     144.033 124.743  53.064  1.00  0.00           H  
HETATM 4538  C6  DPA B 172     145.650 125.151  54.386  1.00  0.00           C  
HETATM 4539  C1  DPA B 172     147.156 124.853  54.478  1.00  0.00           C  
HETATM 4540  O1  DPA B 172     147.989 125.664  53.996  1.00  0.00           O  
HETATM 4541  O2  DPA B 172     147.611 123.654  55.111  1.00  0.00           O  
HETATM 4542  C2  DPA B 172     148.895 123.882  55.695  1.00  0.00           C  
HETATM 4543  C3  DPA B 172     149.384 122.590  56.378  1.00  0.00           C  
HETATM 4544  N1  DPA B 172     150.706 122.823  56.979  1.00  0.00           N  
HETATM 4545  C4  DPA B 172     151.658 123.215  55.931  1.00  0.00           C  
HETATM 4546  H5  DPA B 172     152.620 123.385  56.369  1.00  0.00           H  
HETATM 4547  H6  DPA B 172     151.730 122.433  55.205  1.00  0.00           H  
HETATM 4548  H7  DPA B 172     151.318 124.112  55.456  1.00  0.00           H  
HETATM 4549  C5  DPA B 172     151.172 121.591  57.631  1.00  0.00           C  
HETATM 4550  H8  DPA B 172     152.133 121.761  58.068  1.00  0.00           H  
HETATM 4551  H9  DPA B 172     150.479 121.306  58.393  1.00  0.00           H  
HETATM 4552  H10 DPA B 172     151.245 120.808  56.905  1.00  0.00           H  
HETATM 4553  H20 DPA B 172     150.638 123.554  57.659  1.00  0.00           H  
HETATM 4554  H3  DPA B 172     148.691 122.304  57.141  1.00  0.00           H  
HETATM 4555  H4  DPA B 172     149.456 121.809  55.653  1.00  0.00           H  
HETATM 4556  H1  DPA B 172     149.589 124.165  54.933  1.00  0.00           H  
HETATM 4557  H2  DPA B 172     148.823 124.664  56.423  1.00  0.00           H  
HETATM 4558  C9  DPA B 172     145.426 126.674  54.391  1.00  0.00           C  
HETATM 4559  H16 DPA B 172     144.378 126.881  54.327  1.00  0.00           H  
HETATM 4560  H17 DPA B 172     145.816 127.089  55.297  1.00  0.00           H  
HETATM 4561  H18 DPA B 172     145.928 127.112  53.554  1.00  0.00           H  
HETATM 4562  C7  DPB B 173     144.977 124.571  55.638  1.00  0.00           C  
HETATM 4563  H11 DPB B 173     145.130 123.513  55.671  1.00  0.00           H  
HETATM 4564  H12 DPB B 173     143.927 124.776  55.612  1.00  0.00           H  
HETATM 4565  C6  DPB B 173     145.539 125.166  56.942  1.00  0.00           C  
HETATM 4566  C1  DPB B 173     145.340 126.694  56.937  1.00  0.00           C  
HETATM 4567  O1  DPB B 173     146.232 127.442  56.459  1.00  0.00           O  
HETATM 4568  O2  DPB B 173     144.143 127.260  57.476  1.00  0.00           O  
HETATM 4569  C2  DPB B 173     144.426 128.559  58.003  1.00  0.00           C  
HETATM 4570  C3  DPB B 173     143.137 129.169  58.583  1.00  0.00           C  
HETATM 4571  N1  DPB B 173     143.427 130.505  59.125  1.00  0.00           N  
HETATM 4572  C4  DPB B 173     142.198 131.088  59.679  1.00  0.00           C  
HETATM 4573  H5  DPB B 173     142.410 132.060  60.074  1.00  0.00           H  
HETATM 4574  H6  DPB B 173     141.462 131.168  58.907  1.00  0.00           H  
HETATM 4575  H7  DPB B 173     141.826 130.459  60.461  1.00  0.00           H  
HETATM 4576  C5  DPB B 173     143.939 131.369  58.052  1.00  0.00           C  
HETATM 4577  H8  DPB B 173     144.150 132.341  58.446  1.00  0.00           H  
HETATM 4578  H9  DPB B 173     143.204 131.450  57.279  1.00  0.00           H  
HETATM 4579  H10 DPB B 173     144.835 130.945  57.649  1.00  0.00           H  
HETATM 4580  H20 DPB B 173     144.114 130.429  59.848  1.00  0.00           H  
HETATM 4581  H3  DPB B 173     142.765 128.541  59.365  1.00  0.00           H  
HETATM 4582  H4  DPB B 173     142.401 129.251  57.812  1.00  0.00           H  
HETATM 4583  H1  DPB B 173     144.798 129.188  57.222  1.00  0.00           H  
HETATM 4584  H2  DPB B 173     145.162 128.478  58.776  1.00  0.00           H  
HETATM 4585  C9  DPB B 173     147.042 124.845  57.047  1.00  0.00           C  
HETATM 4586  H16 DPB B 173     147.433 125.260  57.953  1.00  0.00           H  
HETATM 4587  H17 DPB B 173     147.180 123.784  57.051  1.00  0.00           H  
HETATM 4588  H18 DPB B 173     147.557 125.270  56.210  1.00  0.00           H  
HETATM 4589  C7  DDA B 174     144.850 124.607  58.193  1.00  0.00           C  
HETATM 4590  H11 DDA B 174     144.984 123.546  58.235  1.00  0.00           H  
HETATM 4591  H12 DDA B 174     143.802 124.828  58.158  1.00  0.00           H  
HETATM 4592  C6  DDA B 174     145.412 125.202  59.497  1.00  0.00           C  
HETATM 4593  C1  DDA B 174     146.906 124.857  59.616  1.00  0.00           C  
HETATM 4594  O1  DDA B 174     147.772 125.635  59.135  1.00  0.00           O  
HETATM 4595  O2  DDA B 174     147.313 123.653  60.272  1.00  0.00           O  
HETATM 4596  C2  DDA B 174     148.595 123.848  60.873  1.00  0.00           C  
HETATM 4597  C3  DDA B 174     149.033 122.551  61.580  1.00  0.00           C  
HETATM 4598  N1  DDA B 174     150.352 122.751  62.197  1.00  0.00           N  
HETATM 4599  C4  DDA B 174     151.332 123.098  61.158  1.00  0.00           C  
HETATM 4600  H5  DDA B 174     152.293 123.243  61.607  1.00  0.00           H  
HETATM 4601  H6  DDA B 174     151.389 122.303  60.443  1.00  0.00           H  
HETATM 4602  H7  DDA B 174     151.028 123.999  60.666  1.00  0.00           H  
HETATM 4603  C5  DDA B 174     150.769 121.514  62.872  1.00  0.00           C  
HETATM 4604  H8  DDA B 174     151.729 121.658  63.321  1.00  0.00           H  
HETATM 4605  H9  DDA B 174     150.056 121.263  63.628  1.00  0.00           H  
HETATM 4606  H10 DDA B 174     150.826 120.719  62.158  1.00  0.00           H  
HETATM 4607  H3  DDA B 174     148.319 122.300  62.336  1.00  0.00           H  
HETATM 4608  H4  DDA B 174     149.090 121.759  60.866  1.00  0.00           H  
HETATM 4609  H1  DDA B 174     149.309 124.099  60.117  1.00  0.00           H  
HETATM 4610  H2  DDA B 174     148.538 124.643  61.587  1.00  0.00           H  
HETATM 4611  C9  DDA B 174     145.237 126.732  59.479  1.00  0.00           C  
HETATM 4612  H16 DDA B 174     144.197 126.972  59.397  1.00  0.00           H  
HETATM 4613  H17 DDA B 174     145.628 127.146  60.385  1.00  0.00           H  
HETATM 4614  H18 DDA B 174     145.765 127.142  58.643  1.00  0.00           H  
HETATM 4615  C7  DDA B 175     144.704 124.662  60.747  1.00  0.00           C  
HETATM 4616  H11 DDA B 175     144.820 123.599  60.797  1.00  0.00           H  
HETATM 4617  H12 DDA B 175     143.660 124.901  60.702  1.00  0.00           H  
HETATM 4618  C6  DDA B 175     145.266 125.259  62.051  1.00  0.00           C  
HETATM 4619  C1  DDA B 175     146.754 124.890  62.183  1.00  0.00           C  
HETATM 4620  O1  DDA B 175     147.635 125.649  61.704  1.00  0.00           O  
HETATM 4621  O2  DDA B 175     147.135 123.685  62.851  1.00  0.00           O  
HETATM 4622  C2  DDA B 175     148.418 123.863  63.459  1.00  0.00           C  
HETATM 4623  C3  DDA B 175     148.828 122.564  64.179  1.00  0.00           C  
HETATM 4624  N1  DDA B 175     150.145 122.747  64.805  1.00  0.00           N  
HETATM 4625  C4  DDA B 175     151.138 123.070  63.770  1.00  0.00           C  
HETATM 4626  H5  DDA B 175     152.098 123.202  64.226  1.00  0.00           H  
HETATM 4627  H6  DDA B 175     151.188 122.270  63.063  1.00  0.00           H  
HETATM 4628  H7  DDA B 175     150.853 123.971  63.271  1.00  0.00           H  
HETATM 4629  C5  DDA B 175     150.538 121.507  65.491  1.00  0.00           C  
HETATM 4630  H8  DDA B 175     151.496 121.640  65.947  1.00  0.00           H  
HETATM 4631  H9  DDA B 175     149.815 121.274  66.244  1.00  0.00           H  
HETATM 4632  H10 DDA B 175     150.587 120.707  64.782  1.00  0.00           H  
HETATM 4633  H3  DDA B 175     148.105 122.329  64.932  1.00  0.00           H  
HETATM 4634  H4  DDA B 175     148.878 121.765  63.470  1.00  0.00           H  
HETATM 4635  H1  DDA B 175     149.140 124.096  62.707  1.00  0.00           H  
HETATM 4636  H2  DDA B 175     148.367 124.663  64.168  1.00  0.00           H  
HETATM 4637  C9  DDA B 175     145.115 126.791  62.021  1.00  0.00           C  
HETATM 4638  H16 DDA B 175     144.081 127.047  61.929  1.00  0.00           H  
HETATM 4639  H17 DDA B 175     145.507 127.204  62.927  1.00  0.00           H  
HETATM 4640  H18 DDA B 175     145.656 127.186  61.186  1.00  0.00           H  
HETATM 4641  C7  DDA B 176     144.539 124.737  63.300  1.00  0.00           C  
HETATM 4642  H11 DDA B 176     144.639 123.675  63.358  1.00  0.00           H  
HETATM 4643  H12 DDA B 176     143.500 124.993  63.245  1.00  0.00           H  
HETATM 4644  C6  DDA B 176     145.101 125.334  64.603  1.00  0.00           C  
HETATM 4645  C1  DDA B 176     146.582 124.943  64.749  1.00  0.00           C  
HETATM 4646  O1  DDA B 176     147.479 125.685  64.271  1.00  0.00           O  
HETATM 4647  O2  DDA B 176     146.940 123.736  65.428  1.00  0.00           O  
HETATM 4648  C2  DDA B 176     148.220 123.898  66.046  1.00  0.00           C  
HETATM 4649  C3  DDA B 176     148.604 122.598  66.777  1.00  0.00           C  
HETATM 4650  N1  DDA B 176     149.919 122.764  67.410  1.00  0.00           N  
HETATM 4651  C4  DDA B 176     150.926 123.063  66.382  1.00  0.00           C  
HETATM 4652  H5  DDA B 176     151.883 123.184  66.843  1.00  0.00           H  
HETATM 4653  H6  DDA B 176     150.968 122.257  65.680  1.00  0.00           H  
HETATM 4654  H7  DDA B 176     150.658 123.965  65.874  1.00  0.00           H  
HETATM 4655  C5  DDA B 176     150.287 121.523  68.108  1.00  0.00           C  
HETATM 4656  H8  DDA B 176     151.245 121.643  68.570  1.00  0.00           H  
HETATM 4657  H9  DDA B 176     149.555 121.306  68.857  1.00  0.00           H  
HETATM 4658  H10 DDA B 176     150.329 120.716  67.406  1.00  0.00           H  
HETATM 4659  H3  DDA B 176     147.872 122.379  67.526  1.00  0.00           H  
HETATM 4660  H4  DDA B 176     148.645 121.793  66.074  1.00  0.00           H  
HETATM 4661  H1  DDA B 176     148.951 124.114  65.296  1.00  0.00           H  
HETATM 4662  H2  DDA B 176     148.177 124.704  66.748  1.00  0.00           H  
HETATM 4663  C9  DDA B 176     144.977 126.869  64.562  1.00  0.00           C  
HETATM 4664  H16 DDA B 176     143.947 127.141  64.461  1.00  0.00           H  
HETATM 4665  H17 DDA B 176     145.367 127.282  65.468  1.00  0.00           H  
HETATM 4666  H18 DDA B 176     145.530 127.248  63.729  1.00  0.00           H  
HETATM 4667  C7  DDA B 177     144.358 124.834  65.850  1.00  0.00           C  
HETATM 4668  H11 DDA B 177     144.439 123.769  65.916  1.00  0.00           H  
HETATM 4669  H12 DDA B 177     143.323 125.106  65.786  1.00  0.00           H  
HETATM 4670  C6  DDA B 177     144.919 125.431  67.154  1.00  0.00           C  
HETATM 4671  C1  DDA B 177     146.394 125.017  67.313  1.00  0.00           C  
HETATM 4672  O1  DDA B 177     147.305 125.741  66.836  1.00  0.00           O  
HETATM 4673  O2  DDA B 177     146.726 123.808  68.003  1.00  0.00           O  
HETATM 4674  C2  DDA B 177     148.004 123.954  68.629  1.00  0.00           C  
HETATM 4675  C3  DDA B 177     148.362 122.653  69.372  1.00  0.00           C  
HETATM 4676  N1  DDA B 177     149.675 122.802  70.015  1.00  0.00           N  
HETATM 4677  C4  DDA B 177     150.693 123.078  68.991  1.00  0.00           C  
HETATM 4678  H5  DDA B 177     151.649 123.186  69.459  1.00  0.00           H  
HETATM 4679  H6  DDA B 177     150.727 122.268  68.295  1.00  0.00           H  
HETATM 4680  H7  DDA B 177     150.444 123.983  68.475  1.00  0.00           H  
HETATM 4681  C5  DDA B 177     150.017 121.561  70.724  1.00  0.00           C  
HETATM 4682  H8  DDA B 177     150.973 121.669  71.191  1.00  0.00           H  
HETATM 4683  H9  DDA B 177     149.276 121.360  71.468  1.00  0.00           H  
HETATM 4684  H10 DDA B 177     150.052 120.750  70.027  1.00  0.00           H  
HETATM 4685  H3  DDA B 177     147.621 122.452  70.116  1.00  0.00           H  
HETATM 4686  H4  DDA B 177     148.395 121.843  68.675  1.00  0.00           H  
HETATM 4687  H1  DDA B 177     148.744 124.154  67.883  1.00  0.00           H  
HETATM 4688  H2  DDA B 177     147.969 124.765  69.325  1.00  0.00           H  
HETATM 4689  C9  DDA B 177     144.821 126.966  67.100  1.00  0.00           C  
HETATM 4690  H16 DDA B 177     143.795 127.255  66.990  1.00  0.00           H  
HETATM 4691  H17 DDA B 177     145.211 127.380  68.006  1.00  0.00           H  
HETATM 4692  H18 DDA B 177     145.386 127.332  66.268  1.00  0.00           H  
HETATM 4693  C7  DPA B 178     144.159 124.952  68.399  1.00  0.00           C  
HETATM 4694  H11 DPA B 178     144.223 123.886  68.472  1.00  0.00           H  
HETATM 4695  H12 DPA B 178     143.129 125.240  68.325  1.00  0.00           H  
HETATM 4696  C6  DPA B 178     144.721 125.548  69.703  1.00  0.00           C  
HETATM 4697  C1  DPA B 178     146.187 125.111  69.875  1.00  0.00           C  
HETATM 4698  O1  DPA B 178     147.113 125.817  69.400  1.00  0.00           O  
HETATM 4699  O2  DPA B 178     146.495 123.903  70.576  1.00  0.00           O  
HETATM 4700  C2  DPA B 178     147.770 124.033  71.210  1.00  0.00           C  
HETATM 4701  C3  DPA B 178     148.101 122.731  71.965  1.00  0.00           C  
HETATM 4702  N1  DPA B 178     149.412 122.863  72.617  1.00  0.00           N  
HETATM 4703  C4  DPA B 178     150.442 123.115  71.598  1.00  0.00           C  
HETATM 4704  H5  DPA B 178     151.396 123.212  72.073  1.00  0.00           H  
HETATM 4705  H6  DPA B 178     150.467 122.300  70.908  1.00  0.00           H  
HETATM 4706  H7  DPA B 178     150.212 124.019  71.074  1.00  0.00           H  
HETATM 4707  C5  DPA B 178     149.729 121.621  73.336  1.00  0.00           C  
HETATM 4708  H8  DPA B 178     150.683 121.717  73.810  1.00  0.00           H  
HETATM 4709  H9  DPA B 178     148.979 121.439  74.077  1.00  0.00           H  
HETATM 4710  H10 DPA B 178     149.755 120.806  72.646  1.00  0.00           H  
HETATM 4711  H20 DPA B 178     149.387 123.627  73.262  1.00  0.00           H  
HETATM 4712  H3  DPA B 178     147.352 122.547  72.705  1.00  0.00           H  
HETATM 4713  H4  DPA B 178     148.127 121.916  71.274  1.00  0.00           H  
HETATM 4714  H1  DPA B 178     148.519 124.215  70.469  1.00  0.00           H  
HETATM 4715  H2  DPA B 178     147.744 124.849  71.901  1.00  0.00           H  
HETATM 4716  C9  DPA B 178     144.647 127.085  69.637  1.00  0.00           C  
HETATM 4717  H16 DPA B 178     143.628 127.388  69.517  1.00  0.00           H  
HETATM 4718  H17 DPA B 178     145.037 127.499  70.543  1.00  0.00           H  
HETATM 4719  H18 DPA B 178     145.224 127.436  68.808  1.00  0.00           H  
HETATM 4720  C7  DDA B 179     143.943 125.091  70.944  1.00  0.00           C  
HETATM 4721  H11 DDA B 179     143.990 124.025  71.026  1.00  0.00           H  
HETATM 4722  H12 DDA B 179     142.921 125.394  70.862  1.00  0.00           H  
HETATM 4723  C6  DDA B 179     144.505 125.686  72.248  1.00  0.00           C  
HETATM 4724  C1  DDA B 179     145.962 125.228  72.436  1.00  0.00           C  
HETATM 4725  O1  DDA B 179     146.905 125.915  71.962  1.00  0.00           O  
HETATM 4726  O2  DDA B 179     146.246 124.021  73.146  1.00  0.00           O  
HETATM 4727  C2  DDA B 179     147.519 124.132  73.789  1.00  0.00           C  
HETATM 4728  C3  DDA B 179     147.823 122.831  74.555  1.00  0.00           C  
HETATM 4729  N1  DDA B 179     149.131 122.946  75.216  1.00  0.00           N  
HETATM 4730  C4  DDA B 179     150.173 123.176  74.204  1.00  0.00           C  
HETATM 4731  H5  DDA B 179     151.125 123.259  74.684  1.00  0.00           H  
HETATM 4732  H6  DDA B 179     150.190 122.355  73.519  1.00  0.00           H  
HETATM 4733  H7  DDA B 179     149.961 124.080  73.671  1.00  0.00           H  
HETATM 4734  C5  DDA B 179     149.422 121.705  75.947  1.00  0.00           C  
HETATM 4735  H8  DDA B 179     150.375 121.788  76.427  1.00  0.00           H  
HETATM 4736  H9  DDA B 179     148.665 121.540  76.683  1.00  0.00           H  
HETATM 4737  H10 DDA B 179     149.440 120.883  75.261  1.00  0.00           H  
HETATM 4738  H3  DDA B 179     147.065 122.665  75.291  1.00  0.00           H  
HETATM 4739  H4  DDA B 179     147.841 122.011  73.870  1.00  0.00           H  
HETATM 4740  H1  DDA B 179     148.275 124.298  73.053  1.00  0.00           H  
HETATM 4741  H2  DDA B 179     147.500 124.955  74.474  1.00  0.00           H  
HETATM 4742  C9  DDA B 179     144.457 127.224  72.172  1.00  0.00           C  
HETATM 4743  H16 DDA B 179     143.444 127.543  72.042  1.00  0.00           H  
HETATM 4744  H17 DDA B 179     144.847 127.638  73.078  1.00  0.00           H  
HETATM 4745  H18 DDA B 179     145.046 127.559  71.344  1.00  0.00           H  
HETATM 4746  C7  DPA B 180     143.712 125.251  73.487  1.00  0.00           C  
HETATM 4747  H11 DPA B 180     143.740 124.185  73.577  1.00  0.00           H  
HETATM 4748  H12 DPA B 180     142.694 125.570  73.394  1.00  0.00           H  
HETATM 4749  C6  DPA B 180     144.274 125.845  74.791  1.00  0.00           C  
HETATM 4750  C1  DPA B 180     145.722 125.365  74.992  1.00  0.00           C  
HETATM 4751  O1  DPA B 180     146.679 126.034  74.522  1.00  0.00           O  
HETATM 4752  O2  DPA B 180     145.980 124.158  75.714  1.00  0.00           O  
HETATM 4753  C2  DPA B 180     147.250 124.255  76.365  1.00  0.00           C  
HETATM 4754  C3  DPA B 180     147.527 122.955  77.143  1.00  0.00           C  
HETATM 4755  N1  DPA B 180     148.832 123.053  77.812  1.00  0.00           N  
HETATM 4756  C4  DPA B 180     149.885 123.258  76.807  1.00  0.00           C  
HETATM 4757  H5  DPA B 180     150.835 123.329  77.294  1.00  0.00           H  
HETATM 4758  H6  DPA B 180     149.895 122.432  76.127  1.00  0.00           H  
HETATM 4759  H7  DPA B 180     149.692 124.160  76.266  1.00  0.00           H  
HETATM 4760  C5  DPA B 180     149.097 121.813  78.554  1.00  0.00           C  
HETATM 4761  H8  DPA B 180     150.048 121.885  79.041  1.00  0.00           H  
HETATM 4762  H9  DPA B 180     148.333 121.665  79.286  1.00  0.00           H  
HETATM 4763  H10 DPA B 180     149.107 120.986  77.875  1.00  0.00           H  
HETATM 4764  H20 DPA B 180     148.824 123.826  78.447  1.00  0.00           H  
HETATM 4765  H3  DPA B 180     146.762 122.806  77.875  1.00  0.00           H  
HETATM 4766  H4  DPA B 180     147.537 122.129  76.463  1.00  0.00           H  
HETATM 4767  H1  DPA B 180     148.015 124.404  75.634  1.00  0.00           H  
HETATM 4768  H2  DPA B 180     147.239 125.081  77.044  1.00  0.00           H  
HETATM 4769  C9  DPA B 180     144.251 127.383  74.705  1.00  0.00           C  
HETATM 4770  H16 DPA B 180     143.245 127.718  74.564  1.00  0.00           H  
HETATM 4771  H17 DPA B 180     144.641 127.798  75.611  1.00  0.00           H  
HETATM 4772  H18 DPA B 180     144.851 127.703  73.878  1.00  0.00           H  
HETATM 4773  C7  TPB B 181     143.464 125.432  76.028  1.00  0.00           C  
HETATM 4774  H11 TPB B 181     143.474 124.366  76.124  1.00  0.00           H  
HETATM 4775  H12 TPB B 181     142.452 125.767  75.925  1.00  0.00           H  
HETATM 4776  C6  TPB B 181     144.025 126.028  77.332  1.00  0.00           C  
HETATM 4777  C1  TPB B 181     144.029 127.565  77.235  1.00  0.00           C  
HETATM 4778  O1  TPB B 181     145.034 128.165  76.775  1.00  0.00           O  
HETATM 4779  O2  TPB B 181     142.886 128.310  77.668  1.00  0.00           O  
HETATM 4780  C2  TPB B 181     143.307 129.591  78.145  1.00  0.00           C  
HETATM 4781  C3  TPB B 181     142.078 130.394  78.610  1.00  0.00           C  
HETATM 4782  N1  TPB B 181     142.511 131.711  79.101  1.00  0.00           N  
HETATM 4783  C4  TPB B 181     141.338 132.476  79.546  1.00  0.00           C  
HETATM 4784  H5  TPB B 181     141.652 133.436  79.901  1.00  0.00           H  
HETATM 4785  H6  TPB B 181     140.663 132.605  78.725  1.00  0.00           H  
HETATM 4786  H7  TPB B 181     140.846 131.947  80.334  1.00  0.00           H  
HETATM 4787  C5  TPB B 181     143.189 132.438  78.018  1.00  0.00           C  
HETATM 4788  H8  TPB B 181     143.502 133.396  78.373  1.00  0.00           H  
HETATM 4789  H9  TPB B 181     142.513 132.565  77.197  1.00  0.00           H  
HETATM 4790  H10 TPB B 181     144.042 131.880  77.693  1.00  0.00           H  
HETATM 4791  H20 TPB B 181     143.141 131.591  79.867  1.00  0.00           H  
HETATM 4792  H3  TPB B 181     141.585 129.864  79.399  1.00  0.00           H  
HETATM 4793  H4  TPB B 181     141.404 130.522  77.791  1.00  0.00           H  
HETATM 4794  H1  TPB B 181     143.802 130.120  77.357  1.00  0.00           H  
HETATM 4795  H2  TPB B 181     143.983 129.463  78.964  1.00  0.00           H  
HETATM 4796  C9  TPB B 181     145.466 125.525  77.547  1.00  0.00           C  
HETATM 4797  H16 TPB B 181     145.857 125.938  78.452  1.00  0.00           H  
HETATM 4798  H17 TPB B 181     145.464 124.458  77.613  1.00  0.00           H  
HETATM 4799  H18 TPB B 181     146.077 125.830  76.723  1.00  0.00           H  
HETATM 4800  H19 TPB B 181     143.415 125.723  78.155  1.00  0.00           H  
TER
HETATM 4801  C7  HDA A 182      56.993 127.854   2.151  1.00  0.00           C  
HETATM 4802  C8  HDA A 182      57.280 128.814   0.981  1.00  0.00           C  
HETATM 4803  H13 HDA A 182      56.889 128.400   0.075  1.00  0.00           H  
HETATM 4804  H14 HDA A 182      58.337 128.952   0.885  1.00  0.00           H  
HETATM 4805  H15 HDA A 182      56.814 129.757   1.172  1.00  0.00           H  
HETATM 4806  H11 HDA A 182      57.460 126.910   1.960  1.00  0.00           H  
HETATM 4807  H12 HDA A 182      55.935 127.717   2.247  1.00  0.00           H  
HETATM 4808  C6  HDA A 182      57.555 128.449   3.455  1.00  0.00           C  
HETATM 4809  C1  HDA A 182      59.075 128.648   3.315  1.00  0.00           C  
HETATM 4810  O1  HDA A 182      59.530 129.733   2.870  1.00  0.00           O  
HETATM 4811  O2  HDA A 182      59.970 127.597   3.690  1.00  0.00           O  
HETATM 4812  C2  HDA A 182      61.203 128.161   4.143  1.00  0.00           C  
HETATM 4813  C3  HDA A 182      62.167 127.031   4.547  1.00  0.00           C  
HETATM 4814  N1  HDA A 182      63.434 127.610   5.014  1.00  0.00           N  
HETATM 4815  C4  HDA A 182      64.037 128.403   3.933  1.00  0.00           C  
HETATM 4816  H5  HDA A 182      64.960 128.825   4.271  1.00  0.00           H  
HETATM 4817  H6  HDA A 182      64.221 127.774   3.088  1.00  0.00           H  
HETATM 4818  H7  HDA A 182      63.367 129.189   3.651  1.00  0.00           H  
HETATM 4819  C5  HDA A 182      64.354 126.530   5.399  1.00  0.00           C  
HETATM 4820  H8  HDA A 182      65.277 126.952   5.738  1.00  0.00           H  
HETATM 4821  H9  HDA A 182      63.918 125.954   6.186  1.00  0.00           H  
HETATM 4822  H10 HDA A 182      64.540 125.899   4.555  1.00  0.00           H  
HETATM 4823  H3  HDA A 182      61.729 126.452   5.335  1.00  0.00           H  
HETATM 4824  H4  HDA A 182      62.351 126.400   3.704  1.00  0.00           H  
HETATM 4825  H1  HDA A 182      61.641 128.738   3.357  1.00  0.00           H  
HETATM 4826  H2  HDA A 182      61.017 128.792   4.988  1.00  0.00           H  
HETATM 4827  C9  HDA A 182      56.884 129.808   3.729  1.00  0.00           C  
HETATM 4828  H16 HDA A 182      55.827 129.671   3.826  1.00  0.00           H  
HETATM 4829  H17 HDA A 182      57.274 130.223   4.635  1.00  0.00           H  
HETATM 4830  H18 HDA A 182      57.083 130.476   2.917  1.00  0.00           H  
HETATM 4831  C7  DPA A 183      57.308 127.547   4.672  1.00  0.00           C  
HETATM 4832  H11 DPA A 183      57.778 126.598   4.518  1.00  0.00           H  
HETATM 4833  H12 DPA A 183      56.255 127.403   4.805  1.00  0.00           H  
HETATM 4834  C6  DPA A 183      57.870 128.143   5.975  1.00  0.00           C  
HETATM 4835  C1  DPA A 183      59.394 128.315   5.845  1.00  0.00           C  
HETATM 4836  O1  DPA A 183      59.870 129.390   5.396  1.00  0.00           O  
HETATM 4837  O2  DPA A 183      60.270 127.254   6.235  1.00  0.00           O  
HETATM 4838  C2  DPA A 183      61.507 127.801   6.692  1.00  0.00           C  
HETATM 4839  C3  DPA A 183      62.449 126.657   7.113  1.00  0.00           C  
HETATM 4840  N1  DPA A 183      63.723 127.220   7.583  1.00  0.00           N  
HETATM 4841  C4  DPA A 183      64.347 127.995   6.502  1.00  0.00           C  
HETATM 4842  H5  DPA A 183      65.273 128.405   6.844  1.00  0.00           H  
HETATM 4843  H6  DPA A 183      64.526 127.357   5.664  1.00  0.00           H  
HETATM 4844  H7  DPA A 183      63.692 128.790   6.210  1.00  0.00           H  
HETATM 4845  C5  DPA A 183      64.623 126.127   7.984  1.00  0.00           C  
HETATM 4846  H8  DPA A 183      65.549 126.536   8.327  1.00  0.00           H  
HETATM 4847  H9  DPA A 183      64.170 125.563   8.772  1.00  0.00           H  
HETATM 4848  H10 DPA A 183      64.804 125.488   7.145  1.00  0.00           H  
HETATM 4849  H20 DPA A 183      63.555 127.817   8.368  1.00  0.00           H  
HETATM 4850  H3  DPA A 183      61.996 126.093   7.900  1.00  0.00           H  
HETATM 4851  H4  DPA A 183      62.630 126.018   6.274  1.00  0.00           H  
HETATM 4852  H1  DPA A 183      61.960 128.365   5.906  1.00  0.00           H  
HETATM 4853  H2  DPA A 183      61.326 128.440   7.531  1.00  0.00           H  
HETATM 4854  C9  DPA A 183      57.219 129.513   6.235  1.00  0.00           C  
HETATM 4855  H16 DPA A 183      56.159 129.396   6.325  1.00  0.00           H  
HETATM 4856  H17 DPA A 183      57.609 129.928   7.141  1.00  0.00           H  
HETATM 4857  H18 DPA A 183      57.435 130.172   5.420  1.00  0.00           H  
HETATM 4858  C7  DDA A 184      57.599 127.253   7.196  1.00  0.00           C  
HETATM 4859  H11 DDA A 184      58.054 126.296   7.053  1.00  0.00           H  
HETATM 4860  H12 DDA A 184      56.543 127.127   7.324  1.00  0.00           H  
HETATM 4861  C6  DDA A 184      58.161 127.849   8.500  1.00  0.00           C  
HETATM 4862  C1  DDA A 184      59.688 127.995   8.381  1.00  0.00           C  
HETATM 4863  O1  DDA A 184      60.185 129.059   7.928  1.00  0.00           O  
HETATM 4864  O2  DDA A 184      60.543 126.923   8.784  1.00  0.00           O  
HETATM 4865  C2  DDA A 184      61.787 127.453   9.248  1.00  0.00           C  
HETATM 4866  C3  DDA A 184      62.708 126.298   9.682  1.00  0.00           C  
HETATM 4867  N1  DDA A 184      63.987 126.843  10.159  1.00  0.00           N  
HETATM 4868  C4  DDA A 184      64.630 127.600   9.076  1.00  0.00           C  
HETATM 4869  H5  DDA A 184      65.562 127.998   9.423  1.00  0.00           H  
HETATM 4870  H6  DDA A 184      64.807 126.953   8.244  1.00  0.00           H  
HETATM 4871  H7  DDA A 184      63.991 128.405   8.774  1.00  0.00           H  
HETATM 4872  C5  DDA A 184      64.866 125.739  10.573  1.00  0.00           C  
HETATM 4873  H8  DDA A 184      65.797 126.136  10.920  1.00  0.00           H  
HETATM 4874  H9  DDA A 184      64.398 125.188  11.361  1.00  0.00           H  
HETATM 4875  H10 DDA A 184      65.043 125.092   9.741  1.00  0.00           H  
HETATM 4876  H3  DDA A 184      62.240 125.745  10.470  1.00  0.00           H  
HETATM 4877  H4  DDA A 184      62.883 125.651   8.850  1.00  0.00           H  
HETATM 4878  H1  DDA A 184      62.255 128.005   8.459  1.00  0.00           H  
HETATM 4879  H2  DDA A 184      61.610 128.102  10.080  1.00  0.00           H  
HETATM 4880  C9  DDA A 184      57.530 129.233   8.745  1.00  0.00           C  
HETATM 4881  H16 DDA A 184      56.468 129.131   8.830  1.00  0.00           H  
HETATM 4882  H17 DDA A 184      57.920 129.646   9.652  1.00  0.00           H  
HETATM 4883  H18 DDA A 184      57.764 129.882   7.928  1.00  0.00           H  
HETATM 4884  C7  DDA A 185      57.866 126.973   9.726  1.00  0.00           C  
HETATM 4885  H11 DDA A 185      58.307 126.007   9.591  1.00  0.00           H  
HETATM 4886  H12 DDA A 185      56.808 126.864   9.846  1.00  0.00           H  
HETATM 4887  C6  DDA A 185      58.429 127.569  11.030  1.00  0.00           C  
HETATM 4888  C1  DDA A 185      59.959 127.689  10.920  1.00  0.00           C  
HETATM 4889  O1  DDA A 185      60.477 128.742  10.464  1.00  0.00           O  
HETATM 4890  O2  DDA A 185      60.794 126.606  11.337  1.00  0.00           O  
HETATM 4891  C2  DDA A 185      62.043 127.120  11.806  1.00  0.00           C  
HETATM 4892  C3  DDA A 185      62.941 125.952  12.256  1.00  0.00           C  
HETATM 4893  N1  DDA A 185      64.225 126.480  12.738  1.00  0.00           N  
HETATM 4894  C4  DDA A 185      64.889 127.219  11.655  1.00  0.00           C  
HETATM 4895  H5  DDA A 185      65.823 127.604  12.006  1.00  0.00           H  
HETATM 4896  H6  DDA A 185      65.060 126.564  10.828  1.00  0.00           H  
HETATM 4897  H7  DDA A 185      64.264 128.030  11.343  1.00  0.00           H  
HETATM 4898  C5  DDA A 185      65.082 125.365  13.167  1.00  0.00           C  
HETATM 4899  H8  DDA A 185      66.018 125.749  13.518  1.00  0.00           H  
HETATM 4900  H9  DDA A 185      64.601 124.828  13.955  1.00  0.00           H  
HETATM 4901  H10 DDA A 185      65.256 124.709  12.339  1.00  0.00           H  
HETATM 4902  H3  DDA A 185      62.459 125.413  13.044  1.00  0.00           H  
HETATM 4903  H4  DDA A 185      63.113 125.296  11.429  1.00  0.00           H  
HETATM 4904  H1  DDA A 185      62.525 127.658  11.018  1.00  0.00           H  
HETATM 4905  H2  DDA A 185      61.870 127.777  12.634  1.00  0.00           H  
HETATM 4906  C9  DDA A 185      57.818 128.964  11.260  1.00  0.00           C  
HETATM 4907  H16 DDA A 185      56.755 128.880  11.337  1.00  0.00           H  
HETATM 4908  H17 DDA A 185      58.209 129.378  12.166  1.00  0.00           H  
HETATM 4909  H18 DDA A 185      58.068 129.603  10.439  1.00  0.00           H  
HETATM 4910  C7  DPA A 186      58.111 126.706  12.259  1.00  0.00           C  
HETATM 4911  H11 DPA A 186      58.537 125.732  12.135  1.00  0.00           H  
HETATM 4912  H12 DPA A 186      57.051 126.616  12.372  1.00  0.00           H  
HETATM 4913  C6  DPA A 186      58.673 127.301  13.563  1.00  0.00           C  
HETATM 4914  C1  DPA A 186      60.206 127.398  13.463  1.00  0.00           C  
HETATM 4915  O1  DPA A 186      60.743 128.437  13.004  1.00  0.00           O  
HETATM 4916  O2  DPA A 186      61.019 126.304  13.894  1.00  0.00           O  
HETATM 4917  C2  DPA A 186      62.274 126.800  14.369  1.00  0.00           C  
HETATM 4918  C3  DPA A 186      63.150 125.620  14.833  1.00  0.00           C  
HETATM 4919  N1  DPA A 186      64.438 126.131  15.322  1.00  0.00           N  
HETATM 4920  C4  DPA A 186      65.122 126.853  14.238  1.00  0.00           C  
HETATM 4921  H5  DPA A 186      66.060 127.224  14.594  1.00  0.00           H  
HETATM 4922  H6  DPA A 186      65.289 126.189  13.418  1.00  0.00           H  
HETATM 4923  H7  DPA A 186      64.514 127.671  13.916  1.00  0.00           H  
HETATM 4924  C5  DPA A 186      65.275 125.006  15.765  1.00  0.00           C  
HETATM 4925  H8  DPA A 186      66.214 125.377  16.120  1.00  0.00           H  
HETATM 4926  H9  DPA A 186      64.778 124.482  16.552  1.00  0.00           H  
HETATM 4927  H10 DPA A 186      65.443 124.341  14.944  1.00  0.00           H  
HETATM 4928  H20 DPA A 186      64.282 126.752  16.090  1.00  0.00           H  
HETATM 4929  H3  DPA A 186      62.653 125.096  15.621  1.00  0.00           H  
HETATM 4930  H4  DPA A 186      63.317 124.956  14.012  1.00  0.00           H  
HETATM 4931  H1  DPA A 186      62.771 127.324  13.581  1.00  0.00           H  
HETATM 4932  H2  DPA A 186      62.106 127.465  15.190  1.00  0.00           H  
HETATM 4933  C9  DPA A 186      58.083 128.708  13.780  1.00  0.00           C  
HETATM 4934  H16 DPA A 186      57.018 128.642  13.848  1.00  0.00           H  
HETATM 4935  H17 DPA A 186      58.475 129.122  14.686  1.00  0.00           H
[truncated: 32,203,726 more chars]
