# Supplementary material for: All-Atom Molecular Dynamics Simulations of Grafted Poly(N,N-dimethylaminoethyl methacrylate) Brushes
Source: J Phys Chem B. 2025 Feb 10;129(7):2105–14. doi: 10.1021/acs.jpcb.4c07928 (PMC11848925; doi:10.1021/acs.jpcb.4c07928)
Supplement: Supplementary file 2 — jp4c07928_si_002.zip [file jp4c07928_si_002.zip › Supplementary Files/1_single_threads/total_random_prot.py]

import random

def generate_strings_with_exact_50_percent_protonation(num_strings=16):
    # Define possible choices
    start_choices = ["HPA", "HPB", "HDA", "HDB"]  # Start options
    end_choices = ["TPA", "TPB", "TDA", "TDB"]    # End options
    middle_p_choices = ["DPA", "DPB"]             # Middle units that contain "P"
    middle_non_p_choices = ["DDA", "DDB"]         # Middle units without "P"
    
    # Parameters
    total_units_per_string = 30  # Total units per string (1 start + 28 middle + 1 end)
    num_middle_units = 28        # Middle units per string
    target_protonation = 0.5
    total_units = num_strings * total_units_per_string
    target_protonated_units = int(total_units * target_protonation)  # Total "P" count
    
    # Generate strings
    strings = []
    total_protonated_count = 0  # Track total protonated count
    
    for i in range(num_strings):
        # Randomly select start and end
        start = random.choice(start_choices)
        end = random.choice(end_choices)
        
        # Count "P" in start and end
        protonated_in_start = 1 if 'P' in start else 0
        protonated_in_end = 1 if 'P' in end else 0
        
        # Calculate remaining "P" count for the middle
        remaining_protonated = target_protonated_units - total_protonated_count
        max_middle_p_count = remaining_protonated - (protonated_in_start + protonated_in_end)
        middle_p_count = min(num_middle_units // 2, max_middle_p_count)
        middle_non_p_count = num_middle_units - middle_p_count
        
        # Generate middle units
        middle_with_p = [random.choice(middle_p_choices) for _ in range(middle_p_count)]
        middle_without_p = [random.choice(middle_non_p_choices) for _ in range(middle_non_p_count)]
        middle_part = middle_with_p + middle_without_p
        random.shuffle(middle_part)
        
        # Assemble the string
        result_string = start + ' ' + ' '.join(middle_part) + ' ' + end
        strings.append(result_string)
        
        # Update total protonated count
        total_protonated_count += (
            protonated_in_start +
            protonated_in_end +
            middle_p_count
        )
    
    # Validate final "P" count
    if total_protonated_count != target_protonated_units:
        raise ValueError(
            f"Protonation mismatch: {total_protonated_count} 'P' found, "
            f"expected {target_protonated_units}. Adjust input parameters."
        )
    
    return strings

# Generate 16 strings with 50% protonation
strings_with_50_percent_protonation = generate_strings_with_exact_50_percent_protonation()

# Print the strings and verify total "P" count
for idx, string in enumerate(strings_with_50_percent_protonation, start=1):
    print(f"{idx}: {string}")
