# Supplementary material for: All-Atom Molecular Dynamics Simulations of Grafted Poly(N,N-dimethylaminoethyl methacrylate) Brushes
Source: J Phys Chem B. 2025 Feb 10;129(7):2105–14. doi: 10.1021/acs.jpcb.4c07928 (PMC11848925; doi:10.1021/acs.jpcb.4c07928)
Supplement: Supplementary file 2 — jp4c07928_si_002.zip [file jp4c07928_si_002.zip › Supplementary Files/1_single_threads/level_height.py]

 
def adjust_z_coordinates(pdb_file_path):
    # Initialize the lowest Z coordinate with a high value for comparison
    lowest_z = float('inf')

    # Read the entire file to find the lowest Z coordinate
    with open(pdb_file_path, 'r') as file:
        lines = file.readlines()

    # Iterate over lines to find the lowest Z coordinate
    for line in lines:
        if line.startswith('ATOM') or line.startswith('HETATM'):
            z_coordinate = float(line[46:54].strip())
            if z_coordinate < lowest_z:
                lowest_z = z_coordinate

    # Adjust Z coordinates by subtracting the lowest Z value found
    adjusted_lines = []
    for line in lines:
        if line.startswith('ATOM') or line.startswith('HETATM'):
            z_coordinate = float(line[46:54].strip())
            adjusted_z = z_coordinate - lowest_z
            # Reconstruct the line with adjusted Z coordinate
            new_line = line[:46] + f'{adjusted_z:8.3f}' + line[54:]
            adjusted_lines.append(new_line)
        else:
            adjusted_lines.append(line)

    # Write the adjusted lines back to a new file
    adjusted_pdb_path = pdb_file_path.replace('.pdb', '_adjusted.pdb')
    with open(adjusted_pdb_path, 'w') as file:
        file.writelines(adjusted_lines)

    return adjusted_pdb_path, lowest_z

# Specify the path to your input file here
pdb_file_path = 'thread_alligned_5.pdb'

# Call the function with the specified path
adjusted_pdb_path, lowest_z = adjust_z_coordinates(pdb_file_path)
print(f'Adjusted PDB file saved as: {adjusted_pdb_path}')
print(f'Lowest Z value: {lowest_z}')
