# Supplementary material for: All-Atom Molecular Dynamics Simulations of Grafted Poly(N,N-dimethylaminoethyl methacrylate) Brushes
Source: J Phys Chem B. 2025 Feb 10;129(7):2105–14. doi: 10.1021/acs.jpcb.4c07928 (PMC11848925; doi:10.1021/acs.jpcb.4c07928)
Supplement: Supplementary file 2 — jp4c07928_si_002.zip [file jp4c07928_si_002.zip › Supplementary Files/1_single_threads/thread_alligned_7_adjusted.pdb]

HEADER 
TITLE     Built with Packmol                                             
REMARK   Packmol generated pdb file 
REMARK   Home-Page: http://m3g.iqm.unicamp.br/packmol
REMARK
ATOM      1  C7  HDA A   1       4.280   6.404   2.088  1.00  0.00              
ATOM      2  C8  HDA A   1       4.674   7.316   0.911  1.00  0.00              
ATOM      3  H13 HDA A   1       4.282   6.912   0.000  1.00  0.00              
ATOM      4  H14 HDA A   1       5.740   7.374   0.846  1.00  0.00              
ATOM      5  H15 HDA A   1       4.273   8.295   1.068  1.00  0.00              
ATOM      6  H11 HDA A   1       4.682   5.425   1.931  1.00  0.00              
ATOM      7  H12 HDA A   1       3.213   6.347   2.152  1.00  0.00              
ATOM      8  C6  HDA A   1       4.843   6.985   3.398  1.00  0.00              
ATOM      9  C1  HDA A   1       6.378   7.068   3.305  1.00  0.00              
ATOM     10  O1  HDA A   1       6.926   8.108   2.855  1.00  0.00              
ATOM     11  O2  HDA A   1       7.180   5.963   3.729  1.00  0.00              
ATOM     12  C2  HDA A   1       8.437   6.445   4.212  1.00  0.00              
ATOM     13  C3  HDA A   1       9.301   5.255   4.668  1.00  0.00              
ATOM     14  N1  HDA A   1      10.593   5.750   5.165  1.00  0.00              
ATOM     15  C4  HDA A   1      11.286   6.474   4.089  1.00  0.00              
ATOM     16  H5  HDA A   1      12.227   6.835   4.450  1.00  0.00              
ATOM     17  H6  HDA A   1      11.450   5.816   3.263  1.00  0.00              
ATOM     18  H7  HDA A   1      10.685   7.301   3.771  1.00  0.00              
ATOM     19  C5  HDA A   1      11.418   4.614   5.600  1.00  0.00              
ATOM     20  H8  HDA A   1      12.359   4.975   5.961  1.00  0.00              
ATOM     21  H9  HDA A   1      10.915   4.089   6.383  1.00  0.00              
ATOM     22  H10 HDA A   1      11.583   3.955   4.774  1.00  0.00              
ATOM     23  H3  HDA A   1       8.797   4.728   5.452  1.00  0.00              
ATOM     24  H4  HDA A   1       9.465   4.596   3.843  1.00  0.00              
ATOM     25  H1  HDA A   1       8.941   6.972   3.429  1.00  0.00              
ATOM     26  H2  HDA A   1       8.272   7.105   5.037  1.00  0.00              
ATOM     27  C9  HDA A   1       4.266   8.395   3.625  1.00  0.00              
ATOM     28  H16 HDA A   1       3.199   8.338   3.690  1.00  0.00              
ATOM     29  H17 HDA A   1       4.657   8.798   4.535  1.00  0.00              
ATOM     30  H18 HDA A   1       4.540   9.029   2.807  1.00  0.00              
ATOM     31  C7  DPB A   2       4.492   6.129   4.624  1.00  0.00              
ATOM     32  H11 DPB A   2       4.895   5.145   4.503  1.00  0.00              
ATOM     33  H12 DPB A   2       3.428   6.065   4.725  1.00  0.00              
ATOM     34  C6  DPB A   2       5.056   6.710   5.933  1.00  0.00              
ATOM     35  C1  DPB A   2       4.500   8.130   6.147  1.00  0.00              
ATOM     36  O1  DPB A   2       5.118   9.124   5.687  1.00  0.00              
ATOM     37  O2  DPB A   2       3.280   8.319   6.868  1.00  0.00              
ATOM     38  C2  DPB A   2       3.309   9.585   7.532  1.00  0.00              
ATOM     39  C3  DPB A   2       1.995   9.789   8.308  1.00  0.00              
ATOM     40  N1  DPB A   2       2.025  11.091   8.990  1.00  0.00              
ATOM     41  C4  DPB A   2       0.773  11.286   9.731  1.00  0.00              
ATOM     42  H5  DPB A   2       0.794  12.234  10.227  1.00  0.00              
ATOM     43  H6  DPB A   2      -0.053  11.257   9.051  1.00  0.00              
ATOM     44  H7  DPB A   2       0.662  10.507  10.456  1.00  0.00              
ATOM     45  C5  DPB A   2       2.176  12.162   7.994  1.00  0.00              
ATOM     46  H8  DPB A   2       2.198  13.110   8.489  1.00  0.00              
ATOM     47  H9  DPB A   2       1.352  12.134   7.313  1.00  0.00              
ATOM     48  H10 DPB A   2       3.089  12.020   7.454  1.00  0.00              
ATOM     49  H20 DPB A   2       2.796  11.117   9.626  1.00  0.00              
ATOM     50  H3  DPB A   2       1.885   9.010   9.033  1.00  0.00              
ATOM     51  H4  DPB A   2       1.171   9.762   7.629  1.00  0.00              
ATOM     52  H1  DPB A   2       3.420  10.365   6.807  1.00  0.00              
ATOM     53  H2  DPB A   2       4.135   9.613   8.212  1.00  0.00              
ATOM     54  C9  DPB A   2       6.593   6.767   5.850  1.00  0.00              
ATOM     55  H16 DPB A   2       6.985   7.171   6.759  1.00  0.00              
ATOM     56  H17 DPB A   2       6.979   5.781   5.701  1.00  0.00              
ATOM     57  H18 DPB A   2       6.882   7.391   5.030  1.00  0.00              
ATOM     58  C7  DPB A   3       4.682   5.868   7.161  1.00  0.00              
ATOM     59  H11 DPB A   3       5.070   4.877   7.050  1.00  0.00              
ATOM     60  H12 DPB A   3       3.617   5.822   7.257  1.00  0.00              
ATOM     61  C6  DPB A   3       5.245   6.449   8.472  1.00  0.00              
ATOM     62  C1  DPB A   3       4.711   7.880   8.672  1.00  0.00              
ATOM     63  O1  DPB A   3       5.349   8.859   8.209  1.00  0.00              
ATOM     64  O2  DPB A   3       3.489   8.093   9.384  1.00  0.00              
ATOM     65  C2  DPB A   3       3.534   9.363  10.038  1.00  0.00              
ATOM     66  C3  DPB A   3       2.218   9.593  10.804  1.00  0.00              
ATOM     67  N1  DPB A   3       2.265  10.899  11.477  1.00  0.00              
ATOM     68  C4  DPB A   3       1.009  11.118  12.208  1.00  0.00              
ATOM     69  H5  DPB A   3       1.042  12.070  12.697  1.00  0.00              
ATOM     70  H6  DPB A   3       0.188  11.099  11.521  1.00  0.00              
ATOM     71  H7  DPB A   3       0.882  10.346  12.937  1.00  0.00              
ATOM     72  C5  DPB A   3       2.440  11.960  10.474  1.00  0.00              
ATOM     73  H8  DPB A   3       2.474  12.911  10.964  1.00  0.00              
ATOM     74  H9  DPB A   3       1.619  11.941   9.788  1.00  0.00              
ATOM     75  H10 DPB A   3       3.354  11.800   9.942  1.00  0.00              
ATOM     76  H20 DPB A   3       3.031  10.917  12.119  1.00  0.00              
ATOM     77  H3  DPB A   3       2.091   8.820  11.534  1.00  0.00              
ATOM     78  H4  DPB A   3       1.398   9.574  10.118  1.00  0.00              
ATOM     79  H1  DPB A   3       3.662  10.136   9.309  1.00  0.00              
ATOM     80  H2  DPB A   3       4.355   9.382  10.724  1.00  0.00              
ATOM     81  C9  DPB A   3       6.784   6.482   8.399  1.00  0.00              
ATOM     82  H16 DPB A   3       7.175   6.885   9.309  1.00  0.00              
ATOM     83  H17 DPB A   3       7.155   5.488   8.260  1.00  0.00              
ATOM     84  H18 DPB A   3       7.089   7.094   7.577  1.00  0.00              
ATOM     85  C7  DDB A   4       4.850   5.622   9.702  1.00  0.00              
ATOM     86  H11 DDB A   4       5.223   4.624   9.602  1.00  0.00              
ATOM     87  H12 DDB A   4       3.783   5.594   9.791  1.00  0.00              
ATOM     88  C6  DDB A   4       5.414   6.203  11.013  1.00  0.00              
ATOM     89  C1  DDB A   4       4.900   7.643  11.199  1.00  0.00              
ATOM     90  O1  DDB A   4       5.558   8.610  10.735  1.00  0.00              
ATOM     91  O2  DDB A   4       3.677   7.880  11.900  1.00  0.00              
ATOM     92  C2  DDB A   4       3.738   9.154  12.547  1.00  0.00              
ATOM     93  C3  DDB A   4       2.421   9.411  13.302  1.00  0.00              
ATOM     94  N1  DDB A   4       2.483  10.721  13.966  1.00  0.00              
ATOM     95  C4  DDB A   4       1.227  10.965  14.687  1.00  0.00              
ATOM     96  H5  DDB A   4       1.271  11.919  15.170  1.00  0.00              
ATOM     97  H6  DDB A   4       0.410  10.954  13.995  1.00  0.00              
ATOM     98  H7  DDB A   4       1.082  10.200  15.420  1.00  0.00              
ATOM     99  C5  DDB A   4       2.683  11.771  12.958  1.00  0.00              
ATOM    100  H8  DDB A   4       2.727  12.725  13.441  1.00  0.00              
ATOM    101  H9  DDB A   4       1.867  11.761  12.266  1.00  0.00              
ATOM    102  H10 DDB A   4       3.598  11.594  12.434  1.00  0.00              
ATOM    103  H3  DDB A   4       2.276   8.645  14.036  1.00  0.00              
ATOM    104  H4  DDB A   4       1.605   9.400  12.611  1.00  0.00              
ATOM    105  H1  DDB A   4       3.883   9.920  11.814  1.00  0.00              
ATOM    106  H2  DDB A   4       4.554   9.166  13.239  1.00  0.00              
ATOM    107  C9  DDB A   4       6.952   6.210  10.951  1.00  0.00              
ATOM    108  H16 DDB A   4       7.344   6.614  11.861  1.00  0.00              
ATOM    109  H17 DDB A   4       7.309   5.211  10.821  1.00  0.00              
ATOM    110  H18 DDB A   4       7.273   6.814  10.127  1.00  0.00              
ATOM    111  C7  DPA A   5       4.996   5.391  12.247  1.00  0.00              
ATOM    112  H11 DPA A   5       5.353   4.386  12.155  1.00  0.00              
ATOM    113  H12 DPA A   5       3.928   5.380  12.327  1.00  0.00              
ATOM    114  C6  DPA A   5       5.560   5.972  13.557  1.00  0.00              
ATOM    115  C1  DPA A   5       7.098   5.954  13.506  1.00  0.00              
ATOM    116  O1  DPA A   5       7.723   6.943  13.044  1.00  0.00              
ATOM    117  O2  DPA A   5       7.815   4.813  13.983  1.00  0.00              
ATOM    118  C2  DPA A   5       9.087   5.227  14.489  1.00  0.00              
ATOM    119  C3  DPA A   5       9.860   3.998  15.003  1.00  0.00              
ATOM    120  N1  DPA A   5      11.168   4.424  15.523  1.00  0.00              
ATOM    121  C4  DPA A   5      11.934   5.071  14.449  1.00  0.00              
ATOM    122  H5  DPA A   5      12.886   5.382  14.828  1.00  0.00              
ATOM    123  H6  DPA A   5      12.078   4.380  13.647  1.00  0.00              
ATOM    124  H7  DPA A   5      11.397   5.925  14.093  1.00  0.00              
ATOM    125  C5  DPA A   5      11.905   3.251  16.013  1.00  0.00              
ATOM    126  H8  DPA A   5      12.857   3.561  16.392  1.00  0.00              
ATOM    127  H9  DPA A   5      11.347   2.780  16.795  1.00  0.00              
ATOM    128  H10 DPA A   5      12.049   2.558  15.211  1.00  0.00              
ATOM    129  H20 DPA A   5      11.032   5.071  16.274  1.00  0.00              
ATOM    130  H3  DPA A   5       9.302   3.526  15.784  1.00  0.00              
ATOM    131  H4  DPA A   5      10.003   3.307  14.201  1.00  0.00              
ATOM    132  H1  DPA A   5       9.645   5.698  13.708  1.00  0.00              
ATOM    133  H2  DPA A   5       8.943   5.919  15.292  1.00  0.00              
ATOM    134  C9  DPA A   5       5.069   7.421  13.729  1.00  0.00              
ATOM    135  H16 DPA A   5       3.999   7.434  13.764  1.00  0.00              
ATOM    136  H17 DPA A   5       5.460   7.825  14.639  1.00  0.00              
ATOM    137  H18 DPA A   5       5.405   8.012  12.903  1.00  0.00              
ATOM    138  C7  DDA A   6       5.120   5.175  14.793  1.00  0.00              
ATOM    139  H11 DDA A   6       5.462   4.164  14.711  1.00  0.00              
ATOM    140  H12 DDA A   6       4.052   5.182  14.866  1.00  0.00              
ATOM    141  C6  DDA A   6       5.684   5.756  16.104  1.00  0.00              
ATOM    142  C1  DDA A   6       7.222   5.713  16.064  1.00  0.00              
ATOM    143  O1  DDA A   6       7.867   6.688  15.600  1.00  0.00              
ATOM    144  O2  DDA A   6       7.917   4.564  16.553  1.00  0.00              
ATOM    145  C2  DDA A   6       9.192   4.961  17.066  1.00  0.00              
ATOM    146  C3  DDA A   6       9.941   3.723  17.594  1.00  0.00              
ATOM    147  N1  DDA A   6      11.251   4.131  18.121  1.00  0.00              
ATOM    148  C4  DDA A   6      12.036   4.759  17.048  1.00  0.00              
ATOM    149  H5  DDA A   6      12.991   5.056  17.432  1.00  0.00              
ATOM    150  H6  DDA A   6      12.174   4.059  16.252  1.00  0.00              
ATOM    151  H7  DDA A   6      11.515   5.618  16.682  1.00  0.00              
ATOM    152  C5  DDA A   6      11.966   2.950  18.625  1.00  0.00              
ATOM    153  H8  DDA A   6      12.920   3.247  19.008  1.00  0.00              
ATOM    154  H9  DDA A   6      11.395   2.493  19.406  1.00  0.00              
ATOM    155  H10 DDA A   6      12.105   2.249  17.828  1.00  0.00              
ATOM    156  H3  DDA A   6       9.369   3.266  18.375  1.00  0.00              
ATOM    157  H4  DDA A   6      10.079   3.024  16.797  1.00  0.00              
ATOM    158  H1  DDA A   6       9.763   5.417  16.286  1.00  0.00              
ATOM    159  H2  DDA A   6       9.053   5.662  17.863  1.00  0.00              
ATOM    160  C9  DDA A   6       5.215   7.214  16.262  1.00  0.00              
ATOM    161  H16 DDA A   6       4.145   7.245  16.290  1.00  0.00              
ATOM    162  H17 DDA A   6       5.606   7.618  17.172  1.00  0.00              
ATOM    163  H18 DDA A   6       5.567   7.794  15.435  1.00  0.00              
ATOM    164  C7  DDB A   7       5.223   4.976  17.342  1.00  0.00              
ATOM    165  H11 DDB A   7       5.549   3.959  17.270  1.00  0.00              
ATOM    166  H12 DDB A   7       4.154   5.001  17.407  1.00  0.00              
ATOM    167  C6  DDB A   7       5.786   5.557  18.653  1.00  0.00              
ATOM    168  C1  DDB A   7       5.340   7.023  18.799  1.00  0.00              
ATOM    169  O1  DDB A   7       6.052   7.947  18.329  1.00  0.00              
ATOM    170  O2  DDB A   7       4.115   7.334  19.468  1.00  0.00              
ATOM    171  C2  DDB A   7       4.225   8.617  20.089  1.00  0.00              
ATOM    172  C3  DDB A   7       2.905   8.953  20.809  1.00  0.00              
ATOM    173  N1  DDB A   7       3.017  10.272  21.448  1.00  0.00              
ATOM    174  C4  DDB A   7       1.760  10.593  22.136  1.00  0.00              
ATOM    175  H5  DDB A   7       1.841  11.553  22.601  1.00  0.00              
ATOM    176  H6  DDB A   7       0.958  10.606  21.427  1.00  0.00              
ATOM    177  H7  DDB A   7       1.562   9.851  22.882  1.00  0.00              
ATOM    178  C5  DDB A   7       3.289  11.291  20.423  1.00  0.00              
ATOM    179  H8  DDB A   7       3.370  12.252  20.888  1.00  0.00              
ATOM    180  H9  DDB A   7       2.489  11.304  19.713  1.00  0.00              
ATOM    181  H10 DDB A   7       4.206  11.058  19.922  1.00  0.00              
ATOM    182  H3  DDB A   7       2.708   8.211  21.556  1.00  0.00              
ATOM    183  H4  DDB A   7       2.105   8.966  20.101  1.00  0.00              
ATOM    184  H1  DDB A   7       4.422   9.358  19.343  1.00  0.00              
ATOM    185  H2  DDB A   7       5.025   8.604  20.798  1.00  0.00              
ATOM    186  C9  DDB A   7       7.325   5.487  18.624  1.00  0.00              
ATOM    187  H16 DDB A   7       7.717   5.892  19.534  1.00  0.00              
ATOM    188  H17 DDB A   7       7.634   4.470  18.523  1.00  0.00              
ATOM    189  H18 DDB A   7       7.691   6.057  17.795  1.00  0.00              
ATOM    190  C7  DPB A   8       5.304   4.792  19.893  1.00  0.00              
ATOM    191  H11 DPB A   8       5.614   3.770  19.830  1.00  0.00              
ATOM    192  H12 DPB A   8       4.235   4.835  19.950  1.00  0.00              
ATOM    193  C6  DPB A   8       5.867   5.373  21.203  1.00  0.00              
ATOM    194  C1  DPB A   8       5.443   6.847  21.336  1.00  0.00              
ATOM    195  O1  DPB A   8       6.174   7.756  20.865  1.00  0.00              
ATOM    196  O2  DPB A   8       4.220   7.182  21.994  1.00  0.00              
ATOM    197  C2  DPB A   8       4.345   8.468  22.607  1.00  0.00              
ATOM    198  C3  DPB A   8       3.026   8.830  23.316  1.00  0.00              
ATOM    199  N1  DPB A   8       3.155  10.152  23.947  1.00  0.00              
ATOM    200  C4  DPB A   8       1.897  10.496  24.623  1.00  0.00              
ATOM    201  H5  DPB A   8       1.990  11.458  25.082  1.00  0.00              
ATOM    202  H6  DPB A   8       1.101  10.518  23.909  1.00  0.00              
ATOM    203  H7  DPB A   8       1.683   9.763  25.373  1.00  0.00              
ATOM    204  C5  DPB A   8       3.450  11.159  22.917  1.00  0.00              
ATOM    205  H8  DPB A   8       3.544  12.121  23.375  1.00  0.00              
ATOM    206  H9  DPB A   8       2.654  11.180  22.201  1.00  0.00              
ATOM    207  H10 DPB A   8       4.366  10.907  22.424  1.00  0.00              
ATOM    208  H20 DPB A   8       3.898  10.131  24.616  1.00  0.00              
ATOM    209  H3  DPB A   8       2.813   8.097  24.066  1.00  0.00              
ATOM    210  H4  DPB A   8       2.231   8.852  22.602  1.00  0.00              
ATOM    211  H1  DPB A   8       4.559   9.201  21.859  1.00  0.00              
ATOM    212  H2  DPB A   8       5.141   8.446  23.323  1.00  0.00              
ATOM    213  C9  DPB A   8       7.405   5.280  21.187  1.00  0.00              
ATOM    214  H16 DPB A   8       7.796   5.684  22.096  1.00  0.00              
ATOM    215  H17 DPB A   8       7.699   4.257  21.094  1.00  0.00              
ATOM    216  H18 DPB A   8       7.786   5.837  20.356  1.00  0.00              
ATOM    217  C7  DPB A   9       5.364   4.624  22.445  1.00  0.00              
ATOM    218  H11 DPB A   9       5.658   3.597  22.392  1.00  0.00              
ATOM    219  H12 DPB A   9       4.296   4.684  22.495  1.00  0.00              
ATOM    220  C6  DPB A   9       5.928   5.205  23.756  1.00  0.00              
ATOM    221  C1  DPB A   9       5.527   6.687  23.876  1.00  0.00              
ATOM    222  O1  DPB A   9       6.275   7.581  23.403  1.00  0.00              
ATOM    223  O2  DPB A   9       4.303   7.047  24.523  1.00  0.00              
ATOM    224  C2  DPB A   9       4.445   8.335  25.129  1.00  0.00              
ATOM    225  C3  DPB A   9       3.127   8.721  25.825  1.00  0.00              
ATOM    226  N1  DPB A   9       3.273  10.045  26.448  1.00  0.00              
ATOM    227  C4  DPB A   9       2.016  10.415  27.112  1.00  0.00              
ATOM    228  H5  DPB A   9       2.121  11.379  27.565  1.00  0.00              
ATOM    229  H6  DPB A   9       1.226  10.444  26.391  1.00  0.00              
ATOM    230  H7  DPB A   9       1.785   9.692  27.865  1.00  0.00              
ATOM    231  C5  DPB A   9       3.591  11.041  25.413  1.00  0.00              
ATOM    232  H8  DPB A   9       3.696  12.004  25.866  1.00  0.00              
ATOM    233  H9  DPB A   9       2.801  11.070  24.692  1.00  0.00              
ATOM    234  H10 DPB A   9       4.507  10.771  24.928  1.00  0.00              
ATOM    235  H20 DPB A   9       4.011  10.018  27.121  1.00  0.00              
ATOM    236  H3  DPB A   9       2.896   7.998  26.579  1.00  0.00              
ATOM    237  H4  DPB A   9       2.338   8.752  25.105  1.00  0.00              
ATOM    238  H1  DPB A   9       4.677   9.058  24.376  1.00  0.00              
ATOM    239  H2  DPB A   9       5.235   8.305  25.848  1.00  0.00              
ATOM    240  C9  DPB A   9       7.463   5.088  23.751  1.00  0.00              
ATOM    241  H16 DPB A   9       7.855   5.492  24.660  1.00  0.00              
ATOM    242  H17 DPB A   9       7.742   4.059  23.667  1.00  0.00              
ATOM    243  H18 DPB A   9       7.859   5.633  22.919  1.00  0.00              
ATOM    244  C7  DDA A  10       5.404   4.475  24.999  1.00  0.00              
ATOM    245  H11 DDA A  10       5.682   3.442  24.954  1.00  0.00              
ATOM    246  H12 DDA A  10       4.337   4.551  25.040  1.00  0.00              
ATOM    247  C6  DDA A  10       5.968   5.055  26.310  1.00  0.00              
ATOM    248  C1  DDA A  10       7.500   4.913  26.316  1.00  0.00              
ATOM    249  O1  DDA A  10       8.219   5.832  25.846  1.00  0.00              
ATOM    250  O2  DDA A  10       8.106   3.736  26.857  1.00  0.00              
ATOM    251  C2  DDA A  10       9.389   4.066  27.396  1.00  0.00              
ATOM    252  C3  DDA A  10      10.043   2.798  27.978  1.00  0.00              
ATOM    253  N1  DDA A  10      11.361   3.137  28.532  1.00  0.00              
ATOM    254  C4  DDA A  10      12.214   3.683  27.466  1.00  0.00              
ATOM    255  H5  DDA A  10      13.174   3.929  27.870  1.00  0.00              
ATOM    256  H6  DDA A  10      12.328   2.953  26.694  1.00  0.00              
ATOM    257  H7  DDA A  10      11.761   4.563  27.062  1.00  0.00              
ATOM    258  C5  DDA A  10      11.984   1.927  29.088  1.00  0.00              
ATOM    259  H8  DDA A  10      12.944   2.173  29.491  1.00  0.00              
ATOM    260  H9  DDA A  10      11.363   1.531  29.864  1.00  0.00              
ATOM    261  H10 DDA A  10      12.099   1.197  28.314  1.00  0.00              
ATOM    262  H3  DDA A  10       9.421   2.401  28.754  1.00  0.00              
ATOM    263  H4  DDA A  10      10.157   2.069  27.205  1.00  0.00              
ATOM    264  H1  DDA A  10      10.010   4.462  26.620  1.00  0.00              
ATOM    265  H2  DDA A  10       9.274   4.796  28.169  1.00  0.00              
ATOM    266  C9  DDA A  10       5.590   6.544  26.416  1.00  0.00              
ATOM    267  H16 DDA A  10       4.524   6.643  26.411  1.00  0.00              
ATOM    268  H17 DDA A  10       5.981   6.948  27.326  1.00  0.00              
ATOM    269  H18 DDA A  10       6.001   7.077  25.583  1.00  0.00              
ATOM    270  C7  DPA A  11       5.423   4.341  27.555  1.00  0.00              
ATOM    271  H11 DPA A  11       5.684   3.304  27.518  1.00  0.00              
ATOM    272  H12 DPA A  11       4.356   4.436  27.587  1.00  0.00              
ATOM    273  C6  DPA A  11       5.987   4.922  28.865  1.00  0.00              
ATOM    274  C1  DPA A  11       7.516   4.755  28.883  1.00  0.00              
ATOM    275  O1  DPA A  11       8.254   5.659  28.412  1.00  0.00              
ATOM    276  O2  DPA A  11       8.100   3.572  29.437  1.00  0.00              
ATOM    277  C2  DPA A  11       9.385   3.885  29.983  1.00  0.00              
ATOM    278  C3  DPA A  11      10.012   2.611  30.578  1.00  0.00              
ATOM    279  N1  DPA A  11      11.332   2.932  31.140  1.00  0.00              
ATOM    280  C4  DPA A  11      12.202   3.456  30.077  1.00  0.00              
ATOM    281  H5  DPA A  11      13.163   3.690  30.485  1.00  0.00              
ATOM    282  H6  DPA A  11      12.310   2.719  29.309  1.00  0.00              
ATOM    283  H7  DPA A  11      11.765   4.341  29.663  1.00  0.00              
ATOM    284  C5  DPA A  11      11.931   1.716  31.708  1.00  0.00              
ATOM    285  H8  DPA A  11      12.893   1.949  32.117  1.00  0.00              
ATOM    286  H9  DPA A  11      11.299   1.336  32.482  1.00  0.00              
ATOM    287  H10 DPA A  11      12.040   0.979  30.940  1.00  0.00              
ATOM    288  H20 DPA A  11      11.231   3.621  31.857  1.00  0.00              
ATOM    289  H3  DPA A  11       9.379   2.230  31.352  1.00  0.00              
ATOM    290  H4  DPA A  11      10.120   1.875  29.811  1.00  0.00              
ATOM    291  H1  DPA A  11      10.017   4.265  29.209  1.00  0.00              
ATOM    292  H2  DPA A  11       9.275   4.622  30.751  1.00  0.00              
ATOM    293  C9  DPA A  11       5.632   6.418  28.957  1.00  0.00              
ATOM    294  H16 DPA A  11       4.568   6.534  28.944  1.00  0.00              
ATOM    295  H17 DPA A  11       6.023   6.821  29.867  1.00  0.00              
ATOM    296  H18 DPA A  11       6.058   6.937  28.125  1.00  0.00              
ATOM    297  C7  DDA A  12       5.421   4.226  30.111  1.00  0.00              
ATOM    298  H11 DDA A  12       5.666   3.184  30.083  1.00  0.00              
ATOM    299  H12 DDA A  12       4.357   4.338  30.135  1.00  0.00              
ATOM    300  C6  DDA A  12       5.985   4.807  31.421  1.00  0.00              
ATOM    301  C1  DDA A  12       7.512   4.615  31.451  1.00  0.00              
ATOM    302  O1  DDA A  12       8.267   5.503  30.980  1.00  0.00              
ATOM    303  O2  DDA A  12       8.072   3.427  32.018  1.00  0.00              
ATOM    304  C2  DDA A  12       9.358   3.723  32.570  1.00  0.00              
ATOM    305  C3  DDA A  12       9.960   2.443  33.179  1.00  0.00              
ATOM    306  N1  DDA A  12      11.281   2.746  33.749  1.00  0.00              
ATOM    307  C4  DDA A  12      12.167   3.249  32.688  1.00  0.00              
ATOM    308  H5  DDA A  12      13.129   3.469  33.101  1.00  0.00              
ATOM    309  H6  DDA A  12      12.269   2.505  31.927  1.00  0.00              
ATOM    310  H7  DDA A  12      11.748   4.138  32.264  1.00  0.00              
ATOM    311  C5  DDA A  12      11.856   1.526  34.330  1.00  0.00              
ATOM    312  H8  DDA A  12      12.818   1.745  34.743  1.00  0.00              
ATOM    313  H9  DDA A  12      11.213   1.160  35.102  1.00  0.00              
ATOM    314  H10 DDA A  12      11.959   0.781  33.568  1.00  0.00              
ATOM    315  H3  DDA A  12       9.315   2.077  33.951  1.00  0.00              
ATOM    316  H4  DDA A  12      10.062   1.699  32.419  1.00  0.00              
ATOM    317  H1  DDA A  12      10.001   4.087  31.799  1.00  0.00              
ATOM    318  H2  DDA A  12       9.255   4.467  33.332  1.00  0.00              
ATOM    319  C9  DDA A  12       5.655   6.309  31.500  1.00  0.00              
ATOM    320  H16 DDA A  12       4.593   6.441  31.479  1.00  0.00              
ATOM    321  H17 DDA A  12       6.046   6.712  32.410  1.00  0.00              
ATOM    322  H18 DDA A  12       6.095   6.815  30.667  1.00  0.00              
ATOM    323  C7  DDA A  13       5.401   4.128  32.667  1.00  0.00              
ATOM    324  H11 DDA A  13       5.628   3.083  32.649  1.00  0.00              
ATOM    325  H12 DDA A  13       4.337   4.259  32.683  1.00  0.00              
ATOM    326  C6  DDA A  13       5.964   4.709  33.977  1.00  0.00              
ATOM    327  C1  DDA A  13       7.487   4.493  34.021  1.00  0.00              
ATOM    328  O1  DDA A  13       8.261   5.366  33.548  1.00  0.00              
ATOM    329  O2  DDA A  13       8.023   3.300  34.599  1.00  0.00              
ATOM    330  C2  DDA A  13       9.310   3.579  35.159  1.00  0.00              
ATOM    331  C3  DDA A  13       9.886   2.294  35.781  1.00  0.00              
ATOM    332  N1  DDA A  13      11.209   2.579  36.357  1.00  0.00              
ATOM    333  C4  DDA A  13      12.110   3.060  35.300  1.00  0.00              
ATOM    334  H5  DDA A  13      13.072   3.268  35.719  1.00  0.00              
ATOM    335  H6  DDA A  13      12.205   2.309  34.545  1.00  0.00              
ATOM    336  H7  DDA A  13      11.709   3.953  34.867  1.00  0.00              
ATOM    337  C5  DDA A  13      11.760   1.353  36.952  1.00  0.00              
ATOM    338  H8  DDA A  13      12.722   1.561  37.371  1.00  0.00              
ATOM    339  H9  DDA A  13      11.105   1.004  37.721  1.00  0.00              
ATOM    340  H10 DDA A  13      11.855   0.602  36.196  1.00  0.00              
ATOM    341  H3  DDA A  13       9.231   1.944  36.552  1.00  0.00              
ATOM    342  H4  DDA A  13       9.982   1.544  35.026  1.00  0.00              
ATOM    343  H1  DDA A  13       9.965   3.927  34.390  1.00  0.00              
ATOM    344  H2  DDA A  13       9.214   4.330  35.915  1.00  0.00              
ATOM    345  C9  DDA A  13       5.657   6.217  34.044  1.00  0.00              
ATOM    346  H16 DDA A  13       4.598   6.367  34.015  1.00  0.00              
ATOM    347  H17 DDA A  13       6.049   6.621  34.954  1.00  0.00              
ATOM    348  H18 DDA A  13       6.112   6.710  33.211  1.00  0.00              
ATOM    349  C7  DPA A  14       5.358   4.049  35.225  1.00  0.00              
ATOM    350  H11 DPA A  14       5.570   3.000  35.215  1.00  0.00              
ATOM    351  H12 DPA A  14       4.298   4.196  35.232  1.00  0.00              
ATOM    352  C6  DPA A  14       5.923   4.630  36.535  1.00  0.00              
ATOM    353  C1  DPA A  14       7.442   4.389  36.590  1.00  0.00              
ATOM    354  O1  DPA A  14       8.232   5.246  36.118  1.00  0.00              
ATOM    355  O2  DPA A  14       7.954   3.192  37.181  1.00  0.00              
ATOM    356  C2  DPA A  14       9.241   3.454  37.748  1.00  0.00              
ATOM    357  C3  DPA A  14       9.792   2.165  38.384  1.00  0.00              
ATOM    358  N1  DPA A  14      11.115   2.433  38.967  1.00  0.00              
ATOM    359  C4  DPA A  14      12.031   2.891  37.913  1.00  0.00              
ATOM    360  H5  DPA A  14      12.994   3.087  38.338  1.00  0.00              
ATOM    361  H6  DPA A  14      12.119   2.134  37.164  1.00  0.00              
ATOM    362  H7  DPA A  14      11.647   3.787  37.472  1.00  0.00              
ATOM    363  C5  DPA A  14      11.642   1.201  39.574  1.00  0.00              
ATOM    364  H8  DPA A  14      12.604   1.397  39.999  1.00  0.00              
ATOM    365  H9  DPA A  14      10.975   0.870  40.341  1.00  0.00              
ATOM    366  H10 DPA A  14      11.730   0.444  38.824  1.00  0.00              
ATOM    367  H20 DPA A  14      11.032   3.141  39.668  1.00  0.00              
ATOM    368  H3  DPA A  14       9.126   1.831  39.151  1.00  0.00              
ATOM    369  H4  DPA A  14       9.880   1.407  37.634  1.00  0.00              
ATOM    370  H1  DPA A  14       9.907   3.786  36.982  1.00  0.00              
ATOM    371  H2  DPA A  14       9.151   4.212  38.498  1.00  0.00              
ATOM    372  C9  DPA A  14       5.639   6.143  36.589  1.00  0.00              
ATOM    373  H16 DPA A  14       4.584   6.311  36.550  1.00  0.00              
ATOM    374  H17 DPA A  14       6.031   6.547  37.499  1.00  0.00              
ATOM    375  H18 DPA A  14       6.108   6.623  35.756  1.00  0.00              
ATOM    376  C7  DDB A  15       5.297   3.989  37.782  1.00  0.00              
ATOM    377  H11 DDB A  15       5.492   2.937  37.782  1.00  0.00              
ATOM    378  H12 DDB A  15       4.240   4.153  37.781  1.00  0.00              
ATOM    379  C6  DDB A  15       5.862   4.570  39.092  1.00  0.00              
ATOM    380  C1  DDB A  15       5.603   6.087  39.135  1.00  0.00              
ATOM    381  O1  DDB A  15       6.454   6.884  38.662  1.00  0.00              
ATOM    382  O2  DDB A  15       4.395   6.590  39.711  1.00  0.00              
ATOM    383  C2  DDB A  15       4.637   7.885  40.271  1.00  0.00              
ATOM    384  C3  DDB A  15       3.336   8.426  40.892  1.00  0.00              
ATOM    385  N1  DDB A  15       3.585   9.757  41.468  1.00  0.00              
ATOM    386  C4  DDB A  15       2.345  10.274  42.060  1.00  0.00              
ATOM    387  H5  DDB A  15       2.526  11.242  42.478  1.00  0.00              
ATOM    388  H6  DDB A  15       1.592  10.347  41.304  1.00  0.00              
ATOM    389  H7  DDB A  15       2.013   9.610  42.830  1.00  0.00              
ATOM    390  C5  DDB A  15       4.042  10.670  40.410  1.00  0.00              
ATOM    391  H8  DDB A  15       4.222  11.637  40.828  1.00  0.00              
ATOM    392  H9  DDB A  15       3.289  10.743  39.653  1.00  0.00              
ATOM    393  H10 DDB A  15       4.946  10.293  39.978  1.00  0.00              
ATOM    394  H3  DDB A  15       3.004   7.762  41.662  1.00  0.00              
ATOM    395  H4  DDB A  15       2.584   8.500  40.136  1.00  0.00              
ATOM    396  H1  DDB A  15       4.969   8.549  39.502  1.00  0.00              
ATOM    397  H2  DDB A  15       5.391   7.811  41.027  1.00  0.00              
ATOM    398  C9  DDB A  15       7.377   4.305  39.160  1.00  0.00              
ATOM    399  H16 DDB A  15       7.769   4.709  40.071  1.00  0.00              
ATOM    400  H17 DDB A  15       7.557   3.251  39.130  1.00  0.00              
ATOM    401  H18 DDB A  15       7.858   4.773  38.327  1.00  0.00              
ATOM    402  C7  DPB A  16       5.218   3.948  40.339  1.00  0.00              
ATOM    403  H11 DPB A  16       5.395   2.892  40.348  1.00  0.00              
ATOM    404  H12 DPB A  16       4.162   4.129  40.329  1.00  0.00              
ATOM    405  C6  DPB A  16       5.781   4.528  41.649  1.00  0.00              
ATOM    406  C1  DPB A  16       5.548   6.050  41.680  1.00  0.00              
ATOM    407  O1  DPB A  16       6.414   6.830  41.208  1.00  0.00              
ATOM    408  O2  DPB A  16       4.343   6.576  42.245  1.00  0.00              
ATOM    409  C2  DPB A  16       4.602   7.870  42.797  1.00  0.00              
ATOM    410  C3  DPB A  16       3.306   8.437  43.405  1.00  0.00              
ATOM    411  N1  DPB A  16       3.572   9.767  43.973  1.00  0.00              
ATOM    412  C4  DPB A  16       2.336  10.308  44.553  1.00  0.00              
ATOM    413  H5  DPB A  16       2.529  11.276  44.966  1.00  0.00              
ATOM    414  H6  DPB A  16       1.589  10.388  43.791  1.00  0.00              
ATOM    415  H7  DPB A  16       1.988   9.655  45.325  1.00  0.00              
ATOM    416  C5  DPB A  16       4.051  10.665  42.912  1.00  0.00              
ATOM    417  H8  DPB A  16       4.243  11.634  43.326  1.00  0.00              
ATOM    418  H9  DPB A  16       3.304  10.745  42.150  1.00  0.00              
ATOM    419  H10 DPB A  16       4.951  10.272  42.490  1.00  0.00              
ATOM    420  H20 DPB A  16       4.269   9.691  44.686  1.00  0.00              
ATOM    421  H3  DPB A  16       2.959   7.783  44.177  1.00  0.00              
ATOM    422  H4  DPB A  16       2.560   8.518  42.644  1.00  0.00              
ATOM    423  H1  DPB A  16       4.951   8.523  42.026  1.00  0.00              
ATOM    424  H2  DPB A  16       5.349   7.789  43.559  1.00  0.00              
ATOM    425  C9  DPB A  16       7.292   4.240  41.730  1.00  0.00              
ATOM    426  H16 DPB A  16       7.685   4.643  42.641  1.00  0.00              
ATOM    427  H17 DPB A  16       7.455   3.184  41.709  1.00  0.00              
ATOM    428  H18 DPB A  16       7.787   4.694  40.897  1.00  0.00              
ATOM    429  C7  DPB A  17       5.119   3.926  42.896  1.00  0.00              
ATOM    430  H11 DPB A  17       5.279   2.867  42.912  1.00  0.00              
ATOM    431  H12 DPB A  17       4.067   4.124  42.877  1.00  0.00              
ATOM    432  C6  DPB A  17       5.683   4.506  44.206  1.00  0.00              
ATOM    433  C1  DPB A  17       5.473   6.031  44.225  1.00  0.00              
ATOM    434  O1  DPB A  17       6.355   6.793  43.754  1.00  0.00              
ATOM    435  O2  DPB A  17       4.274   6.581  44.778  1.00  0.00              
ATOM    436  C2  DPB A  17       4.550   7.873  45.322  1.00  0.00              
ATOM    437  C3  DPB A  17       3.258   8.466  45.917  1.00  0.00              
ATOM    438  N1  DPB A  17       3.541   9.794  46.478  1.00  0.00              
ATOM    439  C4  DPB A  17       2.310  10.360  47.045  1.00  0.00              
ATOM    440  H5  DPB A  17       2.515  11.327  47.454  1.00  0.00              
ATOM    441  H6  DPB A  17       1.570  10.446  46.278  1.00  0.00              
ATOM    442  H7  DPB A  17       1.946   9.717  47.820  1.00  0.00              
ATOM    443  C5  DPB A  17       4.041  10.679  45.415  1.00  0.00              
ATOM    444  H8  DPB A  17       4.247  11.646  45.823  1.00  0.00              
ATOM    445  H9  DPB A  17       3.301  10.765  44.646  1.00  0.00              
ATOM    446  H10 DPB A  17       4.939  10.267  45.002  1.00  0.00              
ATOM    447  H20 DPB A  17       4.233   9.714  47.197  1.00  0.00              
ATOM    448  H3  DPB A  17       2.894   7.823  46.692  1.00  0.00              
ATOM    449  H4  DPB A  17       2.520   8.553  45.150  1.00  0.00              
ATOM    450  H1  DPB A  17       4.914   8.516  44.549  1.00  0.00              
ATOM    451  H2  DPB A  17       5.290   7.787  46.090  1.00  0.00              
ATOM    452  C9  DPB A  17       7.188   4.194  44.300  1.00  0.00              
ATOM    453  H16 DPB A  17       7.581   4.597  45.210  1.00  0.00              
ATOM    454  H17 DPB A  17       7.335   3.135  44.287  1.00  0.00              
ATOM    455  H18 DPB A  17       7.696   4.635  43.467  1.00  0.00              
ATOM    456  C7  DPA A  18       5.003   3.922  45.452  1.00  0.00              
ATOM    457  H11 DPA A  18       5.146   2.862  45.477  1.00  0.00              
ATOM    458  H12 DPA A  18       3.954   4.136  45.424  1.00  0.00              
ATOM    459  C6  DPA A  18       5.567   4.503  46.762  1.00  0.00              
ATOM    460  C1  DPA A  18       7.065   4.168  46.869  1.00  0.00              
ATOM    461  O1  DPA A  18       7.921   4.958  46.396  1.00  0.00              
ATOM    462  O2  DPA A  18       7.483   2.958  47.505  1.00  0.00              
ATOM    463  C2  DPA A  18       8.767   3.152  48.103  1.00  0.00              
ATOM    464  C3  DPA A  18       9.217   1.849  48.789  1.00  0.00              
ATOM    465  N1  DPA A  18      10.537   2.049  49.404  1.00  0.00              
ATOM    466  C4  DPA A  18      11.510   2.418  48.365  1.00  0.00              
ATOM    467  H5  DPA A  18      12.471   2.564  48.812  1.00  0.00              
ATOM    468  H6  DPA A  18      11.569   1.635  47.639  1.00  0.00              
ATOM    469  H7  DPA A  18      11.198   3.323  47.888  1.00  0.00              
ATOM    470  C5  DPA A  18      10.967   0.805  50.058  1.00  0.00              
ATOM    471  H8  DPA A  18      11.927   0.950  50.505  1.00  0.00              
ATOM    472  H9  DPA A  18      10.259   0.538  50.814  1.00  0.00              
ATOM    473  H10 DPA A  18      11.027   0.022  49.332  1.00  0.00              
ATOM    474  H20 DPA A  18      10.481   2.781  50.082  1.00  0.00              
ATOM    475  H3  DPA A  18       8.509   1.580  49.544  1.00  0.00              
ATOM    476  H4  DPA A  18       9.276   1.067  48.062  1.00  0.00              
ATOM    477  H1  DPA A  18       9.474   3.420  47.348  1.00  0.00              
ATOM    478  H2  DPA A  18       8.707   3.936  48.829  1.00  0.00              
ATOM    479  C9  DPA A  18       5.381   6.032  46.768  1.00  0.00              
ATOM    480  H16 DPA A  18       4.339   6.265  46.693  1.00  0.00              
ATOM    481  H17 DPA A  18       5.772   6.434  47.678  1.00  0.00              
ATOM    482  H18 DPA A  18       5.901   6.457  45.936  1.00  0.00              
ATOM    483  C7  DPA A  19       4.867   3.939  48.007  1.00  0.00              
ATOM    484  H11 DPA A  19       4.993   2.876  48.041  1.00  0.00              
ATOM    485  H12 DPA A  19       3.823   4.170  47.970  1.00  0.00              
ATOM    486  C6  DPA A  19       5.431   4.520  49.317  1.00  0.00              
ATOM    487  C1  DPA A  19       6.923   4.161  49.437  1.00  0.00              
ATOM    488  O1  DPA A  19       7.796   4.934  48.966  1.00  0.00              
ATOM    489  O2  DPA A  19       7.316   2.948  50.085  1.00  0.00              
ATOM    490  C2  DPA A  19       8.600   3.126  50.691  1.00  0.00              
ATOM    491  C3  DPA A  19       9.024   1.821  51.389  1.00  0.00              
ATOM    492  N1  DPA A  19      10.343   2.004  52.012  1.00  0.00              
ATOM    493  C4  DPA A  19      11.329   2.350  50.978  1.00  0.00              
ATOM    494  H5  DPA A  19      12.289   2.483  51.431  1.00  0.00              
ATOM    495  H6  DPA A  19      11.381   1.561  50.257  1.00  0.00              
ATOM    496  H7  DPA A  19      11.034   3.256  50.493  1.00  0.00              
ATOM    497  C5  DPA A  19      10.747   0.758  52.678  1.00  0.00              
ATOM    498  H8  DPA A  19      11.707   0.891  53.131  1.00  0.00              
ATOM    499  H9  DPA A  19      10.030   0.506  53.430  1.00  0.00              
ATOM    500  H10 DPA A  19      10.800  -0.031  51.957  1.00  0.00              
ATOM    501  H20 DPA A  19      10.293   2.742  52.686  1.00  0.00              
ATOM    502  H3  DPA A  19       8.306   1.569  52.141  1.00  0.00              
ATOM    503  H4  DPA A  19       9.076   1.033  50.669  1.00  0.00              
ATOM    504  H1  DPA A  19       9.317   3.377  49.938  1.00  0.00              
ATOM    505  H2  DPA A  19       8.546   3.916  51.411  1.00  0.00              
ATOM    506  C9  DPA A  19       5.270   6.051  49.310  1.00  0.00              
ATOM    507  H16 DPA A  19       4.233   6.300  49.227  1.00  0.00              
ATOM    508  H17 DPA A  19       5.661   6.454  50.221  1.00  0.00              
ATOM    509  H18 DPA A  19       5.804   6.462  48.479  1.00  0.00              
ATOM    510  C7  DDB A  20       4.714   3.975  50.560  1.00  0.00              
ATOM    511  H11 DDB A  20       4.823   2.911  50.602  1.00  0.00              
ATOM    512  H12 DDB A  20       3.674   4.224  50.515  1.00  0.00              
ATOM    513  C6  DDB A  20       5.278   4.556  51.871  1.00  0.00              
ATOM    514  C1  DDB A  20       5.143   6.090  51.854  1.00  0.00              
ATOM    515  O1  DDB A  20       6.070   6.799  51.387  1.00  0.00              
ATOM    516  O2  DDB A  20       3.960   6.708  52.369  1.00  0.00              
ATOM    517  C2  DDB A  20       4.287   7.997  52.894  1.00  0.00              
ATOM    518  C3  DDB A  20       3.014   8.664  53.448  1.00  0.00              
ATOM    519  N1  DDB A  20       3.349   9.989  53.987  1.00  0.00              
ATOM    520  C4  DDB A  20       2.135  10.626  54.517  1.00  0.00              
ATOM    521  H5  DDB A  20       2.379  11.590  54.909  1.00  0.00              
ATOM    522  H6  DDB A  20       1.416  10.731  53.731  1.00  0.00              
ATOM    523  H7  DDB A  20       1.725  10.018  55.295  1.00  0.00              
ATOM    524  C5  DDB A  20       3.914  10.825  52.917  1.00  0.00              
ATOM    525  H8  DDB A  20       4.158  11.790  53.311  1.00  0.00              
ATOM    526  H9  DDB A  20       3.196  10.931  52.132  1.00  0.00              
ATOM    527  H10 DDB A  20       4.798  10.362  52.532  1.00  0.00              
ATOM    528  H3  DDB A  20       2.603   8.056  54.227  1.00  0.00              
ATOM    529  H4  DDB A  20       2.295   8.770  52.663  1.00  0.00              
ATOM    530  H1  DDB A  20       4.698   8.605  52.115  1.00  0.00              
ATOM    531  H2  DDB A  20       5.005   7.891  53.679  1.00  0.00              
ATOM    532  C9  DDB A  20       6.764   4.174  52.004  1.00  0.00              
ATOM    533  H16 DDB A  20       7.156   4.577  52.915  1.00  0.00              
ATOM    534  H17 DDB A  20       6.859   3.109  52.016  1.00  0.00              
ATOM    535  H18 DDB A  20       7.310   4.572  51.174  1.00  0.00              
ATOM    536  C7  DPB A  21       4.544   4.032  53.113  1.00  0.00              
ATOM    537  H11 DPB A  21       4.635   2.967  53.162  1.00  0.00              
ATOM    538  H12 DPB A  21       3.508   4.296  53.058  1.00  0.00              
ATOM    539  C6  DPB A  21       5.108   4.613  54.423  1.00  0.00              
ATOM    540  C1  DPB A  21       4.997   6.149  54.395  1.00  0.00              
ATOM    541  O1  DPB A  21       5.939   6.839  53.930  1.00  0.00              
ATOM    542  O2  DPB A  21       3.820   6.790  54.897  1.00  0.00              
ATOM    543  C2  DPB A  21       4.165   8.077  55.416  1.00  0.00              
ATOM    544  C3  DPB A  21       2.898   8.768  55.955  1.00  0.00              
ATOM    545  N1  DPB A  21       3.252  10.091  56.489  1.00  0.00              
ATOM    546  C4  DPB A  21       2.044  10.750  57.005  1.00  0.00              
ATOM    547  H5  DPB A  21       2.301  11.713  57.392  1.00  0.00              
ATOM    548  H6  DPB A  21       1.332  10.862  56.214  1.00  0.00              
ATOM    549  H7  DPB A  21       1.618  10.154  57.785  1.00  0.00              
ATOM    550  C5  DPB A  21       3.837  10.910  55.417  1.00  0.00              
ATOM    551  H8  DPB A  21       4.094  11.874  55.805  1.00  0.00              
ATOM    552  H9  DPB A  21       3.126  11.022  54.626  1.00  0.00              
ATOM    553  H10 DPB A  21       4.716  10.431  55.042  1.00  0.00              
ATOM    554  H20 DPB A  21       3.915   9.986  57.229  1.00  0.00              
ATOM    555  H3  DPB A  21       2.472   8.172  56.736  1.00  0.00              
ATOM    556  H4  DPB A  21       2.187   8.880  55.165  1.00  0.00              
ATOM    557  H1  DPB A  21       4.590   8.673  54.636  1.00  0.00              
ATOM    558  H2  DPB A  21       4.876   7.964  56.207  1.00  0.00              
ATOM    559  C9  DPB A  21       6.586   4.208  54.570  1.00  0.00              
ATOM    560  H16 DPB A  21       6.978   4.612  55.479  1.00  0.00              
ATOM    561  H17 DPB A  21       6.664   3.142  54.589  1.00  0.00              
ATOM    562  H18 DPB A  21       7.144   4.591  53.741  1.00  0.00              
ATOM    563  C7  DDA A  22       4.357   4.109  55.664  1.00  0.00              
ATOM    564  H11 DDA A  22       4.430   3.044  55.721  1.00  0.00              
ATOM    565  H12 DDA A  22       3.326   4.390  55.600  1.00  0.00              
ATOM    566  C6  DDA A  22       4.920   4.690  56.974  1.00  0.00              
ATOM    567  C1  DDA A  22       6.391   4.264  57.133  1.00  0.00              
ATOM    568  O1  DDA A  22       7.309   4.984  56.666  1.00  0.00              
ATOM    569  O2  DDA A  22       6.711   3.048  57.814  1.00  0.00              
ATOM    570  C2  DDA A  22       7.989   3.177  58.445  1.00  0.00              
ATOM    571  C3  DDA A  22       8.333   1.868  59.178  1.00  0.00              
ATOM    572  N1  DDA A  22       9.647   2.000  59.825  1.00  0.00              
ATOM    573  C4  DDA A  22      10.670   2.276  58.807  1.00  0.00              
ATOM    574  H5  DDA A  22      11.626   2.373  59.278  1.00  0.00              
ATOM    575  H6  DDA A  22      10.699   1.471  58.104  1.00  0.00              
ATOM    576  H7  DDA A  22      10.429   3.186  58.297  1.00  0.00              
ATOM    577  C5  DDA A  22       9.976   0.751  60.525  1.00  0.00              
ATOM    578  H8  DDA A  22      10.932   0.847  60.996  1.00  0.00              
ATOM    579  H9  DDA A  22       9.233   0.550  61.267  1.00  0.00              
ATOM    580  H10 DDA A  22      10.006  -0.056  59.822  1.00  0.00              
ATOM    581  H3  DDA A  22       7.589   1.667  59.919  1.00  0.00              
ATOM    582  H4  DDA A  22       8.363   1.063  58.475  1.00  0.00              
ATOM    583  H1  DDA A  22       8.732   3.377  57.704  1.00  0.00              
ATOM    584  H2  DDA A  22       7.959   3.983  59.148  1.00  0.00              
ATOM    585  C9  DDA A  22       4.833   6.227  56.932  1.00  0.00              
ATOM    586  H16 DDA A  22       3.812   6.525  56.822  1.00  0.00              
ATOM    587  H17 DDA A  22       5.225   6.631  57.843  1.00  0.00              
ATOM    588  H18 DDA A  22       5.404   6.595  56.106  1.00  0.00              
ATOM    589  C7  DDA A  23       4.152   4.208  58.213  1.00  0.00              
ATOM    590  H11 DDA A  23       4.208   3.141  58.278  1.00  0.00              
ATOM    591  H12 DDA A  23       3.126   4.504  58.139  1.00  0.00              
ATOM    592  C6  DDA A  23       4.716   4.789  59.523  1.00  0.00              
ATOM    593  C1  DDA A  23       6.178   4.339  59.696  1.00  0.00              
ATOM    594  O1  DDA A  23       7.112   5.041  59.230  1.00  0.00              
ATOM    595  O2  DDA A  23       6.474   3.123  60.387  1.00  0.00              
ATOM    596  C2  DDA A  23       7.749   3.236  61.026  1.00  0.00              
ATOM    597  C3  DDA A  23       8.067   1.926  61.770  1.00  0.00              
ATOM    598  N1  DDA A  23       9.378   2.042  62.426  1.00  0.00              
ATOM    599  C4  DDA A  23      10.413   2.294  61.413  1.00  0.00              
ATOM    600  H5  DDA A  23      11.366   2.379  61.891  1.00  0.00              
ATOM    601  H6  DDA A  23      10.433   1.485  60.717  1.00  0.00              
ATOM    602  H7  DDA A  23      10.190   3.205  60.896  1.00  0.00              
ATOM    603  C5  DDA A  23       9.682   0.792  63.138  1.00  0.00              
ATOM    604  H8  DDA A  23      10.636   0.876  63.615  1.00  0.00              
ATOM    605  H9  DDA A  23       8.929   0.610  63.875  1.00  0.00              
ATOM    606  H10 DDA A  23       9.703  -0.019  62.440  1.00  0.00              
ATOM    607  H3  DDA A  23       7.314   1.743  62.508  1.00  0.00              
ATOM    608  H4  DDA A  23       8.087   1.116  61.073  1.00  0.00              
ATOM    609  H1  DDA A  23       8.501   3.418  60.289  1.00  0.00              
ATOM    610  H2  DDA A  23       7.727   4.047  61.723  1.00  0.00              
ATOM    611  C9  DDA A  23       4.655   6.327  59.470  1.00  0.00              
ATOM    612  H16 DDA A  23       3.639   6.639  59.349  1.00  0.00              
ATOM    613  H17 DDA A  23       5.047   6.730  60.381  1.00  0.00              
ATOM    614  H18 DDA A  23       5.237   6.680  58.644  1.00  0.00              
ATOM    615  C7  DPA A  24       3.932   4.327  60.759  1.00  0.00              
ATOM    616  H11 DPA A  24       3.969   3.261  60.832  1.00  0.00              
ATOM    617  H12 DPA A  24       2.910   4.641  60.675  1.00  0.00              
ATOM    618  C6  DPA A  24       4.495   4.908  62.069  1.00  0.00              
ATOM    619  C1  DPA A  24       5.948   4.437  62.256  1.00  0.00              
ATOM    620  O1  DPA A  24       6.897   5.120  61.792  1.00  0.00              
ATOM    621  O2  DPA A  24       6.220   3.220  62.958  1.00  0.00              
ATOM    622  C2  DPA A  24       7.491   3.317  63.604  1.00  0.00              
ATOM    623  C3  DPA A  24       7.783   2.008  64.361  1.00  0.00              
ATOM    624  N1  DPA A  24       9.090   2.108  65.026  1.00  0.00              
ATOM    625  C4  DPA A  24      10.137   2.336  64.018  1.00  0.00              
ATOM    626  H5  DPA A  24      11.088   2.408  64.502  1.00  0.00              
ATOM    627  H6  DPA A  24      10.149   1.521  63.327  1.00  0.00              
ATOM    628  H7  DPA A  24       9.933   3.246  63.493  1.00  0.00              
ATOM    629  C5  DPA A  24       9.369   0.858  65.748  1.00  0.00              
ATOM    630  H8  DPA A  24      10.321   0.930  66.231  1.00  0.00              
ATOM    631  H9  DPA A  24       8.609   0.692  66.481  1.00  0.00              
ATOM    632  H10 DPA A  24       9.382   0.041  65.056  1.00  0.00              
ATOM    633  H20 DPA A  24       9.078   2.870  65.673  1.00  0.00              
ATOM    634  H3  DPA A  24       7.022   1.842  65.095  1.00  0.00              
ATOM    635  H4  DPA A  24       7.796   1.193  63.670  1.00  0.00              
ATOM    636  H1  DPA A  24       8.252   3.482  62.872  1.00  0.00              
ATOM    637  H2  DPA A  24       7.478   4.134  64.297  1.00  0.00              
ATOM    638  C9  DPA A  24       4.459   6.447  62.006  1.00  0.00              
ATOM    639  H16 DPA A  24       3.450   6.775  61.876  1.00  0.00              
ATOM    640  H17 DPA A  24       4.851   6.850  62.916  1.00  0.00              
ATOM    641  H18 DPA A  24       5.054   6.784  61.181  1.00  0.00              
ATOM    642  C7  DDA A  25       3.695   4.469  63.303  1.00  0.00              
ATOM    643  H11 DDA A  25       3.714   3.402  63.383  1.00  0.00              
ATOM    644  H12 DDA A  25       2.679   4.798  63.210  1.00  0.00              
ATOM    645  C6  DDA A  25       4.258   5.050  64.613  1.00  0.00              
ATOM    646  C1  DDA A  25       5.702   4.556  64.813  1.00  0.00              
ATOM    647  O1  DDA A  25       6.665   5.219  64.352  1.00  0.00              
ATOM    648  O2  DDA A  25       5.949   3.340  65.526  1.00  0.00              
ATOM    649  C2  DDA A  25       7.216   3.422  66.182  1.00  0.00              
ATOM    650  C3  DDA A  25       7.482   2.112  66.948  1.00  0.00              
ATOM    651  N1  DDA A  25       8.786   2.196  67.623  1.00  0.00              
ATOM    652  C4  DDA A  25       9.842   2.400  66.621  1.00  0.00              
ATOM    653  H5  DDA A  25      10.792   2.460  67.111  1.00  0.00              
ATOM    654  H6  DDA A  25       9.847   1.579  65.935  1.00  0.00              
ATOM    655  H7  DDA A  25       9.658   3.308  66.088  1.00  0.00              
ATOM    656  C5  DDA A  25       9.039   0.947  68.355  1.00  0.00              
ATOM    657  H8  DDA A  25       9.988   1.007  68.845  1.00  0.00              
ATOM    658  H9  DDA A  25       8.271   0.799  69.083  1.00  0.00              
ATOM    659  H10 DDA A  25       9.044   0.125  67.670  1.00  0.00              
ATOM    660  H3  DDA A  25       6.713   1.964  67.678  1.00  0.00              
ATOM    661  H4  DDA A  25       7.486   1.292  66.264  1.00  0.00              
ATOM    662  H1  DDA A  25       7.985   3.569  65.453  1.00  0.00              
ATOM    663  H2  DDA A  25       7.212   4.243  66.867  1.00  0.00              
ATOM    664  C9  DDA A  25       4.247   6.588  64.538  1.00  0.00              
ATOM    665  H16 DDA A  25       3.244   6.932  64.398  1.00  0.00              
ATOM    666  H17 DDA A  25       4.639   6.991  65.448  1.00  0.00              
ATOM    667  H18 DDA A  25       4.852   6.910  63.717  1.00  0.00              
ATOM    668  C7  DDA A  26       3.442   4.632  65.844  1.00  0.00              
ATOM    669  H11 DDA A  26       3.443   3.565  65.933  1.00  0.00              
ATOM    670  H12 DDA A  26       2.432   4.977  65.741  1.00  0.00              
ATOM    671  C6  DDA A  26       4.005   5.212  67.154  1.00  0.00              
ATOM    672  C1  DDA A  26       5.439   4.697  67.369  1.00  0.00              
ATOM    673  O1  DDA A  26       6.416   5.342  66.908  1.00  0.00              
ATOM    674  O2  DDA A  26       5.661   3.482  68.091  1.00  0.00              
ATOM    675  C2  DDA A  26       6.925   3.547  68.755  1.00  0.00              
ATOM    676  C3  DDA A  26       7.163   2.240  69.533  1.00  0.00              
ATOM    677  N1  DDA A  26       8.464   2.307  70.216  1.00  0.00              
ATOM    678  C4  DDA A  26       9.531   2.486  69.221  1.00  0.00              
ATOM    679  H5  DDA A  26      10.478   2.535  69.717  1.00  0.00              
ATOM    680  H6  DDA A  26       9.527   1.661  68.541  1.00  0.00              
ATOM    681  H7  DDA A  26       9.365   3.394  68.680  1.00  0.00              
ATOM    682  C5  DDA A  26       8.691   1.058  70.959  1.00  0.00              
ATOM    683  H8  DDA A  26       9.638   1.107  71.455  1.00  0.00              
ATOM    684  H9  DDA A  26       7.916   0.929  71.683  1.00  0.00              
ATOM    685  H10 DDA A  26       8.688   0.233  70.279  1.00  0.00              
ATOM    686  H3  DDA A  26       6.387   2.109  70.257  1.00  0.00              
ATOM    687  H4  DDA A  26       7.159   1.415  68.854  1.00  0.00              
ATOM    688  H1  DDA A  26       7.701   3.678  68.031  1.00  0.00              
ATOM    689  H2  DDA A  26       6.929   4.374  69.435  1.00  0.00              
ATOM    690  C9  DDA A  26       4.020   6.750  67.068  1.00  0.00              
ATOM    691  H16 DDA A  26       3.023   7.110  66.919  1.00  0.00              
ATOM    692  H17 DDA A  26       4.412   7.154  67.979  1.00  0.00              
ATOM    693  H18 DDA A  26       4.636   7.056  66.249  1.00  0.00              
ATOM    694  C7  DPA A  27       3.173   4.817  68.382  1.00  0.00              
ATOM    695  H11 DPA A  27       3.156   3.751  68.478  1.00  0.00              
ATOM    696  H12 DPA A  27       2.171   5.177  68.269  1.00  0.00              
ATOM    697  C6  DPA A  27       3.737   5.398  69.692  1.00  0.00              
ATOM    698  C1  DPA A  27       5.160   4.859  69.921  1.00  0.00              
ATOM    699  O1  DPA A  27       6.151   5.486  69.463  1.00  0.00              
ATOM    700  O2  DPA A  27       5.357   3.648  70.653  1.00  0.00              
ATOM    701  C2  DPA A  27       6.618   3.696  71.326  1.00  0.00              
ATOM    702  C3  DPA A  27       6.829   2.391  72.115  1.00  0.00              
ATOM    703  N1  DPA A  27       8.126   2.442  72.806  1.00  0.00              
ATOM    704  C4  DPA A  27       9.203   2.596  71.817  1.00  0.00              
ATOM    705  H5  DPA A  27      10.147   2.633  72.321  1.00  0.00              
ATOM    706  H6  DPA A  27       9.189   1.767  71.143  1.00  0.00              
ATOM    707  H7  DPA A  27       9.055   3.503  71.269  1.00  0.00              
ATOM    708  C5  DPA A  27       8.327   1.195  73.559  1.00  0.00              
ATOM    709  H8  DPA A  27       9.271   1.231  74.062  1.00  0.00              
ATOM    710  H9  DPA A  27       7.545   1.083  74.278  1.00  0.00              
ATOM    711  H10 DPA A  27       8.316   0.364  72.885  1.00  0.00              
ATOM    712  H20 DPA A  27       8.137   3.217  73.437  1.00  0.00              
ATOM    713  H3  DPA A  27       6.045   2.278  72.834  1.00  0.00              
ATOM    714  H4  DPA A  27       6.817   1.561  71.441  1.00  0.00              
ATOM    715  H1  DPA A  27       7.401   3.808  70.606  1.00  0.00              
ATOM    716  H2  DPA A  27       6.630   4.527  72.000  1.00  0.00              
ATOM    717  C9  DPA A  27       3.777   6.934  69.596  1.00  0.00              
ATOM    718  H16 DPA A  27       2.787   7.308  69.437  1.00  0.00              
ATOM    719  H17 DPA A  27       4.169   7.338  70.507  1.00  0.00              
ATOM    720  H18 DPA A  27       4.404   7.224  68.778  1.00  0.00              
ATOM    721  C7  DDB A  28       2.889   5.024  70.916  1.00  0.00              
ATOM    722  H11 DDB A  28       2.855   3.960  71.019  1.00  0.00              
ATOM    723  H12 DDB A  28       1.894   5.400  70.794  1.00  0.00              
ATOM    724  C6  DDB A  28       3.453   5.605  72.226  1.00  0.00              
ATOM    725  C1  DDB A  28       3.520   7.140  72.121  1.00  0.00              
ATOM    726  O1  DDB A  28       4.556   7.695  71.676  1.00  0.00              
ATOM    727  O2  DDB A  28       2.402   7.933  72.531  1.00  0.00              
ATOM    728  C2  DDB A  28       2.866   9.199  73.007  1.00  0.00              
ATOM    729  C3  DDB A  28       1.663  10.053  73.448  1.00  0.00              
ATOM    730  N1  DDB A  28       2.140  11.355  73.937  1.00  0.00              
ATOM    731  C4  DDB A  28       0.992  12.170  74.358  1.00  0.00              
ATOM    732  H5  DDB A  28       1.339  13.118  74.713  1.00  0.00              
ATOM    733  H6  DDB A  28       0.336  12.321  73.525  1.00  0.00              
ATOM    734  H7  DDB A  28       0.465  11.667  75.141  1.00  0.00              
ATOM    735  C5  DDB A  28       2.865  12.047  72.862  1.00  0.00              
ATOM    736  H8  DDB A  28       3.212  12.995  73.218  1.00  0.00              
ATOM    737  H9  DDB A  28       2.209  12.197  72.029  1.00  0.00              
ATOM    738  H10 DDB A  28       3.701  11.454  72.556  1.00  0.00              
ATOM    739  H3  DDB A  28       1.135   9.550  74.231  1.00  0.00              
ATOM    740  H4  DDB A  28       1.008  10.204  72.616  1.00  0.00              
ATOM    741  H1  DDB A  28       3.394   9.703  72.224  1.00  0.00              
ATOM    742  H2  DDB A  28       3.521   9.049  73.839  1.00  0.00              
ATOM    743  C9  DDB A  28       4.867   5.045  72.469  1.00  0.00              
ATOM    744  H16 DDB A  28       5.259   5.449  73.379  1.00  0.00              
ATOM    745  H17 DDB A  28       4.821   3.979  72.542  1.00  0.00              
ATOM    746  H18 DDB A  28       5.504   5.320  71.655  1.00  0.00              
ATOM    747  C7  DPA A  29       2.591   5.253  73.447  1.00  0.00              
ATOM    748  H11 DPA A  29       2.539   4.191  73.557  1.00  0.00              
ATOM    749  H12 DPA A  29       1.603   5.644  73.315  1.00  0.00              
ATOM    750  C6  DPA A  29       3.155   5.834  74.757  1.00  0.00              
ATOM    751  C1  DPA A  29       4.558   5.254  75.014  1.00  0.00              
ATOM    752  O1  DPA A  29       5.574   5.841  74.562  1.00  0.00              
ATOM    753  O2  DPA A  29       4.704   4.046  75.766  1.00  0.00              
ATOM    754  C2  DPA A  29       5.956   4.065  76.456  1.00  0.00              
ATOM    755  C3  DPA A  29       6.114   2.764  77.265  1.00  0.00              
ATOM    756  N1  DPA A  29       7.402   2.783  77.975  1.00  0.00              
ATOM    757  C4  DPA A  29       8.497   2.889  77.000  1.00  0.00              
ATOM    758  H5  DPA A  29       9.434   2.902  77.517  1.00  0.00              
ATOM    759  H6  DPA A  29       8.467   2.051  76.337  1.00  0.00              
ATOM    760  H7  DPA A  29       8.387   3.793  76.438  1.00  0.00              
ATOM    761  C5  DPA A  29       7.553   1.541  78.748  1.00  0.00              
ATOM    762  H8  DPA A  29       8.491   1.554  79.264  1.00  0.00              
ATOM    763  H9  DPA A  29       6.757   1.464  79.458  1.00  0.00              
ATOM    764  H10 DPA A  29       7.524   0.702  78.085  1.00  0.00              
ATOM    765  H20 DPA A  29       7.429   3.566  78.594  1.00  0.00              
ATOM    766  H3  DPA A  29       5.317   2.686  77.975  1.00  0.00              
ATOM    767  H4  DPA A  29       6.084   1.926  76.602  1.00  0.00              
ATOM    768  H1  DPA A  29       6.753   4.141  75.747  1.00  0.00              
ATOM    769  H2  DPA A  29       5.986   4.904  77.118  1.00  0.00              
ATOM    770  C9  DPA A  29       3.247   7.367  74.641  1.00  0.00              
ATOM    771  H16 DPA A  29       2.273   7.771  74.463  1.00  0.00              
ATOM    772  H17 DPA A  29       3.638   7.771  75.551  1.00  0.00              
ATOM    773  H18 DPA A  29       3.894   7.626  73.829  1.00  0.00              
ATOM    774  C7  TDA A  30       2.279   5.505  75.974  1.00  0.00              
ATOM    775  H11 TDA A  30       2.209   4.444  76.091  1.00  0.00              
ATOM    776  H12 TDA A  30       1.298   5.910  75.832  1.00  0.00              
ATOM    777  C6  TDA A  30       2.843   6.086  77.284  1.00  0.00              
ATOM    778  C1  TDA A  30       4.234   5.485  77.555  1.00  0.00              
ATOM    779  O1  TDA A  30       5.262   6.052  77.106  1.00  0.00              
ATOM    780  O2  TDA A  30       4.355   4.280  78.316  1.00  0.00              
ATOM    781  C2  TDA A  30       5.603   4.283  79.015  1.00  0.00              
ATOM    782  C3  TDA A  30       5.734   2.986  79.835  1.00  0.00              
ATOM    783  N1  TDA A  30       7.017   2.988  80.554  1.00  0.00              
ATOM    784  C4  TDA A  30       8.120   3.071  79.586  1.00  0.00              
ATOM    785  H5  TDA A  30       9.054   3.072  80.109  1.00  0.00              
ATOM    786  H6  TDA A  30       8.081   2.228  78.929  1.00  0.00              
ATOM    787  H7  TDA A  30       8.029   3.971  79.017  1.00  0.00              
ATOM    788  C5  TDA A  30       7.141   1.750  81.337  1.00  0.00              
ATOM    789  H8  TDA A  30       8.075   1.752  81.859  1.00  0.00              
ATOM    790  H9  TDA A  30       6.339   1.692  82.041  1.00  0.00              
ATOM    791  H10 TDA A  30       7.103   0.907  80.679  1.00  0.00              
ATOM    792  H3  TDA A  30       4.931   2.926  80.540  1.00  0.00              
ATOM    793  H4  TDA A  30       5.695   2.144  79.178  1.00  0.00              
ATOM    794  H1  TDA A  30       6.405   4.342  78.312  1.00  0.00              
ATOM    795  H2  TDA A  30       5.642   5.126  79.672  1.00  0.00              
ATOM    796  C9  TDA A  30       2.960   7.616  77.158  1.00  0.00              
ATOM    797  H16 TDA A  30       1.994   8.034  76.969  1.00  0.00              
ATOM    798  H17 TDA A  30       3.352   8.019  78.069  1.00  0.00              
ATOM    799  H18 TDA A  30       3.618   7.858  76.349  1.00  0.00              
ATOM    800  H19 TDA A  30       2.186   5.844  78.093  1.00  0.00              
TER
END
