# Supplementary material for: All-Atom Molecular Dynamics Simulations of Grafted Poly(N,N-dimethylaminoethyl methacrylate) Brushes
Source: J Phys Chem B. 2025 Feb 10;129(7):2105–14. doi: 10.1021/acs.jpcb.4c07928 (PMC11848925; doi:10.1021/acs.jpcb.4c07928)
Supplement: Supplementary file 2 — jp4c07928_si_002.zip [file jp4c07928_si_002.zip › Supplementary Files/1_single_threads/thread_alligned_12_adjusted.pdb]

HEADER 
TITLE     Built with Packmol                                             
REMARK   Packmol generated pdb file 
REMARK   Home-Page: http://m3g.iqm.unicamp.br/packmol
REMARK
ATOM      1  C7  HPA A   1       4.339   6.655   2.084  1.00  0.00              
ATOM      2  C8  HPA A   1       4.711   7.582   0.912  1.00  0.00              
ATOM      3  H13 HPA A   1       4.327   7.176   0.000  1.00  0.00              
ATOM      4  H14 HPA A   1       5.776   7.663   0.847  1.00  0.00              
ATOM      5  H15 HPA A   1       4.290   8.551   1.077  1.00  0.00              
ATOM      6  H11 HPA A   1       4.761   5.685   1.920  1.00  0.00              
ATOM      7  H12 HPA A   1       3.273   6.575   2.149  1.00  0.00              
ATOM      8  C6  HPA A   1       4.891   7.239   3.398  1.00  0.00              
ATOM      9  C1  HPA A   1       6.423   7.355   3.303  1.00  0.00              
ATOM     10  O1  HPA A   1       6.948   8.409   2.859  1.00  0.00              
ATOM     11  O2  HPA A   1       7.249   6.265   3.719  1.00  0.00              
ATOM     12  C2  HPA A   1       8.496   6.770   4.204  1.00  0.00              
ATOM     13  C3  HPA A   1       9.387   5.596   4.651  1.00  0.00              
ATOM     14  N1  HPA A   1      10.668   6.115   5.150  1.00  0.00              
ATOM     15  C4  HPA A   1      11.344   6.861   4.078  1.00  0.00              
ATOM     16  H5  HPA A   1      12.278   7.239   4.440  1.00  0.00              
ATOM     17  H6  HPA A   1      11.521   6.211   3.248  1.00  0.00              
ATOM     18  H7  HPA A   1      10.725   7.676   3.767  1.00  0.00              
ATOM     19  C5  HPA A   1      11.517   4.994   5.577  1.00  0.00              
ATOM     20  H8  HPA A   1      12.451   5.372   5.939  1.00  0.00              
ATOM     21  H9  HPA A   1      11.027   4.453   6.357  1.00  0.00              
ATOM     22  H10 HPA A   1      11.695   4.344   4.746  1.00  0.00              
ATOM     23  H20 HPA A   1      10.502   6.723   5.926  1.00  0.00              
ATOM     24  H3  HPA A   1       8.895   5.053   5.432  1.00  0.00              
ATOM     25  H4  HPA A   1       9.563   4.945   3.822  1.00  0.00              
ATOM     26  H1  HPA A   1       8.988   7.312   3.424  1.00  0.00              
ATOM     27  H2  HPA A   1       8.319   7.421   5.034  1.00  0.00              
ATOM     28  C9  HPA A   1       4.284   8.634   3.634  1.00  0.00              
ATOM     29  H16 HPA A   1       3.219   8.554   3.700  1.00  0.00              
ATOM     30  H17 HPA A   1       4.668   9.040   4.547  1.00  0.00              
ATOM     31  H18 HPA A   1       4.543   9.279   2.820  1.00  0.00              
ATOM     32  C7  DPB A   2       4.560   6.367   4.618  1.00  0.00              
ATOM     33  H11 DPB A   2       4.983   5.393   4.490  1.00  0.00              
ATOM     34  H12 DPB A   2       3.498   6.280   4.720  1.00  0.00              
ATOM     35  C6  DPB A   2       5.113   6.951   5.930  1.00  0.00              
ATOM     36  C1  DPB A   2       4.527   8.357   6.155  1.00  0.00              
ATOM     37  O1  DPB A   2       5.123   9.367   5.700  1.00  0.00              
ATOM     38  O2  DPB A   2       3.304   8.516   6.878  1.00  0.00              
ATOM     39  C2  DPB A   2       3.307   9.778   7.550  1.00  0.00              
ATOM     40  C3  DPB A   2       1.990   9.948   8.329  1.00  0.00              
ATOM     41  N1  DPB A   2       1.993  11.247   9.019  1.00  0.00              
ATOM     42  C4  DPB A   2       0.737  11.409   9.763  1.00  0.00              
ATOM     43  H5  DPB A   2       0.739  12.355  10.265  1.00  0.00              
ATOM     44  H6  DPB A   2      -0.089  11.368   9.083  1.00  0.00              
ATOM     45  H7  DPB A   2       0.644  10.623  10.483  1.00  0.00              
ATOM     46  C5  DPB A   2       2.120  12.327   8.031  1.00  0.00              
ATOM     47  H8  DPB A   2       2.122  13.272   8.532  1.00  0.00              
ATOM     48  H9  DPB A   2       1.295  12.286   7.350  1.00  0.00              
ATOM     49  H10 DPB A   2       3.035  12.208   7.489  1.00  0.00              
ATOM     50  H20 DPB A   2       2.764  11.285   9.655  1.00  0.00              
ATOM     51  H3  DPB A   2       1.897   9.163   9.049  1.00  0.00              
ATOM     52  H4  DPB A   2       1.165   9.908   7.651  1.00  0.00              
ATOM     53  H1  DPB A   2       3.400  10.565   6.830  1.00  0.00              
ATOM     54  H2  DPB A   2       4.133   9.819   8.230  1.00  0.00              
ATOM     55  C9  DPB A   2       6.648   7.042   5.846  1.00  0.00              
ATOM     56  H16 DPB A   2       7.032   7.448   6.758  1.00  0.00              
ATOM     57  H17 DPB A   2       7.054   6.066   5.690  1.00  0.00              
ATOM     58  H18 DPB A   2       6.923   7.677   5.030  1.00  0.00              
ATOM     59  C7  DPB A   3       4.758   6.094   7.153  1.00  0.00              
ATOM     60  H11 DPB A   3       5.167   5.112   7.035  1.00  0.00              
ATOM     61  H12 DPB A   3       3.694   6.025   7.250  1.00  0.00              
ATOM     62  C6  DPB A   3       5.311   6.678   8.467  1.00  0.00              
ATOM     63  C1  DPB A   3       4.746   8.095   8.677  1.00  0.00              
ATOM     64  O1  DPB A   3       5.362   9.092   8.220  1.00  0.00              
ATOM     65  O2  DPB A   3       3.520   8.278   9.392  1.00  0.00              
ATOM     66  C2  DPB A   3       3.540   9.544  10.054  1.00  0.00              
ATOM     67  C3  DPB A   3       2.220   9.741  10.823  1.00  0.00              
ATOM     68  N1  DPB A   3       2.239  11.043  11.505  1.00  0.00              
ATOM     69  C4  DPB A   3       0.980  11.231  12.239  1.00  0.00              
ATOM     70  H5  DPB A   3       0.994  12.180  12.734  1.00  0.00              
ATOM     71  H6  DPB A   3       0.159  11.199  11.553  1.00  0.00              
ATOM     72  H7  DPB A   3       0.870  10.451  12.963  1.00  0.00              
ATOM     73  C5  DPB A   3       2.391  12.114  10.509  1.00  0.00              
ATOM     74  H8  DPB A   3       2.405  13.063  11.005  1.00  0.00              
ATOM     75  H9  DPB A   3       1.570  12.082   9.824  1.00  0.00              
ATOM     76  H10 DPB A   3       3.308  11.977   9.975  1.00  0.00              
ATOM     77  H20 DPB A   3       3.006  11.073  12.146  1.00  0.00              
ATOM     78  H3  DPB A   3       2.110   8.961  11.548  1.00  0.00              
ATOM     79  H4  DPB A   3       1.399   9.709  10.139  1.00  0.00              
ATOM     80  H1  DPB A   3       3.650  10.324   9.330  1.00  0.00              
ATOM     81  H2  DPB A   3       4.361   9.576  10.740  1.00  0.00              
ATOM     82  C9  DPB A   3       6.848   6.744   8.393  1.00  0.00              
ATOM     83  H16 DPB A   3       7.232   7.149   9.305  1.00  0.00              
ATOM     84  H17 DPB A   3       7.240   5.759   8.247  1.00  0.00              
ATOM     85  H18 DPB A   3       7.139   7.368   7.575  1.00  0.00              
ATOM     86  C7  DDB A   4       4.934   5.835   9.692  1.00  0.00              
ATOM     87  H11 DDB A   4       5.328   4.845   9.585  1.00  0.00              
ATOM     88  H12 DDB A   4       3.868   5.783   9.782  1.00  0.00              
ATOM     89  C6  DDB A   4       5.488   6.418  11.006  1.00  0.00              
ATOM     90  C1  DDB A   4       4.943   7.846  11.203  1.00  0.00              
ATOM     91  O1  DDB A   4       5.579   8.829  10.744  1.00  0.00              
ATOM     92  O2  DDB A   4       3.716   8.052  11.907  1.00  0.00              
ATOM     93  C2  DDB A   4       3.751   9.323  12.562  1.00  0.00              
ATOM     94  C3  DDB A   4       2.430   9.547  13.320  1.00  0.00              
ATOM     95  N1  DDB A   4       2.464  10.853  13.993  1.00  0.00              
ATOM     96  C4  DDB A   4       1.204  11.066  14.716  1.00  0.00              
ATOM     97  H5  DDB A   4       1.229  12.017  15.206  1.00  0.00              
ATOM     98  H6  DDB A   4       0.387  11.042  14.026  1.00  0.00              
ATOM     99  H7  DDB A   4       1.076  10.293  15.445  1.00  0.00              
ATOM    100  C5  DDB A   4       2.640  11.914  12.991  1.00  0.00              
ATOM    101  H8  DDB A   4       2.665  12.866  13.481  1.00  0.00              
ATOM    102  H9  DDB A   4       1.824  11.891  12.300  1.00  0.00              
ATOM    103  H10 DDB A   4       3.559  11.760  12.465  1.00  0.00              
ATOM    104  H3  DDB A   4       2.302   8.773  14.049  1.00  0.00              
ATOM    105  H4  DDB A   4       1.613   9.523  12.630  1.00  0.00              
ATOM    106  H1  DDB A   4       3.879  10.096  11.833  1.00  0.00              
ATOM    107  H2  DDB A   4       4.568   9.347  13.253  1.00  0.00              
ATOM    108  C9  DDB A   4       7.025   6.459  10.943  1.00  0.00              
ATOM    109  H16 DDB A   4       7.409   6.865  11.855  1.00  0.00              
ATOM    110  H17 DDB A   4       7.403   5.468  10.806  1.00  0.00              
ATOM    111  H18 DDB A   4       7.332   7.074  10.122  1.00  0.00              
ATOM    112  C7  DDB A   5       5.089   5.590  12.235  1.00  0.00              
ATOM    113  H11 DDB A   5       5.467   4.593  12.137  1.00  0.00              
ATOM    114  H12 DDB A   5       4.021   5.555  12.317  1.00  0.00              
ATOM    115  C6  DDB A   5       5.642   6.174  13.549  1.00  0.00              
ATOM    116  C1  DDB A   5       5.119   7.611  13.732  1.00  0.00              
ATOM    117  O1  DDB A   5       5.774   8.581  13.271  1.00  0.00              
ATOM    118  O2  DDB A   5       3.890   7.842  14.426  1.00  0.00              
ATOM    119  C2  DDB A   5       3.941   9.116  15.072  1.00  0.00              
ATOM    120  C3  DDB A   5       2.617   9.365  15.819  1.00  0.00              
ATOM    121  N1  DDB A   5       2.669  10.676  16.483  1.00  0.00              
ATOM    122  C4  DDB A   5       1.407  10.914  17.196  1.00  0.00              
ATOM    123  H5  DDB A   5       1.444  11.868  17.680  1.00  0.00              
ATOM    124  H6  DDB A   5       0.594  10.898  16.500  1.00  0.00              
ATOM    125  H7  DDB A   5       1.262  10.148  17.929  1.00  0.00              
ATOM    126  C5  DDB A   5       2.868  11.729  15.476  1.00  0.00              
ATOM    127  H8  DDB A   5       2.906  12.682  15.960  1.00  0.00              
ATOM    128  H9  DDB A   5       2.057  11.713  14.780  1.00  0.00              
ATOM    129  H10 DDB A   5       3.788  11.555  14.957  1.00  0.00              
ATOM    130  H3  DDB A   5       2.472   8.600  16.553  1.00  0.00              
ATOM    131  H4  DDB A   5       1.806   9.350  15.124  1.00  0.00              
ATOM    132  H1  DDB A   5       4.087   9.882  14.339  1.00  0.00              
ATOM    133  H2  DDB A   5       4.752   9.132  15.768  1.00  0.00              
ATOM    134  C9  DDB A   5       7.180   6.189  13.496  1.00  0.00              
ATOM    135  H16 DDB A   5       7.565   6.595  14.408  1.00  0.00              
ATOM    136  H17 DDB A   5       7.543   5.192  13.369  1.00  0.00              
ATOM    137  H18 DDB A   5       7.502   6.793  12.674  1.00  0.00              
ATOM    138  C7  DPB A   6       5.221   5.360  14.780  1.00  0.00              
ATOM    139  H11 DPB A   6       5.584   4.357  14.691  1.00  0.00              
ATOM    140  H12 DPB A   6       4.153   5.343  14.854  1.00  0.00              
ATOM    141  C6  DPB A   6       5.774   5.944  16.094  1.00  0.00              
ATOM    142  C1  DPB A   6       5.274   7.390  16.264  1.00  0.00              
ATOM    143  O1  DPB A   6       5.947   8.346  15.801  1.00  0.00              
ATOM    144  O2  DPB A   6       4.043   7.645  16.947  1.00  0.00              
ATOM    145  C2  DPB A   6       4.110   8.923  17.585  1.00  0.00              
ATOM    146  C3  DPB A   6       2.786   9.199  18.321  1.00  0.00              
ATOM    147  N1  DPB A   6       2.852  10.512  18.976  1.00  0.00              
ATOM    148  C4  DPB A   6       1.590  10.775  19.679  1.00  0.00              
ATOM    149  H5  DPB A   6       1.639  11.733  20.156  1.00  0.00              
ATOM    150  H6  DPB A   6       0.783  10.769  18.977  1.00  0.00              
ATOM    151  H7  DPB A   6       1.427  10.017  20.417  1.00  0.00              
ATOM    152  C5  DPB A   6       3.077  11.555  17.964  1.00  0.00              
ATOM    153  H8  DPB A   6       3.126  12.511  18.442  1.00  0.00              
ATOM    154  H9  DPB A   6       2.269  11.548  17.261  1.00  0.00              
ATOM    155  H10 DPB A   6       3.997  11.363  17.453  1.00  0.00              
ATOM    156  H20 DPB A   6       3.606  10.519  19.634  1.00  0.00              
ATOM    157  H3  DPB A   6       2.623   8.441  19.059  1.00  0.00              
ATOM    158  H4  DPB A   6       1.979   9.192  17.619  1.00  0.00              
ATOM    159  H1  DPB A   6       4.273   9.682  16.848  1.00  0.00              
ATOM    160  H2  DPB A   6       4.917   8.931  18.287  1.00  0.00              
ATOM    161  C9  DPB A   6       7.312   5.934  16.051  1.00  0.00              
ATOM    162  H16 DPB A   6       7.698   6.340  16.964  1.00  0.00              
ATOM    163  H17 DPB A   6       7.660   4.930  15.934  1.00  0.00              
ATOM    164  H18 DPB A   6       7.650   6.528  15.227  1.00  0.00              
ATOM    165  C7  DPB A   7       5.331   5.144  17.328  1.00  0.00              
ATOM    166  H11 DPB A   7       5.679   4.136  17.247  1.00  0.00              
ATOM    167  H12 DPB A   7       4.263   5.146  17.394  1.00  0.00              
ATOM    168  C6  DPB A   7       5.884   5.728  18.641  1.00  0.00              
ATOM    169  C1  DPB A   7       5.406   7.184  18.797  1.00  0.00              
ATOM    170  O1  DPB A   7       6.097   8.127  18.332  1.00  0.00              
ATOM    171  O2  DPB A   7       4.176   7.463  19.471  1.00  0.00              
ATOM    172  C2  DPB A   7       4.257   8.744  20.101  1.00  0.00              
ATOM    173  C3  DPB A   7       2.932   9.046  20.825  1.00  0.00              
ATOM    174  N1  DPB A   7       3.016  10.363  21.473  1.00  0.00              
ATOM    175  C4  DPB A   7       1.753  10.651  22.164  1.00  0.00              
ATOM    176  H5  DPB A   7       1.814  11.610  22.635  1.00  0.00              
ATOM    177  H6  DPB A   7       0.950  10.652  21.456  1.00  0.00              
ATOM    178  H7  DPB A   7       1.573   9.901  22.906  1.00  0.00              
ATOM    179  C5  DPB A   7       3.264  11.395  20.454  1.00  0.00              
ATOM    180  H8  DPB A   7       3.325  12.354  20.926  1.00  0.00              
ATOM    181  H9  DPB A   7       2.463  11.396  19.746  1.00  0.00              
ATOM    182  H10 DPB A   7       4.185  11.185  19.951  1.00  0.00              
ATOM    183  H20 DPB A   7       3.766  10.362  22.135  1.00  0.00              
ATOM    184  H3  DPB A   7       2.753   8.297  21.566  1.00  0.00              
ATOM    185  H4  DPB A   7       2.131   9.047  20.118  1.00  0.00              
ATOM    186  H1  DPB A   7       4.438   9.496  19.360  1.00  0.00              
ATOM    187  H2  DPB A   7       5.060   8.744  20.808  1.00  0.00              
ATOM    188  C9  DPB A   7       7.424   5.694  18.610  1.00  0.00              
ATOM    189  H16 DPB A   7       7.808   6.100  19.522  1.00  0.00              
ATOM    190  H17 DPB A   7       7.756   4.684  18.500  1.00  0.00              
ATOM    191  H18 DPB A   7       7.776   6.277  17.784  1.00  0.00              
ATOM    192  C7  DPB A   8       5.420   4.945  19.877  1.00  0.00              
ATOM    193  H11 DPB A   8       5.752   3.931  19.806  1.00  0.00              
ATOM    194  H12 DPB A   8       4.351   4.964  19.936  1.00  0.00              
ATOM    195  C6  DPB A   8       5.973   5.529  21.191  1.00  0.00              
ATOM    196  C1  DPB A   8       5.517   6.993  21.334  1.00  0.00              
ATOM    197  O1  DPB A   8       6.227   7.921  20.868  1.00  0.00              
ATOM    198  O2  DPB A   8       4.286   7.297  21.996  1.00  0.00              
ATOM    199  C2  DPB A   8       4.385   8.581  22.618  1.00  0.00              
ATOM    200  C3  DPB A   8       3.060   8.909  23.331  1.00  0.00              
ATOM    201  N1  DPB A   8       3.161  10.228  23.970  1.00  0.00              
ATOM    202  C4  DPB A   8       1.897  10.541  24.650  1.00  0.00              
ATOM    203  H5  DPB A   8       1.970  11.502  25.116  1.00  0.00              
ATOM    204  H6  DPB A   8       1.099  10.551  23.938  1.00  0.00              
ATOM    205  H7  DPB A   8       1.699   9.799  25.395  1.00  0.00              
ATOM    206  C5  DPB A   8       3.432  11.249  22.948  1.00  0.00              
ATOM    207  H8  DPB A   8       3.505  12.210  23.412  1.00  0.00              
ATOM    208  H9  DPB A   8       2.635  11.258  22.233  1.00  0.00              
ATOM    209  H10 DPB A   8       4.352  11.021  22.452  1.00  0.00              
ATOM    210  H20 DPB A   8       3.905  10.220  24.637  1.00  0.00              
ATOM    211  H3  DPB A   8       2.863   8.166  24.076  1.00  0.00              
ATOM    212  H4  DPB A   8       2.263   8.919  22.617  1.00  0.00              
ATOM    213  H1  DPB A   8       4.583   9.323  21.873  1.00  0.00              
ATOM    214  H2  DPB A   8       5.182   8.572  23.332  1.00  0.00              
ATOM    215  C9  DPB A   8       7.511   5.470  21.170  1.00  0.00              
ATOM    216  H16 DPB A   8       7.896   5.876  22.083  1.00  0.00              
ATOM    217  H17 DPB A   8       7.828   4.454  21.071  1.00  0.00              
ATOM    218  H18 DPB A   8       7.880   6.041  20.344  1.00  0.00              
ATOM    219  C7  DPB A   9       5.488   4.762  22.428  1.00  0.00              
ATOM    220  H11 DPB A   9       5.804   3.741  22.366  1.00  0.00              
ATOM    221  H12 DPB A   9       4.419   4.798  22.479  1.00  0.00              
ATOM    222  C6  DPB A   9       6.041   5.346  23.742  1.00  0.00              
ATOM    223  C1  DPB A   9       5.608   6.818  23.872  1.00  0.00              
ATOM    224  O1  DPB A   9       6.335   7.731  23.405  1.00  0.00              
ATOM    225  O2  DPB A   9       4.378   7.146  24.523  1.00  0.00              
ATOM    226  C2  DPB A   9       4.492   8.432  25.138  1.00  0.00              
ATOM    227  C3  DPB A   9       3.167   8.786  25.839  1.00  0.00              
ATOM    228  N1  DPB A   9       3.284  10.109  26.470  1.00  0.00              
ATOM    229  C4  DPB A   9       2.021  10.446  27.139  1.00  0.00              
ATOM    230  H5  DPB A   9       2.106  11.409  27.598  1.00  0.00              
ATOM    231  H6  DPB A   9       1.229  10.463  26.420  1.00  0.00              
ATOM    232  H7  DPB A   9       1.806   9.712  27.888  1.00  0.00              
ATOM    233  C5  DPB A   9       3.580  11.118  25.442  1.00  0.00              
ATOM    234  H8  DPB A   9       3.665  12.080  25.901  1.00  0.00              
ATOM    235  H9  DPB A   9       2.788  11.134  24.722  1.00  0.00              
ATOM    236  H10 DPB A   9       4.500  10.872  24.954  1.00  0.00              
ATOM    237  H20 DPB A   9       4.024  10.092  27.143  1.00  0.00              
ATOM    238  H3  DPB A   9       2.953   8.052  26.587  1.00  0.00              
ATOM    239  H4  DPB A   9       2.376   8.803  25.120  1.00  0.00              
ATOM    240  H1  DPB A   9       4.707   9.166  24.389  1.00  0.00              
ATOM    241  H2  DPB A   9       5.283   8.415  25.856  1.00  0.00              
ATOM    242  C9  DPB A   9       7.578   5.262  23.733  1.00  0.00              
ATOM    243  H16 DPB A   9       7.963   5.668  24.646  1.00  0.00              
ATOM    244  H17 DPB A   9       7.879   4.240  23.643  1.00  0.00              
ATOM    245  H18 DPB A   9       7.962   5.822  22.906  1.00  0.00              
ATOM    246  C7  DPA A  10       5.535   4.595  24.981  1.00  0.00              
ATOM    247  H11 DPA A  10       5.835   3.569  24.928  1.00  0.00              
ATOM    248  H12 DPA A  10       4.466   4.649  25.024  1.00  0.00              
ATOM    249  C6  DPA A  10       6.088   5.179  26.295  1.00  0.00              
ATOM    250  C1  DPA A  10       7.623   5.070  26.297  1.00  0.00              
ATOM    251  O1  DPA A  10       8.321   6.007  25.833  1.00  0.00              
ATOM    252  O2  DPA A  10       8.255   3.904  26.829  1.00  0.00              
ATOM    253  C2  DPA A  10       9.531   4.258  27.369  1.00  0.00              
ATOM    254  C3  DPA A  10      10.212   3.001  27.941  1.00  0.00              
ATOM    255  N1  DPA A  10      11.525   3.364  28.497  1.00  0.00              
ATOM    256  C4  DPA A  10      12.364   3.935  27.434  1.00  0.00              
ATOM    257  H5  DPA A  10      13.319   4.200  27.837  1.00  0.00              
ATOM    258  H6  DPA A  10      12.493   3.214  26.655  1.00  0.00              
ATOM    259  H7  DPA A  10      11.891   4.808  27.036  1.00  0.00              
ATOM    260  C5  DPA A  10      12.175   2.164  29.043  1.00  0.00              
ATOM    261  H8  DPA A  10      13.130   2.429  29.446  1.00  0.00              
ATOM    262  H9  DPA A  10      11.564   1.750  29.816  1.00  0.00              
ATOM    263  H10 DPA A  10      12.305   1.443  28.264  1.00  0.00              
ATOM    264  H20 DPA A  10      11.403   4.039  29.224  1.00  0.00              
ATOM    265  H3  DPA A  10       9.602   2.584  28.716  1.00  0.00              
ATOM    266  H4  DPA A  10      10.342   2.279  27.163  1.00  0.00              
ATOM    267  H1  DPA A  10      10.142   4.672  26.596  1.00  0.00              
ATOM    268  H2  DPA A  10       9.401   4.979  28.148  1.00  0.00              
ATOM    269  C9  DPA A  10       5.677   6.658  26.410  1.00  0.00              
ATOM    270  H16 DPA A  10       4.609   6.734  26.408  1.00  0.00              
ATOM    271  H17 DPA A  10       6.061   7.064  27.323  1.00  0.00              
ATOM    272  H18 DPA A  10       6.076   7.205  25.581  1.00  0.00              
ATOM    273  C7  DPB A  11       5.561   4.445  27.535  1.00  0.00              
ATOM    274  H11 DPB A  11       5.844   3.414  27.492  1.00  0.00              
ATOM    275  H12 DPB A  11       4.492   4.516  27.570  1.00  0.00              
ATOM    276  C6  DPB A  11       6.114   5.029  28.848  1.00  0.00              
ATOM    277  C1  DPB A  11       5.726   6.515  28.953  1.00  0.00              
ATOM    278  O1  DPB A  11       6.490   7.399  28.484  1.00  0.00              
ATOM    279  O2  DPB A  11       4.499   6.892  29.582  1.00  0.00              
ATOM    280  C2  DPB A  11       4.645   8.182  30.181  1.00  0.00              
ATOM    281  C3  DPB A  11       3.323   8.588  30.857  1.00  0.00              
ATOM    282  N1  DPB A  11       3.474   9.915  31.473  1.00  0.00              
ATOM    283  C4  DPB A  11       2.213  10.302  32.118  1.00  0.00              
ATOM    284  H5  DPB A  11       2.323  11.268  32.565  1.00  0.00              
ATOM    285  H6  DPB A  11       1.432  10.335  31.388  1.00  0.00              
ATOM    286  H7  DPB A  11       1.965   9.585  32.874  1.00  0.00              
ATOM    287  C5  DPB A  11       3.816  10.899  30.435  1.00  0.00              
ATOM    288  H8  DPB A  11       3.926  11.865  30.883  1.00  0.00              
ATOM    289  H9  DPB A  11       3.036  10.932  29.704  1.00  0.00              
ATOM    290  H10 DPB A  11       4.735  10.617  29.965  1.00  0.00              
ATOM    291  H20 DPB A  11       4.203   9.884  32.156  1.00  0.00              
ATOM    292  H3  DPB A  11       3.075   7.871  31.613  1.00  0.00              
ATOM    293  H4  DPB A  11       2.544   8.621  30.127  1.00  0.00              
ATOM    294  H1  DPB A  11       4.894   8.899  29.426  1.00  0.00              
ATOM    295  H2  DPB A  11       5.427   8.149  30.911  1.00  0.00              
ATOM    296  C9  DPB A  11       7.648   4.895  28.864  1.00  0.00              
ATOM    297  H16 DPB A  11       8.032   5.301  29.776  1.00  0.00              
ATOM    298  H17 DPB A  11       7.916   3.863  28.791  1.00  0.00              
ATOM    299  H18 DPB A  11       8.060   5.430  28.034  1.00  0.00              
ATOM    300  C7  DDA A  12       5.565   4.311  30.090  1.00  0.00              
ATOM    301  H11 DDA A  12       5.833   3.276  30.055  1.00  0.00              
ATOM    302  H12 DDA A  12       4.499   4.400  30.117  1.00  0.00              
ATOM    303  C6  DDA A  12       6.118   4.895  31.404  1.00  0.00              
ATOM    304  C1  DDA A  12       7.649   4.738  31.431  1.00  0.00              
ATOM    305  O1  DDA A  12       8.384   5.646  30.964  1.00  0.00              
ATOM    306  O2  DDA A  12       8.236   3.559  31.988  1.00  0.00              
ATOM    307  C2  DDA A  12       9.515   3.878  32.541  1.00  0.00              
ATOM    308  C3  DDA A  12      10.147   2.608  33.140  1.00  0.00              
ATOM    309  N1  DDA A  12      11.462   2.937  33.709  1.00  0.00              
ATOM    310  C4  DDA A  12      12.335   3.467  32.651  1.00  0.00              
ATOM    311  H5  DDA A  12      13.293   3.706  33.065  1.00  0.00              
ATOM    312  H6  DDA A  12      12.452   2.731  31.884  1.00  0.00              
ATOM    313  H7  DDA A  12      11.896   4.348  32.234  1.00  0.00              
ATOM    314  C5  DDA A  12      12.066   1.725  34.281  1.00  0.00              
ATOM    315  H8  DDA A  12      13.022   1.964  34.695  1.00  0.00              
ATOM    316  H9  DDA A  12      11.431   1.341  35.051  1.00  0.00              
ATOM    317  H10 DDA A  12      12.184   0.989  33.514  1.00  0.00              
ATOM    318  H3  DDA A  12       9.513   2.223  33.910  1.00  0.00              
ATOM    319  H4  DDA A  12      10.264   1.872  32.374  1.00  0.00              
ATOM    320  H1  DDA A  12      10.150   4.262  31.771  1.00  0.00              
ATOM    321  H2  DDA A  12       9.398   4.615  33.308  1.00  0.00              
ATOM    322  C9  DDA A  12       5.754   6.389  31.494  1.00  0.00              
ATOM    323  H16 DDA A  12       4.691   6.499  31.475  1.00  0.00              
ATOM    324  H17 DDA A  12       6.139   6.794  32.407  1.00  0.00              
ATOM    325  H18 DDA A  12       6.183   6.912  30.664  1.00  0.00              
ATOM    326  C7  DPB A  13       5.550   4.196  32.646  1.00  0.00              
ATOM    327  H11 DPB A  13       5.802   3.155  32.620  1.00  0.00              
ATOM    328  H12 DPB A  13       4.485   4.302  32.664  1.00  0.00              
ATOM    329  C6  DPB A  13       6.103   4.780  33.960  1.00  0.00              
ATOM    330  C1  DPB A  13       5.763   6.280  34.039  1.00  0.00              
ATOM    331  O1  DPB A  13       6.561   7.131  33.569  1.00  0.00              
ATOM    332  O2  DPB A  13       4.539   6.704  34.644  1.00  0.00              
ATOM    333  C2  DPB A  13       4.720   7.997  35.228  1.00  0.00              
ATOM    334  C3  DPB A  13       3.402   8.455  35.880  1.00  0.00              
ATOM    335  N1  DPB A  13       3.587   9.784  36.479  1.00  0.00              
ATOM    336  C4  DPB A  13       2.330  10.221  37.102  1.00  0.00              
ATOM    337  H5  DPB A  13       2.465  11.188  37.538  1.00  0.00              
ATOM    338  H6  DPB A  13       1.561  10.267  36.359  1.00  0.00              
ATOM    339  H7  DPB A  13       2.048   9.523  37.862  1.00  0.00              
ATOM    340  C5  DPB A  13       3.975  10.743  35.435  1.00  0.00              
ATOM    341  H8  DPB A  13       4.110  11.710  35.871  1.00  0.00              
ATOM    342  H9  DPB A  13       3.207  10.791  34.692  1.00  0.00              
ATOM    343  H10 DPB A  13       4.891  10.425  34.981  1.00  0.00              
ATOM    344  H20 DPB A  13       4.305   9.740  37.174  1.00  0.00              
ATOM    345  H3  DPB A  13       3.120   7.758  36.641  1.00  0.00              
ATOM    346  H4  DPB A  13       2.634   8.502  35.138  1.00  0.00              
ATOM    347  H1  DPB A  13       5.002   8.695  34.468  1.00  0.00              
ATOM    348  H2  DPB A  13       5.488   7.949  35.970  1.00  0.00              
ATOM    349  C9  DPB A  13       7.632   4.597  33.999  1.00  0.00              
ATOM    350  H16 DPB A  13       8.016   5.003  34.912  1.00  0.00              
ATOM    351  H17 DPB A  13       7.868   3.557  33.944  1.00  0.00              
ATOM    352  H18 DPB A  13       8.073   5.108  33.169  1.00  0.00              
ATOM    353  C7  DPB A  14       5.515   4.098  35.203  1.00  0.00              
ATOM    354  H11 DPB A  14       5.750   3.054  35.186  1.00  0.00              
ATOM    355  H12 DPB A  14       4.452   4.221  35.213  1.00  0.00              
ATOM    356  C6  DPB A  14       6.068   4.682  36.517  1.00  0.00              
ATOM    357  C1  DPB A  14       5.751   6.187  36.583  1.00  0.00              
ATOM    358  O1  DPB A  14       6.567   7.023  36.114  1.00  0.00              
ATOM    359  O2  DPB A  14       4.530   6.636  37.177  1.00  0.00              
ATOM    360  C2  DPB A  14       4.727   7.930  37.753  1.00  0.00              
ATOM    361  C3  DPB A  14       3.413   8.412  38.393  1.00  0.00              
ATOM    362  N1  DPB A  14       3.615   9.743  38.984  1.00  0.00              
ATOM    363  C4  DPB A  14       2.360  10.203  39.595  1.00  0.00              
ATOM    364  H5  DPB A  14       2.508  11.172  40.025  1.00  0.00              
ATOM    365  H6  DPB A  14       1.598  10.258  38.846  1.00  0.00              
ATOM    366  H7  DPB A  14       2.062   9.516  40.358  1.00  0.00              
ATOM    367  C5  DPB A  14       4.026  10.688  37.936  1.00  0.00              
ATOM    368  H8  DPB A  14       4.173  11.657  38.367  1.00  0.00              
ATOM    369  H9  DPB A  14       3.264  10.743  37.187  1.00  0.00              
ATOM    370  H10 DPB A  14       4.939  10.352  37.492  1.00  0.00              
ATOM    371  H20 DPB A  14       4.327   9.692  39.685  1.00  0.00              
ATOM    372  H3  DPB A  14       3.114   7.725  39.156  1.00  0.00              
ATOM    373  H4  DPB A  14       2.651   8.468  37.644  1.00  0.00              
ATOM    374  H1  DPB A  14       5.027   8.618  36.990  1.00  0.00              
ATOM    375  H2  DPB A  14       5.490   7.875  38.502  1.00  0.00              
ATOM    376  C9  DPB A  14       7.593   4.476  36.568  1.00  0.00              
ATOM    377  H16 DPB A  14       7.978   4.881  37.480  1.00  0.00              
ATOM    378  H17 DPB A  14       7.813   3.430  36.522  1.00  0.00              
ATOM    379  H18 DPB A  14       8.049   4.973  35.737  1.00  0.00              
ATOM    380  C7  DDB A  15       5.460   4.018  37.759  1.00  0.00              
ATOM    381  H11 DDB A  15       5.678   2.970  37.752  1.00  0.00              
ATOM    382  H12 DDB A  15       4.399   4.158  37.761  1.00  0.00              
ATOM    383  C6  DDB A  15       6.013   4.602  39.073  1.00  0.00              
ATOM    384  C1  DDB A  15       5.721   6.113  39.128  1.00  0.00              
ATOM    385  O1  DDB A  15       6.553   6.932  38.659  1.00  0.00              
ATOM    386  O2  DDB A  15       4.502   6.584  39.710  1.00  0.00              
ATOM    387  C2  DDB A  15       4.716   7.879  40.278  1.00  0.00              
ATOM    388  C3  DDB A  15       3.404   8.387  40.905  1.00  0.00              
ATOM    389  N1  DDB A  15       3.624   9.718  41.490  1.00  0.00              
ATOM    390  C4  DDB A  15       2.373  10.202  42.088  1.00  0.00              
ATOM    391  H5  DDB A  15       2.533  11.172  42.513  1.00  0.00              
ATOM    392  H6  DDB A  15       1.617  10.265  41.334  1.00  0.00              
ATOM    393  H7  DDB A  15       2.058   9.525  42.854  1.00  0.00              
ATOM    394  C5  DDB A  15       4.058  10.649  40.438  1.00  0.00              
ATOM    395  H8  DDB A  15       4.217  11.618  40.863  1.00  0.00              
ATOM    396  H9  DDB A  15       3.302  10.712  39.683  1.00  0.00              
ATOM    397  H10 DDB A  15       4.969  10.296  40.003  1.00  0.00              
ATOM    398  H3  DDB A  15       3.089   7.709  41.671  1.00  0.00              
ATOM    399  H4  DDB A  15       2.649   8.449  40.152  1.00  0.00              
ATOM    400  H1  DDB A  15       5.032   8.557  39.513  1.00  0.00              
ATOM    401  H2  DDB A  15       5.473   7.817  41.033  1.00  0.00              
ATOM    402  C9  DDB A  15       7.534   4.371  39.137  1.00  0.00              
ATOM    403  H16 DDB A  15       7.919   4.777  40.049  1.00  0.00              
ATOM    404  H17 DDB A  15       7.737   3.322  39.100  1.00  0.00              
ATOM    405  H18 DDB A  15       8.003   4.855  38.306  1.00  0.00              
ATOM    406  C7  DDB A  16       5.386   3.956  40.317  1.00  0.00              
ATOM    407  H11 DDB A  16       5.587   2.905  40.317  1.00  0.00              
ATOM    408  H12 DDB A  16       4.327   4.114  40.309  1.00  0.00              
ATOM    409  C6  DDB A  16       5.939   4.540  41.630  1.00  0.00              
ATOM    410  C1  DDB A  16       5.671   6.056  41.672  1.00  0.00              
ATOM    411  O1  DDB A  16       6.518   6.859  41.204  1.00  0.00              
ATOM    412  O2  DDB A  16       4.455   6.551  42.242  1.00  0.00              
ATOM    413  C2  DDB A  16       4.686   7.846  42.804  1.00  0.00              
ATOM    414  C3  DDB A  16       3.378   8.379  43.419  1.00  0.00              
ATOM    415  N1  DDB A  16       3.615   9.710  43.995  1.00  0.00              
ATOM    416  C4  DDB A  16       2.368  10.219  44.581  1.00  0.00              
ATOM    417  H5  DDB A  16       2.540  11.188  45.001  1.00  0.00              
ATOM    418  H6  DDB A  16       1.618  10.288  43.821  1.00  0.00              
ATOM    419  H7  DDB A  16       2.037   9.551  45.349  1.00  0.00              
ATOM    420  C5  DDB A  16       4.071  10.628  42.940  1.00  0.00              
ATOM    421  H8  DDB A  16       4.243  11.596  43.360  1.00  0.00              
ATOM    422  H9  DDB A  16       3.322  10.696  42.180  1.00  0.00              
ATOM    423  H10 DDB A  16       4.980  10.256  42.513  1.00  0.00              
ATOM    424  H3  DDB A  16       3.047   7.712  44.186  1.00  0.00              
ATOM    425  H4  DDB A  16       2.629   8.448  42.659  1.00  0.00              
ATOM    426  H1  DDB A  16       5.018   8.513  42.036  1.00  0.00              
ATOM    427  H2  DDB A  16       5.436   7.777  43.564  1.00  0.00              
ATOM    428  C9  DDB A  16       7.456   4.285  41.706  1.00  0.00              
ATOM    429  H16 DDB A  16       7.840   4.692  42.619  1.00  0.00              
ATOM    430  H17 DDB A  16       7.643   3.234  41.677  1.00  0.00              
ATOM    431  H18 DDB A  16       7.939   4.757  40.875  1.00  0.00              
ATOM    432  C7  DDB A  17       5.293   3.913  42.874  1.00  0.00              
ATOM    433  H11 DDB A  17       5.478   2.859  42.882  1.00  0.00              
ATOM    434  H12 DDB A  17       4.236   4.087  42.857  1.00  0.00              
ATOM    435  C6  DDB A  17       5.845   4.497  44.187  1.00  0.00              
ATOM    436  C1  DDB A  17       5.601   6.017  44.216  1.00  0.00              
ATOM    437  O1  DDB A  17       6.465   6.803  43.749  1.00  0.00              
ATOM    438  O2  DDB A  17       4.391   6.535  44.775  1.00  0.00              
ATOM    439  C2  DDB A  17       4.638   7.830  45.330  1.00  0.00              
ATOM    440  C3  DDB A  17       3.335   8.388  45.931  1.00  0.00              
ATOM    441  N1  DDB A  17       3.588   9.719  46.500  1.00  0.00              
ATOM    442  C4  DDB A  17       2.346  10.252  47.074  1.00  0.00              
ATOM    443  H5  DDB A  17       2.530  11.222  47.489  1.00  0.00              
ATOM    444  H6  DDB A  17       1.602  10.328  46.309  1.00  0.00              
ATOM    445  H7  DDB A  17       1.998   9.595  47.844  1.00  0.00              
ATOM    446  C5  DDB A  17       4.067  10.622  45.443  1.00  0.00              
ATOM    447  H8  DDB A  17       4.251  11.591  45.857  1.00  0.00              
ATOM    448  H9  DDB A  17       3.324  10.697  44.677  1.00  0.00              
ATOM    449  H10 DDB A  17       4.972  10.234  45.025  1.00  0.00              
ATOM    450  H3  DDB A  17       2.987   7.732  46.701  1.00  0.00              
ATOM    451  H4  DDB A  17       2.592   8.464  45.166  1.00  0.00              
ATOM    452  H1  DDB A  17       4.986   8.486  44.560  1.00  0.00              
ATOM    453  H2  DDB A  17       5.381   7.754  46.095  1.00  0.00              
ATOM    454  C9  DDB A  17       7.358   4.219  44.275  1.00  0.00              
ATOM    455  H16 DDB A  17       7.742   4.624  45.188  1.00  0.00              
ATOM    456  H17 DDB A  17       7.528   3.163  44.255  1.00  0.00              
ATOM    457  H18 DDB A  17       7.854   4.677  43.445  1.00  0.00              
ATOM    458  C7  DPA A  18       5.181   3.889  45.430  1.00  0.00              
ATOM    459  H11 DPA A  18       5.348   2.832  45.446  1.00  0.00              
ATOM    460  H12 DPA A  18       4.128   4.080  45.405  1.00  0.00              
ATOM    461  C6  DPA A  18       5.734   4.473  46.743  1.00  0.00              
ATOM    462  C1  DPA A  18       7.240   4.171  46.845  1.00  0.00              
ATOM    463  O1  DPA A  18       8.077   4.984  46.376  1.00  0.00              
ATOM    464  O2  DPA A  18       7.686   2.966  47.471  1.00  0.00              
ATOM    465  C2  DPA A  18       8.966   3.186  48.069  1.00  0.00              
ATOM    466  C3  DPA A  18       9.447   1.888  48.745  1.00  0.00              
ATOM    467  N1  DPA A  18      10.764   2.114  49.358  1.00  0.00              
ATOM    468  C4  DPA A  18      11.726   2.512  48.320  1.00  0.00              
ATOM    469  H5  DPA A  18      12.684   2.677  48.768  1.00  0.00              
ATOM    470  H6  DPA A  18      11.802   1.736  47.589  1.00  0.00              
ATOM    471  H7  DPA A  18      11.392   3.414  47.852  1.00  0.00              
ATOM    472  C5  DPA A  18      11.223   0.875  50.002  1.00  0.00              
ATOM    473  H8  DPA A  18      12.181   1.039  50.449  1.00  0.00              
ATOM    474  H9  DPA A  18      10.523   0.586  50.758  1.00  0.00              
ATOM    475  H10 DPA A  18      11.299   0.098  49.271  1.00  0.00              
ATOM    476  H20 DPA A  18      10.692   2.840  50.043  1.00  0.00              
ATOM    477  H3  DPA A  18       8.746   1.598  49.499  1.00  0.00              
ATOM    478  H4  DPA A  18       9.524   1.113  48.012  1.00  0.00              
ATOM    479  H1  DPA A  18       9.667   3.474  47.314  1.00  0.00              
ATOM    480  H2  DPA A  18       8.890   3.962  48.801  1.00  0.00              
ATOM    481  C9  DPA A  18       5.514   5.997  46.760  1.00  0.00              
ATOM    482  H16 DPA A  18       4.467   6.207  46.689  1.00  0.00              
ATOM    483  H17 DPA A  18       5.898   6.402  47.672  1.00  0.00              
ATOM    484  H18 DPA A  18       6.023   6.440  45.930  1.00  0.00              
ATOM    485  C7  DDA A  19       5.050   3.883  47.984  1.00  0.00              
ATOM    486  H11 DDA A  19       5.200   2.825  48.010  1.00  0.00              
ATOM    487  H12 DDA A  19       4.000   4.092  47.952  1.00  0.00              
ATOM    488  C6  DDA A  19       5.603   4.468  49.298  1.00  0.00              
ATOM    489  C1  DDA A  19       7.103   4.142  49.413  1.00  0.00              
ATOM    490  O1  DDA A  19       7.957   4.938  48.945  1.00  0.00              
ATOM    491  O2  DDA A  19       7.525   2.934  50.051  1.00  0.00              
ATOM    492  C2  DDA A  19       8.805   3.137  50.656  1.00  0.00              
ATOM    493  C3  DDA A  19       9.259   1.837  51.344  1.00  0.00              
ATOM    494  N1  DDA A  19      10.575   2.046  51.966  1.00  0.00              
ATOM    495  C4  DDA A  19      11.551   2.420  50.932  1.00  0.00              
ATOM    496  H5  DDA A  19      12.509   2.573  51.386  1.00  0.00              
ATOM    497  H6  DDA A  19      11.620   1.639  50.207  1.00  0.00              
ATOM    498  H7  DDA A  19      11.235   3.325  50.455  1.00  0.00              
ATOM    499  C5  DDA A  19      11.009   0.804  52.623  1.00  0.00              
ATOM    500  H8  DDA A  19      11.966   0.955  53.075  1.00  0.00              
ATOM    501  H9  DDA A  19      10.299   0.532  53.374  1.00  0.00              
ATOM    502  H10 DDA A  19      11.079   0.021  51.896  1.00  0.00              
ATOM    503  H3  DDA A  19       8.549   1.563  52.096  1.00  0.00              
ATOM    504  H4  DDA A  19       9.328   1.055  50.618  1.00  0.00              
ATOM    505  H1  DDA A  19       9.515   3.410  49.905  1.00  0.00              
ATOM    506  H2  DDA A  19       8.735   3.921  51.383  1.00  0.00              
ATOM    507  C9  DDA A  19       5.407   5.995  49.303  1.00  0.00              
ATOM    508  H16 DDA A  19       4.365   6.222  49.223  1.00  0.00              
ATOM    509  H17 DDA A  19       5.791   6.401  50.215  1.00  0.00              
ATOM    510  H18 DDA A  19       5.930   6.425  48.474  1.00  0.00              
ATOM    511  C7  DDA A  20       4.901   3.899  50.539  1.00  0.00              
ATOM    512  H11 DDA A  20       5.034   2.838  50.573  1.00  0.00              
ATOM    513  H12 DDA A  20       3.855   4.124  50.497  1.00  0.00              
ATOM    514  C6  DDA A  20       5.454   4.483  51.852  1.00  0.00              
ATOM    515  C1  DDA A  20       6.948   4.134  51.981  1.00  0.00              
ATOM    516  O1  DDA A  20       7.818   4.913  51.513  1.00  0.00              
ATOM    517  O2  DDA A  20       7.345   2.924  52.630  1.00  0.00              
ATOM    518  C2  DDA A  20       8.624   3.110  53.243  1.00  0.00              
ATOM    519  C3  DDA A  20       9.052   1.808  53.943  1.00  0.00              
ATOM    520  N1  DDA A  20      10.366   1.998  54.573  1.00  0.00              
ATOM    521  C4  DDA A  20      11.356   2.350  53.545  1.00  0.00              
ATOM    522  H5  DDA A  20      12.313   2.491  54.003  1.00  0.00              
ATOM    523  H6  DDA A  20      11.417   1.563  52.824  1.00  0.00              
ATOM    524  H7  DDA A  20      11.058   3.256  53.058  1.00  0.00              
ATOM    525  C5  DDA A  20      10.775   0.755  55.241  1.00  0.00              
ATOM    526  H8  DDA A  20      11.733   0.894  55.699  1.00  0.00              
ATOM    527  H9  DDA A  20      10.056   0.499  55.989  1.00  0.00              
ATOM    528  H10 DDA A  20      10.837  -0.034  54.521  1.00  0.00              
ATOM    529  H3  DDA A  20       8.332   1.550  54.692  1.00  0.00              
ATOM    530  H4  DDA A  20       9.113   1.019  53.223  1.00  0.00              
ATOM    531  H1  DDA A  20       9.344   3.366  52.495  1.00  0.00              
ATOM    532  H2  DDA A  20       8.562   3.899  53.963  1.00  0.00              
ATOM    533  C9  DDA A  20       5.283   6.013  51.845  1.00  0.00              
ATOM    534  H16 DDA A  20       4.244   6.257  51.756  1.00  0.00              
ATOM    535  H17 DDA A  20       5.667   6.419  52.758  1.00  0.00              
ATOM    536  H18 DDA A  20       5.819   6.428  51.018  1.00  0.00              
ATOM    537  C7  DPB A  21       4.734   3.934  53.093  1.00  0.00              
ATOM    538  H11 DPB A  21       4.848   2.871  53.134  1.00  0.00              
ATOM    539  H12 DPB A  21       3.692   4.176  53.040  1.00  0.00              
ATOM    540  C6  DPB A  21       5.287   4.518  54.405  1.00  0.00              
ATOM    541  C1  DPB A  21       5.141   6.051  54.389  1.00  0.00              
ATOM    542  O1  DPB A  21       6.067   6.766  53.926  1.00  0.00              
ATOM    543  O2  DPB A  21       3.952   6.661  54.896  1.00  0.00              
ATOM    544  C2  DPB A  21       4.267   7.953  55.424  1.00  0.00              
ATOM    545  C3  DPB A  21       2.987   8.610  55.971  1.00  0.00              
ATOM    546  N1  DPB A  21       3.311   9.938  56.513  1.00  0.00              
ATOM    547  C4  DPB A  21       2.091  10.566  57.036  1.00  0.00              
ATOM    548  H5  DPB A  21       2.326  11.532  57.429  1.00  0.00              
ATOM    549  H6  DPB A  21       1.375  10.668  56.246  1.00  0.00              
ATOM    550  H7  DPB A  21       1.679   9.955  57.812  1.00  0.00              
ATOM    551  C5  DPB A  21       3.876  10.777  55.446  1.00  0.00              
ATOM    552  H8  DPB A  21       4.112  11.744  55.841  1.00  0.00              
ATOM    553  H9  DPB A  21       3.162  10.879  54.657  1.00  0.00              
ATOM    554  H10 DPB A  21       4.766  10.320  55.066  1.00  0.00              
ATOM    555  H20 DPB A  21       3.979   9.843  57.251  1.00  0.00              
ATOM    556  H3  DPB A  21       2.576   8.000  56.747  1.00  0.00              
ATOM    557  H4  DPB A  21       2.273   8.713  55.182  1.00  0.00              
ATOM    558  H1  DPB A  21       4.679   8.564  54.648  1.00  0.00              
ATOM    559  H2  DPB A  21       4.983   7.851  56.213  1.00  0.00              
ATOM    560  C9  DPB A  21       6.774   4.145  54.547  1.00  0.00              
ATOM    561  H16 DPB A  21       7.159   4.551  55.459  1.00  0.00              
ATOM    562  H17 DPB A  21       6.876   3.081  54.558  1.00  0.00              
ATOM    563  H18 DPB A  21       7.323   4.547  53.720  1.00  0.00              
ATOM    564  C7  DPA A  22       4.549   3.989  55.643  1.00  0.00              
ATOM    565  H11 DPA A  22       4.646   2.924  55.694  1.00  0.00              
ATOM    566  H12 DPA A  22       3.511   4.247  55.583  1.00  0.00              
ATOM    567  C6  DPA A  22       5.102   4.573  56.957  1.00  0.00              
ATOM    568  C1  DPA A  22       6.582   4.177  57.112  1.00  0.00              
ATOM    569  O1  DPA A  22       7.484   4.921  56.647  1.00  0.00              
ATOM    570  O2  DPA A  22       6.931   2.965  57.783  1.00  0.00              
ATOM    571  C2  DPA A  22       8.206   3.118  58.411  1.00  0.00              
ATOM    572  C3  DPA A  22       8.582   1.813  59.135  1.00  0.00              
ATOM    573  N1  DPA A  22       9.893   1.970  59.782  1.00  0.00              
ATOM    574  C4  DPA A  22      10.908   2.275  58.763  1.00  0.00              
ATOM    575  H5  DPA A  22      11.861   2.391  59.233  1.00  0.00              
ATOM    576  H6  DPA A  22      10.953   1.476  58.055  1.00  0.00              
ATOM    577  H7  DPA A  22      10.646   3.183  58.261  1.00  0.00              
ATOM    578  C5  DPA A  22      10.252   0.723  60.472  1.00  0.00              
ATOM    579  H8  DPA A  22      11.206   0.837  60.942  1.00  0.00              
ATOM    580  H9  DPA A  22       9.513   0.501  61.213  1.00  0.00              
ATOM    581  H10 DPA A  22      10.298  -0.078  59.763  1.00  0.00              
ATOM    582  H20 DPA A  22       9.849   2.717  60.444  1.00  0.00              
ATOM    583  H3  DPA A  22       7.843   1.588  59.877  1.00  0.00              
ATOM    584  H4  DPA A  22       8.627   1.013  58.426  1.00  0.00              
ATOM    585  H1  DPA A  22       8.943   3.340  57.671  1.00  0.00              
ATOM    586  H2  DPA A  22       8.160   3.919  59.121  1.00  0.00              
ATOM    587  C9  DPA A  22       4.981   6.107  56.927  1.00  0.00              
ATOM    588  H16 DPA A  22       3.953   6.383  56.819  1.00  0.00              
ATOM    589  H17 DPA A  22       5.365   6.513  57.840  1.00  0.00              
ATOM    590  H18 DPA A  22       5.541   6.494  56.101  1.00  0.00              
ATOM    591  C7  DDB A  23       4.348   4.065  58.193  1.00  0.00              
ATOM    592  H11 DDB A  23       4.427   2.999  58.251  1.00  0.00              
ATOM    593  H12 DDB A  23       3.314   4.338  58.123  1.00  0.00              
ATOM    594  C6  DDB A  23       4.900   4.649  59.506  1.00  0.00              
ATOM    595  C1  DDB A  23       4.805   6.185  59.467  1.00  0.00              
ATOM    596  O1  DDB A  23       5.760   6.863  59.008  1.00  0.00              
ATOM    597  O2  DDB A  23       3.628   6.840  59.949  1.00  0.00              
ATOM    598  C2  DDB A  23       3.978   8.128  60.463  1.00  0.00              
ATOM    599  C3  DDB A  23       2.712   8.834  60.984  1.00  0.00              
ATOM    600  N1  DDB A  23       3.072  10.158  61.512  1.00  0.00              
ATOM    601  C4  DDB A  23       1.864  10.832  62.008  1.00  0.00              
ATOM    602  H5  DDB A  23       2.126  11.796  62.392  1.00  0.00              
ATOM    603  H6  DDB A  23       1.164  10.946  61.208  1.00  0.00              
ATOM    604  H7  DDB A  23       1.422  10.245  62.787  1.00  0.00              
ATOM    605  C5  DDB A  23       3.679  10.964  60.443  1.00  0.00              
ATOM    606  H8  DDB A  23       3.940  11.928  60.828  1.00  0.00              
ATOM    607  H9  DDB A  23       2.979  11.078  59.642  1.00  0.00              
ATOM    608  H10 DDB A  23       4.558  10.474  60.082  1.00  0.00              
ATOM    609  H3  DDB A  23       2.271   8.248  61.762  1.00  0.00              
ATOM    610  H4  DDB A  23       2.013   8.949  60.183  1.00  0.00              
ATOM    611  H1  DDB A  23       4.421   8.715  59.686  1.00  0.00              
ATOM    612  H2  DDB A  23       4.678   8.014  61.265  1.00  0.00              
ATOM    613  C9  DDB A  23       6.372   4.231  59.674  1.00  0.00              
ATOM    614  H16 DDB A  23       6.757   4.636  60.587  1.00  0.00              
ATOM    615  H17 DDB A  23       6.439   3.164  59.702  1.00  0.00              
ATOM    616  H18 DDB A  23       6.944   4.603  58.850  1.00  0.00              
ATOM    617  C7  DDA A  24       4.128   4.161  60.741  1.00  0.00              
ATOM    618  H11 DDA A  24       4.190   3.095  60.806  1.00  0.00              
ATOM    619  H12 DDA A  24       3.101   4.451  60.661  1.00  0.00              
ATOM    620  C6  DDA A  24       4.681   4.745  62.054  1.00  0.00              
ATOM    621  C1  DDA A  24       6.144   4.304  62.236  1.00  0.00              
ATOM    622  O1  DDA A  24       7.076   5.012  61.774  1.00  0.00              
ATOM    623  O2  DDA A  24       6.445   3.090  62.927  1.00  0.00              
ATOM    624  C2  DDA A  24       7.715   3.211  63.574  1.00  0.00              
ATOM    625  C3  DDA A  24       8.038   1.903  64.320  1.00  0.00              
ATOM    626  N1  DDA A  24       9.345   2.027  64.983  1.00  0.00              
ATOM    627  C4  DDA A  24      10.382   2.287  63.976  1.00  0.00              
ATOM    628  H5  DDA A  24      11.334   2.378  64.458  1.00  0.00              
ATOM    629  H6  DDA A  24      10.413   1.477  63.278  1.00  0.00              
ATOM    630  H7  DDA A  24      10.158   3.195  63.456  1.00  0.00              
ATOM    631  C5  DDA A  24       9.653   0.780  65.695  1.00  0.00              
ATOM    632  H8  DDA A  24      10.603   0.870  66.178  1.00  0.00              
ATOM    633  H9  DDA A  24       8.897   0.592  66.428  1.00  0.00              
ATOM    634  H10 DDA A  24       9.683  -0.031  64.998  1.00  0.00              
ATOM    635  H3  DDA A  24       7.282   1.715  65.053  1.00  0.00              
ATOM    636  H4  DDA A  24       8.068   1.094  63.622  1.00  0.00              
ATOM    637  H1  DDA A  24       8.471   3.400  62.840  1.00  0.00              
ATOM    638  H2  DDA A  24       7.685   4.023  64.270  1.00  0.00              
ATOM    639  C9  DDA A  24       4.610   6.282  62.002  1.00  0.00              
ATOM    640  H16 DDA A  24       3.593   6.589  61.876  1.00  0.00              
ATOM    641  H17 DDA A  24       4.994   6.688  62.915  1.00  0.00              
ATOM    642  H18 DDA A  24       5.195   6.639  61.179  1.00  0.00              
ATOM    643  C7  DPA A  25       3.893   4.278  63.285  1.00  0.00              
ATOM    644  H11 DPA A  25       3.937   3.212  63.359  1.00  0.00              
ATOM    645  H12 DPA A  25       2.870   4.585  63.197  1.00  0.00              
ATOM    646  C6  DPA A  25       4.446   4.862  64.599  1.00  0.00              
ATOM    647  C1  DPA A  25       5.900   4.400  64.794  1.00  0.00              
ATOM    648  O1  DPA A  25       6.847   5.089  64.335  1.00  0.00              
ATOM    649  O2  DPA A  25       6.176   3.185  65.497  1.00  0.00              
ATOM    650  C2  DPA A  25       7.444   3.290  66.151  1.00  0.00              
ATOM    651  C3  DPA A  25       7.739   1.982  66.909  1.00  0.00              
ATOM    652  N1  DPA A  25       9.042   2.090  67.580  1.00  0.00              
ATOM    653  C4  DPA A  25      10.092   2.325  66.579  1.00  0.00              
ATOM    654  H5  DPA A  25      11.041   2.404  67.068  1.00  0.00              
ATOM    655  H6  DPA A  25      10.114   1.510  65.887  1.00  0.00              
ATOM    656  H7  DPA A  25       9.886   3.234  66.052  1.00  0.00              
ATOM    657  C5  DPA A  25       9.325   0.843  68.303  1.00  0.00              
ATOM    658  H8  DPA A  25      10.274   0.920  68.792  1.00  0.00              
ATOM    659  H9  DPA A  25       8.562   0.671  69.032  1.00  0.00              
ATOM    660  H10 DPA A  25       9.347   0.026  67.612  1.00  0.00              
ATOM    661  H20 DPA A  25       9.022   2.853  68.227  1.00  0.00              
ATOM    662  H3  DPA A  25       6.975   1.811  67.637  1.00  0.00              
ATOM    663  H4  DPA A  25       7.761   1.168  66.217  1.00  0.00              
ATOM    664  H1  DPA A  25       8.207   3.461  65.422  1.00  0.00              
ATOM    665  H2  DPA A  25       7.421   4.106  66.843  1.00  0.00              
ATOM    666  C9  DPA A  25       4.400   6.400  64.535  1.00  0.00              
ATOM    667  H16 DPA A  25       3.388   6.723  64.401  1.00  0.00              
ATOM    668  H17 DPA A  25       4.784   6.806  65.449  1.00  0.00              
ATOM    669  H18 DPA A  25       4.996   6.742  63.716  1.00  0.00              
ATOM    670  C7  DDA A  26       3.641   4.417  65.828  1.00  0.00              
ATOM    671  H11 DDA A  26       3.667   3.350  65.909  1.00  0.00              
ATOM    672  H12 DDA A  26       2.624   4.739  65.729  1.00  0.00              
ATOM    673  C6  DDA A  26       4.194   5.001  67.141  1.00  0.00              
ATOM    674  C1  DDA A  26       5.639   4.516  67.350  1.00  0.00              
ATOM    675  O1  DDA A  26       6.600   5.187  66.893  1.00  0.00              
ATOM    676  O2  DDA A  26       5.890   3.302  68.064  1.00  0.00              
ATOM    677  C2  DDA A  26       7.154   3.391  68.726  1.00  0.00              
ATOM    678  C3  DDA A  26       7.423   2.084  69.494  1.00  0.00              
ATOM    679  N1  DDA A  26       8.723   2.176  70.175  1.00  0.00              
ATOM    680  C4  DDA A  26       9.784   2.386  69.180  1.00  0.00              
ATOM    681  H5  DDA A  26      10.731   2.453  69.675  1.00  0.00              
ATOM    682  H6  DDA A  26       9.797   1.566  68.494  1.00  0.00              
ATOM    683  H7  DDA A  26       9.596   3.294  68.645  1.00  0.00              
ATOM    684  C5  DDA A  26       8.980   0.928  70.909  1.00  0.00              
ATOM    685  H8  DDA A  26       9.926   0.994  71.404  1.00  0.00              
ATOM    686  H9  DDA A  26       8.209   0.775  71.633  1.00  0.00              
ATOM    687  H10 DDA A  26       8.994   0.106  70.223  1.00  0.00              
ATOM    688  H3  DDA A  26       6.651   1.931  70.218  1.00  0.00              
ATOM    689  H4  DDA A  26       7.437   1.264  68.809  1.00  0.00              
ATOM    690  H1  DDA A  26       7.925   3.544  68.002  1.00  0.00              
ATOM    691  H2  DDA A  26       7.140   4.213  69.412  1.00  0.00              
ATOM    692  C9  DDA A  26       4.174   6.539  67.068  1.00  0.00              
ATOM    693  H16 DDA A  26       3.169   6.877  66.923  1.00  0.00              
ATOM    694  H17 DDA A  26       4.558   6.945  67.980  1.00  0.00              
ATOM    695  H18 DDA A  26       4.782   6.865  66.249  1.00  0.00              
ATOM    696  C7  DDA A  27       3.373   4.577  68.368  1.00  0.00              
ATOM    697  H11 DDA A  27       3.381   3.511  68.456  1.00  0.00              
ATOM    698  H12 DDA A  27       2.362   4.915  68.260  1.00  0.00              
ATOM    699  C6  DDA A  27       3.926   5.161  69.681  1.00  0.00              
ATOM    700  C1  DDA A  27       5.362   4.654  69.904  1.00  0.00              
ATOM    701  O1  DDA A  27       6.337   5.306  69.450  1.00  0.00              
ATOM    702  O2  DDA A  27       5.587   3.442  70.627  1.00  0.00              
ATOM    703  C2  DDA A  27       6.848   3.515  71.298  1.00  0.00              
ATOM    704  C3  DDA A  27       7.091   2.208  72.077  1.00  0.00              
ATOM    705  N1  DDA A  27       8.386   2.284  72.767  1.00  0.00              
ATOM    706  C4  DDA A  27       9.458   2.470  71.777  1.00  0.00              
ATOM    707  H5  DDA A  27      10.401   2.525  72.280  1.00  0.00              
ATOM    708  H6  DDA A  27       9.463   1.645  71.098  1.00  0.00              
ATOM    709  H7  DDA A  27       9.289   3.378  71.236  1.00  0.00              
ATOM    710  C5  DDA A  27       8.618   1.037  73.510  1.00  0.00              
ATOM    711  H8  DDA A  27       9.561   1.091  74.012  1.00  0.00              
ATOM    712  H9  DDA A  27       7.839   0.901  74.231  1.00  0.00              
ATOM    713  H10 DDA A  27       8.623   0.211  72.831  1.00  0.00              
ATOM    714  H3  DDA A  27       6.311   2.073  72.797  1.00  0.00              
ATOM    715  H4  DDA A  27       7.096   1.384  71.397  1.00  0.00              
ATOM    716  H1  DDA A  27       7.627   3.650  70.578  1.00  0.00              
ATOM    717  H2  DDA A  27       6.843   4.341  71.978  1.00  0.00              
ATOM    718  C9  DDA A  27       3.932   6.699  69.597  1.00  0.00              
ATOM    719  H16 DDA A  27       2.934   7.052  69.442  1.00  0.00              
ATOM    720  H17 DDA A  27       4.316   7.105  70.509  1.00  0.00              
ATOM    721  H18 DDA A  27       4.550   7.010  68.781  1.00  0.00              
ATOM    722  C7  DDA A  28       3.090   4.761  70.904  1.00  0.00              
ATOM    723  H11 DDA A  28       3.080   3.694  71.000  1.00  0.00              
ATOM    724  H12 DDA A  28       2.085   5.114  70.786  1.00  0.00              
ATOM    725  C6  DDA A  28       3.642   5.345  72.218  1.00  0.00              
ATOM    726  C1  DDA A  28       5.069   4.816  72.454  1.00  0.00              
ATOM    727  O1  DDA A  28       6.058   5.448  72.002  1.00  0.00              
ATOM    728  O2  DDA A  28       5.268   3.604  73.187  1.00  0.00              
ATOM    729  C2  DDA A  28       6.526   3.661  73.867  1.00  0.00              
ATOM    730  C3  DDA A  28       6.741   2.357  74.657  1.00  0.00              
ATOM    731  N1  DDA A  28       8.034   2.415  75.355  1.00  0.00              
ATOM    732  C4  DDA A  28       9.115   2.577  74.373  1.00  0.00              
ATOM    733  H5  DDA A  28      10.055   2.620  74.881  1.00  0.00              
ATOM    734  H6  DDA A  28       9.111   1.748  73.698  1.00  0.00              
ATOM    735  H7  DDA A  28       8.964   3.484  73.824  1.00  0.00              
ATOM    736  C5  DDA A  28       8.239   1.170  76.110  1.00  0.00              
ATOM    737  H8  DDA A  28       9.180   1.212  76.617  1.00  0.00              
ATOM    738  H9  DDA A  28       7.453   1.053  76.824  1.00  0.00              
ATOM    739  H10 DDA A  28       8.237   0.340  75.435  1.00  0.00              
ATOM    740  H3  DDA A  28       5.954   2.239  75.371  1.00  0.00              
ATOM    741  H4  DDA A  28       6.737   1.528  73.983  1.00  0.00              
ATOM    742  H1  DDA A  28       7.312   3.779  73.152  1.00  0.00              
ATOM    743  H2  DDA A  28       6.528   4.492  74.541  1.00  0.00              
ATOM    744  C9  DDA A  28       3.673   6.881  72.122  1.00  0.00              
ATOM    745  H16 DDA A  28       2.682   7.249  71.958  1.00  0.00              
ATOM    746  H17 DDA A  28       4.058   7.286  73.035  1.00  0.00              
ATOM    747  H18 DDA A  28       4.303   7.175  71.309  1.00  0.00              
ATOM    748  C7  DDB A  29       2.791   4.965  73.437  1.00  0.00              
ATOM    749  H11 DDB A  29       2.762   3.900  73.540  1.00  0.00              
ATOM    750  H12 DDB A  29       1.793   5.333  73.310  1.00  0.00              
ATOM    751  C6  DDB A  29       3.344   5.549  74.751  1.00  0.00              
ATOM    752  C1  DDB A  29       3.401   7.084  74.647  1.00  0.00              
ATOM    753  O1  DDB A  29       4.436   7.646  74.207  1.00  0.00              
ATOM    754  O2  DDB A  29       2.276   7.870  75.050  1.00  0.00              
ATOM    755  C2  DDB A  29       2.729   9.138  75.529  1.00  0.00              
ATOM    756  C3  DDB A  29       1.518   9.986  75.963  1.00  0.00              
ATOM    757  N1  DDB A  29       1.983  11.290  76.456  1.00  0.00              
ATOM    758  C4  DDB A  29       0.829  12.098  76.871  1.00  0.00              
ATOM    759  H5  DDB A  29       1.168  13.047  77.229  1.00  0.00              
ATOM    760  H6  DDB A  29       0.177  12.244  76.035  1.00  0.00              
ATOM    761  H7  DDB A  29       0.301  11.590  77.650  1.00  0.00              
ATOM    762  C5  DDB A  29       2.710  11.987  75.385  1.00  0.00              
ATOM    763  H8  DDB A  29       3.050  12.937  75.743  1.00  0.00              
ATOM    764  H9  DDB A  29       2.059  12.133  74.549  1.00  0.00              
ATOM    765  H10 DDB A  29       3.552  11.399  75.083  1.00  0.00              
ATOM    766  H3  DDB A  29       0.989   9.478  76.743  1.00  0.00              
ATOM    767  H4  DDB A  29       0.867  10.132  75.128  1.00  0.00              
ATOM    768  H1  DDB A  29       3.258   9.646  74.750  1.00  0.00              
ATOM    769  H2  DDB A  29       3.381   8.993  76.365  1.00  0.00              
ATOM    770  C9  DDB A  29       4.760   4.998  75.001  1.00  0.00              
ATOM    771  H16 DDB A  29       5.144   5.403  75.914  1.00  0.00              
ATOM    772  H17 DDB A  29       4.720   3.932  75.073  1.00  0.00              
ATOM    773  H18 DDB A  29       5.399   5.278  74.190  1.00  0.00              
ATOM    774  C7  TDB A  30       2.478   5.192  75.966  1.00  0.00              
ATOM    775  H11 TDB A  30       2.432   4.127  76.077  1.00  0.00              
ATOM    776  H12 TDB A  30       1.487   5.575  75.829  1.00  0.00              
ATOM    777  C6  TDB A  30       3.030   5.775  77.280  1.00  0.00              
ATOM    778  C1  TDB A  30       3.113   7.309  77.166  1.00  0.00              
ATOM    779  O1  TDB A  30       4.160   7.852  76.729  1.00  0.00              
ATOM    780  O2  TDB A  30       1.998   8.115  77.556  1.00  0.00              
ATOM    781  C2  TDB A  30       2.468   9.380  78.031  1.00  0.00              
ATOM    782  C3  TDB A  30       1.268  10.248  78.450  1.00  0.00              
ATOM    783  N1  TDB A  30       1.750  11.549  78.937  1.00  0.00              
ATOM    784  C4  TDB A  30       0.607  12.378  79.338  1.00  0.00              
ATOM    785  H5  TDB A  30       0.957  13.325  79.693  1.00  0.00              
ATOM    786  H6  TDB A  30      -0.038  12.529  78.496  1.00  0.00              
ATOM    787  H7  TDB A  30       0.064  11.884  80.117  1.00  0.00              
ATOM    788  C5  TDB A  30       2.496  12.227  77.867  1.00  0.00              
ATOM    789  H8  TDB A  30       2.848  13.174  78.221  1.00  0.00              
ATOM    790  H9  TDB A  30       1.853  12.378  77.025  1.00  0.00              
ATOM    791  H10 TDB A  30       3.330  11.624  77.576  1.00  0.00              
ATOM    792  H3  TDB A  30       0.725   9.756  79.229  1.00  0.00              
ATOM    793  H4  TDB A  30       0.624  10.400  77.609  1.00  0.00              
ATOM    794  H1  TDB A  30       3.011   9.874  77.251  1.00  0.00              
ATOM    795  H2  TDB A  30       3.112   9.230  78.872  1.00  0.00              
ATOM    796  C9  TDB A  30       4.436   5.204  77.544  1.00  0.00              
ATOM    797  H16 TDB A  30       4.820   5.610  78.456  1.00  0.00              
ATOM    798  H17 TDB A  30       4.379   4.139  77.623  1.00  0.00              
ATOM    799  H18 TDB A  30       5.085   5.468  76.735  1.00  0.00              
ATOM    800  H19 TDB A  30       2.381   5.511  78.089  1.00  0.00              
TER
END
