# Supplementary material for: All-Atom Molecular Dynamics Simulations of Grafted Poly(N,N-dimethylaminoethyl methacrylate) Brushes
Source: J Phys Chem B. 2025 Feb 10;129(7):2105–14. doi: 10.1021/acs.jpcb.4c07928 (PMC11848925; doi:10.1021/acs.jpcb.4c07928)
Supplement: Supplementary file 2 — jp4c07928_si_002.zip [file jp4c07928_si_002.zip › Supplementary Files/1_single_threads/thread_alligned_15_adjusted.pdb]

HEADER 
TITLE     Built with Packmol                                             
REMARK   Packmol generated pdb file 
REMARK   Home-Page: http://m3g.iqm.unicamp.br/packmol
REMARK
ATOM      1  C7  HDA A   1       6.157   3.786   2.083  1.00  0.00              
ATOM      2  C8  HDA A   1       5.223   4.141   0.910  1.00  0.00              
ATOM      3  H13 HDA A   1       5.628   3.749   0.000  1.00  0.00              
ATOM      4  H14 HDA A   1       5.135   5.204   0.834  1.00  0.00              
ATOM      5  H15 HDA A   1       4.257   3.715   1.082  1.00  0.00              
ATOM      6  H11 HDA A   1       7.123   4.213   1.911  1.00  0.00              
ATOM      7  H12 HDA A   1       6.243   2.722   2.159  1.00  0.00              
ATOM      8  C6  HDA A   1       5.573   4.350   3.392  1.00  0.00              
ATOM      9  C1  HDA A   1       5.448   5.880   3.281  1.00  0.00              
ATOM     10  O1  HDA A   1       4.389   6.394   2.835  1.00  0.00              
ATOM     11  O2  HDA A   1       6.534   6.717   3.684  1.00  0.00              
ATOM     12  C2  HDA A   1       6.023   7.966   4.157  1.00  0.00              
ATOM     13  C3  HDA A   1       7.193   8.868   4.591  1.00  0.00              
ATOM     14  N1  HDA A   1       6.668  10.152   5.077  1.00  0.00              
ATOM     15  C4  HDA A   1       5.915  10.812   4.001  1.00  0.00              
ATOM     16  H5  HDA A   1       5.532  11.747   4.354  1.00  0.00              
ATOM     17  H6  HDA A   1       6.561  10.983   3.167  1.00  0.00              
ATOM     18  H7  HDA A   1       5.102  10.185   3.698  1.00  0.00              
ATOM     19  C5  HDA A   1       7.785  11.013   5.491  1.00  0.00              
ATOM     20  H8  HDA A   1       7.403  11.948   5.844  1.00  0.00              
ATOM     21  H9  HDA A   1       8.332  10.534   6.275  1.00  0.00              
ATOM     22  H10 HDA A   1       8.432  11.185   4.657  1.00  0.00              
ATOM     23  H3  HDA A   1       7.742   8.388   5.375  1.00  0.00              
ATOM     24  H4  HDA A   1       7.840   9.040   3.758  1.00  0.00              
ATOM     25  H1  HDA A   1       5.475   8.446   3.373  1.00  0.00              
ATOM     26  H2  HDA A   1       5.376   7.794   4.991  1.00  0.00              
ATOM     27  C9  HDA A   1       4.182   3.737   3.640  1.00  0.00              
ATOM     28  H16 HDA A   1       4.269   2.673   3.717  1.00  0.00              
ATOM     29  H17 HDA A   1       3.777   4.128   4.549  1.00  0.00              
ATOM     30  H18 HDA A   1       3.533   3.983   2.825  1.00  0.00              
ATOM     31  C7  DDA A   2       6.451   4.037   4.613  1.00  0.00              
ATOM     32  H11 DDA A   2       7.422   4.465   4.478  1.00  0.00              
ATOM     33  H12 DDA A   2       6.545   2.977   4.726  1.00  0.00              
ATOM     34  C6  DDA A   2       5.867   4.601   5.921  1.00  0.00              
ATOM     35  C1  DDA A   2       5.767   6.133   5.820  1.00  0.00              
ATOM     36  O1  DDA A   2       4.721   6.667   5.371  1.00  0.00              
ATOM     37  O2  DDA A   2       6.864   6.950   6.238  1.00  0.00              
ATOM     38  C2  DDA A   2       6.370   8.203   6.715  1.00  0.00              
ATOM     39  C3  DDA A   2       7.551   9.083   7.165  1.00  0.00              
ATOM     40  N1  DDA A   2       7.044  10.372   7.656  1.00  0.00              
ATOM     41  C4  DDA A   2       6.309  11.051   6.579  1.00  0.00              
ATOM     42  H5  DDA A   2       5.939  11.990   6.936  1.00  0.00              
ATOM     43  H6  DDA A   2       6.964  11.218   5.752  1.00  0.00              
ATOM     44  H7  DDA A   2       5.488  10.441   6.267  1.00  0.00              
ATOM     45  C5  DDA A   2       8.172  11.212   8.085  1.00  0.00              
ATOM     46  H8  DDA A   2       7.803  12.150   8.443  1.00  0.00              
ATOM     47  H9  DDA A   2       8.706  10.718   8.869  1.00  0.00              
ATOM     48  H10 DDA A   2       8.827  11.380   7.256  1.00  0.00              
ATOM     49  H3  DDA A   2       8.086   8.589   7.949  1.00  0.00              
ATOM     50  H4  DDA A   2       8.206   9.250   6.336  1.00  0.00              
ATOM     51  H1  DDA A   2       5.836   8.697   5.932  1.00  0.00              
ATOM     52  H2  DDA A   2       5.714   8.035   7.544  1.00  0.00              
ATOM     53  C9  DDA A   2       4.465   4.009   6.155  1.00  0.00              
ATOM     54  H16 DDA A   2       4.534   2.943   6.225  1.00  0.00              
ATOM     55  H17 DDA A   2       4.060   4.401   7.065  1.00  0.00              
ATOM     56  H18 DDA A   2       3.826   4.271   5.338  1.00  0.00              
ATOM     57  C7  DPA A   3       6.731   4.265   7.145  1.00  0.00              
ATOM     58  H11 DPA A   3       7.709   4.677   7.021  1.00  0.00              
ATOM     59  H12 DPA A   3       6.806   3.202   7.253  1.00  0.00              
ATOM     60  C6  DPA A   3       6.147   4.828   8.455  1.00  0.00              
ATOM     61  C1  DPA A   3       6.073   6.363   8.364  1.00  0.00              
ATOM     62  O1  DPA A   3       5.038   6.917   7.911  1.00  0.00              
ATOM     63  O2  DPA A   3       7.180   7.159   8.795  1.00  0.00              
ATOM     64  C2  DPA A   3       6.703   8.417   9.279  1.00  0.00              
ATOM     65  C3  DPA A   3       7.895   9.274   9.742  1.00  0.00              
ATOM     66  N1  DPA A   3       7.404  10.567  10.240  1.00  0.00              
ATOM     67  C4  DPA A   3       6.689  11.266   9.163  1.00  0.00              
ATOM     68  H5  DPA A   3       6.332  12.208   9.524  1.00  0.00              
ATOM     69  H6  DPA A   3       7.353  11.429   8.340  1.00  0.00              
ATOM     70  H7  DPA A   3       5.860  10.671   8.840  1.00  0.00              
ATOM     71  C5  DPA A   3       8.544  11.385  10.682  1.00  0.00              
ATOM     72  H8  DPA A   3       8.186  12.328  11.043  1.00  0.00              
ATOM     73  H9  DPA A   3       9.064  10.877  11.465  1.00  0.00              
ATOM     74  H10 DPA A   3       9.207  11.549   9.860  1.00  0.00              
ATOM     75  H20 DPA A   3       6.784  10.415  11.009  1.00  0.00              
ATOM     76  H3  DPA A   3       8.416   8.766  10.526  1.00  0.00              
ATOM     77  H4  DPA A   3       8.558   9.435   8.920  1.00  0.00              
ATOM     78  H1  DPA A   3       6.182   8.925   8.494  1.00  0.00              
ATOM     79  H2  DPA A   3       6.038   8.253  10.101  1.00  0.00              
ATOM     80  C9  DPA A   3       4.734   4.258   8.674  1.00  0.00              
ATOM     81  H16 DPA A   3       4.785   3.190   8.738  1.00  0.00              
ATOM     82  H17 DPA A   3       4.329   4.649   9.584  1.00  0.00              
ATOM     83  H18 DPA A   3       4.105   4.537   7.854  1.00  0.00              
ATOM     84  C7  DPB A   4       6.996   4.469   9.683  1.00  0.00              
ATOM     85  H11 DPB A   4       7.983   4.867   9.566  1.00  0.00              
ATOM     86  H12 DPB A   4       7.054   3.405   9.783  1.00  0.00              
ATOM     87  C6  DPB A   4       6.412   5.033  10.992  1.00  0.00              
ATOM     88  C1  DPB A   4       4.989   4.484  11.198  1.00  0.00              
ATOM     89  O1  DPB A   4       4.000   5.110  10.735  1.00  0.00              
ATOM     90  O2  DPB A   4       4.791   3.263  11.916  1.00  0.00              
ATOM     91  C2  DPB A   4       3.522   3.298  12.573  1.00  0.00              
ATOM     92  C3  DPB A   4       3.309   1.983  13.346  1.00  0.00              
ATOM     93  N1  DPB A   4       2.003   2.019  14.023  1.00  0.00              
ATOM     94  C4  DPB A   4       1.800   0.765  14.761  1.00  0.00              
ATOM     95  H5  DPB A   4       0.850   0.790  15.252  1.00  0.00              
ATOM     96  H6  DPB A   4       1.826  -0.059  14.078  1.00  0.00              
ATOM     97  H7  DPB A   4       2.575   0.649  15.489  1.00  0.00              
ATOM     98  C5  DPB A   4       0.938   2.178  13.023  1.00  0.00              
ATOM     99  H8  DPB A   4      -0.012   2.203  13.515  1.00  0.00              
ATOM    100  H9  DPB A   4       0.963   1.354  12.340  1.00  0.00              
ATOM    101  H10 DPB A   4       1.086   3.091  12.486  1.00  0.00              
ATOM    102  H20 DPB A   4       1.979   2.787  14.661  1.00  0.00              
ATOM    103  H3  DPB A   4       4.084   1.867  14.075  1.00  0.00              
ATOM    104  H4  DPB A   4       3.334   1.160  12.665  1.00  0.00              
ATOM    105  H1  DPB A   4       2.746   3.414  11.846  1.00  0.00              
ATOM    106  H2  DPB A   4       3.496   4.122  13.256  1.00  0.00              
ATOM    107  C9  DPB A   4       6.364   6.570  10.911  1.00  0.00              
ATOM    108  H16 DPB A   4       5.958   6.962  11.820  1.00  0.00              
ATOM    109  H17 DPB A   4       7.352   6.952  10.767  1.00  0.00              
ATOM    110  H18 DPB A   4       5.745   6.865  10.089  1.00  0.00              
ATOM    111  C7  DPB A   5       7.248   4.652  12.222  1.00  0.00              
ATOM    112  H11 DPB A   5       8.241   5.035  12.116  1.00  0.00              
ATOM    113  H12 DPB A   5       7.288   3.586  12.315  1.00  0.00              
ATOM    114  C6  DPB A   5       6.665   5.216  13.531  1.00  0.00              
ATOM    115  C1  DPB A   5       5.231   4.688  13.725  1.00  0.00              
ATOM    116  O1  DPB A   5       4.256   5.332  13.258  1.00  0.00              
ATOM    117  O2  DPB A   5       5.008   3.466  14.432  1.00  0.00              
ATOM    118  C2  DPB A   5       3.735   3.516  15.081  1.00  0.00              
ATOM    119  C3  DPB A   5       3.495   2.199  15.844  1.00  0.00              
ATOM    120  N1  DPB A   5       2.187   2.251  16.511  1.00  0.00              
ATOM    121  C4  DPB A   5       1.957   0.995  17.237  1.00  0.00              
ATOM    122  H5  DPB A   5       1.005   1.032  17.724  1.00  0.00              
ATOM    123  H6  DPB A   5       1.975   0.176  16.550  1.00  0.00              
ATOM    124  H7  DPB A   5       2.726   0.862  17.970  1.00  0.00              
ATOM    125  C5  DPB A   5       1.130   2.434  15.505  1.00  0.00              
ATOM    126  H8  DPB A   5       0.177   2.471  15.990  1.00  0.00              
ATOM    127  H9  DPB A   5       1.147   1.615  14.816  1.00  0.00              
ATOM    128  H10 DPB A   5       1.297   3.348  14.975  1.00  0.00              
ATOM    129  H20 DPB A   5       2.170   3.016  17.154  1.00  0.00              
ATOM    130  H3  DPB A   5       4.263   2.067  16.576  1.00  0.00              
ATOM    131  H4  DPB A   5       3.512   1.381  15.156  1.00  0.00              
ATOM    132  H1  DPB A   5       2.966   3.649  14.349  1.00  0.00              
ATOM    133  H2  DPB A   5       3.717   4.335  15.769  1.00  0.00              
ATOM    134  C9  DPB A   5       6.641   6.754  13.462  1.00  0.00              
ATOM    135  H16 DPB A   5       6.235   7.146  14.371  1.00  0.00              
ATOM    136  H17 DPB A   5       7.635   7.121  13.328  1.00  0.00              
ATOM    137  H18 DPB A   5       6.032   7.064  12.638  1.00  0.00              
ATOM    138  C7  DPB A   6       7.484   4.813  14.765  1.00  0.00              
ATOM    139  H11 DPB A   6       8.484   5.180  14.668  1.00  0.00              
ATOM    140  H12 DPB A   6       7.507   3.745  14.850  1.00  0.00              
ATOM    141  C6  DPB A   6       6.901   5.377  16.073  1.00  0.00              
ATOM    142  C1  DPB A   6       5.458   4.870  16.254  1.00  0.00              
ATOM    143  O1  DPB A   6       4.496   5.533  15.786  1.00  0.00              
ATOM    144  O2  DPB A   6       5.211   3.647  16.950  1.00  0.00              
ATOM    145  C2  DPB A   6       3.934   3.713  17.592  1.00  0.00              
ATOM    146  C3  DPB A   6       3.669   2.394  18.343  1.00  0.00              
ATOM    147  N1  DPB A   6       2.356   2.462  19.002  1.00  0.00              
ATOM    148  C4  DPB A   6       2.102   1.206  19.718  1.00  0.00              
ATOM    149  H5  DPB A   6       1.146   1.254  20.198  1.00  0.00              
ATOM    150  H6  DPB A   6       2.112   0.390  19.025  1.00  0.00              
ATOM    151  H7  DPB A   6       2.863   1.055  20.455  1.00  0.00              
ATOM    152  C5  DPB A   6       1.310   2.670  17.990  1.00  0.00              
ATOM    153  H8  DPB A   6       0.355   2.719  18.469  1.00  0.00              
ATOM    154  H9  DPB A   6       1.319   1.855  17.296  1.00  0.00              
ATOM    155  H10 DPB A   6       1.494   3.585  17.468  1.00  0.00              
ATOM    156  H20 DPB A   6       2.347   3.223  19.650  1.00  0.00              
ATOM    157  H3  DPB A   6       4.429   2.244  19.080  1.00  0.00              
ATOM    158  H4  DPB A   6       3.677   1.581  17.650  1.00  0.00              
ATOM    159  H1  DPB A   6       3.173   3.863  16.856  1.00  0.00              
ATOM    160  H2  DPB A   6       3.925   4.528  18.285  1.00  0.00              
ATOM    161  C9  DPB A   6       6.902   6.916  16.015  1.00  0.00              
ATOM    162  H16 DPB A   6       6.497   7.307  16.925  1.00  0.00              
ATOM    163  H17 DPB A   6       7.904   7.267  15.890  1.00  0.00              
ATOM    164  H18 DPB A   6       6.304   7.241  15.189  1.00  0.00              
ATOM    165  C7  DDB A   7       7.705   4.952  17.310  1.00  0.00              
ATOM    166  H11 DDB A   7       8.712   5.304  17.223  1.00  0.00              
ATOM    167  H12 DDB A   7       7.710   3.883  17.388  1.00  0.00              
ATOM    168  C6  DDB A   7       7.122   5.515  18.619  1.00  0.00              
ATOM    169  C1  DDB A   7       5.670   5.031  18.785  1.00  0.00              
ATOM    170  O1  DDB A   7       4.722   5.713  18.316  1.00  0.00              
ATOM    171  O2  DDB A   7       5.399   3.806  19.472  1.00  0.00              
ATOM    172  C2  DDB A   7       4.120   3.888  20.105  1.00  0.00              
ATOM    173  C3  DDB A   7       3.827   2.570  20.845  1.00  0.00              
ATOM    174  N1  DDB A   7       2.512   2.654  21.495  1.00  0.00              
ATOM    175  C4  DDB A   7       2.232   1.396  22.201  1.00  0.00              
ATOM    176  H5  DDB A   7       1.274   1.456  22.674  1.00  0.00              
ATOM    177  H6  DDB A   7       2.234   0.587  21.501  1.00  0.00              
ATOM    178  H7  DDB A   7       2.986   1.228  22.941  1.00  0.00              
ATOM    179  C5  DDB A   7       1.476   2.886  20.477  1.00  0.00              
ATOM    180  H8  DDB A   7       0.518   2.946  20.950  1.00  0.00              
ATOM    181  H9  DDB A   7       1.477   2.075  19.778  1.00  0.00              
ATOM    182  H10 DDB A   7       1.679   3.801  19.964  1.00  0.00              
ATOM    183  H3  DDB A   7       4.581   2.401  21.585  1.00  0.00              
ATOM    184  H4  DDB A   7       3.828   1.761  20.145  1.00  0.00              
ATOM    185  H1  DDB A   7       3.366   4.057  19.365  1.00  0.00              
ATOM    186  H2  DDB A   7       4.118   4.699  20.804  1.00  0.00              
ATOM    187  C9  DDB A   7       7.149   7.054  18.571  1.00  0.00              
ATOM    188  H16 DDB A   7       6.743   7.446  19.481  1.00  0.00              
ATOM    189  H17 DDB A   7       8.157   7.391  18.456  1.00  0.00              
ATOM    190  H18 DDB A   7       6.562   7.395  17.744  1.00  0.00              
ATOM    191  C7  DDB A   8       7.912   5.069  19.857  1.00  0.00              
ATOM    192  H11 DDB A   8       8.924   5.406  19.780  1.00  0.00              
ATOM    193  H12 DDB A   8       7.899   4.001  19.928  1.00  0.00              
ATOM    194  C6  DDB A   8       7.329   5.632  21.166  1.00  0.00              
ATOM    195  C1  DDB A   8       5.868   5.171  21.320  1.00  0.00              
ATOM    196  O1  DDB A   8       4.934   5.870  20.848  1.00  0.00              
ATOM    197  O2  DDB A   8       5.572   3.946  21.996  1.00  0.00              
ATOM    198  C2  DDB A   8       4.290   4.043  22.621  1.00  0.00              
ATOM    199  C3  DDB A   8       3.971   2.725  23.349  1.00  0.00              
ATOM    200  N1  DDB A   8       2.652   2.825  23.990  1.00  0.00              
ATOM    201  C4  DDB A   8       2.349   1.567  24.685  1.00  0.00              
ATOM    202  H5  DDB A   8       1.389   1.640  25.152  1.00  0.00              
ATOM    203  H6  DDB A   8       2.342   0.762  23.980  1.00  0.00              
ATOM    204  H7  DDB A   8       3.095   1.382  25.430  1.00  0.00              
ATOM    205  C5  DDB A   8       1.628   3.080  22.968  1.00  0.00              
ATOM    206  H8  DDB A   8       0.668   3.153  23.435  1.00  0.00              
ATOM    207  H9  DDB A   8       1.622   2.275  22.262  1.00  0.00              
ATOM    208  H10 DDB A   8       1.850   3.997  22.462  1.00  0.00              
ATOM    209  H3  DDB A   8       4.716   2.540  24.094  1.00  0.00              
ATOM    210  H4  DDB A   8       3.964   1.920  22.644  1.00  0.00              
ATOM    211  H1  DDB A   8       3.544   4.230  21.876  1.00  0.00              
ATOM    212  H2  DDB A   8       4.297   4.848  23.325  1.00  0.00              
ATOM    213  C9  DDB A   8       7.379   7.172  21.130  1.00  0.00              
ATOM    214  H16 DDB A   8       6.974   7.564  22.040  1.00  0.00              
ATOM    215  H17 DDB A   8       8.393   7.492  21.024  1.00  0.00              
ATOM    216  H18 DDB A   8       6.804   7.528  20.302  1.00  0.00              
ATOM    217  C7  DDA A   9       8.103   5.166  22.408  1.00  0.00              
ATOM    218  H11 DDA A   9       9.121   5.486  22.339  1.00  0.00              
ATOM    219  H12 DDA A   9       8.072   4.097  22.470  1.00  0.00              
ATOM    220  C6  DDA A   9       7.519   5.729  23.717  1.00  0.00              
ATOM    221  C1  DDA A   9       7.594   7.265  23.691  1.00  0.00              
ATOM    222  O1  DDA A   9       6.638   7.936  23.224  1.00  0.00              
ATOM    223  O2  DDA A   9       8.753   7.933  24.201  1.00  0.00              
ATOM    224  C2  DDA A   9       8.376   9.211  24.721  1.00  0.00              
ATOM    225  C3  DDA A   9       9.624   9.928  25.269  1.00  0.00              
ATOM    226  N1  DDA A   9       9.237  11.242  25.804  1.00  0.00              
ATOM    227  C4  DDA A   9       8.638  12.050  24.732  1.00  0.00              
ATOM    228  H5  DDA A   9       8.357  13.006  25.121  1.00  0.00              
ATOM    229  H6  DDA A   9       9.350  12.181  23.944  1.00  0.00              
ATOM    230  H7  DDA A   9       7.772  11.552  24.351  1.00  0.00              
ATOM    231  C5  DDA A   9      10.428  11.927  26.327  1.00  0.00              
ATOM    232  H8  DDA A   9      10.147  12.883  26.716  1.00  0.00              
ATOM    233  H9  DDA A   9      10.864  11.339  27.107  1.00  0.00              
ATOM    234  H10 DDA A   9      11.140  12.058  25.539  1.00  0.00              
ATOM    235  H3  DDA A   9      10.060   9.340  26.050  1.00  0.00              
ATOM    236  H4  DDA A   9      10.334  10.059  24.481  1.00  0.00              
ATOM    237  H1  DDA A   9       7.941   9.798  23.941  1.00  0.00              
ATOM    238  H2  DDA A   9       7.665   9.079  25.509  1.00  0.00              
ATOM    239  C9  DDA A   9       6.050   5.289  23.855  1.00  0.00              
ATOM    240  H16 DDA A   9       5.997   4.220  23.871  1.00  0.00              
ATOM    241  H17 DDA A   9       5.644   5.680  24.765  1.00  0.00              
ATOM    242  H18 DDA A   9       5.486   5.660  23.024  1.00  0.00              
ATOM    243  C7  DDA A  10       8.276   5.240  24.960  1.00  0.00              
ATOM    244  H11 DDA A  10       9.300   5.545  24.901  1.00  0.00              
ATOM    245  H12 DDA A  10       8.228   4.172  25.014  1.00  0.00              
ATOM    246  C6  DDA A  10       7.693   5.803  26.269  1.00  0.00              
ATOM    247  C1  DDA A  10       7.793   7.340  26.255  1.00  0.00              
ATOM    248  O1  DDA A  10       6.851   8.027  25.786  1.00  0.00              
ATOM    249  O2  DDA A  10       8.959   7.984  26.777  1.00  0.00              
ATOM    250  C2  DDA A  10       8.600   9.263  27.304  1.00  0.00              
ATOM    251  C3  DDA A  10       9.854   9.957  27.866  1.00  0.00              
ATOM    252  N1  DDA A  10       9.486  11.273  28.408  1.00  0.00              
ATOM    253  C4  DDA A  10       8.908  12.098  27.337  1.00  0.00              
ATOM    254  H5  DDA A  10       8.639  13.056  27.731  1.00  0.00              
ATOM    255  H6  DDA A  10       9.626  12.223  26.555  1.00  0.00              
ATOM    256  H7  DDA A  10       8.036  11.616  26.947  1.00  0.00              
ATOM    257  C5  DDA A  10      10.684  11.935  28.944  1.00  0.00              
ATOM    258  H8  DDA A  10      10.416  12.893  29.338  1.00  0.00              
ATOM    259  H9  DDA A  10      11.104  11.335  29.722  1.00  0.00              
ATOM    260  H10 DDA A  10      11.403  12.060  28.162  1.00  0.00              
ATOM    261  H3  DDA A  10      10.276   9.357  28.644  1.00  0.00              
ATOM    262  H4  DDA A  10      10.574  10.081  27.085  1.00  0.00              
ATOM    263  H1  DDA A  10       8.180   9.864  26.526  1.00  0.00              
ATOM    264  H2  DDA A  10       7.881   9.138  28.086  1.00  0.00              
ATOM    265  C9  DDA A  10       6.216   5.386  26.393  1.00  0.00              
ATOM    266  H16 DDA A  10       6.145   4.319  26.402  1.00  0.00              
ATOM    267  H17 DDA A  10       5.810   5.778  27.303  1.00  0.00              
ATOM    268  H18 DDA A  10       5.664   5.774  25.561  1.00  0.00              
ATOM    269  C7  DPB A  11       8.433   5.293  27.512  1.00  0.00              
ATOM    270  H11 DPB A  11       9.462   5.582  27.463  1.00  0.00              
ATOM    271  H12 DPB A  11       8.367   4.226  27.559  1.00  0.00              
ATOM    272  C6  DPB A  11       7.850   5.857  28.822  1.00  0.00              
ATOM    273  C1  DPB A  11       6.366   5.464  28.934  1.00  0.00              
ATOM    274  O1  DPB A  11       5.477   6.217  28.460  1.00  0.00              
ATOM    275  O2  DPB A  11       5.997   4.240  29.577  1.00  0.00              
ATOM    276  C2  DPB A  11       4.708   4.388  30.177  1.00  0.00              
ATOM    277  C3  DPB A  11       4.310   3.070  30.870  1.00  0.00              
ATOM    278  N1  DPB A  11       2.985   3.221  31.487  1.00  0.00              
ATOM    279  C4  DPB A  11       2.606   1.965  32.148  1.00  0.00              
ATOM    280  H5  DPB A  11       1.641   2.074  32.597  1.00  0.00              
ATOM    281  H6  DPB A  11       2.576   1.176  31.425  1.00  0.00              
ATOM    282  H7  DPB A  11       3.326   1.728  32.903  1.00  0.00              
ATOM    283  C5  DPB A  11       1.996   3.547  30.449  1.00  0.00              
ATOM    284  H8  DPB A  11       1.030   3.657  30.898  1.00  0.00              
ATOM    285  H9  DPB A  11       1.965   2.759  29.727  1.00  0.00              
ATOM    286  H10 DPB A  11       2.271   4.463  29.969  1.00  0.00              
ATOM    287  H20 DPB A  11       3.014   3.958  32.164  1.00  0.00              
ATOM    288  H3  DPB A  11       5.031   2.834  31.626  1.00  0.00              
ATOM    289  H4  DPB A  11       4.279   2.283  30.148  1.00  0.00              
ATOM    290  H1  DPB A  11       3.988   4.625  29.422  1.00  0.00              
ATOM    291  H2  DPB A  11       4.738   5.176  30.900  1.00  0.00              
ATOM    292  C9  DPB A  11       7.976   7.392  28.821  1.00  0.00              
ATOM    293  H16 DPB A  11       7.570   7.784  29.729  1.00  0.00              
ATOM    294  H17 DPB A  11       9.006   7.665  28.742  1.00  0.00              
ATOM    295  H18 DPB A  11       7.436   7.793  27.988  1.00  0.00              
ATOM    296  C7  DPB A  12       8.574   5.327  30.067  1.00  0.00              
ATOM    297  H11 DPB A  12       9.607   5.599  30.027  1.00  0.00              
ATOM    298  H12 DPB A  12       8.491   4.260  30.105  1.00  0.00              
ATOM    299  C6  DPB A  12       7.991   5.890  31.377  1.00  0.00              
ATOM    300  C1  DPB A  12       6.499   5.520  31.476  1.00  0.00              
ATOM    301  O1  DPB A  12       5.626   6.291  31.001  1.00  0.00              
ATOM    302  O2  DPB A  12       6.107   4.298  32.108  1.00  0.00              
ATOM    303  C2  DPB A  12       4.816   4.462  32.700  1.00  0.00              
ATOM    304  C3  DPB A  12       4.393   3.146  33.380  1.00  0.00              
ATOM    305  N1  DPB A  12       3.065   3.314  33.990  1.00  0.00              
ATOM    306  C4  DPB A  12       2.662   2.059  34.639  1.00  0.00              
ATOM    307  H5  DPB A  12       1.696   2.181  35.081  1.00  0.00              
ATOM    308  H6  DPB A  12       2.623   1.277  33.910  1.00  0.00              
ATOM    309  H7  DPB A  12       3.372   1.805  35.398  1.00  0.00              
ATOM    310  C5  DPB A  12       2.089   3.663  32.947  1.00  0.00              
ATOM    311  H8  DPB A  12       1.122   3.784  33.391  1.00  0.00              
ATOM    312  H9  DPB A  12       2.050   2.881  32.218  1.00  0.00              
ATOM    313  H10 DPB A  12       2.383   4.577  32.475  1.00  0.00              
ATOM    314  H20 DPB A  12       3.101   4.045  34.670  1.00  0.00              
ATOM    315  H3  DPB A  12       5.103   2.893  34.139  1.00  0.00              
ATOM    316  H4  DPB A  12       4.354   2.364  32.652  1.00  0.00              
ATOM    317  H1  DPB A  12       4.105   4.716  31.942  1.00  0.00              
ATOM    318  H2  DPB A  12       4.853   5.245  33.428  1.00  0.00              
ATOM    319  C9  DPB A  12       8.141   7.423  31.387  1.00  0.00              
ATOM    320  H16 DPB A  12       7.735   7.815  32.296  1.00  0.00              
ATOM    321  H17 DPB A  12       9.176   7.681  31.317  1.00  0.00              
ATOM    322  H18 DPB A  12       7.613   7.838  30.554  1.00  0.00              
ATOM    323  C7  DDA A  13       8.697   5.340  32.623  1.00  0.00              
ATOM    324  H11 DDA A  13       9.735   5.596  32.591  1.00  0.00              
ATOM    325  H12 DDA A  13       8.597   4.273  32.653  1.00  0.00              
ATOM    326  C6  DDA A  13       8.113   5.903  33.932  1.00  0.00              
ATOM    327  C1  DDA A  13       8.287   7.432  33.955  1.00  0.00              
ATOM    328  O1  DDA A  13       7.390   8.175  33.481  1.00  0.00              
ATOM    329  O2  DDA A  13       9.471   8.008  34.513  1.00  0.00              
ATOM    330  C2  DDA A  13       9.162   9.293  35.061  1.00  0.00              
ATOM    331  C3  DDA A  13      10.437   9.913  35.664  1.00  0.00              
ATOM    332  N1  DDA A  13      10.120  11.233  36.226  1.00  0.00              
ATOM    333  C4  DDA A  13       9.605  12.108  35.163  1.00  0.00              
ATOM    334  H5  DDA A  13       9.374  13.069  35.573  1.00  0.00              
ATOM    335  H6  DDA A  13      10.346  12.214  34.399  1.00  0.00              
ATOM    336  H7  DDA A  13       8.720  11.677  34.745  1.00  0.00              
ATOM    337  C5  DDA A  13      11.337  11.825  36.802  1.00  0.00              
ATOM    338  H8  DDA A  13      11.107  12.786  37.210  1.00  0.00              
ATOM    339  H9  DDA A  13      11.711  11.190  37.575  1.00  0.00              
ATOM    340  H10 DDA A  13      12.078  11.932  36.037  1.00  0.00              
ATOM    341  H3  DDA A  13      10.812   9.276  36.437  1.00  0.00              
ATOM    342  H4  DDA A  13      11.177  10.018  34.900  1.00  0.00              
ATOM    343  H1  DDA A  13       8.788   9.928  34.287  1.00  0.00              
ATOM    344  H2  DDA A  13       8.421   9.185  35.826  1.00  0.00              
ATOM    345  C9  DDA A  13       6.615   5.556  34.018  1.00  0.00              
ATOM    346  H16 DDA A  13       6.493   4.492  34.002  1.00  0.00              
ATOM    347  H17 DDA A  13       6.210   5.948  34.927  1.00  0.00              
ATOM    348  H18 DDA A  13       6.102   5.986  33.184  1.00  0.00              
ATOM    349  C7  DPA A  14       8.802   5.332  35.180  1.00  0.00              
ATOM    350  H11 DPA A  14       9.844   5.571  35.156  1.00  0.00              
ATOM    351  H12 DPA A  14       8.684   4.267  35.201  1.00  0.00              
ATOM    352  C6  DPA A  14       8.219   5.895  36.488  1.00  0.00              
ATOM    353  C1  DPA A  14       8.417   7.421  36.524  1.00  0.00              
ATOM    354  O1  DPA A  14       7.535   8.182  36.049  1.00  0.00              
ATOM    355  O2  DPA A  14       9.606   7.974  37.095  1.00  0.00              
ATOM    356  C2  DPA A  14       9.315   9.259  37.650  1.00  0.00              
ATOM    357  C3  DPA A  14      10.594   9.854  38.265  1.00  0.00              
ATOM    358  N1  DPA A  14      10.295  11.176  38.836  1.00  0.00              
ATOM    359  C4  DPA A  14       9.802  12.067  37.776  1.00  0.00              
ATOM    360  H5  DPA A  14       9.584  13.028  38.190  1.00  0.00              
ATOM    361  H6  DPA A  14      10.549  12.166  37.017  1.00  0.00              
ATOM    362  H7  DPA A  14       8.912  11.652  37.348  1.00  0.00              
ATOM    363  C5  DPA A  14      11.517  11.743  39.424  1.00  0.00              
ATOM    364  H8  DPA A  14      11.299  12.706  39.839  1.00  0.00              
ATOM    365  H9  DPA A  14      11.875  11.096  40.194  1.00  0.00              
ATOM    366  H10 DPA A  14      12.265  11.844  38.665  1.00  0.00              
ATOM    367  H20 DPA A  14       9.597  11.082  39.544  1.00  0.00              
ATOM    368  H3  DPA A  14      10.954   9.206  39.037  1.00  0.00              
ATOM    369  H4  DPA A  14      11.342   9.953  37.508  1.00  0.00              
ATOM    370  H1  DPA A  14       8.956   9.907  36.878  1.00  0.00              
ATOM    371  H2  DPA A  14       8.567   9.159  38.408  1.00  0.00              
ATOM    372  C9  DPA A  14       6.714   5.571  36.561  1.00  0.00              
ATOM    373  H16 DPA A  14       6.576   4.511  36.537  1.00  0.00              
ATOM    374  H17 DPA A  14       6.309   5.963  37.470  1.00  0.00              
ATOM    375  H18 DPA A  14       6.213   6.017  35.727  1.00  0.00              
ATOM    376  C7  DPB A  15       8.888   5.304  37.736  1.00  0.00              
ATOM    377  H11 DPB A  15       9.935   5.527  37.723  1.00  0.00              
ATOM    378  H12 DPB A  15       8.753   4.242  37.749  1.00  0.00              
ATOM    379  C6  DPB A  15       8.305   5.867  39.045  1.00  0.00              
ATOM    380  C1  DPB A  15       6.796   5.568  39.107  1.00  0.00              
ATOM    381  O1  DPB A  15       5.972   6.391  38.632  1.00  0.00              
ATOM    382  O2  DPB A  15       6.333   4.354  39.703  1.00  0.00              
ATOM    383  C2  DPB A  15       5.038   4.567  40.273  1.00  0.00              
ATOM    384  C3  DPB A  15       4.538   3.260  40.915  1.00  0.00              
ATOM    385  N1  DPB A  15       3.208   3.479  41.500  1.00  0.00              
ATOM    386  C4  DPB A  15       2.730   2.232  42.114  1.00  0.00              
ATOM    387  H5  DPB A  15       1.761   2.392  42.540  1.00  0.00              
ATOM    388  H6  DPB A  15       2.670   1.469  41.368  1.00  0.00              
ATOM    389  H7  DPB A  15       3.411   1.929  42.881  1.00  0.00              
ATOM    390  C5  DPB A  15       2.271   3.898  40.447  1.00  0.00              
ATOM    391  H8  DPB A  15       1.303   4.056  40.873  1.00  0.00              
ATOM    392  H9  DPB A  15       2.211   3.134  39.701  1.00  0.00              
ATOM    393  H10 DPB A  15       2.619   4.806  40.000  1.00  0.00              
ATOM    394  H20 DPB A  15       3.264   4.193  42.199  1.00  0.00              
ATOM    395  H3  DPB A  15       5.219   2.956  41.682  1.00  0.00              
ATOM    396  H4  DPB A  15       4.477   2.497  40.169  1.00  0.00              
ATOM    397  H1  DPB A  15       4.356   4.872  39.506  1.00  0.00              
ATOM    398  H2  DPB A  15       5.098   5.332  41.019  1.00  0.00              
ATOM    399  C9  DPB A  15       8.529   7.391  39.093  1.00  0.00              
ATOM    400  H16 DPB A  15       8.124   7.783  40.002  1.00  0.00              
ATOM    401  H17 DPB A  15       9.576   7.599  39.050  1.00  0.00              
ATOM    402  H18 DPB A  15       8.040   7.848  38.258  1.00  0.00              
ATOM    403  C7  DPA A  16       8.957   5.257  40.294  1.00  0.00              
ATOM    404  H11 DPA A  16      10.008   5.463  40.289  1.00  0.00              
ATOM    405  H12 DPA A  16       8.805   4.196  40.298  1.00  0.00              
ATOM    406  C6  DPA A  16       8.375   5.821  41.603  1.00  0.00              
ATOM    407  C1  DPA A  16       8.622   7.338  41.663  1.00  0.00              
ATOM    408  O1  DPA A  16       7.770   8.134  41.187  1.00  0.00              
ATOM    409  O2  DPA A  16       9.819   7.844  42.258  1.00  0.00              
ATOM    410  C2  DPA A  16       9.561   9.131  42.828  1.00  0.00              
ATOM    411  C3  DPA A  16      10.852   9.675  43.470  1.00  0.00              
ATOM    412  N1  DPA A  16      10.586  10.997  44.055  1.00  0.00              
ATOM    413  C4  DPA A  16      10.137  11.919  43.001  1.00  0.00              
ATOM    414  H5  DPA A  16       9.944  12.880  43.427  1.00  0.00              
ATOM    415  H6  DPA A  16      10.898  12.005  42.255  1.00  0.00              
ATOM    416  H7  DPA A  16       9.241  11.539  42.555  1.00  0.00              
ATOM    417  C5  DPA A  16      11.817  11.517  44.667  1.00  0.00              
ATOM    418  H8  DPA A  16      11.625  12.479  45.093  1.00  0.00              
ATOM    419  H9  DPA A  16      12.144  10.848  45.434  1.00  0.00              
ATOM    420  H10 DPA A  16      12.579  11.604  43.920  1.00  0.00              
ATOM    421  H20 DPA A  16       9.875  10.916  44.753  1.00  0.00              
ATOM    422  H3  DPA A  16      11.179   9.005  44.237  1.00  0.00              
ATOM    423  H4  DPA A  16      11.612   9.761  42.723  1.00  0.00              
ATOM    424  H1  DPA A  16       9.235   9.801  42.061  1.00  0.00              
ATOM    425  H2  DPA A  16       8.800   9.043  43.575  1.00  0.00              
ATOM    426  C9  DPA A  16       6.860   5.545  41.650  1.00  0.00              
ATOM    427  H16 DPA A  16       6.688   4.490  41.609  1.00  0.00              
ATOM    428  H17 DPA A  16       6.455   5.936  42.560  1.00  0.00              
ATOM    429  H18 DPA A  16       6.384   6.017  40.816  1.00  0.00              
ATOM    430  C7  DPA A  17       9.008   5.191  42.852  1.00  0.00              
ATOM    431  H11 DPA A  17      10.061   5.379  42.856  1.00  0.00              
ATOM    432  H12 DPA A  17       8.838   4.132  42.847  1.00  0.00              
ATOM    433  C6  DPA A  17       8.424   5.754  44.160  1.00  0.00              
ATOM    434  C1  DPA A  17       8.696   7.267  44.233  1.00  0.00              
ATOM    435  O1  DPA A  17       7.861   8.080  43.758  1.00  0.00              
ATOM    436  O2  DPA A  17       9.897   7.749  44.841  1.00  0.00              
ATOM    437  C2  DPA A  17       9.657   9.036  45.417  1.00  0.00              
ATOM    438  C3  DPA A  17      10.951   9.554  46.072  1.00  0.00              
ATOM    439  N1  DPA A  17      10.703  10.876  46.665  1.00  0.00              
ATOM    440  C4  DPA A  17      10.276  11.812  45.615  1.00  0.00              
ATOM    441  H5  DPA A  17      10.096  12.774  46.046  1.00  0.00              
ATOM    442  H6  DPA A  17      11.043  11.891  44.874  1.00  0.00              
ATOM    443  H7  DPA A  17       9.377  11.452  45.160  1.00  0.00              
ATOM    444  C5  DPA A  17      11.938  11.372  47.290  1.00  0.00              
ATOM    445  H8  DPA A  17      11.758  12.334  47.722  1.00  0.00              
ATOM    446  H9  DPA A  17      12.248  10.691  48.054  1.00  0.00              
ATOM    447  H10 DPA A  17      12.705  11.451  46.550  1.00  0.00              
ATOM    448  H20 DPA A  17       9.986  10.802  47.357  1.00  0.00              
ATOM    449  H3  DPA A  17      11.261   8.873  46.836  1.00  0.00              
ATOM    450  H4  DPA A  17      11.717   9.633  45.331  1.00  0.00              
ATOM    451  H1  DPA A  17       9.346   9.716  44.653  1.00  0.00              
ATOM    452  H2  DPA A  17       8.888   8.955  46.158  1.00  0.00              
ATOM    453  C9  DPA A  17       6.906   5.503  44.195  1.00  0.00              
ATOM    454  H16 DPA A  17       6.716   4.451  44.145  1.00  0.00              
ATOM    455  H17 DPA A  17       6.501   5.894  45.104  1.00  0.00              
ATOM    456  H18 DPA A  17       6.444   5.988  43.361  1.00  0.00              
ATOM    457  C7  DPA A  18       9.038   5.105  45.408  1.00  0.00              
ATOM    458  H11 DPA A  18      10.094   5.276  45.421  1.00  0.00              
ATOM    459  H12 DPA A  18       8.852   4.050  45.395  1.00  0.00              
ATOM    460  C6  DPA A  18       8.455   5.669  46.717  1.00  0.00              
ATOM    461  C1  DPA A  18       8.751   7.176  46.803  1.00  0.00              
ATOM    462  O1  DPA A  18       7.933   8.005  46.328  1.00  0.00              
ATOM    463  O2  DPA A  18       9.955   7.634  47.422  1.00  0.00              
ATOM    464  C2  DPA A  18       9.732   8.920  48.007  1.00  0.00              
ATOM    465  C3  DPA A  18      11.029   9.413  48.674  1.00  0.00              
ATOM    466  N1  DPA A  18      10.798  10.735  49.275  1.00  0.00              
ATOM    467  C4  DPA A  18      10.394  11.684  48.228  1.00  0.00              
ATOM    468  H5  DPA A  18      10.227  12.647  48.667  1.00  0.00              
ATOM    469  H6  DPA A  18      11.168  11.757  47.494  1.00  0.00              
ATOM    470  H7  DPA A  18       9.493  11.342  47.766  1.00  0.00              
ATOM    471  C5  DPA A  18      12.037  11.205  49.912  1.00  0.00              
ATOM    472  H8  DPA A  18      11.870  12.168  50.349  1.00  0.00              
ATOM    473  H9  DPA A  18      12.332  10.515  50.674  1.00  0.00              
ATOM    474  H10 DPA A  18      12.812  11.278  49.177  1.00  0.00              
ATOM    475  H20 DPA A  18      10.076  10.667  49.962  1.00  0.00              
ATOM    476  H3  DPA A  18      11.324   8.722  49.436  1.00  0.00              
ATOM    477  H4  DPA A  18      11.802   9.485  47.940  1.00  0.00              
ATOM    478  H1  DPA A  18       9.438   9.610  47.246  1.00  0.00              
ATOM    479  H2  DPA A  18       8.957   8.847  48.741  1.00  0.00              
ATOM    480  C9  DPA A  18       6.933   5.441  46.740  1.00  0.00              
ATOM    481  H16 DPA A  18       6.727   4.393  46.680  1.00  0.00              
ATOM    482  H17 DPA A  18       6.528   5.833  47.650  1.00  0.00              
ATOM    483  H18 DPA A  18       6.485   5.941  45.906  1.00  0.00              
ATOM    484  C7  DDB A  19       9.050   5.000  47.965  1.00  0.00              
ATOM    485  H11 DDB A  19      10.109   5.155  47.986  1.00  0.00              
ATOM    486  H12 DDB A  19       8.847   3.949  47.943  1.00  0.00              
ATOM    487  C6  DDB A  19       8.467   5.564  49.274  1.00  0.00              
ATOM    488  C1  DDB A  19       6.940   5.361  49.286  1.00  0.00              
ATOM    489  O1  DDB A  19       6.185   6.250  48.813  1.00  0.00              
ATOM    490  O2  DDB A  19       6.382   4.164  49.833  1.00  0.00              
ATOM    491  C2  DDB A  19       5.089   4.446  50.374  1.00  0.00              
ATOM    492  C3  DDB A  19       4.488   3.155  50.963  1.00  0.00              
ATOM    493  N1  DDB A  19       3.158   3.445  51.519  1.00  0.00              
ATOM    494  C4  DDB A  19       2.584   2.215  52.081  1.00  0.00              
ATOM    495  H5  DDB A  19       1.615   2.425  52.485  1.00  0.00              
ATOM    496  H6  DDB A  19       2.496   1.477  51.312  1.00  0.00              
ATOM    497  H7  DDB A  19       3.221   1.846  52.858  1.00  0.00              
ATOM    498  C5  DDB A  19       2.281   3.952  50.454  1.00  0.00              
ATOM    499  H8  DDB A  19       1.312   4.162  50.858  1.00  0.00              
ATOM    500  H9  DDB A  19       2.194   3.214  49.683  1.00  0.00              
ATOM    501  H10 DDB A  19       2.698   4.847  50.044  1.00  0.00              
ATOM    502  H3  DDB A  19       5.125   2.787  51.739  1.00  0.00              
ATOM    503  H4  DDB A  19       4.400   2.419  50.193  1.00  0.00              
ATOM    504  H1  DDB A  19       4.450   4.815  49.598  1.00  0.00              
ATOM    505  H2  DDB A  19       5.176   5.183  51.144  1.00  0.00              
ATOM    506  C9  DDB A  19       8.787   7.067  49.373  1.00  0.00              
ATOM    507  H16 DDB A  19       8.382   7.460  50.281  1.00  0.00              
ATOM    508  H17 DDB A  19       9.846   7.208  49.364  1.00  0.00              
ATOM    509  H18 DDB A  19       8.352   7.579  48.539  1.00  0.00              
ATOM    510  C7  DDA A  20       9.043   4.878  50.521  1.00  0.00              
ATOM    511  H11 DDA A  20      10.103   5.014  50.550  1.00  0.00              
ATOM    512  H12 DDA A  20       8.822   3.830  50.489  1.00  0.00              
ATOM    513  C6  DDA A  20       8.460   5.441  51.830  1.00  0.00              
ATOM    514  C1  DDA A  20       8.802   6.938  51.941  1.00  0.00              
ATOM    515  O1  DDA A  20       8.018   7.799  51.467  1.00  0.00              
ATOM    516  O2  DDA A  20      10.012   7.347  52.584  1.00  0.00              
ATOM    517  C2  DDA A  20       9.821   8.631  53.184  1.00  0.00              
ATOM    518  C3  DDA A  20      11.124   9.073  53.876  1.00  0.00              
ATOM    519  N1  DDA A  20      10.928  10.393  54.493  1.00  0.00              
ATOM    520  C4  DDA A  20      10.569  11.370  53.455  1.00  0.00              
ATOM    521  H5  DDA A  20      10.426  12.330  53.904  1.00  0.00              
ATOM    522  H6  DDA A  20      11.354  11.427  52.732  1.00  0.00              
ATOM    523  H7  DDA A  20       9.663  11.063  52.974  1.00  0.00              
ATOM    524  C5  DDA A  20      12.172  10.814  55.153  1.00  0.00              
ATOM    525  H8  DDA A  20      12.029  11.775  55.602  1.00  0.00              
ATOM    526  H9  DDA A  20      12.432  10.103  55.908  1.00  0.00              
ATOM    527  H10 DDA A  20      12.958  10.872  54.430  1.00  0.00              
ATOM    528  H3  DDA A  20      11.386   8.362  54.631  1.00  0.00              
ATOM    529  H4  DDA A  20      11.909   9.130  53.153  1.00  0.00              
ATOM    530  H1  DDA A  20       9.560   9.342  52.429  1.00  0.00              
ATOM    531  H2  DDA A  20       9.034   8.573  53.906  1.00  0.00              
ATOM    532  C9  DDA A  20       6.930   5.263  51.828  1.00  0.00              
ATOM    533  H16 DDA A  20       6.691   4.223  51.750  1.00  0.00              
ATOM    534  H17 DDA A  20       6.524   5.655  52.738  1.00  0.00              
ATOM    535  H18 DDA A  20       6.510   5.789  50.996  1.00  0.00              
ATOM    536  C7  DPA A  21       9.015   4.736  53.075  1.00  0.00              
ATOM    537  H11 DPA A  21      10.077   4.857  53.113  1.00  0.00              
ATOM    538  H12 DPA A  21       8.777   3.693  53.035  1.00  0.00              
ATOM    539  C6  DPA A  21       8.431   5.300  54.385  1.00  0.00              
ATOM    540  C1  DPA A  21       8.797   6.790  54.509  1.00  0.00              
ATOM    541  O1  DPA A  21       8.031   7.668  54.036  1.00  0.00              
ATOM    542  O2  DPA A  21      10.009   7.175  55.163  1.00  0.00              
ATOM    543  C2  DPA A  21       9.835   8.458  55.771  1.00  0.00              
ATOM    544  C3  DPA A  21      11.140   8.873  56.475  1.00  0.00              
ATOM    545  N1  DPA A  21      10.961  10.192  57.100  1.00  0.00              
ATOM    546  C4  DPA A  21      10.625  11.182  56.067  1.00  0.00              
ATOM    547  H5  DPA A  21      10.495  12.142  56.523  1.00  0.00              
ATOM    548  H6  DPA A  21      11.416  11.232  55.350  1.00  0.00              
ATOM    549  H7  DPA A  21       9.718  10.893  55.578  1.00  0.00              
ATOM    550  C5  DPA A  21      12.206  10.588  57.773  1.00  0.00              
ATOM    551  H8  DPA A  21      12.077  11.548  58.227  1.00  0.00              
ATOM    552  H9  DPA A  21      12.451   9.867  58.524  1.00  0.00              
ATOM    553  H10 DPA A  21      12.999  10.638  57.056  1.00  0.00              
ATOM    554  H20 DPA A  21      10.220  10.145  57.771  1.00  0.00              
ATOM    555  H3  DPA A  21      11.384   8.152  57.227  1.00  0.00              
ATOM    556  H4  DPA A  21      11.931   8.922  55.759  1.00  0.00              
ATOM    557  H1  DPA A  21       9.591   9.178  55.019  1.00  0.00              
ATOM    558  H2  DPA A  21       9.042   8.408  56.489  1.00  0.00              
ATOM    559  C9  DPA A  21       6.899   5.147  54.371  1.00  0.00              
ATOM    560  H16 DPA A  21       6.644   4.111  54.284  1.00  0.00              
ATOM    561  H17 DPA A  21       6.494   5.539  55.280  1.00  0.00              
ATOM    562  H18 DPA A  21       6.493   5.685  53.540  1.00  0.00              
ATOM    563  C7  DPA A  22       8.966   4.577  55.628  1.00  0.00              
ATOM    564  H11 DPA A  22      10.030   4.680  55.675  1.00  0.00              
ATOM    565  H12 DPA A  22       8.713   3.538  55.579  1.00  0.00              
ATOM    566  C6  DPA A  22       8.383   5.141  56.937  1.00  0.00              
ATOM    567  C1  DPA A  22       8.772   6.624  57.076  1.00  0.00              
ATOM    568  O1  DPA A  22       8.024   7.518  56.604  1.00  0.00              
ATOM    569  O2  DPA A  22       9.986   6.985  57.741  1.00  0.00              
ATOM    570  C2  DPA A  22       9.828   8.266  58.357  1.00  0.00              
ATOM    571  C3  DPA A  22      11.135   8.655  59.073  1.00  0.00              
ATOM    572  N1  DPA A  22      10.973   9.972  59.707  1.00  0.00              
ATOM    573  C4  DPA A  22      10.660  10.974  58.679  1.00  0.00              
ATOM    574  H5  DPA A  22      10.542  11.932  59.140  1.00  0.00              
ATOM    575  H6  DPA A  22      11.457  11.017  57.968  1.00  0.00              
ATOM    576  H7  DPA A  22       9.753  10.703  58.181  1.00  0.00              
ATOM    577  C5  DPA A  22      12.219  10.342  60.390  1.00  0.00              
ATOM    578  H8  DPA A  22      12.103  11.300  60.852  1.00  0.00              
ATOM    579  H9  DPA A  22      12.447   9.613  61.139  1.00  0.00              
ATOM    580  H10 DPA A  22      13.018  10.384  59.680  1.00  0.00              
ATOM    581  H20 DPA A  22      10.227   9.932  60.372  1.00  0.00              
ATOM    582  H3  DPA A  22      11.362   7.925  59.822  1.00  0.00              
ATOM    583  H4  DPA A  22      11.931   8.696  58.363  1.00  0.00              
ATOM    584  H1  DPA A  22       9.601   8.995  57.609  1.00  0.00              
ATOM    585  H2  DPA A  22       9.029   8.224  59.068  1.00  0.00              
ATOM    586  C9  DPA A  22       6.849   5.013  56.912  1.00  0.00              
ATOM    587  H16 DPA A  22       6.577   3.983  56.816  1.00  0.00              
ATOM    588  H17 DPA A  22       6.444   5.404  57.822  1.00  0.00              
ATOM    589  H18 DPA A  22       6.458   5.563  56.082  1.00  0.00              
ATOM    590  C7  DDA A  23       8.897   4.401  58.180  1.00  0.00              
ATOM    591  H11 DDA A  23       9.962   4.486  58.235  1.00  0.00              
ATOM    592  H12 DDA A  23       8.628   3.366  58.121  1.00  0.00              
ATOM    593  C6  DDA A  23       8.314   4.965  59.489  1.00  0.00              
ATOM    594  C1  DDA A  23       8.726   6.439  59.641  1.00  0.00              
ATOM    595  O1  DDA A  23       7.995   7.350  59.170  1.00  0.00              
ATOM    596  O2  DDA A  23       9.941   6.776  60.317  1.00  0.00              
ATOM    597  C2  DDA A  23       9.800   8.055  60.941  1.00  0.00              
ATOM    598  C3  DDA A  23      11.108   8.418  61.670  1.00  0.00              
ATOM    599  N1  DDA A  23      10.962   9.733  62.312  1.00  0.00              
ATOM    600  C4  DDA A  23      10.673  10.748  61.289  1.00  0.00              
ATOM    601  H5  DDA A  23      10.568  11.704  61.755  1.00  0.00              
ATOM    602  H6  DDA A  23      11.476  10.782  60.584  1.00  0.00              
ATOM    603  H7  DDA A  23       9.765  10.495  60.783  1.00  0.00              
ATOM    604  C5  DDA A  23      12.210  10.078  63.007  1.00  0.00              
ATOM    605  H8  DDA A  23      12.106  11.035  63.474  1.00  0.00              
ATOM    606  H9  DDA A  23      12.420   9.340  63.751  1.00  0.00              
ATOM    607  H10 DDA A  23      13.015  10.112  62.301  1.00  0.00              
ATOM    608  H3  DDA A  23      11.317   7.678  62.414  1.00  0.00              
ATOM    609  H4  DDA A  23      11.910   8.452  60.964  1.00  0.00              
ATOM    610  H1  DDA A  23       9.590   8.794  60.197  1.00  0.00              
ATOM    611  H2  DDA A  23       8.995   8.021  61.647  1.00  0.00              
ATOM    612  C9  DDA A  23       6.778   4.862  59.452  1.00  0.00              
ATOM    613  H16 DDA A  23       6.492   3.837  59.347  1.00  0.00              
ATOM    614  H17 DDA A  23       6.373   5.254  60.363  1.00  0.00              
ATOM    615  H18 DDA A  23       6.402   5.425  58.624  1.00  0.00              
ATOM    616  C7  DPA A  24       8.808   4.208  60.730  1.00  0.00              
ATOM    617  H11 DPA A  24       9.874   4.274  60.792  1.00  0.00              
ATOM    618  H12 DPA A  24       8.522   3.178  60.662  1.00  0.00              
ATOM    619  C6  DPA A  24       8.225   4.772  62.039  1.00  0.00              
ATOM    620  C1  DPA A  24       8.660   6.239  62.205  1.00  0.00              
ATOM    621  O1  DPA A  24       7.947   7.163  61.735  1.00  0.00              
ATOM    622  O2  DPA A  24       9.875   6.550  62.891  1.00  0.00              
ATOM    623  C2  DPA A  24       9.749   7.827  63.524  1.00  0.00              
ATOM    624  C3  DPA A  24      11.058   8.162  64.264  1.00  0.00              
ATOM    625  N1  DPA A  24      10.930   9.474  64.914  1.00  0.00              
ATOM    626  C4  DPA A  24      10.664  10.501  63.897  1.00  0.00              
ATOM    627  H5  DPA A  24      10.571  11.457  64.370  1.00  0.00              
ATOM    628  H6  DPA A  24      11.472  10.528  63.198  1.00  0.00              
ATOM    629  H7  DPA A  24       9.756  10.268  63.383  1.00  0.00              
ATOM    630  C5  DPA A  24      12.179   9.795  65.621  1.00  0.00              
ATOM    631  H8  DPA A  24      12.086  10.751  66.094  1.00  0.00              
ATOM    632  H9  DPA A  24      12.371   9.048  66.361  1.00  0.00              
ATOM    633  H10 DPA A  24      12.987   9.821  64.921  1.00  0.00              
ATOM    634  H20 DPA A  24      10.174   9.450  65.568  1.00  0.00              
ATOM    635  H3  DPA A  24      11.252   7.414  65.005  1.00  0.00              
ATOM    636  H4  DPA A  24      11.866   8.189  63.565  1.00  0.00              
ATOM    637  H1  DPA A  24       9.557   8.574  62.783  1.00  0.00              
ATOM    638  H2  DPA A  24       8.940   7.800  64.224  1.00  0.00              
ATOM    639  C9  DPA A  24       6.687   4.694  61.991  1.00  0.00              
ATOM    640  H16 DPA A  24       6.384   3.674  61.876  1.00  0.00              
ATOM    641  H17 DPA A  24       6.282   5.085  62.900  1.00  0.00              
ATOM    642  H18 DPA A  24       6.326   5.269  61.164  1.00  0.00              
ATOM    643  C7  DDA A  25       8.697   3.997  63.278  1.00  0.00              
ATOM    644  H11 DDA A  25       9.763   4.046  63.348  1.00  0.00              
ATOM    645  H12 DDA A  25       8.395   2.973  63.200  1.00  0.00              
ATOM    646  C6  DDA A  25       8.114   4.561  64.587  1.00  0.00              
ATOM    647  C1  DDA A  25       8.571   6.020  64.766  1.00  0.00              
ATOM    648  O1  DDA A  25       7.877   6.959  64.298  1.00  0.00              
ATOM    649  O2  DDA A  25       9.787   6.307  65.464  1.00  0.00              
ATOM    650  C2  DDA A  25       9.678   7.581  66.104  1.00  0.00              
ATOM    651  C3  DDA A  25      10.986   7.889  66.856  1.00  0.00              
ATOM    652  N1  DDA A  25      10.875   9.198  67.515  1.00  0.00              
ATOM    653  C4  DDA A  25      10.634  10.237  66.503  1.00  0.00              
ATOM    654  H5  DDA A  25      10.552  11.190  66.983  1.00  0.00              
ATOM    655  H6  DDA A  25      11.447  10.256  65.810  1.00  0.00              
ATOM    656  H7  DDA A  25       9.724  10.022  65.981  1.00  0.00              
ATOM    657  C5  DDA A  25      12.124   9.494  68.232  1.00  0.00              
ATOM    658  H8  DDA A  25      12.043  10.447  68.712  1.00  0.00              
ATOM    659  H9  DDA A  25      12.298   8.739  68.968  1.00  0.00              
ATOM    660  H10 DDA A  25      12.938   9.512  67.539  1.00  0.00              
ATOM    661  H3  DDA A  25      11.162   7.134  67.592  1.00  0.00              
ATOM    662  H4  DDA A  25      11.799   7.907  66.163  1.00  0.00              
ATOM    663  H1  DDA A  25       9.503   8.335  65.368  1.00  0.00              
ATOM    664  H2  DDA A  25       8.863   7.562  66.799  1.00  0.00              
ATOM    665  C9  DDA A  25       6.576   4.509  64.528  1.00  0.00              
ATOM    666  H16 DDA A  25       6.258   3.494  64.403  1.00  0.00              
ATOM    667  H17 DDA A  25       6.171   4.900  65.437  1.00  0.00              
ATOM    668  H18 DDA A  25       6.231   5.096  63.702  1.00  0.00              
ATOM    669  C7  DDB A  26       8.565   3.771  65.823  1.00  0.00              
ATOM    670  H11 DDB A  26       9.632   3.802  65.901  1.00  0.00              
ATOM    671  H12 DDB A  26       8.247   2.751  65.735  1.00  0.00              
ATOM    672  C6  DDB A  26       7.982   4.334  67.132  1.00  0.00              
ATOM    673  C1  DDB A  26       6.444   4.307  67.063  1.00  0.00              
ATOM    674  O1  DDB A  26       5.817   5.298  66.604  1.00  0.00              
ATOM    675  O2  DDB A  26       5.728   3.157  67.520  1.00  0.00              
ATOM    676  C2  DDB A  26       4.448   3.558  68.015  1.00  0.00              
ATOM    677  C3  DDB A  26       3.677   2.320  68.507  1.00  0.00              
ATOM    678  N1  DDB A  26       2.360   2.731  69.015  1.00  0.00              
ATOM    679  C4  DDB A  26       1.624   1.550  69.485  1.00  0.00              
ATOM    680  H5  DDB A  26       0.667   1.850  69.855  1.00  0.00              
ATOM    681  H6  DDB A  26       1.494   0.865  68.674  1.00  0.00              
ATOM    682  H7  DDB A  26       2.176   1.075  70.269  1.00  0.00              
ATOM    683  C5  DDB A  26       1.602   3.386  67.940  1.00  0.00              
ATOM    684  H8  DDB A  26       0.644   3.685  68.309  1.00  0.00              
ATOM    685  H9  DDB A  26       1.472   2.700  67.128  1.00  0.00              
ATOM    686  H10 DDB A  26       2.138   4.247  67.597  1.00  0.00              
ATOM    687  H3  DDB A  26       4.228   1.844  69.291  1.00  0.00              
ATOM    688  H4  DDB A  26       3.546   1.635  67.696  1.00  0.00              
ATOM    689  H1  DDB A  26       3.895   4.034  67.232  1.00  0.00              
ATOM    690  H2  DDB A  26       4.578   4.244  68.826  1.00  0.00              
ATOM    691  C9  DDB A  26       8.462   5.785  67.324  1.00  0.00              
ATOM    692  H16 DDB A  26       8.057   6.177  68.234  1.00  0.00              
ATOM    693  H17 DDB A  26       9.529   5.803  67.373  1.00  0.00              
ATOM    694  H18 DDB A  26       8.131   6.383  66.501  1.00  0.00              
ATOM    695  C7  DDB A  27       8.412   3.528  68.365  1.00  0.00              
ATOM    696  H11 DDB A  27       9.478   3.542  68.451  1.00  0.00              
ATOM    697  H12 DDB A  27       8.078   2.516  68.269  1.00  0.00              
ATOM    698  C6  DDB A  27       7.829   4.092  69.674  1.00  0.00              
ATOM    699  C1  DDB A  27       6.290   4.090  69.595  1.00  0.00              
ATOM    700  O1  DDB A  27       5.683   5.092  69.139  1.00  0.00              
ATOM    701  O2  DDB A  27       5.554   2.948  70.038  1.00  0.00              
ATOM    702  C2  DDB A  27       4.277   3.366  70.528  1.00  0.00              
ATOM    703  C3  DDB A  27       3.482   2.136  71.005  1.00  0.00              
ATOM    704  N1  DDB A  27       2.170   2.566  71.508  1.00  0.00              
ATOM    705  C4  DDB A  27       1.411   1.393  71.964  1.00  0.00              
ATOM    706  H5  DDB A  27       0.455   1.705  72.330  1.00  0.00              
ATOM    707  H6  DDB A  27       1.276   0.715  71.147  1.00  0.00              
ATOM    708  H7  DDB A  27       1.950   0.903  72.748  1.00  0.00              
ATOM    709  C5  DDB A  27       1.429   3.240  70.432  1.00  0.00              
ATOM    710  H8  DDB A  27       0.473   3.552  70.798  1.00  0.00              
ATOM    711  H9  DDB A  27       1.294   2.562  69.614  1.00  0.00              
ATOM    712  H10 DDB A  27       1.981   4.094  70.100  1.00  0.00              
ATOM    713  H3  DDB A  27       4.021   1.646  71.790  1.00  0.00              
ATOM    714  H4  DDB A  27       3.346   1.459  70.190  1.00  0.00              
ATOM    715  H1  DDB A  27       3.738   3.856  69.744  1.00  0.00              
ATOM    716  H2  DDB A  27       4.412   4.044  71.345  1.00  0.00              
ATOM    717  C9  DDB A  27       8.331   5.533  69.881  1.00  0.00              
ATOM    718  H16 DDB A  27       7.925   5.925  70.790  1.00  0.00              
ATOM    719  H17 DDB A  27       9.399   5.534  69.936  1.00  0.00              
ATOM    720  H18 DDB A  27       8.015   6.141  69.059  1.00  0.00              
ATOM    721  C7  DDB A  28       8.237   3.270  70.905  1.00  0.00              
ATOM    722  H11 DDB A  28       9.303   3.265  70.998  1.00  0.00              
ATOM    723  H12 DDB A  28       7.888   2.263  70.799  1.00  0.00              
ATOM    724  C6  DDB A  28       7.654   3.833  72.215  1.00  0.00              
ATOM    725  C1  DDB A  28       6.117   3.857  72.124  1.00  0.00              
ATOM    726  O1  DDB A  28       5.529   4.873  71.671  1.00  0.00              
ATOM    727  O2  DDB A  28       5.358   2.724  72.554  1.00  0.00              
ATOM    728  C2  DDB A  28       4.085   3.158  73.038  1.00  0.00              
ATOM    729  C3  DDB A  28       3.267   1.939  73.501  1.00  0.00              
ATOM    730  N1  DDB A  28       1.959   2.385  73.999  1.00  0.00              
ATOM    731  C4  DDB A  28       1.178   1.222  74.441  1.00  0.00              
ATOM    732  H5  DDB A  28       0.225   1.547  74.802  1.00  0.00              
ATOM    733  H6  DDB A  28       1.039   0.552  73.618  1.00  0.00              
ATOM    734  H7  DDB A  28       1.704   0.718  75.225  1.00  0.00              
ATOM    735  C5  DDB A  28       1.236   3.079  72.922  1.00  0.00              
ATOM    736  H8  DDB A  28       0.283   3.404  73.284  1.00  0.00              
ATOM    737  H9  DDB A  28       1.096   2.409  72.099  1.00  0.00              
ATOM    738  H10 DDB A  28       1.804   3.926  72.600  1.00  0.00              
ATOM    739  H3  DDB A  28       3.793   1.434  74.285  1.00  0.00              
ATOM    740  H4  DDB A  28       3.127   1.270  72.679  1.00  0.00              
ATOM    741  H1  DDB A  28       3.559   3.664  72.255  1.00  0.00              
ATOM    742  H2  DDB A  28       4.225   3.828  73.861  1.00  0.00              
ATOM    743  C9  DDB A  28       8.178   5.265  72.435  1.00  0.00              
ATOM    744  H16 DDB A  28       7.772   5.657  73.343  1.00  0.00              
ATOM    745  H17 DDB A  28       9.245   5.250  72.496  1.00  0.00              
ATOM    746  H18 DDB A  28       7.877   5.884  71.615  1.00  0.00              
ATOM    747  C7  DDB A  29       8.040   2.997  73.441  1.00  0.00              
ATOM    748  H11 DDB A  29       9.106   2.975  73.542  1.00  0.00              
ATOM    749  H12 DDB A  29       7.676   1.996  73.326  1.00  0.00              
ATOM    750  C6  DDB A  29       7.458   3.560  74.750  1.00  0.00              
ATOM    751  C1  DDB A  29       5.921   3.609  74.650  1.00  0.00              
ATOM    752  O1  DDB A  29       5.353   4.637  74.200  1.00  0.00              
ATOM    753  O2  DDB A  29       5.142   2.485  75.067  1.00  0.00              
ATOM    754  C2  DDB A  29       3.872   2.937  75.546  1.00  0.00              
ATOM    755  C3  DDB A  29       3.033   1.727  75.995  1.00  0.00              
ATOM    756  N1  DDB A  29       1.728   2.191  76.485  1.00  0.00              
ATOM    757  C4  DDB A  29       0.926   1.037  76.914  1.00  0.00              
ATOM    758  H5  DDB A  29      -0.024   1.375  77.271  1.00  0.00              
ATOM    759  H6  DDB A  29       0.781   0.375  76.086  1.00  0.00              
ATOM    760  H7  DDB A  29       1.438   0.518  77.699  1.00  0.00              
ATOM    761  C5  DDB A  29       1.024   2.904  75.409  1.00  0.00              
ATOM    762  H8  DDB A  29       0.074   3.241  75.766  1.00  0.00              
ATOM    763  H9  DDB A  29       0.879   2.243  74.580  1.00  0.00              
ATOM    764  H10 DDB A  29       1.608   3.744  75.097  1.00  0.00              
ATOM    765  H3  DDB A  29       3.545   1.208  76.778  1.00  0.00              
ATOM    766  H4  DDB A  29       2.888   1.066  75.167  1.00  0.00              
ATOM    767  H1  DDB A  29       3.360   3.456  74.762  1.00  0.00              
ATOM    768  H2  DDB A  29       4.018   3.599  76.374  1.00  0.00              
ATOM    769  C9  DDB A  29       8.002   4.981  74.984  1.00  0.00              
ATOM    770  H16 DDB A  29       7.597   5.374  75.894  1.00  0.00              
ATOM    771  H17 DDB A  29       9.068   4.949  75.055  1.00  0.00              
ATOM    772  H18 DDB A  29       7.717   5.612  74.167  1.00  0.00              
ATOM    773  C7  TPA A  30       7.823   2.709  75.974  1.00  0.00              
ATOM    774  H11 TPA A  30       8.887   2.669  76.082  1.00  0.00              
ATOM    775  H12 TPA A  30       7.443   1.716  75.849  1.00  0.00              
ATOM    776  C6  TPA A  30       7.240   3.273  77.284  1.00  0.00              
ATOM    777  C1  TPA A  30       7.805   4.682  77.532  1.00  0.00              
ATOM    778  O1  TPA A  30       7.204   5.690  77.077  1.00  0.00              
ATOM    779  O2  TPA A  30       9.012   4.847  78.279  1.00  0.00              
ATOM    780  C2  TPA A  30       8.982   6.102  78.963  1.00  0.00              
ATOM    781  C3  TPA A  30      10.283   6.279  79.768  1.00  0.00              
ATOM    782  N1  TPA A  30      10.253   7.570  80.471  1.00  0.00              
ATOM    783  C4  TPA A  30      10.131   8.659  79.491  1.00  0.00              
ATOM    784  H5  TPA A  30      10.108   9.599  80.003  1.00  0.00              
ATOM    785  H6  TPA A  30      10.967   8.635  78.826  1.00  0.00              
ATOM    786  H7  TPA A  30       9.228   8.535  78.932  1.00  0.00              
ATOM    787  C5  TPA A  30      11.494   7.739  81.239  1.00  0.00              
ATOM    788  H8  TPA A  30      11.472   8.678  81.751  1.00  0.00              
ATOM    789  H9  TPA A  30      11.583   6.947  81.952  1.00  0.00              
ATOM    790  H10 TPA A  30      12.332   7.715  80.575  1.00  0.00              
ATOM    791  H20 TPA A  30       9.470   7.592  81.093  1.00  0.00              
ATOM    792  H3  TPA A  30      10.372   5.487  80.481  1.00  0.00              
ATOM    793  H4  TPA A  30      11.119   6.255  79.102  1.00  0.00              
ATOM    794  H1  TPA A  30       8.894   6.894  78.250  1.00  0.00              
ATOM    795  H2  TPA A  30       8.144   6.126  79.628  1.00  0.00              
ATOM    796  C9  TPA A  30       5.705   3.346  77.172  1.00  0.00              
ATOM    797  H16 TPA A  30       5.312   2.367  76.999  1.00  0.00              
ATOM    798  H17 TPA A  30       5.300   3.738  78.082  1.00  0.00              
ATOM    799  H18 TPA A  30       5.437   3.987  76.358  1.00  0.00              
ATOM    800  H19 TPA A  30       7.507   2.632  78.098  1.00  0.00              
TER
END
