# Supplementary material for: All-Atom Molecular Dynamics Simulations of Grafted Poly(N,N-dimethylaminoethyl methacrylate) Brushes
Source: J Phys Chem B. 2025 Feb 10;129(7):2105–14. doi: 10.1021/acs.jpcb.4c07928 (PMC11848925; doi:10.1021/acs.jpcb.4c07928)
Supplement: Supplementary file 2 — jp4c07928_si_002.zip [file jp4c07928_si_002.zip › Supplementary Files/1_single_threads/thread_alligned_14_adjusted.pdb]

HEADER 
TITLE     Built with Packmol                                             
REMARK   Packmol generated pdb file 
REMARK   Home-Page: http://m3g.iqm.unicamp.br/packmol
REMARK
ATOM      1  C7  HPB A   1       6.851   4.630   2.086  1.00  0.00              
ATOM      2  C8  HPB A   1       5.929   5.015   0.914  1.00  0.00              
ATOM      3  H13 HPB A   1       6.334   4.631   0.000  1.00  0.00              
ATOM      4  H14 HPB A   1       4.956   4.600   1.074  1.00  0.00              
ATOM      5  H15 HPB A   1       5.857   6.080   0.852  1.00  0.00              
ATOM      6  H11 HPB A   1       7.824   5.044   1.924  1.00  0.00              
ATOM      7  H12 HPB A   1       6.924   3.564   2.147  1.00  0.00              
ATOM      8  C6  HPB A   1       6.268   5.182   3.399  1.00  0.00              
ATOM      9  C1  HPB A   1       4.867   4.585   3.631  1.00  0.00              
ATOM     10  O1  HPB A   1       3.851   5.172   3.179  1.00  0.00              
ATOM     11  O2  HPB A   1       4.723   3.363   4.359  1.00  0.00              
ATOM     12  C2  HPB A   1       3.463   3.358   5.036  1.00  0.00              
ATOM     13  C3  HPB A   1       3.307   2.042   5.821  1.00  0.00              
ATOM     14  N1  HPB A   1       2.012   2.037   6.516  1.00  0.00              
ATOM     15  C4  HPB A   1       1.862   0.781   7.264  1.00  0.00              
ATOM     16  H5  HPB A   1       0.920   0.778   7.770  1.00  0.00              
ATOM     17  H6  HPB A   1       1.907  -0.046   6.587  1.00  0.00              
ATOM     18  H7  HPB A   1       2.653   0.698   7.982  1.00  0.00              
ATOM     19  C5  HPB A   1       0.926   2.152   5.531  1.00  0.00              
ATOM     20  H8  HPB A   1      -0.016   2.149   6.037  1.00  0.00              
ATOM     21  H9  HPB A   1       0.971   1.325   4.853  1.00  0.00              
ATOM     22  H10 HPB A   1       1.035   3.066   4.986  1.00  0.00              
ATOM     23  H20 HPB A   1       1.970   2.809   7.150  1.00  0.00              
ATOM     24  H3  HPB A   1       4.096   1.959   6.538  1.00  0.00              
ATOM     25  H4  HPB A   1       3.351   1.216   5.144  1.00  0.00              
ATOM     26  H1  HPB A   1       2.673   3.442   4.320  1.00  0.00              
ATOM     27  H2  HPB A   1       3.418   4.185   5.714  1.00  0.00              
ATOM     28  C9  HPB A   1       6.164   6.716   3.310  1.00  0.00              
ATOM     29  H16 HPB A   1       5.759   7.100   4.223  1.00  0.00              
ATOM     30  H17 HPB A   1       7.137   7.131   3.149  1.00  0.00              
ATOM     31  H18 HPB A   1       5.523   6.983   2.497  1.00  0.00              
ATOM     32  C7  DPB A   2       7.134   4.839   4.620  1.00  0.00              
ATOM     33  H11 DPB A   2       8.111   5.256   4.497  1.00  0.00              
ATOM     34  H12 DPB A   2       7.212   3.776   4.719  1.00  0.00              
ATOM     35  C6  DPB A   2       6.551   5.391   5.934  1.00  0.00              
ATOM     36  C1  DPB A   2       5.139   4.815   6.152  1.00  0.00              
ATOM     37  O1  DPB A   2       4.136   5.422   5.697  1.00  0.00              
ATOM     38  O2  DPB A   2       4.970   3.591   6.871  1.00  0.00              
ATOM     39  C2  DPB A   2       3.706   3.600   7.539  1.00  0.00              
ATOM     40  C3  DPB A   2       3.523   2.282   8.313  1.00  0.00              
ATOM     41  N1  DPB A   2       2.224   2.292   9.000  1.00  0.00              
ATOM     42  C4  DPB A   2       2.050   1.034   9.737  1.00  0.00              
ATOM     43  H5  DPB A   2       1.103   1.042  10.238  1.00  0.00              
ATOM     44  H6  DPB A   2       2.085   0.211   9.056  1.00  0.00              
ATOM     45  H7  DPB A   2       2.832   0.933  10.460  1.00  0.00              
ATOM     46  C5  DPB A   2       1.147   2.432   8.008  1.00  0.00              
ATOM     47  H8  DPB A   2       0.200   2.440   8.508  1.00  0.00              
ATOM     48  H9  DPB A   2       1.183   1.609   7.324  1.00  0.00              
ATOM     49  H10 DPB A   2       1.273   3.349   7.470  1.00  0.00              
ATOM     50  H20 DPB A   2       2.190   3.061   9.639  1.00  0.00              
ATOM     51  H3  DPB A   2       4.306   2.181   9.035  1.00  0.00              
ATOM     52  H4  DPB A   2       3.558   1.460   7.630  1.00  0.00              
ATOM     53  H1  DPB A   2       2.922   3.703   6.817  1.00  0.00              
ATOM     54  H2  DPB A   2       3.669   4.424   8.221  1.00  0.00              
ATOM     55  C9  DPB A   2       6.471   6.927   5.855  1.00  0.00              
ATOM     56  H16 DPB A   2       6.066   7.311   6.768  1.00  0.00              
ATOM     57  H17 DPB A   2       7.451   7.328   5.704  1.00  0.00              
ATOM     58  H18 DPB A   2       5.841   7.210   5.039  1.00  0.00              
ATOM     59  C7  DPA A   3       7.401   5.026   7.158  1.00  0.00              
ATOM     60  H11 DPA A   3       8.387   5.427   7.044  1.00  0.00              
ATOM     61  H12 DPA A   3       7.463   3.960   7.250  1.00  0.00              
ATOM     62  C6  DPA A   3       6.818   5.577   8.472  1.00  0.00              
ATOM     63  C1  DPA A   3       6.765   7.114   8.404  1.00  0.00              
ATOM     64  O1  DPA A   3       5.741   7.689   7.953  1.00  0.00              
ATOM     65  O2  DPA A   3       7.880   7.888   8.852  1.00  0.00              
ATOM     66  C2  DPA A   3       7.418   9.145   9.352  1.00  0.00              
ATOM     67  C3  DPA A   3       8.619   9.979   9.836  1.00  0.00              
ATOM     68  N1  DPA A   3       8.143  11.272  10.349  1.00  0.00              
ATOM     69  C4  DPA A   3       7.442  11.997   9.278  1.00  0.00              
ATOM     70  H5  DPA A   3       7.096  12.938   9.653  1.00  0.00              
ATOM     71  H6  DPA A   3       8.112  12.161   8.462  1.00  0.00              
ATOM     72  H7  DPA A   3       6.608  11.417   8.943  1.00  0.00              
ATOM     73  C5  DPA A   3       9.289  12.067  10.810  1.00  0.00              
ATOM     74  H8  DPA A   3       8.943  13.009  11.183  1.00  0.00              
ATOM     75  H9  DPA A   3       9.798  11.541  11.588  1.00  0.00              
ATOM     76  H10 DPA A   3       9.960  12.234   9.994  1.00  0.00              
ATOM     77  H20 DPA A   3       7.516  11.116  11.112  1.00  0.00              
ATOM     78  H3  DPA A   3       9.129   9.452  10.614  1.00  0.00              
ATOM     79  H4  DPA A   3       9.289  10.145   9.019  1.00  0.00              
ATOM     80  H1  DPA A   3       6.908   9.672   8.573  1.00  0.00              
ATOM     81  H2  DPA A   3       6.746   8.980  10.169  1.00  0.00              
ATOM     82  C9  DPA A   3       5.397   5.023   8.675  1.00  0.00              
ATOM     83  H16 DPA A   3       5.434   3.954   8.722  1.00  0.00              
ATOM     84  H17 DPA A   3       4.992   5.406   9.588  1.00  0.00              
ATOM     85  H18 DPA A   3       4.776   5.322   7.857  1.00  0.00              
ATOM     86  C7  DDB A   4       7.656   5.189   9.698  1.00  0.00              
ATOM     87  H11 DDB A   4       8.649   5.575   9.595  1.00  0.00              
ATOM     88  H12 DDB A   4       7.699   4.122   9.782  1.00  0.00              
ATOM     89  C6  DDB A   4       7.073   5.741  11.013  1.00  0.00              
ATOM     90  C1  DDB A   4       5.641   5.208  11.204  1.00  0.00              
ATOM     91  O1  DDB A   4       4.663   5.853  10.744  1.00  0.00              
ATOM     92  O2  DDB A   4       5.423   3.979  11.902  1.00  0.00              
ATOM     93  C2  DDB A   4       4.150   4.021  12.553  1.00  0.00              
ATOM     94  C3  DDB A   4       3.915   2.698  13.306  1.00  0.00              
ATOM     95  N1  DDB A   4       2.606   2.741  13.974  1.00  0.00              
ATOM     96  C4  DDB A   4       2.381   1.479  14.693  1.00  0.00              
ATOM     97  H5  DDB A   4       1.430   1.510  15.179  1.00  0.00              
ATOM     98  H6  DDB A   4       2.401   0.665  13.998  1.00  0.00              
ATOM     99  H7  DDB A   4       3.151   1.342  15.423  1.00  0.00              
ATOM    100  C5  DDB A   4       1.549   2.929  12.971  1.00  0.00              
ATOM    101  H8  DDB A   4       0.596   2.960  13.458  1.00  0.00              
ATOM    102  H9  DDB A   4       1.567   2.116  12.277  1.00  0.00              
ATOM    103  H10 DDB A   4       1.712   3.849  12.448  1.00  0.00              
ATOM    104  H3  DDB A   4       4.684   2.561  14.035  1.00  0.00              
ATOM    105  H4  DDB A   4       3.933   1.885  12.612  1.00  0.00              
ATOM    106  H1  DDB A   4       3.379   4.159  11.823  1.00  0.00              
ATOM    107  H2  DDB A   4       4.131   4.835  13.247  1.00  0.00              
ATOM    108  C9  DDB A   4       7.045   7.280  10.956  1.00  0.00              
ATOM    109  H16 DDB A   4       6.639   7.664  11.868  1.00  0.00              
ATOM    110  H17 DDB A   4       8.039   7.649  10.823  1.00  0.00              
ATOM    111  H18 DDB A   4       6.435   7.594  10.135  1.00  0.00              
ATOM    112  C7  DDB A   5       7.895   5.330  12.242  1.00  0.00              
ATOM    113  H11 DDB A   5       8.894   5.701  12.147  1.00  0.00              
ATOM    114  H12 DDB A   5       7.921   4.263  12.320  1.00  0.00              
ATOM    115  C6  DDB A   5       7.311   5.882  13.556  1.00  0.00              
ATOM    116  C1  DDB A   5       5.871   5.371  13.733  1.00  0.00              
ATOM    117  O1  DDB A   5       4.907   6.035  13.273  1.00  0.00              
ATOM    118  O2  DDB A   5       5.627   4.141  14.422  1.00  0.00              
ATOM    119  C2  DDB A   5       4.352   4.199  15.065  1.00  0.00              
ATOM    120  C3  DDB A   5       4.090   2.875  15.806  1.00  0.00              
ATOM    121  N1  DDB A   5       2.778   2.934  16.467  1.00  0.00              
ATOM    122  C4  DDB A   5       2.528   1.670  17.174  1.00  0.00              
ATOM    123  H5  DDB A   5       1.573   1.714  17.655  1.00  0.00              
ATOM    124  H6  DDB A   5       2.540   0.861  16.474  1.00  0.00              
ATOM    125  H7  DDB A   5       3.291   1.517  17.909  1.00  0.00              
ATOM    126  C5  DDB A   5       1.731   3.146  15.458  1.00  0.00              
ATOM    127  H8  DDB A   5       0.775   3.189  15.938  1.00  0.00              
ATOM    128  H9  DDB A   5       1.741   2.337  14.758  1.00  0.00              
ATOM    129  H10 DDB A   5       1.912   4.066  14.943  1.00  0.00              
ATOM    130  H3  DDB A   5       4.852   2.720  16.541  1.00  0.00              
ATOM    131  H4  DDB A   5       4.101   2.066  15.106  1.00  0.00              
ATOM    132  H1  DDB A   5       3.590   4.354  14.331  1.00  0.00              
ATOM    133  H2  DDB A   5       4.341   5.008  15.765  1.00  0.00              
ATOM    134  C9  DDB A   5       7.309   7.421  13.509  1.00  0.00              
ATOM    135  H16 DDB A   5       6.904   7.805  14.422  1.00  0.00              
ATOM    136  H17 DDB A   5       8.310   7.777  13.387  1.00  0.00              
ATOM    137  H18 DDB A   5       6.710   7.752  12.688  1.00  0.00              
ATOM    138  C7  DDB A   6       8.119   5.450  14.788  1.00  0.00              
ATOM    139  H11 DDB A   6       9.125   5.806  14.703  1.00  0.00              
ATOM    140  H12 DDB A   6       8.128   4.381  14.858  1.00  0.00              
ATOM    141  C6  DDB A   6       7.536   6.002  16.102  1.00  0.00              
ATOM    142  C1  DDB A   6       6.086   5.513  16.267  1.00  0.00              
ATOM    143  O1  DDB A   6       5.135   6.195  15.803  1.00  0.00              
ATOM    144  O2  DDB A   6       5.819   4.282  16.944  1.00  0.00              
ATOM    145  C2  DDB A   6       4.539   4.356  17.579  1.00  0.00              
ATOM    146  C3  DDB A   6       4.251   3.031  18.309  1.00  0.00              
ATOM    147  N1  DDB A   6       2.936   3.106  18.961  1.00  0.00              
ATOM    148  C4  DDB A   6       2.662   1.842  19.657  1.00  0.00              
ATOM    149  H5  DDB A   6       1.704   1.897  20.132  1.00  0.00              
ATOM    150  H6  DDB A   6       2.664   1.038  18.952  1.00  0.00              
ATOM    151  H7  DDB A   6       3.416   1.671  20.397  1.00  0.00              
ATOM    152  C5  DDB A   6       1.898   3.343  17.947  1.00  0.00              
ATOM    153  H8  DDB A   6       0.942   3.397  18.421  1.00  0.00              
ATOM    154  H9  DDB A   6       1.901   2.539  17.241  1.00  0.00              
ATOM    155  H10 DDB A   6       2.099   4.264  17.439  1.00  0.00              
ATOM    156  H3  DDB A   6       5.006   2.859  19.047  1.00  0.00              
ATOM    157  H4  DDB A   6       4.253   2.227  17.603  1.00  0.00              
ATOM    158  H1  DDB A   6       3.784   4.528  16.841  1.00  0.00              
ATOM    159  H2  DDB A   6       4.537   5.160  18.284  1.00  0.00              
ATOM    160  C9  DDB A   6       7.559   7.542  16.066  1.00  0.00              
ATOM    161  H16 DDB A   6       7.153   7.926  16.979  1.00  0.00              
ATOM    162  H17 DDB A   6       8.566   7.882  15.953  1.00  0.00              
ATOM    163  H18 DDB A   6       6.970   7.887  15.243  1.00  0.00              
ATOM    164  C7  DDB A   7       8.328   5.549  17.337  1.00  0.00              
ATOM    165  H11 DDB A   7       9.341   5.888  17.260  1.00  0.00              
ATOM    166  H12 DDB A   7       8.318   4.479  17.398  1.00  0.00              
ATOM    167  C6  DDB A   7       7.745   6.100  18.651  1.00  0.00              
ATOM    168  C1  DDB A   7       6.286   5.633  18.802  1.00  0.00              
ATOM    169  O1  DDB A   7       5.350   6.335  18.337  1.00  0.00              
ATOM    170  O2  DDB A   7       5.995   4.402  19.469  1.00  0.00              
ATOM    171  C2  DDB A   7       4.712   4.493  20.095  1.00  0.00              
ATOM    172  C3  DDB A   7       4.399   3.166  20.814  1.00  0.00              
ATOM    173  N1  DDB A   7       3.080   3.258  21.458  1.00  0.00              
ATOM    174  C4  DDB A   7       2.781   1.994  22.143  1.00  0.00              
ATOM    175  H5  DDB A   7       1.821   2.061  22.612  1.00  0.00              
ATOM    176  H6  DDB A   7       2.775   1.194  21.433  1.00  0.00              
ATOM    177  H7  DDB A   7       3.527   1.805  22.886  1.00  0.00              
ATOM    178  C5  DDB A   7       2.053   3.519  20.439  1.00  0.00              
ATOM    179  H8  DDB A   7       1.095   3.585  20.907  1.00  0.00              
ATOM    180  H9  DDB A   7       2.048   2.720  19.727  1.00  0.00              
ATOM    181  H10 DDB A   7       2.272   4.439  19.939  1.00  0.00              
ATOM    182  H3  DDB A   7       5.145   2.977  21.556  1.00  0.00              
ATOM    183  H4  DDB A   7       4.392   2.368  20.103  1.00  0.00              
ATOM    184  H1  DDB A   7       3.966   4.682  19.353  1.00  0.00              
ATOM    185  H2  DDB A   7       4.718   5.291  20.806  1.00  0.00              
ATOM    186  C9  DDB A   7       7.792   7.639  18.626  1.00  0.00              
ATOM    187  H16 DDB A   7       7.387   8.023  19.539  1.00  0.00              
ATOM    188  H17 DDB A   7       8.805   7.964  18.522  1.00  0.00              
ATOM    189  H18 DDB A   7       7.215   8.000  17.801  1.00  0.00              
ATOM    190  C7  DPB A   8       8.522   5.626  19.887  1.00  0.00              
ATOM    191  H11 DPB A   8       9.540   5.949  19.820  1.00  0.00              
ATOM    192  H12 DPB A   8       8.494   4.556  19.941  1.00  0.00              
ATOM    193  C6  DPB A   8       7.939   6.177  21.201  1.00  0.00              
ATOM    194  C1  DPB A   8       6.471   5.733  21.338  1.00  0.00              
ATOM    195  O1  DPB A   8       5.549   6.451  20.874  1.00  0.00              
ATOM    196  O2  DPB A   8       6.155   4.502  21.995  1.00  0.00              
ATOM    197  C2  DPB A   8       4.870   4.607  22.614  1.00  0.00              
ATOM    198  C3  DPB A   8       4.530   3.283  23.320  1.00  0.00              
ATOM    199  N1  DPB A   8       3.209   3.391  23.957  1.00  0.00              
ATOM    200  C4  DPB A   8       2.885   2.127  24.631  1.00  0.00              
ATOM    201  H5  DPB A   8       1.923   2.205  25.094  1.00  0.00              
ATOM    202  H6  DPB A   8       2.872   1.332  23.914  1.00  0.00              
ATOM    203  H7  DPB A   8       3.624   1.921  25.377  1.00  0.00              
ATOM    204  C5  DPB A   8       2.194   3.674  22.932  1.00  0.00              
ATOM    205  H8  DPB A   8       1.233   3.754  23.395  1.00  0.00              
ATOM    206  H9  DPB A   8       2.181   2.881  22.215  1.00  0.00              
ATOM    207  H10 DPB A   8       2.431   4.595  22.441  1.00  0.00              
ATOM    208  H20 DPB A   8       3.222   4.132  24.628  1.00  0.00              
ATOM    209  H3  DPB A   8       5.269   3.076  24.066  1.00  0.00              
ATOM    210  H4  DPB A   8       4.516   2.489  22.603  1.00  0.00              
ATOM    211  H1  DPB A   8       4.132   4.815  21.868  1.00  0.00              
ATOM    212  H2  DPB A   8       4.884   5.402  23.331  1.00  0.00              
ATOM    213  C9  DPB A   8       8.010   7.716  21.187  1.00  0.00              
ATOM    214  H16 DPB A   8       7.605   8.099  22.100  1.00  0.00              
ATOM    215  H17 DPB A   8       9.029   8.024  21.092  1.00  0.00              
ATOM    216  H18 DPB A   8       7.444   8.091  20.361  1.00  0.00              
ATOM    217  C7  DDA A   9       8.699   5.681  22.439  1.00  0.00              
ATOM    218  H11 DDA A   9       9.722   5.989  22.381  1.00  0.00              
ATOM    219  H12 DDA A   9       8.653   4.612  22.485  1.00  0.00              
ATOM    220  C6  DDA A   9       8.116   6.232  23.753  1.00  0.00              
ATOM    221  C1  DDA A   9       8.212   7.769  23.751  1.00  0.00              
ATOM    222  O1  DDA A   9       7.267   8.459  23.288  1.00  0.00              
ATOM    223  O2  DDA A   9       9.376   8.412  24.277  1.00  0.00              
ATOM    224  C2  DDA A   9       9.014   9.687  24.814  1.00  0.00              
ATOM    225  C3  DDA A   9      10.267  10.380  25.379  1.00  0.00              
ATOM    226  N1  DDA A   9       9.895  11.691  25.931  1.00  0.00              
ATOM    227  C4  DDA A   9       9.313  12.523  24.869  1.00  0.00              
ATOM    228  H5  DDA A   9       9.042  13.477  25.271  1.00  0.00              
ATOM    229  H6  DDA A   9      10.030  12.656  24.087  1.00  0.00              
ATOM    230  H7  DDA A   9       8.442  12.041  24.476  1.00  0.00              
ATOM    231  C5  DDA A   9      11.093  12.352  26.472  1.00  0.00              
ATOM    232  H8  DDA A   9      10.822  13.306  26.873  1.00  0.00              
ATOM    233  H9  DDA A   9      11.515  11.747  27.245  1.00  0.00              
ATOM    234  H10 DDA A   9      11.810  12.485  25.689  1.00  0.00              
ATOM    235  H3  DDA A   9      10.691   9.775  26.153  1.00  0.00              
ATOM    236  H4  DDA A   9      10.984  10.513  24.598  1.00  0.00              
ATOM    237  H1  DDA A   9       8.590  10.292  24.040  1.00  0.00              
ATOM    238  H2  DDA A   9       8.295   9.554  25.596  1.00  0.00              
ATOM    239  C9  DDA A   9       6.640   5.811  23.876  1.00  0.00              
ATOM    240  H16 DDA A   9       6.572   4.743  23.877  1.00  0.00              
ATOM    241  H17 DDA A   9       6.234   6.194  24.789  1.00  0.00              
ATOM    242  H18 DDA A   9       6.086   6.202  23.049  1.00  0.00              
ATOM    243  C7  DPB A  10       8.859   5.715  24.992  1.00  0.00              
ATOM    244  H11 DPB A  10       9.888   6.007  24.944  1.00  0.00              
ATOM    245  H12 DPB A  10       8.796   4.647  25.031  1.00  0.00              
ATOM    246  C6  DPB A  10       8.276   6.267  26.307  1.00  0.00              
ATOM    247  C1  DPB A  10       6.792   5.869  26.418  1.00  0.00              
ATOM    248  O1  DPB A  10       5.901   6.624  25.951  1.00  0.00              
ATOM    249  O2  DPB A  10       6.429   4.640  27.052  1.00  0.00              
ATOM    250  C2  DPB A  10       5.140   4.778  27.655  1.00  0.00              
ATOM    251  C3  DPB A  10       4.747   3.455  28.338  1.00  0.00              
ATOM    252  N1  DPB A  10       3.422   3.597  28.957  1.00  0.00              
ATOM    253  C4  DPB A  10       3.047   2.335  29.610  1.00  0.00              
ATOM    254  H5  DPB A  10       2.082   2.438  30.060  1.00  0.00              
ATOM    255  H6  DPB A  10       3.018   1.552  28.881  1.00  0.00              
ATOM    256  H7  DPB A  10       3.769   2.094  30.363  1.00  0.00              
ATOM    257  C5  DPB A  10       2.431   3.928  27.924  1.00  0.00              
ATOM    258  H8  DPB A  10       1.466   4.031  28.375  1.00  0.00              
ATOM    259  H9  DPB A  10       2.401   3.145  27.195  1.00  0.00              
ATOM    260  H10 DPB A  10       2.704   4.847  27.450  1.00  0.00              
ATOM    261  H20 DPB A  10       3.450   4.328  29.640  1.00  0.00              
ATOM    262  H3  DPB A  10       5.469   3.214  29.091  1.00  0.00              
ATOM    263  H4  DPB A  10       4.718   2.673  27.609  1.00  0.00              
ATOM    264  H1  DPB A  10       4.418   5.019  26.903  1.00  0.00              
ATOM    265  H2  DPB A  10       5.169   5.562  28.384  1.00  0.00              
ATOM    266  C9  DPB A  10       8.398   7.802  26.316  1.00  0.00              
ATOM    267  H16 DPB A  10       7.992   8.186  27.229  1.00  0.00              
ATOM    268  H17 DPB A  10       9.426   8.079  26.239  1.00  0.00              
ATOM    269  H18 DPB A  10       7.856   8.208  25.488  1.00  0.00              
ATOM    270  C7  DPA A  11       9.002   5.729  27.547  1.00  0.00              
ATOM    271  H11 DPA A  11      10.036   6.005  27.507  1.00  0.00              
ATOM    272  H12 DPA A  11       8.923   4.662  27.577  1.00  0.00              
ATOM    273  C6  DPA A  11       8.419   6.281  28.861  1.00  0.00              
ATOM    274  C1  DPA A  11       8.565   7.813  28.883  1.00  0.00              
ATOM    275  O1  DPA A  11       7.649   8.539  28.418  1.00  0.00              
ATOM    276  O2  DPA A  11       9.742   8.411  29.434  1.00  0.00              
ATOM    277  C2  DPA A  11       9.414   9.689  29.984  1.00  0.00              
ATOM    278  C3  DPA A  11      10.681  10.333  30.576  1.00  0.00              
ATOM    279  N1  DPA A  11      10.344  11.647  31.143  1.00  0.00              
ATOM    280  C4  DPA A  11       9.804  12.513  30.084  1.00  0.00              
ATOM    281  H5  DPA A  11       9.558  13.470  30.496  1.00  0.00              
ATOM    282  H6  DPA A  11      10.536  12.633  29.314  1.00  0.00              
ATOM    283  H7  DPA A  11       8.924  12.065  29.672  1.00  0.00              
ATOM    284  C5  DPA A  11      11.554  12.262  31.708  1.00  0.00              
ATOM    285  H8  DPA A  11      11.309  13.219  32.119  1.00  0.00              
ATOM    286  H9  DPA A  11      11.946  11.632  32.478  1.00  0.00              
ATOM    287  H10 DPA A  11      12.286  12.383  30.938  1.00  0.00              
ATOM    288  H20 DPA A  11       9.660  11.535  31.862  1.00  0.00              
ATOM    289  H3  DPA A  11      11.075   9.704  31.346  1.00  0.00              
ATOM    290  H4  DPA A  11      11.413  10.453  29.806  1.00  0.00              
ATOM    291  H1  DPA A  11       9.021  10.319  29.213  1.00  0.00              
ATOM    292  H2  DPA A  11       8.681   9.568  30.754  1.00  0.00              
ATOM    293  C9  DPA A  11       6.930   5.905  28.958  1.00  0.00              
ATOM    294  H16 DPA A  11       6.827   4.841  28.943  1.00  0.00              
ATOM    295  H17 DPA A  11       6.524   6.289  29.872  1.00  0.00              
ATOM    296  H18 DPA A  11       6.400   6.326  28.130  1.00  0.00              
ATOM    297  C7  DPB A  12       9.129   5.723  30.103  1.00  0.00              
ATOM    298  H11 DPB A  12      10.167   5.981  30.072  1.00  0.00              
ATOM    299  H12 DPB A  12       9.031   4.656  30.124  1.00  0.00              
ATOM    300  C6  DPB A  12       8.546   6.274  31.416  1.00  0.00              
ATOM    301  C1  DPB A  12       7.049   5.922  31.503  1.00  0.00              
ATOM    302  O1  DPB A  12       6.189   6.713  31.034  1.00  0.00              
ATOM    303  O2  DPB A  12       6.637   4.697  32.113  1.00  0.00              
ATOM    304  C2  DPB A  12       5.344   4.868  32.701  1.00  0.00              
ATOM    305  C3  DPB A  12       4.900   3.549  33.360  1.00  0.00              
ATOM    306  N1  DPB A  12       3.572   3.726  33.963  1.00  0.00              
ATOM    307  C4  DPB A  12       3.148   2.468  34.591  1.00  0.00              
ATOM    308  H5  DPB A  12       2.181   2.595  35.032  1.00  0.00              
ATOM    309  H6  DPB A  12       3.104   1.695  33.852  1.00  0.00              
ATOM    310  H7  DPB A  12       3.850   2.193  35.350  1.00  0.00              
ATOM    311  C5  DPB A  12       2.606   4.103  32.922  1.00  0.00              
ATOM    312  H8  DPB A  12       1.639   4.231  33.361  1.00  0.00              
ATOM    313  H9  DPB A  12       2.562   3.332  32.182  1.00  0.00              
ATOM    314  H10 DPB A  12       2.914   5.020  32.465  1.00  0.00              
ATOM    315  H20 DPB A  12       3.613   4.446  34.656  1.00  0.00              
ATOM    316  H3  DPB A  12       5.603   3.275  34.119  1.00  0.00              
ATOM    317  H4  DPB A  12       4.855   2.779  32.619  1.00  0.00              
ATOM    318  H1  DPB A  12       4.642   5.144  31.943  1.00  0.00              
ATOM    319  H2  DPB A  12       5.389   5.641  33.442  1.00  0.00              
ATOM    320  C9  DPB A  12       8.716   7.805  31.450  1.00  0.00              
ATOM    321  H16 DPB A  12       8.311   8.188  32.363  1.00  0.00              
ATOM    322  H17 DPB A  12       9.754   8.049  31.391  1.00  0.00              
ATOM    323  H18 DPB A  12       8.199   8.239  30.621  1.00  0.00              
ATOM    324  C7  DPB A  13       9.237   5.695  32.659  1.00  0.00              
ATOM    325  H11 DPB A  13      10.279   5.938  32.637  1.00  0.00              
ATOM    326  H12 DPB A  13       9.122   4.631  32.672  1.00  0.00              
ATOM    327  C6  DPB A  13       8.654   6.247  33.973  1.00  0.00              
ATOM    328  C1  DPB A  13       7.151   5.920  34.047  1.00  0.00              
ATOM    329  O1  DPB A  13       6.308   6.726  33.579  1.00  0.00              
ATOM    330  O2  DPB A  13       6.716   4.696  34.646  1.00  0.00              
ATOM    331  C2  DPB A  13       5.422   4.884  35.227  1.00  0.00              
ATOM    332  C3  DPB A  13       4.953   3.568  35.872  1.00  0.00              
ATOM    333  N1  DPB A  13       3.623   3.762  36.468  1.00  0.00              
ATOM    334  C4  DPB A  13       3.175   2.505  37.085  1.00  0.00              
ATOM    335  H5  DPB A  13       2.207   2.646  37.519  1.00  0.00              
ATOM    336  H6  DPB A  13       3.124   1.740  36.339  1.00  0.00              
ATOM    337  H7  DPB A  13       3.868   2.214  37.846  1.00  0.00              
ATOM    338  C5  DPB A  13       2.670   4.161  35.423  1.00  0.00              
ATOM    339  H8  DPB A  13       1.703   4.302  35.857  1.00  0.00              
ATOM    340  H9  DPB A  13       2.619   3.396  34.676  1.00  0.00              
ATOM    341  H10 DPB A  13       2.997   5.077  34.975  1.00  0.00              
ATOM    342  H20 DPB A  13       3.672   4.476  37.167  1.00  0.00              
ATOM    343  H3  DPB A  13       5.646   3.277  36.634  1.00  0.00              
ATOM    344  H4  DPB A  13       4.901   2.804  35.126  1.00  0.00              
ATOM    345  H1  DPB A  13       4.729   5.177  34.466  1.00  0.00              
ATOM    346  H2  DPB A  13       5.474   5.650  35.972  1.00  0.00              
ATOM    347  C9  DPB A  13       8.849   7.775  34.019  1.00  0.00              
ATOM    348  H16 DPB A  13       8.444   8.159  34.932  1.00  0.00              
ATOM    349  H17 DPB A  13       9.892   8.003  33.968  1.00  0.00              
ATOM    350  H18 DPB A  13       8.344   8.223  33.189  1.00  0.00              
ATOM    351  C7  DDB A  14       9.328   5.649  35.215  1.00  0.00              
ATOM    352  H11 DDB A  14      10.373   5.875  35.202  1.00  0.00              
ATOM    353  H12 DDB A  14       9.196   4.586  35.220  1.00  0.00              
ATOM    354  C6  DDB A  14       8.745   6.201  36.529  1.00  0.00              
ATOM    355  C1  DDB A  14       7.237   5.896  36.591  1.00  0.00              
ATOM    356  O1  DDB A  14       6.409   6.720  36.123  1.00  0.00              
ATOM    357  O2  DDB A  14       6.777   4.677  37.178  1.00  0.00              
ATOM    358  C2  DDB A  14       5.483   4.882  37.751  1.00  0.00              
ATOM    359  C3  DDB A  14       4.988   3.567  38.385  1.00  0.00              
ATOM    360  N1  DDB A  14       3.658   3.778  38.974  1.00  0.00              
ATOM    361  C4  DDB A  14       3.186   2.525  39.577  1.00  0.00              
ATOM    362  H5  DDB A  14       2.217   2.678  40.007  1.00  0.00              
ATOM    363  H6  DDB A  14       3.126   1.766  38.826  1.00  0.00              
ATOM    364  H7  DDB A  14       3.869   2.218  40.342  1.00  0.00              
ATOM    365  C5  DDB A  14       2.718   4.201  37.925  1.00  0.00              
ATOM    366  H8  DDB A  14       1.751   4.354  38.353  1.00  0.00              
ATOM    367  H9  DDB A  14       2.660   3.442  37.172  1.00  0.00              
ATOM    368  H10 DDB A  14       3.063   5.113  37.485  1.00  0.00              
ATOM    369  H3  DDB A  14       5.672   3.260  39.149  1.00  0.00              
ATOM    370  H4  DDB A  14       4.929   2.809  37.634  1.00  0.00              
ATOM    371  H1  DDB A  14       4.800   5.189  36.989  1.00  0.00              
ATOM    372  H2  DDB A  14       5.542   5.640  38.504  1.00  0.00              
ATOM    373  C9  DDB A  14       8.964   7.724  36.588  1.00  0.00              
ATOM    374  H16 DDB A  14       8.558   8.108  37.500  1.00  0.00              
ATOM    375  H17 DDB A  14      10.011   7.936  36.545  1.00  0.00              
ATOM    376  H18 DDB A  14       8.471   8.187  35.758  1.00  0.00              
ATOM    377  C7  DDB A  15       9.401   5.583  37.772  1.00  0.00              
ATOM    378  H11 DDB A  15      10.450   5.792  37.768  1.00  0.00              
ATOM    379  H12 DDB A  15       9.252   4.523  37.769  1.00  0.00              
ATOM    380  C6  DDB A  15       8.817   6.135  39.087  1.00  0.00              
ATOM    381  C1  DDB A  15       7.304   5.854  39.135  1.00  0.00              
ATOM    382  O1  DDB A  15       6.493   6.694  38.668  1.00  0.00              
ATOM    383  O2  DDB A  15       6.821   4.637  39.712  1.00  0.00              
ATOM    384  C2  DDB A  15       5.528   4.859  40.277  1.00  0.00              
ATOM    385  C3  DDB A  15       5.007   3.549  40.898  1.00  0.00              
ATOM    386  N1  DDB A  15       3.676   3.777  41.479  1.00  0.00              
ATOM    387  C4  DDB A  15       3.180   2.527  42.071  1.00  0.00              
ATOM    388  H5  DDB A  15       2.211   2.693  42.494  1.00  0.00              
ATOM    389  H6  DDB A  15       3.114   1.774  41.313  1.00  0.00              
ATOM    390  H7  DDB A  15       3.853   2.204  42.837  1.00  0.00              
ATOM    391  C5  DDB A  15       2.751   4.222  40.428  1.00  0.00              
ATOM    392  H8  DDB A  15       1.783   4.388  40.850  1.00  0.00              
ATOM    393  H9  DDB A  15       2.686   3.470  39.668  1.00  0.00              
ATOM    394  H10 DDB A  15       3.113   5.132  39.996  1.00  0.00              
ATOM    395  H3  DDB A  15       5.680   3.225  41.663  1.00  0.00              
ATOM    396  H4  DDB A  15       4.941   2.797  40.141  1.00  0.00              
ATOM    397  H1  DDB A  15       4.854   5.183  39.511  1.00  0.00              
ATOM    398  H2  DDB A  15       5.593   5.612  41.035  1.00  0.00              
ATOM    399  C9  DDB A  15       9.060   7.654  39.157  1.00  0.00              
ATOM    400  H16 DDB A  15       8.655   8.038  40.070  1.00  0.00              
ATOM    401  H17 DDB A  15      10.111   7.849  39.123  1.00  0.00              
ATOM    402  H18 DDB A  15       8.582   8.130  38.327  1.00  0.00              
ATOM    403  C7  DDB A  16       9.455   5.498  40.329  1.00  0.00              
ATOM    404  H11 DDB A  16      10.507   5.690  40.333  1.00  0.00              
ATOM    405  H12 DDB A  16       9.289   4.439  40.317  1.00  0.00              
ATOM    406  C6  DDB A  16       8.872   6.049  41.643  1.00  0.00              
ATOM    407  C1  DDB A  16       7.354   5.793  41.680  1.00  0.00              
ATOM    408  O1  DDB A  16       6.560   6.649  41.213  1.00  0.00              
ATOM    409  O2  DDB A  16       6.848   4.580  42.244  1.00  0.00              
ATOM    410  C2  DDB A  16       5.553   4.819  42.803  1.00  0.00              
ATOM    411  C3  DDB A  16       5.009   3.512  43.410  1.00  0.00              
ATOM    412  N1  DDB A  16       3.677   3.757  43.984  1.00  0.00              
ATOM    413  C4  DDB A  16       3.157   2.512  44.564  1.00  0.00              
ATOM    414  H5  DDB A  16       2.188   2.690  44.982  1.00  0.00              
ATOM    415  H6  DDB A  16       3.084   1.766  43.801  1.00  0.00              
ATOM    416  H7  DDB A  16       3.820   2.173  45.333  1.00  0.00              
ATOM    417  C5  DDB A  16       2.766   4.225  42.929  1.00  0.00              
ATOM    418  H8  DDB A  16       1.798   4.403  43.347  1.00  0.00              
ATOM    419  H9  DDB A  16       2.694   3.479  42.166  1.00  0.00              
ATOM    420  H10 DDB A  16       3.145   5.132  42.507  1.00  0.00              
ATOM    421  H3  DDB A  16       5.671   3.173  44.179  1.00  0.00              
ATOM    422  H4  DDB A  16       4.935   2.768  42.647  1.00  0.00              
ATOM    423  H1  DDB A  16       4.891   5.159  42.035  1.00  0.00              
ATOM    424  H2  DDB A  16       5.626   5.564  43.566  1.00  0.00              
ATOM    425  C9  DDB A  16       9.138   7.564  41.727  1.00  0.00              
ATOM    426  H16 DDB A  16       8.733   7.948  42.639  1.00  0.00              
ATOM    427  H17 DDB A  16      10.193   7.743  41.700  1.00  0.00              
ATOM    428  H18 DDB A  16       8.674   8.054  40.897  1.00  0.00              
ATOM    429  C7  DDB A  17       9.491   5.394  42.885  1.00  0.00              
ATOM    430  H11 DDB A  17      10.546   5.568  42.898  1.00  0.00              
ATOM    431  H12 DDB A  17       9.309   4.338  42.865  1.00  0.00              
ATOM    432  C6  DDB A  17       8.908   5.945  44.200  1.00  0.00              
ATOM    433  C1  DDB A  17       7.385   5.712  44.225  1.00  0.00              
ATOM    434  O1  DDB A  17       6.608   6.585  43.759  1.00  0.00              
ATOM    435  O2  DDB A  17       6.856   4.504  44.776  1.00  0.00              
ATOM    436  C2  DDB A  17       5.562   4.759  45.328  1.00  0.00              
ATOM    437  C3  DDB A  17       4.992   3.458  45.923  1.00  0.00              
ATOM    438  N1  DDB A  17       3.661   3.720  46.490  1.00  0.00              
ATOM    439  C4  DDB A  17       3.117   2.479  47.057  1.00  0.00              
ATOM    440  H5  DDB A  17       2.148   2.670  47.469  1.00  0.00              
ATOM    441  H6  DDB A  17       3.037   1.740  46.288  1.00  0.00              
ATOM    442  H7  DDB A  17       3.768   2.124  47.827  1.00  0.00              
ATOM    443  C5  DDB A  17       2.765   4.210  45.432  1.00  0.00              
ATOM    444  H8  DDB A  17       1.797   4.401  45.844  1.00  0.00              
ATOM    445  H9  DDB A  17       2.686   3.471  44.662  1.00  0.00              
ATOM    446  H10 DDB A  17       3.161   5.114  45.019  1.00  0.00              
ATOM    447  H3  DDB A  17       5.643   3.102  46.693  1.00  0.00              
ATOM    448  H4  DDB A  17       4.912   2.720  45.154  1.00  0.00              
ATOM    449  H1  DDB A  17       4.910   5.116  44.558  1.00  0.00              
ATOM    450  H2  DDB A  17       5.641   5.499  46.098  1.00  0.00              
ATOM    451  C9  DDB A  17       9.198   7.455  44.296  1.00  0.00              
ATOM    452  H16 DDB A  17       8.792   7.839  45.208  1.00  0.00              
ATOM    453  H17 DDB A  17      10.254   7.617  44.277  1.00  0.00              
ATOM    454  H18 DDB A  17       8.746   7.958  43.466  1.00  0.00              
ATOM    455  C7  DPB A  18       9.507   5.271  45.441  1.00  0.00              
ATOM    456  H11 DPB A  18      10.565   5.429  45.462  1.00  0.00              
ATOM    457  H12 DPB A  18       9.308   4.219  45.412  1.00  0.00              
ATOM    458  C6  DPB A  18       8.924   5.823  46.755  1.00  0.00              
ATOM    459  C1  DPB A  18       7.398   5.614  46.769  1.00  0.00              
ATOM    460  O1  DPB A  18       6.638   6.502  46.304  1.00  0.00              
ATOM    461  O2  DPB A  18       6.846   4.410  47.308  1.00  0.00              
ATOM    462  C2  DPB A  18       5.552   4.682  47.853  1.00  0.00              
ATOM    463  C3  DPB A  18       4.957   3.386  48.434  1.00  0.00              
ATOM    464  N1  DPB A  18       3.628   3.666  48.994  1.00  0.00              
ATOM    465  C4  DPB A  18       3.059   2.430  49.549  1.00  0.00              
ATOM    466  H5  DPB A  18       2.092   2.634  49.957  1.00  0.00              
ATOM    467  H6  DPB A  18       2.974   1.697  48.774  1.00  0.00              
ATOM    468  H7  DPB A  18       3.700   2.058  50.322  1.00  0.00              
ATOM    469  C5  DPB A  18       2.747   4.178  47.934  1.00  0.00              
ATOM    470  H8  DPB A  18       1.778   4.380  48.341  1.00  0.00              
ATOM    471  H9  DPB A  18       2.661   3.446  47.159  1.00  0.00              
ATOM    472  H10 DPB A  18       3.160   5.077  47.530  1.00  0.00              
ATOM    473  H20 DPB A  18       3.707   4.350  49.719  1.00  0.00              
ATOM    474  H3  DPB A  18       5.598   3.015  49.206  1.00  0.00              
ATOM    475  H4  DPB A  18       4.871   2.654  47.659  1.00  0.00              
ATOM    476  H1  DPB A  18       4.912   5.055  47.082  1.00  0.00              
ATOM    477  H2  DPB A  18       5.638   5.415  48.628  1.00  0.00              
ATOM    478  C9  DPB A  18       9.238   7.327  46.864  1.00  0.00              
ATOM    479  H16 DPB A  18       8.832   7.711  47.777  1.00  0.00              
ATOM    480  H17 DPB A  18      10.297   7.472  46.855  1.00  0.00              
ATOM    481  H18 DPB A  18       8.799   7.843  46.035  1.00  0.00              
ATOM    482  C7  DPA A  19       9.505   5.130  47.996  1.00  0.00              
ATOM    483  H11 DPA A  19      10.564   5.271  48.024  1.00  0.00              
ATOM    484  H12 DPA A  19       9.288   4.081  47.957  1.00  0.00              
ATOM    485  C6  DPA A  19       8.921   5.682  49.310  1.00  0.00              
ATOM    486  C1  DPA A  19       9.258   7.178  49.431  1.00  0.00              
ATOM    487  O1  DPA A  19       8.470   8.041  48.965  1.00  0.00              
ATOM    488  O2  DPA A  19      10.467   7.589  50.075  1.00  0.00              
ATOM    489  C2  DPA A  19      10.273   8.867  50.685  1.00  0.00              
ATOM    490  C3  DPA A  19      11.575   9.310  51.377  1.00  0.00              
ATOM    491  N1  DPA A  19      11.375  10.624  52.004  1.00  0.00              
ATOM    492  C4  DPA A  19      11.010  11.607  50.974  1.00  0.00              
ATOM    493  H5  DPA A  19      10.864  12.564  51.430  1.00  0.00              
ATOM    494  H6  DPA A  19      11.793  11.672  50.250  1.00  0.00              
ATOM    495  H7  DPA A  19      10.106  11.300  50.492  1.00  0.00              
ATOM    496  C5  DPA A  19      12.618  11.046  52.666  1.00  0.00              
ATOM    497  H8  DPA A  19      12.473  12.003  53.121  1.00  0.00              
ATOM    498  H9  DPA A  19      12.883  10.330  53.415  1.00  0.00              
ATOM    499  H10 DPA A  19      13.403  11.112  51.942  1.00  0.00              
ATOM    500  H20 DPA A  19      10.641  10.562  52.681  1.00  0.00              
ATOM    501  H3  DPA A  19      11.841   8.593  52.127  1.00  0.00              
ATOM    502  H4  DPA A  19      12.359   9.375  50.653  1.00  0.00              
ATOM    503  H1  DPA A  19      10.008   9.583  49.935  1.00  0.00              
ATOM    504  H2  DPA A  19       9.487   8.801  51.408  1.00  0.00              
ATOM    505  C9  DPA A  19       7.393   5.497  49.310  1.00  0.00              
ATOM    506  H16 DPA A  19       7.158   4.457  49.225  1.00  0.00              
ATOM    507  H17 DPA A  19       6.988   5.881  50.223  1.00  0.00              
ATOM    508  H18 DPA A  19       6.968   6.027  48.482  1.00  0.00              
ATOM    509  C7  DPB A  20       9.482   4.971  50.550  1.00  0.00              
ATOM    510  H11 DPB A  20      10.543   5.094  50.586  1.00  0.00              
ATOM    511  H12 DPB A  20       9.249   3.926  50.502  1.00  0.00              
ATOM    512  C6  DPB A  20       8.899   5.522  51.864  1.00  0.00              
ATOM    513  C1  DPB A  20       7.367   5.363  51.853  1.00  0.00              
ATOM    514  O1  DPB A  20       6.642   6.282  51.392  1.00  0.00              
ATOM    515  O2  DPB A  20       6.769   4.170  52.367  1.00  0.00              
ATOM    516  C2  DPB A  20       5.477   4.476  52.899  1.00  0.00              
ATOM    517  C3  DPB A  20       4.833   3.192  53.454  1.00  0.00              
ATOM    518  N1  DPB A  20       3.505   3.507  54.001  1.00  0.00              
ATOM    519  C4  DPB A  20       2.890   2.282  54.529  1.00  0.00              
ATOM    520  H5  DPB A  20       1.923   2.511  54.927  1.00  0.00              
ATOM    521  H6  DPB A  20       2.792   1.564  53.743  1.00  0.00              
ATOM    522  H7  DPB A  20       3.507   1.880  55.304  1.00  0.00              
ATOM    523  C5  DPB A  20       2.655   4.061  52.936  1.00  0.00              
ATOM    524  H8  DPB A  20       1.689   4.290  53.333  1.00  0.00              
ATOM    525  H9  DPB A  20       2.557   3.343  52.149  1.00  0.00              
ATOM    526  H10 DPB A  20       3.104   4.954  52.551  1.00  0.00              
ATOM    527  H20 DPB A  20       3.597   4.178  54.736  1.00  0.00              
ATOM    528  H3  DPB A  20       5.450   2.789  54.229  1.00  0.00              
ATOM    529  H4  DPB A  20       4.733   2.475  52.668  1.00  0.00              
ATOM    530  H1  DPB A  20       4.859   4.880  52.125  1.00  0.00              
ATOM    531  H2  DPB A  20       5.577   5.195  53.687  1.00  0.00              
ATOM    532  C9  DPB A  20       9.259   7.014  51.998  1.00  0.00              
ATOM    533  H16 DPB A  20       8.854   7.398  52.911  1.00  0.00              
ATOM    534  H17 DPB A  20      10.322   7.124  52.005  1.00  0.00              
ATOM    535  H18 DPB A  20       8.849   7.555  51.171  1.00  0.00              
ATOM    536  C7  DDB A  21       9.440   4.794  53.102  1.00  0.00              
ATOM    537  H11 DDB A  21      10.503   4.900  53.146  1.00  0.00              
ATOM    538  H12 DDB A  21       9.190   3.753  53.046  1.00  0.00              
ATOM    539  C6  DDB A  21       8.856   5.345  54.416  1.00  0.00              
ATOM    540  C1  DDB A  21       7.322   5.210  54.394  1.00  0.00              
ATOM    541  O1  DDB A  21       6.615   6.144  53.934  1.00  0.00              
ATOM    542  O2  DDB A  21       6.702   4.025  54.896  1.00  0.00              
ATOM    543  C2  DDB A  21       5.412   4.347  55.421  1.00  0.00              
ATOM    544  C3  DDB A  21       4.743   3.070  55.962  1.00  0.00              
ATOM    545  N1  DDB A  21       3.416   3.401  56.502  1.00  0.00              
ATOM    546  C4  DDB A  21       2.778   2.183  57.018  1.00  0.00              
ATOM    547  H5  DDB A  21       1.813   2.425  57.411  1.00  0.00              
ATOM    548  H6  DDB A  21       2.673   1.472  56.226  1.00  0.00              
ATOM    549  H7  DDB A  21       3.384   1.765  57.795  1.00  0.00              
ATOM    550  C5  DDB A  21       2.583   3.978  55.436  1.00  0.00              
ATOM    551  H8  DDB A  21       1.617   4.219  55.828  1.00  0.00              
ATOM    552  H9  DDB A  21       2.478   3.267  54.644  1.00  0.00              
ATOM    553  H10 DDB A  21       3.048   4.865  55.060  1.00  0.00              
ATOM    554  H3  DDB A  21       5.349   2.652  56.739  1.00  0.00              
ATOM    555  H4  DDB A  21       4.637   2.360  55.171  1.00  0.00              
ATOM    556  H1  DDB A  21       4.805   4.767  54.646  1.00  0.00              
ATOM    557  H2  DDB A  21       5.516   5.059  56.214  1.00  0.00              
ATOM    558  C9  DDB A  21       9.239   6.829  54.563  1.00  0.00              
ATOM    559  H16 DDB A  21       8.834   7.213  55.477  1.00  0.00              
ATOM    560  H17 DDB A  21      10.304   6.923  54.579  1.00  0.00              
ATOM    561  H18 DDB A  21       8.844   7.384  53.738  1.00  0.00              
ATOM    562  C7  DPB A  22       9.376   4.599  55.653  1.00  0.00              
ATOM    563  H11 DPB A  22      10.441   4.688  55.705  1.00  0.00              
ATOM    564  H12 DPB A  22       9.112   3.564  55.587  1.00  0.00              
ATOM    565  C6  DPB A  22       8.793   5.151  56.966  1.00  0.00              
ATOM    566  C1  DPB A  22       7.258   5.042  56.934  1.00  0.00              
ATOM    567  O1  DPB A  22       6.570   5.989  56.475  1.00  0.00              
ATOM    568  O2  DPB A  22       6.615   3.862  57.423  1.00  0.00              
ATOM    569  C2  DPB A  22       5.326   4.202  57.942  1.00  0.00              
ATOM    570  C3  DPB A  22       4.634   2.931  58.469  1.00  0.00              
ATOM    571  N1  DPB A  22       3.309   3.281  59.002  1.00  0.00              
ATOM    572  C4  DPB A  22       2.648   2.069  59.505  1.00  0.00              
ATOM    573  H5  DPB A  22       1.683   2.323  59.893  1.00  0.00              
ATOM    574  H6  DPB A  22       2.538   1.365  58.707  1.00  0.00              
ATOM    575  H7  DPB A  22       3.242   1.635  60.283  1.00  0.00              
ATOM    576  C5  DPB A  22       2.493   3.877  57.935  1.00  0.00              
ATOM    577  H8  DPB A  22       1.528   4.131  58.322  1.00  0.00              
ATOM    578  H9  DPB A  22       2.382   3.174  57.137  1.00  0.00              
ATOM    579  H10 DPB A  22       2.974   4.760  57.569  1.00  0.00              
ATOM    580  H20 DPB A  22       3.413   3.938  59.749  1.00  0.00              
ATOM    581  H3  DPB A  22       5.227   2.498  59.246  1.00  0.00              
ATOM    582  H4  DPB A  22       4.523   2.228  57.671  1.00  0.00              
ATOM    583  H1  DPB A  22       4.732   4.636  57.165  1.00  0.00              
ATOM    584  H2  DPB A  22       5.438   4.905  58.740  1.00  0.00              
ATOM    585  C9  DPB A  22       9.199   6.627  57.128  1.00  0.00              
ATOM    586  H16 DPB A  22       8.795   7.012  58.040  1.00  0.00              
ATOM    587  H17 DPB A  22      10.265   6.704  57.150  1.00  0.00              
ATOM    588  H18 DPB A  22       8.818   7.194  56.303  1.00  0.00              
ATOM    589  C7  DDA A  23       9.294   4.388  58.201  1.00  0.00              
ATOM    590  H11 DDA A  23      10.360   4.460  58.262  1.00  0.00              
ATOM    591  H12 DDA A  23       9.012   3.357  58.126  1.00  0.00              
ATOM    592  C6  DDA A  23       8.710   4.940  59.515  1.00  0.00              
ATOM    593  C1  DDA A  23       9.139   6.408  59.690  1.00  0.00              
ATOM    594  O1  DDA A  23       8.421   7.332  59.228  1.00  0.00              
ATOM    595  O2  DDA A  23      10.354   6.721  60.375  1.00  0.00              
ATOM    596  C2  DDA A  23      10.223   7.993  61.017  1.00  0.00              
ATOM    597  C3  DDA A  23      11.532   8.329  61.757  1.00  0.00              
ATOM    598  N1  DDA A  23      11.399   9.636  62.416  1.00  0.00              
ATOM    599  C4  DDA A  23      11.126  10.669  61.407  1.00  0.00              
ATOM    600  H5  DDA A  23      11.029  11.621  61.886  1.00  0.00              
ATOM    601  H6  DDA A  23      11.933  10.704  60.705  1.00  0.00              
ATOM    602  H7  DDA A  23      10.218  10.435  60.893  1.00  0.00              
ATOM    603  C5  DDA A  23      12.647   9.959  63.122  1.00  0.00              
ATOM    604  H8  DDA A  23      12.551  10.910  63.602  1.00  0.00              
ATOM    605  H9  DDA A  23      12.845   9.207  63.856  1.00  0.00              
ATOM    606  H10 DDA A  23      13.456   9.994  62.421  1.00  0.00              
ATOM    607  H3  DDA A  23      11.730   7.578  62.491  1.00  0.00              
ATOM    608  H4  DDA A  23      12.338   8.364  61.056  1.00  0.00              
ATOM    609  H1  DDA A  23      10.026   8.743  60.282  1.00  0.00              
ATOM    610  H2  DDA A  23       9.416   7.957  61.719  1.00  0.00              
ATOM    611  C9  DDA A  23       7.173   4.855  59.470  1.00  0.00              
ATOM    612  H16 DDA A  23       6.875   3.834  59.348  1.00  0.00              
ATOM    613  H17 DDA A  23       6.768   5.239  60.382  1.00  0.00              
ATOM    614  H18 DDA A  23       6.808   5.434  58.647  1.00  0.00              
ATOM    615  C7  DDA A  24       9.190   4.160  60.747  1.00  0.00              
ATOM    616  H11 DDA A  24      10.255   4.214  60.815  1.00  0.00              
ATOM    617  H12 DDA A  24       8.892   3.135  60.663  1.00  0.00              
ATOM    618  C6  DDA A  24       8.607   4.712  62.061  1.00  0.00              
ATOM    619  C1  DDA A  24       9.057   6.172  62.249  1.00  0.00              
ATOM    620  O1  DDA A  24       8.357   7.110  61.790  1.00  0.00              
ATOM    621  O2  DDA A  24      10.272   6.460  62.946  1.00  0.00              
ATOM    622  C2  DDA A  24      10.158   7.728  63.596  1.00  0.00              
ATOM    623  C3  DDA A  24      11.466   8.039  64.347  1.00  0.00              
ATOM    624  N1  DDA A  24      11.351   9.343  65.015  1.00  0.00              
ATOM    625  C4  DDA A  24      11.102  10.387  64.011  1.00  0.00              
ATOM    626  H5  DDA A  24      11.017  11.336  64.497  1.00  0.00              
ATOM    627  H6  DDA A  24      11.913  10.414  63.316  1.00  0.00              
ATOM    628  H7  DDA A  24      10.193  10.171  63.490  1.00  0.00              
ATOM    629  C5  DDA A  24      12.599   9.639  65.732  1.00  0.00              
ATOM    630  H8  DDA A  24      12.515  10.588  66.217  1.00  0.00              
ATOM    631  H9  DDA A  24      12.780   8.880  66.462  1.00  0.00              
ATOM    632  H10 DDA A  24      13.412   9.667  65.036  1.00  0.00              
ATOM    633  H3  DDA A  24      11.649   7.279  65.077  1.00  0.00              
ATOM    634  H4  DDA A  24      12.279   8.065  63.651  1.00  0.00              
ATOM    635  H1  DDA A  24       9.978   8.488  62.866  1.00  0.00              
ATOM    636  H2  DDA A  24       9.345   7.701  64.291  1.00  0.00              
ATOM    637  C9  DDA A  24       7.069   4.652  62.004  1.00  0.00              
ATOM    638  H16 DDA A  24       6.754   3.638  61.874  1.00  0.00              
ATOM    639  H17 DDA A  24       6.664   5.036  62.918  1.00  0.00              
ATOM    640  H18 DDA A  24       6.718   5.243  61.184  1.00  0.00              
ATOM    641  C7  DPB A  25       9.064   3.915  63.291  1.00  0.00              
ATOM    642  H11 DPB A  25      10.130   3.951  63.367  1.00  0.00              
ATOM    643  H12 DPB A  25       8.750   2.896  63.197  1.00  0.00              
ATOM    644  C6  DPB A  25       8.480   4.467  64.605  1.00  0.00              
ATOM    645  C1  DPB A  25       6.942   4.433  64.539  1.00  0.00              
ATOM    646  O1  DPB A  25       6.311   5.423  64.089  1.00  0.00              
ATOM    647  O2  DPB A  25       6.233   3.277  64.990  1.00  0.00              
ATOM    648  C2  DPB A  25       4.953   3.668  65.490  1.00  0.00              
ATOM    649  C3  DPB A  25       4.188   2.422  65.975  1.00  0.00              
ATOM    650  N1  DPB A  25       2.871   2.824  66.490  1.00  0.00              
ATOM    651  C4  DPB A  25       2.142   1.636  66.953  1.00  0.00              
ATOM    652  H5  DPB A  25       1.183   1.929  67.327  1.00  0.00              
ATOM    653  H6  DPB A  25       2.013   0.955  66.138  1.00  0.00              
ATOM    654  H7  DPB A  25       2.698   1.157  67.733  1.00  0.00              
ATOM    655  C5  DPB A  25       2.107   3.482  65.420  1.00  0.00              
ATOM    656  H8  DPB A  25       1.148   3.775  65.794  1.00  0.00              
ATOM    657  H9  DPB A  25       1.979   2.802  64.604  1.00  0.00              
ATOM    658  H10 DPB A  25       2.638   4.347  65.083  1.00  0.00              
ATOM    659  H20 DPB A  25       2.991   3.459  67.253  1.00  0.00              
ATOM    660  H3  DPB A  25       4.743   1.943  66.755  1.00  0.00              
ATOM    661  H4  DPB A  25       4.059   1.743  65.161  1.00  0.00              
ATOM    662  H1  DPB A  25       4.397   4.147  64.712  1.00  0.00              
ATOM    663  H2  DPB A  25       5.080   4.349  66.306  1.00  0.00              
ATOM    664  C9  DPB A  25       8.954   5.918  64.807  1.00  0.00              
ATOM    665  H16 DPB A  25       8.549   6.303  65.719  1.00  0.00              
ATOM    666  H17 DPB A  25      10.022   5.942  64.853  1.00  0.00              
ATOM    667  H18 DPB A  25       8.619   6.520  63.988  1.00  0.00              
ATOM    668  C7  DDA A  26       8.917   3.654  65.832  1.00  0.00              
ATOM    669  H11 DDA A  26       9.984   3.672  65.916  1.00  0.00              
ATOM    670  H12 DDA A  26       8.588   2.641  65.729  1.00  0.00              
ATOM    671  C6  DDA A  26       8.334   4.207  67.146  1.00  0.00              
ATOM    672  C1  DDA A  26       8.829   5.648  67.362  1.00  0.00              
ATOM    673  O1  DDA A  26       8.167   6.615  66.907  1.00  0.00              
ATOM    674  O2  DDA A  26      10.043   5.887  68.079  1.00  0.00              
ATOM    675  C2  DDA A  26       9.962   7.150  68.746  1.00  0.00              
ATOM    676  C3  DDA A  26      11.269   7.407  69.518  1.00  0.00              
ATOM    677  N1  DDA A  26      11.185   8.704  70.204  1.00  0.00              
ATOM    678  C4  DDA A  26      10.984   9.771  69.212  1.00  0.00              
ATOM    679  H5  DDA A  26      10.923  10.714  69.710  1.00  0.00              
ATOM    680  H6  DDA A  26      11.806   9.780  68.527  1.00  0.00              
ATOM    681  H7  DDA A  26      10.076   9.591  68.675  1.00  0.00              
ATOM    682  C5  DDA A  26      12.433   8.950  70.941  1.00  0.00              
ATOM    683  H8  DDA A  26      12.373   9.895  71.440  1.00  0.00              
ATOM    684  H9  DDA A  26      12.579   8.174  71.662  1.00  0.00              
ATOM    685  H10 DDA A  26      13.256   8.960  70.257  1.00  0.00              
ATOM    686  H3  DDA A  26      11.415   6.630  70.240  1.00  0.00              
ATOM    687  H4  DDA A  26      12.090   7.416  68.834  1.00  0.00              
ATOM    688  H1  DDA A  26       9.816   7.924  68.024  1.00  0.00              
ATOM    689  H2  DDA A  26       9.138   7.139  69.429  1.00  0.00              
ATOM    690  C9  DDA A  26       6.796   4.198  67.068  1.00  0.00              
ATOM    691  H16 DDA A  26       6.451   3.196  66.919  1.00  0.00              
ATOM    692  H17 DDA A  26       6.392   4.581  67.982  1.00  0.00              
ATOM    693  H18 DDA A  26       6.476   4.811  66.251  1.00  0.00              
ATOM    694  C7  DDA A  27       8.749   3.378  68.370  1.00  0.00              
ATOM    695  H11 DDA A  27       9.815   3.379  68.461  1.00  0.00              
ATOM    696  H12 DDA A  27       8.404   2.371  68.258  1.00  0.00              
ATOM    697  C6  DDA A  27       8.166   3.930  69.685  1.00  0.00              
ATOM    698  C1  DDA A  27       8.683   5.362  69.914  1.00  0.00              
ATOM    699  O1  DDA A  27       8.039   6.342  69.461  1.00  0.00              
ATOM    700  O2  DDA A  27       9.895   5.575  70.641  1.00  0.00              
ATOM    701  C2  DDA A  27       9.830   6.835  71.316  1.00  0.00              
ATOM    702  C3  DDA A  27      11.135   7.065  72.099  1.00  0.00              
ATOM    703  N1  DDA A  27      11.069   8.358  72.794  1.00  0.00              
ATOM    704  C4  DDA A  27      10.892   9.435  71.808  1.00  0.00              
ATOM    705  H5  DDA A  27      10.842  10.377  72.313  1.00  0.00              
ATOM    706  H6  DDA A  27      11.719   9.436  71.130  1.00  0.00              
ATOM    707  H7  DDA A  27       9.985   9.275  71.264  1.00  0.00              
ATOM    708  C5  DDA A  27      12.315   8.579  73.541  1.00  0.00              
ATOM    709  H8  DDA A  27      12.267   9.520  74.046  1.00  0.00              
ATOM    710  H9  DDA A  27      12.443   7.796  74.258  1.00  0.00              
ATOM    711  H10 DDA A  27      13.142   8.581  72.863  1.00  0.00              
ATOM    712  H3  DDA A  27      11.264   6.281  72.816  1.00  0.00              
ATOM    713  H4  DDA A  27      11.962   7.066  71.421  1.00  0.00              
ATOM    714  H1  DDA A  27       9.701   7.617  70.599  1.00  0.00              
ATOM    715  H2  DDA A  27       9.002   6.832  71.995  1.00  0.00              
ATOM    716  C9  DDA A  27       6.628   3.947  69.596  1.00  0.00              
ATOM    717  H16 DDA A  27       6.269   2.952  69.437  1.00  0.00              
ATOM    718  H17 DDA A  27       6.224   4.330  70.509  1.00  0.00              
ATOM    719  H18 DDA A  27       6.325   4.571  68.782  1.00  0.00              
ATOM    720  C7  DPA A  28       8.558   3.086  70.905  1.00  0.00              
ATOM    721  H11 DPA A  28       9.624   3.069  71.003  1.00  0.00              
ATOM    722  H12 DPA A  28       8.198   2.086  70.783  1.00  0.00              
ATOM    723  C6  DPA A  28       7.976   3.638  72.220  1.00  0.00              
ATOM    724  C1  DPA A  28       8.514   5.059  72.462  1.00  0.00              
ATOM    725  O1  DPA A  28       7.889   6.055  72.013  1.00  0.00              
ATOM    726  O2  DPA A  28       9.725   5.248  73.199  1.00  0.00              
ATOM    727  C2  DPA A  28       9.675   6.504  73.883  1.00  0.00              
ATOM    728  C3  DPA A  28      10.979   6.707  74.677  1.00  0.00              
ATOM    729  N1  DPA A  28      10.928   7.996  75.380  1.00  0.00              
ATOM    730  C4  DPA A  28      10.776   9.083  74.401  1.00  0.00              
ATOM    731  H5  DPA A  28      10.739  10.022  74.913  1.00  0.00              
ATOM    732  H6  DPA A  28      11.607   9.075  73.729  1.00  0.00              
ATOM    733  H7  DPA A  28       9.870   8.941  73.850  1.00  0.00              
ATOM    734  C5  DPA A  28      12.173   8.191  76.138  1.00  0.00              
ATOM    735  H8  DPA A  28      12.137   9.130  76.650  1.00  0.00              
ATOM    736  H9  DPA A  28      12.283   7.401  76.850  1.00  0.00              
ATOM    737  H10 DPA A  28      13.005   8.185  75.465  1.00  0.00              
ATOM    738  H20 DPA A  28      10.151   8.002  76.010  1.00  0.00              
ATOM    739  H3  DPA A  28      11.090   5.917  75.390  1.00  0.00              
ATOM    740  H4  DPA A  28      11.810   6.699  74.004  1.00  0.00              
ATOM    741  H1  DPA A  28       9.565   7.293  73.171  1.00  0.00              
ATOM    742  H2  DPA A  28       8.843   6.510  74.556  1.00  0.00              
ATOM    743  C9  DPA A  28       6.439   3.681  72.121  1.00  0.00              
ATOM    744  H16 DPA A  28       6.064   2.693  71.952  1.00  0.00              
ATOM    745  H17 DPA A  28       6.034   4.064  73.034  1.00  0.00              
ATOM    746  H18 DPA A  28       6.151   4.316  71.309  1.00  0.00              
ATOM    747  C7  DDA A  29       8.346   2.780  73.437  1.00  0.00              
ATOM    748  H11 DDA A  29       9.410   2.744  73.542  1.00  0.00              
ATOM    749  H12 DDA A  29       7.970   1.786  73.304  1.00  0.00              
ATOM    750  C6  DDA A  29       7.763   3.332  74.750  1.00  0.00              
ATOM    751  C1  DDA A  29       8.323   4.742  75.008  1.00  0.00              
ATOM    752  O1  DDA A  29       7.718   5.751  74.562  1.00  0.00              
ATOM    753  O2  DDA A  29       9.531   4.905  75.755  1.00  0.00              
ATOM    754  C2  DDA A  29       9.497   6.156  76.447  1.00  0.00              
ATOM    755  C3  DDA A  29      10.799   6.333  77.251  1.00  0.00              
ATOM    756  N1  DDA A  29      10.764   7.618  77.964  1.00  0.00              
ATOM    757  C4  DDA A  29      10.637   8.713  76.992  1.00  0.00              
ATOM    758  H5  DDA A  29      10.612   9.649  77.510  1.00  0.00              
ATOM    759  H6  DDA A  29      11.472   8.697  76.324  1.00  0.00              
ATOM    760  H7  DDA A  29       9.733   8.591  76.433  1.00  0.00              
ATOM    761  C5  DDA A  29      12.007   7.786  78.731  1.00  0.00              
ATOM    762  H8  DDA A  29      11.982   8.723  79.249  1.00  0.00              
ATOM    763  H9  DDA A  29      12.099   6.990  79.438  1.00  0.00              
ATOM    764  H10 DDA A  29      12.843   7.771  78.064  1.00  0.00              
ATOM    765  H3  DDA A  29      10.892   5.535  77.959  1.00  0.00              
ATOM    766  H4  DDA A  29      11.635   6.317  76.584  1.00  0.00              
ATOM    767  H1  DDA A  29       9.405   6.953  75.740  1.00  0.00              
ATOM    768  H2  DDA A  29       8.661   6.172  77.114  1.00  0.00              
ATOM    769  C9  DDA A  29       6.229   3.400  74.642  1.00  0.00              
ATOM    770  H16 DDA A  29       5.839   2.419  74.464  1.00  0.00              
ATOM    771  H17 DDA A  29       5.823   3.784  75.555  1.00  0.00              
ATOM    772  H18 DDA A  29       5.956   4.045  73.833  1.00  0.00              
ATOM    773  C7  TPB A  30       8.111   2.458  75.964  1.00  0.00              
ATOM    774  H11 TPB A  30       9.174   2.404  76.076  1.00  0.00              
ATOM    775  H12 TPB A  30       7.720   1.471  75.822  1.00  0.00              
ATOM    776  C6  TPB A  30       7.527   3.010  77.278  1.00  0.00              
ATOM    777  C1  TPB A  30       5.996   3.104  77.162  1.00  0.00              
ATOM    778  O1  TPB A  30       5.461   4.158  76.728  1.00  0.00              
ATOM    779  O2  TPB A  30       5.180   1.995  77.544  1.00  0.00              
ATOM    780  C2  TPB A  30       3.917   2.472  78.017  1.00  0.00              
ATOM    781  C3  TPB A  30       3.038   1.276  78.431  1.00  0.00              
ATOM    782  N1  TPB A  30       1.741   1.767  78.917  1.00  0.00              
ATOM    783  C4  TPB A  30       0.902   0.627  79.311  1.00  0.00              
ATOM    784  H5  TPB A  30      -0.042   0.984  79.664  1.00  0.00              
ATOM    785  H6  TPB A  30       0.749  -0.012  78.466  1.00  0.00              
ATOM    786  H7  TPB A  30       1.390   0.079  80.089  1.00  0.00              
ATOM    787  C5  TPB A  30       1.071   2.522  77.848  1.00  0.00              
ATOM    788  H8  TPB A  30       0.126   2.879  78.201  1.00  0.00              
ATOM    789  H9  TPB A  30       0.917   1.883  77.003  1.00  0.00              
ATOM    790  H10 TPB A  30       1.682   3.352  77.561  1.00  0.00              
ATOM    791  H20 TPB A  30       1.884   2.363  79.707  1.00  0.00              
ATOM    792  H3  TPB A  30       3.526   0.728  79.209  1.00  0.00              
ATOM    793  H4  TPB A  30       2.885   0.638  77.587  1.00  0.00              
ATOM    794  H1  TPB A  30       3.430   3.021  77.240  1.00  0.00              
ATOM    795  H2  TPB A  30       4.071   3.112  78.862  1.00  0.00              
ATOM    796  C9  TPB A  30       8.110   4.410  77.550  1.00  0.00              
ATOM    797  H16 TPB A  30       7.704   4.794  78.462  1.00  0.00              
ATOM    798  H17 TPB A  30       9.173   4.345  77.630  1.00  0.00              
ATOM    799  H18 TPB A  30       7.852   5.064  76.743  1.00  0.00              
ATOM    800  H19 TPB A  30       7.785   2.356  78.085  1.00  0.00              
TER
END
