# Supplementary material for: All-Atom Molecular Dynamics Simulations of Grafted Poly(N,N-dimethylaminoethyl methacrylate) Brushes
Source: J Phys Chem B. 2025 Feb 10;129(7):2105–14. doi: 10.1021/acs.jpcb.4c07928 (PMC11848925; doi:10.1021/acs.jpcb.4c07928)
Supplement: Supplementary file 2 — jp4c07928_si_002.zip [file jp4c07928_si_002.zip › Supplementary Files/1_single_threads/thread_alligned_1_adjusted.pdb]

HEADER 
TITLE     Built with Packmol                                             
REMARK   Packmol generated pdb file 
REMARK   Home-Page: http://m3g.iqm.unicamp.br/packmol
REMARK
ATOM      1  C7  HPB A   1       8.617   6.927   2.089  1.00  0.00              
ATOM      2  C8  HPB A   1       8.209   6.021   0.913  1.00  0.00              
ATOM      3  H13 HPB A   1       8.594   6.426   0.000  1.00  0.00              
ATOM      4  H14 HPB A   1       8.608   5.040   1.063  1.00  0.00              
ATOM      5  H15 HPB A   1       7.142   5.968   0.858  1.00  0.00              
ATOM      6  H11 HPB A   1       8.220   7.909   1.938  1.00  0.00              
ATOM      7  H12 HPB A   1       9.685   6.981   2.145  1.00  0.00              
ATOM      8  C6  HPB A   1       8.064   6.344   3.403  1.00  0.00              
ATOM      9  C1  HPB A   1       8.637   4.931   3.620  1.00  0.00              
ATOM     10  O1  HPB A   1       8.029   3.929   3.164  1.00  0.00              
ATOM     11  O2  HPB A   1       9.861   4.760   4.339  1.00  0.00              
ATOM     12  C2  HPB A   1       9.848   3.495   5.006  1.00  0.00              
ATOM     13  C3  HPB A   1      11.166   3.310   5.781  1.00  0.00              
ATOM     14  N1  HPB A   1      11.153   2.010   6.467  1.00  0.00              
ATOM     15  C4  HPB A   1      12.410   1.832   7.206  1.00  0.00              
ATOM     16  H5  HPB A   1      12.400   0.886   7.704  1.00  0.00              
ATOM     17  H6  HPB A   1      13.234   1.868   6.524  1.00  0.00              
ATOM     18  H7  HPB A   1      12.512   2.616   7.929  1.00  0.00              
ATOM     19  C5  HPB A   1      11.012   0.934   5.475  1.00  0.00              
ATOM     20  H8  HPB A   1      11.002  -0.013   5.974  1.00  0.00              
ATOM     21  H9  HPB A   1      11.835   0.969   4.792  1.00  0.00              
ATOM     22  H10 HPB A   1      10.096   1.062   4.937  1.00  0.00              
ATOM     23  H20 HPB A   1      10.384   1.977   7.106  1.00  0.00              
ATOM     24  H3  HPB A   1      11.268   4.092   6.504  1.00  0.00              
ATOM     25  H4  HPB A   1      11.989   3.344   5.100  1.00  0.00              
ATOM     26  H1  HPB A   1       9.745   2.712   4.285  1.00  0.00              
ATOM     27  H2  HPB A   1       9.025   3.460   5.689  1.00  0.00              
ATOM     28  C9  HPB A   1       6.528   6.268   3.323  1.00  0.00              
ATOM     29  H16 HPB A   1       6.142   5.863   4.235  1.00  0.00              
ATOM     30  H17 HPB A   1       6.129   7.249   3.172  1.00  0.00              
ATOM     31  H18 HPB A   1       6.244   5.639   2.506  1.00  0.00              
ATOM     32  C7  DPB A   2       8.430   7.195   4.627  1.00  0.00              
ATOM     33  H11 DPB A   2       8.030   8.180   4.514  1.00  0.00              
ATOM     34  H12 DPB A   2       9.496   7.254   4.720  1.00  0.00              
ATOM     35  C6  DPB A   2       7.876   6.612   5.941  1.00  0.00              
ATOM     36  C1  DPB A   2       8.428   5.188   6.144  1.00  0.00              
ATOM     37  O1  DPB A   2       7.801   4.199   5.686  1.00  0.00              
ATOM     38  O2  DPB A   2       9.654   4.992   6.854  1.00  0.00              
ATOM     39  C2  DPB A   2       9.626   3.724   7.513  1.00  0.00              
ATOM     40  C3  DPB A   2      10.947   3.511   8.276  1.00  0.00              
ATOM     41  N1  DPB A   2      10.917   2.207   8.954  1.00  0.00              
ATOM     42  C4  DPB A   2      12.176   2.005   9.682  1.00  0.00              
ATOM     43  H5  DPB A   2      12.155   1.056  10.175  1.00  0.00              
ATOM     44  H6  DPB A   2      12.996   2.032   8.995  1.00  0.00              
ATOM     45  H7  DPB A   2      12.297   2.781  10.409  1.00  0.00              
ATOM     46  C5  DPB A   2      10.752   1.141   7.956  1.00  0.00              
ATOM     47  H8  DPB A   2      10.731   0.191   8.448  1.00  0.00              
ATOM     48  H9  DPB A   2      11.571   1.167   7.266  1.00  0.00              
ATOM     49  H10 DPB A   2       9.834   1.287   7.424  1.00  0.00              
ATOM     50  H20 DPB A   2      10.152   2.183   9.597  1.00  0.00              
ATOM     51  H3  DPB A   2      11.066   4.287   9.004  1.00  0.00              
ATOM     52  H4  DPB A   2      11.765   3.537   7.588  1.00  0.00              
ATOM     53  H1  DPB A   2       9.505   2.947   6.786  1.00  0.00              
ATOM     54  H2  DPB A   2       8.807   3.696   8.200  1.00  0.00              
ATOM     55  C9  DPB A   2       6.339   6.560   5.871  1.00  0.00              
ATOM     56  H16 DPB A   2       5.954   6.155   6.783  1.00  0.00              
ATOM     57  H17 DPB A   2       5.955   7.548   5.730  1.00  0.00              
ATOM     58  H18 DPB A   2       6.039   5.941   5.052  1.00  0.00              
ATOM     59  C7  DDA A   3       8.265   7.447   7.168  1.00  0.00              
ATOM     60  H11 DDA A   3       7.880   8.440   7.065  1.00  0.00              
ATOM     61  H12 DDA A   3       9.332   7.488   7.253  1.00  0.00              
ATOM     62  C6  DDA A   3       7.711   6.864   8.481  1.00  0.00              
ATOM     63  C1  DDA A   3       6.173   6.838   8.424  1.00  0.00              
ATOM     64  O1  DDA A   3       5.578   5.828   7.969  1.00  0.00              
ATOM     65  O2  DDA A   3       5.423   7.964   8.885  1.00  0.00              
ATOM     66  C2  DDA A   3       4.160   7.520   9.389  1.00  0.00              
ATOM     67  C3  DDA A   3       3.351   8.732   9.887  1.00  0.00              
ATOM     68  N1  DDA A   3       2.053   8.275  10.406  1.00  0.00              
ATOM     69  C4  DDA A   3       1.309   7.595   9.335  1.00  0.00              
ATOM     70  H5  DDA A   3       0.365   7.263   9.713  1.00  0.00              
ATOM     71  H6  DDA A   3       1.151   8.275   8.525  1.00  0.00              
ATOM     72  H7  DDA A   3       1.872   6.753   8.989  1.00  0.00              
ATOM     73  C5  DDA A   3       1.282   9.432  10.880  1.00  0.00              
ATOM     74  H8  DDA A   3       0.336   9.100  11.257  1.00  0.00              
ATOM     75  H9  DDA A   3       1.821   9.926  11.659  1.00  0.00              
ATOM     76  H10 DDA A   3       1.122  10.112  10.070  1.00  0.00              
ATOM     77  H3  DDA A   3       3.893   9.227  10.666  1.00  0.00              
ATOM     78  H4  DDA A   3       3.192   9.411   9.077  1.00  0.00              
ATOM     79  H1  DDA A   3       3.620   7.025   8.610  1.00  0.00              
ATOM     80  H2  DDA A   3       4.319   6.839  10.200  1.00  0.00              
ATOM     81  C9  DDA A   3       8.242   5.431   8.670  1.00  0.00              
ATOM     82  H16 DDA A   3       9.311   5.449   8.711  1.00  0.00              
ATOM     83  H17 DDA A   3       7.857   5.026   9.582  1.00  0.00              
ATOM     84  H18 DDA A   3       7.926   4.822   7.849  1.00  0.00              
ATOM     85  C7  DDB A   4       8.123   7.685   9.711  1.00  0.00              
ATOM     86  H11 DDB A   4       7.754   8.685   9.618  1.00  0.00              
ATOM     87  H12 DDB A   4       9.191   7.709   9.789  1.00  0.00              
ATOM     88  C6  DDB A   4       7.568   7.102  11.025  1.00  0.00              
ATOM     89  C1  DDB A   4       8.077   5.659  11.202  1.00  0.00              
ATOM     90  O1  DDB A   4       7.411   4.697  10.740  1.00  0.00              
ATOM     91  O2  DDB A   4       9.307   5.414  11.891  1.00  0.00              
ATOM     92  C2  DDB A   4       9.246   4.137  12.533  1.00  0.00              
ATOM     93  C3  DDB A   4      10.569   3.873  13.275  1.00  0.00              
ATOM     94  N1  DDB A   4      10.507   2.561  13.934  1.00  0.00              
ATOM     95  C4  DDB A   4      11.770   2.307  14.642  1.00  0.00              
ATOM     96  H5  DDB A   4      11.725   1.353  15.122  1.00  0.00              
ATOM     97  H6  DDB A   4      12.580   2.318  13.943  1.00  0.00              
ATOM     98  H7  DDB A   4      11.925   3.069  15.378  1.00  0.00              
ATOM     99  C5  DDB A   4      10.294   1.514  12.924  1.00  0.00              
ATOM    100  H8  DDB A   4      10.249   0.559  13.404  1.00  0.00              
ATOM    101  H9  DDB A   4      11.103   1.523  12.225  1.00  0.00              
ATOM    102  H10 DDB A   4       9.374   1.698  12.409  1.00  0.00              
ATOM    103  H3  DDB A   4      10.725   4.635  14.009  1.00  0.00              
ATOM    104  H4  DDB A   4      11.378   3.882  12.575  1.00  0.00              
ATOM    105  H1  DDB A   4       9.090   3.375  11.797  1.00  0.00              
ATOM    106  H2  DDB A   4       8.436   4.128  13.232  1.00  0.00              
ATOM    107  C9  DDB A   4       6.029   7.102  10.978  1.00  0.00              
ATOM    108  H16 DDB A   4       5.644   6.696  11.890  1.00  0.00              
ATOM    109  H17 DDB A   4       5.677   8.103  10.855  1.00  0.00              
ATOM    110  H18 DDB A   4       5.699   6.503  10.155  1.00  0.00              
ATOM    111  C7  DPB A   5       8.002   7.908  12.258  1.00  0.00              
ATOM    112  H11 DPB A   5       7.648   8.914  12.173  1.00  0.00              
ATOM    113  H12 DPB A   5       9.070   7.914  12.328  1.00  0.00              
ATOM    114  C6  DPB A   5       7.448   7.324  13.571  1.00  0.00              
ATOM    115  C1  DPB A   5       7.934   5.873  13.734  1.00  0.00              
ATOM    116  O1  DPB A   5       7.251   4.925  13.271  1.00  0.00              
ATOM    117  O2  DPB A   5       9.165   5.603  14.413  1.00  0.00              
ATOM    118  C2  DPB A   5       9.088   4.324  15.047  1.00  0.00              
ATOM    119  C3  DPB A   5      10.412   4.033  15.777  1.00  0.00              
ATOM    120  N1  DPB A   5      10.334   2.717  16.429  1.00  0.00              
ATOM    121  C4  DPB A   5      11.597   2.440  17.126  1.00  0.00              
ATOM    122  H5  DPB A   5      11.540   1.482  17.600  1.00  0.00              
ATOM    123  H6  DPB A   5      12.402   2.442  16.421  1.00  0.00              
ATOM    124  H7  DPB A   5      11.769   3.194  17.865  1.00  0.00              
ATOM    125  C5  DPB A   5      10.096   1.682  15.413  1.00  0.00              
ATOM    126  H8  DPB A   5      10.039   0.723  15.887  1.00  0.00              
ATOM    127  H9  DPB A   5      10.901   1.682  14.708  1.00  0.00              
ATOM    128  H10 DPB A   5       9.176   1.883  14.906  1.00  0.00              
ATOM    129  H20 DPB A   5       9.582   2.716  17.088  1.00  0.00              
ATOM    130  H3  DPB A   5      10.585   4.787  16.517  1.00  0.00              
ATOM    131  H4  DPB A   5      11.216   4.034  15.072  1.00  0.00              
ATOM    132  H1  DPB A   5       8.914   3.570  14.308  1.00  0.00              
ATOM    133  H2  DPB A   5       8.283   4.322  15.752  1.00  0.00              
ATOM    134  C9  DPB A   5       5.909   7.349  13.534  1.00  0.00              
ATOM    135  H16 DPB A   5       5.524   6.944  14.447  1.00  0.00              
ATOM    136  H17 DPB A   5       5.571   8.357  13.421  1.00  0.00              
ATOM    137  H18 DPB A   5       5.562   6.762  12.711  1.00  0.00              
ATOM    138  C7  DPA A   6       7.902   8.115  14.806  1.00  0.00              
ATOM    139  H11 DPA A   6       7.564   9.128  14.730  1.00  0.00              
ATOM    140  H12 DPA A   6       8.971   8.103  14.869  1.00  0.00              
ATOM    141  C6  DPA A   6       7.349   7.532  16.119  1.00  0.00              
ATOM    142  C1  DPA A   6       5.811   7.582  16.094  1.00  0.00              
ATOM    143  O1  DPA A   6       5.157   6.611  15.634  1.00  0.00              
ATOM    144  O2  DPA A   6       5.125   8.732  16.595  1.00  0.00              
ATOM    145  C2  DPA A   6       3.853   8.339  17.118  1.00  0.00              
ATOM    146  C3  DPA A   6       3.114   9.577  17.657  1.00  0.00              
ATOM    147  N1  DPA A   6       1.807   9.173  18.195  1.00  0.00              
ATOM    148  C4  DPA A   6       1.009   8.553  17.127  1.00  0.00              
ATOM    149  H5  DPA A   6       0.058   8.258  17.518  1.00  0.00              
ATOM    150  H6  DPA A   6       0.867   9.255  16.335  1.00  0.00              
ATOM    151  H7  DPA A   6       1.523   7.692  16.753  1.00  0.00              
ATOM    152  C5  DPA A   6       1.102  10.355  18.710  1.00  0.00              
ATOM    153  H8  DPA A   6       0.151  10.062  19.101  1.00  0.00              
ATOM    154  H9  DPA A   6       1.683  10.807  19.486  1.00  0.00              
ATOM    155  H10 DPA A   6       0.959  11.059  17.917  1.00  0.00              
ATOM    156  H20 DPA A   6       1.941   8.516  18.936  1.00  0.00              
ATOM    157  H3  DPA A   6       3.695  10.029  18.434  1.00  0.00              
ATOM    158  H4  DPA A   6       2.972  10.280  16.865  1.00  0.00              
ATOM    159  H1  DPA A   6       3.272   7.887  16.341  1.00  0.00              
ATOM    160  H2  DPA A   6       3.996   7.635  17.911  1.00  0.00              
ATOM    161  C9  DPA A   6       7.813   6.072  16.268  1.00  0.00              
ATOM    162  H16 DPA A   6       8.883   6.036  16.286  1.00  0.00              
ATOM    163  H17 DPA A   6       7.428   5.666  17.181  1.00  0.00              
ATOM    164  H18 DPA A   6       7.451   5.495  15.443  1.00  0.00              
ATOM    165  C7  DDA A   7       7.825   8.306  17.357  1.00  0.00              
ATOM    166  H11 DDA A   7       7.503   9.324  17.290  1.00  0.00              
ATOM    167  H12 DDA A   7       8.894   8.277  17.411  1.00  0.00              
ATOM    168  C6  DDA A   7       7.271   7.723  18.670  1.00  0.00              
ATOM    169  C1  DDA A   7       5.734   7.798  18.656  1.00  0.00              
ATOM    170  O1  DDA A   7       5.061   6.840  18.194  1.00  0.00              
ATOM    171  O2  DDA A   7       5.071   8.956  19.170  1.00  0.00              
ATOM    172  C2  DDA A   7       3.796   8.579  19.699  1.00  0.00              
ATOM    173  C3  DDA A   7       3.082   9.826  20.252  1.00  0.00              
ATOM    174  N1  DDA A   7       1.772   9.439  20.797  1.00  0.00              
ATOM    175  C4  DDA A   7       0.956   8.839  19.732  1.00  0.00              
ATOM    176  H5  DDA A   7       0.003   8.558  20.127  1.00  0.00              
ATOM    177  H6  DDA A   7       0.820   9.550  18.945  1.00  0.00              
ATOM    178  H7  DDA A   7       1.454   7.973  19.347  1.00  0.00              
ATOM    179  C5  DDA A   7       1.090  10.630  21.325  1.00  0.00              
ATOM    180  H8  DDA A   7       0.137  10.349  21.721  1.00  0.00              
ATOM    181  H9  DDA A   7       1.683  11.065  22.100  1.00  0.00              
ATOM    182  H10 DDA A   7       0.953  11.341  20.537  1.00  0.00              
ATOM    183  H3  DDA A   7       3.676  10.263  21.028  1.00  0.00              
ATOM    184  H4  DDA A   7       2.945  10.537  19.465  1.00  0.00              
ATOM    185  H1  DDA A   7       3.203   8.143  18.924  1.00  0.00              
ATOM    186  H2  DDA A   7       3.935   7.868  20.487  1.00  0.00              
ATOM    187  C9  DDA A   7       7.713   6.255  18.806  1.00  0.00              
ATOM    188  H16 DDA A   7       8.781   6.202  18.815  1.00  0.00              
ATOM    189  H17 DDA A   7       7.327   5.849  19.718  1.00  0.00              
ATOM    190  H18 DDA A   7       7.335   5.690  17.978  1.00  0.00              
ATOM    191  C7  DDB A   8       7.769   8.481  19.908  1.00  0.00              
ATOM    192  H11 DDB A   8       7.463   9.504  19.852  1.00  0.00              
ATOM    193  H12 DDB A   8       8.837   8.434  19.955  1.00  0.00              
ATOM    194  C6  DDB A   8       7.215   7.898  21.222  1.00  0.00              
ATOM    195  C1  DDB A   8       7.633   6.421  21.346  1.00  0.00              
ATOM    196  O1  DDB A   8       6.894   5.517  20.878  1.00  0.00              
ATOM    197  O2  DDB A   8       8.863   6.078  21.991  1.00  0.00              
ATOM    198  C2  DDB A   8       8.737   4.790  22.601  1.00  0.00              
ATOM    199  C3  DDB A   8      10.060   4.421  23.296  1.00  0.00              
ATOM    200  N1  DDB A   8       9.932   3.098  23.922  1.00  0.00              
ATOM    201  C4  DDB A   8      11.194   2.744  24.586  1.00  0.00              
ATOM    202  H5  DDB A   8      11.101   1.781  25.042  1.00  0.00              
ATOM    203  H6  DDB A   8      11.984   2.722  23.864  1.00  0.00              
ATOM    204  H7  DDB A   8      11.419   3.473  25.336  1.00  0.00              
ATOM    205  C5  DDB A   8       9.623   2.096  22.892  1.00  0.00              
ATOM    206  H8  DDB A   8       9.529   1.131  23.349  1.00  0.00              
ATOM    207  H9  DDB A   8      10.412   2.073  22.169  1.00  0.00              
ATOM    208  H10 DDB A   8       8.703   2.352  22.409  1.00  0.00              
ATOM    209  H3  DDB A   8      10.285   5.150  24.046  1.00  0.00              
ATOM    210  H4  DDB A   8      10.849   4.398  22.574  1.00  0.00              
ATOM    211  H1  DDB A   8       8.512   4.062  21.851  1.00  0.00              
ATOM    212  H2  DDB A   8       7.948   4.813  23.324  1.00  0.00              
ATOM    213  C9  DDB A   8       5.678   7.998  21.220  1.00  0.00              
ATOM    214  H16 DDB A   8       5.293   7.593  22.132  1.00  0.00              
ATOM    215  H17 DDB A   8       5.387   9.023  21.135  1.00  0.00              
ATOM    216  H18 DDB A   8       5.287   7.446  20.391  1.00  0.00              
ATOM    217  C7  DPB A   9       7.733   8.639  22.462  1.00  0.00              
ATOM    218  H11 DPB A   9       7.444   9.668  22.414  1.00  0.00              
ATOM    219  H12 DPB A   9       8.801   8.575  22.501  1.00  0.00              
ATOM    220  C6  DPB A   9       7.179   8.056  23.776  1.00  0.00              
ATOM    221  C1  DPB A   9       7.575   6.572  23.887  1.00  0.00              
ATOM    222  O1  DPB A   9       6.818   5.683  23.418  1.00  0.00              
ATOM    223  O2  DPB A   9       8.804   6.205  24.521  1.00  0.00              
ATOM    224  C2  DPB A   9       8.661   4.915  25.123  1.00  0.00              
ATOM    225  C3  DPB A   9       9.984   4.521  25.805  1.00  0.00              
ATOM    226  N1  DPB A   9       9.839   3.195  26.425  1.00  0.00              
ATOM    227  C4  DPB A   9      11.100   2.817  27.076  1.00  0.00              
ATOM    228  H5  DPB A   9      10.994   1.852  27.526  1.00  0.00              
ATOM    229  H6  DPB A   9      11.883   2.787  26.348  1.00  0.00              
ATOM    230  H7  DPB A   9      11.341   3.537  27.830  1.00  0.00              
ATOM    231  C5  DPB A   9       9.506   2.205  25.390  1.00  0.00              
ATOM    232  H8  DPB A   9       9.400   1.240  25.839  1.00  0.00              
ATOM    233  H9  DPB A   9      10.289   2.175  24.661  1.00  0.00              
ATOM    234  H10 DPB A   9       8.587   2.480  24.915  1.00  0.00              
ATOM    235  H20 DPB A   9       9.107   3.223  27.106  1.00  0.00              
ATOM    236  H3  DPB A   9      10.225   5.240  26.559  1.00  0.00              
ATOM    237  H4  DPB A   9      10.767   4.489  25.078  1.00  0.00              
ATOM    238  H1  DPB A   9       8.419   4.195  24.370  1.00  0.00              
ATOM    239  H2  DPB A   9       7.878   4.946  25.851  1.00  0.00              
ATOM    240  C9  DPB A   9       5.644   8.181  23.785  1.00  0.00              
ATOM    241  H16 DPB A   9       5.259   7.776  24.697  1.00  0.00              
ATOM    242  H17 DPB A   9       5.370   9.211  23.709  1.00  0.00              
ATOM    243  H18 DPB A   9       5.239   7.640  22.956  1.00  0.00              
ATOM    244  C7  DDA A  10       7.718   8.781  25.017  1.00  0.00              
ATOM    245  H11 DDA A  10       7.444   9.814  24.978  1.00  0.00              
ATOM    246  H12 DDA A  10       8.786   8.698  25.047  1.00  0.00              
ATOM    247  C6  DDA A  10       7.165   8.198  26.330  1.00  0.00              
ATOM    248  C1  DDA A  10       5.633   8.346  26.352  1.00  0.00              
ATOM    249  O1  DDA A  10       4.905   7.433  25.885  1.00  0.00              
ATOM    250  O2  DDA A  10       5.037   9.524  26.902  1.00  0.00              
ATOM    251  C2  DDA A  10       3.758   9.198  27.453  1.00  0.00              
ATOM    252  C3  DDA A  10       3.117  10.466  28.046  1.00  0.00              
ATOM    253  N1  DDA A  10       1.801  10.131  28.611  1.00  0.00              
ATOM    254  C4  DDA A  10       0.935   9.594  27.552  1.00  0.00              
ATOM    255  H5  DDA A  10      -0.022   9.349  27.963  1.00  0.00              
ATOM    256  H6  DDA A  10       0.817  10.326  26.782  1.00  0.00              
ATOM    257  H7  DDA A  10       1.381   8.713  27.140  1.00  0.00              
ATOM    258  C5  DDA A  10       1.189  11.342  29.177  1.00  0.00              
ATOM    259  H8  DDA A  10       0.232  11.099  29.588  1.00  0.00              
ATOM    260  H9  DDA A  10       1.819  11.733  29.948  1.00  0.00              
ATOM    261  H10 DDA A  10       1.070  12.076  28.407  1.00  0.00              
ATOM    262  H3  DDA A  10       3.747  10.858  28.817  1.00  0.00              
ATOM    263  H4  DDA A  10       2.998  11.199  27.276  1.00  0.00              
ATOM    264  H1  DDA A  10       3.128   8.808  26.682  1.00  0.00              
ATOM    265  H2  DDA A  10       3.878   8.465  28.222  1.00  0.00              
ATOM    266  C9  DDA A  10       7.537   6.707  26.427  1.00  0.00              
ATOM    267  H16 DDA A  10       8.602   6.602  26.412  1.00  0.00              
ATOM    268  H17 DDA A  10       7.152   6.302  27.339  1.00  0.00              
ATOM    269  H18 DDA A  10       7.116   6.179  25.597  1.00  0.00              
ATOM    270  C7  DDA A  11       7.724   8.905  27.573  1.00  0.00              
ATOM    271  H11 DDA A  11       7.468   9.943  27.543  1.00  0.00              
ATOM    272  H12 DDA A  11       8.790   8.805  27.595  1.00  0.00              
ATOM    273  C6  DDA A  11       7.170   8.322  28.886  1.00  0.00              
ATOM    274  C1  DDA A  11       5.642   8.495  28.920  1.00  0.00              
ATOM    275  O1  DDA A  11       4.895   7.596  28.452  1.00  0.00              
ATOM    276  O2  DDA A  11       5.069   9.679  29.483  1.00  0.00              
ATOM    277  C2  DDA A  11       3.789   9.370  30.040  1.00  0.00              
ATOM    278  C3  DDA A  11       3.173  10.644  30.646  1.00  0.00              
ATOM    279  N1  DDA A  11       1.856  10.327  31.219  1.00  0.00              
ATOM    280  C4  DDA A  11       0.974   9.811  30.162  1.00  0.00              
ATOM    281  H5  DDA A  11       0.016   9.580  30.579  1.00  0.00              
ATOM    282  H6  DDA A  11       0.862  10.550  29.398  1.00  0.00              
ATOM    283  H7  DDA A  11       1.402   8.926  29.741  1.00  0.00              
ATOM    284  C5  DDA A  11       1.268  11.543  31.797  1.00  0.00              
ATOM    285  H8  DDA A  11       0.309  11.312  32.214  1.00  0.00              
ATOM    286  H9  DDA A  11       1.909  11.918  32.567  1.00  0.00              
ATOM    287  H10 DDA A  11       1.155  12.284  31.034  1.00  0.00              
ATOM    288  H3  DDA A  11       3.815  11.020  31.415  1.00  0.00              
ATOM    289  H4  DDA A  11       3.061  11.384  29.883  1.00  0.00              
ATOM    290  H1  DDA A  11       3.147   8.995  29.272  1.00  0.00              
ATOM    291  H2  DDA A  11       3.901   8.629  30.804  1.00  0.00              
ATOM    292  C9  DDA A  11       7.519   6.825  28.969  1.00  0.00              
ATOM    293  H16 DDA A  11       8.583   6.703  28.946  1.00  0.00              
ATOM    294  H17 DDA A  11       7.134   6.420  29.883  1.00  0.00              
ATOM    295  H18 DDA A  11       7.083   6.309  28.140  1.00  0.00              
ATOM    296  C7  DPB A  12       7.751   9.011  30.129  1.00  0.00              
ATOM    297  H11 DPB A  12       7.510  10.054  30.108  1.00  0.00              
ATOM    298  H12 DPB A  12       8.815   8.894  30.142  1.00  0.00              
ATOM    299  C6  DPB A  12       7.197   8.428  31.443  1.00  0.00              
ATOM    300  C1  DPB A  12       7.522   6.924  31.515  1.00  0.00              
ATOM    301  O1  DPB A  12       6.713   6.083  31.046  1.00  0.00              
ATOM    302  O2  DPB A  12       8.744   6.485  32.115  1.00  0.00              
ATOM    303  C2  DPB A  12       8.552   5.192  32.694  1.00  0.00              
ATOM    304  C3  DPB A  12       9.867   4.719  33.339  1.00  0.00              
ATOM    305  N1  DPB A  12       9.670   3.389  33.934  1.00  0.00              
ATOM    306  C4  DPB A  12      10.925   2.937  34.551  1.00  0.00              
ATOM    307  H5  DPB A  12      10.782   1.969  34.983  1.00  0.00              
ATOM    308  H6  DPB A  12      11.690   2.885  33.805  1.00  0.00              
ATOM    309  H7  DPB A  12      11.217   3.629  35.313  1.00  0.00              
ATOM    310  C5  DPB A  12       9.268   2.439  32.888  1.00  0.00              
ATOM    311  H8  DPB A  12       9.125   1.470  33.320  1.00  0.00              
ATOM    312  H9  DPB A  12      10.033   2.385  32.141  1.00  0.00              
ATOM    313  H10 DPB A  12       8.355   2.767  32.439  1.00  0.00              
ATOM    314  H20 DPB A  12       8.956   3.438  34.633  1.00  0.00              
ATOM    315  H3  DPB A  12      10.159   5.410  34.101  1.00  0.00              
ATOM    316  H4  DPB A  12      10.631   4.666  32.594  1.00  0.00              
ATOM    317  H1  DPB A  12       8.259   4.500  31.932  1.00  0.00              
ATOM    318  H2  DPB A  12       7.786   5.245  33.439  1.00  0.00              
ATOM    319  C9  DPB A  12       5.670   8.627  31.488  1.00  0.00              
ATOM    320  H16 DPB A  12       5.285   8.221  32.400  1.00  0.00              
ATOM    321  H17 DPB A  12       5.444   9.670  31.439  1.00  0.00              
ATOM    322  H18 DPB A  12       5.220   8.124  30.658  1.00  0.00              
ATOM    323  C7  DPB A  13       7.796   9.100  32.686  1.00  0.00              
ATOM    324  H11 DPB A  13       7.573  10.145  32.674  1.00  0.00              
ATOM    325  H12 DPB A  13       8.859   8.965  32.691  1.00  0.00              
ATOM    326  C6  DPB A  13       7.243   8.517  33.999  1.00  0.00              
ATOM    327  C1  DPB A  13       7.544   7.008  34.059  1.00  0.00              
ATOM    328  O1  DPB A  13       6.718   6.182  33.591  1.00  0.00              
ATOM    329  O2  DPB A  13       8.762   6.544  34.647  1.00  0.00              
ATOM    330  C2  DPB A  13       8.554   5.250  35.219  1.00  0.00              
ATOM    331  C3  DPB A  13       9.867   4.752  35.852  1.00  0.00              
ATOM    332  N1  DPB A  13       9.653   3.422  36.439  1.00  0.00              
ATOM    333  C4  DPB A  13      10.904   2.945  37.044  1.00  0.00              
ATOM    334  H5  DPB A  13      10.749   1.977  37.471  1.00  0.00              
ATOM    335  H6  DPB A  13      11.663   2.886  36.292  1.00  0.00              
ATOM    336  H7  DPB A  13      11.213   3.627  37.809  1.00  0.00              
ATOM    337  C5  DPB A  13       9.228   2.484  35.390  1.00  0.00              
ATOM    338  H8  DPB A  13       9.073   1.516  35.817  1.00  0.00              
ATOM    339  H9  DPB A  13       9.987   2.424  34.637  1.00  0.00              
ATOM    340  H10 DPB A  13       8.316   2.831  34.949  1.00  0.00              
ATOM    341  H20 DPB A  13       8.944   3.478  37.143  1.00  0.00              
ATOM    342  H3  DPB A  13      10.175   5.434  36.617  1.00  0.00              
ATOM    343  H4  DPB A  13      10.625   4.691  35.101  1.00  0.00              
ATOM    344  H1  DPB A  13       8.245   4.568  34.455  1.00  0.00              
ATOM    345  H2  DPB A  13       7.795   5.311  35.970  1.00  0.00              
ATOM    346  C9  DPB A  13       5.721   8.739  34.058  1.00  0.00              
ATOM    347  H16 DPB A  13       5.335   8.334  34.970  1.00  0.00              
ATOM    348  H17 DPB A  13       5.511   9.786  34.015  1.00  0.00              
ATOM    349  H18 DPB A  13       5.256   8.249  33.227  1.00  0.00              
ATOM    350  C7  DPB A  14       7.862   9.170  35.243  1.00  0.00              
ATOM    351  H11 DPB A  14       7.655  10.219  35.239  1.00  0.00              
ATOM    352  H12 DPB A  14       8.922   9.018  35.240  1.00  0.00              
ATOM    353  C6  DPB A  14       7.308   8.586  36.556  1.00  0.00              
ATOM    354  C1  DPB A  14       7.585   7.072  36.604  1.00  0.00              
ATOM    355  O1  DPB A  14       6.743   6.264  36.136  1.00  0.00              
ATOM    356  O2  DPB A  14       8.801   6.586  37.179  1.00  0.00              
ATOM    357  C2  DPB A  14       8.576   5.292  37.744  1.00  0.00              
ATOM    358  C3  DPB A  14       9.884   4.768  38.365  1.00  0.00              
ATOM    359  N1  DPB A  14       9.653   3.437  38.945  1.00  0.00              
ATOM    360  C4  DPB A  14      10.901   2.937  39.537  1.00  0.00              
ATOM    361  H5  DPB A  14      10.733   1.968  39.960  1.00  0.00              
ATOM    362  H6  DPB A  14      11.654   2.871  38.779  1.00  0.00              
ATOM    363  H7  DPB A  14      11.226   3.609  40.304  1.00  0.00              
ATOM    364  C5  DPB A  14       9.206   2.514  37.892  1.00  0.00              
ATOM    365  H8  DPB A  14       9.038   1.546  38.314  1.00  0.00              
ATOM    366  H9  DPB A  14       9.958   2.447  37.134  1.00  0.00              
ATOM    367  H10 DPB A  14       8.297   2.878  37.460  1.00  0.00              
ATOM    368  H20 DPB A  14       8.950   3.500  39.653  1.00  0.00              
ATOM    369  H3  DPB A  14      10.210   5.440  39.132  1.00  0.00              
ATOM    370  H4  DPB A  14      10.636   4.701  37.608  1.00  0.00              
ATOM    371  H1  DPB A  14       8.250   4.620  36.978  1.00  0.00              
ATOM    372  H2  DPB A  14       7.823   5.358  38.502  1.00  0.00              
ATOM    373  C9  DPB A  14       5.790   8.833  36.627  1.00  0.00              
ATOM    374  H16 DPB A  14       5.404   8.427  37.539  1.00  0.00              
ATOM    375  H17 DPB A  14       5.597   9.884  36.593  1.00  0.00              
ATOM    376  H18 DPB A  14       5.313   8.356  35.796  1.00  0.00              
ATOM    377  C7  DDB A  15       7.946   9.222  37.799  1.00  0.00              
ATOM    378  H11 DDB A  15       7.757  10.274  37.804  1.00  0.00              
ATOM    379  H12 DDB A  15       9.004   9.053  37.787  1.00  0.00              
ATOM    380  C6  DDB A  15       7.392   8.638  39.113  1.00  0.00              
ATOM    381  C1  DDB A  15       7.646   7.119  39.149  1.00  0.00              
ATOM    382  O1  DDB A  15       6.788   6.327  38.680  1.00  0.00              
ATOM    383  O2  DDB A  15       8.858   6.610  39.713  1.00  0.00              
ATOM    384  C2  DDB A  15       8.615   5.316  40.270  1.00  0.00              
ATOM    385  C3  DDB A  15       9.920   4.767  40.878  1.00  0.00              
ATOM    386  N1  DDB A  15       9.671   3.436  41.451  1.00  0.00              
ATOM    387  C4  DDB A  15      10.915   2.912  42.030  1.00  0.00              
ATOM    388  H5  DDB A  15      10.735   1.944  42.447  1.00  0.00              
ATOM    389  H6  DDB A  15      11.662   2.838  41.267  1.00  0.00              
ATOM    390  H7  DDB A  15      11.257   3.573  42.800  1.00  0.00              
ATOM    391  C5  DDB A  15       9.202   2.527  40.394  1.00  0.00              
ATOM    392  H8  DDB A  15       9.022   1.559  40.811  1.00  0.00              
ATOM    393  H9  DDB A  15       9.948   2.454  39.631  1.00  0.00              
ATOM    394  H10 DDB A  15       8.296   2.909  39.972  1.00  0.00              
ATOM    395  H3  DDB A  15      10.261   5.428  41.646  1.00  0.00              
ATOM    396  H4  DDB A  15      10.665   4.693  40.114  1.00  0.00              
ATOM    397  H1  DDB A  15       8.274   4.655  39.502  1.00  0.00              
ATOM    398  H2  DDB A  15       7.869   5.389  41.034  1.00  0.00              
ATOM    399  C9  DDB A  15       5.879   8.908  39.196  1.00  0.00              
ATOM    400  H16 DDB A  15       5.494   8.503  40.108  1.00  0.00              
ATOM    401  H17 DDB A  15       5.703   9.963  39.171  1.00  0.00              
ATOM    402  H18 DDB A  15       5.388   8.444  38.366  1.00  0.00              
ATOM    403  C7  DDB A  16       8.049   9.254  40.356  1.00  0.00              
ATOM    404  H11 DDB A  16       7.877  10.310  40.369  1.00  0.00              
ATOM    405  H12 DDB A  16       9.105   9.069  40.336  1.00  0.00              
ATOM    406  C6  DDB A  16       7.496   8.671  41.670  1.00  0.00              
ATOM    407  C1  DDB A  16       7.726   7.149  41.694  1.00  0.00              
ATOM    408  O1  DDB A  16       6.851   6.374  41.226  1.00  0.00              
ATOM    409  O2  DDB A  16       8.932   6.616  42.245  1.00  0.00              
ATOM    410  C2  DDB A  16       8.674   5.322  42.796  1.00  0.00              
ATOM    411  C3  DDB A  16       9.973   4.748  43.390  1.00  0.00              
ATOM    412  N1  DDB A  16       9.708   3.418  43.955  1.00  0.00              
ATOM    413  C4  DDB A  16      10.947   2.870  44.522  1.00  0.00              
ATOM    414  H5  DDB A  16      10.754   1.901  44.934  1.00  0.00              
ATOM    415  H6  DDB A  16      11.687   2.789  43.754  1.00  0.00              
ATOM    416  H7  DDB A  16      11.304   3.520  45.294  1.00  0.00              
ATOM    417  C5  DDB A  16       9.217   2.524  42.897  1.00  0.00              
ATOM    418  H8  DDB A  16       9.024   1.556  43.308  1.00  0.00              
ATOM    419  H9  DDB A  16       9.956   2.443  42.127  1.00  0.00              
ATOM    420  H10 DDB A  16       8.314   2.923  42.484  1.00  0.00              
ATOM    421  H3  DDB A  16      10.330   5.398  44.161  1.00  0.00              
ATOM    422  H4  DDB A  16      10.713   4.667  42.621  1.00  0.00              
ATOM    423  H1  DDB A  16       8.316   4.671  42.025  1.00  0.00              
ATOM    424  H2  DDB A  16       7.934   5.402  43.565  1.00  0.00              
ATOM    425  C9  DDB A  16       5.988   8.964  41.765  1.00  0.00              
ATOM    426  H16 DDB A  16       5.602   8.559  42.677  1.00  0.00              
ATOM    427  H17 DDB A  16       5.828  10.022  41.749  1.00  0.00              
ATOM    428  H18 DDB A  16       5.483   8.514  40.935  1.00  0.00              
ATOM    429  C7  DDA A  17       8.172   9.268  42.912  1.00  0.00              
ATOM    430  H11 DDA A  17       8.016  10.326  42.933  1.00  0.00              
ATOM    431  H12 DDA A  17       9.223   9.066  42.883  1.00  0.00              
ATOM    432  C6  DDA A  17       7.619   8.685  44.225  1.00  0.00              
ATOM    433  C1  DDA A  17       6.116   9.001  44.334  1.00  0.00              
ATOM    434  O1  DDA A  17       5.267   8.199  43.865  1.00  0.00              
ATOM    435  O2  DDA A  17       5.684  10.210  44.967  1.00  0.00              
ATOM    436  C2  DDA A  17       4.404  10.000  45.568  1.00  0.00              
ATOM    437  C3  DDA A  17       3.939  11.301  46.250  1.00  0.00              
ATOM    438  N1  DDA A  17       2.623  11.086  46.868  1.00  0.00              
ATOM    439  C4  DDA A  17       1.653  10.702  45.833  1.00  0.00              
ATOM    440  H5  DDA A  17       0.694  10.545  46.283  1.00  0.00              
ATOM    441  H6  DDA A  17       1.581  11.481  45.104  1.00  0.00              
ATOM    442  H7  DDA A  17       1.975   9.798  45.359  1.00  0.00              
ATOM    443  C5  DDA A  17       2.180  12.327  47.519  1.00  0.00              
ATOM    444  H8  DDA A  17       1.221  12.172  47.968  1.00  0.00              
ATOM    445  H9  DDA A  17       2.885  12.607  48.272  1.00  0.00              
ATOM    446  H10 DDA A  17       2.108  13.108  46.790  1.00  0.00              
ATOM    447  H3  DDA A  17       4.646  11.580  47.003  1.00  0.00              
ATOM    448  H4  DDA A  17       3.869  12.080  45.521  1.00  0.00              
ATOM    449  H1  DDA A  17       3.698   9.721  44.815  1.00  0.00              
ATOM    450  H2  DDA A  17       4.475   9.220  46.297  1.00  0.00              
ATOM    451  C9  DDA A  17       7.823   7.159  44.235  1.00  0.00              
ATOM    452  H16 DDA A  17       8.867   6.938  44.160  1.00  0.00              
ATOM    453  H17 DDA A  17       7.438   6.754  45.148  1.00  0.00              
ATOM    454  H18 DDA A  17       7.305   6.724  43.406  1.00  0.00              
ATOM    455  C7  DDB A  18       8.312   9.261  45.467  1.00  0.00              
ATOM    456  H11 DDB A  18       8.174  10.323  45.496  1.00  0.00              
ATOM    457  H12 DDB A  18       9.361   9.044  45.428  1.00  0.00              
ATOM    458  C6  DDB A  18       7.759   8.679  46.781  1.00  0.00              
ATOM    459  C1  DDB A  18       7.938   7.149  46.780  1.00  0.00              
ATOM    460  O1  DDB A  18       7.033   6.409  46.315  1.00  0.00              
ATOM    461  O2  DDB A  18       9.136   6.571  47.307  1.00  0.00              
ATOM    462  C2  DDB A  18       8.843   5.278  47.843  1.00  0.00              
ATOM    463  C3  DDB A  18      10.132   4.655  48.412  1.00  0.00              
ATOM    464  N1  DDB A  18       9.831   3.326  48.963  1.00  0.00              
ATOM    465  C4  DDB A  18      11.060   2.730  49.505  1.00  0.00              
ATOM    466  H5  DDB A  18      10.842   1.763  49.907  1.00  0.00              
ATOM    467  H6  DDB A  18      11.786   2.637  48.724  1.00  0.00              
ATOM    468  H7  DDB A  18      11.449   3.358  50.280  1.00  0.00              
ATOM    469  C5  DDB A  18       9.296   2.463  47.900  1.00  0.00              
ATOM    470  H8  DDB A  18       9.077   1.496  48.301  1.00  0.00              
ATOM    471  H9  DDB A  18      10.021   2.370  47.119  1.00  0.00              
ATOM    472  H10 DDB A  18       8.401   2.896  47.505  1.00  0.00              
ATOM    473  H3  DDB A  18      10.520   5.282  49.186  1.00  0.00              
ATOM    474  H4  DDB A  18      10.856   4.560  47.631  1.00  0.00              
ATOM    475  H1  DDB A  18       8.454   4.651  47.070  1.00  0.00              
ATOM    476  H2  DDB A  18       8.117   5.371  48.625  1.00  0.00              
ATOM    477  C9  DDB A  18       6.261   9.020  46.902  1.00  0.00              
ATOM    478  H16 DDB A  18       5.876   8.615  47.814  1.00  0.00              
ATOM    479  H17 DDB A  18       6.137  10.082  46.901  1.00  0.00              
ATOM    480  H18 DDB A  18       5.732   8.598  46.073  1.00  0.00              
ATOM    481  C7  DDB A  19       8.471   9.237  48.020  1.00  0.00              
ATOM    482  H11 DDB A  19       8.349  10.300  48.058  1.00  0.00              
ATOM    483  H12 DDB A  19       9.515   9.002  47.973  1.00  0.00              
ATOM    484  C6  DDB A  19       7.916   8.654  49.334  1.00  0.00              
ATOM    485  C1  DDB A  19       8.073   7.122  49.322  1.00  0.00              
ATOM    486  O1  DDB A  19       7.152   6.400  48.859  1.00  0.00              
ATOM    487  O2  DDB A  19       9.263   6.520  49.836  1.00  0.00              
ATOM    488  C2  DDB A  19       8.954   5.229  50.368  1.00  0.00              
ATOM    489  C3  DDB A  19      10.236   4.581  50.921  1.00  0.00              
ATOM    490  N1  DDB A  19       9.919   3.253  51.466  1.00  0.00              
ATOM    491  C4  DDB A  19      11.142   2.635  51.995  1.00  0.00              
ATOM    492  H5  DDB A  19      10.910   1.668  52.391  1.00  0.00              
ATOM    493  H6  DDB A  19      11.861   2.535  51.208  1.00  0.00              
ATOM    494  H7  DDB A  19      11.546   3.251  52.771  1.00  0.00              
ATOM    495  C5  DDB A  19       9.363   2.406  50.401  1.00  0.00              
ATOM    496  H8  DDB A  19       9.131   1.440  50.797  1.00  0.00              
ATOM    497  H9  DDB A  19      10.081   2.306  49.614  1.00  0.00              
ATOM    498  H10 DDB A  19       8.472   2.857  50.016  1.00  0.00              
ATOM    499  H3  DDB A  19      10.641   5.197  51.697  1.00  0.00              
ATOM    500  H4  DDB A  19      10.954   4.480  50.135  1.00  0.00              
ATOM    501  H1  DDB A  19       8.549   4.612  49.592  1.00  0.00              
ATOM    502  H2  DDB A  19       8.235   5.328  51.153  1.00  0.00              
ATOM    503  C9  DDB A  19       6.426   9.018  49.468  1.00  0.00              
ATOM    504  H16 DDB A  19       6.041   8.612  50.380  1.00  0.00              
ATOM    505  H17 DDB A  19       6.319  10.081  49.477  1.00  0.00              
ATOM    506  H18 DDB A  19       5.884   8.610  48.641  1.00  0.00              
ATOM    507  C7  DPA A  20       8.646   9.191  50.572  1.00  0.00              
ATOM    508  H11 DPA A  20       8.543  10.255  50.618  1.00  0.00              
ATOM    509  H12 DPA A  20       9.686   8.940  50.517  1.00  0.00              
ATOM    510  C6  DPA A  20       8.093   8.608  51.886  1.00  0.00              
ATOM    511  C1  DPA A  20       6.610   8.994  52.034  1.00  0.00              
ATOM    512  O1  DPA A  20       5.715   8.244  51.569  1.00  0.00              
ATOM    513  O2  DPA A  20       6.251  10.208  52.700  1.00  0.00              
ATOM    514  C2  DPA A  20       4.975  10.049  53.325  1.00  0.00              
ATOM    515  C3  DPA A  20       4.589  11.355  54.042  1.00  0.00              
ATOM    516  N1  DPA A  20       3.276  11.191  54.684  1.00  0.00              
ATOM    517  C4  DPA A  20       2.267  10.875  53.664  1.00  0.00              
ATOM    518  H5  DPA A  20       1.312  10.756  54.131  1.00  0.00              
ATOM    519  H6  DPA A  20       2.219  11.672  52.953  1.00  0.00              
ATOM    520  H7  DPA A  20       2.536   9.968  53.166  1.00  0.00              
ATOM    521  C5  DPA A  20       2.908  12.439  55.370  1.00  0.00              
ATOM    522  H8  DPA A  20       1.952  12.320  55.837  1.00  0.00              
ATOM    523  H9  DPA A  20       3.641  12.667  56.113  1.00  0.00              
ATOM    524  H10 DPA A  20       2.859  13.236  54.659  1.00  0.00              
ATOM    525  H20 DPA A  20       3.323  10.446  55.350  1.00  0.00              
ATOM    526  H3  DPA A  20       5.323  11.585  54.786  1.00  0.00              
ATOM    527  H4  DPA A  20       4.540  12.152  53.331  1.00  0.00              
ATOM    528  H1  DPA A  20       4.241   9.820  52.582  1.00  0.00              
ATOM    529  H2  DPA A  20       5.024   9.251  54.037  1.00  0.00              
ATOM    530  C9  DPA A  20       8.224   7.074  51.861  1.00  0.00              
ATOM    531  H16 DPA A  20       9.254   6.805  51.759  1.00  0.00              
ATOM    532  H17 DPA A  20       7.839   6.669  52.774  1.00  0.00              
ATOM    533  H18 DPA A  20       7.668   6.681  51.035  1.00  0.00              
ATOM    534  C7  DPA A  21       8.840   9.125  53.123  1.00  0.00              
ATOM    535  H11 DPA A  21       8.754  10.191  53.177  1.00  0.00              
ATOM    536  H12 DPA A  21       9.875   8.858  53.057  1.00  0.00              
ATOM    537  C6  DPA A  21       8.287   8.542  54.436  1.00  0.00              
ATOM    538  C1  DPA A  21       6.812   8.952  54.598  1.00  0.00              
ATOM    539  O1  DPA A  21       5.900   8.219  54.134  1.00  0.00              
ATOM    540  O2  DPA A  21       6.478  10.166  55.275  1.00  0.00              
ATOM    541  C2  DPA A  21       5.203  10.023  55.908  1.00  0.00              
ATOM    542  C3  DPA A  21       4.843  11.331  56.637  1.00  0.00              
ATOM    543  N1  DPA A  21       3.533  11.184  57.288  1.00  0.00              
ATOM    544  C4  DPA A  21       2.511  10.893  56.272  1.00  0.00              
ATOM    545  H5  DPA A  21       1.558  10.785  56.746  1.00  0.00              
ATOM    546  H6  DPA A  21       2.471  11.694  55.566  1.00  0.00              
ATOM    547  H7  DPA A  21       2.762   9.984  55.765  1.00  0.00              
ATOM    548  C5  DPA A  21       3.190  12.433  57.984  1.00  0.00              
ATOM    549  H8  DPA A  21       2.235  12.326  58.458  1.00  0.00              
ATOM    550  H9  DPA A  21       3.933  12.644  58.723  1.00  0.00              
ATOM    551  H10 DPA A  21       3.148  13.235  57.278  1.00  0.00              
ATOM    552  H20 DPA A  21       3.571  10.434  57.948  1.00  0.00              
ATOM    553  H3  DPA A  21       5.586  11.544  57.376  1.00  0.00              
ATOM    554  H4  DPA A  21       4.803  12.132  55.932  1.00  0.00              
ATOM    555  H1  DPA A  21       4.460   9.811  55.169  1.00  0.00              
ATOM    556  H2  DPA A  21       5.244   9.220  56.613  1.00  0.00              
ATOM    557  C9  DPA A  21       8.392   7.006  54.400  1.00  0.00              
ATOM    558  H16 DPA A  21       9.417   6.722  54.288  1.00  0.00              
ATOM    559  H17 DPA A  21       8.008   6.602  55.313  1.00  0.00              
ATOM    560  H18 DPA A  21       7.824   6.629  53.576  1.00  0.00              
ATOM    561  C7  DDA A  22       9.050   9.039  55.671  1.00  0.00              
ATOM    562  H11 DDA A  22       8.982  10.105  55.733  1.00  0.00              
ATOM    563  H12 DDA A  22      10.081   8.754  55.597  1.00  0.00              
ATOM    564  C6  DDA A  22       8.497   8.456  56.985  1.00  0.00              
ATOM    565  C1  DDA A  22       7.030   8.888  57.160  1.00  0.00              
ATOM    566  O1  DDA A  22       6.104   8.173  56.698  1.00  0.00              
ATOM    567  O2  DDA A  22       6.721  10.103  57.847  1.00  0.00              
ATOM    568  C2  DDA A  22       5.449   9.976  58.489  1.00  0.00              
ATOM    569  C3  DDA A  22       5.116  11.284  59.230  1.00  0.00              
ATOM    570  N1  DDA A  22       3.808  11.154  59.889  1.00  0.00              
ATOM    571  C4  DDA A  22       2.774  10.886  58.879  1.00  0.00              
ATOM    572  H5  DDA A  22       1.823  10.792  59.359  1.00  0.00              
ATOM    573  H6  DDA A  22       2.742  11.693  58.179  1.00  0.00              
ATOM    574  H7  DDA A  22       3.006   9.978  58.364  1.00  0.00              
ATOM    575  C5  DDA A  22       3.490  12.403  60.597  1.00  0.00              
ATOM    576  H8  DDA A  22       2.538  12.309  61.075  1.00  0.00              
ATOM    577  H9  DDA A  22       4.241  12.598  61.331  1.00  0.00              
ATOM    578  H10 DDA A  22       3.456  13.212  59.896  1.00  0.00              
ATOM    579  H3  DDA A  22       5.867  11.480  59.965  1.00  0.00              
ATOM    580  H4  DDA A  22       5.083  12.091  58.530  1.00  0.00              
ATOM    581  H1  DDA A  22       4.697   9.782  57.753  1.00  0.00              
ATOM    582  H2  DDA A  22       5.482   9.168  59.189  1.00  0.00              
ATOM    583  C9  DDA A  22       8.577   6.919  56.938  1.00  0.00              
ATOM    584  H16 DDA A  22       9.597   6.617  56.816  1.00  0.00              
ATOM    585  H17 DDA A  22       8.192   6.514  57.850  1.00  0.00              
ATOM    586  H18 DDA A  22       7.998   6.556  56.115  1.00  0.00              
ATOM    587  C7  DPA A  23       9.278   8.931  58.218  1.00  0.00              
ATOM    588  H11 DPA A  23       9.228   9.997  58.287  1.00  0.00              
ATOM    589  H12 DPA A  23      10.303   8.631  58.133  1.00  0.00              
ATOM    590  C6  DPA A  23       8.724   8.348  59.532  1.00  0.00              
ATOM    591  C1  DPA A  23       7.267   8.803  59.719  1.00  0.00              
ATOM    592  O1  DPA A  23       6.325   8.106  59.260  1.00  0.00              
ATOM    593  O2  DPA A  23       6.982  10.018  60.418  1.00  0.00              
ATOM    594  C2  DPA A  23       5.713   9.908  61.068  1.00  0.00              
ATOM    595  C3  DPA A  23       5.406  11.216  61.820  1.00  0.00              
ATOM    596  N1  DPA A  23       4.101  11.102  62.487  1.00  0.00              
ATOM    597  C4  DPA A  23       3.056  10.858  61.483  1.00  0.00              
ATOM    598  H5  DPA A  23       2.107  10.776  61.969  1.00  0.00              
ATOM    599  H6  DPA A  23       3.032  11.671  60.789  1.00  0.00              
ATOM    600  H7  DPA A  23       3.270   9.949  60.961  1.00  0.00              
ATOM    601  C5  DPA A  23       3.808  12.351  63.206  1.00  0.00              
ATOM    602  H8  DPA A  23       2.859  12.269  63.691  1.00  0.00              
ATOM    603  H9  DPA A  23       4.568  12.529  63.936  1.00  0.00              
ATOM    604  H10 DPA A  23       3.783  13.165  62.512  1.00  0.00              
ATOM    605  H20 DPA A  23       4.125  10.342  63.137  1.00  0.00              
ATOM    606  H3  DPA A  23       6.166  11.394  62.551  1.00  0.00              
ATOM    607  H4  DPA A  23       5.382  12.028  61.126  1.00  0.00              
ATOM    608  H1  DPA A  23       4.952   9.730  60.336  1.00  0.00              
ATOM    609  H2  DPA A  23       5.737   9.093  61.762  1.00  0.00              
ATOM    610  C9  DPA A  23       8.780   6.810  59.473  1.00  0.00              
ATOM    611  H16 DPA A  23       9.793   6.493  59.342  1.00  0.00              
ATOM    612  H17 DPA A  23       8.395   6.405  60.386  1.00  0.00              
ATOM    613  H18 DPA A  23       8.188   6.463  58.652  1.00  0.00              
ATOM    614  C7  DPB A  24       9.523   8.802  60.762  1.00  0.00              
ATOM    615  H11 DPB A  24       9.490   9.868  60.839  1.00  0.00              
ATOM    616  H12 DPB A  24      10.541   8.486  60.668  1.00  0.00              
ATOM    617  C6  DPB A  24       8.969   8.219  62.075  1.00  0.00              
ATOM    618  C1  DPB A  24       8.999   6.681  62.007  1.00  0.00              
ATOM    619  O1  DPB A  24       8.006   6.052  61.556  1.00  0.00              
ATOM    620  O2  DPB A  24      10.153   5.967  62.458  1.00  0.00              
ATOM    621  C2  DPB A  24       9.757   4.687  62.956  1.00  0.00              
ATOM    622  C3  DPB A  24      11.001   3.918  63.441  1.00  0.00              
ATOM    623  N1  DPB A  24      10.595   2.603  63.953  1.00  0.00              
ATOM    624  C4  DPB A  24      11.781   1.869  64.416  1.00  0.00              
ATOM    625  H5  DPB A  24      11.486   0.911  64.789  1.00  0.00              
ATOM    626  H6  DPB A  24      12.462   1.740  63.601  1.00  0.00              
ATOM    627  H7  DPB A  24      12.261   2.422  65.196  1.00  0.00              
ATOM    628  C5  DPB A  24       9.935   1.841  62.882  1.00  0.00              
ATOM    629  H8  DPB A  24       9.639   0.883  63.255  1.00  0.00              
ATOM    630  H9  DPB A  24      10.615   1.713  62.066  1.00  0.00              
ATOM    631  H10 DPB A  24       9.071   2.375  62.545  1.00  0.00              
ATOM    632  H20 DPB A  24       9.960   2.722  64.716  1.00  0.00              
ATOM    633  H3  DPB A  24      11.481   4.472  64.221  1.00  0.00              
ATOM    634  H4  DPB A  24      11.680   3.789  62.626  1.00  0.00              
ATOM    635  H1  DPB A  24       9.278   4.134  62.177  1.00  0.00              
ATOM    636  H2  DPB A  24       9.077   4.816  63.772  1.00  0.00              
ATOM    637  C9  DPB A  24       7.519   8.697  62.277  1.00  0.00              
ATOM    638  H16 DPB A  24       7.134   8.291  63.189  1.00  0.00              
ATOM    639  H17 DPB A  24       7.498   9.765  62.324  1.00  0.00              
ATOM    640  H18 DPB A  24       6.916   8.364  61.457  1.00  0.00              
ATOM    641  C7  DDB A  25       9.782   8.651  63.303  1.00  0.00              
ATOM    642  H11 DDB A  25       9.768   9.718  63.387  1.00  0.00              
ATOM    643  H12 DDB A  25      10.795   8.319  63.199  1.00  0.00              
ATOM    644  C6  DDB A  25       9.229   8.068  64.616  1.00  0.00              
ATOM    645  C1  DDB A  25       9.233   6.530  64.538  1.00  0.00              
ATOM    646  O1  DDB A  25       8.228   5.920  64.089  1.00  0.00              
ATOM    647  O2  DDB A  25      10.380   5.796  64.975  1.00  0.00              
ATOM    648  C2  DDB A  25       9.967   4.518  65.469  1.00  0.00              
ATOM    649  C3  DDB A  25      11.202   3.727  65.938  1.00  0.00              
ATOM    650  N1  DDB A  25      10.777   2.414  66.446  1.00  0.00              
ATOM    651  C4  DDB A  25      11.955   1.659  66.894  1.00  0.00              
ATOM    652  H5  DDB A  25      11.647   0.702  67.263  1.00  0.00              
ATOM    653  H6  DDB A  25      12.628   1.524  66.073  1.00  0.00              
ATOM    654  H7  DDB A  25      12.449   2.199  67.674  1.00  0.00              
ATOM    655  C5  DDB A  25      10.099   1.671  65.374  1.00  0.00              
ATOM    656  H8  DDB A  25       9.790   0.715  65.743  1.00  0.00              
ATOM    657  H9  DDB A  25      10.770   1.537  64.552  1.00  0.00              
ATOM    658  H10 DDB A  25       9.240   2.222  65.047  1.00  0.00              
ATOM    659  H3  DDB A  25      11.696   4.268  66.719  1.00  0.00              
ATOM    660  H4  DDB A  25      11.873   3.592  65.117  1.00  0.00              
ATOM    661  H1  DDB A  25       9.472   3.978  64.689  1.00  0.00              
ATOM    662  H2  DDB A  25       9.295   4.653  66.289  1.00  0.00              
ATOM    663  C9  DDB A  25       7.787   8.568  64.831  1.00  0.00              
ATOM    664  H16 DDB A  25       7.402   8.163  65.744  1.00  0.00              
ATOM    665  H17 DDB A  25       7.785   9.635  64.886  1.00  0.00              
ATOM    666  H18 DDB A  25       7.175   8.250  64.015  1.00  0.00              
ATOM    667  C7  DPB A  26      10.058   8.480  65.840  1.00  0.00              
ATOM    668  H11 DPB A  26      10.061   9.545  65.932  1.00  0.00              
ATOM    669  H12 DPB A  26      11.065   8.132  65.727  1.00  0.00              
ATOM    670  C6  DPB A  26       9.504   7.897  67.154  1.00  0.00              
ATOM    671  C1  DPB A  26       9.482   6.359  67.066  1.00  0.00              
ATOM    672  O1  DPB A  26       8.466   5.769  66.620  1.00  0.00              
ATOM    673  O2  DPB A  26      10.620   5.604  67.490  1.00  0.00              
ATOM    674  C2  DPB A  26      10.192   4.330  67.977  1.00  0.00              
ATOM    675  C3  DPB A  26      11.416   3.515  68.433  1.00  0.00              
ATOM    676  N1  DPB A  26      10.975   2.206  68.934  1.00  0.00              
ATOM    677  C4  DPB A  26      12.143   1.429  69.370  1.00  0.00              
ATOM    678  H5  DPB A  26      11.822   0.475  69.734  1.00  0.00              
ATOM    679  H6  DPB A  26      12.808   1.289  68.543  1.00  0.00              
ATOM    680  H7  DPB A  26      12.652   1.956  70.150  1.00  0.00              
ATOM    681  C5  DPB A  26      10.276   1.482  67.862  1.00  0.00              
ATOM    682  H8  DPB A  26       9.955   0.528  68.227  1.00  0.00              
ATOM    683  H9  DPB A  26      10.940   1.342  67.036  1.00  0.00              
ATOM    684  H10 DPB A  26       9.425   2.047  67.546  1.00  0.00              
ATOM    685  H20 DPB A  26      10.355   2.336  69.708  1.00  0.00              
ATOM    686  H3  DPB A  26      11.925   4.043  69.214  1.00  0.00              
ATOM    687  H4  DPB A  26      12.079   3.375  67.607  1.00  0.00              
ATOM    688  H1  DPB A  26       9.683   3.803  67.198  1.00  0.00              
ATOM    689  H2  DPB A  26       9.526   4.470  68.804  1.00  0.00              
ATOM    690  C9  DPB A  26       8.073   8.418  67.383  1.00  0.00              
ATOM    691  H16 DPB A  26       7.688   8.012  68.295  1.00  0.00              
ATOM    692  H17 DPB A  26       8.087   9.485  67.445  1.00  0.00              
ATOM    693  H18 DPB A  26       7.450   8.115  66.569  1.00  0.00              
ATOM    694  C7  DPB A  27      10.348   8.287  68.375  1.00  0.00              
ATOM    695  H11 DPB A  27      10.368   9.352  68.474  1.00  0.00              
ATOM    696  H12 DPB A  27      11.348   7.924  68.253  1.00  0.00              
ATOM    697  C6  DPB A  27       9.794   7.703  69.689  1.00  0.00              
ATOM    698  C1  DPB A  27       9.748   6.167  69.591  1.00  0.00              
ATOM    699  O1  DPB A  27       8.719   5.596  69.148  1.00  0.00              
ATOM    700  O2  DPB A  27      10.877   5.391  70.000  1.00  0.00              
ATOM    701  C2  DPB A  27      10.431   4.121  70.483  1.00  0.00              
ATOM    702  C3  DPB A  27      11.645   3.283  70.925  1.00  0.00              
ATOM    703  N1  DPB A  27      11.187   1.978  71.420  1.00  0.00              
ATOM    704  C4  DPB A  27      12.345   1.180  71.842  1.00  0.00              
ATOM    705  H5  DPB A  27      12.012   0.228  72.202  1.00  0.00              
ATOM    706  H6  DPB A  27      13.002   1.035  71.009  1.00  0.00              
ATOM    707  H7  DPB A  27      12.867   1.693  72.622  1.00  0.00              
ATOM    708  C5  DPB A  27      10.469   1.272  70.349  1.00  0.00              
ATOM    709  H8  DPB A  27      10.135   0.321  70.710  1.00  0.00              
ATOM    710  H9  DPB A  27      11.124   1.127  69.516  1.00  0.00              
ATOM    711  H10 DPB A  27       9.624   1.853  70.042  1.00  0.00              
ATOM    712  H20 DPB A  27      10.574   2.113  72.199  1.00  0.00              
ATOM    713  H3  DPB A  27      12.167   3.797  71.705  1.00  0.00              
ATOM    714  H4  DPB A  27      12.301   3.138  70.092  1.00  0.00              
ATOM    715  H1  DPB A  27       9.908   3.607  69.704  1.00  0.00              
ATOM    716  H2  DPB A  27       9.774   4.265  71.315  1.00  0.00              
ATOM    717  C9  DPB A  27       8.373   8.245  69.932  1.00  0.00              
ATOM    718  H16 DPB A  27       7.989   7.841  70.845  1.00  0.00              
ATOM    719  H17 DPB A  27       8.405   9.312  70.000  1.00  0.00              
ATOM    720  H18 DPB A  27       7.739   7.959  69.119  1.00  0.00              
ATOM    721  C7  DPB A  28      10.653   8.071  70.907  1.00  0.00              
ATOM    722  H11 DPB A  28      10.692   9.135  71.012  1.00  0.00              
ATOM    723  H12 DPB A  28      11.646   7.694  70.775  1.00  0.00              
ATOM    724  C6  DPB A  28      10.100   7.488  72.220  1.00  0.00              
ATOM    725  C1  DPB A  28      10.028   5.954  72.112  1.00  0.00              
ATOM    726  O1  DPB A  28       8.986   5.402  71.673  1.00  0.00              
ATOM    727  O2  DPB A  28      11.147   5.156  72.509  1.00  0.00              
ATOM    728  C2  DPB A  28      10.684   3.891  72.985  1.00  0.00              
ATOM    729  C3  DPB A  28      11.888   3.031  73.413  1.00  0.00              
ATOM    730  N1  DPB A  28      11.412   1.729  73.904  1.00  0.00              
ATOM    731  C4  DPB A  28      12.560   0.910  74.311  1.00  0.00              
ATOM    732  H5  DPB A  28      12.215  -0.038  74.668  1.00  0.00              
ATOM    733  H6  DPB A  28      13.208   0.760  73.473  1.00  0.00              
ATOM    734  H7  DPB A  28      13.096   1.410  75.091  1.00  0.00              
ATOM    735  C5  DPB A  28      10.675   1.042  72.832  1.00  0.00              
ATOM    736  H8  DPB A  28      10.329   0.095  73.189  1.00  0.00              
ATOM    737  H9  DPB A  28      11.322   0.893  71.993  1.00  0.00              
ATOM    738  H10 DPB A  28       9.838   1.639  72.535  1.00  0.00              
ATOM    739  H20 DPB A  28      10.807   1.869  74.688  1.00  0.00              
ATOM    740  H3  DPB A  28      12.424   3.531  74.193  1.00  0.00              
ATOM    741  H4  DPB A  28      12.535   2.882  72.575  1.00  0.00              
ATOM    742  H1  DPB A  28      10.147   3.390  72.206  1.00  0.00              
ATOM    743  H2  DPB A  28      10.035   4.040  73.824  1.00  0.00              
ATOM    744  C9  DPB A  28       8.690   8.052  72.477  1.00  0.00              
ATOM    745  H16 DPB A  28       8.305   7.646  73.390  1.00  0.00              
ATOM    746  H17 DPB A  28       8.738   9.117  72.553  1.00  0.00              
ATOM    747  H18 DPB A  28       8.044   7.780  71.667  1.00  0.00              
ATOM    748  C7  DDA A  29      10.973   7.834  73.434  1.00  0.00              
ATOM    749  H11 DDA A  29      11.029   8.896  73.547  1.00  0.00              
ATOM    750  H12 DDA A  29      11.959   7.441  73.292  1.00  0.00              
ATOM    751  C6  DDA A  29      10.420   7.251  74.748  1.00  0.00              
ATOM    752  C1  DDA A  29       9.021   7.834  75.018  1.00  0.00              
ATOM    753  O1  DDA A  29       7.999   7.250  74.574  1.00  0.00              
ATOM    754  O2  DDA A  29       8.884   9.040  75.774  1.00  0.00              
ATOM    755  C2  DDA A  29       7.637   9.023  76.476  1.00  0.00              
ATOM    756  C3  DDA A  29       7.490  10.322  77.291  1.00  0.00              
ATOM    757  N1  DDA A  29       6.209  10.305  78.011  1.00  0.00              
ATOM    758  C4  DDA A  29       5.105  10.204  77.046  1.00  0.00              
ATOM    759  H5  DDA A  29       4.173  10.192  77.570  1.00  0.00              
ATOM    760  H6  DDA A  29       5.132  11.045  76.385  1.00  0.00              
ATOM    761  H7  DDA A  29       5.208   9.302  76.480  1.00  0.00              
ATOM    762  C5  DDA A  29       6.068  11.544  78.789  1.00  0.00              
ATOM    763  H8  DDA A  29       5.136  11.532  79.313  1.00  0.00              
ATOM    764  H9  DDA A  29       6.870  11.617  79.491  1.00  0.00              
ATOM    765  H10 DDA A  29       6.094  12.386  78.129  1.00  0.00              
ATOM    766  H3  DDA A  29       8.293  10.395  77.994  1.00  0.00              
ATOM    767  H4  DDA A  29       7.517  11.161  76.631  1.00  0.00              
ATOM    768  H1  DDA A  29       6.835   8.950  75.774  1.00  0.00              
ATOM    769  H2  DDA A  29       7.612   8.182  77.137  1.00  0.00              
ATOM    770  C9  DDA A  29      10.322   5.719  74.628  1.00  0.00              
ATOM    771  H16 DDA A  29      11.294   5.313  74.440  1.00  0.00              
ATOM    772  H17 DDA A  29       9.937   5.313  75.541  1.00  0.00              
ATOM    773  H18 DDA A  29       9.667   5.464  73.821  1.00  0.00              
ATOM    774  C7  TDA A  30      11.307   7.574  75.958  1.00  0.00              
ATOM    775  H11 TDA A  30      11.381   8.635  76.078  1.00  0.00              
ATOM    776  H12 TDA A  30      12.286   7.166  75.806  1.00  0.00              
ATOM    777  C6  TDA A  30      10.753   6.991  77.271  1.00  0.00              
ATOM    778  C1  TDA A  30       9.366   7.595  77.556  1.00  0.00              
ATOM    779  O1  TDA A  30       8.332   7.031  77.115  1.00  0.00              
ATOM    780  O2  TDA A  30       9.255   8.797  78.322  1.00  0.00              
ATOM    781  C2  TDA A  30       8.013   8.797  79.032  1.00  0.00              
ATOM    782  C3  TDA A  30       7.893  10.091  79.857  1.00  0.00              
ATOM    783  N1  TDA A  30       6.617  10.090  80.587  1.00  0.00              
ATOM    784  C4  TDA A  30       5.504  10.014  79.628  1.00  0.00              
ATOM    785  H5  TDA A  30       4.575  10.014  80.159  1.00  0.00              
ATOM    786  H6  TDA A  30       5.540  10.858  78.973  1.00  0.00              
ATOM    787  H7  TDA A  30       5.589   9.115  79.055  1.00  0.00              
ATOM    788  C5  TDA A  30       6.502  11.326  81.374  1.00  0.00              
ATOM    789  H8  TDA A  30       5.573  11.327  81.904  1.00  0.00              
ATOM    790  H9  TDA A  30       7.310  11.381  82.071  1.00  0.00              
ATOM    791  H10 TDA A  30       6.537  12.172  80.718  1.00  0.00              
ATOM    792  H3  TDA A  30       8.702  10.147  80.554  1.00  0.00              
ATOM    793  H4  TDA A  30       7.928  10.936  79.201  1.00  0.00              
ATOM    794  H1  TDA A  30       7.204   8.741  78.335  1.00  0.00              
ATOM    795  H2  TDA A  30       7.978   7.951  79.687  1.00  0.00              
ATOM    796  C9  TDA A  30      10.630   5.462  77.142  1.00  0.00              
ATOM    797  H16 TDA A  30      11.594   5.041  76.944  1.00  0.00              
ATOM    798  H17 TDA A  30      10.245   5.056  78.054  1.00  0.00              
ATOM    799  H18 TDA A  30       9.965   5.224  76.338  1.00  0.00              
ATOM    800  H19 TDA A  30      11.418   7.228  78.076  1.00  0.00              
TER
END
