# Supplementary material for: All-Atom Molecular Dynamics Simulations of Grafted Poly(N,N-dimethylaminoethyl methacrylate) Brushes
Source: J Phys Chem B. 2025 Feb 10;129(7):2105–14. doi: 10.1021/acs.jpcb.4c07928 (PMC11848925; doi:10.1021/acs.jpcb.4c07928)
Supplement: Supplementary file 2 — jp4c07928_si_002.zip [file jp4c07928_si_002.zip › Supplementary Files/1_single_threads/thread_alligned_13_adjusted.pdb]

HEADER 
TITLE     Built with Packmol                                             
REMARK   Packmol generated pdb file 
REMARK   Home-Page: http://m3g.iqm.unicamp.br/packmol
REMARK
ATOM      1  C7  HPB A   1       4.547   6.217   2.089  1.00  0.00              
ATOM      2  C8  HPB A   1       4.956   7.122   0.913  1.00  0.00              
ATOM      3  H13 HPB A   1       4.571   6.717   0.000  1.00  0.00              
ATOM      4  H14 HPB A   1       4.559   8.104   1.063  1.00  0.00              
ATOM      5  H15 HPB A   1       6.024   7.174   0.858  1.00  0.00              
ATOM      6  H11 HPB A   1       4.945   5.235   1.938  1.00  0.00              
ATOM      7  H12 HPB A   1       3.480   6.164   2.144  1.00  0.00              
ATOM      8  C6  HPB A   1       5.101   6.799   3.402  1.00  0.00              
ATOM      9  C1  HPB A   1       4.529   8.212   3.620  1.00  0.00              
ATOM     10  O1  HPB A   1       5.137   9.214   3.164  1.00  0.00              
ATOM     11  O2  HPB A   1       3.304   8.385   4.338  1.00  0.00              
ATOM     12  C2  HPB A   1       3.318   9.650   5.005  1.00  0.00              
ATOM     13  C3  HPB A   1       2.000   9.836   5.780  1.00  0.00              
ATOM     14  N1  HPB A   1       2.014  11.136   6.466  1.00  0.00              
ATOM     15  C4  HPB A   1       0.756  11.314   7.204  1.00  0.00              
ATOM     16  H5  HPB A   1       0.766  12.260   7.703  1.00  0.00              
ATOM     17  H6  HPB A   1      -0.067  11.279   6.522  1.00  0.00              
ATOM     18  H7  HPB A   1       0.654  10.531   7.927  1.00  0.00              
ATOM     19  C5  HPB A   1       2.156  12.212   5.473  1.00  0.00              
ATOM     20  H8  HPB A   1       2.166  13.158   5.972  1.00  0.00              
ATOM     21  H9  HPB A   1       1.333  12.177   4.790  1.00  0.00              
ATOM     22  H10 HPB A   1       3.071  12.082   4.935  1.00  0.00              
ATOM     23  H20 HPB A   1       2.783  11.168   7.105  1.00  0.00              
ATOM     24  H3  HPB A   1       1.897   9.053   6.503  1.00  0.00              
ATOM     25  H4  HPB A   1       1.178   9.802   5.098  1.00  0.00              
ATOM     26  H1  HPB A   1       3.421  10.432   4.284  1.00  0.00              
ATOM     27  H2  HPB A   1       4.141   9.684   5.689  1.00  0.00              
ATOM     28  C9  HPB A   1       6.637   6.874   3.323  1.00  0.00              
ATOM     29  H16 HPB A   1       7.022   7.279   4.235  1.00  0.00              
ATOM     30  H17 HPB A   1       7.035   5.893   3.172  1.00  0.00              
ATOM     31  H18 HPB A   1       6.922   7.504   2.507  1.00  0.00              
ATOM     32  C7  DPB A   2       4.734   5.949   4.627  1.00  0.00              
ATOM     33  H11 DPB A   2       5.133   4.963   4.514  1.00  0.00              
ATOM     34  H12 DPB A   2       3.668   5.891   4.720  1.00  0.00              
ATOM     35  C6  DPB A   2       5.288   6.532   5.941  1.00  0.00              
ATOM     36  C1  DPB A   2       4.737   7.956   6.144  1.00  0.00              
ATOM     37  O1  DPB A   2       5.364   8.944   5.685  1.00  0.00              
ATOM     38  O2  DPB A   2       3.510   8.153   6.853  1.00  0.00              
ATOM     39  C2  DPB A   2       3.539   9.421   7.512  1.00  0.00              
ATOM     40  C3  DPB A   2       2.219   9.635   8.275  1.00  0.00              
ATOM     41  N1  DPB A   2       2.249  10.938   8.952  1.00  0.00              
ATOM     42  C4  DPB A   2       0.989  11.141   9.680  1.00  0.00              
ATOM     43  H5  DPB A   2       1.011  12.091  10.173  1.00  0.00              
ATOM     44  H6  DPB A   2       0.170  11.115   8.993  1.00  0.00              
ATOM     45  H7  DPB A   2       0.868  10.366  10.408  1.00  0.00              
ATOM     46  C5  DPB A   2       2.415  12.005   7.954  1.00  0.00              
ATOM     47  H8  DPB A   2       2.436  12.955   8.447  1.00  0.00              
ATOM     48  H9  DPB A   2       1.596  11.979   7.265  1.00  0.00              
ATOM     49  H10 DPB A   2       3.333  11.857   7.423  1.00  0.00              
ATOM     50  H20 DPB A   2       3.014  10.963   9.596  1.00  0.00              
ATOM     51  H3  DPB A   2       2.098   8.859   9.003  1.00  0.00              
ATOM     52  H4  DPB A   2       1.401   9.609   7.587  1.00  0.00              
ATOM     53  H1  DPB A   2       3.660  10.197   6.785  1.00  0.00              
ATOM     54  H2  DPB A   2       4.358   9.448   8.200  1.00  0.00              
ATOM     55  C9  DPB A   2       6.825   6.583   5.872  1.00  0.00              
ATOM     56  H16 DPB A   2       7.210   6.988   6.784  1.00  0.00              
ATOM     57  H17 DPB A   2       7.209   5.594   5.730  1.00  0.00              
ATOM     58  H18 DPB A   2       7.125   7.201   5.052  1.00  0.00              
ATOM     59  C7  DPA A   3       4.898   5.697   7.168  1.00  0.00              
ATOM     60  H11 DPA A   3       5.282   4.703   7.065  1.00  0.00              
ATOM     61  H12 DPA A   3       3.831   5.657   7.253  1.00  0.00              
ATOM     62  C6  DPA A   3       5.452   6.280   8.481  1.00  0.00              
ATOM     63  C1  DPA A   3       6.990   6.305   8.424  1.00  0.00              
ATOM     64  O1  DPA A   3       7.586   7.314   7.969  1.00  0.00              
ATOM     65  O2  DPA A   3       7.740   5.179   8.886  1.00  0.00              
ATOM     66  C2  DPA A   3       9.002   5.622   9.390  1.00  0.00              
ATOM     67  C3  DPA A   3       9.811   4.410   9.889  1.00  0.00              
ATOM     68  N1  DPA A   3      11.109   4.866  10.407  1.00  0.00              
ATOM     69  C4  DPA A   3      11.853   5.545   9.337  1.00  0.00              
ATOM     70  H5  DPA A   3      12.798   5.877   9.715  1.00  0.00              
ATOM     71  H6  DPA A   3      12.011   4.865   8.527  1.00  0.00              
ATOM     72  H7  DPA A   3      11.291   6.387   8.991  1.00  0.00              
ATOM     73  C5  DPA A   3      11.879   3.708  10.882  1.00  0.00              
ATOM     74  H8  DPA A   3      12.825   4.040  11.259  1.00  0.00              
ATOM     75  H9  DPA A   3      11.339   3.215  11.661  1.00  0.00              
ATOM     76  H10 DPA A   3      12.039   3.028  10.072  1.00  0.00              
ATOM     77  H20 DPA A   3      10.959   5.501  11.165  1.00  0.00              
ATOM     78  H3  DPA A   3       9.269   3.915  10.667  1.00  0.00              
ATOM     79  H4  DPA A   3       9.970   3.730   9.079  1.00  0.00              
ATOM     80  H1  DPA A   3       9.543   6.116   8.612  1.00  0.00              
ATOM     81  H2  DPA A   3       8.843   6.303  10.201  1.00  0.00              
ATOM     82  C9  DPA A   3       4.922   7.713   8.670  1.00  0.00              
ATOM     83  H16 DPA A   3       3.853   7.696   8.711  1.00  0.00              
ATOM     84  H17 DPA A   3       5.307   8.118   9.582  1.00  0.00              
ATOM     85  H18 DPA A   3       5.238   8.322   7.849  1.00  0.00              
ATOM     86  C7  DPA A   4       5.040   5.459   9.711  1.00  0.00              
ATOM     87  H11 DPA A   4       5.408   4.459   9.618  1.00  0.00              
ATOM     88  H12 DPA A   4       3.972   5.436   9.789  1.00  0.00              
ATOM     89  C6  DPA A   4       5.594   6.042  11.026  1.00  0.00              
ATOM     90  C1  DPA A   4       7.132   6.041  10.978  1.00  0.00              
ATOM     91  O1  DPA A   4       7.748   7.038  10.522  1.00  0.00              
ATOM     92  O2  DPA A   4       7.861   4.907  11.453  1.00  0.00              
ATOM     93  C2  DPA A   4       9.126   5.333  11.965  1.00  0.00              
ATOM     94  C3  DPA A   4       9.911   4.112  12.477  1.00  0.00              
ATOM     95  N1  DPA A   4      11.213   4.550  13.002  1.00  0.00              
ATOM     96  C4  DPA A   4      11.975   5.209  11.932  1.00  0.00              
ATOM     97  H5  DPA A   4      12.922   5.528  12.314  1.00  0.00              
ATOM     98  H6  DPA A   4      12.129   4.521  11.128  1.00  0.00              
ATOM     99  H7  DPA A   4      11.430   6.058  11.576  1.00  0.00              
ATOM    100  C5  DPA A   4      11.962   3.383  13.491  1.00  0.00              
ATOM    101  H8  DPA A   4      12.909   3.702  13.873  1.00  0.00              
ATOM    102  H9  DPA A   4      11.406   2.904  14.269  1.00  0.00              
ATOM    103  H10 DPA A   4      12.115   2.695  12.686  1.00  0.00              
ATOM    104  H20 DPA A   4      11.068   5.193  13.754  1.00  0.00              
ATOM    105  H3  DPA A   4       9.356   3.631  13.255  1.00  0.00              
ATOM    106  H4  DPA A   4      10.064   3.424  11.672  1.00  0.00              
ATOM    107  H1  DPA A   4       9.681   5.813  11.187  1.00  0.00              
ATOM    108  H2  DPA A   4       8.973   6.021  12.769  1.00  0.00              
ATOM    109  C9  DPA A   4       5.086   7.486  11.200  1.00  0.00              
ATOM    110  H16 DPA A   4       4.016   7.486  11.233  1.00  0.00              
ATOM    111  H17 DPA A   4       5.470   7.891  12.112  1.00  0.00              
ATOM    112  H18 DPA A   4       5.418   8.082  10.377  1.00  0.00              
ATOM    113  C7  DPA A   5       5.159   5.237  12.258  1.00  0.00              
ATOM    114  H11 DPA A   5       5.513   4.230  12.173  1.00  0.00              
ATOM    115  H12 DPA A   5       4.091   5.232  12.327  1.00  0.00              
ATOM    116  C6  DPA A   5       5.714   5.820  13.571  1.00  0.00              
ATOM    117  C1  DPA A   5       7.251   5.794  13.536  1.00  0.00              
ATOM    118  O1  DPA A   5       7.887   6.777  13.077  1.00  0.00              
ATOM    119  O2  DPA A   5       7.958   4.650  14.024  1.00  0.00              
ATOM    120  C2  DPA A   5       9.227   5.060  14.541  1.00  0.00              
ATOM    121  C3  DPA A   5       9.988   3.829  15.067  1.00  0.00              
ATOM    122  N1  DPA A   5      11.292   4.251  15.599  1.00  0.00              
ATOM    123  C4  DPA A   5      12.074   4.889  14.531  1.00  0.00              
ATOM    124  H5  DPA A   5      13.023   5.195  14.918  1.00  0.00              
ATOM    125  H6  DPA A   5      12.222   4.194  13.732  1.00  0.00              
ATOM    126  H7  DPA A   5      11.545   5.745  14.165  1.00  0.00              
ATOM    127  C5  DPA A   5      12.019   3.075  16.102  1.00  0.00              
ATOM    128  H8  DPA A   5      12.969   3.381  16.487  1.00  0.00              
ATOM    129  H9  DPA A   5      11.451   2.611  16.879  1.00  0.00              
ATOM    130  H10 DPA A   5      12.168   2.379  15.303  1.00  0.00              
ATOM    131  H20 DPA A   5      11.154   4.900  16.346  1.00  0.00              
ATOM    132  H3  DPA A   5       9.420   3.364  15.845  1.00  0.00              
ATOM    133  H4  DPA A   5      10.136   3.134  14.269  1.00  0.00              
ATOM    134  H1  DPA A   5       9.795   5.525  13.764  1.00  0.00              
ATOM    135  H2  DPA A   5       9.079   5.757  15.340  1.00  0.00              
ATOM    136  C9  DPA A   5       5.228   7.272  13.732  1.00  0.00              
ATOM    137  H16 DPA A   5       4.158   7.290  13.758  1.00  0.00              
ATOM    138  H17 DPA A   5       5.613   7.677  14.646  1.00  0.00              
ATOM    139  H18 DPA A   5       5.576   7.859  12.908  1.00  0.00              
ATOM    140  C7  DPB A   6       5.257   5.030  14.807  1.00  0.00              
ATOM    141  H11 DPB A   6       5.594   4.018  14.731  1.00  0.00              
ATOM    142  H12 DPB A   6       4.188   5.043  14.868  1.00  0.00              
ATOM    143  C6  DPB A   6       5.811   5.613  16.120  1.00  0.00              
ATOM    144  C1  DPB A   6       5.349   7.074  16.270  1.00  0.00              
ATOM    145  O1  DPB A   6       6.051   8.008  15.804  1.00  0.00              
ATOM    146  O2  DPB A   6       4.118   7.370  16.936  1.00  0.00              
ATOM    147  C2  DPB A   6       4.211   8.652  17.562  1.00  0.00              
ATOM    148  C3  DPB A   6       2.887   8.971  18.280  1.00  0.00              
ATOM    149  N1  DPB A   6       2.983  10.290  18.923  1.00  0.00              
ATOM    150  C4  DPB A   6       1.720  10.594  19.607  1.00  0.00              
ATOM    151  H5  DPB A   6       1.789  11.554  20.076  1.00  0.00              
ATOM    152  H6  DPB A   6       0.920  10.601  18.896  1.00  0.00              
ATOM    153  H7  DPB A   6       1.529   9.849  20.352  1.00  0.00              
ATOM    154  C5  DPB A   6       3.246  11.314  17.902  1.00  0.00              
ATOM    155  H8  DPB A   6       3.316  12.274  18.370  1.00  0.00              
ATOM    156  H9  DPB A   6       2.448  11.321  17.190  1.00  0.00              
ATOM    157  H10 DPB A   6       4.166  11.093  17.403  1.00  0.00              
ATOM    158  H20 DPB A   6       3.729  10.283  19.588  1.00  0.00              
ATOM    159  H3  DPB A   6       2.696   8.225  19.023  1.00  0.00              
ATOM    160  H4  DPB A   6       2.088   8.979  17.569  1.00  0.00              
ATOM    161  H1  DPB A   6       4.403   9.399  16.819  1.00  0.00              
ATOM    162  H2  DPB A   6       5.011   8.645  18.273  1.00  0.00              
ATOM    163  C9  DPB A   6       7.350   5.562  16.096  1.00  0.00              
ATOM    164  H16 DPB A   6       7.735   5.967  17.008  1.00  0.00              
ATOM    165  H17 DPB A   6       7.671   4.548  15.992  1.00  0.00              
ATOM    166  H18 DPB A   6       7.713   6.137  15.270  1.00  0.00              
ATOM    167  C7  DPB A   7       5.334   4.839  17.357  1.00  0.00              
ATOM    168  H11 DPB A   7       5.655   3.821  17.291  1.00  0.00              
ATOM    169  H12 DPB A   7       4.264   4.870  17.411  1.00  0.00              
ATOM    170  C6  DPB A   7       5.887   5.422  18.671  1.00  0.00              
ATOM    171  C1  DPB A   7       5.447   6.892  18.807  1.00  0.00              
ATOM    172  O1  DPB A   7       6.169   7.811  18.340  1.00  0.00              
ATOM    173  O2  DPB A   7       4.217   7.211  19.462  1.00  0.00              
ATOM    174  C2  DPB A   7       4.327   8.497  20.080  1.00  0.00              
ATOM    175  C3  DPB A   7       3.002   8.842  20.787  1.00  0.00              
ATOM    176  N1  DPB A   7       3.115  10.163  21.421  1.00  0.00              
ATOM    177  C4  DPB A   7       1.852  10.492  22.096  1.00  0.00              
ATOM    178  H5  DPB A   7       1.934  11.453  22.557  1.00  0.00              
ATOM    179  H6  DPB A   7       1.057  10.507  21.378  1.00  0.00              
ATOM    180  H7  DPB A   7       1.644   9.755  22.842  1.00  0.00              
ATOM    181  C5  DPB A   7       3.402  11.176  20.396  1.00  0.00              
ATOM    182  H8  DPB A   7       3.483  12.137  20.857  1.00  0.00              
ATOM    183  H9  DPB A   7       2.608  11.192  19.679  1.00  0.00              
ATOM    184  H10 DPB A   7       4.322  10.937  19.905  1.00  0.00              
ATOM    185  H20 DPB A   7       3.857  10.149  22.093  1.00  0.00              
ATOM    186  H3  DPB A   7       2.794   8.104  21.534  1.00  0.00              
ATOM    187  H4  DPB A   7       2.210   8.857  20.070  1.00  0.00              
ATOM    188  H1  DPB A   7       4.536   9.235  19.334  1.00  0.00              
ATOM    189  H2  DPB A   7       5.121   8.481  20.797  1.00  0.00              
ATOM    190  C9  DPB A   7       7.426   5.346  18.657  1.00  0.00              
ATOM    191  H16 DPB A   7       7.811   5.751  19.569  1.00  0.00              
ATOM    192  H17 DPB A   7       7.731   4.327  18.562  1.00  0.00              
ATOM    193  H18 DPB A   7       7.803   5.910  17.830  1.00  0.00              
ATOM    194  C7  DDA A   8       5.389   4.665  19.909  1.00  0.00              
ATOM    195  H11 DDA A   8       5.694   3.641  19.852  1.00  0.00              
ATOM    196  H12 DDA A   8       4.320   4.713  19.956  1.00  0.00              
ATOM    197  C6  DDA A   8       5.942   5.248  21.223  1.00  0.00              
ATOM    198  C1  DDA A   8       7.478   5.147  21.221  1.00  0.00              
ATOM    199  O1  DDA A   8       8.170   6.090  20.757  1.00  0.00              
ATOM    200  O2  DDA A   8       8.119   3.982  21.747  1.00  0.00              
ATOM    201  C2  DDA A   8       9.394   4.341  22.284  1.00  0.00              
ATOM    202  C3  DDA A   8      10.084   3.086  22.851  1.00  0.00              
ATOM    203  N1  DDA A   8      11.395   3.454  23.403  1.00  0.00              
ATOM    204  C4  DDA A   8      12.229   4.033  22.340  1.00  0.00              
ATOM    205  H5  DDA A   8      13.184   4.302  22.741  1.00  0.00              
ATOM    206  H6  DDA A   8      12.359   3.315  21.558  1.00  0.00              
ATOM    207  H7  DDA A   8      11.750   4.905  21.945  1.00  0.00              
ATOM    208  C5  DDA A   8      12.054   2.256  23.944  1.00  0.00              
ATOM    209  H8  DDA A   8      13.008   2.525  24.345  1.00  0.00              
ATOM    210  H9  DDA A   8      11.447   1.835  24.718  1.00  0.00              
ATOM    211  H10 DDA A   8      12.185   1.537  23.163  1.00  0.00              
ATOM    212  H3  DDA A   8       9.477   2.664  23.625  1.00  0.00              
ATOM    213  H4  DDA A   8      10.215   2.367  22.070  1.00  0.00              
ATOM    214  H1  DDA A   8      10.001   4.761  21.510  1.00  0.00              
ATOM    215  H2  DDA A   8       9.263   5.060  23.065  1.00  0.00              
ATOM    216  C9  DDA A   8       5.525   6.725  21.344  1.00  0.00              
ATOM    217  H16 DDA A   8       4.458   6.796  21.346  1.00  0.00              
ATOM    218  H17 DDA A   8       5.910   7.130  22.257  1.00  0.00              
ATOM    219  H18 DDA A   8       5.918   7.277  20.516  1.00  0.00              
ATOM    220  C7  DDB A   9       5.423   4.507  22.462  1.00  0.00              
ATOM    221  H11 DDB A   9       5.712   3.478  22.415  1.00  0.00              
ATOM    222  H12 DDB A   9       4.354   4.573  22.501  1.00  0.00              
ATOM    223  C6  DDB A   9       5.977   5.090  23.777  1.00  0.00              
ATOM    224  C1  DDB A   9       5.583   6.575  23.886  1.00  0.00              
ATOM    225  O1  DDB A   9       6.340   7.464  23.418  1.00  0.00              
ATOM    226  O2  DDB A   9       4.354   6.943  24.520  1.00  0.00              
ATOM    227  C2  DDB A   9       4.497   8.233  25.122  1.00  0.00              
ATOM    228  C3  DDB A   9       3.175   8.630  25.804  1.00  0.00              
ATOM    229  N1  DDB A   9       3.321   9.954  26.422  1.00  0.00              
ATOM    230  C4  DDB A   9       2.060  10.333  27.074  1.00  0.00              
ATOM    231  H5  DDB A   9       2.166  11.298  27.523  1.00  0.00              
ATOM    232  H6  DDB A   9       1.277  10.364  26.346  1.00  0.00              
ATOM    233  H7  DDB A   9       1.817   9.614  27.828  1.00  0.00              
ATOM    234  C5  DDB A   9       3.655  10.944  25.388  1.00  0.00              
ATOM    235  H8  DDB A   9       3.761  11.909  25.838  1.00  0.00              
ATOM    236  H9  DDB A   9       2.873  10.975  24.659  1.00  0.00              
ATOM    237  H10 DDB A   9       4.573  10.668  24.914  1.00  0.00              
ATOM    238  H3  DDB A   9       2.932   7.909  26.558  1.00  0.00              
ATOM    239  H4  DDB A   9       2.393   8.660  25.076  1.00  0.00              
ATOM    240  H1  DDB A   9       4.741   8.952  24.368  1.00  0.00              
ATOM    241  H2  DDB A   9       5.281   8.201  25.851  1.00  0.00              
ATOM    242  C9  DDB A   9       7.512   4.964  23.786  1.00  0.00              
ATOM    243  H16 DDB A   9       7.897   5.369  24.698  1.00  0.00              
ATOM    244  H17 DDB A   9       7.786   3.934  23.710  1.00  0.00              
ATOM    245  H18 DDB A   9       7.919   5.505  22.957  1.00  0.00              
ATOM    246  C7  DDA A  10       5.437   4.366  25.018  1.00  0.00              
ATOM    247  H11 DDA A  10       5.710   3.332  24.979  1.00  0.00              
ATOM    248  H12 DDA A  10       4.369   4.450  25.048  1.00  0.00              
ATOM    249  C6  DDA A  10       5.991   4.949  26.331  1.00  0.00              
ATOM    250  C1  DDA A  10       7.522   4.799  26.353  1.00  0.00              
ATOM    251  O1  DDA A  10       8.251   5.712  25.886  1.00  0.00              
ATOM    252  O2  DDA A  10       8.117   3.622  26.904  1.00  0.00              
ATOM    253  C2  DDA A  10       9.396   3.946  27.454  1.00  0.00              
ATOM    254  C3  DDA A  10      10.035   2.678  28.049  1.00  0.00              
ATOM    255  N1  DDA A  10      11.351   3.011  28.614  1.00  0.00              
ATOM    256  C4  DDA A  10      12.217   3.548  27.555  1.00  0.00              
ATOM    257  H5  DDA A  10      13.175   3.792  27.967  1.00  0.00              
ATOM    258  H6  DDA A  10      12.336   2.815  26.785  1.00  0.00              
ATOM    259  H7  DDA A  10      11.773   4.429  27.143  1.00  0.00              
ATOM    260  C5  DDA A  10      11.962   1.800  29.181  1.00  0.00              
ATOM    261  H8  DDA A  10      12.920   2.043  29.593  1.00  0.00              
ATOM    262  H9  DDA A  10      11.332   1.411  29.952  1.00  0.00              
ATOM    263  H10 DDA A  10      12.081   1.067  28.411  1.00  0.00              
ATOM    264  H3  DDA A  10       9.405   2.287  28.820  1.00  0.00              
ATOM    265  H4  DDA A  10      10.154   1.944  27.279  1.00  0.00              
ATOM    266  H1  DDA A  10      10.027   4.336  26.684  1.00  0.00              
ATOM    267  H2  DDA A  10       9.276   4.680  28.224  1.00  0.00              
ATOM    268  C9  DDA A  10       5.619   6.441  26.427  1.00  0.00              
ATOM    269  H16 DDA A  10       4.554   6.546  26.412  1.00  0.00              
ATOM    270  H17 DDA A  10       6.004   6.846  27.340  1.00  0.00              
ATOM    271  H18 DDA A  10       6.042   6.968  25.597  1.00  0.00              
ATOM    272  C7  DDA A  11       5.430   4.243  27.573  1.00  0.00              
ATOM    273  H11 DDA A  11       5.686   3.204  27.544  1.00  0.00              
ATOM    274  H12 DDA A  11       4.364   4.344  27.595  1.00  0.00              
ATOM    275  C6  DDA A  11       5.984   4.826  28.887  1.00  0.00              
ATOM    276  C1  DDA A  11       7.512   4.651  28.921  1.00  0.00              
ATOM    277  O1  DDA A  11       8.259   5.550  28.453  1.00  0.00              
ATOM    278  O2  DDA A  11       8.083   3.468  29.484  1.00  0.00              
ATOM    279  C2  DDA A  11       9.364   3.775  30.042  1.00  0.00              
ATOM    280  C3  DDA A  11       9.979   2.501  30.649  1.00  0.00              
ATOM    281  N1  DDA A  11      11.295   2.817  31.222  1.00  0.00              
ATOM    282  C4  DDA A  11      12.178   3.332  30.166  1.00  0.00              
ATOM    283  H5  DDA A  11      13.136   3.562  30.583  1.00  0.00              
ATOM    284  H6  DDA A  11      12.290   2.592  29.403  1.00  0.00              
ATOM    285  H7  DDA A  11      11.751   4.217  29.744  1.00  0.00              
ATOM    286  C5  DDA A  11      11.882   1.600  31.801  1.00  0.00              
ATOM    287  H8  DDA A  11      12.840   1.830  32.218  1.00  0.00              
ATOM    288  H9  DDA A  11      11.240   1.226  32.570  1.00  0.00              
ATOM    289  H10 DDA A  11      11.995   0.859  31.038  1.00  0.00              
ATOM    290  H3  DDA A  11       9.336   2.125  31.418  1.00  0.00              
ATOM    291  H4  DDA A  11      10.091   1.760  29.886  1.00  0.00              
ATOM    292  H1  DDA A  11      10.005   4.149  29.273  1.00  0.00              
ATOM    293  H2  DDA A  11       9.252   4.516  30.806  1.00  0.00              
ATOM    294  C9  DDA A  11       5.636   6.323  28.970  1.00  0.00              
ATOM    295  H16 DDA A  11       4.573   6.446  28.946  1.00  0.00              
ATOM    296  H17 DDA A  11       6.021   6.729  29.882  1.00  0.00              
ATOM    297  H18 DDA A  11       6.073   6.839  28.139  1.00  0.00              
ATOM    298  C7  DPB A  12       5.403   4.137  30.130  1.00  0.00              
ATOM    299  H11 DPB A  12       5.641   3.095  30.108  1.00  0.00              
ATOM    300  H12 DPB A  12       4.338   4.256  30.143  1.00  0.00              
ATOM    301  C6  DPB A  12       5.956   4.720  31.443  1.00  0.00              
ATOM    302  C1  DPB A  12       5.633   6.224  31.515  1.00  0.00              
ATOM    303  O1  DPB A  12       6.442   7.065  31.046  1.00  0.00              
ATOM    304  O2  DPB A  12       4.411   6.665  32.114  1.00  0.00              
ATOM    305  C2  DPB A  12       4.604   7.958  32.693  1.00  0.00              
ATOM    306  C3  DPB A  12       3.288   8.432  33.338  1.00  0.00              
ATOM    307  N1  DPB A  12       3.486   9.762  33.933  1.00  0.00              
ATOM    308  C4  DPB A  12       2.231  10.215  34.548  1.00  0.00              
ATOM    309  H5  DPB A  12       2.375  11.183  34.981  1.00  0.00              
ATOM    310  H6  DPB A  12       1.466  10.268  33.802  1.00  0.00              
ATOM    311  H7  DPB A  12       1.938   9.524  35.311  1.00  0.00              
ATOM    312  C5  DPB A  12       3.889  10.712  32.886  1.00  0.00              
ATOM    313  H8  DPB A  12       4.033  11.680  33.319  1.00  0.00              
ATOM    314  H9  DPB A  12       3.125  10.765  32.140  1.00  0.00              
ATOM    315  H10 DPB A  12       4.803  10.383  32.438  1.00  0.00              
ATOM    316  H20 DPB A  12       4.200   9.712  34.631  1.00  0.00              
ATOM    317  H3  DPB A  12       2.995   7.741  34.100  1.00  0.00              
ATOM    318  H4  DPB A  12       2.524   8.486  32.592  1.00  0.00              
ATOM    319  H1  DPB A  12       4.897   8.649  31.931  1.00  0.00              
ATOM    320  H2  DPB A  12       5.368   7.905  33.439  1.00  0.00              
ATOM    321  C9  DPB A  12       7.482   4.521  31.489  1.00  0.00              
ATOM    322  H16 DPB A  12       7.867   4.926  32.402  1.00  0.00              
ATOM    323  H17 DPB A  12       7.707   3.477  31.440  1.00  0.00              
ATOM    324  H18 DPB A  12       7.933   5.023  30.659  1.00  0.00              
ATOM    325  C7  DDA A  13       5.355   4.049  32.686  1.00  0.00              
ATOM    326  H11 DDA A  13       5.578   3.004  32.674  1.00  0.00              
ATOM    327  H12 DDA A  13       4.293   4.185  32.691  1.00  0.00              
ATOM    328  C6  DDA A  13       5.909   4.633  34.000  1.00  0.00              
ATOM    329  C1  DDA A  13       7.431   4.409  34.059  1.00  0.00              
ATOM    330  O1  DDA A  13       8.212   5.276  33.590  1.00  0.00              
ATOM    331  O2  DDA A  13       7.955   3.216  34.646  1.00  0.00              
ATOM    332  C2  DDA A  13       9.237   3.490  35.219  1.00  0.00              
ATOM    333  C3  DDA A  13       9.802   2.204  35.851  1.00  0.00              
ATOM    334  N1  DDA A  13      11.119   2.486  36.439  1.00  0.00              
ATOM    335  C4  DDA A  13      12.033   2.958  35.389  1.00  0.00              
ATOM    336  H5  DDA A  13      12.993   3.163  35.817  1.00  0.00              
ATOM    337  H6  DDA A  13      12.132   2.204  34.637  1.00  0.00              
ATOM    338  H7  DDA A  13      11.641   3.850  34.949  1.00  0.00              
ATOM    339  C5  DDA A  13      11.659   1.259  37.042  1.00  0.00              
ATOM    340  H8  DDA A  13      12.617   1.464  37.470  1.00  0.00              
ATOM    341  H9  DDA A  13      10.993   0.916  37.806  1.00  0.00              
ATOM    342  H10 DDA A  13      11.758   0.504  36.291  1.00  0.00              
ATOM    343  H3  DDA A  13       9.136   1.861  36.616  1.00  0.00              
ATOM    344  H4  DDA A  13       9.900   1.451  35.099  1.00  0.00              
ATOM    345  H1  DDA A  13       9.902   3.832  34.454  1.00  0.00              
ATOM    346  H2  DDA A  13       9.137   4.244  35.970  1.00  0.00              
ATOM    347  C9  DDA A  13       5.609   6.142  34.058  1.00  0.00              
ATOM    348  H16 DDA A  13       4.551   6.298  34.017  1.00  0.00              
ATOM    349  H17 DDA A  13       5.994   6.547  34.970  1.00  0.00              
ATOM    350  H18 DDA A  13       6.074   6.630  33.228  1.00  0.00              
ATOM    351  C7  DDA A  14       5.289   3.981  35.243  1.00  0.00              
ATOM    352  H11 DDA A  14       5.494   2.930  35.240  1.00  0.00              
ATOM    353  H12 DDA A  14       4.228   4.133  35.239  1.00  0.00              
ATOM    354  C6  DDA A  14       5.842   4.564  36.557  1.00  0.00              
ATOM    355  C1  DDA A  14       7.359   4.316  36.628  1.00  0.00              
ATOM    356  O1  DDA A  14       8.159   5.167  36.159  1.00  0.00              
ATOM    357  O2  DDA A  14       7.860   3.118  37.228  1.00  0.00              
ATOM    358  C2  DDA A  14       9.142   3.375  37.807  1.00  0.00              
ATOM    359  C3  DDA A  14       9.681   2.085  38.452  1.00  0.00              
ATOM    360  N1  DDA A  14      10.999   2.349  39.048  1.00  0.00              
ATOM    361  C4  DDA A  14      11.929   2.799  38.001  1.00  0.00              
ATOM    362  H5  DDA A  14      12.888   2.991  38.434  1.00  0.00              
ATOM    363  H6  DDA A  14      12.020   2.039  37.256  1.00  0.00              
ATOM    364  H7  DDA A  14      11.553   3.694  37.553  1.00  0.00              
ATOM    365  C5  DDA A  14      11.514   1.118  39.664  1.00  0.00              
ATOM    366  H8  DDA A  14      12.473   1.310  40.097  1.00  0.00              
ATOM    367  H9  DDA A  14      10.838   0.791  40.426  1.00  0.00              
ATOM    368  H10 DDA A  14      11.606   0.357  38.919  1.00  0.00              
ATOM    369  H3  DDA A  14       9.005   1.757  39.214  1.00  0.00              
ATOM    370  H4  DDA A  14       9.773   1.325  37.707  1.00  0.00              
ATOM    371  H1  DDA A  14       9.817   3.702  37.045  1.00  0.00              
ATOM    372  H2  DDA A  14       9.050   4.137  38.553  1.00  0.00              
ATOM    373  C9  DDA A  14       5.567   6.078  36.602  1.00  0.00              
ATOM    374  H16 DDA A  14       4.512   6.251  36.553  1.00  0.00              
ATOM    375  H17 DDA A  14       5.952   6.483  37.515  1.00  0.00              
ATOM    376  H18 DDA A  14       6.045   6.553  35.772  1.00  0.00              
ATOM    377  C7  DDB A  15       5.202   3.931  37.800  1.00  0.00              
ATOM    378  H11 DDB A  15       5.391   2.877  37.805  1.00  0.00              
ATOM    379  H12 DDB A  15       4.145   4.100  37.788  1.00  0.00              
ATOM    380  C6  DDB A  15       5.756   4.513  39.114  1.00  0.00              
ATOM    381  C1  DDB A  15       5.505   6.032  39.148  1.00  0.00              
ATOM    382  O1  DDB A  15       6.364   6.822  38.680  1.00  0.00              
ATOM    383  O2  DDB A  15       4.294   6.544  39.711  1.00  0.00              
ATOM    384  C2  DDB A  15       4.536   7.838  40.268  1.00  0.00              
ATOM    385  C3  DDB A  15       3.233   8.389  40.875  1.00  0.00              
ATOM    386  N1  DDB A  15       3.483   9.720  41.448  1.00  0.00              
ATOM    387  C4  DDB A  15       2.240  10.246  42.026  1.00  0.00              
ATOM    388  H5  DDB A  15       2.421  11.215  42.442  1.00  0.00              
ATOM    389  H6  DDB A  15       1.494  10.320  41.262  1.00  0.00              
ATOM    390  H7  DDB A  15       1.897   9.586  42.795  1.00  0.00              
ATOM    391  C5  DDB A  15       3.954  10.627  40.391  1.00  0.00              
ATOM    392  H8  DDB A  15       4.135  11.596  40.808  1.00  0.00              
ATOM    393  H9  DDB A  15       3.209  10.701  39.626  1.00  0.00              
ATOM    394  H10 DDB A  15       4.860  10.244  39.970  1.00  0.00              
ATOM    395  H3  DDB A  15       2.890   7.730  41.644  1.00  0.00              
ATOM    396  H4  DDB A  15       2.488   8.464  40.111  1.00  0.00              
ATOM    397  H1  DDB A  15       4.880   8.499  39.500  1.00  0.00              
ATOM    398  H2  DDB A  15       5.283   7.763  41.032  1.00  0.00              
ATOM    399  C9  DDB A  15       7.269   4.241  39.197  1.00  0.00              
ATOM    400  H16 DDB A  15       7.654   4.646  40.110  1.00  0.00              
ATOM    401  H17 DDB A  15       7.444   3.187  39.174  1.00  0.00              
ATOM    402  H18 DDB A  15       7.762   4.703  38.367  1.00  0.00              
ATOM    403  C7  DDB A  16       5.097   3.899  40.356  1.00  0.00              
ATOM    404  H11 DDB A  16       5.269   2.843  40.370  1.00  0.00              
ATOM    405  H12 DDB A  16       4.043   4.085  40.335  1.00  0.00              
ATOM    406  C6  DDB A  16       5.651   4.482  41.670  1.00  0.00              
ATOM    407  C1  DDB A  16       5.423   6.004  41.693  1.00  0.00              
ATOM    408  O1  DDB A  16       6.299   6.778  41.226  1.00  0.00              
ATOM    409  O2  DDB A  16       4.217   6.539  42.243  1.00  0.00              
ATOM    410  C2  DDB A  16       4.477   7.833  42.793  1.00  0.00              
ATOM    411  C3  DDB A  16       3.178   8.409  43.387  1.00  0.00              
ATOM    412  N1  DDB A  16       3.445   9.739  43.953  1.00  0.00              
ATOM    413  C4  DDB A  16       2.206  10.289  44.518  1.00  0.00              
ATOM    414  H5  DDB A  16       2.400  11.257  44.930  1.00  0.00              
ATOM    415  H6  DDB A  16       1.467  10.370  43.749  1.00  0.00              
ATOM    416  H7  DDB A  16       1.847   9.640  45.289  1.00  0.00              
ATOM    417  C5  DDB A  16       3.938  10.632  42.894  1.00  0.00              
ATOM    418  H8  DDB A  16       4.133  11.600  43.304  1.00  0.00              
ATOM    419  H9  DDB A  16       3.200  10.713  42.124  1.00  0.00              
ATOM    420  H10 DDB A  16       4.841  10.232  42.481  1.00  0.00              
ATOM    421  H3  DDB A  16       2.819   7.760  44.158  1.00  0.00              
ATOM    422  H4  DDB A  16       2.440   8.490  42.618  1.00  0.00              
ATOM    423  H1  DDB A  16       4.837   8.483  42.023  1.00  0.00              
ATOM    424  H2  DDB A  16       5.217   7.752  43.563  1.00  0.00              
ATOM    425  C9  DDB A  16       7.159   4.186  41.767  1.00  0.00              
ATOM    426  H16 DDB A  16       7.544   4.591  42.679  1.00  0.00              
ATOM    427  H17 DDB A  16       7.318   3.128  41.751  1.00  0.00              
ATOM    428  H18 DDB A  16       7.664   4.635  40.937  1.00  0.00              
ATOM    429  C7  DDB A  17       4.973   3.886  42.912  1.00  0.00              
ATOM    430  H11 DDB A  17       5.128   2.828  42.934  1.00  0.00              
ATOM    431  H12 DDB A  17       3.922   4.089  42.882  1.00  0.00              
ATOM    432  C6  DDB A  17       5.527   4.469  44.226  1.00  0.00              
ATOM    433  C1  DDB A  17       5.324   5.995  44.237  1.00  0.00              
ATOM    434  O1  DDB A  17       6.215   6.751  43.770  1.00  0.00              
ATOM    435  O2  DDB A  17       4.123   6.553  44.775  1.00  0.00              
ATOM    436  C2  DDB A  17       4.399   7.846  45.319  1.00  0.00              
ATOM    437  C3  DDB A  17       3.106   8.447  45.898  1.00  0.00              
ATOM    438  N1  DDB A  17       3.390   9.777  46.457  1.00  0.00              
ATOM    439  C4  DDB A  17       2.156  10.350  47.010  1.00  0.00              
ATOM    440  H5  DDB A  17       2.362  11.318  47.416  1.00  0.00              
ATOM    441  H6  DDB A  17       1.423  10.438  46.235  1.00  0.00              
ATOM    442  H7  DDB A  17       1.781   9.712  47.783  1.00  0.00              
ATOM    443  C5  DDB A  17       3.905  10.654  45.395  1.00  0.00              
ATOM    444  H8  DDB A  17       4.112  11.622  45.801  1.00  0.00              
ATOM    445  H9  DDB A  17       3.173  10.741  44.620  1.00  0.00              
ATOM    446  H10 DDB A  17       4.804  10.237  44.992  1.00  0.00              
ATOM    447  H3  DDB A  17       2.731   7.809  46.671  1.00  0.00              
ATOM    448  H4  DDB A  17       2.374   8.535  45.124  1.00  0.00              
ATOM    449  H1  DDB A  17       4.775   8.485  44.546  1.00  0.00              
ATOM    450  H2  DDB A  17       5.132   7.759  46.094  1.00  0.00              
ATOM    451  C9  DDB A  17       7.030   4.149  44.335  1.00  0.00              
ATOM    452  H16 DDB A  17       7.415   4.555  45.247  1.00  0.00              
ATOM    453  H17 DDB A  17       7.171   3.090  44.328  1.00  0.00              
ATOM    454  H18 DDB A  17       7.548   4.585  43.506  1.00  0.00              
ATOM    455  C7  DPB A  18       4.831   3.893  45.467  1.00  0.00              
ATOM    456  H11 DPB A  18       4.969   2.832  45.497  1.00  0.00              
ATOM    457  H12 DPB A  18       3.784   4.113  45.428  1.00  0.00              
ATOM    458  C6  DPB A  18       5.385   4.476  46.781  1.00  0.00              
ATOM    459  C1  DPB A  18       5.207   6.005  46.779  1.00  0.00              
ATOM    460  O1  DPB A  18       6.113   6.743  46.316  1.00  0.00              
ATOM    461  O2  DPB A  18       4.010   6.586  47.306  1.00  0.00              
ATOM    462  C2  DPB A  18       4.305   7.878  47.842  1.00  0.00              
ATOM    463  C3  DPB A  18       3.016   8.503  48.409  1.00  0.00              
ATOM    464  N1  DPB A  18       3.318   9.833  48.961  1.00  0.00              
ATOM    465  C4  DPB A  18       2.090  10.429  49.501  1.00  0.00              
ATOM    466  H5  DPB A  18       2.309  11.397  49.903  1.00  0.00              
ATOM    467  H6  DPB A  18       1.364  10.523  48.721  1.00  0.00              
ATOM    468  H7  DPB A  18       1.699   9.802  50.276  1.00  0.00              
ATOM    469  C5  DPB A  18       3.854  10.694  47.898  1.00  0.00              
ATOM    470  H8  DPB A  18       4.074  11.661  48.298  1.00  0.00              
ATOM    471  H9  DPB A  18       3.129  10.788  47.116  1.00  0.00              
ATOM    472  H10 DPB A  18       4.749  10.260  47.503  1.00  0.00              
ATOM    473  H20 DPB A  18       3.995   9.744  49.691  1.00  0.00              
ATOM    474  H3  DPB A  18       2.626   7.877  49.184  1.00  0.00              
ATOM    475  H4  DPB A  18       2.291   8.598  47.628  1.00  0.00              
ATOM    476  H1  DPB A  18       4.695   8.506  47.068  1.00  0.00              
ATOM    477  H2  DPB A  18       5.030   7.784  48.623  1.00  0.00              
ATOM    478  C9  DPB A  18       6.882   4.133  46.903  1.00  0.00              
ATOM    479  H16 DPB A  18       7.267   4.538  47.815  1.00  0.00              
ATOM    480  H17 DPB A  18       7.006   3.072  46.903  1.00  0.00              
ATOM    481  H18 DPB A  18       7.413   4.554  46.075  1.00  0.00              
ATOM    482  C7  DPB A  19       4.672   3.919  48.021  1.00  0.00              
ATOM    483  H11 DPB A  19       4.792   2.857  48.059  1.00  0.00              
ATOM    484  H12 DPB A  19       3.629   4.156  47.972  1.00  0.00              
ATOM    485  C6  DPB A  19       5.226   4.502  49.334  1.00  0.00              
ATOM    486  C1  DPB A  19       5.072   6.034  49.322  1.00  0.00              
ATOM    487  O1  DPB A  19       5.993   6.755  48.859  1.00  0.00              
ATOM    488  O2  DPB A  19       3.881   6.638  49.835  1.00  0.00              
ATOM    489  C2  DPB A  19       4.192   7.929  50.365  1.00  0.00              
ATOM    490  C3  DPB A  19       2.910   8.578  50.919  1.00  0.00              
ATOM    491  N1  DPB A  19       3.230   9.906  51.463  1.00  0.00              
ATOM    492  C4  DPB A  19       2.006  10.526  51.991  1.00  0.00              
ATOM    493  H5  DPB A  19       2.238  11.492  52.387  1.00  0.00              
ATOM    494  H6  DPB A  19       1.289  10.626  51.204  1.00  0.00              
ATOM    495  H7  DPB A  19       1.601   9.911  52.767  1.00  0.00              
ATOM    496  C5  DPB A  19       3.787  10.752  50.398  1.00  0.00              
ATOM    497  H8  DPB A  19       4.019  11.718  50.794  1.00  0.00              
ATOM    498  H9  DPB A  19       3.069  10.852  49.611  1.00  0.00              
ATOM    499  H10 DPB A  19       4.678  10.301  50.013  1.00  0.00              
ATOM    500  H20 DPB A  19       3.900   9.812  52.200  1.00  0.00              
ATOM    501  H3  DPB A  19       2.505   7.963  51.695  1.00  0.00              
ATOM    502  H4  DPB A  19       2.193   8.679  50.132  1.00  0.00              
ATOM    503  H1  DPB A  19       4.598   8.544  49.590  1.00  0.00              
ATOM    504  H2  DPB A  19       4.910   7.828  51.152  1.00  0.00              
ATOM    505  C9  DPB A  19       6.716   4.137  49.469  1.00  0.00              
ATOM    506  H16 DPB A  19       7.101   4.542  50.382  1.00  0.00              
ATOM    507  H17 DPB A  19       6.822   3.073  49.478  1.00  0.00              
ATOM    508  H18 DPB A  19       7.258   4.544  48.642  1.00  0.00              
ATOM    509  C7  DPB A  20       4.495   3.966  50.573  1.00  0.00              
ATOM    510  H11 DPB A  20       4.597   2.901  50.618  1.00  0.00              
ATOM    511  H12 DPB A  20       3.455   4.218  50.516  1.00  0.00              
ATOM    512  C6  DPB A  20       5.048   4.549  51.886  1.00  0.00              
ATOM    513  C1  DPB A  20       4.919   6.083  51.863  1.00  0.00              
ATOM    514  O1  DPB A  20       5.855   6.786  51.402  1.00  0.00              
ATOM    515  O2  DPB A  20       3.734   6.708  52.364  1.00  0.00              
ATOM    516  C2  DPB A  20       4.062   7.998  52.887  1.00  0.00              
ATOM    517  C3  DPB A  20       2.788   8.672  53.427  1.00  0.00              
ATOM    518  N1  DPB A  20       3.124   9.998  53.965  1.00  0.00              
ATOM    519  C4  DPB A  20       1.908  10.640  54.480  1.00  0.00              
ATOM    520  H5  DPB A  20       2.152  11.606  54.872  1.00  0.00              
ATOM    521  H6  DPB A  20       1.196  10.747  53.687  1.00  0.00              
ATOM    522  H7  DPB A  20       1.487  10.038  55.257  1.00  0.00              
ATOM    523  C5  DPB A  20       3.702  10.827  52.898  1.00  0.00              
ATOM    524  H8  DPB A  20       3.947  11.793  53.290  1.00  0.00              
ATOM    525  H9  DPB A  20       2.992  10.934  52.105  1.00  0.00              
ATOM    526  H10 DPB A  20       4.589  10.359  52.523  1.00  0.00              
ATOM    527  H20 DPB A  20       3.787   9.898  54.706  1.00  0.00              
ATOM    528  H3  DPB A  20       2.366   8.069  54.204  1.00  0.00              
ATOM    529  H4  DPB A  20       2.078   8.779  52.635  1.00  0.00              
ATOM    530  H1  DPB A  20       4.484   8.602  52.111  1.00  0.00              
ATOM    531  H2  DPB A  20       4.773   7.892  53.680  1.00  0.00              
ATOM    532  C9  DPB A  20       6.531   4.160  52.035  1.00  0.00              
ATOM    533  H16 DPB A  20       6.916   4.565  52.947  1.00  0.00              
ATOM    534  H17 DPB A  20       6.621   3.095  52.051  1.00  0.00              
ATOM    535  H18 DPB A  20       7.086   4.553  51.208  1.00  0.00              
ATOM    536  C7  DDA A  21       4.300   4.032  53.123  1.00  0.00              
ATOM    537  H11 DDA A  21       4.385   2.967  53.177  1.00  0.00              
ATOM    538  H12 DDA A  21       3.265   4.301  53.057  1.00  0.00              
ATOM    539  C6  DDA A  21       4.854   4.615  54.437  1.00  0.00              
ATOM    540  C1  DDA A  21       6.328   4.205  54.599  1.00  0.00              
ATOM    541  O1  DDA A  21       7.240   4.937  54.134  1.00  0.00              
ATOM    542  O2  DDA A  21       6.662   2.990  55.276  1.00  0.00              
ATOM    543  C2  DDA A  21       7.936   3.132  55.909  1.00  0.00              
ATOM    544  C3  DDA A  21       8.294   1.825  56.639  1.00  0.00              
ATOM    545  N1  DDA A  21       9.604   1.970  57.291  1.00  0.00              
ATOM    546  C4  DDA A  21      10.627   2.261  56.275  1.00  0.00              
ATOM    547  H5  DDA A  21      11.579   2.367  56.749  1.00  0.00              
ATOM    548  H6  DDA A  21      10.666   1.459  55.569  1.00  0.00              
ATOM    549  H7  DDA A  21      10.377   3.170  55.768  1.00  0.00              
ATOM    550  C5  DDA A  21       9.946   0.722  57.987  1.00  0.00              
ATOM    551  H8  DDA A  21      10.900   0.828  58.461  1.00  0.00              
ATOM    552  H9  DDA A  21       9.203   0.511  58.726  1.00  0.00              
ATOM    553  H10 DDA A  21       9.987  -0.081  57.282  1.00  0.00              
ATOM    554  H3  DDA A  21       7.550   1.612  57.378  1.00  0.00              
ATOM    555  H4  DDA A  21       8.334   1.022  55.933  1.00  0.00              
ATOM    556  H1  DDA A  21       8.679   3.344  55.170  1.00  0.00              
ATOM    557  H2  DDA A  21       7.895   3.935  56.615  1.00  0.00              
ATOM    558  C9  DDA A  21       4.749   6.151  54.400  1.00  0.00              
ATOM    559  H16 DDA A  21       3.724   6.437  54.288  1.00  0.00              
ATOM    560  H17 DDA A  21       5.135   6.557  55.313  1.00  0.00              
ATOM    561  H18 DDA A  21       5.318   6.528  53.576  1.00  0.00              
ATOM    562  C7  DPB A  22       4.089   4.120  55.671  1.00  0.00              
ATOM    563  H11 DPB A  22       4.156   3.054  55.734  1.00  0.00              
ATOM    564  H12 DPB A  22       3.059   4.405  55.596  1.00  0.00              
ATOM    565  C6  DPB A  22       4.642   4.703  56.985  1.00  0.00              
ATOM    566  C1  DPB A  22       4.563   6.240  56.939  1.00  0.00              
ATOM    567  O1  DPB A  22       5.528   6.906  56.482  1.00  0.00              
ATOM    568  O2  DPB A  22       3.393   6.910  57.414  1.00  0.00              
ATOM    569  C2  DPB A  22       3.754   8.196  57.926  1.00  0.00              
ATOM    570  C3  DPB A  22       2.495   8.918  58.437  1.00  0.00              
ATOM    571  N1  DPB A  22       2.866  10.239  58.963  1.00  0.00              
ATOM    572  C4  DPB A  22       1.664  10.929  59.452  1.00  0.00              
ATOM    573  H5  DPB A  22       1.934  11.890  59.834  1.00  0.00              
ATOM    574  H6  DPB A  22       0.969  11.047  58.647  1.00  0.00              
ATOM    575  H7  DPB A  22       1.213  10.349  60.230  1.00  0.00              
ATOM    576  C5  DPB A  22       3.486  11.035  57.893  1.00  0.00              
ATOM    577  H8  DPB A  22       3.756  11.997  58.276  1.00  0.00              
ATOM    578  H9  DPB A  22       2.791  11.153  57.089  1.00  0.00              
ATOM    579  H10 DPB A  22       4.361  10.533  57.537  1.00  0.00              
ATOM    580  H20 DPB A  22       3.516  10.129  59.715  1.00  0.00              
ATOM    581  H3  DPB A  22       2.043   8.339  59.217  1.00  0.00              
ATOM    582  H4  DPB A  22       1.800   9.036  57.634  1.00  0.00              
ATOM    583  H1  DPB A  22       4.206   8.775  57.147  1.00  0.00              
ATOM    584  H2  DPB A  22       4.450   8.077  58.729  1.00  0.00              
ATOM    585  C9  DPB A  22       6.110   4.269  57.161  1.00  0.00              
ATOM    586  H16 DPB A  22       6.495   4.675  58.073  1.00  0.00              
ATOM    587  H17 DPB A  22       6.165   3.202  57.192  1.00  0.00              
ATOM    588  H18 DPB A  22       6.689   4.631  56.338  1.00  0.00              
ATOM    589  C7  DPB A  23       3.860   4.228  58.218  1.00  0.00              
ATOM    590  H11 DPB A  23       3.911   3.161  58.287  1.00  0.00              
ATOM    591  H12 DPB A  23       2.836   4.529  58.133  1.00  0.00              
ATOM    592  C6  DPB A  23       4.414   4.811  59.531  1.00  0.00              
ATOM    593  C1  DPB A  23       4.360   6.349  59.474  1.00  0.00              
ATOM    594  O1  DPB A  23       5.338   6.996  59.020  1.00  0.00              
ATOM    595  O2  DPB A  23       3.197   7.041  59.937  1.00  0.00              
ATOM    596  C2  DPB A  23       3.576   8.324  60.442  1.00  0.00              
ATOM    597  C3  DPB A  23       2.324   9.070  60.940  1.00  0.00              
ATOM    598  N1  DPB A  23       2.713  10.389  61.459  1.00  0.00              
ATOM    599  C4  DPB A  23       1.519  11.099  61.935  1.00  0.00              
ATOM    600  H5  DPB A  23       1.802  12.060  62.312  1.00  0.00              
ATOM    601  H6  DPB A  23       0.831  11.224  61.125  1.00  0.00              
ATOM    602  H7  DPB A  23       1.053  10.534  62.714  1.00  0.00              
ATOM    603  C5  DPB A  23       3.354  11.167  60.389  1.00  0.00              
ATOM    604  H8  DPB A  23       3.636  12.128  60.767  1.00  0.00              
ATOM    605  H9  DPB A  23       2.666  11.291  59.579  1.00  0.00              
ATOM    606  H10 DPB A  23       4.223  10.649  60.042  1.00  0.00              
ATOM    607  H20 DPB A  23       3.355  10.273  62.216  1.00  0.00              
ATOM    608  H3  DPB A  23       1.858   8.504  61.719  1.00  0.00              
ATOM    609  H4  DPB A  23       1.637   9.194  60.130  1.00  0.00              
ATOM    610  H1  DPB A  23       4.042   8.890  59.663  1.00  0.00              
ATOM    611  H2  DPB A  23       4.264   8.200  61.252  1.00  0.00              
ATOM    612  C9  DPB A  23       5.873   4.355  59.720  1.00  0.00              
ATOM    613  H16 DPB A  23       6.258   4.761  60.632  1.00  0.00              
ATOM    614  H17 DPB A  23       5.911   3.288  59.760  1.00  0.00              
ATOM    615  H18 DPB A  23       6.464   4.703  58.898  1.00  0.00              
ATOM    616  C7  DPB A  24       3.616   4.357  60.761  1.00  0.00              
ATOM    617  H11 DPB A  24       3.648   3.291  60.839  1.00  0.00              
ATOM    618  H12 DPB A  24       2.597   4.674  60.667  1.00  0.00              
ATOM    619  C6  DPB A  24       4.170   4.940  62.075  1.00  0.00              
ATOM    620  C1  DPB A  24       4.141   6.478  62.007  1.00  0.00              
ATOM    621  O1  DPB A  24       5.132   7.107  61.556  1.00  0.00              
ATOM    622  O2  DPB A  24       2.986   7.192  62.457  1.00  0.00              
ATOM    623  C2  DPB A  24       3.382   8.473  62.956  1.00  0.00              
ATOM    624  C3  DPB A  24       2.139   9.241  63.440  1.00  0.00              
ATOM    625  N1  DPB A  24       2.545  10.557  63.953  1.00  0.00              
ATOM    626  C4  DPB A  24       1.359  11.291  64.415  1.00  0.00              
ATOM    627  H5  DPB A  24       1.655  12.249  64.788  1.00  0.00              
ATOM    628  H6  DPB A  24       0.678  11.421  63.600  1.00  0.00              
ATOM    629  H7  DPB A  24       0.879  10.737  65.195  1.00  0.00              
ATOM    630  C5  DPB A  24       3.205  11.317  62.882  1.00  0.00              
ATOM    631  H8  DPB A  24       3.501  12.276  63.255  1.00  0.00              
ATOM    632  H9  DPB A  24       2.525  11.447  62.066  1.00  0.00              
ATOM    633  H10 DPB A  24       4.069  10.783  62.546  1.00  0.00              
ATOM    634  H20 DPB A  24       3.180  10.436  64.716  1.00  0.00              
ATOM    635  H3  DPB A  24       1.658   8.688  64.220  1.00  0.00              
ATOM    636  H4  DPB A  24       1.459   9.371  62.625  1.00  0.00              
ATOM    637  H1  DPB A  24       3.862   9.025  62.177  1.00  0.00              
ATOM    638  H2  DPB A  24       4.062   8.343  63.772  1.00  0.00              
ATOM    639  C9  DPB A  24       5.620   4.463  62.277  1.00  0.00              
ATOM    640  H16 DPB A  24       6.005   4.867  63.190  1.00  0.00              
ATOM    641  H17 DPB A  24       5.640   3.395  62.324  1.00  0.00              
ATOM    642  H18 DPB A  24       6.222   4.795  61.458  1.00  0.00              
ATOM    643  C7  DPB A  25       3.355   4.507  63.303  1.00  0.00              
ATOM    644  H11 DPB A  25       3.370   3.441  63.387  1.00  0.00              
ATOM    645  H12 DPB A  25       2.342   4.840  63.199  1.00  0.00              
ATOM    646  C6  DPB A  25       3.910   5.091  64.616  1.00  0.00              
ATOM    647  C1  DPB A  25       3.906   6.629  64.538  1.00  0.00              
ATOM    648  O1  DPB A  25       4.911   7.237  64.089  1.00  0.00              
ATOM    649  O2  DPB A  25       2.759   7.363  64.974  1.00  0.00              
ATOM    650  C2  DPB A  25       3.172   8.641  65.468  1.00  0.00              
ATOM    651  C3  DPB A  25       1.938   9.432  65.938  1.00  0.00              
ATOM    652  N1  DPB A  25       2.361  10.745  66.444  1.00  0.00              
ATOM    653  C4  DPB A  25       1.184  11.501  66.894  1.00  0.00              
ATOM    654  H5  DPB A  25       1.493  12.458  67.262  1.00  0.00              
ATOM    655  H6  DPB A  25       0.512  11.635  66.072  1.00  0.00              
ATOM    656  H7  DPB A  25       0.690  10.960  67.673  1.00  0.00              
ATOM    657  C5  DPB A  25       3.042  11.488  65.374  1.00  0.00              
ATOM    658  H8  DPB A  25       3.350  12.444  65.743  1.00  0.00              
ATOM    659  H9  DPB A  25       2.369  11.623  64.552  1.00  0.00              
ATOM    660  H10 DPB A  25       3.899  10.938  65.047  1.00  0.00              
ATOM    661  H20 DPB A  25       2.989  10.620  67.214  1.00  0.00              
ATOM    662  H3  DPB A  25       1.443   8.892  66.718  1.00  0.00              
ATOM    663  H4  DPB A  25       1.266   9.567  65.117  1.00  0.00              
ATOM    664  H1  DPB A  25       3.667   9.181  64.688  1.00  0.00              
ATOM    665  H2  DPB A  25       3.845   8.506  66.289  1.00  0.00              
ATOM    666  C9  DPB A  25       5.350   4.590  64.832  1.00  0.00              
ATOM    667  H16 DPB A  25       5.735   4.996  65.744  1.00  0.00              
ATOM    668  H17 DPB A  25       5.353   3.523  64.886  1.00  0.00              
ATOM    669  H18 DPB A  25       5.963   4.908  64.014  1.00  0.00              
ATOM    670  C7  DDA A  26       3.081   4.679  65.840  1.00  0.00              
ATOM    671  H11 DDA A  26       3.077   3.614  65.932  1.00  0.00              
ATOM    672  H12 DDA A  26       2.074   5.027  65.728  1.00  0.00              
ATOM    673  C6  DDA A  26       3.634   5.262  67.154  1.00  0.00              
ATOM    674  C1  DDA A  26       5.063   4.742  67.384  1.00  0.00              
ATOM    675  O1  DDA A  26       6.047   5.382  66.930  1.00  0.00              
ATOM    676  O2  DDA A  26       5.275   3.529  68.112  1.00  0.00              
ATOM    677  C2  DDA A  26       6.534   3.591  68.787  1.00  0.00              
ATOM    678  C3  DDA A  26       6.760   2.286  69.572  1.00  0.00              
ATOM    679  N1  DDA A  26       8.054   2.350  70.266  1.00  0.00              
ATOM    680  C4  DDA A  26       9.131   2.523  69.280  1.00  0.00              
ATOM    681  H5  DDA A  26      10.073   2.569  69.785  1.00  0.00              
ATOM    682  H6  DDA A  26       9.130   1.695  68.603  1.00  0.00              
ATOM    683  H7  DDA A  26       8.973   3.430  68.735  1.00  0.00              
ATOM    684  C5  DDA A  26       8.270   1.104  71.014  1.00  0.00              
ATOM    685  H8  DDA A  26       9.213   1.150  71.519  1.00  0.00              
ATOM    686  H9  DDA A  26       7.488   0.978  71.732  1.00  0.00              
ATOM    687  H10 DDA A  26       8.270   0.276  70.337  1.00  0.00              
ATOM    688  H3  DDA A  26       5.975   2.160  70.289  1.00  0.00              
ATOM    689  H4  DDA A  26       6.759   1.459  68.894  1.00  0.00              
ATOM    690  H1  DDA A  26       7.316   3.717  68.070  1.00  0.00              
ATOM    691  H2  DDA A  26       6.534   4.419  69.464  1.00  0.00              
ATOM    692  C9  DDA A  26       3.655   6.800  67.064  1.00  0.00              
ATOM    693  H16 DDA A  26       2.661   7.162  66.904  1.00  0.00              
ATOM    694  H17 DDA A  26       4.040   7.204  67.976  1.00  0.00              
ATOM    695  H18 DDA A  26       4.280   7.100  66.249  1.00  0.00              
ATOM    696  C7  DDB A  27       2.788   4.873  68.375  1.00  0.00              
ATOM    697  H11 DDB A  27       2.768   3.808  68.474  1.00  0.00              
ATOM    698  H12 DDB A  27       1.789   5.236  68.252  1.00  0.00              
ATOM    699  C6  DDB A  27       3.343   5.457  69.688  1.00  0.00              
ATOM    700  C1  DDB A  27       3.390   6.992  69.590  1.00  0.00              
ATOM    701  O1  DDB A  27       4.420   7.562  69.148  1.00  0.00              
ATOM    702  O2  DDB A  27       2.262   7.770  70.000  1.00  0.00              
ATOM    703  C2  DDB A  27       2.709   9.039  70.482  1.00  0.00              
ATOM    704  C3  DDB A  27       1.494   9.877  70.924  1.00  0.00              
ATOM    705  N1  DDB A  27       1.954  11.183  71.419  1.00  0.00              
ATOM    706  C4  DDB A  27       0.795  11.982  71.840  1.00  0.00              
ATOM    707  H5  DDB A  27       1.129  12.933  72.200  1.00  0.00              
ATOM    708  H6  DDB A  27       0.138  12.127  71.007  1.00  0.00              
ATOM    709  H7  DDB A  27       0.272  11.469  72.620  1.00  0.00              
ATOM    710  C5  DDB A  27       2.672  11.888  70.348  1.00  0.00              
ATOM    711  H8  DDB A  27       3.006  12.839  70.709  1.00  0.00              
ATOM    712  H9  DDB A  27       2.017  12.033  69.515  1.00  0.00              
ATOM    713  H10 DDB A  27       3.515  11.306  70.041  1.00  0.00              
ATOM    714  H3  DDB A  27       0.971   9.364  71.703  1.00  0.00              
ATOM    715  H4  DDB A  27       0.839  10.023  70.091  1.00  0.00              
ATOM    716  H1  DDB A  27       3.232   9.553  69.703  1.00  0.00              
ATOM    717  H2  DDB A  27       3.364   8.895  71.315  1.00  0.00              
ATOM    718  C9  DDB A  27       4.763   4.913  69.932  1.00  0.00              
ATOM    719  H16 DDB A  27       5.148   5.318  70.845  1.00  0.00              
ATOM    720  H17 DDB A  27       4.731   3.847  70.000  1.00  0.00              
ATOM    721  H18 DDB A  27       5.398   5.200  69.120  1.00  0.00              
ATOM    722  C7  DDB A  28       2.483   5.089  70.907  1.00  0.00              
ATOM    723  H11 DDB A  28       2.445   4.025  71.012  1.00  0.00              
ATOM    724  H12 DDB A  28       1.490   5.468  70.774  1.00  0.00              
ATOM    725  C6  DDB A  28       3.037   5.672  72.220  1.00  0.00              
ATOM    726  C1  DDB A  28       3.110   7.206  72.112  1.00  0.00              
ATOM    727  O1  DDB A  28       4.152   7.758  71.673  1.00  0.00              
ATOM    728  O2  DDB A  28       1.991   8.004  72.508  1.00  0.00              
ATOM    729  C2  DDB A  28       2.455   9.270  72.984  1.00  0.00              
ATOM    730  C3  DDB A  28       1.251  10.131  73.412  1.00  0.00              
ATOM    731  N1  DDB A  28       1.727  11.432  73.902  1.00  0.00              
ATOM    732  C4  DDB A  28       0.579  12.252  74.309  1.00  0.00              
ATOM    733  H5  DDB A  28       0.925  13.200  74.666  1.00  0.00              
ATOM    734  H6  DDB A  28      -0.069  12.401  73.471  1.00  0.00              
ATOM    735  H7  DDB A  28       0.043  11.753  75.089  1.00  0.00              
ATOM    736  C5  DDB A  28       2.464  12.118  72.831  1.00  0.00              
ATOM    737  H8  DDB A  28       2.811  13.066  73.188  1.00  0.00              
ATOM    738  H9  DDB A  28       1.817  12.268  71.992  1.00  0.00              
ATOM    739  H10 DDB A  28       3.302  11.520  72.534  1.00  0.00              
ATOM    740  H3  DDB A  28       0.715   9.631  74.191  1.00  0.00              
ATOM    741  H4  DDB A  28       0.604  10.280  72.573  1.00  0.00              
ATOM    742  H1  DDB A  28       2.992   9.770  72.205  1.00  0.00              
ATOM    743  H2  DDB A  28       3.103   9.120  73.823  1.00  0.00              
ATOM    744  C9  DDB A  28       4.446   5.108  72.477  1.00  0.00              
ATOM    745  H16 DDB A  28       4.832   5.512  73.390  1.00  0.00              
ATOM    746  H17 DDB A  28       4.396   4.043  72.553  1.00  0.00              
ATOM    747  H18 DDB A  28       5.092   5.379  71.667  1.00  0.00              
ATOM    748  C7  DDA A  29       2.163   5.327  73.433  1.00  0.00              
ATOM    749  H11 DDA A  29       2.107   4.264  73.547  1.00  0.00              
ATOM    750  H12 DDA A  29       1.177   5.720  73.291  1.00  0.00              
ATOM    751  C6  DDA A  29       2.717   5.909  74.748  1.00  0.00              
ATOM    752  C1  DDA A  29       4.115   5.325  75.018  1.00  0.00              
ATOM    753  O1  DDA A  29       5.137   5.909  74.574  1.00  0.00              
ATOM    754  O2  DDA A  29       4.251   4.120  75.775  1.00  0.00              
ATOM    755  C2  DDA A  29       5.497   4.135  76.476  1.00  0.00              
ATOM    756  C3  DDA A  29       5.643   2.837  77.292  1.00  0.00              
ATOM    757  N1  DDA A  29       6.924   2.854  78.013  1.00  0.00              
ATOM    758  C4  DDA A  29       8.028   2.953  77.047  1.00  0.00              
ATOM    759  H5  DDA A  29       8.961   2.965  77.571  1.00  0.00              
ATOM    760  H6  DDA A  29       8.001   2.113  76.387  1.00  0.00              
ATOM    761  H7  DDA A  29       7.926   3.855  76.480  1.00  0.00              
ATOM    762  C5  DDA A  29       7.063   1.614  78.790  1.00  0.00              
ATOM    763  H8  DDA A  29       7.996   1.625  79.315  1.00  0.00              
ATOM    764  H9  DDA A  29       6.261   1.542  79.492  1.00  0.00              
ATOM    765  H10 DDA A  29       7.037   0.773  78.130  1.00  0.00              
ATOM    766  H3  DDA A  29       4.839   2.764  77.994  1.00  0.00              
ATOM    767  H4  DDA A  29       5.616   1.997  76.631  1.00  0.00              
ATOM    768  H1  DDA A  29       6.299   4.207  75.774  1.00  0.00              
ATOM    769  H2  DDA A  29       5.523   4.977  77.137  1.00  0.00              
ATOM    770  C9  DDA A  29       2.815   7.442  74.628  1.00  0.00              
ATOM    771  H16 DDA A  29       1.843   7.848  74.439  1.00  0.00              
ATOM    772  H17 DDA A  29       3.199   7.846  75.540  1.00  0.00              
ATOM    773  H18 DDA A  29       3.470   7.696  73.820  1.00  0.00              
ATOM    774  C7  TDA A  30       1.829   5.587  75.957  1.00  0.00              
ATOM    775  H11 TDA A  30       1.753   4.526  76.077  1.00  0.00              
ATOM    776  H12 TDA A  30       0.850   5.995  75.805  1.00  0.00              
ATOM    777  C6  TDA A  30       2.382   6.170  77.270  1.00  0.00              
ATOM    778  C1  TDA A  30       3.769   5.565  77.556  1.00  0.00              
ATOM    779  O1  TDA A  30       4.804   6.128  77.115  1.00  0.00              
ATOM    780  O2  TDA A  30       3.880   4.362  78.322  1.00  0.00              
ATOM    781  C2  TDA A  30       5.121   4.363  79.032  1.00  0.00              
ATOM    782  C3  TDA A  30       5.241   3.068  79.857  1.00  0.00              
ATOM    783  N1  TDA A  30       6.516   3.069  80.587  1.00  0.00              
ATOM    784  C4  TDA A  30       7.628   3.144  79.629  1.00  0.00              
ATOM    785  H5  TDA A  30       8.558   3.144  80.161  1.00  0.00              
ATOM    786  H6  TDA A  30       7.593   2.299  78.974  1.00  0.00              
ATOM    787  H7  TDA A  30       7.546   4.043  79.056  1.00  0.00              
ATOM    788  C5  TDA A  30       6.630   1.832  81.374  1.00  0.00              
ATOM    789  H8  TDA A  30       7.558   1.832  81.905  1.00  0.00              
ATOM    790  H9  TDA A  30       5.821   1.778  82.072  1.00  0.00              
ATOM    791  H10 TDA A  30       6.595   0.988  80.719  1.00  0.00              
ATOM    792  H3  TDA A  30       4.431   3.013  80.554  1.00  0.00              
ATOM    793  H4  TDA A  30       5.204   2.224  79.202  1.00  0.00              
ATOM    794  H1  TDA A  30       5.930   4.417  78.335  1.00  0.00              
ATOM    795  H2  TDA A  30       5.156   5.208  79.687  1.00  0.00              
ATOM    796  C9  TDA A  30       2.506   7.700  77.141  1.00  0.00              
ATOM    797  H16 TDA A  30       1.543   8.120  76.943  1.00  0.00              
ATOM    798  H17 TDA A  30       2.891   8.104  78.053  1.00  0.00              
ATOM    799  H18 TDA A  30       3.172   7.937  76.338  1.00  0.00              
ATOM    800  H19 TDA A  30       1.717   5.932  78.075  1.00  0.00              
TER
END
