# Supplementary material for: All-Atom Molecular Dynamics Simulations of Grafted Poly(N,N-dimethylaminoethyl methacrylate) Brushes
Source: J Phys Chem B. 2025 Feb 10;129(7):2105–14. doi: 10.1021/acs.jpcb.4c07928 (PMC11848925; doi:10.1021/acs.jpcb.4c07928)
Supplement: Supplementary file 2 — jp4c07928_si_002.zip [file jp4c07928_si_002.zip › Supplementary Files/1_single_threads/thread_alligned_6_adjusted.pdb]

HEADER 
TITLE     Built with Packmol                                             
REMARK   Packmol generated pdb file 
REMARK   Home-Page: http://m3g.iqm.unicamp.br/packmol
REMARK
ATOM      1  C7  HDB A   1       6.836   4.570   2.086  1.00  0.00              
ATOM      2  C8  HDB A   1       5.920   4.963   0.913  1.00  0.00              
ATOM      3  H13 HDB A   1       6.324   4.578   0.000  1.00  0.00              
ATOM      4  H14 HDB A   1       4.943   4.555   1.070  1.00  0.00              
ATOM      5  H15 HDB A   1       5.855   6.029   0.853  1.00  0.00              
ATOM      6  H11 HDB A   1       7.813   4.977   1.928  1.00  0.00              
ATOM      7  H12 HDB A   1       6.901   3.503   2.146  1.00  0.00              
ATOM      8  C6  HDB A   1       6.254   5.123   3.400  1.00  0.00              
ATOM      9  C1  HDB A   1       4.849   4.536   3.628  1.00  0.00              
ATOM     10  O1  HDB A   1       3.838   5.131   3.174  1.00  0.00              
ATOM     11  O2  HDB A   1       4.694   3.313   4.353  1.00  0.00              
ATOM     12  C2  HDB A   1       3.432   3.316   5.027  1.00  0.00              
ATOM     13  C3  HDB A   1       3.265   1.999   5.809  1.00  0.00              
ATOM     14  N1  HDB A   1       1.969   2.002   6.501  1.00  0.00              
ATOM     15  C4  HDB A   1       1.808   0.746   7.246  1.00  0.00              
ATOM     16  H5  HDB A   1       0.865   0.748   7.750  1.00  0.00              
ATOM     17  H6  HDB A   1       1.849  -0.080   6.567  1.00  0.00              
ATOM     18  H7  HDB A   1       2.597   0.656   7.965  1.00  0.00              
ATOM     19  C5  HDB A   1       0.886   2.127   5.514  1.00  0.00              
ATOM     20  H8  HDB A   1      -0.058   2.130   6.018  1.00  0.00              
ATOM     21  H9  HDB A   1       0.926   1.302   4.834  1.00  0.00              
ATOM     22  H10 HDB A   1       1.002   3.042   4.971  1.00  0.00              
ATOM     23  H3  HDB A   1       4.053   1.909   6.527  1.00  0.00              
ATOM     24  H4  HDB A   1       3.305   1.174   5.130  1.00  0.00              
ATOM     25  H1  HDB A   1       2.645   3.407   4.309  1.00  0.00              
ATOM     26  H2  HDB A   1       3.392   4.142   5.706  1.00  0.00              
ATOM     27  C9  HDB A   1       6.162   6.658   3.314  1.00  0.00              
ATOM     28  H16 HDB A   1       5.757   7.043   4.227  1.00  0.00              
ATOM     29  H17 HDB A   1       7.138   7.066   3.156  1.00  0.00              
ATOM     30  H18 HDB A   1       5.525   6.931   2.500  1.00  0.00              
ATOM     31  C7  DPA A   2       7.115   4.771   4.621  1.00  0.00              
ATOM     32  H11 DPA A   2       8.096   5.181   4.501  1.00  0.00              
ATOM     33  H12 DPA A   2       7.186   3.707   4.719  1.00  0.00              
ATOM     34  C6  DPA A   2       6.533   5.324   5.936  1.00  0.00              
ATOM     35  C1  DPA A   2       6.466   6.860   5.860  1.00  0.00              
ATOM     36  O1  DPA A   2       5.434   7.424   5.412  1.00  0.00              
ATOM     37  O2  DPA A   2       7.576   7.646   6.300  1.00  0.00              
ATOM     38  C2  DPA A   2       7.104   8.902   6.796  1.00  0.00              
ATOM     39  C3  DPA A   2       8.300   9.749   7.269  1.00  0.00              
ATOM     40  N1  DPA A   2       7.815  11.040   7.778  1.00  0.00              
ATOM     41  C4  DPA A   2       7.104  11.752   6.708  1.00  0.00              
ATOM     42  H5  DPA A   2       6.751  12.692   7.079  1.00  0.00              
ATOM     43  H6  DPA A   2       7.768  11.920   5.888  1.00  0.00              
ATOM     44  H7  DPA A   2       6.273  11.164   6.379  1.00  0.00              
ATOM     45  C5  DPA A   2       8.958  11.847   8.231  1.00  0.00              
ATOM     46  H8  DPA A   2       8.604  12.787   8.601  1.00  0.00              
ATOM     47  H9  DPA A   2       9.474  11.329   9.010  1.00  0.00              
ATOM     48  H10 DPA A   2       9.623  12.016   7.410  1.00  0.00              
ATOM     49  H20 DPA A   2       7.193  10.883   8.546  1.00  0.00              
ATOM     50  H3  DPA A   2       8.819   9.230   8.048  1.00  0.00              
ATOM     51  H4  DPA A   2       8.966   9.916   6.449  1.00  0.00              
ATOM     52  H1  DPA A   2       6.587   9.420   6.017  1.00  0.00              
ATOM     53  H2  DPA A   2       6.438   8.734   7.616  1.00  0.00              
ATOM     54  C9  DPA A   2       5.117   4.758   6.148  1.00  0.00              
ATOM     55  H16 DPA A   2       5.163   3.691   6.201  1.00  0.00              
ATOM     56  H17 DPA A   2       4.712   5.143   7.061  1.00  0.00              
ATOM     57  H18 DPA A   2       4.490   5.048   5.331  1.00  0.00              
ATOM     58  C7  DPA A   3       7.379   4.949   7.161  1.00  0.00              
ATOM     59  H11 DPA A   3       8.368   5.343   7.050  1.00  0.00              
ATOM     60  H12 DPA A   3       7.432   3.884   7.250  1.00  0.00              
ATOM     61  C6  DPA A   3       6.797   5.503   8.474  1.00  0.00              
ATOM     62  C1  DPA A   3       6.756   7.040   8.410  1.00  0.00              
ATOM     63  O1  DPA A   3       5.736   7.623   7.958  1.00  0.00              
ATOM     64  O2  DPA A   3       7.875   7.805   8.863  1.00  0.00              
ATOM     65  C2  DPA A   3       7.420   9.065   9.364  1.00  0.00              
ATOM     66  C3  DPA A   3       8.627   9.888   9.852  1.00  0.00              
ATOM     67  N1  DPA A   3       8.160  11.183  10.367  1.00  0.00              
ATOM     68  C4  DPA A   3       7.468  11.915   9.298  1.00  0.00              
ATOM     69  H5  DPA A   3       7.127  12.857   9.672  1.00  0.00              
ATOM     70  H6  DPA A   3       8.141  12.077   8.483  1.00  0.00              
ATOM     71  H7  DPA A   3       6.629  11.343   8.958  1.00  0.00              
ATOM     72  C5  DPA A   3       9.311  11.969  10.834  1.00  0.00              
ATOM     73  H8  DPA A   3       8.972  12.912  11.208  1.00  0.00              
ATOM     74  H9  DPA A   3       9.815  11.437  11.612  1.00  0.00              
ATOM     75  H10 DPA A   3       9.986  12.132  10.019  1.00  0.00              
ATOM     76  H20 DPA A   3       7.530  11.030  11.129  1.00  0.00              
ATOM     77  H3  DPA A   3       9.131   9.355  10.631  1.00  0.00              
ATOM     78  H4  DPA A   3       9.300  10.049   9.038  1.00  0.00              
ATOM     79  H1  DPA A   3       6.918   9.597   8.586  1.00  0.00              
ATOM     80  H2  DPA A   3       6.747   8.901  10.179  1.00  0.00              
ATOM     81  C9  DPA A   3       5.370   4.958   8.674  1.00  0.00              
ATOM     82  H16 DPA A   3       5.399   3.890   8.718  1.00  0.00              
ATOM     83  H17 DPA A   3       4.966   5.342   9.586  1.00  0.00              
ATOM     84  H18 DPA A   3       4.754   5.264   7.853  1.00  0.00              
ATOM     85  C7  DDB A   4       7.629   5.105   9.702  1.00  0.00              
ATOM     86  H11 DDB A   4       8.624   5.484   9.601  1.00  0.00              
ATOM     87  H12 DDB A   4       7.664   4.038   9.784  1.00  0.00              
ATOM     88  C6  DDB A   4       7.047   5.658  11.017  1.00  0.00              
ATOM     89  C1  DDB A   4       5.610   5.136  11.203  1.00  0.00              
ATOM     90  O1  DDB A   4       4.638   5.789  10.743  1.00  0.00              
ATOM     91  O2  DDB A   4       5.380   3.908  11.898  1.00  0.00              
ATOM     92  C2  DDB A   4       4.107   3.958  12.546  1.00  0.00              
ATOM     93  C3  DDB A   4       3.860   2.635  13.294  1.00  0.00              
ATOM     94  N1  DDB A   4       2.551   2.686  13.961  1.00  0.00              
ATOM     95  C4  DDB A   4       2.314   1.424  14.676  1.00  0.00              
ATOM     96  H5  DDB A   4       1.362   1.462  15.160  1.00  0.00              
ATOM     97  H6  DDB A   4       2.329   0.612  13.980  1.00  0.00              
ATOM     98  H7  DDB A   4       3.082   1.280  15.408  1.00  0.00              
ATOM     99  C5  DDB A   4       1.496   2.885  12.956  1.00  0.00              
ATOM    100  H8  DDB A   4       0.544   2.922  13.441  1.00  0.00              
ATOM    101  H9  DDB A   4       1.511   2.073  12.259  1.00  0.00              
ATOM    102  H10 DDB A   4       1.668   3.804  12.436  1.00  0.00              
ATOM    103  H3  DDB A   4       4.627   2.490  14.027  1.00  0.00              
ATOM    104  H4  DDB A   4       3.874   1.823  12.600  1.00  0.00              
ATOM    105  H1  DDB A   4       3.341   4.103  11.815  1.00  0.00              
ATOM    106  H2  DDB A   4       4.092   4.770  13.242  1.00  0.00              
ATOM    107  C9  DDB A   4       7.030   7.197  10.962  1.00  0.00              
ATOM    108  H16 DDB A   4       6.626   7.582  11.875  1.00  0.00              
ATOM    109  H17 DDB A   4       8.027   7.560  10.833  1.00  0.00              
ATOM    110  H18 DDB A   4       6.424   7.519  10.141  1.00  0.00              
ATOM    111  C7  DPA A   5       7.863   5.239  12.247  1.00  0.00              
ATOM    112  H11 DPA A   5       8.866   5.603  12.155  1.00  0.00              
ATOM    113  H12 DPA A   5       7.880   4.171  12.321  1.00  0.00              
ATOM    114  C6  DPA A   5       7.281   5.792  13.560  1.00  0.00              
ATOM    115  C1  DPA A   5       7.290   7.331  13.518  1.00  0.00              
ATOM    116  O1  DPA A   5       6.297   7.953  13.062  1.00  0.00              
ATOM    117  O2  DPA A   5       8.428   8.053  13.996  1.00  0.00              
ATOM    118  C2  DPA A   5       8.007   9.319  14.510  1.00  0.00              
ATOM    119  C3  DPA A   5       9.233  10.097  15.026  1.00  0.00              
ATOM    120  N1  DPA A   5       8.800  11.399  15.554  1.00  0.00              
ATOM    121  C4  DPA A   5       8.146  12.168  14.486  1.00  0.00              
ATOM    122  H5  DPA A   5       7.832  13.115  14.870  1.00  0.00              
ATOM    123  H6  DPA A   5       8.835  12.319  13.683  1.00  0.00              
ATOM    124  H7  DPA A   5       7.295  11.627  14.127  1.00  0.00              
ATOM    125  C5  DPA A   5       9.970  12.139  16.047  1.00  0.00              
ATOM    126  H8  DPA A   5       9.655  13.088  16.430  1.00  0.00              
ATOM    127  H9  DPA A   5      10.445  11.581  16.824  1.00  0.00              
ATOM    128  H10 DPA A   5      10.659  12.293  15.244  1.00  0.00              
ATOM    129  H20 DPA A   5       8.155  11.256  16.306  1.00  0.00              
ATOM    130  H3  DPA A   5       9.708   9.537  15.804  1.00  0.00              
ATOM    131  H4  DPA A   5       9.921  10.248  14.223  1.00  0.00              
ATOM    132  H1  DPA A   5       7.532   9.879  13.733  1.00  0.00              
ATOM    133  H2  DPA A   5       7.316   9.167  15.313  1.00  0.00              
ATOM    134  C9  DPA A   5       5.835   5.292  13.732  1.00  0.00              
ATOM    135  H16 DPA A   5       5.829   4.222  13.762  1.00  0.00              
ATOM    136  H17 DPA A   5       5.431   5.676  14.645  1.00  0.00              
ATOM    137  H18 DPA A   5       5.240   5.630  12.910  1.00  0.00              
ATOM    138  C7  DPA A   6       8.082   5.351  14.794  1.00  0.00              
ATOM    139  H11 DPA A   6       9.091   5.698  14.711  1.00  0.00              
ATOM    140  H12 DPA A   6       8.081   4.282  14.861  1.00  0.00              
ATOM    141  C6  DPA A   6       7.501   5.904  16.108  1.00  0.00              
ATOM    142  C1  DPA A   6       7.535   7.442  16.076  1.00  0.00              
ATOM    143  O1  DPA A   6       6.555   8.085  15.617  1.00  0.00              
ATOM    144  O2  DPA A   6       8.681   8.143  16.568  1.00  0.00              
ATOM    145  C2  DPA A   6       8.277   9.412  17.088  1.00  0.00              
ATOM    146  C3  DPA A   6       9.511  10.165  17.617  1.00  0.00              
ATOM    147  N1  DPA A   6       9.096  11.470  18.152  1.00  0.00              
ATOM    148  C4  DPA A   6       8.463  12.258  17.085  1.00  0.00              
ATOM    149  H5  DPA A   6       8.160  13.208  17.473  1.00  0.00              
ATOM    150  H6  DPA A   6       9.160  12.404  16.287  1.00  0.00              
ATOM    151  H7  DPA A   6       7.606  11.735  16.717  1.00  0.00              
ATOM    152  C5  DPA A   6      10.275  12.189  18.657  1.00  0.00              
ATOM    153  H8  DPA A   6       9.973  13.139  19.046  1.00  0.00              
ATOM    154  H9  DPA A   6      10.735  11.617  19.435  1.00  0.00              
ATOM    155  H10 DPA A   6      10.973  12.337  17.860  1.00  0.00              
ATOM    156  H20 DPA A   6       8.444  11.333  18.897  1.00  0.00              
ATOM    157  H3  DPA A   6       9.972   9.592  18.394  1.00  0.00              
ATOM    158  H4  DPA A   6      10.208  10.311  16.821  1.00  0.00              
ATOM    159  H1  DPA A   6       7.816   9.985  16.312  1.00  0.00              
ATOM    160  H2  DPA A   6       7.579   9.264  17.885  1.00  0.00              
ATOM    161  C9  DPA A   6       6.045   5.426  16.265  1.00  0.00              
ATOM    162  H16 DPA A   6       6.021   4.357  16.288  1.00  0.00              
ATOM    163  H17 DPA A   6       5.641   5.811  17.179  1.00  0.00              
ATOM    164  H18 DPA A   6       5.462   5.779  15.441  1.00  0.00              
ATOM    165  C7  DPB A   7       8.285   5.441  17.342  1.00  0.00              
ATOM    166  H11 DPB A   7       9.300   5.773  17.270  1.00  0.00              
ATOM    167  H12 DPB A   7       8.267   4.372  17.401  1.00  0.00              
ATOM    168  C6  DPB A   7       7.704   5.994  18.657  1.00  0.00              
ATOM    169  C1  DPB A   7       6.240   5.539  18.803  1.00  0.00              
ATOM    170  O1  DPB A   7       5.311   6.249  18.338  1.00  0.00              
ATOM    171  O2  DPB A   7       5.937   4.308  19.466  1.00  0.00              
ATOM    172  C2  DPB A   7       4.654   4.407  20.090  1.00  0.00              
ATOM    173  C3  DPB A   7       4.327   3.083  20.804  1.00  0.00              
ATOM    174  N1  DPB A   7       3.009   3.184  21.445  1.00  0.00              
ATOM    175  C4  DPB A   7       2.697   1.920  22.126  1.00  0.00              
ATOM    176  H5  DPB A   7       1.736   1.994  22.593  1.00  0.00              
ATOM    177  H6  DPB A   7       2.686   1.123  21.413  1.00  0.00              
ATOM    178  H7  DPB A   7       3.440   1.724  22.871  1.00  0.00              
ATOM    179  C5  DPB A   7       1.987   3.455  20.424  1.00  0.00              
ATOM    180  H8  DPB A   7       1.026   3.528  20.891  1.00  0.00              
ATOM    181  H9  DPB A   7       1.977   2.658  19.710  1.00  0.00              
ATOM    182  H10 DPB A   7       2.213   4.375  19.928  1.00  0.00              
ATOM    183  H20 DPB A   7       3.019   3.928  22.112  1.00  0.00              
ATOM    184  H3  DPB A   7       5.071   2.885  21.548  1.00  0.00              
ATOM    185  H4  DPB A   7       4.316   2.286  20.091  1.00  0.00              
ATOM    186  H1  DPB A   7       3.911   4.604  19.347  1.00  0.00              
ATOM    187  H2  DPB A   7       4.664   5.205  20.803  1.00  0.00              
ATOM    188  C9  DPB A   7       7.763   7.533  18.637  1.00  0.00              
ATOM    189  H16 DPB A   7       7.359   7.919  19.549  1.00  0.00              
ATOM    190  H17 DPB A   7       8.779   7.850  18.535  1.00  0.00              
ATOM    191  H18 DPB A   7       7.190   7.901  17.810  1.00  0.00              
ATOM    192  C7  DPA A   8       8.473   5.511  19.893  1.00  0.00              
ATOM    193  H11 DPA A   8       9.493   5.826  19.830  1.00  0.00              
ATOM    194  H12 DPA A   8       8.437   4.441  19.945  1.00  0.00              
ATOM    195  C6  DPA A   8       7.891   6.064  21.207  1.00  0.00              
ATOM    196  C1  DPA A   8       7.976   7.600  21.199  1.00  0.00              
ATOM    197  O1  DPA A   8       7.023   8.280  20.737  1.00  0.00              
ATOM    198  O2  DPA A   8       9.136   8.255  21.716  1.00  0.00              
ATOM    199  C2  DPA A   8       8.767   9.530  22.249  1.00  0.00              
ATOM    200  C3  DPA A   8      10.017  10.234  22.806  1.00  0.00              
ATOM    201  N1  DPA A   8       9.637  11.545  23.354  1.00  0.00              
ATOM    202  C4  DPA A   8       9.044  12.367  22.290  1.00  0.00              
ATOM    203  H5  DPA A   8       8.767  13.321  22.688  1.00  0.00              
ATOM    204  H6  DPA A   8       9.757  12.502  21.505  1.00  0.00              
ATOM    205  H7  DPA A   8       8.175  11.878  21.902  1.00  0.00              
ATOM    206  C5  DPA A   8      10.831  12.219  23.886  1.00  0.00              
ATOM    207  H8  DPA A   8      10.555  13.172  24.283  1.00  0.00              
ATOM    208  H9  DPA A   8      11.262  11.620  24.660  1.00  0.00              
ATOM    209  H10 DPA A   8      11.544  12.354  23.099  1.00  0.00              
ATOM    210  H20 DPA A   8       8.971  11.418  24.089  1.00  0.00              
ATOM    211  H3  DPA A   8      10.449   9.636  23.581  1.00  0.00              
ATOM    212  H4  DPA A   8      10.730  10.369  22.020  1.00  0.00              
ATOM    213  H1  DPA A   8       8.336  10.127  21.475  1.00  0.00              
ATOM    214  H2  DPA A   8       8.053   9.394  23.034  1.00  0.00              
ATOM    215  C9  DPA A   8       6.419   5.630  21.340  1.00  0.00              
ATOM    216  H16 DPA A   8       6.360   4.562  21.345  1.00  0.00              
ATOM    217  H17 DPA A   8       6.014   6.015  22.252  1.00  0.00              
ATOM    218  H18 DPA A   8       5.859   6.013  20.512  1.00  0.00              
ATOM    219  C7  DDB A   9       8.644   5.557  22.446  1.00  0.00              
ATOM    220  H11 DDB A   9       9.669   5.857  22.392  1.00  0.00              
ATOM    221  H12 DDB A   9       8.590   4.489  22.489  1.00  0.00              
ATOM    222  C6  DDB A   9       8.062   6.110  23.760  1.00  0.00              
ATOM    223  C1  DDB A   9       6.582   5.701  23.881  1.00  0.00              
ATOM    224  O1  DDB A   9       5.684   6.447  23.414  1.00  0.00              
ATOM    225  O2  DDB A   9       6.231   4.472  24.521  1.00  0.00              
ATOM    226  C2  DDB A   9       4.943   4.603  25.129  1.00  0.00              
ATOM    227  C3  DDB A   9       4.564   3.280  25.820  1.00  0.00              
ATOM    228  N1  DDB A   9       3.240   3.414  26.445  1.00  0.00              
ATOM    229  C4  DDB A   9       2.879   2.152  27.104  1.00  0.00              
ATOM    230  H5  DDB A   9       1.915   2.250  27.558  1.00  0.00              
ATOM    231  H6  DDB A   9       2.853   1.366  26.379  1.00  0.00              
ATOM    232  H7  DDB A   9       3.605   1.922  27.854  1.00  0.00              
ATOM    233  C5  DDB A   9       2.242   3.733  25.414  1.00  0.00              
ATOM    234  H8  DDB A   9       1.278   3.831  25.869  1.00  0.00              
ATOM    235  H9  DDB A   9       2.216   2.947  24.688  1.00  0.00              
ATOM    236  H10 DDB A   9       2.506   4.653  24.934  1.00  0.00              
ATOM    237  H3  DDB A   9       5.290   3.048  26.570  1.00  0.00              
ATOM    238  H4  DDB A   9       4.538   2.495  25.095  1.00  0.00              
ATOM    239  H1  DDB A   9       4.217   4.836  24.379  1.00  0.00              
ATOM    240  H2  DDB A   9       4.970   5.390  25.854  1.00  0.00              
ATOM    241  C9  DDB A   9       8.171   7.647  23.763  1.00  0.00              
ATOM    242  H16 DDB A   9       7.767   8.032  24.675  1.00  0.00              
ATOM    243  H17 DDB A   9       9.198   7.932  23.679  1.00  0.00              
ATOM    244  H18 DDB A   9       7.622   8.045  22.934  1.00  0.00              
ATOM    245  C7  DDA A  10       8.798   5.584  25.000  1.00  0.00              
ATOM    246  H11 DDA A  10       9.829   5.868  24.954  1.00  0.00              
ATOM    247  H12 DDA A  10       8.726   4.516  25.035  1.00  0.00              
ATOM    248  C6  DDA A  10       8.216   6.137  26.314  1.00  0.00              
ATOM    249  C1  DDA A  10       8.350   7.670  26.328  1.00  0.00              
ATOM    250  O1  DDA A  10       7.427   8.387  25.863  1.00  0.00              
ATOM    251  O2  DDA A  10       9.524   8.280  26.871  1.00  0.00              
ATOM    252  C2  DDA A  10       9.189   9.558  27.417  1.00  0.00              
ATOM    253  C3  DDA A  10      10.453  10.216  28.001  1.00  0.00              
ATOM    254  N1  DDA A  10      10.108  11.529  28.563  1.00  0.00              
ATOM    255  C4  DDA A  10       9.556  12.385  27.503  1.00  0.00              
ATOM    256  H5  DDA A  10       9.305  13.342  27.912  1.00  0.00              
ATOM    257  H6  DDA A  10      10.284  12.508  26.730  1.00  0.00              
ATOM    258  H7  DDA A  10       8.678  11.929  27.097  1.00  0.00              
ATOM    259  C5  DDA A  10      11.315  12.156  29.120  1.00  0.00              
ATOM    260  H8  DDA A  10      11.065  13.112  29.529  1.00  0.00              
ATOM    261  H9  DDA A  10      11.716  11.533  29.892  1.00  0.00              
ATOM    262  H10 DDA A  10      12.044  12.280  28.346  1.00  0.00              
ATOM    263  H3  DDA A  10      10.855   9.592  28.772  1.00  0.00              
ATOM    264  H4  DDA A  10      11.180  10.338  27.228  1.00  0.00              
ATOM    265  H1  DDA A  10       8.788  10.181  26.646  1.00  0.00              
ATOM    266  H2  DDA A  10       8.461   9.435  28.191  1.00  0.00              
ATOM    267  C9  DDA A  10       6.730   5.751  26.420  1.00  0.00              
ATOM    268  H16 DDA A  10       6.636   4.685  26.409  1.00  0.00              
ATOM    269  H17 DDA A  10       6.326   6.135  27.332  1.00  0.00              
ATOM    270  H18 DDA A  10       6.194   6.164  25.591  1.00  0.00              
ATOM    271  C7  DDA A  11       8.935   5.590  27.555  1.00  0.00              
ATOM    272  H11 DDA A  11       9.971   5.857  27.519  1.00  0.00              
ATOM    273  H12 DDA A  11       8.846   4.523  27.582  1.00  0.00              
ATOM    274  C6  DDA A  11       8.353   6.143  28.869  1.00  0.00              
ATOM    275  C1  DDA A  11       8.512   7.674  28.895  1.00  0.00              
ATOM    276  O1  DDA A  11       7.603   8.409  28.429  1.00  0.00              
ATOM    277  O2  DDA A  11       9.692   8.261  29.451  1.00  0.00              
ATOM    278  C2  DDA A  11       9.374   9.540  30.004  1.00  0.00              
ATOM    279  C3  DDA A  11      10.644  10.172  30.602  1.00  0.00              
ATOM    280  N1  DDA A  11      10.317  11.487  31.170  1.00  0.00              
ATOM    281  C4  DDA A  11       9.787  12.360  30.112  1.00  0.00              
ATOM    282  H5  DDA A  11       9.549  13.317  30.526  1.00  0.00              
ATOM    283  H6  DDA A  11      10.522  12.476  29.345  1.00  0.00              
ATOM    284  H7  DDA A  11       8.904  11.921  29.697  1.00  0.00              
ATOM    285  C5  DDA A  11      11.530  12.090  31.740  1.00  0.00              
ATOM    286  H8  DDA A  11      11.293  13.048  32.153  1.00  0.00              
ATOM    287  H9  DDA A  11      11.916  11.456  32.510  1.00  0.00              
ATOM    288  H10 DDA A  11      12.266  12.207  30.972  1.00  0.00              
ATOM    289  H3  DDA A  11      11.031   9.537  31.370  1.00  0.00              
ATOM    290  H4  DDA A  11      11.379  10.287  29.833  1.00  0.00              
ATOM    291  H1  DDA A  11       8.989  10.175  29.235  1.00  0.00              
ATOM    292  H2  DDA A  11       8.638   9.422  30.772  1.00  0.00              
ATOM    293  C9  DDA A  11       6.860   5.780  28.962  1.00  0.00              
ATOM    294  H16 DDA A  11       6.749   4.716  28.943  1.00  0.00              
ATOM    295  H17 DDA A  11       6.455   6.165  29.874  1.00  0.00              
ATOM    296  H18 DDA A  11       6.336   6.208  28.133  1.00  0.00              
ATOM    297  C7  DDB A  12       9.054   5.576  30.111  1.00  0.00              
ATOM    298  H11 DDB A  12      10.095   5.825  30.083  1.00  0.00              
ATOM    299  H12 DDB A  12       8.948   4.510  30.129  1.00  0.00              
ATOM    300  C6  DDB A  12       8.473   6.129  31.425  1.00  0.00              
ATOM    301  C1  DDB A  12       6.972   5.789  31.507  1.00  0.00              
ATOM    302  O1  DDB A  12       6.120   6.588  31.038  1.00  0.00              
ATOM    303  O2  DDB A  12       6.549   4.566  32.113  1.00  0.00              
ATOM    304  C2  DDB A  12       5.256   4.747  32.698  1.00  0.00              
ATOM    305  C3  DDB A  12       4.799   3.430  33.352  1.00  0.00              
ATOM    306  N1  DDB A  12       3.472   3.615  33.952  1.00  0.00              
ATOM    307  C4  DDB A  12       3.035   2.359  34.576  1.00  0.00              
ATOM    308  H5  DDB A  12       2.068   2.494  35.013  1.00  0.00              
ATOM    309  H6  DDB A  12       2.986   1.590  33.834  1.00  0.00              
ATOM    310  H7  DDB A  12       3.733   2.077  35.336  1.00  0.00              
ATOM    311  C5  DDB A  12       2.511   4.004  32.909  1.00  0.00              
ATOM    312  H8  DDB A  12       1.544   4.139  33.347  1.00  0.00              
ATOM    313  H9  DDB A  12       2.462   3.236  32.166  1.00  0.00              
ATOM    314  H10 DDB A  12       2.829   4.920  32.455  1.00  0.00              
ATOM    315  H3  DDB A  12       5.499   3.147  34.112  1.00  0.00              
ATOM    316  H4  DDB A  12       4.750   2.661  32.610  1.00  0.00              
ATOM    317  H1  DDB A  12       4.558   5.030  31.939  1.00  0.00              
ATOM    318  H2  DDB A  12       5.306   5.516  33.441  1.00  0.00              
ATOM    319  C9  DDB A  12       8.656   7.658  31.463  1.00  0.00              
ATOM    320  H16 DDB A  12       8.252   8.042  32.376  1.00  0.00              
ATOM    321  H17 DDB A  12       9.697   7.894  31.407  1.00  0.00              
ATOM    322  H18 DDB A  12       8.144   8.099  30.634  1.00  0.00              
ATOM    323  C7  DDB A  13       9.156   5.541  32.667  1.00  0.00              
ATOM    324  H11 DDB A  13      10.200   5.775  32.649  1.00  0.00              
ATOM    325  H12 DDB A  13       9.032   4.477  32.677  1.00  0.00              
ATOM    326  C6  DDB A  13       8.575   6.095  33.981  1.00  0.00              
ATOM    327  C1  DDB A  13       7.069   5.779  34.051  1.00  0.00              
ATOM    328  O1  DDB A  13       6.232   6.594  33.582  1.00  0.00              
ATOM    329  O2  DDB A  13       6.620   4.558  34.645  1.00  0.00              
ATOM    330  C2  DDB A  13       5.328   4.756  35.223  1.00  0.00              
ATOM    331  C3  DDB A  13       4.845   3.441  35.864  1.00  0.00              
ATOM    332  N1  DDB A  13       3.516   3.644  36.458  1.00  0.00              
ATOM    333  C4  DDB A  13       3.056   2.390  37.069  1.00  0.00              
ATOM    334  H5  DDB A  13       2.088   2.538  37.501  1.00  0.00              
ATOM    335  H6  DDB A  13       3.000   1.627  36.321  1.00  0.00              
ATOM    336  H7  DDB A  13       3.744   2.091  37.832  1.00  0.00              
ATOM    337  C5  DDB A  13       2.570   4.055  35.411  1.00  0.00              
ATOM    338  H8  DDB A  13       1.602   4.203  35.843  1.00  0.00              
ATOM    339  H9  DDB A  13       2.513   3.293  34.662  1.00  0.00              
ATOM    340  H10 DDB A  13       2.905   4.968  34.966  1.00  0.00              
ATOM    341  H3  DDB A  13       5.535   3.142  36.626  1.00  0.00              
ATOM    342  H4  DDB A  13       4.789   2.679  35.116  1.00  0.00              
ATOM    343  H1  DDB A  13       4.639   5.054  34.461  1.00  0.00              
ATOM    344  H2  DDB A  13       5.384   5.518  35.971  1.00  0.00              
ATOM    345  C9  DDB A  13       8.783   7.619  34.033  1.00  0.00              
ATOM    346  H16 DDB A  13       8.378   8.004  34.945  1.00  0.00              
ATOM    347  H17 DDB A  13       9.827   7.839  33.984  1.00  0.00              
ATOM    348  H18 DDB A  13       8.283   8.075  33.203  1.00  0.00              
ATOM    349  C7  DPB A  14       9.240   5.487  35.224  1.00  0.00              
ATOM    350  H11 DPB A  14      10.287   5.704  35.214  1.00  0.00              
ATOM    351  H12 DPB A  14       9.099   4.425  35.226  1.00  0.00              
ATOM    352  C6  DPB A  14       8.658   6.040  36.538  1.00  0.00              
ATOM    353  C1  DPB A  14       7.147   5.748  36.595  1.00  0.00              
ATOM    354  O1  DPB A  14       6.328   6.580  36.127  1.00  0.00              
ATOM    355  O2  DPB A  14       6.675   4.530  37.178  1.00  0.00              
ATOM    356  C2  DPB A  14       5.382   4.745  37.749  1.00  0.00              
ATOM    357  C3  DPB A  14       4.874   3.434  38.377  1.00  0.00              
ATOM    358  N1  DPB A  14       3.545   3.654  38.962  1.00  0.00              
ATOM    359  C4  DPB A  14       3.061   2.403  39.563  1.00  0.00              
ATOM    360  H5  DPB A  14       2.091   2.564  39.988  1.00  0.00              
ATOM    361  H6  DPB A  14       2.997   1.647  38.808  1.00  0.00              
ATOM    362  H7  DPB A  14       3.738   2.089  40.327  1.00  0.00              
ATOM    363  C5  DPB A  14       2.612   4.088  37.913  1.00  0.00              
ATOM    364  H8  DPB A  14       1.644   4.247  38.339  1.00  0.00              
ATOM    365  H9  DPB A  14       2.549   3.331  37.159  1.00  0.00              
ATOM    366  H10 DPB A  14       2.964   4.998  37.476  1.00  0.00              
ATOM    367  H20 DPB A  14       3.604   4.360  39.668  1.00  0.00              
ATOM    368  H3  DPB A  14       5.553   3.118  39.142  1.00  0.00              
ATOM    369  H4  DPB A  14       4.811   2.678  37.623  1.00  0.00              
ATOM    370  H1  DPB A  14       4.704   5.061  36.984  1.00  0.00              
ATOM    371  H2  DPB A  14       5.446   5.502  38.503  1.00  0.00              
ATOM    372  C9  DPB A  14       8.889   7.561  36.601  1.00  0.00              
ATOM    373  H16 DPB A  14       8.485   7.946  37.515  1.00  0.00              
ATOM    374  H17 DPB A  14       9.938   7.765  36.562  1.00  0.00              
ATOM    375  H18 DPB A  14       8.404   8.030  35.771  1.00  0.00              
ATOM    376  C7  DDB A  15       9.306   5.414  37.781  1.00  0.00              
ATOM    377  H11 DDB A  15      10.357   5.614  37.780  1.00  0.00              
ATOM    378  H12 DDB A  15       9.148   4.354  37.775  1.00  0.00              
ATOM    379  C6  DDB A  15       8.724   5.967  39.095  1.00  0.00              
ATOM    380  C1  DDB A  15       7.208   5.699  39.139  1.00  0.00              
ATOM    381  O1  DDB A  15       6.405   6.546  38.672  1.00  0.00              
ATOM    382  O2  DDB A  15       6.713   4.485  39.711  1.00  0.00              
ATOM    383  C2  DDB A  15       5.419   4.715  40.274  1.00  0.00              
ATOM    384  C3  DDB A  15       4.887   3.408  40.890  1.00  0.00              
ATOM    385  N1  DDB A  15       3.556   3.646  41.468  1.00  0.00              
ATOM    386  C4  DDB A  15       3.048   2.399  42.056  1.00  0.00              
ATOM    387  H5  DDB A  15       2.079   2.571  42.477  1.00  0.00              
ATOM    388  H6  DDB A  15       2.977   1.649  41.296  1.00  0.00              
ATOM    389  H7  DDB A  15       3.716   2.068  42.823  1.00  0.00              
ATOM    390  C5  DDB A  15       2.638   4.102  40.415  1.00  0.00              
ATOM    391  H8  DDB A  15       1.669   4.274  40.836  1.00  0.00              
ATOM    392  H9  DDB A  15       2.567   3.352  39.655  1.00  0.00              
ATOM    393  H10 DDB A  15       3.008   5.010  39.987  1.00  0.00              
ATOM    394  H3  DDB A  15       5.555   3.077  41.657  1.00  0.00              
ATOM    395  H4  DDB A  15       4.816   2.659  40.130  1.00  0.00              
ATOM    396  H1  DDB A  15       4.751   5.047  39.507  1.00  0.00              
ATOM    397  H2  DDB A  15       5.490   5.466  41.033  1.00  0.00              
ATOM    398  C9  DDB A  15       8.979   7.484  39.171  1.00  0.00              
ATOM    399  H16 DDB A  15       8.574   7.868  40.084  1.00  0.00              
ATOM    400  H17 DDB A  15      10.031   7.671  39.140  1.00  0.00              
ATOM    401  H18 DDB A  15       8.507   7.966  38.341  1.00  0.00              
ATOM    402  C7  DPA A  16       9.352   5.321  40.338  1.00  0.00              
ATOM    403  H11 DPA A  16      10.406   5.504  40.344  1.00  0.00              
ATOM    404  H12 DPA A  16       9.178   4.265  40.322  1.00  0.00              
ATOM    405  C6  DPA A  16       8.771   5.874  41.651  1.00  0.00              
ATOM    406  C1  DPA A  16       9.050   7.385  41.739  1.00  0.00              
ATOM    407  O1  DPA A  16       8.219   8.207  41.272  1.00  0.00              
ATOM    408  O2  DPA A  16      10.253   7.855  42.354  1.00  0.00              
ATOM    409  C2  DPA A  16      10.017   9.137  42.943  1.00  0.00              
ATOM    410  C3  DPA A  16      11.313   9.643  43.604  1.00  0.00              
ATOM    411  N1  DPA A  16      11.071  10.960  44.210  1.00  0.00              
ATOM    412  C4  DPA A  16      10.650  11.909  43.169  1.00  0.00              
ATOM    413  H5  DPA A  16      10.474  12.867  43.610  1.00  0.00              
ATOM    414  H6  DPA A  16      11.419  11.991  42.430  1.00  0.00              
ATOM    415  H7  DPA A  16       9.750  11.557  42.709  1.00  0.00              
ATOM    416  C5  DPA A  16      12.308  11.443  44.842  1.00  0.00              
ATOM    417  H8  DPA A  16      12.133  12.402  45.282  1.00  0.00              
ATOM    418  H9  DPA A  16      12.615  10.753  45.599  1.00  0.00              
ATOM    419  H10 DPA A  16      13.077  11.526  44.102  1.00  0.00              
ATOM    420  H20 DPA A  16      10.353  10.882  44.902  1.00  0.00              
ATOM    421  H3  DPA A  16      11.620   8.952  44.362  1.00  0.00              
ATOM    422  H4  DPA A  16      12.081   9.725  42.865  1.00  0.00              
ATOM    423  H1  DPA A  16       9.711   9.826  42.186  1.00  0.00              
ATOM    424  H2  DPA A  16       9.249   9.053  43.683  1.00  0.00              
ATOM    425  C9  DPA A  16       7.250   5.630  41.682  1.00  0.00              
ATOM    426  H16 DPA A  16       7.056   4.579  41.622  1.00  0.00              
ATOM    427  H17 DPA A  16       6.846   6.015  42.595  1.00  0.00              
ATOM    428  H18 DPA A  16       6.792   6.127  40.852  1.00  0.00              
ATOM    429  C7  DPA A  17       9.380   5.209  42.894  1.00  0.00              
ATOM    430  H11 DPA A  17      10.437   5.375  42.909  1.00  0.00              
ATOM    431  H12 DPA A  17       9.188   4.156  42.870  1.00  0.00              
ATOM    432  C6  DPA A  17       8.798   5.763  44.208  1.00  0.00              
ATOM    433  C1  DPA A  17       9.101   7.268  44.309  1.00  0.00              
ATOM    434  O1  DPA A  17       8.288   8.106  43.842  1.00  0.00              
ATOM    435  O2  DPA A  17      10.307   7.714  44.934  1.00  0.00              
ATOM    436  C2  DPA A  17      10.089   8.995  45.531  1.00  0.00              
ATOM    437  C3  DPA A  17      11.388   9.475  46.205  1.00  0.00              
ATOM    438  N1  DPA A  17      11.164  10.791  46.818  1.00  0.00              
ATOM    439  C4  DPA A  17      10.766  11.754  45.782  1.00  0.00              
ATOM    440  H5  DPA A  17      10.602  12.712  46.228  1.00  0.00              
ATOM    441  H6  DPA A  17      11.540  11.829  45.049  1.00  0.00              
ATOM    442  H7  DPA A  17       9.862  11.420  45.314  1.00  0.00              
ATOM    443  C5  DPA A  17      12.404  11.250  47.462  1.00  0.00              
ATOM    444  H8  DPA A  17      12.241  12.208  47.909  1.00  0.00              
ATOM    445  H9  DPA A  17      12.693  10.550  48.216  1.00  0.00              
ATOM    446  H10 DPA A  17      13.180  11.325  46.729  1.00  0.00              
ATOM    447  H20 DPA A  17      10.440  10.720  47.504  1.00  0.00              
ATOM    448  H3  DPA A  17      11.679   8.774  46.960  1.00  0.00              
ATOM    449  H4  DPA A  17      12.163   9.550  45.472  1.00  0.00              
ATOM    450  H1  DPA A  17       9.799   9.695  44.777  1.00  0.00              
ATOM    451  H2  DPA A  17       9.314   8.918  46.264  1.00  0.00              
ATOM    452  C9  DPA A  17       7.274   5.542  44.227  1.00  0.00              
ATOM    453  H16 DPA A  17       7.063   4.496  44.157  1.00  0.00              
ATOM    454  H17 DPA A  17       6.870   5.927  45.139  1.00  0.00              
ATOM    455  H18 DPA A  17       6.830   6.053  43.397  1.00  0.00              
ATOM    456  C7  DDA A  18       9.388   5.079  45.449  1.00  0.00              
ATOM    457  H11 DDA A  18      10.448   5.228  45.473  1.00  0.00              
ATOM    458  H12 DDA A  18       9.180   4.029  45.416  1.00  0.00              
ATOM    459  C6  DDA A  18       8.807   5.632  46.763  1.00  0.00              
ATOM    460  C1  DDA A  18       9.133   7.133  46.878  1.00  0.00              
ATOM    461  O1  DDA A  18       8.337   7.987  46.411  1.00  0.00              
ATOM    462  O2  DDA A  18      10.342   7.553  47.514  1.00  0.00              
ATOM    463  C2  DDA A  18      10.141   8.833  48.119  1.00  0.00              
ATOM    464  C3  DDA A  18      11.442   9.287  48.805  1.00  0.00              
ATOM    465  N1  DDA A  18      11.236  10.603  49.426  1.00  0.00              
ATOM    466  C4  DDA A  18      10.859  11.579  48.394  1.00  0.00              
ATOM    467  H5  DDA A  18      10.709  12.538  48.847  1.00  0.00              
ATOM    468  H6  DDA A  18      11.640  11.647  47.667  1.00  0.00              
ATOM    469  H7  DDA A  18       9.956  11.264  47.918  1.00  0.00              
ATOM    470  C5  DDA A  18      12.479  11.036  50.082  1.00  0.00              
ATOM    471  H8  DDA A  18      12.328  11.994  50.534  1.00  0.00              
ATOM    472  H9  DDA A  18      12.751  10.326  50.833  1.00  0.00              
ATOM    473  H10 DDA A  18      13.260  11.105  49.355  1.00  0.00              
ATOM    474  H3  DDA A  18      11.716   8.576  49.556  1.00  0.00              
ATOM    475  H4  DDA A  18      12.223   9.355  48.078  1.00  0.00              
ATOM    476  H1  DDA A  18       9.868   9.543  47.368  1.00  0.00              
ATOM    477  H2  DDA A  18       9.359   8.765  48.847  1.00  0.00              
ATOM    478  C9  DDA A  18       7.279   5.437  46.770  1.00  0.00              
ATOM    479  H16 DDA A  18       7.052   4.395  46.691  1.00  0.00              
ATOM    480  H17 DDA A  18       6.875   5.822  47.682  1.00  0.00              
ATOM    481  H18 DDA A  18       6.849   5.960  45.941  1.00  0.00              
ATOM    482  C7  DDA A  19       9.377   4.930  48.003  1.00  0.00              
ATOM    483  H11 DDA A  19      10.438   5.061  48.036  1.00  0.00              
ATOM    484  H12 DDA A  19       9.151   3.884  47.961  1.00  0.00              
ATOM    485  C6  DDA A  19       8.794   5.484  49.317  1.00  0.00              
ATOM    486  C1  DDA A  19       9.145   6.977  49.445  1.00  0.00              
ATOM    487  O1  DDA A  19       8.366   7.848  48.978  1.00  0.00              
ATOM    488  O2  DDA A  19      10.356   7.374  50.093  1.00  0.00              
ATOM    489  C2  DDA A  19      10.171   8.653  50.706  1.00  0.00              
ATOM    490  C3  DDA A  19      11.476   9.080  51.404  1.00  0.00              
ATOM    491  N1  DDA A  19      11.286  10.395  52.034  1.00  0.00              
ATOM    492  C4  DDA A  19      10.934  11.384  51.006  1.00  0.00              
ATOM    493  H5  DDA A  19      10.795  12.341  51.464  1.00  0.00              
ATOM    494  H6  DDA A  19      11.720  11.445  50.285  1.00  0.00              
ATOM    495  H7  DDA A  19      10.027  11.087  50.520  1.00  0.00              
ATOM    496  C5  DDA A  19      12.531  10.803  52.700  1.00  0.00              
ATOM    497  H8  DDA A  19      12.394  11.759  53.159  1.00  0.00              
ATOM    498  H9  DDA A  19      12.787  10.083  53.448  1.00  0.00              
ATOM    499  H10 DDA A  19      13.319  10.864  51.978  1.00  0.00              
ATOM    500  H3  DDA A  19      11.733   8.361  52.152  1.00  0.00              
ATOM    501  H4  DDA A  19      12.262   9.141  50.683  1.00  0.00              
ATOM    502  H1  DDA A  19       9.915   9.372  49.958  1.00  0.00              
ATOM    503  H2  DDA A  19       9.383   8.591  51.427  1.00  0.00              
ATOM    504  C9  DDA A  19       7.264   5.314  49.312  1.00  0.00              
ATOM    505  H16 DDA A  19       7.021   4.276  49.224  1.00  0.00              
ATOM    506  H17 DDA A  19       6.860   5.698  50.226  1.00  0.00              
ATOM    507  H18 DDA A  19       6.848   5.850  48.485  1.00  0.00              
ATOM    508  C7  DPB A  20       9.345   4.764  50.557  1.00  0.00              
ATOM    509  H11 DPB A  20      10.408   4.877  50.597  1.00  0.00              
ATOM    510  H12 DPB A  20       9.103   3.721  50.505  1.00  0.00              
ATOM    511  C6  DPB A  20       8.763   5.317  51.870  1.00  0.00              
ATOM    512  C1  DPB A  20       7.229   5.172  51.855  1.00  0.00              
ATOM    513  O1  DPB A  20       6.515   6.098  51.394  1.00  0.00              
ATOM    514  O2  DPB A  20       6.619   3.984  52.364  1.00  0.00              
ATOM    515  C2  DPB A  20       5.329   4.300  52.893  1.00  0.00              
ATOM    516  C3  DPB A  20       4.671   3.020  53.442  1.00  0.00              
ATOM    517  N1  DPB A  20       3.345   3.345  53.985  1.00  0.00              
ATOM    518  C4  DPB A  20       2.716   2.125  54.509  1.00  0.00              
ATOM    519  H5  DPB A  20       1.751   2.362  54.905  1.00  0.00              
ATOM    520  H6  DPB A  20       2.613   1.410  53.720  1.00  0.00              
ATOM    521  H7  DPB A  20       3.328   1.714  55.285  1.00  0.00              
ATOM    522  C5  DPB A  20       2.503   3.911  52.921  1.00  0.00              
ATOM    523  H8  DPB A  20       1.538   4.147  53.315  1.00  0.00              
ATOM    524  H9  DPB A  20       2.400   3.196  52.131  1.00  0.00              
ATOM    525  H10 DPB A  20       2.961   4.800  52.539  1.00  0.00              
ATOM    526  H20 DPB A  20       3.441   4.013  54.723  1.00  0.00              
ATOM    527  H3  DPB A  20       5.282   2.609  54.218  1.00  0.00              
ATOM    528  H4  DPB A  20       4.567   2.306  52.653  1.00  0.00              
ATOM    529  H1  DPB A  20       4.717   4.712  52.118  1.00  0.00              
ATOM    530  H2  DPB A  20       5.432   5.015  53.683  1.00  0.00              
ATOM    531  C9  DPB A  20       9.137   6.804  52.011  1.00  0.00              
ATOM    532  H16 DPB A  20       8.732   7.189  52.924  1.00  0.00              
ATOM    533  H17 DPB A  20      10.201   6.905  52.022  1.00  0.00              
ATOM    534  H18 DPB A  20       8.735   7.352  51.184  1.00  0.00              
ATOM    535  C7  DPB A  21       9.293   4.579  53.108  1.00  0.00              
ATOM    536  H11 DPB A  21      10.357   4.676  53.157  1.00  0.00              
ATOM    537  H12 DPB A  21       9.035   3.541  53.048  1.00  0.00              
ATOM    538  C6  DPB A  21       8.712   5.133  54.422  1.00  0.00              
ATOM    539  C1  DPB A  21       7.176   5.012  54.396  1.00  0.00              
ATOM    540  O1  DPB A  21       6.480   5.954  53.936  1.00  0.00              
ATOM    541  O2  DPB A  21       6.543   3.830  54.892  1.00  0.00              
ATOM    542  C2  DPB A  21       5.255   4.164  55.415  1.00  0.00              
ATOM    543  C3  DPB A  21       4.572   2.891  55.950  1.00  0.00              
ATOM    544  N1  DPB A  21       3.247   3.234  56.486  1.00  0.00              
ATOM    545  C4  DPB A  21       2.596   2.019  56.997  1.00  0.00              
ATOM    546  H5  DPB A  21       1.632   2.269  57.388  1.00  0.00              
ATOM    547  H6  DPB A  21       2.487   1.312  56.202  1.00  0.00              
ATOM    548  H7  DPB A  21       3.196   1.593  57.774  1.00  0.00              
ATOM    549  C5  DPB A  21       2.424   3.820  55.420  1.00  0.00              
ATOM    550  H8  DPB A  21       1.459   4.069  55.811  1.00  0.00              
ATOM    551  H9  DPB A  21       2.314   3.113  54.625  1.00  0.00              
ATOM    552  H10 DPB A  21       2.897   4.704  55.048  1.00  0.00              
ATOM    553  H20 DPB A  21       3.350   3.895  57.230  1.00  0.00              
ATOM    554  H3  DPB A  21       5.172   2.465  56.726  1.00  0.00              
ATOM    555  H4  DPB A  21       4.463   2.184  55.155  1.00  0.00              
ATOM    556  H1  DPB A  21       4.654   4.591  54.638  1.00  0.00              
ATOM    557  H2  DPB A  21       5.364   4.871  56.210  1.00  0.00              
ATOM    558  C9  DPB A  21       9.107   6.613  54.575  1.00  0.00              
ATOM    559  H16 DPB A  21       8.703   6.998  55.488  1.00  0.00              
ATOM    560  H17 DPB A  21      10.173   6.697  54.594  1.00  0.00              
ATOM    561  H18 DPB A  21       8.720   7.173  53.750  1.00  0.00              
ATOM    562  C7  DPB A  22       9.221   4.378  55.657  1.00  0.00              
ATOM    563  H11 DPB A  22      10.287   4.457  55.713  1.00  0.00              
ATOM    564  H12 DPB A  22       8.946   3.345  55.588  1.00  0.00              
ATOM    565  C6  DPB A  22       8.639   4.931  56.972  1.00  0.00              
ATOM    566  C1  DPB A  22       7.103   4.836  56.934  1.00  0.00              
ATOM    567  O1  DPB A  22       6.424   5.792  56.477  1.00  0.00              
ATOM    568  O2  DPB A  22       6.447   3.661  57.418  1.00  0.00              
ATOM    569  C2  DPB A  22       5.161   4.011  57.935  1.00  0.00              
ATOM    570  C3  DPB A  22       4.455   2.745  58.456  1.00  0.00              
ATOM    571  N1  DPB A  22       3.132   3.105  58.986  1.00  0.00              
ATOM    572  C4  DPB A  22       2.458   1.899  59.484  1.00  0.00              
ATOM    573  H5  DPB A  22       1.495   2.161  59.869  1.00  0.00              
ATOM    574  H6  DPB A  22       2.343   1.198  58.683  1.00  0.00              
ATOM    575  H7  DPB A  22       3.046   1.458  60.262  1.00  0.00              
ATOM    576  C5  DPB A  22       2.324   3.713  57.918  1.00  0.00              
ATOM    577  H8  DPB A  22       1.361   3.975  58.304  1.00  0.00              
ATOM    578  H9  DPB A  22       2.209   3.013  57.117  1.00  0.00              
ATOM    579  H10 DPB A  22       2.815   4.592  57.556  1.00  0.00              
ATOM    580  H20 DPB A  22       3.239   3.759  59.735  1.00  0.00              
ATOM    581  H3  DPB A  22       5.042   2.304  59.233  1.00  0.00              
ATOM    582  H4  DPB A  22       4.339   2.046  57.655  1.00  0.00              
ATOM    583  H1  DPB A  22       4.573   4.453  57.157  1.00  0.00              
ATOM    584  H2  DPB A  22       5.276   4.712  58.735  1.00  0.00              
ATOM    585  C9  DPB A  22       9.058   6.403  57.139  1.00  0.00              
ATOM    586  H16 DPB A  22       8.655   6.789  58.051  1.00  0.00              
ATOM    587  H17 DPB A  22      10.125   6.470  57.165  1.00  0.00              
ATOM    588  H18 DPB A  22       8.685   6.976  56.315  1.00  0.00              
ATOM    589  C7  DDA A  23       9.128   4.160  58.206  1.00  0.00              
ATOM    590  H11 DDA A  23      10.195   4.221  58.269  1.00  0.00              
ATOM    591  H12 DDA A  23       8.838   3.132  58.127  1.00  0.00              
ATOM    592  C6  DDA A  23       8.547   4.713  59.519  1.00  0.00              
ATOM    593  C1  DDA A  23       8.987   6.176  59.700  1.00  0.00              
ATOM    594  O1  DDA A  23       8.279   7.108  59.239  1.00  0.00              
ATOM    595  O2  DDA A  23      10.204   6.476  60.391  1.00  0.00              
ATOM    596  C2  DDA A  23      10.084   7.747  61.036  1.00  0.00              
ATOM    597  C3  DDA A  23      11.392   8.070  61.780  1.00  0.00              
ATOM    598  N1  DDA A  23      11.270   9.376  62.443  1.00  0.00              
ATOM    599  C4  DDA A  23      11.010  10.414  61.436  1.00  0.00              
ATOM    600  H5  DDA A  23      10.920  11.366  61.918  1.00  0.00              
ATOM    601  H6  DDA A  23      11.819  10.444  60.737  1.00  0.00              
ATOM    602  H7  DDA A  23      10.100  10.190  60.919  1.00  0.00              
ATOM    603  C5  DDA A  23      12.519   9.685  63.154  1.00  0.00              
ATOM    604  H8  DDA A  23      12.430  10.635  63.636  1.00  0.00              
ATOM    605  H9  DDA A  23      12.708   8.929  63.886  1.00  0.00              
ATOM    606  H10 DDA A  23      13.329   9.714  62.455  1.00  0.00              
ATOM    607  H3  DDA A  23      11.582   7.314  62.513  1.00  0.00              
ATOM    608  H4  DDA A  23      12.202   8.099  61.082  1.00  0.00              
ATOM    609  H1  DDA A  23       9.895   8.502  60.303  1.00  0.00              
ATOM    610  H2  DDA A  23       9.274   7.717  61.735  1.00  0.00              
ATOM    611  C9  DDA A  23       7.009   4.643  59.469  1.00  0.00              
ATOM    612  H16 DDA A  23       6.702   3.625  59.344  1.00  0.00              
ATOM    613  H17 DDA A  23       6.605   5.027  60.383  1.00  0.00              
ATOM    614  H18 DDA A  23       6.651   5.227  58.647  1.00  0.00              
ATOM    615  C7  DDA A  24       9.015   3.925  60.751  1.00  0.00              
ATOM    616  H11 DDA A  24      10.081   3.969  60.823  1.00  0.00              
ATOM    617  H12 DDA A  24       8.708   2.903  60.663  1.00  0.00              
ATOM    618  C6  DDA A  24       8.432   4.478  62.065  1.00  0.00              
ATOM    619  C1  DDA A  24       8.896   5.933  62.259  1.00  0.00              
ATOM    620  O1  DDA A  24       8.207   6.880  61.800  1.00  0.00              
ATOM    621  O2  DDA A  24      10.112   6.209  62.961  1.00  0.00              
ATOM    622  C2  DDA A  24      10.009   7.476  63.613  1.00  0.00              
ATOM    623  C3  DDA A  24      11.318   7.772  64.369  1.00  0.00              
ATOM    624  N1  DDA A  24      11.212   9.075  65.040  1.00  0.00              
ATOM    625  C4  DDA A  24      10.975  10.125  64.039  1.00  0.00              
ATOM    626  H5  DDA A  24      10.898  11.074  64.528  1.00  0.00              
ATOM    627  H6  DDA A  24      11.789  10.146  63.347  1.00  0.00              
ATOM    628  H7  DDA A  24      10.066   9.919  63.514  1.00  0.00              
ATOM    629  C5  DDA A  24      12.461   9.358  65.762  1.00  0.00              
ATOM    630  H8  DDA A  24      12.384  10.307  66.250  1.00  0.00              
ATOM    631  H9  DDA A  24      12.632   8.594  66.490  1.00  0.00              
ATOM    632  H10 DDA A  24      13.276   9.380  65.069  1.00  0.00              
ATOM    633  H3  DDA A  24      11.490   7.007  65.098  1.00  0.00              
ATOM    634  H4  DDA A  24      12.131   7.793  63.676  1.00  0.00              
ATOM    635  H1  DDA A  24       9.837   8.239  62.885  1.00  0.00              
ATOM    636  H2  DDA A  24       9.193   7.454  64.306  1.00  0.00              
ATOM    637  C9  DDA A  24       6.895   4.434  62.004  1.00  0.00              
ATOM    638  H16 DDA A  24       6.571   3.422  61.869  1.00  0.00              
ATOM    639  H17 DDA A  24       6.490   4.819  62.917  1.00  0.00              
ATOM    640  H18 DDA A  24       6.553   5.029  61.184  1.00  0.00              
ATOM    641  C7  DDB A  25       8.879   3.674  63.294  1.00  0.00              
ATOM    642  H11 DDB A  25       9.946   3.699  63.372  1.00  0.00              
ATOM    643  H12 DDB A  25       8.557   2.658  63.196  1.00  0.00              
ATOM    644  C6  DDB A  25       8.298   4.227  64.607  1.00  0.00              
ATOM    645  C1  DDB A  25       6.759   4.208  64.538  1.00  0.00              
ATOM    646  O1  DDB A  25       6.137   5.205  64.088  1.00  0.00              
ATOM    647  O2  DDB A  25       6.038   3.057  64.982  1.00  0.00              
ATOM    648  C2  DDB A  25       4.759   3.459  65.480  1.00  0.00              
ATOM    649  C3  DDB A  25       3.982   2.218  65.960  1.00  0.00              
ATOM    650  N1  DDB A  25       2.667   2.631  66.471  1.00  0.00              
ATOM    651  C4  DDB A  25       1.926   1.448  66.928  1.00  0.00              
ATOM    652  H5  DDB A  25       0.969   1.748  67.300  1.00  0.00              
ATOM    653  H6  DDB A  25       1.794   0.771  66.111  1.00  0.00              
ATOM    654  H7  DDB A  25       2.475   0.962  67.708  1.00  0.00              
ATOM    655  C5  DDB A  25       1.912   3.299  65.401  1.00  0.00              
ATOM    656  H8  DDB A  25       0.955   3.599  65.773  1.00  0.00              
ATOM    657  H9  DDB A  25       1.780   2.622  64.583  1.00  0.00              
ATOM    658  H10 DDB A  25       2.453   4.161  65.068  1.00  0.00              
ATOM    659  H3  DDB A  25       4.531   1.732  66.739  1.00  0.00              
ATOM    660  H4  DDB A  25       3.850   1.542  65.142  1.00  0.00              
ATOM    661  H1  DDB A  25       4.210   3.944  64.701  1.00  0.00              
ATOM    662  H2  DDB A  25       4.891   4.135  66.299  1.00  0.00              
ATOM    663  C9  DDB A  25       8.784   5.674  64.815  1.00  0.00              
ATOM    664  H16 DDB A  25       8.380   6.058  65.727  1.00  0.00              
ATOM    665  H17 DDB A  25       9.852   5.687  64.863  1.00  0.00              
ATOM    666  H18 DDB A  25       8.457   6.281  63.997  1.00  0.00              
ATOM    667  C7  DPB A  26       8.723   3.407  65.834  1.00  0.00              
ATOM    668  H11 DPB A  26       9.789   3.415  65.920  1.00  0.00              
ATOM    669  H12 DPB A  26       8.385   2.396  65.726  1.00  0.00              
ATOM    670  C6  DPB A  26       8.141   3.961  67.147  1.00  0.00              
ATOM    671  C1  DPB A  26       6.603   3.966  67.067  1.00  0.00              
ATOM    672  O1  DPB A  26       6.001   4.976  66.621  1.00  0.00              
ATOM    673  O2  DPB A  26       5.861   2.823  67.499  1.00  0.00              
ATOM    674  C2  DPB A  26       4.585   3.242  67.991  1.00  0.00              
ATOM    675  C3  DPB A  26       3.785   2.011  68.455  1.00  0.00              
ATOM    676  N1  DPB A  26       2.473   2.441  68.962  1.00  0.00              
ATOM    677  C4  DPB A  26       1.710   1.267  69.405  1.00  0.00              
ATOM    678  H5  DPB A  26       0.755   1.580  69.774  1.00  0.00              
ATOM    679  H6  DPB A  26       1.573   0.599  68.582  1.00  0.00              
ATOM    680  H7  DPB A  26       2.246   0.767  70.185  1.00  0.00              
ATOM    681  C5  DPB A  26       1.738   3.129  67.891  1.00  0.00              
ATOM    682  H8  DPB A  26       0.782   3.443  68.260  1.00  0.00              
ATOM    683  H9  DPB A  26       1.599   2.460  67.067  1.00  0.00              
ATOM    684  H10 DPB A  26       2.293   3.984  67.568  1.00  0.00              
ATOM    685  H20 DPB A  26       2.602   3.066  69.732  1.00  0.00              
ATOM    686  H3  DPB A  26       4.321   1.511  69.235  1.00  0.00              
ATOM    687  H4  DPB A  26       3.647   1.343  67.632  1.00  0.00              
ATOM    688  H1  DPB A  26       4.049   3.742  67.212  1.00  0.00              
ATOM    689  H2  DPB A  26       4.722   3.911  68.814  1.00  0.00              
ATOM    690  C9  DPB A  26       8.649   5.398  67.369  1.00  0.00              
ATOM    691  H16 DPB A  26       8.245   5.783  68.282  1.00  0.00              
ATOM    692  H17 DPB A  26       9.716   5.394  67.424  1.00  0.00              
ATOM    693  H18 DPB A  26       8.336   6.015  66.552  1.00  0.00              
ATOM    694  C7  DDB A  27       8.545   3.125  68.370  1.00  0.00              
ATOM    695  H11 DDB A  27       9.611   3.115  68.464  1.00  0.00              
ATOM    696  H12 DDB A  27       8.192   2.120  68.254  1.00  0.00              
ATOM    697  C6  DDB A  27       7.963   3.678  69.684  1.00  0.00              
ATOM    698  C1  DDB A  27       6.426   3.709  69.593  1.00  0.00              
ATOM    699  O1  DDB A  27       5.843   4.732  69.150  1.00  0.00              
ATOM    700  O2  DDB A  27       5.662   2.576  70.012  1.00  0.00              
ATOM    701  C2  DDB A  27       4.391   3.011  70.499  1.00  0.00              
ATOM    702  C3  DDB A  27       3.567   1.790  70.950  1.00  0.00              
ATOM    703  N1  DDB A  27       2.259   2.238  71.450  1.00  0.00              
ATOM    704  C4  DDB A  27       1.474   1.074  71.880  1.00  0.00              
ATOM    705  H5  DDB A  27       0.522   1.399  72.244  1.00  0.00              
ATOM    706  H6  DDB A  27       1.332   0.412  71.051  1.00  0.00              
ATOM    707  H7  DDB A  27       1.997   0.559  72.659  1.00  0.00              
ATOM    708  C5  DDB A  27       1.541   2.944  70.380  1.00  0.00              
ATOM    709  H8  DDB A  27       0.590   3.271  70.743  1.00  0.00              
ATOM    710  H9  DDB A  27       1.399   2.284  69.550  1.00  0.00              
ATOM    711  H10 DDB A  27       2.114   3.793  70.066  1.00  0.00              
ATOM    712  H3  DDB A  27       4.090   1.276  71.729  1.00  0.00              
ATOM    713  H4  DDB A  27       3.425   1.130  70.120  1.00  0.00              
ATOM    714  H1  DDB A  27       3.867   3.526  69.720  1.00  0.00              
ATOM    715  H2  DDB A  27       4.532   3.672  71.328  1.00  0.00              
ATOM    716  C9  DDB A  27       8.492   5.105  69.919  1.00  0.00              
ATOM    717  H16 DDB A  27       8.088   5.490  70.832  1.00  0.00              
ATOM    718  H17 DDB A  27       9.559   5.084  69.983  1.00  0.00              
ATOM    719  H18 DDB A  27       8.196   5.733  69.106  1.00  0.00              
ATOM    720  C7  DPB A  28       8.345   2.828  70.904  1.00  0.00              
ATOM    721  H11 DPB A  28       9.410   2.801  71.004  1.00  0.00              
ATOM    722  H12 DPB A  28       7.976   1.830  70.778  1.00  0.00              
ATOM    723  C6  DPB A  28       7.763   3.381  72.218  1.00  0.00              
ATOM    724  C1  DPB A  28       6.227   3.438  72.118  1.00  0.00              
ATOM    725  O1  DPB A  28       5.664   4.472  71.677  1.00  0.00              
ATOM    726  O2  DPB A  28       5.443   2.313  72.522  1.00  0.00              
ATOM    727  C2  DPB A  28       4.174   2.766  73.003  1.00  0.00              
ATOM    728  C3  DPB A  28       3.329   1.555  73.440  1.00  0.00              
ATOM    729  N1  DPB A  28       2.026   2.020  73.934  1.00  0.00              
ATOM    730  C4  DPB A  28       1.219   0.865  74.352  1.00  0.00              
ATOM    731  H5  DPB A  28       0.270   1.203  74.711  1.00  0.00              
ATOM    732  H6  DPB A  28       1.072   0.213  73.516  1.00  0.00              
ATOM    733  H7  DPB A  28       1.727   0.337  75.131  1.00  0.00              
ATOM    734  C5  DPB A  28       1.327   2.746  72.865  1.00  0.00              
ATOM    735  H8  DPB A  28       0.377   3.084  73.224  1.00  0.00              
ATOM    736  H9  DPB A  28       1.179   2.094  72.029  1.00  0.00              
ATOM    737  H10 DPB A  28       1.914   3.587  72.561  1.00  0.00              
ATOM    738  H20 DPB A  28       2.164   2.629  74.716  1.00  0.00              
ATOM    739  H3  DPB A  28       3.838   1.027  74.219  1.00  0.00              
ATOM    740  H4  DPB A  28       3.182   0.903  72.606  1.00  0.00              
ATOM    741  H1  DPB A  28       3.666   3.294  72.225  1.00  0.00              
ATOM    742  H2  DPB A  28       4.322   3.418  73.839  1.00  0.00              
ATOM    743  C9  DPB A  28       8.314   4.798  72.466  1.00  0.00              
ATOM    744  H16 DPB A  28       7.909   5.182  73.379  1.00  0.00              
ATOM    745  H17 DPB A  28       9.380   4.759  72.537  1.00  0.00              
ATOM    746  H18 DPB A  28       8.033   5.436  71.655  1.00  0.00              
ATOM    747  C7  DPB A  29       8.124   2.516  73.434  1.00  0.00              
ATOM    748  H11 DPB A  29       9.187   2.470  73.541  1.00  0.00              
ATOM    749  H12 DPB A  29       7.740   1.525  73.298  1.00  0.00              
ATOM    750  C6  DPB A  29       7.542   3.069  74.748  1.00  0.00              
ATOM    751  C1  DPB A  29       6.008   3.151  74.637  1.00  0.00              
ATOM    752  O1  DPB A  29       5.464   4.198  74.201  1.00  0.00              
ATOM    753  O2  DPB A  29       5.203   2.036  75.029  1.00  0.00              
ATOM    754  C2  DPB A  29       3.938   2.506  75.505  1.00  0.00              
ATOM    755  C3  DPB A  29       3.071   1.306  75.928  1.00  0.00              
ATOM    756  N1  DPB A  29       1.771   1.788  76.417  1.00  0.00              
ATOM    757  C4  DPB A  29       0.943   0.643  76.820  1.00  0.00              
ATOM    758  H5  DPB A  29      -0.002   0.995  77.176  1.00  0.00              
ATOM    759  H6  DPB A  29       0.791  -0.001  75.979  1.00  0.00              
ATOM    760  H7  DPB A  29       1.438   0.102  77.598  1.00  0.00              
ATOM    761  C5  DPB A  29       1.091   2.532  75.347  1.00  0.00              
ATOM    762  H8  DPB A  29       0.145   2.884  75.703  1.00  0.00              
ATOM    763  H9  DPB A  29       0.939   1.889  74.506  1.00  0.00              
ATOM    764  H10 DPB A  29       1.694   3.367  75.053  1.00  0.00              
ATOM    765  H20 DPB A  29       1.913   2.390  77.203  1.00  0.00              
ATOM    766  H3  DPB A  29       3.566   0.764  76.707  1.00  0.00              
ATOM    767  H4  DPB A  29       2.918   0.662  75.087  1.00  0.00              
ATOM    768  H1  DPB A  29       3.444   3.048  74.726  1.00  0.00              
ATOM    769  H2  DPB A  29       4.090   3.150  76.346  1.00  0.00              
ATOM    770  C9  DPB A  29       8.113   4.475  75.010  1.00  0.00              
ATOM    771  H16 DPB A  29       7.709   4.860  75.923  1.00  0.00              
ATOM    772  H17 DPB A  29       9.178   4.419  75.087  1.00  0.00              
ATOM    773  H18 DPB A  29       7.848   5.124  74.202  1.00  0.00              
ATOM    774  C7  TDA A  30       7.880   2.190  75.960  1.00  0.00              
ATOM    775  H11 TDA A  30       8.942   2.127  76.075  1.00  0.00              
ATOM    776  H12 TDA A  30       7.481   1.207  75.814  1.00  0.00              
ATOM    777  C6  TDA A  30       7.298   2.743  77.274  1.00  0.00              
ATOM    778  C1  TDA A  30       7.890   4.137  77.550  1.00  0.00              
ATOM    779  O1  TDA A  30       7.313   5.165  77.108  1.00  0.00              
ATOM    780  O2  TDA A  30       9.094   4.264  78.309  1.00  0.00              
ATOM    781  C2  TDA A  30       9.084   5.509  79.014  1.00  0.00              
ATOM    782  C3  TDA A  30      10.382   5.645  79.832  1.00  0.00              
ATOM    783  N1  TDA A  30      10.373   6.924  80.557  1.00  0.00              
ATOM    784  C4  TDA A  30      10.280   8.032  79.595  1.00  0.00              
ATOM    785  H5  TDA A  30      10.273   8.963  80.122  1.00  0.00              
ATOM    786  H6  TDA A  30      11.121   8.001  78.935  1.00  0.00              
ATOM    787  H7  TDA A  30       9.378   7.936  79.026  1.00  0.00              
ATOM    788  C5  TDA A  30      11.612   7.054  81.337  1.00  0.00              
ATOM    789  H8  TDA A  30      11.605   7.985  81.864  1.00  0.00              
ATOM    790  H9  TDA A  30      11.678   6.249  82.037  1.00  0.00              
ATOM    791  H10 TDA A  30      12.454   7.025  80.677  1.00  0.00              
ATOM    792  H3  TDA A  30      10.450   4.839  80.532  1.00  0.00              
ATOM    793  H4  TDA A  30      11.223   5.615  79.172  1.00  0.00              
ATOM    794  H1  TDA A  30       9.018   6.314  78.314  1.00  0.00              
ATOM    795  H2  TDA A  30       8.242   5.538  79.673  1.00  0.00              
ATOM    796  C9  TDA A  30       5.766   2.851  77.152  1.00  0.00              
ATOM    797  H16 TDA A  30       5.355   1.882  76.960  1.00  0.00              
ATOM    798  H17 TDA A  30       5.362   3.235  78.065  1.00  0.00              
ATOM    799  H18 TDA A  30       5.518   3.510  76.346  1.00  0.00              
ATOM    800  H19 TDA A  30       7.546   2.084  78.080  1.00  0.00              
TER
END
