# Supplementary material for: All-Atom Molecular Dynamics Simulations of Grafted Poly(N,N-dimethylaminoethyl methacrylate) Brushes
Source: J Phys Chem B. 2025 Feb 10;129(7):2105–14. doi: 10.1021/acs.jpcb.4c07928 (PMC11848925; doi:10.1021/acs.jpcb.4c07928)
Supplement: Supplementary file 2 — jp4c07928_si_002.zip [file jp4c07928_si_002.zip › Supplementary Files/1_single_threads/thread_alligned_4_adjusted.pdb]

HEADER 
TITLE     Built with Packmol                                             
REMARK   Packmol generated pdb file 
REMARK   Home-Page: http://m3g.iqm.unicamp.br/packmol
REMARK
ATOM      1  C7  HPA A   1       3.875   6.733   2.083  1.00  0.00              
ATOM      2  C8  HPA A   1       4.241   7.664   0.911  1.00  0.00              
ATOM      3  H13 HPA A   1       3.853   7.260   0.000  1.00  0.00              
ATOM      4  H14 HPA A   1       5.306   7.746   0.842  1.00  0.00              
ATOM      5  H15 HPA A   1       3.820   8.632   1.080  1.00  0.00              
ATOM      6  H11 HPA A   1       4.297   5.764   1.914  1.00  0.00              
ATOM      7  H12 HPA A   1       2.809   6.652   2.153  1.00  0.00              
ATOM      8  C6  HPA A   1       4.433   7.315   3.395  1.00  0.00              
ATOM      9  C1  HPA A   1       5.964   7.432   3.293  1.00  0.00              
ATOM     10  O1  HPA A   1       6.486   8.488   2.850  1.00  0.00              
ATOM     11  O2  HPA A   1       6.793   6.342   3.703  1.00  0.00              
ATOM     12  C2  HPA A   1       8.042   6.847   4.183  1.00  0.00              
ATOM     13  C3  HPA A   1       8.935   5.672   4.624  1.00  0.00              
ATOM     14  N1  HPA A   1      10.218   6.191   5.118  1.00  0.00              
ATOM     15  C4  HPA A   1      10.889   6.940   4.045  1.00  0.00              
ATOM     16  H5  HPA A   1      11.824   7.318   4.404  1.00  0.00              
ATOM     17  H6  HPA A   1      11.062   6.293   3.213  1.00  0.00              
ATOM     18  H7  HPA A   1      10.268   7.756   3.738  1.00  0.00              
ATOM     19  C5  HPA A   1      11.071   5.070   5.539  1.00  0.00              
ATOM     20  H8  HPA A   1      12.006   5.448   5.897  1.00  0.00              
ATOM     21  H9  HPA A   1      10.584   4.527   6.320  1.00  0.00              
ATOM     22  H10 HPA A   1      11.245   4.422   4.706  1.00  0.00              
ATOM     23  H20 HPA A   1      10.056   6.798   5.896  1.00  0.00              
ATOM     24  H3  HPA A   1       8.447   5.127   5.406  1.00  0.00              
ATOM     25  H4  HPA A   1       9.108   5.024   3.792  1.00  0.00              
ATOM     26  H1  HPA A   1       8.529   7.391   3.402  1.00  0.00              
ATOM     27  H2  HPA A   1       7.868   7.496   5.016  1.00  0.00              
ATOM     28  C9  HPA A   1       3.825   8.709   3.638  1.00  0.00              
ATOM     29  H16 HPA A   1       2.761   8.628   3.708  1.00  0.00              
ATOM     30  H17 HPA A   1       4.213   9.113   4.549  1.00  0.00              
ATOM     31  H18 HPA A   1       4.080   9.356   2.824  1.00  0.00              
ATOM     32  C7  DDA A   2       4.108   6.440   4.615  1.00  0.00              
ATOM     33  H11 DDA A   2       4.531   5.467   4.483  1.00  0.00              
ATOM     34  H12 DDA A   2       3.046   6.351   4.721  1.00  0.00              
ATOM     35  C6  DDA A   2       4.666   7.021   5.926  1.00  0.00              
ATOM     36  C1  DDA A   2       6.200   7.114   5.835  1.00  0.00              
ATOM     37  O1  DDA A   2       6.742   8.157   5.388  1.00  0.00              
ATOM     38  O2  DDA A   2       7.008   6.013   6.258  1.00  0.00              
ATOM     39  C2  DDA A   2       8.261   6.501   6.743  1.00  0.00              
ATOM     40  C3  DDA A   2       9.132   5.315   7.200  1.00  0.00              
ATOM     41  N1  DDA A   2      10.420   5.817   7.698  1.00  0.00              
ATOM     42  C4  DDA A   2      11.110   6.548   6.626  1.00  0.00              
ATOM     43  H5  DDA A   2      12.048   6.913   6.988  1.00  0.00              
ATOM     44  H6  DDA A   2      11.279   5.891   5.799  1.00  0.00              
ATOM     45  H7  DDA A   2      10.505   7.371   6.309  1.00  0.00              
ATOM     46  C5  DDA A   2      11.251   4.685   8.134  1.00  0.00              
ATOM     47  H8  DDA A   2      12.189   5.050   8.497  1.00  0.00              
ATOM     48  H9  DDA A   2      10.749   4.154   8.915  1.00  0.00              
ATOM     49  H10 DDA A   2      11.421   4.028   7.307  1.00  0.00              
ATOM     50  H3  DDA A   2       8.630   4.784   7.981  1.00  0.00              
ATOM     51  H4  DDA A   2       9.300   4.659   6.373  1.00  0.00              
ATOM     52  H1  DDA A   2       8.763   7.032   5.963  1.00  0.00              
ATOM     53  H2  DDA A   2       8.091   7.158   7.570  1.00  0.00              
ATOM     54  C9  DDA A   2       4.080   8.427   6.155  1.00  0.00              
ATOM     55  H16 DDA A   2       3.014   8.364   6.218  1.00  0.00              
ATOM     56  H17 DDA A   2       4.468   8.831   7.067  1.00  0.00              
ATOM     57  H18 DDA A   2       4.351   9.064   5.339  1.00  0.00              
ATOM     58  C7  DDA A   3       4.318   6.161   7.149  1.00  0.00              
ATOM     59  H11 DDA A   3       4.726   5.180   7.027  1.00  0.00              
ATOM     60  H12 DDA A   3       3.254   6.091   7.250  1.00  0.00              
ATOM     61  C6  DDA A   3       4.876   6.742   8.461  1.00  0.00              
ATOM     62  C1  DDA A   3       6.411   6.809   8.381  1.00  0.00              
ATOM     63  O1  DDA A   3       6.974   7.840   7.930  1.00  0.00              
ATOM     64  O2  DDA A   3       7.199   5.698   8.817  1.00  0.00              
ATOM     65  C2  DDA A   3       8.456   6.169   9.308  1.00  0.00              
ATOM     66  C3  DDA A   3       9.304   4.973   9.778  1.00  0.00              
ATOM     67  N1  DDA A   3      10.597   5.457  10.284  1.00  0.00              
ATOM     68  C4  DDA A   3      11.306   6.168   9.211  1.00  0.00              
ATOM     69  H5  DDA A   3      12.248   6.521   9.578  1.00  0.00              
ATOM     70  H6  DDA A   3      11.471   5.503   8.390  1.00  0.00              
ATOM     71  H7  DDA A   3      10.717   7.000   8.883  1.00  0.00              
ATOM     72  C5  DDA A   3      11.406   4.315  10.732  1.00  0.00              
ATOM     73  H8  DDA A   3      12.348   4.667  11.099  1.00  0.00              
ATOM     74  H9  DDA A   3      10.890   3.798  11.513  1.00  0.00              
ATOM     75  H10 DDA A   3      11.572   3.649   9.911  1.00  0.00              
ATOM     76  H3  DDA A   3       8.788   4.455  10.560  1.00  0.00              
ATOM     77  H4  DDA A   3       9.468   4.308   8.958  1.00  0.00              
ATOM     78  H1  DDA A   3       8.972   6.686   8.527  1.00  0.00              
ATOM     79  H2  DDA A   3       8.291   6.835  10.129  1.00  0.00              
ATOM     80  C9  DDA A   3       4.311   8.159   8.675  1.00  0.00              
ATOM     81  H16 DDA A   3       3.243   8.113   8.732  1.00  0.00              
ATOM     82  H17 DDA A   3       4.699   8.563   9.588  1.00  0.00              
ATOM     83  H18 DDA A   3       4.599   8.786   7.857  1.00  0.00              
ATOM     84  C7  DDB A   4       4.505   5.897   9.687  1.00  0.00              
ATOM     85  H11 DDB A   4       4.898   4.908   9.574  1.00  0.00              
ATOM     86  H12 DDB A   4       3.440   5.844   9.781  1.00  0.00              
ATOM     87  C6  DDB A   4       5.063   6.478  11.000  1.00  0.00              
ATOM     88  C1  DDB A   4       4.520   7.905  11.202  1.00  0.00              
ATOM     89  O1  DDB A   4       5.154   8.890  10.741  1.00  0.00              
ATOM     90  O2  DDB A   4       3.296   8.110  11.912  1.00  0.00              
ATOM     91  C2  DDB A   4       3.333   9.380  12.568  1.00  0.00              
ATOM     92  C3  DDB A   4       2.015   9.600  13.332  1.00  0.00              
ATOM     93  N1  DDB A   4       2.052  10.906  14.008  1.00  0.00              
ATOM     94  C4  DDB A   4       0.795  11.116  14.737  1.00  0.00              
ATOM     95  H5  DDB A   4       0.822  12.066  15.228  1.00  0.00              
ATOM     96  H6  DDB A   4      -0.025  11.094  14.050  1.00  0.00              
ATOM     97  H7  DDB A   4       0.670  10.343  15.465  1.00  0.00              
ATOM     98  C5  DDB A   4       2.223  11.970  13.008  1.00  0.00              
ATOM     99  H8  DDB A   4       2.250  12.920  13.499  1.00  0.00              
ATOM    100  H9  DDB A   4       1.404  11.948  12.320  1.00  0.00              
ATOM    101  H10 DDB A   4       3.139  11.816  12.477  1.00  0.00              
ATOM    102  H3  DDB A   4       1.890   8.826  14.061  1.00  0.00              
ATOM    103  H4  DDB A   4       1.195   9.579  12.646  1.00  0.00              
ATOM    104  H1  DDB A   4       3.457  10.154  11.840  1.00  0.00              
ATOM    105  H2  DDB A   4       4.153   9.401  13.255  1.00  0.00              
ATOM    106  C9  DDB A   4       6.601   6.519  10.929  1.00  0.00              
ATOM    107  H16 DDB A   4       6.989   6.924  11.840  1.00  0.00              
ATOM    108  H17 DDB A   4       6.978   5.528  10.788  1.00  0.00              
ATOM    109  H18 DDB A   4       6.904   7.136  10.109  1.00  0.00              
ATOM    110  C7  DDB A   5       4.670   5.646  12.229  1.00  0.00              
ATOM    111  H11 DDB A   5       5.049   4.651  12.125  1.00  0.00              
ATOM    112  H12 DDB A   5       3.603   5.612  12.314  1.00  0.00              
ATOM    113  C6  DDB A   5       5.229   6.228  13.540  1.00  0.00              
ATOM    114  C1  DDB A   5       4.707   7.664  13.729  1.00  0.00              
ATOM    115  O1  DDB A   5       5.359   8.636  13.266  1.00  0.00              
ATOM    116  O2  DDB A   5       3.481   7.894  14.429  1.00  0.00              
ATOM    117  C2  DDB A   5       3.534   9.167  15.077  1.00  0.00              
ATOM    118  C3  DDB A   5       2.213   9.414  15.831  1.00  0.00              
ATOM    119  N1  DDB A   5       2.268  10.723  16.497  1.00  0.00              
ATOM    120  C4  DDB A   5       1.008  10.960  17.216  1.00  0.00              
ATOM    121  H5  DDB A   5       1.048  11.912  17.701  1.00  0.00              
ATOM    122  H6  DDB A   5       0.193  10.946  16.523  1.00  0.00              
ATOM    123  H7  DDB A   5       0.867  10.192  17.949  1.00  0.00              
ATOM    124  C5  DDB A   5       2.463  11.778  15.492  1.00  0.00              
ATOM    125  H8  DDB A   5       2.501  12.731  15.976  1.00  0.00              
ATOM    126  H9  DDB A   5       1.648  11.764  14.798  1.00  0.00              
ATOM    127  H10 DDB A   5       3.380  11.606  14.968  1.00  0.00              
ATOM    128  H3  DDB A   5       2.072   8.648  16.563  1.00  0.00              
ATOM    129  H4  DDB A   5       1.399   9.401  15.138  1.00  0.00              
ATOM    130  H1  DDB A   5       3.676   9.935  14.345  1.00  0.00              
ATOM    131  H2  DDB A   5       4.349   9.181  15.770  1.00  0.00              
ATOM    132  C9  DDB A   5       6.767   6.244  13.481  1.00  0.00              
ATOM    133  H16 DDB A   5       7.156   6.648  14.392  1.00  0.00              
ATOM    134  H17 DDB A   5       7.130   5.247  13.350  1.00  0.00              
ATOM    135  H18 DDB A   5       7.086   6.850  12.659  1.00  0.00              
ATOM    136  C7  DPB A   6       4.814   5.411  14.772  1.00  0.00              
ATOM    137  H11 DPB A   6       5.176   4.409  14.678  1.00  0.00              
ATOM    138  H12 DPB A   6       3.745   5.394  14.850  1.00  0.00              
ATOM    139  C6  DPB A   6       5.372   5.993  16.084  1.00  0.00              
ATOM    140  C1  DPB A   6       4.872   7.439  16.260  1.00  0.00              
ATOM    141  O1  DPB A   6       5.543   8.396  15.795  1.00  0.00              
ATOM    142  O2  DPB A   6       3.645   7.693  16.948  1.00  0.00              
ATOM    143  C2  DPB A   6       3.714   8.969  17.589  1.00  0.00              
ATOM    144  C3  DPB A   6       2.392   9.242  18.331  1.00  0.00              
ATOM    145  N1  DPB A   6       2.462  10.555  18.990  1.00  0.00              
ATOM    146  C4  DPB A   6       1.203  10.817  19.698  1.00  0.00              
ATOM    147  H5  DPB A   6       1.253  11.772  20.177  1.00  0.00              
ATOM    148  H6  DPB A   6       0.391  10.810  18.999  1.00  0.00              
ATOM    149  H7  DPB A   6       1.043  10.057  20.435  1.00  0.00              
ATOM    150  C5  DPB A   6       2.682  11.599  17.978  1.00  0.00              
ATOM    151  H8  DPB A   6       2.733  12.554  18.456  1.00  0.00              
ATOM    152  H9  DPB A   6       1.871  11.594  17.279  1.00  0.00              
ATOM    153  H10 DPB A   6       3.600  11.410  17.462  1.00  0.00              
ATOM    154  H20 DPB A   6       3.219  10.560  19.643  1.00  0.00              
ATOM    155  H3  DPB A   6       2.233   8.483  19.068  1.00  0.00              
ATOM    156  H4  DPB A   6       1.583   9.237  17.633  1.00  0.00              
ATOM    157  H1  DPB A   6       3.873   9.729  16.853  1.00  0.00              
ATOM    158  H2  DPB A   6       4.524   8.975  18.287  1.00  0.00              
ATOM    159  C9  DPB A   6       6.911   5.984  16.035  1.00  0.00              
ATOM    160  H16 DPB A   6       7.299   6.388  16.947  1.00  0.00              
ATOM    161  H17 DPB A   6       7.258   4.980  15.914  1.00  0.00              
ATOM    162  H18 DPB A   6       7.244   6.579  15.211  1.00  0.00              
ATOM    163  C7  DDB A   7       4.935   5.191  17.318  1.00  0.00              
ATOM    164  H11 DDB A   7       5.283   4.183  17.234  1.00  0.00              
ATOM    165  H12 DDB A   7       3.866   5.192  17.389  1.00  0.00              
ATOM    166  C6  DDB A   7       5.493   5.773  18.630  1.00  0.00              
ATOM    167  C1  DDB A   7       5.016   7.227  18.792  1.00  0.00              
ATOM    168  O1  DDB A   7       5.705   8.172  18.326  1.00  0.00              
ATOM    169  O2  DDB A   7       3.788   7.505  19.471  1.00  0.00              
ATOM    170  C2  DDB A   7       3.872   8.785  20.104  1.00  0.00              
ATOM    171  C3  DDB A   7       2.551   9.085  20.835  1.00  0.00              
ATOM    172  N1  DDB A   7       2.638  10.401  21.484  1.00  0.00              
ATOM    173  C4  DDB A   7       1.376  10.687  22.182  1.00  0.00              
ATOM    174  H5  DDB A   7       1.439  11.645  22.654  1.00  0.00              
ATOM    175  H6  DDB A   7       0.571  10.689  21.477  1.00  0.00              
ATOM    176  H7  DDB A   7       1.200   9.935  22.922  1.00  0.00              
ATOM    177  C5  DDB A   7       2.881  11.434  20.467  1.00  0.00              
ATOM    178  H8  DDB A   7       2.943  12.393  20.940  1.00  0.00              
ATOM    179  H9  DDB A   7       2.075  11.437  19.762  1.00  0.00              
ATOM    180  H10 DDB A   7       3.799  11.226  19.959  1.00  0.00              
ATOM    181  H3  DDB A   7       2.374   8.333  21.575  1.00  0.00              
ATOM    182  H4  DDB A   7       1.746   9.087  20.130  1.00  0.00              
ATOM    183  H1  DDB A   7       4.049   9.537  19.364  1.00  0.00              
ATOM    184  H2  DDB A   7       4.678   8.783  20.807  1.00  0.00              
ATOM    185  C9  DDB A   7       7.032   5.738  18.592  1.00  0.00              
ATOM    186  H16 DDB A   7       7.421   6.143  19.504  1.00  0.00              
ATOM    187  H17 DDB A   7       7.365   4.729  18.480  1.00  0.00              
ATOM    188  H18 DDB A   7       7.382   6.323  17.767  1.00  0.00              
ATOM    189  C7  DPA A   8       5.035   4.987  19.866  1.00  0.00              
ATOM    190  H11 DPA A   8       5.367   3.973  19.792  1.00  0.00              
ATOM    191  H12 DPA A   8       3.967   5.005  19.930  1.00  0.00              
ATOM    192  C6  DPA A   8       5.593   5.568  21.179  1.00  0.00              
ATOM    193  C1  DPA A   8       7.132   5.510  21.152  1.00  0.00              
ATOM    194  O1  DPA A   8       7.790   6.476  20.690  1.00  0.00              
ATOM    195  O2  DPA A   8       7.811   4.355  21.654  1.00  0.00              
ATOM    196  C2  DPA A   8       9.085   4.742  22.176  1.00  0.00              
ATOM    197  C3  DPA A   8       9.817   3.499  22.715  1.00  0.00              
ATOM    198  N1  DPA A   8      11.127   3.896  23.252  1.00  0.00              
ATOM    199  C4  DPA A   8      11.927   4.511  22.183  1.00  0.00              
ATOM    200  H5  DPA A   8      12.881   4.801  22.573  1.00  0.00              
ATOM    201  H6  DPA A   8      12.065   3.807  21.391  1.00  0.00              
ATOM    202  H7  DPA A   8      11.418   5.374  21.808  1.00  0.00              
ATOM    203  C5  DPA A   8      11.825   2.710  23.767  1.00  0.00              
ATOM    204  H8  DPA A   8      12.778   2.999  24.158  1.00  0.00              
ATOM    205  H9  DPA A   8      11.242   2.265  24.545  1.00  0.00              
ATOM    206  H10 DPA A   8      11.964   2.006  22.975  1.00  0.00              
ATOM    207  H20 DPA A   8      10.997   4.556  23.992  1.00  0.00              
ATOM    208  H3  DPA A   8       9.234   3.052  23.493  1.00  0.00              
ATOM    209  H4  DPA A   8       9.955   2.795  21.924  1.00  0.00              
ATOM    210  H1  DPA A   8       9.667   5.188  21.398  1.00  0.00              
ATOM    211  H2  DPA A   8       8.947   5.448  22.968  1.00  0.00              
ATOM    212  C9  DPA A   8       5.137   7.032  21.326  1.00  0.00              
ATOM    213  H16 DPA A   8       4.068   7.073  21.344  1.00  0.00              
ATOM    214  H17 DPA A   8       5.525   7.435  22.238  1.00  0.00              
ATOM    215  H18 DPA A   8       5.502   7.604  20.499  1.00  0.00              
ATOM    216  C7  DPB A   9       5.113   4.798  22.418  1.00  0.00              
ATOM    217  H11 DPB A   9       5.429   3.778  22.352  1.00  0.00              
ATOM    218  H12 DPB A   9       4.044   4.835  22.473  1.00  0.00              
ATOM    219  C6  DPB A   9       5.672   5.379  23.730  1.00  0.00              
ATOM    220  C1  DPB A   9       5.239   6.852  23.865  1.00  0.00              
ATOM    221  O1  DPB A   9       5.965   7.766  23.396  1.00  0.00              
ATOM    222  O2  DPB A   9       4.012   7.179  24.522  1.00  0.00              
ATOM    223  C2  DPB A   9       4.129   8.463  25.138  1.00  0.00              
ATOM    224  C3  DPB A   9       2.807   8.816  25.846  1.00  0.00              
ATOM    225  N1  DPB A   9       2.927  10.137  26.479  1.00  0.00              
ATOM    226  C4  DPB A   9       1.666  10.473  27.154  1.00  0.00              
ATOM    227  H5  DPB A   9       1.754  11.435  27.614  1.00  0.00              
ATOM    228  H6  DPB A   9       0.872  10.491  26.438  1.00  0.00              
ATOM    229  H7  DPB A   9       1.456   9.737  27.902  1.00  0.00              
ATOM    230  C5  DPB A   9       3.218  11.148  25.452  1.00  0.00              
ATOM    231  H8  DPB A   9       3.305  12.110  25.913  1.00  0.00              
ATOM    232  H9  DPB A   9       2.424  11.166  24.735  1.00  0.00              
ATOM    233  H10 DPB A   9       4.136  10.903  24.960  1.00  0.00              
ATOM    234  H20 DPB A   9       3.670  10.120  27.148  1.00  0.00              
ATOM    235  H3  DPB A   9       2.596   8.081  26.593  1.00  0.00              
ATOM    236  H4  DPB A   9       2.013   8.835  25.130  1.00  0.00              
ATOM    237  H1  DPB A   9       4.340   9.199  24.390  1.00  0.00              
ATOM    238  H2  DPB A   9       4.924   8.445  25.854  1.00  0.00              
ATOM    239  C9  DPB A   9       7.210   5.296  23.714  1.00  0.00              
ATOM    240  H16 DPB A   9       7.597   5.700  24.626  1.00  0.00              
ATOM    241  H17 DPB A   9       7.510   4.274  23.621  1.00  0.00              
ATOM    242  H18 DPB A   9       7.589   5.856  22.886  1.00  0.00              
ATOM    243  C7  DPA A  10       5.171   4.626  24.970  1.00  0.00              
ATOM    244  H11 DPA A  10       5.472   3.601  24.914  1.00  0.00              
ATOM    245  H12 DPA A  10       4.102   4.680  25.018  1.00  0.00              
ATOM    246  C6  DPA A  10       5.730   5.208  26.282  1.00  0.00              
ATOM    247  C1  DPA A  10       7.264   5.099  26.279  1.00  0.00              
ATOM    248  O1  DPA A  10       7.961   6.038  25.813  1.00  0.00              
ATOM    249  O2  DPA A  10       7.899   3.931  26.806  1.00  0.00              
ATOM    250  C2  DPA A  10       9.178   4.283  27.340  1.00  0.00              
ATOM    251  C3  DPA A  10       9.862   3.026  27.908  1.00  0.00              
ATOM    252  N1  DPA A  10      11.175   3.388  28.457  1.00  0.00              
ATOM    253  C4  DPA A  10      12.011   3.961  27.392  1.00  0.00              
ATOM    254  H5  DPA A  10      12.968   4.226  27.792  1.00  0.00              
ATOM    255  H6  DPA A  10      12.137   3.242  26.612  1.00  0.00              
ATOM    256  H7  DPA A  10      11.536   4.835  26.998  1.00  0.00              
ATOM    257  C5  DPA A  10      11.829   2.187  28.999  1.00  0.00              
ATOM    258  H8  DPA A  10      12.785   2.451  29.399  1.00  0.00              
ATOM    259  H9  DPA A  10      11.221   1.771  29.774  1.00  0.00              
ATOM    260  H10 DPA A  10      11.955   1.467  28.218  1.00  0.00              
ATOM    261  H20 DPA A  10      11.058   4.062  29.187  1.00  0.00              
ATOM    262  H3  DPA A  10       9.253   2.609  28.683  1.00  0.00              
ATOM    263  H4  DPA A  10       9.988   2.306  27.128  1.00  0.00              
ATOM    264  H1  DPA A  10       9.786   4.700  26.566  1.00  0.00              
ATOM    265  H2  DPA A  10       9.051   5.005  28.121  1.00  0.00              
ATOM    266  C9  DPA A  10       5.320   6.687  26.403  1.00  0.00              
ATOM    267  H16 DPA A  10       4.252   6.763  26.405  1.00  0.00              
ATOM    268  H17 DPA A  10       5.707   7.091  27.315  1.00  0.00              
ATOM    269  H18 DPA A  10       5.714   7.236  25.573  1.00  0.00              
ATOM    270  C7  DDB A  11       5.208   4.471  27.523  1.00  0.00              
ATOM    271  H11 DDB A  11       5.491   3.440  27.477  1.00  0.00              
ATOM    272  H12 DDB A  11       4.140   4.542  27.563  1.00  0.00              
ATOM    273  C6  DDB A  11       5.766   5.052  28.836  1.00  0.00              
ATOM    274  C1  DDB A  11       5.379   6.540  28.945  1.00  0.00              
ATOM    275  O1  DDB A  11       6.141   7.423  28.474  1.00  0.00              
ATOM    276  O2  DDB A  11       4.154   6.914  29.579  1.00  0.00              
ATOM    277  C2  DDB A  11       4.304   8.203  30.179  1.00  0.00              
ATOM    278  C3  DDB A  11       2.985   8.608  30.863  1.00  0.00              
ATOM    279  N1  DDB A  11       3.139   9.933  31.480  1.00  0.00              
ATOM    280  C4  DDB A  11       1.880  10.319  32.132  1.00  0.00              
ATOM    281  H5  DDB A  11       1.992  11.284  32.581  1.00  0.00              
ATOM    282  H6  DDB A  11       1.096  10.353  31.405  1.00  0.00              
ATOM    283  H7  DDB A  11       1.635   9.602  32.887  1.00  0.00              
ATOM    284  C5  DDB A  11       3.476  10.920  30.444  1.00  0.00              
ATOM    285  H8  DDB A  11       3.588  11.885  30.893  1.00  0.00              
ATOM    286  H9  DDB A  11       2.693  10.954  29.716  1.00  0.00              
ATOM    287  H10 DDB A  11       4.392  10.639  29.969  1.00  0.00              
ATOM    288  H3  DDB A  11       2.739   7.890  31.618  1.00  0.00              
ATOM    289  H4  DDB A  11       2.201   8.643  30.136  1.00  0.00              
ATOM    290  H1  DDB A  11       4.550   8.922  29.425  1.00  0.00              
ATOM    291  H2  DDB A  11       5.087   8.170  30.907  1.00  0.00              
ATOM    292  C9  DDB A  11       7.300   4.919  28.844  1.00  0.00              
ATOM    293  H16 DDB A  11       7.689   5.323  29.755  1.00  0.00              
ATOM    294  H17 DDB A  11       7.569   3.886  28.768  1.00  0.00              
ATOM    295  H18 DDB A  11       7.709   5.456  28.014  1.00  0.00              
ATOM    296  C7  DPB A  12       5.223   4.333  30.079  1.00  0.00              
ATOM    297  H11 DPB A  12       5.491   3.298  30.041  1.00  0.00              
ATOM    298  H12 DPB A  12       4.157   4.422  30.109  1.00  0.00              
ATOM    299  C6  DPB A  12       5.782   4.915  31.391  1.00  0.00              
ATOM    300  C1  DPB A  12       5.418   6.408  31.486  1.00  0.00              
ATOM    301  O1  DPB A  12       6.198   7.276  31.016  1.00  0.00              
ATOM    302  O2  DPB A  12       4.195   6.807  32.110  1.00  0.00              
ATOM    303  C2  DPB A  12       4.362   8.097  32.703  1.00  0.00              
ATOM    304  C3  DPB A  12       3.044   8.527  33.374  1.00  0.00              
ATOM    305  N1  DPB A  12       3.215   9.855  33.983  1.00  0.00              
ATOM    306  C4  DPB A  12       1.957  10.265  34.624  1.00  0.00              
ATOM    307  H5  DPB A  12       2.081  11.231  35.067  1.00  0.00              
ATOM    308  H6  DPB A  12       1.179  10.307  33.891  1.00  0.00              
ATOM    309  H7  DPB A  12       1.696   9.556  35.382  1.00  0.00              
ATOM    310  C5  DPB A  12       3.575  10.828  32.942  1.00  0.00              
ATOM    311  H8  DPB A  12       3.699  11.795  33.386  1.00  0.00              
ATOM    312  H9  DPB A  12       2.798  10.870  32.208  1.00  0.00              
ATOM    313  H10 DPB A  12       4.490  10.530  32.476  1.00  0.00              
ATOM    314  H20 DPB A  12       3.940   9.815  34.670  1.00  0.00              
ATOM    315  H3  DPB A  12       2.781   7.819  34.132  1.00  0.00              
ATOM    316  H4  DPB A  12       2.267   8.569  32.641  1.00  0.00              
ATOM    317  H1  DPB A  12       4.624   8.806  31.946  1.00  0.00              
ATOM    318  H2  DPB A  12       5.139   8.056  33.436  1.00  0.00              
ATOM    319  C9  DPB A  12       7.313   4.756  31.411  1.00  0.00              
ATOM    320  H16 DPB A  12       7.703   5.161  32.322  1.00  0.00              
ATOM    321  H17 DPB A  12       7.566   3.720  31.344  1.00  0.00              
ATOM    322  H18 DPB A  12       7.737   5.281  30.580  1.00  0.00              
ATOM    323  C7  DDB A  13       5.219   4.212  32.634  1.00  0.00              
ATOM    324  H11 DDB A  13       5.470   3.172  32.605  1.00  0.00              
ATOM    325  H12 DDB A  13       4.154   4.318  32.657  1.00  0.00              
ATOM    326  C6  DDB A  13       5.777   4.793  33.946  1.00  0.00              
ATOM    327  C1  DDB A  13       5.437   6.293  34.030  1.00  0.00              
ATOM    328  O1  DDB A  13       6.234   7.146  33.559  1.00  0.00              
ATOM    329  O2  DDB A  13       4.217   6.716  34.642  1.00  0.00              
ATOM    330  C2  DDB A  13       4.399   8.008  35.227  1.00  0.00              
ATOM    331  C3  DDB A  13       3.084   8.464  35.886  1.00  0.00              
ATOM    332  N1  DDB A  13       3.271   9.792  36.487  1.00  0.00              
ATOM    333  C4  DDB A  13       2.017  10.227  37.116  1.00  0.00              
ATOM    334  H5  DDB A  13       2.153  11.194  37.553  1.00  0.00              
ATOM    335  H6  DDB A  13       1.245  10.275  36.376  1.00  0.00              
ATOM    336  H7  DDB A  13       1.738   9.528  37.876  1.00  0.00              
ATOM    337  C5  DDB A  13       3.655  10.752  35.442  1.00  0.00              
ATOM    338  H8  DDB A  13       3.792  11.720  35.880  1.00  0.00              
ATOM    339  H9  DDB A  13       2.883  10.801  34.703  1.00  0.00              
ATOM    340  H10 DDB A  13       4.569  10.436  34.984  1.00  0.00              
ATOM    341  H3  DDB A  13       2.805   7.765  36.646  1.00  0.00              
ATOM    342  H4  DDB A  13       2.313   8.513  35.147  1.00  0.00              
ATOM    343  H1  DDB A  13       4.678   8.708  34.467  1.00  0.00              
ATOM    344  H2  DDB A  13       5.171   7.959  35.966  1.00  0.00              
ATOM    345  C9  DDB A  13       7.306   4.611  33.979  1.00  0.00              
ATOM    346  H16 DDB A  13       7.695   5.015  34.890  1.00  0.00              
ATOM    347  H17 DDB A  13       7.543   3.570  33.920  1.00  0.00              
ATOM    348  H18 DDB A  13       7.744   5.123  33.147  1.00  0.00              
ATOM    349  C7  DPA A  14       5.196   4.108  35.191  1.00  0.00              
ATOM    350  H11 DPA A  14       5.430   3.065  35.170  1.00  0.00              
ATOM    351  H12 DPA A  14       4.132   4.232  35.206  1.00  0.00              
ATOM    352  C6  DPA A  14       5.754   4.690  36.503  1.00  0.00              
ATOM    353  C1  DPA A  14       7.278   4.484  36.547  1.00  0.00              
ATOM    354  O1  DPA A  14       8.046   5.363  36.078  1.00  0.00              
ATOM    355  O2  DPA A  14       7.821   3.293  37.123  1.00  0.00              
ATOM    356  C2  DPA A  14       9.105   3.579  37.686  1.00  0.00              
ATOM    357  C3  DPA A  14       9.690   2.296  38.306  1.00  0.00              
ATOM    358  N1  DPA A  14      11.009   2.590  38.884  1.00  0.00              
ATOM    359  C4  DPA A  14      11.909   3.078  37.829  1.00  0.00              
ATOM    360  H5  DPA A  14      12.870   3.292  38.250  1.00  0.00              
ATOM    361  H6  DPA A  14      12.009   2.330  37.073  1.00  0.00              
ATOM    362  H7  DPA A  14      11.502   3.969  37.399  1.00  0.00              
ATOM    363  C5  DPA A  14      11.567   1.365  39.476  1.00  0.00              
ATOM    364  H8  DPA A  14      12.528   1.578  39.897  1.00  0.00              
ATOM    365  H9  DPA A  14      10.913   1.011  40.244  1.00  0.00              
ATOM    366  H10 DPA A  14      11.668   0.616  38.719  1.00  0.00              
ATOM    367  H20 DPA A  14      10.914   3.289  39.592  1.00  0.00              
ATOM    368  H3  DPA A  14       9.035   1.940  39.074  1.00  0.00              
ATOM    369  H4  DPA A  14       9.790   1.548  37.549  1.00  0.00              
ATOM    370  H1  DPA A  14       9.759   3.933  36.918  1.00  0.00              
ATOM    371  H2  DPA A  14       9.004   4.328  38.443  1.00  0.00              
ATOM    372  C9  DPA A  14       5.437   6.196  36.573  1.00  0.00              
ATOM    373  H16 DPA A  14       4.378   6.340  36.541  1.00  0.00              
ATOM    374  H17 DPA A  14       5.825   6.600  37.484  1.00  0.00              
ATOM    375  H18 DPA A  14       5.889   6.694  35.741  1.00  0.00              
ATOM    376  C7  DPA A  15       5.152   4.024  37.747  1.00  0.00              
ATOM    377  H11 DPA A  15       5.369   2.976  37.736  1.00  0.00              
ATOM    378  H12 DPA A  15       4.090   4.164  37.753  1.00  0.00              
ATOM    379  C6  DPA A  15       5.710   4.605  39.060  1.00  0.00              
ATOM    380  C1  DPA A  15       7.230   4.374  39.117  1.00  0.00              
ATOM    381  O1  DPA A  15       8.016   5.237  38.646  1.00  0.00              
ATOM    382  O2  DPA A  15       7.750   3.180  39.705  1.00  0.00              
ATOM    383  C2  DPA A  15       9.033   3.448  40.275  1.00  0.00              
ATOM    384  C3  DPA A  15       9.594   2.160  40.909  1.00  0.00              
ATOM    385  N1  DPA A  15      10.913   2.436  41.494  1.00  0.00              
ATOM    386  C4  DPA A  15      11.828   2.903  40.442  1.00  0.00              
ATOM    387  H5  DPA A  15      12.789   3.103  40.868  1.00  0.00              
ATOM    388  H6  DPA A  15      11.922   2.147  39.691  1.00  0.00              
ATOM    389  H7  DPA A  15      11.439   3.796  40.002  1.00  0.00              
ATOM    390  C5  DPA A  15      11.446   1.207  42.098  1.00  0.00              
ATOM    391  H8  DPA A  15      12.408   1.408  42.524  1.00  0.00              
ATOM    392  H9  DPA A  15      10.781   0.868  42.864  1.00  0.00              
ATOM    393  H10 DPA A  15      11.541   0.451  41.347  1.00  0.00              
ATOM    394  H20 DPA A  15      10.825   3.142  42.197  1.00  0.00              
ATOM    395  H3  DPA A  15       8.927   1.821  41.674  1.00  0.00              
ATOM    396  H4  DPA A  15       9.686   1.405  40.157  1.00  0.00              
ATOM    397  H1  DPA A  15       9.699   3.786  39.510  1.00  0.00              
ATOM    398  H2  DPA A  15       8.939   4.203  41.027  1.00  0.00              
ATOM    399  C9  DPA A  15       5.417   6.116  39.116  1.00  0.00              
ATOM    400  H16 DPA A  15       4.360   6.277  39.077  1.00  0.00              
ATOM    401  H17 DPA A  15       5.805   6.520  40.029  1.00  0.00              
ATOM    402  H18 DPA A  15       5.883   6.601  38.285  1.00  0.00              
ATOM    403  C7  DDA A  16       5.088   3.957  40.305  1.00  0.00              
ATOM    404  H11 DDA A  16       5.288   2.907  40.302  1.00  0.00              
ATOM    405  H12 DDA A  16       4.029   4.115  40.302  1.00  0.00              
ATOM    406  C6  DDA A  16       5.646   4.539  41.617  1.00  0.00              
ATOM    407  C1  DDA A  16       7.162   4.284  41.686  1.00  0.00              
ATOM    408  O1  DDA A  16       7.965   5.130  41.215  1.00  0.00              
ATOM    409  O2  DDA A  16       7.658   3.084  42.286  1.00  0.00              
ATOM    410  C2  DDA A  16       8.942   3.336  42.864  1.00  0.00              
ATOM    411  C3  DDA A  16       9.475   2.044  43.510  1.00  0.00              
ATOM    412  N1  DDA A  16      10.796   2.302  44.104  1.00  0.00              
ATOM    413  C4  DDA A  16      11.726   2.746  43.055  1.00  0.00              
ATOM    414  H5  DDA A  16      12.686   2.934  43.487  1.00  0.00              
ATOM    415  H6  DDA A  16      11.812   1.985  42.310  1.00  0.00              
ATOM    416  H7  DDA A  16      11.355   3.643  42.606  1.00  0.00              
ATOM    417  C5  DDA A  16      11.304   1.069  44.720  1.00  0.00              
ATOM    418  H8  DDA A  16      12.266   1.257  45.152  1.00  0.00              
ATOM    419  H9  DDA A  16      10.628   0.746  45.483  1.00  0.00              
ATOM    420  H10 DDA A  16      11.393   0.306  43.975  1.00  0.00              
ATOM    421  H3  DDA A  16       8.799   1.721  44.273  1.00  0.00              
ATOM    422  H4  DDA A  16       9.562   1.283  42.765  1.00  0.00              
ATOM    423  H1  DDA A  16       9.618   3.658  42.101  1.00  0.00              
ATOM    424  H2  DDA A  16       8.854   4.098  43.610  1.00  0.00              
ATOM    425  C9  DDA A  16       5.378   6.055  41.661  1.00  0.00              
ATOM    426  H16 DDA A  16       4.323   6.232  41.613  1.00  0.00              
ATOM    427  H17 DDA A  16       5.766   6.458  42.573  1.00  0.00              
ATOM    428  H18 DDA A  16       5.858   6.526  40.830  1.00  0.00              
ATOM    429  C7  DPA A  17       5.005   3.910  42.862  1.00  0.00              
ATOM    430  H11 DPA A  17       5.188   2.856  42.868  1.00  0.00              
ATOM    431  H12 DPA A  17       3.948   4.085  42.851  1.00  0.00              
ATOM    432  C6  DPA A  17       5.563   4.492  44.174  1.00  0.00              
ATOM    433  C1  DPA A  17       7.074   4.212  44.257  1.00  0.00              
ATOM    434  O1  DPA A  17       7.894   5.042  43.785  1.00  0.00              
ATOM    435  O2  DPA A  17       7.546   3.008  44.868  1.00  0.00              
ATOM    436  C2  DPA A  17       8.830   3.244  45.453  1.00  0.00              
ATOM    437  C3  DPA A  17       9.338   1.948  46.112  1.00  0.00              
ATOM    438  N1  DPA A  17      10.658   2.189  46.714  1.00  0.00              
ATOM    439  C4  DPA A  17      11.602   2.610  45.668  1.00  0.00              
ATOM    440  H5  DPA A  17      12.563   2.786  46.106  1.00  0.00              
ATOM    441  H6  DPA A  17      11.682   1.842  44.929  1.00  0.00              
ATOM    442  H7  DPA A  17      11.248   3.510  45.210  1.00  0.00              
ATOM    443  C5  DPA A  17      11.142   0.952  47.342  1.00  0.00              
ATOM    444  H8  DPA A  17      12.103   1.126  47.780  1.00  0.00              
ATOM    445  H9  DPA A  17      10.456   0.646  48.102  1.00  0.00              
ATOM    446  H10 DPA A  17      11.223   0.182  46.603  1.00  0.00              
ATOM    447  H20 DPA A  17      10.582   2.907  47.404  1.00  0.00              
ATOM    448  H3  DPA A  17       8.651   1.641  46.873  1.00  0.00              
ATOM    449  H4  DPA A  17       9.418   1.180  45.373  1.00  0.00              
ATOM    450  H1  DPA A  17       9.516   3.550  44.693  1.00  0.00              
ATOM    451  H2  DPA A  17       8.749   4.013  46.192  1.00  0.00              
ATOM    452  C9  DPA A  17       5.319   6.012  44.205  1.00  0.00              
ATOM    453  H16 DPA A  17       4.268   6.207  44.149  1.00  0.00              
ATOM    454  H17 DPA A  17       5.707   6.415  45.117  1.00  0.00              
ATOM    455  H18 DPA A  17       5.813   6.470  43.374  1.00  0.00              
ATOM    456  C7  DPB A  18       4.902   3.881  45.418  1.00  0.00              
ATOM    457  H11 DPB A  18       5.068   2.825  45.432  1.00  0.00              
ATOM    458  H12 DPB A  18       3.849   4.074  45.398  1.00  0.00              
ATOM    459  C6  DPB A  18       5.461   4.463  46.730  1.00  0.00              
ATOM    460  C1  DPB A  18       5.241   5.987  46.751  1.00  0.00              
ATOM    461  O1  DPB A  18       6.120   6.755  46.283  1.00  0.00              
ATOM    462  O2  DPB A  18       4.038   6.528  47.303  1.00  0.00              
ATOM    463  C2  DPB A  18       4.306   7.822  47.852  1.00  0.00              
ATOM    464  C3  DPB A  18       3.010   8.405  48.446  1.00  0.00              
ATOM    465  N1  DPB A  18       3.284   9.735  49.009  1.00  0.00              
ATOM    466  C4  DPB A  18       2.049  10.292  49.577  1.00  0.00              
ATOM    467  H5  DPB A  18       2.249  11.260  49.987  1.00  0.00              
ATOM    468  H6  DPB A  18       1.310  10.376  48.808  1.00  0.00              
ATOM    469  H7  DPB A  18       1.688   9.644  50.349  1.00  0.00              
ATOM    470  C5  DPB A  18       3.782  10.623  47.949  1.00  0.00              
ATOM    471  H8  DPB A  18       3.981  11.591  48.359  1.00  0.00              
ATOM    472  H9  DPB A  18       3.043  10.707  47.180  1.00  0.00              
ATOM    473  H10 DPB A  18       4.681  10.218  47.536  1.00  0.00              
ATOM    474  H20 DPB A  18       3.975   9.656  49.729  1.00  0.00              
ATOM    475  H3  DPB A  18       2.649   7.759  49.218  1.00  0.00              
ATOM    476  H4  DPB A  18       2.271   8.490  47.677  1.00  0.00              
ATOM    477  H1  DPB A  18       4.667   8.469  47.080  1.00  0.00              
ATOM    478  H2  DPB A  18       5.045   7.738  48.621  1.00  0.00              
ATOM    479  C9  DPB A  18       6.967   4.160  46.826  1.00  0.00              
ATOM    480  H16 DPB A  18       7.356   4.564  47.737  1.00  0.00              
ATOM    481  H17 DPB A  18       7.120   3.101  46.810  1.00  0.00              
ATOM    482  H18 DPB A  18       7.473   4.605  45.994  1.00  0.00              
ATOM    483  C7  DPA A  19       4.782   3.872  47.974  1.00  0.00              
ATOM    484  H11 DPA A  19       4.931   2.813  47.997  1.00  0.00              
ATOM    485  H12 DPA A  19       3.732   4.081  47.945  1.00  0.00              
ATOM    486  C6  DPA A  19       5.340   4.454  49.286  1.00  0.00              
ATOM    487  C1  DPA A  19       6.840   4.128  49.394  1.00  0.00              
ATOM    488  O1  DPA A  19       7.693   4.924  48.925  1.00  0.00              
ATOM    489  O2  DPA A  19       7.265   2.918  50.030  1.00  0.00              
ATOM    490  C2  DPA A  19       8.547   3.120  50.629  1.00  0.00              
ATOM    491  C3  DPA A  19       9.003   1.817  51.313  1.00  0.00              
ATOM    492  N1  DPA A  19      10.321   2.024  51.930  1.00  0.00              
ATOM    493  C4  DPA A  19      11.293   2.401  50.893  1.00  0.00              
ATOM    494  H5  DPA A  19      12.253   2.552  51.343  1.00  0.00              
ATOM    495  H6  DPA A  19      11.359   1.620  50.166  1.00  0.00              
ATOM    496  H7  DPA A  19      10.976   3.305  50.419  1.00  0.00              
ATOM    497  C5  DPA A  19      10.757   0.781  52.583  1.00  0.00              
ATOM    498  H8  DPA A  19      11.717   0.931  53.031  1.00  0.00              
ATOM    499  H9  DPA A  19      10.050   0.508  53.336  1.00  0.00              
ATOM    500  H10 DPA A  19      10.823  -0.000  51.854  1.00  0.00              
ATOM    501  H20 DPA A  19      10.260   2.754  52.611  1.00  0.00              
ATOM    502  H3  DPA A  19       8.295   1.543  52.067  1.00  0.00              
ATOM    503  H4  DPA A  19       9.068   1.037  50.585  1.00  0.00              
ATOM    504  H1  DPA A  19       9.253   3.393  49.876  1.00  0.00              
ATOM    505  H2  DPA A  19       8.481   3.901  51.357  1.00  0.00              
ATOM    506  C9  DPA A  19       5.145   5.982  49.294  1.00  0.00              
ATOM    507  H16 DPA A  19       4.102   6.209  49.218  1.00  0.00              
ATOM    508  H17 DPA A  19       5.533   6.386  50.206  1.00  0.00              
ATOM    509  H18 DPA A  19       5.665   6.412  48.464  1.00  0.00              
ATOM    510  C7  DPA A  20       4.642   3.883  50.529  1.00  0.00              
ATOM    511  H11 DPA A  20       4.775   2.822  50.561  1.00  0.00              
ATOM    512  H12 DPA A  20       3.597   4.108  50.491  1.00  0.00              
ATOM    513  C6  DPA A  20       5.201   4.465  51.841  1.00  0.00              
ATOM    514  C1  DPA A  20       6.695   4.115  51.962  1.00  0.00              
ATOM    515  O1  DPA A  20       7.564   4.894  51.493  1.00  0.00              
ATOM    516  O2  DPA A  20       7.095   2.903  52.609  1.00  0.00              
ATOM    517  C2  DPA A  20       8.376   3.088  53.217  1.00  0.00              
ATOM    518  C3  DPA A  20       8.806   1.783  53.912  1.00  0.00              
ATOM    519  N1  DPA A  20      10.122   1.973  54.538  1.00  0.00              
ATOM    520  C4  DPA A  20      11.108   2.326  53.506  1.00  0.00              
ATOM    521  H5  DPA A  20      12.067   2.465  53.961  1.00  0.00              
ATOM    522  H6  DPA A  20      11.166   1.540  52.784  1.00  0.00              
ATOM    523  H7  DPA A  20      10.809   3.232  53.022  1.00  0.00              
ATOM    524  C5  DPA A  20      10.534   0.728  55.202  1.00  0.00              
ATOM    525  H8  DPA A  20      11.492   0.865  55.656  1.00  0.00              
ATOM    526  H9  DPA A  20       9.817   0.471  55.953  1.00  0.00              
ATOM    527  H10 DPA A  20      10.592  -0.060  54.480  1.00  0.00              
ATOM    528  H20 DPA A  20      10.068   2.709  55.213  1.00  0.00              
ATOM    529  H3  DPA A  20       8.088   1.526  54.664  1.00  0.00              
ATOM    530  H4  DPA A  20       8.864   0.997  53.191  1.00  0.00              
ATOM    531  H1  DPA A  20       9.093   3.344  52.466  1.00  0.00              
ATOM    532  H2  DPA A  20       8.317   3.875  53.938  1.00  0.00              
ATOM    533  C9  DPA A  20       5.031   5.996  51.837  1.00  0.00              
ATOM    534  H16 DPA A  20       3.993   6.239  51.752  1.00  0.00              
ATOM    535  H17 DPA A  20       5.419   6.399  52.749  1.00  0.00              
ATOM    536  H18 DPA A  20       5.564   6.412  51.008  1.00  0.00              
ATOM    537  C7  DDB A  21       4.486   3.914  53.083  1.00  0.00              
ATOM    538  H11 DDB A  21       4.599   2.851  53.122  1.00  0.00              
ATOM    539  H12 DDB A  21       3.444   4.156  53.035  1.00  0.00              
ATOM    540  C6  DDB A  21       5.044   4.496  54.395  1.00  0.00              
ATOM    541  C1  DDB A  21       4.899   6.029  54.381  1.00  0.00              
ATOM    542  O1  DDB A  21       5.824   6.743  53.916  1.00  0.00              
ATOM    543  O2  DDB A  21       3.712   6.639  54.895  1.00  0.00              
ATOM    544  C2  DDB A  21       4.031   7.929  55.423  1.00  0.00              
ATOM    545  C3  DDB A  21       2.753   8.587  55.976  1.00  0.00              
ATOM    546  N1  DDB A  21       3.081   9.913  56.519  1.00  0.00              
ATOM    547  C4  DDB A  21       1.862  10.541  57.048  1.00  0.00              
ATOM    548  H5  DDB A  21       2.100  11.506  57.442  1.00  0.00              
ATOM    549  H6  DDB A  21       1.143  10.644  56.261  1.00  0.00              
ATOM    550  H7  DDB A  21       1.454   9.929  57.825  1.00  0.00              
ATOM    551  C5  DDB A  21       3.642  10.754  55.452  1.00  0.00              
ATOM    552  H8  DDB A  21       3.879  11.720  55.846  1.00  0.00              
ATOM    553  H9  DDB A  21       2.924  10.858  54.665  1.00  0.00              
ATOM    554  H10 DDB A  21       4.529  10.297  55.067  1.00  0.00              
ATOM    555  H3  DDB A  21       2.345   7.975  56.754  1.00  0.00              
ATOM    556  H4  DDB A  21       2.036   8.690  55.190  1.00  0.00              
ATOM    557  H1  DDB A  21       4.440   8.541  54.646  1.00  0.00              
ATOM    558  H2  DDB A  21       4.749   7.825  56.209  1.00  0.00              
ATOM    559  C9  DDB A  21       6.532   4.122  54.529  1.00  0.00              
ATOM    560  H16 DDB A  21       6.920   4.526  55.441  1.00  0.00              
ATOM    561  H17 DDB A  21       6.633   3.057  54.539  1.00  0.00              
ATOM    562  H18 DDB A  21       7.076   4.524  53.701  1.00  0.00              
ATOM    563  C7  DDB A  22       4.312   3.965  55.634  1.00  0.00              
ATOM    564  H11 DDB A  22       4.408   2.901  55.683  1.00  0.00              
ATOM    565  H12 DDB A  22       3.273   4.223  55.579  1.00  0.00              
ATOM    566  C6  DDB A  22       4.870   4.546  56.947  1.00  0.00              
ATOM    567  C1  DDB A  22       4.749   6.082  56.922  1.00  0.00              
ATOM    568  O1  DDB A  22       5.688   6.779  56.459  1.00  0.00              
ATOM    569  O2  DDB A  22       3.568   6.714  57.423  1.00  0.00              
ATOM    570  C2  DDB A  22       3.904   8.003  57.944  1.00  0.00              
ATOM    571  C3  DDB A  22       2.633   8.685  58.484  1.00  0.00              
ATOM    572  N1  DDB A  22       2.978  10.009  59.020  1.00  0.00              
ATOM    573  C4  DDB A  22       1.766  10.660  59.536  1.00  0.00              
ATOM    574  H5  DDB A  22       2.016  11.624  59.925  1.00  0.00              
ATOM    575  H6  DDB A  22       1.055  10.769  58.744  1.00  0.00              
ATOM    576  H7  DDB A  22       1.343  10.060  60.314  1.00  0.00              
ATOM    577  C5  DDB A  22       3.560  10.834  57.952  1.00  0.00              
ATOM    578  H8  DDB A  22       3.811  11.798  58.341  1.00  0.00              
ATOM    579  H9  DDB A  22       2.850  10.944  57.160  1.00  0.00              
ATOM    580  H10 DDB A  22       4.443  10.360  57.576  1.00  0.00              
ATOM    581  H3  DDB A  22       2.210   8.084  59.263  1.00  0.00              
ATOM    582  H4  DDB A  22       1.923   8.794  57.693  1.00  0.00              
ATOM    583  H1  DDB A  22       4.329   8.603  57.166  1.00  0.00              
ATOM    584  H2  DDB A  22       4.615   7.893  58.737  1.00  0.00              
ATOM    585  C9  DDB A  22       6.350   4.150  57.095  1.00  0.00              
ATOM    586  H16 DDB A  22       6.739   4.553  58.006  1.00  0.00              
ATOM    587  H17 DDB A  22       6.434   3.085  57.112  1.00  0.00              
ATOM    588  H18 DDB A  22       6.907   4.538  56.267  1.00  0.00              
ATOM    589  C7  DDB A  23       4.120   4.036  58.185  1.00  0.00              
ATOM    590  H11 DDB A  23       4.198   2.970  58.240  1.00  0.00              
ATOM    591  H12 DDB A  23       3.086   4.310  58.120  1.00  0.00              
ATOM    592  C6  DDB A  23       4.678   4.617  59.497  1.00  0.00              
ATOM    593  C1  DDB A  23       4.582   6.154  59.461  1.00  0.00              
ATOM    594  O1  DDB A  23       5.536   6.833  59.000  1.00  0.00              
ATOM    595  O2  DDB A  23       3.408   6.809  59.949  1.00  0.00              
ATOM    596  C2  DDB A  23       3.761   8.096  60.464  1.00  0.00              
ATOM    597  C3  DDB A  23       2.498   8.801  60.991  1.00  0.00              
ATOM    598  N1  DDB A  23       2.860  10.124  61.521  1.00  0.00              
ATOM    599  C4  DDB A  23       1.654  10.798  62.023  1.00  0.00              
ATOM    600  H5  DDB A  23       1.917  11.761  62.408  1.00  0.00              
ATOM    601  H6  DDB A  23       0.951  10.913  61.225  1.00  0.00              
ATOM    602  H7  DDB A  23       1.216  10.210  62.802  1.00  0.00              
ATOM    603  C5  DDB A  23       3.463  10.932  60.451  1.00  0.00              
ATOM    604  H8  DDB A  23       3.726  11.895  60.836  1.00  0.00              
ATOM    605  H9  DDB A  23       2.760  11.047  59.652  1.00  0.00              
ATOM    606  H10 DDB A  23       4.341  10.441  60.085  1.00  0.00              
ATOM    607  H3  DDB A  23       2.059   8.214  61.771  1.00  0.00              
ATOM    608  H4  DDB A  23       1.795   8.917  60.194  1.00  0.00              
ATOM    609  H1  DDB A  23       4.200   8.683  59.686  1.00  0.00              
ATOM    610  H2  DDB A  23       4.464   7.981  61.262  1.00  0.00              
ATOM    611  C9  DDB A  23       6.151   4.198  59.658  1.00  0.00              
ATOM    612  H16 DDB A  23       6.540   4.602  60.570  1.00  0.00              
ATOM    613  H17 DDB A  23       6.218   3.132  59.684  1.00  0.00              
ATOM    614  H18 DDB A  23       6.720   4.572  58.832  1.00  0.00              
ATOM    615  C7  DDB A  24       3.912   4.128  60.734  1.00  0.00              
ATOM    616  H11 DDB A  24       3.973   3.062  60.797  1.00  0.00              
ATOM    617  H12 DDB A  24       2.883   4.418  60.659  1.00  0.00              
ATOM    618  C6  DDB A  24       4.470   4.709  62.046  1.00  0.00              
ATOM    619  C1  DDB A  24       4.399   6.247  61.999  1.00  0.00              
ATOM    620  O1  DDB A  24       5.366   6.907  61.540  1.00  0.00              
ATOM    621  O2  DDB A  24       3.232   6.924  62.474  1.00  0.00              
ATOM    622  C2  DDB A  24       3.602   8.208  62.983  1.00  0.00              
ATOM    623  C3  DDB A  24       2.346   8.938  63.495  1.00  0.00              
ATOM    624  N1  DDB A  24       2.726  10.258  64.019  1.00  0.00              
ATOM    625  C4  DDB A  24       1.528  10.954  64.508  1.00  0.00              
ATOM    626  H5  DDB A  24       1.803  11.915  64.889  1.00  0.00              
ATOM    627  H6  DDB A  24       0.832  11.075  63.705  1.00  0.00              
ATOM    628  H7  DDB A  24       1.074  10.379  65.288  1.00  0.00              
ATOM    629  C5  DDB A  24       3.348  11.049  62.948  1.00  0.00              
ATOM    630  H8  DDB A  24       3.625  12.010  63.329  1.00  0.00              
ATOM    631  H9  DDB A  24       2.654  11.170  62.144  1.00  0.00              
ATOM    632  H10 DDB A  24       4.222  10.541  62.592  1.00  0.00              
ATOM    633  H3  DDB A  24       1.893   8.362  64.276  1.00  0.00              
ATOM    634  H4  DDB A  24       1.652   9.059  62.692  1.00  0.00              
ATOM    635  H1  DDB A  24       4.056   8.784  62.204  1.00  0.00              
ATOM    636  H2  DDB A  24       4.298   8.087  63.787  1.00  0.00              
ATOM    637  C9  DDB A  24       5.935   4.268  62.220  1.00  0.00              
ATOM    638  H16 DDB A  24       6.323   4.672  63.132  1.00  0.00              
ATOM    639  H17 DDB A  24       5.984   3.201  62.253  1.00  0.00              
ATOM    640  H18 DDB A  24       6.515   4.626  61.396  1.00  0.00              
ATOM    641  C7  DDB A  25       3.686   4.240  63.280  1.00  0.00              
ATOM    642  H11 DDB A  25       3.731   3.174  63.351  1.00  0.00              
ATOM    643  H12 DDB A  25       2.664   4.547  63.196  1.00  0.00              
ATOM    644  C6  DDB A  25       4.244   4.822  64.593  1.00  0.00              
ATOM    645  C1  DDB A  25       4.199   6.360  64.534  1.00  0.00              
ATOM    646  O1  DDB A  25       5.180   7.002  64.077  1.00  0.00              
ATOM    647  O2  DDB A  25       3.040   7.059  64.996  1.00  0.00              
ATOM    648  C2  DDB A  25       3.426   8.340  65.500  1.00  0.00              
ATOM    649  C3  DDB A  25       2.179   9.093  65.998  1.00  0.00              
ATOM    650  N1  DDB A  25       2.576  10.411  66.515  1.00  0.00              
ATOM    651  C4  DDB A  25       1.386  11.129  66.991  1.00  0.00              
ATOM    652  H5  DDB A  25       1.675  12.089  67.367  1.00  0.00              
ATOM    653  H6  DDB A  25       0.698  11.256  66.182  1.00  0.00              
ATOM    654  H7  DDB A  25       0.919  10.566  67.772  1.00  0.00              
ATOM    655  C5  DDB A  25       3.219  11.184  65.443  1.00  0.00              
ATOM    656  H8  DDB A  25       3.508  12.143  65.819  1.00  0.00              
ATOM    657  H9  DDB A  25       2.531  11.311  64.634  1.00  0.00              
ATOM    658  H10 DDB A  25       4.086  10.661  65.097  1.00  0.00              
ATOM    659  H3  DDB A  25       1.711   8.530  66.779  1.00  0.00              
ATOM    660  H4  DDB A  25       1.492   9.221  65.189  1.00  0.00              
ATOM    661  H1  DDB A  25       3.895   8.903  64.720  1.00  0.00              
ATOM    662  H2  DDB A  25       4.115   8.213  66.309  1.00  0.00              
ATOM    663  C9  DDB A  25       5.702   4.358  64.780  1.00  0.00              
ATOM    664  H16 DDB A  25       6.089   4.762  65.692  1.00  0.00              
ATOM    665  H17 DDB A  25       5.733   3.291  64.821  1.00  0.00              
ATOM    666  H18 DDB A  25       6.293   4.701  63.958  1.00  0.00              
ATOM    667  C7  DPA A  26       3.445   4.374  65.824  1.00  0.00              
ATOM    668  H11 DPA A  26       3.472   3.307  65.903  1.00  0.00              
ATOM    669  H12 DPA A  26       2.429   4.696  65.730  1.00  0.00              
ATOM    670  C6  DPA A  26       4.003   4.956  67.137  1.00  0.00              
ATOM    671  C1  DPA A  26       5.450   4.470  67.338  1.00  0.00              
ATOM    672  O1  DPA A  26       6.409   5.142  66.878  1.00  0.00              
ATOM    673  O2  DPA A  26       5.705   3.255  68.047  1.00  0.00              
ATOM    674  C2  DPA A  26       6.972   3.343  68.704  1.00  0.00              
ATOM    675  C3  DPA A  26       7.244   2.034  69.469  1.00  0.00              
ATOM    676  N1  DPA A  26       8.547   2.124  70.144  1.00  0.00              
ATOM    677  C4  DPA A  26       9.603   2.337  69.144  1.00  0.00              
ATOM    678  H5  DPA A  26      10.552   2.403  69.636  1.00  0.00              
ATOM    679  H6  DPA A  26       9.614   1.519  68.457  1.00  0.00              
ATOM    680  H7  DPA A  26       9.413   3.246  68.613  1.00  0.00              
ATOM    681  C5  DPA A  26       8.807   0.875  70.874  1.00  0.00              
ATOM    682  H8  DPA A  26       9.756   0.940  71.365  1.00  0.00              
ATOM    683  H9  DPA A  26       8.040   0.721  71.601  1.00  0.00              
ATOM    684  H10 DPA A  26       8.819   0.056  70.186  1.00  0.00              
ATOM    685  H20 DPA A  26       8.537   2.890  70.787  1.00  0.00              
ATOM    686  H3  DPA A  26       6.476   1.879  70.196  1.00  0.00              
ATOM    687  H4  DPA A  26       7.255   1.216  68.781  1.00  0.00              
ATOM    688  H1  DPA A  26       7.740   3.497  67.977  1.00  0.00              
ATOM    689  H2  DPA A  26       6.961   4.163  69.392  1.00  0.00              
ATOM    690  C9  DPA A  26       3.983   6.494  67.066  1.00  0.00              
ATOM    691  H16 DPA A  26       2.977   6.831  66.925  1.00  0.00              
ATOM    692  H17 DPA A  26       4.371   6.897  67.977  1.00  0.00              
ATOM    693  H18 DPA A  26       4.587   6.821  66.245  1.00  0.00              
ATOM    694  C7  DDA A  27       3.189   4.529  68.366  1.00  0.00              
ATOM    695  H11 DDA A  27       3.198   3.463  68.451  1.00  0.00              
ATOM    696  H12 DDA A  27       2.177   4.867  68.262  1.00  0.00              
ATOM    697  C6  DDA A  27       3.747   5.110  69.678  1.00  0.00              
ATOM    698  C1  DDA A  27       5.184   4.604  69.893  1.00  0.00              
ATOM    699  O1  DDA A  27       6.157   5.257  69.435  1.00  0.00              
ATOM    700  O2  DDA A  27       5.412   3.389  70.612  1.00  0.00              
ATOM    701  C2  DDA A  27       6.677   3.461  71.278  1.00  0.00              
ATOM    702  C3  DDA A  27       6.923   2.154  72.053  1.00  0.00              
ATOM    703  N1  DDA A  27       8.222   2.227  72.738  1.00  0.00              
ATOM    704  C4  DDA A  27       9.288   2.416  71.744  1.00  0.00              
ATOM    705  H5  DDA A  27      10.234   2.470  72.242  1.00  0.00              
ATOM    706  H6  DDA A  27       9.290   1.592  71.062  1.00  0.00              
ATOM    707  H7  DDA A  27       9.117   3.324  71.205  1.00  0.00              
ATOM    708  C5  DDA A  27       8.457   0.979  73.478  1.00  0.00              
ATOM    709  H8  DDA A  27       9.403   1.032  73.976  1.00  0.00              
ATOM    710  H9  DDA A  27       7.681   0.842  74.200  1.00  0.00              
ATOM    711  H10 DDA A  27       8.460   0.154  72.796  1.00  0.00              
ATOM    712  H3  DDA A  27       6.146   2.016  72.777  1.00  0.00              
ATOM    713  H4  DDA A  27       6.925   1.330  71.372  1.00  0.00              
ATOM    714  H1  DDA A  27       7.452   3.599  70.555  1.00  0.00              
ATOM    715  H2  DDA A  27       6.674   4.286  71.960  1.00  0.00              
ATOM    716  C9  DDA A  27       3.751   6.648  69.595  1.00  0.00              
ATOM    717  H16 DDA A  27       2.752   7.002  69.446  1.00  0.00              
ATOM    718  H17 DDA A  27       4.139   7.052  70.507  1.00  0.00              
ATOM    719  H18 DDA A  27       4.366   6.960  68.778  1.00  0.00              
ATOM    720  C7  DPB A  28       2.916   4.706  70.903  1.00  0.00              
ATOM    721  H11 DPB A  28       2.906   3.640  70.996  1.00  0.00              
ATOM    722  H12 DPB A  28       1.911   5.060  70.790  1.00  0.00              
ATOM    723  C6  DPB A  28       3.474   5.288  72.215  1.00  0.00              
ATOM    724  C1  DPB A  28       3.505   6.824  72.124  1.00  0.00              
ATOM    725  O1  DPB A  28       4.525   7.408  71.677  1.00  0.00              
ATOM    726  O2  DPB A  28       2.372   7.589  72.547  1.00  0.00              
ATOM    727  C2  DPB A  28       2.810   8.860  73.033  1.00  0.00              
ATOM    728  C3  DPB A  28       1.590   9.683  73.489  1.00  0.00              
ATOM    729  N1  DPB A  28       2.040  10.990  73.988  1.00  0.00              
ATOM    730  C4  DPB A  28       0.877  11.776  74.423  1.00  0.00              
ATOM    731  H5  DPB A  28       1.204  12.728  74.786  1.00  0.00              
ATOM    732  H6  DPB A  28       0.212  11.918  73.596  1.00  0.00              
ATOM    733  H7  DPB A  28       0.366  11.252  75.204  1.00  0.00              
ATOM    734  C5  DPB A  28       2.743  11.708  72.915  1.00  0.00              
ATOM    735  H8  DPB A  28       3.070  12.661  73.279  1.00  0.00              
ATOM    736  H9  DPB A  28       2.079  11.852  72.088  1.00  0.00              
ATOM    737  H10 DPB A  28       3.590  11.138  72.599  1.00  0.00              
ATOM    738  H20 DPB A  28       2.660  10.857  74.762  1.00  0.00              
ATOM    739  H3  DPB A  28       1.079   9.160  74.271  1.00  0.00              
ATOM    740  H4  DPB A  28       0.927   9.826  72.663  1.00  0.00              
ATOM    741  H1  DPB A  28       3.322   9.383  72.252  1.00  0.00              
ATOM    742  H2  DPB A  28       3.474   8.717  73.860  1.00  0.00              
ATOM    743  C9  DPB A  28       4.902   4.758  72.444  1.00  0.00              
ATOM    744  H16 DPB A  28       5.290   5.162  73.356  1.00  0.00              
ATOM    745  H17 DPB A  28       4.881   3.692  72.507  1.00  0.00              
ATOM    746  H18 DPB A  28       5.527   5.056  71.629  1.00  0.00              
ATOM    747  C7  DDB A  29       2.629   4.905  73.438  1.00  0.00              
ATOM    748  H11 DDB A  29       2.601   3.840  73.538  1.00  0.00              
ATOM    749  H12 DDB A  29       1.631   5.274  73.315  1.00  0.00              
ATOM    750  C6  DDB A  29       3.187   5.487  74.750  1.00  0.00              
ATOM    751  C1  DDB A  29       3.243   7.023  74.649  1.00  0.00              
ATOM    752  O1  DDB A  29       4.276   7.586  74.205  1.00  0.00              
ATOM    753  O2  DDB A  29       2.120   7.807  75.059  1.00  0.00              
ATOM    754  C2  DDB A  29       2.574   9.075  75.539  1.00  0.00              
ATOM    755  C3  DDB A  29       1.364   9.919  75.980  1.00  0.00              
ATOM    756  N1  DDB A  29       1.831  11.223  76.473  1.00  0.00              
ATOM    757  C4  DDB A  29       0.678  12.030  76.895  1.00  0.00              
ATOM    758  H5  DDB A  29       1.018  12.978  77.254  1.00  0.00              
ATOM    759  H6  DDB A  29       0.022  12.177  76.063  1.00  0.00              
ATOM    760  H7  DDB A  29       0.153  11.520  77.677  1.00  0.00              
ATOM    761  C5  DDB A  29       2.553  11.923  75.401  1.00  0.00              
ATOM    762  H8  DDB A  29       2.893  12.872  75.760  1.00  0.00              
ATOM    763  H9  DDB A  29       1.898  12.071  74.568  1.00  0.00              
ATOM    764  H10 DDB A  29       3.393  11.336  75.094  1.00  0.00              
ATOM    765  H3  DDB A  29       0.840   9.411  76.762  1.00  0.00              
ATOM    766  H4  DDB A  29       0.710  10.068  75.149  1.00  0.00              
ATOM    767  H1  DDB A  29       3.100   9.583  74.758  1.00  0.00              
ATOM    768  H2  DDB A  29       3.230   8.927  76.371  1.00  0.00              
ATOM    769  C9  DDB A  29       4.605   4.936  74.993  1.00  0.00              
ATOM    770  H16 DDB A  29       4.993   5.340  75.905  1.00  0.00              
ATOM    771  H17 DDB A  29       4.566   3.869  75.063  1.00  0.00              
ATOM    772  H18 DDB A  29       5.240   5.218  74.179  1.00  0.00              
ATOM    773  C7  TPA A  30       2.327   5.126  75.969  1.00  0.00              
ATOM    774  H11 TPA A  30       2.282   4.062  76.077  1.00  0.00              
ATOM    775  H12 TPA A  30       1.335   5.510  75.837  1.00  0.00              
ATOM    776  C6  TPA A  30       2.885   5.708  77.281  1.00  0.00              
ATOM    777  C1  TPA A  30       4.291   5.137  77.538  1.00  0.00              
ATOM    778  O1  TPA A  30       5.304   5.732  77.088  1.00  0.00              
ATOM    779  O2  TPA A  30       4.445   3.928  78.286  1.00  0.00              
ATOM    780  C2  TPA A  30       5.697   3.953  78.978  1.00  0.00              
ATOM    781  C3  TPA A  30       5.864   2.652  79.785  1.00  0.00              
ATOM    782  N1  TPA A  30       7.150   2.678  80.495  1.00  0.00              
ATOM    783  C4  TPA A  30       8.245   2.794  79.522  1.00  0.00              
ATOM    784  H5  TPA A  30       9.182   2.812  80.039  1.00  0.00              
ATOM    785  H6  TPA A  30       8.221   1.957  78.857  1.00  0.00              
ATOM    786  H7  TPA A  30       8.129   3.698  78.962  1.00  0.00              
ATOM    787  C5  TPA A  30       7.308   1.435  81.265  1.00  0.00              
ATOM    788  H8  TPA A  30       8.245   1.453  81.783  1.00  0.00              
ATOM    789  H9  TPA A  30       6.513   1.351  81.974  1.00  0.00              
ATOM    790  H10 TPA A  30       7.286   0.598  80.601  1.00  0.00              
ATOM    791  H20 TPA A  30       7.172   3.460  81.117  1.00  0.00              
ATOM    792  H3  TPA A  30       5.066   2.567  80.493  1.00  0.00              
ATOM    793  H4  TPA A  30       5.839   1.815  79.120  1.00  0.00              
ATOM    794  H1  TPA A  30       6.493   4.038  78.270  1.00  0.00              
ATOM    795  H2  TPA A  30       5.719   4.791  79.643  1.00  0.00              
ATOM    796  C9  TPA A  30       2.966   7.241  77.168  1.00  0.00              
ATOM    797  H16 TPA A  30       1.989   7.639  76.991  1.00  0.00              
ATOM    798  H17 TPA A  30       3.354   7.645  78.080  1.00  0.00              
ATOM    799  H18 TPA A  30       3.612   7.505  76.358  1.00  0.00              
ATOM    800  H19 TPA A  30       2.239   5.443  78.092  1.00  0.00              
TER
END
