# Supplementary material for: All-Atom Molecular Dynamics Simulations of Grafted Poly(N,N-dimethylaminoethyl methacrylate) Brushes
Source: J Phys Chem B. 2025 Feb 10;129(7):2105–14. doi: 10.1021/acs.jpcb.4c07928 (PMC11848925; doi:10.1021/acs.jpcb.4c07928)
Supplement: Supplementary file 2 — jp4c07928_si_002.zip [file jp4c07928_si_002.zip › Supplementary Files/1_single_threads/thread_alligned_11_adjusted.pdb]

HEADER 
TITLE     Built with Packmol                                             
REMARK   Packmol generated pdb file 
REMARK   Home-Page: http://m3g.iqm.unicamp.br/packmol
REMARK
ATOM      1  C7  HPB A   1       6.803   4.695   2.084  1.00  0.00              
ATOM      2  C8  HPB A   1       5.873   5.069   0.914  1.00  0.00              
ATOM      3  H13 HPB A   1       6.280   4.689   0.000  1.00  0.00              
ATOM      4  H14 HPB A   1       4.905   4.644   1.078  1.00  0.00              
ATOM      5  H15 HPB A   1       5.790   6.134   0.852  1.00  0.00              
ATOM      6  H11 HPB A   1       7.771   5.119   1.919  1.00  0.00              
ATOM      7  H12 HPB A   1       6.887   3.629   2.146  1.00  0.00              
ATOM      8  C6  HPB A   1       6.218   5.241   3.399  1.00  0.00              
ATOM      9  C1  HPB A   1       4.825   4.630   3.636  1.00  0.00              
ATOM     10  O1  HPB A   1       3.801   5.206   3.186  1.00  0.00              
ATOM     11  O2  HPB A   1       4.695   3.406   4.365  1.00  0.00              
ATOM     12  C2  HPB A   1       3.437   3.389   5.045  1.00  0.00              
ATOM     13  C3  HPB A   1       3.297   2.072   5.831  1.00  0.00              
ATOM     14  N1  HPB A   1       2.005   2.053   6.531  1.00  0.00              
ATOM     15  C4  HPB A   1       1.870   0.796   7.279  1.00  0.00              
ATOM     16  H5  HPB A   1       0.930   0.783   7.788  1.00  0.00              
ATOM     17  H6  HPB A   1       1.922  -0.030   6.603  1.00  0.00              
ATOM     18  H7  HPB A   1       2.664   0.722   7.995  1.00  0.00              
ATOM     19  C5  HPB A   1       0.915   2.157   5.549  1.00  0.00              
ATOM     20  H8  HPB A   1      -0.026   2.144   6.058  1.00  0.00              
ATOM     21  H9  HPB A   1       0.966   1.330   4.871  1.00  0.00              
ATOM     22  H10 HPB A   1       1.012   3.072   5.003  1.00  0.00              
ATOM     23  H20 HPB A   1       1.957   2.825   7.164  1.00  0.00              
ATOM     24  H3  HPB A   1       4.090   1.996   6.546  1.00  0.00              
ATOM     25  H4  HPB A   1       3.348   1.245   5.155  1.00  0.00              
ATOM     26  H1  HPB A   1       2.644   3.464   4.332  1.00  0.00              
ATOM     27  H2  HPB A   1       3.386   4.215   5.723  1.00  0.00              
ATOM     28  C9  HPB A   1       6.098   6.774   3.310  1.00  0.00              
ATOM     29  H16 HPB A   1       5.692   7.154   4.224  1.00  0.00              
ATOM     30  H17 HPB A   1       7.066   7.198   3.146  1.00  0.00              
ATOM     31  H18 HPB A   1       5.452   7.034   2.498  1.00  0.00              
ATOM     32  C7  DDA A   2       7.091   4.907   4.617  1.00  0.00              
ATOM     33  H11 DDA A   2       8.064   5.334   4.490  1.00  0.00              
ATOM     34  H12 DDA A   2       7.181   3.845   4.716  1.00  0.00              
ATOM     35  C6  DDA A   2       6.507   5.454   5.933  1.00  0.00              
ATOM     36  C1  DDA A   2       6.412   6.988   5.854  1.00  0.00              
ATOM     37  O1  DDA A   2       5.368   7.532   5.409  1.00  0.00              
ATOM     38  O2  DDA A   2       7.511   7.794   6.285  1.00  0.00              
ATOM     39  C2  DDA A   2       7.019   9.043   6.781  1.00  0.00              
ATOM     40  C3  DDA A   2       8.202   9.912   7.246  1.00  0.00              
ATOM     41  N1  DDA A   2       7.697  11.195   7.755  1.00  0.00              
ATOM     42  C4  DDA A   2       6.968  11.893   6.686  1.00  0.00              
ATOM     43  H5  DDA A   2       6.601  12.827   7.056  1.00  0.00              
ATOM     44  H6  DDA A   2       7.625  12.070   5.862  1.00  0.00              
ATOM     45  H7  DDA A   2       6.147  11.289   6.363  1.00  0.00              
ATOM     46  C5  DDA A   2       8.828  12.024   8.199  1.00  0.00              
ATOM     47  H8  DDA A   2       8.460  12.959   8.568  1.00  0.00              
ATOM     48  H9  DDA A   2       9.358  11.517   8.976  1.00  0.00              
ATOM     49  H10 DDA A   2       9.486  12.202   7.374  1.00  0.00              
ATOM     50  H3  DDA A   2       8.734   9.404   8.024  1.00  0.00              
ATOM     51  H4  DDA A   2       8.861  10.089   6.422  1.00  0.00              
ATOM     52  H1  DDA A   2       6.489   9.550   6.004  1.00  0.00              
ATOM     53  H2  DDA A   2       6.361   8.866   7.605  1.00  0.00              
ATOM     54  C9  DDA A   2       5.102   4.863   6.154  1.00  0.00              
ATOM     55  H16 DDA A   2       5.167   3.797   6.209  1.00  0.00              
ATOM     56  H17 DDA A   2       4.695   5.243   7.068  1.00  0.00              
ATOM     57  H18 DDA A   2       4.466   5.140   5.340  1.00  0.00              
ATOM     58  C7  DDA A   3       7.366   5.097   7.154  1.00  0.00              
ATOM     59  H11 DDA A   3       8.347   5.508   7.037  1.00  0.00              
ATOM     60  H12 DDA A   3       7.438   4.032   7.246  1.00  0.00              
ATOM     61  C6  DDA A   3       6.781   5.644   8.470  1.00  0.00              
ATOM     62  C1  DDA A   3       6.712   7.179   8.402  1.00  0.00              
ATOM     63  O1  DDA A   3       5.680   7.743   7.954  1.00  0.00              
ATOM     64  O2  DDA A   3       7.820   7.965   8.847  1.00  0.00              
ATOM     65  C2  DDA A   3       7.346   9.218   9.347  1.00  0.00              
ATOM     66  C3  DDA A   3       8.541  10.064   9.827  1.00  0.00              
ATOM     67  N1  DDA A   3       8.054  11.351  10.341  1.00  0.00              
ATOM     68  C4  DDA A   3       7.343  12.068   9.273  1.00  0.00              
ATOM     69  H5  DDA A   3       6.988  13.005   9.648  1.00  0.00              
ATOM     70  H6  DDA A   3       8.009  12.241   8.455  1.00  0.00              
ATOM     71  H7  DDA A   3       6.513  11.481   8.940  1.00  0.00              
ATOM     72  C5  DDA A   3       9.193  12.159  10.799  1.00  0.00              
ATOM     73  H8  DDA A   3       8.839  13.096  11.173  1.00  0.00              
ATOM     74  H9  DDA A   3       9.710  11.637  11.577  1.00  0.00              
ATOM     75  H10 DDA A   3       9.860  12.332   9.981  1.00  0.00              
ATOM     76  H3  DDA A   3       9.058   9.541  10.604  1.00  0.00              
ATOM     77  H4  DDA A   3       9.207  10.235   9.009  1.00  0.00              
ATOM     78  H1  DDA A   3       6.830   9.739   8.570  1.00  0.00              
ATOM     79  H2  DDA A   3       6.680   9.045  10.166  1.00  0.00              
ATOM     80  C9  DDA A   3       5.365   5.074   8.678  1.00  0.00              
ATOM     81  H16 DDA A   3       5.412   4.006   8.725  1.00  0.00              
ATOM     82  H17 DDA A   3       4.959   5.454   9.591  1.00  0.00              
ATOM     83  H18 DDA A   3       4.739   5.367   7.860  1.00  0.00              
ATOM     84  C7  DDB A   4       7.626   5.263   9.694  1.00  0.00              
ATOM     85  H11 DDB A   4       8.614   5.660   9.587  1.00  0.00              
ATOM     86  H12 DDB A   4       7.680   4.197   9.778  1.00  0.00              
ATOM     87  C6  DDB A   4       7.041   5.810  11.010  1.00  0.00              
ATOM     88  C1  DDB A   4       5.615   5.263  11.205  1.00  0.00              
ATOM     89  O1  DDB A   4       4.629   5.898  10.749  1.00  0.00              
ATOM     90  O2  DDB A   4       5.411   4.032  11.904  1.00  0.00              
ATOM     91  C2  DDB A   4       4.140   4.062  12.560  1.00  0.00              
ATOM     92  C3  DDB A   4       3.920   2.737  13.312  1.00  0.00              
ATOM     93  N1  DDB A   4       2.614   2.766  13.986  1.00  0.00              
ATOM     94  C4  DDB A   4       2.404   1.503  14.705  1.00  0.00              
ATOM     95  H5  DDB A   4       1.453   1.524  15.194  1.00  0.00              
ATOM     96  H6  DDB A   4       2.429   0.688  14.011  1.00  0.00              
ATOM     97  H7  DDB A   4       3.177   1.374  15.433  1.00  0.00              
ATOM     98  C5  DDB A   4       1.551   2.944  12.986  1.00  0.00              
ATOM     99  H8  DDB A   4       0.601   2.965  13.476  1.00  0.00              
ATOM    100  H9  DDB A   4       1.576   2.131  12.291  1.00  0.00              
ATOM    101  H10 DDB A   4       1.704   3.864  12.462  1.00  0.00              
ATOM    102  H3  DDB A   4       4.693   2.607  14.041  1.00  0.00              
ATOM    103  H4  DDB A   4       3.945   1.923  12.619  1.00  0.00              
ATOM    104  H1  DDB A   4       3.367   4.191  11.832  1.00  0.00              
ATOM    105  H2  DDB A   4       4.114   4.876  13.254  1.00  0.00              
ATOM    106  C9  DDB A   4       6.997   7.348  10.952  1.00  0.00              
ATOM    107  H16 DDB A   4       6.591   7.728  11.866  1.00  0.00              
ATOM    108  H17 DDB A   4       7.987   7.728  10.816  1.00  0.00              
ATOM    109  H18 DDB A   4       6.382   7.657  10.133  1.00  0.00              
ATOM    110  C7  DPA A   5       7.871   5.408  12.237  1.00  0.00              
ATOM    111  H11 DPA A   5       8.867   5.789  12.139  1.00  0.00              
ATOM    112  H12 DPA A   5       7.907   4.341  12.314  1.00  0.00              
ATOM    113  C6  DPA A   5       7.287   5.954  13.552  1.00  0.00              
ATOM    114  C1  DPA A   5       7.268   7.493  13.506  1.00  0.00              
ATOM    115  O1  DPA A   5       6.262   8.096  13.053  1.00  0.00              
ATOM    116  O2  DPA A   5       8.396   8.236  13.976  1.00  0.00              
ATOM    117  C2  DPA A   5       7.955   9.496  14.489  1.00  0.00              
ATOM    118  C3  DPA A   5       9.170  10.296  14.997  1.00  0.00              
ATOM    119  N1  DPA A   5       8.717  11.592  15.524  1.00  0.00              
ATOM    120  C4  DPA A   5       8.044  12.346  14.457  1.00  0.00              
ATOM    121  H5  DPA A   5       7.715  13.289  14.841  1.00  0.00              
ATOM    122  H6  DPA A   5       8.726  12.508  13.650  1.00  0.00              
ATOM    123  H7  DPA A   5       7.201  11.790  14.105  1.00  0.00              
ATOM    124  C5  DPA A   5       9.876  12.354  16.009  1.00  0.00              
ATOM    125  H8  DPA A   5       9.547  13.298  16.391  1.00  0.00              
ATOM    126  H9  DPA A   5      10.365  11.806  16.785  1.00  0.00              
ATOM    127  H10 DPA A   5      10.559  12.518  15.202  1.00  0.00              
ATOM    128  H20 DPA A   5       8.079  11.440  16.279  1.00  0.00              
ATOM    129  H3  DPA A   5       9.659   9.747  15.774  1.00  0.00              
ATOM    130  H4  DPA A   5       9.851  10.457  14.190  1.00  0.00              
ATOM    131  H1  DPA A   5       7.466  10.045  13.713  1.00  0.00              
ATOM    132  H2  DPA A   5       7.272   9.333  15.297  1.00  0.00              
ATOM    133  C9  DPA A   5       5.850   5.429  13.733  1.00  0.00              
ATOM    134  H16 DPA A   5       5.863   4.359  13.765  1.00  0.00              
ATOM    135  H17 DPA A   5       5.445   5.809  14.647  1.00  0.00              
ATOM    136  H18 DPA A   5       5.246   5.754  12.913  1.00  0.00              
ATOM    137  C7  DDB A   6       8.102   5.531  14.782  1.00  0.00              
ATOM    138  H11 DDB A   6       9.103   5.895  14.694  1.00  0.00              
ATOM    139  H12 DDB A   6       8.120   4.462  14.852  1.00  0.00              
ATOM    140  C6  DDB A   6       7.518   6.077  16.098  1.00  0.00              
ATOM    141  C1  DDB A   6       6.072   5.574  16.267  1.00  0.00              
ATOM    142  O1  DDB A   6       5.114   6.246  15.807  1.00  0.00              
ATOM    143  O2  DDB A   6       5.818   4.340  16.945  1.00  0.00              
ATOM    144  C2  DDB A   6       4.541   4.402  17.584  1.00  0.00              
ATOM    145  C3  DDB A   6       4.268   3.074  18.314  1.00  0.00              
ATOM    146  N1  DDB A   6       2.954   3.137  18.971  1.00  0.00              
ATOM    147  C4  DDB A   6       2.693   1.871  19.668  1.00  0.00              
ATOM    148  H5  DDB A   6       1.736   1.915  20.146  1.00  0.00              
ATOM    149  H6  DDB A   6       2.702   1.066  18.962  1.00  0.00              
ATOM    150  H7  DDB A   6       3.452   1.706  20.405  1.00  0.00              
ATOM    151  C5  DDB A   6       1.911   3.363  17.960  1.00  0.00              
ATOM    152  H8  DDB A   6       0.955   3.408  18.437  1.00  0.00              
ATOM    153  H9  DDB A   6       1.920   2.559  17.253  1.00  0.00              
ATOM    154  H10 DDB A   6       2.101   4.286  17.451  1.00  0.00              
ATOM    155  H3  DDB A   6       5.026   2.910  19.051  1.00  0.00              
ATOM    156  H4  DDB A   6       4.275   2.270  17.609  1.00  0.00              
ATOM    157  H1  DDB A   6       3.782   4.567  16.847  1.00  0.00              
ATOM    158  H2  DDB A   6       4.532   5.207  18.289  1.00  0.00              
ATOM    159  C9  DDB A   6       7.524   7.617  16.062  1.00  0.00              
ATOM    160  H16 DDB A   6       7.118   7.997  16.976  1.00  0.00              
ATOM    161  H17 DDB A   6       8.528   7.966  15.945  1.00  0.00              
ATOM    162  H18 DDB A   6       6.930   7.957  15.240  1.00  0.00              
ATOM    163  C7  DPB A   7       8.317   5.631  17.330  1.00  0.00              
ATOM    164  H11 DPB A   7       9.325   5.981  17.251  1.00  0.00              
ATOM    165  H12 DPB A   7       8.318   4.562  17.392  1.00  0.00              
ATOM    166  C6  DPB A   7       7.733   6.178  18.646  1.00  0.00              
ATOM    167  C1  DPB A   7       6.278   5.696  18.801  1.00  0.00              
ATOM    168  O1  DPB A   7       5.334   6.388  18.339  1.00  0.00              
ATOM    169  O2  DPB A   7       6.001   4.463  19.469  1.00  0.00              
ATOM    170  C2  DPB A   7       4.720   4.540  20.099  1.00  0.00              
ATOM    171  C3  DPB A   7       4.420   3.211  20.819  1.00  0.00              
ATOM    172  N1  DPB A   7       3.103   3.291  21.467  1.00  0.00              
ATOM    173  C4  DPB A   7       2.818   2.024  22.154  1.00  0.00              
ATOM    174  H5  DPB A   7       1.859   2.081  22.625  1.00  0.00              
ATOM    175  H6  DPB A   7       2.819   1.224  21.442  1.00  0.00              
ATOM    176  H7  DPB A   7       3.569   1.842  22.894  1.00  0.00              
ATOM    177  C5  DPB A   7       2.071   3.541  20.450  1.00  0.00              
ATOM    178  H8  DPB A   7       1.113   3.598  20.922  1.00  0.00              
ATOM    179  H9  DPB A   7       2.072   2.742  19.739  1.00  0.00              
ATOM    180  H10 DPB A   7       2.279   4.463  19.950  1.00  0.00              
ATOM    181  H20 DPB A   7       3.104   4.037  22.132  1.00  0.00              
ATOM    182  H3  DPB A   7       5.171   3.030  21.559  1.00  0.00              
ATOM    183  H4  DPB A   7       4.420   2.413  20.108  1.00  0.00              
ATOM    184  H1  DPB A   7       3.968   4.722  19.359  1.00  0.00              
ATOM    185  H2  DPB A   7       4.720   5.340  20.811  1.00  0.00              
ATOM    186  C9  DPB A   7       7.764   7.717  18.621  1.00  0.00              
ATOM    187  H16 DPB A   7       7.358   8.097  19.534  1.00  0.00              
ATOM    188  H17 DPB A   7       8.774   8.051  18.513  1.00  0.00              
ATOM    189  H18 DPB A   7       7.181   8.072  17.797  1.00  0.00              
ATOM    190  C7  DPA A   8       8.517   5.710  19.880  1.00  0.00              
ATOM    191  H11 DPA A   8       9.531   6.044  19.810  1.00  0.00              
ATOM    192  H12 DPA A   8       8.501   4.641  19.934  1.00  0.00              
ATOM    193  C6  DPA A   8       7.932   6.256  21.196  1.00  0.00              
ATOM    194  C1  DPA A   8       7.989   7.794  21.182  1.00  0.00              
ATOM    195  O1  DPA A   8       7.022   8.455  20.723  1.00  0.00              
ATOM    196  O2  DPA A   8       9.141   8.472  21.691  1.00  0.00              
ATOM    197  C2  DPA A   8       8.751   9.740  22.223  1.00  0.00              
ATOM    198  C3  DPA A   8       9.991  10.470  22.772  1.00  0.00              
ATOM    199  N1  DPA A   8       9.592  11.774  23.318  1.00  0.00              
ATOM    200  C4  DPA A   8       8.978  12.583  22.255  1.00  0.00              
ATOM    201  H5  DPA A   8       8.686  13.533  22.652  1.00  0.00              
ATOM    202  H6  DPA A   8       9.684  12.729  21.465  1.00  0.00              
ATOM    203  H7  DPA A   8       8.116  12.077  21.873  1.00  0.00              
ATOM    204  C5  DPA A   8      10.776  12.470  23.842  1.00  0.00              
ATOM    205  H8  DPA A   8      10.485  13.419  24.239  1.00  0.00              
ATOM    206  H9  DPA A   8      11.222  11.882  24.615  1.00  0.00              
ATOM    207  H10 DPA A   8      11.483  12.617  23.051  1.00  0.00              
ATOM    208  H20 DPA A   8       8.931  11.638  24.056  1.00  0.00              
ATOM    209  H3  DPA A   8      10.439   9.881  23.545  1.00  0.00              
ATOM    210  H4  DPA A   8      10.698  10.615  21.981  1.00  0.00              
ATOM    211  H1  DPA A   8       8.306  10.329  21.449  1.00  0.00              
ATOM    212  H2  DPA A   8       8.045   9.595  23.013  1.00  0.00              
ATOM    213  C9  DPA A   8       6.469   5.798  21.336  1.00  0.00              
ATOM    214  H16 DPA A   8       6.430   4.728  21.345  1.00  0.00              
ATOM    215  H17 DPA A   8       6.063   6.177  22.250  1.00  0.00              
ATOM    216  H18 DPA A   8       5.898   6.168  20.511  1.00  0.00              
ATOM    217  C7  DDB A   9       8.701   5.768  22.431  1.00  0.00              
ATOM    218  H11 DDB A   9       9.721   6.085  22.370  1.00  0.00              
ATOM    219  H12 DDB A   9       8.666   4.698  22.477  1.00  0.00              
ATOM    220  C6  DDB A   9       8.116   6.314  23.746  1.00  0.00              
ATOM    221  C1  DDB A   9       6.645   5.878  23.876  1.00  0.00              
ATOM    222  O1  DDB A   9       5.730   6.607  23.412  1.00  0.00              
ATOM    223  O2  DDB A   9       6.319   4.644  24.522  1.00  0.00              
ATOM    224  C2  DDB A   9       5.032   4.755  25.137  1.00  0.00              
ATOM    225  C3  DDB A   9       4.680   3.426  25.833  1.00  0.00              
ATOM    226  N1  DDB A   9       3.358   3.539  26.464  1.00  0.00              
ATOM    227  C4  DDB A   9       3.023   2.273  27.128  1.00  0.00              
ATOM    228  H5  DDB A   9       2.060   2.355  27.587  1.00  0.00              
ATOM    229  H6  DDB A   9       3.007   1.483  26.406  1.00  0.00              
ATOM    230  H7  DDB A   9       3.757   2.057  27.875  1.00  0.00              
ATOM    231  C5  DDB A   9       2.349   3.837  25.438  1.00  0.00              
ATOM    232  H8  DDB A   9       1.386   3.919  25.898  1.00  0.00              
ATOM    233  H9  DDB A   9       2.333   3.048  24.715  1.00  0.00              
ATOM    234  H10 DDB A   9       2.593   4.759  24.954  1.00  0.00              
ATOM    235  H3  DDB A   9       5.415   3.210  26.580  1.00  0.00              
ATOM    236  H4  DDB A   9       4.664   2.639  25.111  1.00  0.00              
ATOM    237  H1  DDB A   9       4.298   4.972  24.389  1.00  0.00              
ATOM    238  H2  DDB A   9       5.048   5.544  25.860  1.00  0.00              
ATOM    239  C9  DDB A   9       8.198   7.852  23.745  1.00  0.00              
ATOM    240  H16 DDB A   9       7.792   8.232  24.659  1.00  0.00              
ATOM    241  H17 DDB A   9       9.219   8.155  23.655  1.00  0.00              
ATOM    242  H18 DDB A   9       7.638   8.237  22.918  1.00  0.00              
ATOM    243  C7  DPB A  10       8.868   5.804  24.984  1.00  0.00              
ATOM    244  H11 DPB A  10       9.893   6.106  24.932  1.00  0.00              
ATOM    245  H12 DPB A  10       8.816   4.735  25.023  1.00  0.00              
ATOM    246  C6  DPB A  10       8.283   6.351  26.300  1.00  0.00              
ATOM    247  C1  DPB A  10       6.805   5.937  26.416  1.00  0.00              
ATOM    248  O1  DPB A  10       5.905   6.684  25.951  1.00  0.00              
ATOM    249  O2  DPB A  10       6.454   4.704  27.051  1.00  0.00              
ATOM    250  C2  DPB A  10       5.166   4.831  27.658  1.00  0.00              
ATOM    251  C3  DPB A  10       4.788   3.504  28.342  1.00  0.00              
ATOM    252  N1  DPB A  10       3.464   3.633  28.966  1.00  0.00              
ATOM    253  C4  DPB A  10       3.103   2.368  29.618  1.00  0.00              
ATOM    254  H5  DPB A  10       2.139   2.461  30.072  1.00  0.00              
ATOM    255  H6  DPB A  10       3.080   1.584  28.890  1.00  0.00              
ATOM    256  H7  DPB A  10       3.829   2.134  30.369  1.00  0.00              
ATOM    257  C5  DPB A  10       2.466   3.955  27.934  1.00  0.00              
ATOM    258  H8  DPB A  10       1.502   4.048  28.389  1.00  0.00              
ATOM    259  H9  DPB A  10       2.443   3.171  27.206  1.00  0.00              
ATOM    260  H10 DPB A  10       2.728   4.877  27.459  1.00  0.00              
ATOM    261  H20 DPB A  10       3.486   4.365  29.647  1.00  0.00              
ATOM    262  H3  DPB A  10       5.514   3.270  29.093  1.00  0.00              
ATOM    263  H4  DPB A  10       4.764   2.721  27.614  1.00  0.00              
ATOM    264  H1  DPB A  10       4.440   5.065  26.908  1.00  0.00              
ATOM    265  H2  DPB A  10       5.190   5.615  28.387  1.00  0.00              
ATOM    266  C9  DPB A  10       8.390   7.886  26.309  1.00  0.00              
ATOM    267  H16 DPB A  10       7.983   8.267  27.223  1.00  0.00              
ATOM    268  H17 DPB A  10       9.417   8.173  26.229  1.00  0.00              
ATOM    269  H18 DPB A  10       7.842   8.286  25.482  1.00  0.00              
ATOM    270  C7  DDB A  11       9.019   5.820  27.538  1.00  0.00              
ATOM    271  H11 DDB A  11      10.049   6.105  27.496  1.00  0.00              
ATOM    272  H12 DDB A  11       8.950   4.751  27.569  1.00  0.00              
ATOM    273  C6  DDB A  11       8.434   6.366  28.854  1.00  0.00              
ATOM    274  C1  DDB A  11       6.948   5.976  28.957  1.00  0.00              
ATOM    275  O1  DDB A  11       6.064   6.740  28.493  1.00  0.00              
ATOM    276  O2  DDB A  11       6.574   4.744  29.581  1.00  0.00              
ATOM    277  C2  DDB A  11       5.284   4.887  30.181  1.00  0.00              
ATOM    278  C3  DDB A  11       4.880   3.562  30.853  1.00  0.00              
ATOM    279  N1  DDB A  11       3.554   3.708  31.469  1.00  0.00              
ATOM    280  C4  DDB A  11       3.169   2.444  32.110  1.00  0.00              
ATOM    281  H5  DDB A  11       2.204   2.550  32.558  1.00  0.00              
ATOM    282  H6  DDB A  11       3.138   1.665  31.376  1.00  0.00              
ATOM    283  H7  DDB A  11       3.886   2.193  32.863  1.00  0.00              
ATOM    284  C5  DDB A  11       2.569   4.052  30.433  1.00  0.00              
ATOM    285  H8  DDB A  11       1.603   4.159  30.881  1.00  0.00              
ATOM    286  H9  DDB A  11       2.537   3.275  29.698  1.00  0.00              
ATOM    287  H10 DDB A  11       2.848   4.973  29.967  1.00  0.00              
ATOM    288  H3  DDB A  11       5.598   3.311  31.606  1.00  0.00              
ATOM    289  H4  DDB A  11       4.849   2.785  30.119  1.00  0.00              
ATOM    290  H1  DDB A  11       4.567   5.138  29.427  1.00  0.00              
ATOM    291  H2  DDB A  11       5.315   5.666  30.915  1.00  0.00              
ATOM    292  C9  DDB A  11       8.565   7.900  28.875  1.00  0.00              
ATOM    293  H16 DDB A  11       8.159   8.280  29.789  1.00  0.00              
ATOM    294  H17 DDB A  11       9.597   8.171  28.804  1.00  0.00              
ATOM    295  H18 DDB A  11       8.029   8.315  28.047  1.00  0.00              
ATOM    296  C7  DPB A  12       9.153   5.815  30.094  1.00  0.00              
ATOM    297  H11 DPB A  12      10.188   6.084  30.059  1.00  0.00              
ATOM    298  H12 DPB A  12       9.066   4.747  30.115  1.00  0.00              
ATOM    299  C6  DPB A  12       8.568   6.361  31.409  1.00  0.00              
ATOM    300  C1  DPB A  12       7.076   5.994  31.500  1.00  0.00              
ATOM    301  O1  DPB A  12       6.207   6.776  31.035  1.00  0.00              
ATOM    302  O2  DPB A  12       6.677   4.765  32.113  1.00  0.00              
ATOM    303  C2  DPB A  12       5.386   4.924  32.704  1.00  0.00              
ATOM    304  C3  DPB A  12       4.956   3.600  33.364  1.00  0.00              
ATOM    305  N1  DPB A  12       3.628   3.763  33.972  1.00  0.00              
ATOM    306  C4  DPB A  12       3.219   2.501  34.602  1.00  0.00              
ATOM    307  H5  DPB A  12       2.252   2.619  35.044  1.00  0.00              
ATOM    308  H6  DPB A  12       3.180   1.729  33.862  1.00  0.00              
ATOM    309  H7  DPB A  12       3.927   2.234  35.359  1.00  0.00              
ATOM    310  C5  DPB A  12       2.656   4.131  32.933  1.00  0.00              
ATOM    311  H8  DPB A  12       1.689   4.250  33.375  1.00  0.00              
ATOM    312  H9  DPB A  12       2.617   3.359  32.192  1.00  0.00              
ATOM    313  H10 DPB A  12       2.954   5.050  32.475  1.00  0.00              
ATOM    314  H20 DPB A  12       3.664   4.484  34.664  1.00  0.00              
ATOM    315  H3  DPB A  12       5.664   3.333  34.121  1.00  0.00              
ATOM    316  H4  DPB A  12       4.917   2.829  32.625  1.00  0.00              
ATOM    317  H1  DPB A  12       4.677   5.192  31.948  1.00  0.00              
ATOM    318  H2  DPB A  12       5.424   5.696  33.445  1.00  0.00              
ATOM    319  C9  DPB A  12       8.723   7.893  31.443  1.00  0.00              
ATOM    320  H16 DPB A  12       8.317   8.273  32.357  1.00  0.00              
ATOM    321  H17 DPB A  12       9.760   8.148  31.379  1.00  0.00              
ATOM    322  H18 DPB A  12       8.200   8.322  30.614  1.00  0.00              
ATOM    323  C7  DDB A  13       9.269   5.790  32.650  1.00  0.00              
ATOM    324  H11 DDB A  13      10.309   6.043  32.624  1.00  0.00              
ATOM    325  H12 DDB A  13       9.166   4.723  32.664  1.00  0.00              
ATOM    326  C6  DDB A  13       8.685   6.336  33.965  1.00  0.00              
ATOM    327  C1  DDB A  13       7.186   5.992  34.043  1.00  0.00              
ATOM    328  O1  DDB A  13       6.333   6.791  33.578  1.00  0.00              
ATOM    329  O2  DDB A  13       6.765   4.765  34.645  1.00  0.00              
ATOM    330  C2  DDB A  13       5.471   4.941  35.229  1.00  0.00              
ATOM    331  C3  DDB A  13       5.016   3.619  35.876  1.00  0.00              
ATOM    332  N1  DDB A  13       3.688   3.800  36.476  1.00  0.00              
ATOM    333  C4  DDB A  13       3.253   2.540  37.094  1.00  0.00              
ATOM    334  H5  DDB A  13       2.285   2.671  37.531  1.00  0.00              
ATOM    335  H6  DDB A  13       3.207   1.774  36.349  1.00  0.00              
ATOM    336  H7  DDB A  13       3.952   2.256  37.854  1.00  0.00              
ATOM    337  C5  DDB A  13       2.727   4.191  35.434  1.00  0.00              
ATOM    338  H8  DDB A  13       1.760   4.322  35.871  1.00  0.00              
ATOM    339  H9  DDB A  13       2.681   3.425  34.688  1.00  0.00              
ATOM    340  H10 DDB A  13       3.043   5.109  34.984  1.00  0.00              
ATOM    341  H3  DDB A  13       5.715   3.336  36.636  1.00  0.00              
ATOM    342  H4  DDB A  13       4.969   2.855  35.131  1.00  0.00              
ATOM    343  H1  DDB A  13       4.773   5.225  34.470  1.00  0.00              
ATOM    344  H2  DDB A  13       5.518   5.707  35.975  1.00  0.00              
ATOM    345  C9  DDB A  13       8.865   7.865  34.010  1.00  0.00              
ATOM    346  H16 DDB A  13       8.459   8.245  34.925  1.00  0.00              
ATOM    347  H17 DDB A  13       9.905   8.103  33.956  1.00  0.00              
ATOM    348  H18 DDB A  13       8.353   8.309  33.182  1.00  0.00              
ATOM    349  C7  DPB A  14       9.369   5.745  35.206  1.00  0.00              
ATOM    350  H11 DPB A  14      10.412   5.981  35.190  1.00  0.00              
ATOM    351  H12 DPB A  14       9.248   4.680  35.212  1.00  0.00              
ATOM    352  C6  DPB A  14       8.784   6.291  36.521  1.00  0.00              
ATOM    353  C1  DPB A  14       7.279   5.971  36.587  1.00  0.00              
ATOM    354  O1  DPB A  14       6.442   6.786  36.122  1.00  0.00              
ATOM    355  O2  DPB A  14       6.834   4.747  37.177  1.00  0.00              
ATOM    356  C2  DPB A  14       5.540   4.939  37.754  1.00  0.00              
ATOM    357  C3  DPB A  14       5.060   3.620  38.389  1.00  0.00              
ATOM    358  N1  DPB A  14       3.730   3.818  38.982  1.00  0.00              
ATOM    359  C4  DPB A  14       3.272   2.561  39.587  1.00  0.00              
ATOM    360  H5  DPB A  14       2.303   2.704  40.019  1.00  0.00              
ATOM    361  H6  DPB A  14       3.218   1.801  38.837  1.00  0.00              
ATOM    362  H7  DPB A  14       3.960   2.261  40.349  1.00  0.00              
ATOM    363  C5  DPB A  14       2.782   4.231  37.936  1.00  0.00              
ATOM    364  H8  DPB A  14       1.814   4.374  38.367  1.00  0.00              
ATOM    365  H9  DPB A  14       2.729   3.472  37.184  1.00  0.00              
ATOM    366  H10 DPB A  14       3.116   5.147  37.494  1.00  0.00              
ATOM    367  H20 DPB A  14       3.779   4.527  39.685  1.00  0.00              
ATOM    368  H3  DPB A  14       5.748   3.320  39.151  1.00  0.00              
ATOM    369  H4  DPB A  14       5.006   2.861  37.638  1.00  0.00              
ATOM    370  H1  DPB A  14       4.851   5.240  36.993  1.00  0.00              
ATOM    371  H2  DPB A  14       5.593   5.699  38.505  1.00  0.00              
ATOM    372  C9  DPB A  14       8.987   7.816  36.579  1.00  0.00              
ATOM    373  H16 DPB A  14       8.582   8.197  37.493  1.00  0.00              
ATOM    374  H17 DPB A  14      10.033   8.039  36.533  1.00  0.00              
ATOM    375  H18 DPB A  14       8.489   8.274  35.750  1.00  0.00              
ATOM    376  C7  DPA A  15       9.450   5.680  37.762  1.00  0.00              
ATOM    377  H11 DPA A  15      10.497   5.900  37.755  1.00  0.00              
ATOM    378  H12 DPA A  15       9.311   4.618  37.760  1.00  0.00              
ATOM    379  C6  DPA A  15       8.866   6.226  39.078  1.00  0.00              
ATOM    380  C1  DPA A  15       9.093   7.747  39.148  1.00  0.00              
ATOM    381  O1  DPA A  15       8.229   8.534  38.682  1.00  0.00              
ATOM    382  O2  DPA A  15      10.286   8.264  39.742  1.00  0.00              
ATOM    383  C2  DPA A  15      10.014   9.543  40.321  1.00  0.00              
ATOM    384  C3  DPA A  15      11.300  10.099  40.961  1.00  0.00              
ATOM    385  N1  DPA A  15      11.020  11.414  41.558  1.00  0.00              
ATOM    386  C4  DPA A  15      10.553  12.337  40.513  1.00  0.00              
ATOM    387  H5  DPA A  15      10.350  13.293  40.946  1.00  0.00              
ATOM    388  H6  DPA A  15      11.309  12.438  39.763  1.00  0.00              
ATOM    389  H7  DPA A  15       9.661  11.949  40.068  1.00  0.00              
ATOM    390  C5  DPA A  15      12.247  11.945  42.169  1.00  0.00              
ATOM    391  H8  DPA A  15      12.044  12.902  42.602  1.00  0.00              
ATOM    392  H9  DPA A  15      12.586  11.274  42.929  1.00  0.00              
ATOM    393  H10 DPA A  15      13.004  12.048  41.419  1.00  0.00              
ATOM    394  H20 DPA A  15      10.313  11.318  42.258  1.00  0.00              
ATOM    395  H3  DPA A  15      11.640   9.428  41.722  1.00  0.00              
ATOM    396  H4  DPA A  15      12.055  10.201  40.213  1.00  0.00              
ATOM    397  H1  DPA A  15       9.675  10.213  39.561  1.00  0.00              
ATOM    398  H2  DPA A  15       9.258   9.441  41.071  1.00  0.00              
ATOM    399  C9  DPA A  15       7.355   5.930  39.130  1.00  0.00              
ATOM    400  H16 DPA A  15       7.197   4.873  39.081  1.00  0.00              
ATOM    401  H17 DPA A  15       6.949   6.310  40.044  1.00  0.00              
ATOM    402  H18 DPA A  15       6.870   6.402  38.302  1.00  0.00              
ATOM    403  C7  DDA A  16       9.512   5.595  40.319  1.00  0.00              
ATOM    404  H11 DDA A  16      10.563   5.798  40.320  1.00  0.00              
ATOM    405  H12 DDA A  16       9.357   4.536  40.308  1.00  0.00              
ATOM    406  C6  DDA A  16       8.928   6.142  41.635  1.00  0.00              
ATOM    407  C1  DDA A  16       9.180   7.658  41.717  1.00  0.00              
ATOM    408  O1  DDA A  16       8.333   8.463  41.252  1.00  0.00              
ATOM    409  O2  DDA A  16      10.378   8.151  42.323  1.00  0.00              
ATOM    410  C2  DDA A  16      10.123   9.430  42.910  1.00  0.00              
ATOM    411  C3  DDA A  16      11.412   9.961  43.563  1.00  0.00              
ATOM    412  N1  DDA A  16      11.150  11.275  44.166  1.00  0.00              
ATOM    413  C4  DDA A  16      10.706  12.214  43.125  1.00  0.00              
ATOM    414  H5  DDA A  16      10.515  13.169  43.565  1.00  0.00              
ATOM    415  H6  DDA A  16      11.468  12.307  42.382  1.00  0.00              
ATOM    416  H7  DDA A  16       9.810  11.844  42.672  1.00  0.00              
ATOM    417  C5  DDA A  16      12.381  11.782  44.790  1.00  0.00              
ATOM    418  H8  DDA A  16      12.191  12.739  45.228  1.00  0.00              
ATOM    419  H9  DDA A  16      12.704  11.101  45.548  1.00  0.00              
ATOM    420  H10 DDA A  16      13.145  11.878  44.046  1.00  0.00              
ATOM    421  H3  DDA A  16      11.737   9.279  44.321  1.00  0.00              
ATOM    422  H4  DDA A  16      12.175  10.056  42.820  1.00  0.00              
ATOM    423  H1  DDA A  16       9.800  10.112  42.152  1.00  0.00              
ATOM    424  H2  DDA A  16       9.359   9.335  43.654  1.00  0.00              
ATOM    425  C9  DDA A  16       7.413   5.870  41.674  1.00  0.00              
ATOM    426  H16 DDA A  16       7.237   4.816  41.617  1.00  0.00              
ATOM    427  H17 DDA A  16       7.007   6.250  42.588  1.00  0.00              
ATOM    428  H18 DDA A  16       6.941   6.356  40.846  1.00  0.00              
ATOM    429  C7  DPA A  17       9.556   5.492  42.875  1.00  0.00              
ATOM    430  H11 DPA A  17      10.610   5.677  42.885  1.00  0.00              
ATOM    431  H12 DPA A  17       9.384   4.435  42.855  1.00  0.00              
ATOM    432  C6  DPA A  17       8.971   6.038  44.191  1.00  0.00              
ATOM    433  C1  DPA A  17       9.247   7.549  44.286  1.00  0.00              
ATOM    434  O1  DPA A  17       8.417   8.371  43.821  1.00  0.00              
ATOM    435  O2  DPA A  17      10.449   8.018  44.903  1.00  0.00              
ATOM    436  C2  DPA A  17      10.211   9.297  45.498  1.00  0.00              
ATOM    437  C3  DPA A  17      11.505   9.802  46.164  1.00  0.00              
ATOM    438  N1  DPA A  17      11.260  11.116  46.775  1.00  0.00              
ATOM    439  C4  DPA A  17      10.838  12.068  45.738  1.00  0.00              
ATOM    440  H5  DPA A  17      10.660  13.025  46.182  1.00  0.00              
ATOM    441  H6  DPA A  17      11.607  12.156  45.000  1.00  0.00              
ATOM    442  H7  DPA A  17       9.939  11.717  45.275  1.00  0.00              
ATOM    443  C5  DPA A  17      12.495  11.599  47.410  1.00  0.00              
ATOM    444  H8  DPA A  17      12.317  12.555  47.855  1.00  0.00              
ATOM    445  H9  DPA A  17      12.802  10.906  48.165  1.00  0.00              
ATOM    446  H10 DPA A  17      13.265  11.687  46.673  1.00  0.00              
ATOM    447  H20 DPA A  17      10.540  11.034  47.465  1.00  0.00              
ATOM    448  H3  DPA A  17      11.812   9.109  46.919  1.00  0.00              
ATOM    449  H4  DPA A  17      12.273   9.889  45.426  1.00  0.00              
ATOM    450  H1  DPA A  17       9.904   9.989  44.744  1.00  0.00              
ATOM    451  H2  DPA A  17       9.441   9.209  46.237  1.00  0.00              
ATOM    452  C9  DPA A  17       7.452   5.791  44.219  1.00  0.00              
ATOM    453  H16 DPA A  17       7.260   4.741  44.152  1.00  0.00              
ATOM    454  H17 DPA A  17       7.046   6.170  45.132  1.00  0.00              
ATOM    455  H18 DPA A  17       6.994   6.290  43.390  1.00  0.00              
ATOM    456  C7  DPB A  18       9.581   5.369  45.431  1.00  0.00              
ATOM    457  H11 DPB A  18      10.637   5.536  45.448  1.00  0.00              
ATOM    458  H12 DPB A  18       9.391   4.315  45.402  1.00  0.00              
ATOM    459  C6  DPB A  18       8.996   5.915  46.746  1.00  0.00              
ATOM    460  C1  DPB A  18       7.473   5.693  46.764  1.00  0.00              
ATOM    461  O1  DPB A  18       6.703   6.573  46.301  1.00  0.00              
ATOM    462  O2  DPB A  18       6.933   4.484  47.305  1.00  0.00              
ATOM    463  C2  DPB A  18       5.639   4.744  47.854  1.00  0.00              
ATOM    464  C3  DPB A  18       5.056   3.443  48.436  1.00  0.00              
ATOM    465  N1  DPB A  18       3.725   3.710  49.000  1.00  0.00              
ATOM    466  C4  DPB A  18       3.170   2.469  49.556  1.00  0.00              
ATOM    467  H5  DPB A  18       2.202   2.663  49.966  1.00  0.00              
ATOM    468  H6  DPB A  18       3.089   1.735  48.781  1.00  0.00              
ATOM    469  H7  DPB A  18       3.817   2.103  50.326  1.00  0.00              
ATOM    470  C5  DPB A  18       2.837   4.213  47.942  1.00  0.00              
ATOM    471  H8  DPB A  18       1.868   4.408  48.352  1.00  0.00              
ATOM    472  H9  DPB A  18       2.756   3.480  47.166  1.00  0.00              
ATOM    473  H10 DPB A  18       3.242   5.117  47.537  1.00  0.00              
ATOM    474  H20 DPB A  18       3.802   4.395  49.725  1.00  0.00              
ATOM    475  H3  DPB A  18       5.703   3.077  49.206  1.00  0.00              
ATOM    476  H4  DPB A  18       4.975   2.710  47.661  1.00  0.00              
ATOM    477  H1  DPB A  18       4.991   5.111  47.083  1.00  0.00              
ATOM    478  H2  DPB A  18       5.719   5.478  48.628  1.00  0.00              
ATOM    479  C9  DPB A  18       9.296   7.422  46.855  1.00  0.00              
ATOM    480  H16 DPB A  18       8.890   7.802  47.769  1.00  0.00              
ATOM    481  H17 DPB A  18      10.354   7.576  46.842  1.00  0.00              
ATOM    482  H18 DPB A  18       8.851   7.934  46.027  1.00  0.00              
ATOM    483  C7  DDB A  19       9.586   5.227  47.986  1.00  0.00              
ATOM    484  H11 DDB A  19      10.645   5.378  48.012  1.00  0.00              
ATOM    485  H12 DDB A  19       9.380   4.177  47.948  1.00  0.00              
ATOM    486  C6  DDB A  19       9.001   5.774  49.302  1.00  0.00              
ATOM    487  C1  DDB A  19       7.474   5.575  49.308  1.00  0.00              
ATOM    488  O1  DDB A  19       6.722   6.472  48.846  1.00  0.00              
ATOM    489  O2  DDB A  19       6.912   4.372  49.836  1.00  0.00              
ATOM    490  C2  DDB A  19       5.618   4.649  50.378  1.00  0.00              
ATOM    491  C3  DDB A  19       5.012   3.353  50.946  1.00  0.00              
ATOM    492  N1  DDB A  19       3.681   3.638  51.504  1.00  0.00              
ATOM    493  C4  DDB A  19       3.102   2.401  52.047  1.00  0.00              
ATOM    494  H5  DDB A  19       2.134   2.609  52.452  1.00  0.00              
ATOM    495  H6  DDB A  19       3.015   1.674  51.267  1.00  0.00              
ATOM    496  H7  DDB A  19       3.738   2.020  52.819  1.00  0.00              
ATOM    497  C5  DDB A  19       2.809   4.163  50.444  1.00  0.00              
ATOM    498  H8  DDB A  19       1.840   4.370  50.849  1.00  0.00              
ATOM    499  H9  DDB A  19       2.720   3.437  49.663  1.00  0.00              
ATOM    500  H10 DDB A  19       3.230   5.063  50.048  1.00  0.00              
ATOM    501  H3  DDB A  19       5.647   2.971  51.719  1.00  0.00              
ATOM    502  H4  DDB A  19       4.923   2.627  50.167  1.00  0.00              
ATOM    503  H1  DDB A  19       4.983   5.032  49.606  1.00  0.00              
ATOM    504  H2  DDB A  19       5.706   5.376  51.158  1.00  0.00              
ATOM    505  C9  DDB A  19       9.325   7.275  49.422  1.00  0.00              
ATOM    506  H16 DDB A  19       8.919   7.655  50.336  1.00  0.00              
ATOM    507  H17 DDB A  19      10.385   7.412  49.418  1.00  0.00              
ATOM    508  H18 DDB A  19       8.894   7.800  48.596  1.00  0.00              
ATOM    509  C7  DDA A  20       9.572   5.068  50.540  1.00  0.00              
ATOM    510  H11 DDA A  20      10.633   5.201  50.573  1.00  0.00              
ATOM    511  H12 DDA A  20       9.349   4.022  50.493  1.00  0.00              
ATOM    512  C6  DDA A  20       8.987   5.614  51.855  1.00  0.00              
ATOM    513  C1  DDA A  20       9.334   7.108  51.989  1.00  0.00              
ATOM    514  O1  DDA A  20       8.554   7.979  51.526  1.00  0.00              
ATOM    515  O2  DDA A  20      10.543   7.505  52.640  1.00  0.00              
ATOM    516  C2  DDA A  20      10.355   8.781  53.258  1.00  0.00              
ATOM    517  C3  DDA A  20      11.658   9.209  53.959  1.00  0.00              
ATOM    518  N1  DDA A  20      11.464  10.520  54.594  1.00  0.00              
ATOM    519  C4  DDA A  20      11.110  11.513  53.570  1.00  0.00              
ATOM    520  H5  DDA A  20      10.969  12.468  54.033  1.00  0.00              
ATOM    521  H6  DDA A  20      11.897  11.579  52.850  1.00  0.00              
ATOM    522  H7  DDA A  20      10.205  11.215  53.083  1.00  0.00              
ATOM    523  C5  DDA A  20      12.708  10.928  55.264  1.00  0.00              
ATOM    524  H8  DDA A  20      12.568  11.883  55.726  1.00  0.00              
ATOM    525  H9  DDA A  20      12.965  10.206  56.009  1.00  0.00              
ATOM    526  H10 DDA A  20      13.496  10.994  54.544  1.00  0.00              
ATOM    527  H3  DDA A  20      11.916   8.486  54.704  1.00  0.00              
ATOM    528  H4  DDA A  20      12.445   9.274  53.239  1.00  0.00              
ATOM    529  H1  DDA A  20      10.098   9.503  52.513  1.00  0.00              
ATOM    530  H2  DDA A  20       9.567   8.715  53.979  1.00  0.00              
ATOM    531  C9  DDA A  20       7.458   5.441  51.847  1.00  0.00              
ATOM    532  H16 DDA A  20       7.216   4.403  51.754  1.00  0.00              
ATOM    533  H17 DDA A  20       7.051   5.821  52.762  1.00  0.00              
ATOM    534  H18 DDA A  20       7.041   5.979  51.022  1.00  0.00              
ATOM    535  C7  DPA A  21       9.538   4.890  53.091  1.00  0.00              
ATOM    536  H11 DPA A  21      10.600   5.006  53.133  1.00  0.00              
ATOM    537  H12 DPA A  21       9.298   3.848  53.035  1.00  0.00              
ATOM    538  C6  DPA A  21       8.953   5.437  54.408  1.00  0.00              
ATOM    539  C1  DPA A  21       9.323   6.923  54.554  1.00  0.00              
ATOM    540  O1  DPA A  21       8.560   7.810  54.092  1.00  0.00              
ATOM    541  O2  DPA A  21      10.535   7.296  55.216  1.00  0.00              
ATOM    542  C2  DPA A  21      10.363   8.571  55.842  1.00  0.00              
ATOM    543  C3  DPA A  21      11.667   8.972  56.556  1.00  0.00              
ATOM    544  N1  DPA A  21      11.491  10.282  57.200  1.00  0.00              
ATOM    545  C4  DPA A  21      11.161  11.287  56.180  1.00  0.00              
ATOM    546  H5  DPA A  21      11.031  12.241  56.649  1.00  0.00              
ATOM    547  H6  DPA A  21      11.953  11.345  55.465  1.00  0.00              
ATOM    548  H7  DPA A  21      10.254  11.008  55.684  1.00  0.00              
ATOM    549  C5  DPA A  21      12.736  10.664  57.880  1.00  0.00              
ATOM    550  H8  DPA A  21      12.608  11.617  58.348  1.00  0.00              
ATOM    551  H9  DPA A  21      12.977   9.933  58.621  1.00  0.00              
ATOM    552  H10 DPA A  21      13.531  10.723  57.166  1.00  0.00              
ATOM    553  H20 DPA A  21      10.749  10.226  57.868  1.00  0.00              
ATOM    554  H3  DPA A  21      11.908   8.240  57.297  1.00  0.00              
ATOM    555  H4  DPA A  21      12.460   9.029  55.841  1.00  0.00              
ATOM    556  H1  DPA A  21      10.122   9.302  55.101  1.00  0.00              
ATOM    557  H2  DPA A  21       9.569   8.512  56.558  1.00  0.00              
ATOM    558  C9  DPA A  21       7.420   5.288  54.389  1.00  0.00              
ATOM    559  H16 DPA A  21       7.164   4.255  54.286  1.00  0.00              
ATOM    560  H17 DPA A  21       7.015   5.667  55.302  1.00  0.00              
ATOM    561  H18 DPA A  21       7.019   5.839  53.563  1.00  0.00              
ATOM    562  C7  DDA A  22       9.484   4.695  55.642  1.00  0.00              
ATOM    563  H11 DDA A  22      10.548   4.793  55.692  1.00  0.00              
ATOM    564  H12 DDA A  22       9.228   3.657  55.577  1.00  0.00              
ATOM    565  C6  DDA A  22       8.900   5.241  56.958  1.00  0.00              
ATOM    566  C1  DDA A  22       9.292   6.721  57.118  1.00  0.00              
ATOM    567  O1  DDA A  22       8.547   7.623  56.658  1.00  0.00              
ATOM    568  O2  DDA A  22      10.505   7.069  57.791  1.00  0.00              
ATOM    569  C2  DDA A  22      10.350   8.341  58.425  1.00  0.00              
ATOM    570  C3  DDA A  22      11.656   8.715  59.150  1.00  0.00              
ATOM    571  N1  DDA A  22      11.496  10.023  59.802  1.00  0.00              
ATOM    572  C4  DDA A  22      11.188  11.042  58.788  1.00  0.00              
ATOM    573  H5  DDA A  22      11.072  11.994  59.263  1.00  0.00              
ATOM    574  H6  DDA A  22      11.988  11.092  58.079  1.00  0.00              
ATOM    575  H7  DDA A  22      10.281  10.782  58.284  1.00  0.00              
ATOM    576  C5  DDA A  22      12.742  10.381  60.494  1.00  0.00              
ATOM    577  H8  DDA A  22      12.627  11.334  60.968  1.00  0.00              
ATOM    578  H9  DDA A  22      12.966   9.641  61.232  1.00  0.00              
ATOM    579  H10 DDA A  22      13.543  10.432  59.785  1.00  0.00              
ATOM    580  H3  DDA A  22      11.880   7.974  59.888  1.00  0.00              
ATOM    581  H4  DDA A  22      12.454   8.765  58.441  1.00  0.00              
ATOM    582  H1  DDA A  22      10.126   9.081  57.688  1.00  0.00              
ATOM    583  H2  DDA A  22       9.550   8.290  59.134  1.00  0.00              
ATOM    584  C9  DDA A  22       7.364   5.118  56.928  1.00  0.00              
ATOM    585  H16 DDA A  22       7.091   4.090  56.816  1.00  0.00              
ATOM    586  H17 DDA A  22       6.958   5.498  57.842  1.00  0.00              
ATOM    587  H18 DDA A  22       6.978   5.681  56.104  1.00  0.00              
ATOM    588  C7  DPB A  23       9.409   4.482  58.191  1.00  0.00              
ATOM    589  H11 DPB A  23      10.474   4.562  58.249  1.00  0.00              
ATOM    590  H12 DPB A  23       9.136   3.449  58.116  1.00  0.00              
ATOM    591  C6  DPB A  23       8.824   5.029  59.507  1.00  0.00              
ATOM    592  C1  DPB A  23       7.288   4.930  59.467  1.00  0.00              
ATOM    593  O1  DPB A  23       6.608   5.887  59.013  1.00  0.00              
ATOM    594  O2  DPB A  23       6.634   3.751  59.945  1.00  0.00              
ATOM    595  C2  DPB A  23       5.346   4.097  60.460  1.00  0.00              
ATOM    596  C3  DPB A  23       4.642   2.828  60.975  1.00  0.00              
ATOM    597  N1  DPB A  23       3.318   3.183  61.505  1.00  0.00              
ATOM    598  C4  DPB A  23       2.645   1.974  61.997  1.00  0.00              
ATOM    599  H5  DPB A  23       1.681   2.232  62.383  1.00  0.00              
ATOM    600  H6  DPB A  23       2.533   1.276  61.193  1.00  0.00              
ATOM    601  H7  DPB A  23       3.233   1.530  62.774  1.00  0.00              
ATOM    602  C5  DPB A  23       2.510   3.794  60.439  1.00  0.00              
ATOM    603  H8  DPB A  23       1.546   4.052  60.825  1.00  0.00              
ATOM    604  H9  DPB A  23       2.397   3.098  59.635  1.00  0.00              
ATOM    605  H10 DPB A  23       2.999   4.676  60.081  1.00  0.00              
ATOM    606  H20 DPB A  23       3.423   3.834  62.257  1.00  0.00              
ATOM    607  H3  DPB A  23       5.229   2.385  61.752  1.00  0.00              
ATOM    608  H4  DPB A  23       4.529   2.133  60.172  1.00  0.00              
ATOM    609  H1  DPB A  23       4.759   4.543  59.684  1.00  0.00              
ATOM    610  H2  DPB A  23       5.459   4.795  61.264  1.00  0.00              
ATOM    611  C9  DPB A  23       9.240   6.501  59.681  1.00  0.00              
ATOM    612  H16 DPB A  23       8.834   6.881  60.595  1.00  0.00              
ATOM    613  H17 DPB A  23      10.307   6.569  59.708  1.00  0.00              
ATOM    614  H18 DPB A  23       8.867   7.076  58.858  1.00  0.00              
ATOM    615  C7  DPA A  24       9.313   4.253  60.737  1.00  0.00              
ATOM    616  H11 DPA A  24      10.379   4.315  60.804  1.00  0.00              
ATOM    617  H12 DPA A  24       9.025   3.225  60.654  1.00  0.00              
ATOM    618  C6  DPA A  24       8.729   4.799  62.054  1.00  0.00              
ATOM    619  C1  DPA A  24       9.167   6.262  62.240  1.00  0.00              
ATOM    620  O1  DPA A  24       8.458   7.195  61.784  1.00  0.00              
ATOM    621  O2  DPA A  24      10.381   6.561  62.934  1.00  0.00              
ATOM    622  C2  DPA A  24      10.257   7.829  63.585  1.00  0.00              
ATOM    623  C3  DPA A  24      11.566   8.151  64.332  1.00  0.00              
ATOM    624  N1  DPA A  24      11.439   9.453  65.001  1.00  0.00              
ATOM    625  C4  DPA A  24      11.179  10.496  63.998  1.00  0.00              
ATOM    626  H5  DPA A  24      11.087  11.445  64.485  1.00  0.00              
ATOM    627  H6  DPA A  24      11.989  10.530  63.301  1.00  0.00              
ATOM    628  H7  DPA A  24      10.271  10.272  63.478  1.00  0.00              
ATOM    629  C5  DPA A  24      12.688   9.761  65.714  1.00  0.00              
ATOM    630  H8  DPA A  24      12.596  10.709  66.201  1.00  0.00              
ATOM    631  H9  DPA A  24      12.877   9.003  66.445  1.00  0.00              
ATOM    632  H10 DPA A  24      13.498   9.795  65.017  1.00  0.00              
ATOM    633  H20 DPA A  24      10.682   9.422  65.653  1.00  0.00              
ATOM    634  H3  DPA A  24      11.755   7.392  65.062  1.00  0.00              
ATOM    635  H4  DPA A  24      12.376   8.184  63.635  1.00  0.00              
ATOM    636  H1  DPA A  24      10.070   8.587  62.855  1.00  0.00              
ATOM    637  H2  DPA A  24       9.448   7.794  64.283  1.00  0.00              
ATOM    638  C9  DPA A  24       7.192   4.726  62.001  1.00  0.00              
ATOM    639  H16 DPA A  24       6.886   3.709  61.871  1.00  0.00              
ATOM    640  H17 DPA A  24       6.785   5.106  62.915  1.00  0.00              
ATOM    641  H18 DPA A  24       6.834   5.314  61.181  1.00  0.00              
ATOM    642  C7  DDB A  25       9.197   4.006  63.282  1.00  0.00              
ATOM    643  H11 DDB A  25      10.263   4.051  63.355  1.00  0.00              
ATOM    644  H12 DDB A  25       8.892   2.984  63.189  1.00  0.00              
ATOM    645  C6  DDB A  25       8.612   4.552  64.597  1.00  0.00              
ATOM    646  C1  DDB A  25       7.074   4.505  64.536  1.00  0.00              
ATOM    647  O1  DDB A  25       6.432   5.489  64.086  1.00  0.00              
ATOM    648  O2  DDB A  25       6.376   3.341  64.987  1.00  0.00              
ATOM    649  C2  DDB A  25       5.093   3.722  65.492  1.00  0.00              
ATOM    650  C3  DDB A  25       4.341   2.469  65.978  1.00  0.00              
ATOM    651  N1  DDB A  25       3.022   2.860  66.497  1.00  0.00              
ATOM    652  C4  DDB A  25       2.305   1.665  66.961  1.00  0.00              
ATOM    653  H5  DDB A  25       1.344   1.948  67.338  1.00  0.00              
ATOM    654  H6  DDB A  25       2.180   0.983  66.146  1.00  0.00              
ATOM    655  H7  DDB A  25       2.866   1.191  67.739  1.00  0.00              
ATOM    656  C5  DDB A  25       2.250   3.511  65.428  1.00  0.00              
ATOM    657  H8  DDB A  25       1.289   3.794  65.805  1.00  0.00              
ATOM    658  H9  DDB A  25       2.125   2.830  64.612  1.00  0.00              
ATOM    659  H10 DDB A  25       2.771   4.381  65.090  1.00  0.00              
ATOM    660  H3  DDB A  25       4.903   1.996  66.756  1.00  0.00              
ATOM    661  H4  DDB A  25       4.216   1.788  65.163  1.00  0.00              
ATOM    662  H1  DDB A  25       4.531   4.196  64.714  1.00  0.00              
ATOM    663  H2  DDB A  25       5.218   4.403  66.307  1.00  0.00              
ATOM    664  C9  DDB A  25       9.073   6.008  64.799  1.00  0.00              
ATOM    665  H16 DDB A  25       8.667   6.388  65.712  1.00  0.00              
ATOM    666  H17 DDB A  25      10.141   6.041  64.841  1.00  0.00              
ATOM    667  H18 DDB A  25       8.730   6.606  63.980  1.00  0.00              
ATOM    668  C7  DDA A  26       9.059   3.743  65.823  1.00  0.00              
ATOM    669  H11 DDA A  26      10.125   3.771  65.904  1.00  0.00              
ATOM    670  H12 DDA A  26       8.738   2.727  65.721  1.00  0.00              
ATOM    671  C6  DDA A  26       8.474   4.290  67.139  1.00  0.00              
ATOM    672  C1  DDA A  26       8.957   5.736  67.353  1.00  0.00              
ATOM    673  O1  DDA A  26       8.285   6.697  66.900  1.00  0.00              
ATOM    674  O2  DDA A  26      10.171   5.985  68.068  1.00  0.00              
ATOM    675  C2  DDA A  26      10.079   7.247  68.735  1.00  0.00              
ATOM    676  C3  DDA A  26      11.387   7.516  69.503  1.00  0.00              
ATOM    677  N1  DDA A  26      11.293   8.813  70.190  1.00  0.00              
ATOM    678  C4  DDA A  26      11.080   9.876  69.198  1.00  0.00              
ATOM    679  H5  DDA A  26      11.012  10.820  69.698  1.00  0.00              
ATOM    680  H6  DDA A  26      11.900   9.894  68.512  1.00  0.00              
ATOM    681  H7  DDA A  26      10.173   9.690  68.664  1.00  0.00              
ATOM    682  C5  DDA A  26      12.541   9.069  70.924  1.00  0.00              
ATOM    683  H8  DDA A  26      12.473  10.013  71.423  1.00  0.00              
ATOM    684  H9  DDA A  26      12.695   8.295  71.645  1.00  0.00              
ATOM    685  H10 DDA A  26      13.362   9.087  70.238  1.00  0.00              
ATOM    686  H3  DDA A  26      11.542   6.740  70.226  1.00  0.00              
ATOM    687  H4  DDA A  26      12.206   7.533  68.818  1.00  0.00              
ATOM    688  H1  DDA A  26       9.925   8.020  68.013  1.00  0.00              
ATOM    689  H2  DDA A  26       9.259   7.228  69.420  1.00  0.00              
ATOM    690  C9  DDA A  26       6.936   4.268  67.065  1.00  0.00              
ATOM    691  H16 DDA A  26       6.600   3.263  66.917  1.00  0.00              
ATOM    692  H17 DDA A  26       6.530   4.648  67.979  1.00  0.00              
ATOM    693  H18 DDA A  26       6.609   4.877  66.249  1.00  0.00              
ATOM    694  C7  DDB A  27       8.900   3.465  68.362  1.00  0.00              
ATOM    695  H11 DDB A  27       9.966   3.475  68.449  1.00  0.00              
ATOM    696  H12 DDB A  27       8.563   2.454  68.249  1.00  0.00              
ATOM    697  C6  DDB A  27       8.315   4.011  69.677  1.00  0.00              
ATOM    698  C1  DDB A  27       6.777   4.015  69.595  1.00  0.00              
ATOM    699  O1  DDB A  27       6.174   5.025  69.151  1.00  0.00              
ATOM    700  O2  DDB A  27       6.036   2.869  70.020  1.00  0.00              
ATOM    701  C2  DDB A  27       4.759   3.282  70.513  1.00  0.00              
ATOM    702  C3  DDB A  27       3.961   2.048  70.971  1.00  0.00              
ATOM    703  N1  DDB A  27       2.648   2.474  71.477  1.00  0.00              
ATOM    704  C4  DDB A  27       1.886   1.297  71.915  1.00  0.00              
ATOM    705  H5  DDB A  27       0.930   1.606  72.283  1.00  0.00              
ATOM    706  H6  DDB A  27       1.750   0.631  71.088  1.00  0.00              
ATOM    707  H7  DDB A  27       2.422   0.794  72.693  1.00  0.00              
ATOM    708  C5  DDB A  27       1.912   3.165  70.409  1.00  0.00              
ATOM    709  H8  DDB A  27       0.956   3.474  70.777  1.00  0.00              
ATOM    710  H9  DDB A  27       1.777   2.500  69.582  1.00  0.00              
ATOM    711  H10 DDB A  27       2.466   4.022  70.090  1.00  0.00              
ATOM    712  H3  DDB A  27       4.496   1.546  71.750  1.00  0.00              
ATOM    713  H4  DDB A  27       3.826   1.384  70.145  1.00  0.00              
ATOM    714  H1  DDB A  27       4.223   3.786  69.735  1.00  0.00              
ATOM    715  H2  DDB A  27       4.894   3.948  71.340  1.00  0.00              
ATOM    716  C9  DDB A  27       8.820   5.448  69.906  1.00  0.00              
ATOM    717  H16 DDB A  27       8.414   5.828  70.820  1.00  0.00              
ATOM    718  H17 DDB A  27       9.888   5.446  69.963  1.00  0.00              
ATOM    719  H18 DDB A  27       8.508   6.069  69.092  1.00  0.00              
ATOM    720  C7  DDB A  28       8.719   3.171  70.897  1.00  0.00              
ATOM    721  H11 DDB A  28       9.784   3.163  70.992  1.00  0.00              
ATOM    722  H12 DDB A  28       8.367   2.167  70.776  1.00  0.00              
ATOM    723  C6  DDB A  28       8.134   3.718  72.213  1.00  0.00              
ATOM    724  C1  DDB A  28       6.597   3.746  72.120  1.00  0.00              
ATOM    725  O1  DDB A  28       6.013   4.770  71.680  1.00  0.00              
ATOM    726  O2  DDB A  28       5.835   2.609  72.532  1.00  0.00              
ATOM    727  C2  DDB A  28       4.562   3.040  73.020  1.00  0.00              
ATOM    728  C3  DDB A  28       3.740   1.816  73.464  1.00  0.00              
ATOM    729  N1  DDB A  28       2.431   2.259  73.964  1.00  0.00              
ATOM    730  C4  DDB A  28       1.647   1.091  74.388  1.00  0.00              
ATOM    731  H5  DDB A  28       0.695   1.413  74.752  1.00  0.00              
ATOM    732  H6  DDB A  28       1.507   0.434  73.555  1.00  0.00              
ATOM    733  H7  DDB A  28       2.169   0.574  75.166  1.00  0.00              
ATOM    734  C5  DDB A  28       1.713   2.969  72.896  1.00  0.00              
ATOM    735  H8  DDB A  28       0.760   3.292  73.260  1.00  0.00              
ATOM    736  H9  DDB A  28       1.573   2.312  72.063  1.00  0.00              
ATOM    737  H10 DDB A  28       2.284   3.820  72.587  1.00  0.00              
ATOM    738  H3  DDB A  28       4.263   1.299  74.241  1.00  0.00              
ATOM    739  H4  DDB A  28       3.600   1.159  72.632  1.00  0.00              
ATOM    740  H1  DDB A  28       4.039   3.557  72.242  1.00  0.00              
ATOM    741  H2  DDB A  28       4.701   3.698  73.852  1.00  0.00              
ATOM    742  C9  DDB A  28       8.661   5.144  72.454  1.00  0.00              
ATOM    743  H16 DDB A  28       8.255   5.525  73.369  1.00  0.00              
ATOM    744  H17 DDB A  28       9.728   5.125  72.519  1.00  0.00              
ATOM    745  H18 DDB A  28       8.363   5.776  71.643  1.00  0.00              
ATOM    746  C7  DPB A  29       8.516   2.863  73.429  1.00  0.00              
ATOM    747  H11 DPB A  29       9.581   2.836  73.531  1.00  0.00              
ATOM    748  H12 DPB A  29       8.149   1.865  73.298  1.00  0.00              
ATOM    749  C6  DPB A  29       7.932   3.409  74.745  1.00  0.00              
ATOM    750  C1  DPB A  29       6.396   3.463  74.642  1.00  0.00              
ATOM    751  O1  DPB A  29       5.831   4.499  74.205  1.00  0.00              
ATOM    752  O2  DPB A  29       5.613   2.335  75.041  1.00  0.00              
ATOM    753  C2  DPB A  29       4.343   2.784  75.522  1.00  0.00              
ATOM    754  C3  DPB A  29       3.499   1.569  75.953  1.00  0.00              
ATOM    755  N1  DPB A  29       2.195   2.029  76.448  1.00  0.00              
ATOM    756  C4  DPB A  29       1.390   0.871  76.858  1.00  0.00              
ATOM    757  H5  DPB A  29       0.439   1.207  77.219  1.00  0.00              
ATOM    758  H6  DPB A  29       1.244   0.222  76.020  1.00  0.00              
ATOM    759  H7  DPB A  29       1.898   0.341  77.636  1.00  0.00              
ATOM    760  C5  DPB A  29       1.495   2.759  75.380  1.00  0.00              
ATOM    761  H8  DPB A  29       0.545   3.094  75.741  1.00  0.00              
ATOM    762  H9  DPB A  29       1.351   2.110  74.542  1.00  0.00              
ATOM    763  H10 DPB A  29       2.081   3.603  75.081  1.00  0.00              
ATOM    764  H20 DPB A  29       2.330   2.635  77.232  1.00  0.00              
ATOM    765  H3  DPB A  29       4.009   1.039  76.731  1.00  0.00              
ATOM    766  H4  DPB A  29       3.355   0.921  75.115  1.00  0.00              
ATOM    767  H1  DPB A  29       3.835   3.314  74.746  1.00  0.00              
ATOM    768  H2  DPB A  29       4.489   3.432  76.360  1.00  0.00              
ATOM    769  C9  DPB A  29       8.480   4.825  75.000  1.00  0.00              
ATOM    770  H16 DPB A  29       8.073   5.205  75.914  1.00  0.00              
ATOM    771  H17 DPB A  29       9.545   4.788  75.071  1.00  0.00              
ATOM    772  H18 DPB A  29       8.198   5.467  74.192  1.00  0.00              
ATOM    773  C7  TPB A  30       8.291   2.539  75.958  1.00  0.00              
ATOM    774  H11 TPB A  30       9.356   2.495  76.065  1.00  0.00              
ATOM    775  H12 TPB A  30       7.910   1.548  75.817  1.00  0.00              
ATOM    776  C6  TPB A  30       7.707   3.085  77.273  1.00  0.00              
ATOM    777  C1  TPB A  30       6.174   3.165  77.160  1.00  0.00              
ATOM    778  O1  TPB A  30       5.628   4.213  76.728  1.00  0.00              
ATOM    779  O2  TPB A  30       5.369   2.047  77.546  1.00  0.00              
ATOM    780  C2  TPB A  30       4.104   2.512  78.023  1.00  0.00              
ATOM    781  C3  TPB A  30       3.238   1.308  78.439  1.00  0.00              
ATOM    782  N1  TPB A  30       1.938   1.787  78.929  1.00  0.00              
ATOM    783  C4  TPB A  30       1.112   0.638  79.325  1.00  0.00              
ATOM    784  H5  TPB A  30       0.164   0.986  79.682  1.00  0.00              
ATOM    785  H6  TPB A  30       0.961  -0.003  78.481  1.00  0.00              
ATOM    786  H7  TPB A  30       1.606   0.094  80.103  1.00  0.00              
ATOM    787  C5  TPB A  30       1.257   2.534  77.861  1.00  0.00              
ATOM    788  H8  TPB A  30       0.310   2.882  78.217  1.00  0.00              
ATOM    789  H9  TPB A  30       1.107   1.894  77.017  1.00  0.00              
ATOM    790  H10 TPB A  30       1.858   3.371  77.572  1.00  0.00              
ATOM    791  H20 TPB A  30       2.077   2.385  79.718  1.00  0.00              
ATOM    792  H3  TPB A  30       3.733   0.765  79.216  1.00  0.00              
ATOM    793  H4  TPB A  30       3.088   0.668  77.596  1.00  0.00              
ATOM    794  H1  TPB A  30       3.609   3.057  77.246  1.00  0.00              
ATOM    795  H2  TPB A  30       4.255   3.153  78.867  1.00  0.00              
ATOM    796  C9  TPB A  30       8.276   4.492  77.542  1.00  0.00              
ATOM    797  H16 TPB A  30       7.869   4.872  78.456  1.00  0.00              
ATOM    798  H17 TPB A  30       9.341   4.437  77.620  1.00  0.00              
ATOM    799  H18 TPB A  30       8.010   5.143  76.737  1.00  0.00              
ATOM    800  H19 TPB A  30       7.973   2.433  78.079  1.00  0.00              
TER
END
