# Supplementary material for: All-Atom Molecular Dynamics Simulations of Grafted Poly(N,N-dimethylaminoethyl methacrylate) Brushes
Source: J Phys Chem B. 2025 Feb 10;129(7):2105–14. doi: 10.1021/acs.jpcb.4c07928 (PMC11848925; doi:10.1021/acs.jpcb.4c07928)
Supplement: Supplementary file 2 — jp4c07928_si_002.zip [file jp4c07928_si_002.zip › Supplementary Files/1_single_threads/thread_alligned_3_adjusted.pdb]

HEADER 
TITLE     Built with Packmol                                             
REMARK   Packmol generated pdb file 
REMARK   Home-Page: http://m3g.iqm.unicamp.br/packmol
REMARK
ATOM      1  C7  HPB A   1       6.395   8.643   2.087  1.00  0.00              
ATOM      2  C8  HPB A   1       7.311   8.249   0.914  1.00  0.00              
ATOM      3  H13 HPB A   1       6.905   8.633   0.000  1.00  0.00              
ATOM      4  H14 HPB A   1       8.286   8.659   1.069  1.00  0.00              
ATOM      5  H15 HPB A   1       7.377   7.183   0.855  1.00  0.00              
ATOM      6  H11 HPB A   1       5.419   8.234   1.931  1.00  0.00              
ATOM      7  H12 HPB A   1       6.329   9.710   2.146  1.00  0.00              
ATOM      8  C6  HPB A   1       6.979   8.092   3.401  1.00  0.00              
ATOM      9  C1  HPB A   1       8.384   8.682   3.626  1.00  0.00              
ATOM     10  O1  HPB A   1       9.396   8.087   3.172  1.00  0.00              
ATOM     11  O2  HPB A   1       8.538   9.906   4.350  1.00  0.00              
ATOM     12  C2  HPB A   1       9.800   9.906   5.022  1.00  0.00              
ATOM     13  C3  HPB A   1       9.967  11.223   5.802  1.00  0.00              
ATOM     14  N1  HPB A   1      11.264  11.223   6.493  1.00  0.00              
ATOM     15  C4  HPB A   1      11.423  12.480   7.236  1.00  0.00              
ATOM     16  H5  HPB A   1      12.368  12.480   7.739  1.00  0.00              
ATOM     17  H6  HPB A   1      11.381  13.305   6.557  1.00  0.00              
ATOM     18  H7  HPB A   1      10.636  12.570   7.956  1.00  0.00              
ATOM     19  C5  HPB A   1      12.346  11.098   5.505  1.00  0.00              
ATOM     20  H8  HPB A   1      13.290  11.098   6.008  1.00  0.00              
ATOM     21  H9  HPB A   1      12.304  11.923   4.824  1.00  0.00              
ATOM     22  H10 HPB A   1      12.230  10.183   4.963  1.00  0.00              
ATOM     23  H20 HPB A   1      11.303  10.453   7.130  1.00  0.00              
ATOM     24  H3  HPB A   1       9.180  11.314   6.522  1.00  0.00              
ATOM     25  H4  HPB A   1       9.925  12.047   5.123  1.00  0.00              
ATOM     26  H1  HPB A   1      10.587   9.814   4.304  1.00  0.00              
ATOM     27  H2  HPB A   1       9.843   9.081   5.703  1.00  0.00              
ATOM     28  C9  HPB A   1       7.074   6.557   3.317  1.00  0.00              
ATOM     29  H16 HPB A   1       7.480   6.174   4.229  1.00  0.00              
ATOM     30  H17 HPB A   1       6.099   6.148   3.160  1.00  0.00              
ATOM     31  H18 HPB A   1       7.710   6.284   2.502  1.00  0.00              
ATOM     32  C7  DDA A   2       6.120   8.444   4.623  1.00  0.00              
ATOM     33  H11 DDA A   2       5.139   8.033   4.505  1.00  0.00              
ATOM     34  H12 DDA A   2       6.048   9.509   4.719  1.00  0.00              
ATOM     35  C6  DDA A   2       6.704   7.894   5.938  1.00  0.00              
ATOM     36  C1  DDA A   2       6.774   6.358   5.863  1.00  0.00              
ATOM     37  O1  DDA A   2       7.805   5.795   5.415  1.00  0.00              
ATOM     38  O2  DDA A   2       5.665   5.571   6.305  1.00  0.00              
ATOM     39  C2  DDA A   2       6.139   4.316   6.803  1.00  0.00              
ATOM     40  C3  DDA A   2       4.945   3.468   7.278  1.00  0.00              
ATOM     41  N1  DDA A   2       5.433   2.179   7.789  1.00  0.00              
ATOM     42  C4  DDA A   2       6.144   1.465   6.718  1.00  0.00              
ATOM     43  H5  DDA A   2       6.498   0.527   7.089  1.00  0.00              
ATOM     44  H6  DDA A   2       5.478   1.296   5.899  1.00  0.00              
ATOM     45  H7  DDA A   2       6.973   2.055   6.388  1.00  0.00              
ATOM     46  C5  DDA A   2       4.292   1.370   8.243  1.00  0.00              
ATOM     47  H8  DDA A   2       4.647   0.431   8.614  1.00  0.00              
ATOM     48  H9  DDA A   2       3.776   1.888   9.022  1.00  0.00              
ATOM     49  H10 DDA A   2       3.625   1.199   7.424  1.00  0.00              
ATOM     50  H3  DDA A   2       4.427   3.987   8.058  1.00  0.00              
ATOM     51  H4  DDA A   2       4.279   3.299   6.459  1.00  0.00              
ATOM     52  H1  DDA A   2       6.656   3.797   6.024  1.00  0.00              
ATOM     53  H2  DDA A   2       6.806   4.486   7.621  1.00  0.00              
ATOM     54  C9  DDA A   2       8.120   8.463   6.148  1.00  0.00              
ATOM     55  H16 DDA A   2       8.072   9.530   6.199  1.00  0.00              
ATOM     56  H17 DDA A   2       8.526   8.079   7.060  1.00  0.00              
ATOM     57  H18 DDA A   2       8.746   8.172   5.330  1.00  0.00              
ATOM     58  C7  DDA A   3       5.859   8.269   7.163  1.00  0.00              
ATOM     59  H11 DDA A   3       4.871   7.873   7.054  1.00  0.00              
ATOM     60  H12 DDA A   3       5.805   9.335   7.251  1.00  0.00              
ATOM     61  C6  DDA A   3       6.444   7.718   8.477  1.00  0.00              
ATOM     62  C1  DDA A   3       6.487   6.181   8.414  1.00  0.00              
ATOM     63  O1  DDA A   3       7.507   5.598   7.962  1.00  0.00              
ATOM     64  O2  DDA A   3       5.369   5.414   8.869  1.00  0.00              
ATOM     65  C2  DDA A   3       5.826   4.156   9.371  1.00  0.00              
ATOM     66  C3  DDA A   3       4.621   3.331   9.862  1.00  0.00              
ATOM     67  N1  DDA A   3       5.091   2.038  10.378  1.00  0.00              
ATOM     68  C4  DDA A   3       5.783   1.306   9.308  1.00  0.00              
ATOM     69  H5  DDA A   3       6.126   0.364   9.684  1.00  0.00              
ATOM     70  H6  DDA A   3       5.109   1.141   8.495  1.00  0.00              
ATOM     71  H7  DDA A   3       6.620   1.878   8.967  1.00  0.00              
ATOM     72  C5  DDA A   3       3.942   1.250  10.847  1.00  0.00              
ATOM     73  H8  DDA A   3       4.283   0.309  11.222  1.00  0.00              
ATOM     74  H9  DDA A   3       3.438   1.783  11.625  1.00  0.00              
ATOM     75  H10 DDA A   3       3.266   1.086  10.033  1.00  0.00              
ATOM     76  H3  DDA A   3       4.117   3.865  10.640  1.00  0.00              
ATOM     77  H4  DDA A   3       3.947   3.168   9.049  1.00  0.00              
ATOM     78  H1  DDA A   3       6.329   3.624   8.593  1.00  0.00              
ATOM     79  H2  DDA A   3       6.501   4.321  10.185  1.00  0.00              
ATOM     80  C9  DDA A   3       7.869   8.265   8.673  1.00  0.00              
ATOM     81  H16 DDA A   3       7.840   9.333   8.717  1.00  0.00              
ATOM     82  H17 DDA A   3       8.276   7.882   9.586  1.00  0.00              
ATOM     83  H18 DDA A   3       8.485   7.959   7.853  1.00  0.00              
ATOM     84  C7  DPA A   4       5.613   8.116   9.705  1.00  0.00              
ATOM     85  H11 DPA A   4       4.618   7.735   9.606  1.00  0.00              
ATOM     86  H12 DPA A   4       5.576   9.183   9.785  1.00  0.00              
ATOM     87  C6  DPA A   4       6.197   7.565  11.019  1.00  0.00              
ATOM     88  C1  DPA A   4       6.215   6.026  10.967  1.00  0.00              
ATOM     89  O1  DPA A   4       7.222   5.425  10.513  1.00  0.00              
ATOM     90  O2  DPA A   4       5.088   5.282  11.436  1.00  0.00              
ATOM     91  C2  DPA A   4       5.528   4.021  11.943  1.00  0.00              
ATOM     92  C3  DPA A   4       4.314   3.219  12.449  1.00  0.00              
ATOM     93  N1  DPA A   4       4.766   1.922  12.971  1.00  0.00              
ATOM     94  C4  DPA A   4       5.439   1.170  11.901  1.00  0.00              
ATOM     95  H5  DPA A   4       5.769   0.226  12.282  1.00  0.00              
ATOM     96  H6  DPA A   4       4.757   1.011  11.094  1.00  0.00              
ATOM     97  H7  DPA A   4       6.282   1.727  11.551  1.00  0.00              
ATOM     98  C5  DPA A   4       3.607   1.157  13.452  1.00  0.00              
ATOM     99  H8  DPA A   4       3.936   0.212  13.832  1.00  0.00              
ATOM    100  H9  DPA A   4       3.118   1.703  14.231  1.00  0.00              
ATOM    101  H10 DPA A   4       2.924   0.997  12.645  1.00  0.00              
ATOM    102  H20 DPA A   4       5.405   2.071  13.727  1.00  0.00              
ATOM    103  H3  DPA A   4       3.824   3.765  13.227  1.00  0.00              
ATOM    104  H4  DPA A   4       3.632   3.060  11.640  1.00  0.00              
ATOM    105  H1  DPA A   4       6.017   3.474  11.166  1.00  0.00              
ATOM    106  H2  DPA A   4       6.211   4.180  12.752  1.00  0.00              
ATOM    107  C9  DPA A   4       7.633   8.089  11.202  1.00  0.00              
ATOM    108  H16 DPA A   4       7.621   9.159  11.237  1.00  0.00              
ATOM    109  H17 DPA A   4       8.039   7.707  12.114  1.00  0.00              
ATOM    110  H18 DPA A   4       8.238   7.767  10.380  1.00  0.00              
ATOM    111  C7  DPB A   5       5.381   7.984  12.250  1.00  0.00              
ATOM    112  H11 DPB A   5       4.380   7.620  12.160  1.00  0.00              
ATOM    113  H12 DPB A   5       5.364   9.053  12.323  1.00  0.00              
ATOM    114  C6  DPB A   5       5.966   7.434  13.564  1.00  0.00              
ATOM    115  C1  DPB A   5       7.412   7.937  13.735  1.00  0.00              
ATOM    116  O1  DPB A   5       8.370   7.265  13.272  1.00  0.00              
ATOM    117  O2  DPB A   5       7.665   9.167  14.417  1.00  0.00              
ATOM    118  C2  DPB A   5       8.943   9.103  15.056  1.00  0.00              
ATOM    119  C3  DPB A   5       9.215  10.429  15.791  1.00  0.00              
ATOM    120  N1  DPB A   5      10.529  10.364  16.448  1.00  0.00              
ATOM    121  C4  DPB A   5      10.789  11.628  17.149  1.00  0.00              
ATOM    122  H5  DPB A   5      11.746  11.581  17.626  1.00  0.00              
ATOM    123  H6  DPB A   5      10.781  12.435  16.446  1.00  0.00              
ATOM    124  H7  DPB A   5      10.031  11.789  17.886  1.00  0.00              
ATOM    125  C5  DPB A   5      11.572  10.141  15.435  1.00  0.00              
ATOM    126  H8  DPB A   5      12.528  10.094  15.913  1.00  0.00              
ATOM    127  H9  DPB A   5      11.564  10.948  14.732  1.00  0.00              
ATOM    128  H10 DPB A   5      11.382   9.220  14.925  1.00  0.00              
ATOM    129  H20 DPB A   5      10.536   9.610  17.105  1.00  0.00              
ATOM    130  H3  DPB A   5       8.456  10.591  16.528  1.00  0.00              
ATOM    131  H4  DPB A   5       9.208  11.235  15.089  1.00  0.00              
ATOM    132  H1  DPB A   5       9.701   8.941  14.319  1.00  0.00              
ATOM    133  H2  DPB A   5       8.951   8.297  15.758  1.00  0.00              
ATOM    134  C9  DPB A   5       5.959   5.895  13.523  1.00  0.00              
ATOM    135  H16 DPB A   5       6.366   5.511  14.436  1.00  0.00              
ATOM    136  H17 DPB A   5       4.955   5.545  13.405  1.00  0.00              
ATOM    137  H18 DPB A   5       6.553   5.557  12.699  1.00  0.00              
ATOM    138  C7  DDB A   6       5.166   7.876  14.797  1.00  0.00              
ATOM    139  H11 DDB A   6       4.158   7.526  14.716  1.00  0.00              
ATOM    140  H12 DDB A   6       5.165   8.944  14.863  1.00  0.00              
ATOM    141  C6  DDB A   6       5.750   7.325  16.111  1.00  0.00              
ATOM    142  C1  DDB A   6       7.204   7.806  16.269  1.00  0.00              
ATOM    143  O1  DDB A   6       8.148   7.115  15.805  1.00  0.00              
ATOM    144  O2  DDB A   6       7.482   9.036  16.941  1.00  0.00              
ATOM    145  C2  DDB A   6       8.762   8.957  17.571  1.00  0.00              
ATOM    146  C3  DDB A   6       9.061  10.283  18.295  1.00  0.00              
ATOM    147  N1  DDB A   6      10.378  10.202  18.943  1.00  0.00              
ATOM    148  C4  DDB A   6      10.665  11.466  19.634  1.00  0.00              
ATOM    149  H5  DDB A   6      11.623  11.407  20.106  1.00  0.00              
ATOM    150  H6  DDB A   6      10.664  12.268  18.925  1.00  0.00              
ATOM    151  H7  DDB A   6       9.913  11.645  20.375  1.00  0.00              
ATOM    152  C5  DDB A   6      11.411   9.955  17.926  1.00  0.00              
ATOM    153  H8  DDB A   6      12.370   9.896  18.398  1.00  0.00              
ATOM    154  H9  DDB A   6      11.411  10.756  17.217  1.00  0.00              
ATOM    155  H10 DDB A   6      11.204   9.034  17.423  1.00  0.00              
ATOM    156  H3  DDB A   6       8.311  10.462  19.036  1.00  0.00              
ATOM    157  H4  DDB A   6       9.063  11.084  17.587  1.00  0.00              
ATOM    158  H1  DDB A   6       9.514   8.778  16.831  1.00  0.00              
ATOM    159  H2  DDB A   6       8.763   8.155  18.280  1.00  0.00              
ATOM    160  C9  DDB A   6       5.718   5.786  16.082  1.00  0.00              
ATOM    161  H16 DDB A   6       6.125   5.402  16.994  1.00  0.00              
ATOM    162  H17 DDB A   6       4.708   5.452  15.972  1.00  0.00              
ATOM    163  H18 DDB A   6       6.302   5.434  15.256  1.00  0.00              
ATOM    164  C7  DPA A   7       4.966   7.788  17.346  1.00  0.00              
ATOM    165  H11 DPA A   7       3.951   7.454  17.275  1.00  0.00              
ATOM    166  H12 DPA A   7       4.983   8.857  17.405  1.00  0.00              
ATOM    167  C6  DPA A   7       5.550   7.237  18.661  1.00  0.00              
ATOM    168  C1  DPA A   7       5.493   5.700  18.642  1.00  0.00              
ATOM    169  O1  DPA A   7       6.460   5.039  18.181  1.00  0.00              
ATOM    170  O2  DPA A   7       4.341   5.021  19.149  1.00  0.00              
ATOM    171  C2  DPA A   7       4.730   3.749  19.676  1.00  0.00              
ATOM    172  C3  DPA A   7       3.489   3.019  20.222  1.00  0.00              
ATOM    173  N1  DPA A   7       3.890   1.712  20.764  1.00  0.00              
ATOM    174  C4  DPA A   7       4.503   0.906  19.698  1.00  0.00              
ATOM    175  H5  DPA A   7       4.795  -0.044  20.092  1.00  0.00              
ATOM    176  H6  DPA A   7       3.797   0.764  18.908  1.00  0.00              
ATOM    177  H7  DPA A   7       5.365   1.415  19.318  1.00  0.00              
ATOM    178  C5  DPA A   7       2.705   1.014  21.285  1.00  0.00              
ATOM    179  H8  DPA A   7       2.996   0.064  21.679  1.00  0.00              
ATOM    180  H9  DPA A   7       2.259   1.600  22.060  1.00  0.00              
ATOM    181  H10 DPA A   7       1.998   0.871  20.494  1.00  0.00              
ATOM    182  H20 DPA A   7       4.550   1.846  21.503  1.00  0.00              
ATOM    183  H3  DPA A   7       3.042   3.605  20.997  1.00  0.00              
ATOM    184  H4  DPA A   7       2.783   2.876  19.432  1.00  0.00              
ATOM    185  H1  DPA A   7       5.176   3.164  18.900  1.00  0.00              
ATOM    186  H2  DPA A   7       5.437   3.893  20.467  1.00  0.00              
ATOM    187  C9  DPA A   7       7.013   7.695  18.803  1.00  0.00              
ATOM    188  H16 DPA A   7       7.053   8.764  18.816  1.00  0.00              
ATOM    189  H17 DPA A   7       7.418   7.313  19.716  1.00  0.00              
ATOM    190  H18 DPA A   7       7.585   7.327  17.977  1.00  0.00              
ATOM    191  C7  DDA A   8       4.781   7.721  19.898  1.00  0.00              
ATOM    192  H11 DDA A   8       3.762   7.404  19.836  1.00  0.00              
ATOM    193  H12 DDA A   8       4.816   8.791  19.947  1.00  0.00              
ATOM    194  C6  DDA A   8       5.365   7.171  21.211  1.00  0.00              
ATOM    195  C1  DDA A   8       5.283   5.634  21.205  1.00  0.00              
ATOM    196  O1  DDA A   8       6.236   4.955  20.743  1.00  0.00              
ATOM    197  O2  DDA A   8       4.124   4.978  21.724  1.00  0.00              
ATOM    198  C2  DDA A   8       4.496   3.705  22.258  1.00  0.00              
ATOM    199  C3  DDA A   8       3.248   2.999  22.818  1.00  0.00              
ATOM    200  N1  DDA A   8       3.630   1.689  23.367  1.00  0.00              
ATOM    201  C4  DDA A   8       4.223   0.867  22.303  1.00  0.00              
ATOM    202  H5  DDA A   8       4.502  -0.086  22.702  1.00  0.00              
ATOM    203  H6  DDA A   8       3.510   0.730  21.519  1.00  0.00              
ATOM    204  H7  DDA A   8       5.091   1.357  21.914  1.00  0.00              
ATOM    205  C5  DDA A   8       2.438   1.015  23.901  1.00  0.00              
ATOM    206  H8  DDA A   8       2.716   0.062  24.299  1.00  0.00              
ATOM    207  H9  DDA A   8       2.007   1.614  24.675  1.00  0.00              
ATOM    208  H10 DDA A   8       1.724   0.877  23.116  1.00  0.00              
ATOM    209  H3  DDA A   8       2.816   3.597  23.593  1.00  0.00              
ATOM    210  H4  DDA A   8       2.534   2.862  22.033  1.00  0.00              
ATOM    211  H1  DDA A   8       4.927   3.107  21.485  1.00  0.00              
ATOM    212  H2  DDA A   8       5.211   3.843  23.042  1.00  0.00              
ATOM    213  C9  DDA A   8       6.837   7.607  21.342  1.00  0.00              
ATOM    214  H16 DDA A   8       6.894   8.675  21.346  1.00  0.00              
ATOM    215  H17 DDA A   8       7.243   7.224  22.254  1.00  0.00              
ATOM    216  H18 DDA A   8       7.396   7.223  20.513  1.00  0.00              
ATOM    217  C7  DPB A   9       4.614   7.678  22.451  1.00  0.00              
ATOM    218  H11 DPB A   9       3.588   7.376  22.398  1.00  0.00              
ATOM    219  H12 DPB A   9       4.666   8.746  22.492  1.00  0.00              
ATOM    220  C6  DPB A   9       5.198   7.127  23.764  1.00  0.00              
ATOM    221  C1  DPB A   9       6.677   7.538  23.883  1.00  0.00              
ATOM    222  O1  DPB A   9       7.576   6.793  23.416  1.00  0.00              
ATOM    223  O2  DPB A   9       7.028   8.769  24.521  1.00  0.00              
ATOM    224  C2  DPB A   9       8.316   8.640  25.128  1.00  0.00              
ATOM    225  C3  DPB A   9       8.694   9.965  25.816  1.00  0.00              
ATOM    226  N1  DPB A   9      10.019   9.833  26.440  1.00  0.00              
ATOM    227  C4  DPB A   9      10.379  11.097  27.097  1.00  0.00              
ATOM    228  H5  DPB A   9      11.343  11.001  27.550  1.00  0.00              
ATOM    229  H6  DPB A   9      10.402  11.882  26.371  1.00  0.00              
ATOM    230  H7  DPB A   9       9.653  11.327  27.848  1.00  0.00              
ATOM    231  C5  DPB A   9      11.016   9.515  25.409  1.00  0.00              
ATOM    232  H8  DPB A   9      11.980   9.419  25.862  1.00  0.00              
ATOM    233  H9  DPB A   9      11.040  10.300  24.682  1.00  0.00              
ATOM    234  H10 DPB A   9      10.753   8.594  24.930  1.00  0.00              
ATOM    235  H20 DPB A   9       9.996   9.099  27.118  1.00  0.00              
ATOM    236  H3  DPB A   9       7.968  10.196  26.568  1.00  0.00              
ATOM    237  H4  DPB A   9       8.718  10.750  25.090  1.00  0.00              
ATOM    238  H1  DPB A   9       9.042   8.408  24.377  1.00  0.00              
ATOM    239  H2  DPB A   9       8.291   7.854  25.854  1.00  0.00              
ATOM    240  C9  DPB A   9       5.091   5.590  23.769  1.00  0.00              
ATOM    241  H16 DPB A   9       5.497   5.207  24.682  1.00  0.00              
ATOM    242  H17 DPB A   9       4.064   5.304  23.687  1.00  0.00              
ATOM    243  H18 DPB A   9       5.639   5.192  22.941  1.00  0.00              
ATOM    244  C7  DPB A  10       4.462   7.654  25.005  1.00  0.00              
ATOM    245  H11 DPB A  10       3.432   7.368  24.961  1.00  0.00              
ATOM    246  H12 DPB A  10       4.533   8.722  25.038  1.00  0.00              
ATOM    247  C6  DPB A  10       5.046   7.103  26.319  1.00  0.00              
ATOM    248  C1  DPB A  10       6.532   7.492  26.424  1.00  0.00              
ATOM    249  O1  DPB A  10       7.417   6.730  25.956  1.00  0.00              
ATOM    250  O2  DPB A  10       6.907   8.721  27.051  1.00  0.00              
ATOM    251  C2  DPB A  10       8.198   8.576  27.651  1.00  0.00              
ATOM    252  C3  DPB A  10       8.601   9.899  28.327  1.00  0.00              
ATOM    253  N1  DPB A  10       9.928   9.751  28.942  1.00  0.00              
ATOM    254  C4  DPB A  10      10.313  11.012  29.588  1.00  0.00              
ATOM    255  H5  DPB A  10      11.279  10.904  30.035  1.00  0.00              
ATOM    256  H6  DPB A  10      10.344  11.793  28.856  1.00  0.00              
ATOM    257  H7  DPB A  10       9.596  11.260  30.342  1.00  0.00              
ATOM    258  C5  DPB A  10      10.914   9.409  27.906  1.00  0.00              
ATOM    259  H8  DPB A  10      11.879   9.300  28.354  1.00  0.00              
ATOM    260  H9  DPB A  10      10.945  10.188  27.174  1.00  0.00              
ATOM    261  H10 DPB A  10      10.633   8.489  27.436  1.00  0.00              
ATOM    262  H20 DPB A  10       9.898   9.022  29.627  1.00  0.00              
ATOM    263  H3  DPB A  10       7.885  10.147  29.082  1.00  0.00              
ATOM    264  H4  DPB A  10       8.634  10.678  27.595  1.00  0.00              
ATOM    265  H1  DPB A  10       8.915   8.327  26.896  1.00  0.00              
ATOM    266  H2  DPB A  10       8.166   7.796  28.382  1.00  0.00              
ATOM    267  C9  DPB A  10       4.915   5.568  26.335  1.00  0.00              
ATOM    268  H16 DPB A  10       5.321   5.185  27.248  1.00  0.00              
ATOM    269  H17 DPB A  10       3.884   5.298  26.262  1.00  0.00              
ATOM    270  H18 DPB A  10       5.452   5.156  25.506  1.00  0.00              
ATOM    271  C7  DDA A  11       4.328   7.650  27.560  1.00  0.00              
ATOM    272  H11 DDA A  11       3.293   7.381  27.525  1.00  0.00              
ATOM    273  H12 DDA A  11       4.415   8.717  27.585  1.00  0.00              
ATOM    274  C6  DDA A  11       4.912   7.099  28.874  1.00  0.00              
ATOM    275  C1  DDA A  11       4.757   5.568  28.902  1.00  0.00              
ATOM    276  O1  DDA A  11       5.666   4.834  28.436  1.00  0.00              
ATOM    277  O2  DDA A  11       3.578   4.980  29.459  1.00  0.00              
ATOM    278  C2  DDA A  11       3.900   3.702  30.013  1.00  0.00              
ATOM    279  C3  DDA A  11       2.630   3.069  30.613  1.00  0.00              
ATOM    280  N1  DDA A  11       2.961   1.755  31.182  1.00  0.00              
ATOM    281  C4  DDA A  11       3.491   0.882  30.126  1.00  0.00              
ATOM    282  H5  DDA A  11       3.732  -0.075  30.540  1.00  0.00              
ATOM    283  H6  DDA A  11       2.756   0.763  29.358  1.00  0.00              
ATOM    284  H7  DDA A  11       4.373   1.322  29.708  1.00  0.00              
ATOM    285  C5  DDA A  11       1.749   1.150  31.755  1.00  0.00              
ATOM    286  H8  DDA A  11       1.989   0.193  32.169  1.00  0.00              
ATOM    287  H9  DDA A  11       1.364   1.785  32.523  1.00  0.00              
ATOM    288  H10 DDA A  11       1.012   1.032  30.988  1.00  0.00              
ATOM    289  H3  DDA A  11       2.243   3.704  31.382  1.00  0.00              
ATOM    290  H4  DDA A  11       1.895   2.950  29.845  1.00  0.00              
ATOM    291  H1  DDA A  11       4.285   3.067  29.244  1.00  0.00              
ATOM    292  H2  DDA A  11       4.635   3.821  30.781  1.00  0.00              
ATOM    293  C9  DDA A  11       6.406   7.465  28.964  1.00  0.00              
ATOM    294  H16 DDA A  11       6.514   8.530  28.944  1.00  0.00              
ATOM    295  H17 DDA A  11       6.811   7.083  29.878  1.00  0.00              
ATOM    296  H18 DDA A  11       6.929   7.038  28.135  1.00  0.00              
ATOM    297  C7  DDA A  12       4.211   7.667  30.116  1.00  0.00              
ATOM    298  H11 DDA A  12       3.172   7.415  30.090  1.00  0.00              
ATOM    299  H12 DDA A  12       4.316   8.733  30.134  1.00  0.00              
ATOM    300  C6  DDA A  12       4.795   7.117  31.430  1.00  0.00              
ATOM    301  C1  DDA A  12       4.616   5.589  31.471  1.00  0.00              
ATOM    302  O1  DDA A  12       5.509   4.836  31.004  1.00  0.00              
ATOM    303  O2  DDA A  12       3.431   5.023  32.039  1.00  0.00              
ATOM    304  C2  DDA A  12       3.736   3.745  32.600  1.00  0.00              
ATOM    305  C3  DDA A  12       2.460   3.136  33.214  1.00  0.00              
ATOM    306  N1  DDA A  12       2.773   1.821  33.791  1.00  0.00              
ATOM    307  C4  DDA A  12       3.282   0.932  32.737  1.00  0.00              
ATOM    308  H5  DDA A  12       3.510  -0.025  33.157  1.00  0.00              
ATOM    309  H6  DDA A  12       2.540   0.821  31.976  1.00  0.00              
ATOM    310  H7  DDA A  12       4.168   1.355  32.311  1.00  0.00              
ATOM    311  C5  DDA A  12       1.555   1.241  34.376  1.00  0.00              
ATOM    312  H8  DDA A  12       1.783   0.283  34.795  1.00  0.00              
ATOM    313  H9  DDA A  12       1.186   1.887  35.142  1.00  0.00              
ATOM    314  H10 DDA A  12       0.812   1.128  33.614  1.00  0.00              
ATOM    315  H3  DDA A  12       2.089   3.783  33.980  1.00  0.00              
ATOM    316  H4  DDA A  12       1.718   3.025  32.453  1.00  0.00              
ATOM    317  H1  DDA A  12       4.105   3.097  31.834  1.00  0.00              
ATOM    318  H2  DDA A  12       4.479   3.857  33.362  1.00  0.00              
ATOM    319  C9  DDA A  12       6.295   7.459  31.508  1.00  0.00              
ATOM    320  H16 DDA A  12       6.421   8.521  31.479  1.00  0.00              
ATOM    321  H17 DDA A  12       6.701   7.076  32.421  1.00  0.00              
ATOM    322  H18 DDA A  12       6.806   7.017  30.677  1.00  0.00              
ATOM    323  C7  DPB A  13       4.113   7.705  32.672  1.00  0.00              
ATOM    324  H11 DPB A  13       3.069   7.469  32.655  1.00  0.00              
ATOM    325  H12 DPB A  13       4.235   8.769  32.682  1.00  0.00              
ATOM    326  C6  DPB A  13       4.698   7.154  33.986  1.00  0.00              
ATOM    327  C1  DPB A  13       6.202   7.472  34.054  1.00  0.00              
ATOM    328  O1  DPB A  13       7.039   6.657  33.585  1.00  0.00              
ATOM    329  O2  DPB A  13       6.650   8.694  34.646  1.00  0.00              
ATOM    330  C2  DPB A  13       7.943   8.499  35.223  1.00  0.00              
ATOM    331  C3  DPB A  13       8.424   9.815  35.861  1.00  0.00              
ATOM    332  N1  DPB A  13       9.755   9.614  36.453  1.00  0.00              
ATOM    333  C4  DPB A  13      10.214  10.871  37.063  1.00  0.00              
ATOM    334  H5  DPB A  13      11.182  10.724  37.494  1.00  0.00              
ATOM    335  H6  DPB A  13      10.268  11.632  36.314  1.00  0.00              
ATOM    336  H7  DPB A  13       9.526  11.169  37.826  1.00  0.00              
ATOM    337  C5  DPB A  13      10.701   9.204  35.406  1.00  0.00              
ATOM    338  H8  DPB A  13      11.669   9.059  35.837  1.00  0.00              
ATOM    339  H9  DPB A  13      10.755   9.965  34.656  1.00  0.00              
ATOM    340  H10 DPB A  13      10.365   8.289  34.962  1.00  0.00              
ATOM    341  H20 DPB A  13       9.704   8.903  37.154  1.00  0.00              
ATOM    342  H3  DPB A  13       7.736  10.114  36.624  1.00  0.00              
ATOM    343  H4  DPB A  13       8.479  10.576  35.112  1.00  0.00              
ATOM    344  H1  DPB A  13       8.631   8.200  34.460  1.00  0.00              
ATOM    345  H2  DPB A  13       7.889   7.737  35.971  1.00  0.00              
ATOM    346  C9  DPB A  13       4.492   5.628  34.040  1.00  0.00              
ATOM    347  H16 DPB A  13       4.898   5.245  34.952  1.00  0.00              
ATOM    348  H17 DPB A  13       3.447   5.407  33.993  1.00  0.00              
ATOM    349  H18 DPB A  13       4.990   5.173  33.209  1.00  0.00              
ATOM    350  C7  DPB A  14       4.032   7.762  35.229  1.00  0.00              
ATOM    351  H11 DPB A  14       2.985   7.543  35.221  1.00  0.00              
ATOM    352  H12 DPB A  14       4.171   8.823  35.229  1.00  0.00              
ATOM    353  C6  DPB A  14       4.616   7.211  36.543  1.00  0.00              
ATOM    354  C1  DPB A  14       6.127   7.506  36.598  1.00  0.00              
ATOM    355  O1  DPB A  14       6.947   6.674  36.129  1.00  0.00              
ATOM    356  O2  DPB A  14       6.598   8.725  37.179  1.00  0.00              
ATOM    357  C2  DPB A  14       7.892   8.512  37.748  1.00  0.00              
ATOM    358  C3  DPB A  14       8.398   9.825  38.374  1.00  0.00              
ATOM    359  N1  DPB A  14       9.729   9.608  38.959  1.00  0.00              
ATOM    360  C4  DPB A  14      10.212  10.860  39.556  1.00  0.00              
ATOM    361  H5  DPB A  14      11.182  10.702  39.982  1.00  0.00              
ATOM    362  H6  DPB A  14      10.273  11.616  38.801  1.00  0.00              
ATOM    363  H7  DPB A  14       9.535  11.174  40.321  1.00  0.00              
ATOM    364  C5  DPB A  14      10.661   9.174  37.908  1.00  0.00              
ATOM    365  H8  DPB A  14      11.630   9.017  38.333  1.00  0.00              
ATOM    366  H9  DPB A  14      10.723   9.929  37.153  1.00  0.00              
ATOM    367  H10 DPB A  14      10.309   8.262  37.473  1.00  0.00              
ATOM    368  H20 DPB A  14       9.672   8.902  39.666  1.00  0.00              
ATOM    369  H3  DPB A  14       7.720  10.141  39.139  1.00  0.00              
ATOM    370  H4  DPB A  14       8.460  10.580  37.619  1.00  0.00              
ATOM    371  H1  DPB A  14       8.570   8.197  36.983  1.00  0.00              
ATOM    372  H2  DPB A  14       7.830   7.756  38.503  1.00  0.00              
ATOM    373  C9  DPB A  14       4.387   5.690  36.609  1.00  0.00              
ATOM    374  H16 DPB A  14       4.793   5.306  37.521  1.00  0.00              
ATOM    375  H17 DPB A  14       3.339   5.485  36.570  1.00  0.00              
ATOM    376  H18 DPB A  14       4.872   5.220  35.778  1.00  0.00              
ATOM    377  C7  DPB A  15       3.970   7.839  37.786  1.00  0.00              
ATOM    378  H11 DPB A  15       2.918   7.636  37.786  1.00  0.00              
ATOM    379  H12 DPB A  15       4.126   8.898  37.778  1.00  0.00              
ATOM    380  C6  DPB A  15       4.554   7.288  39.100  1.00  0.00              
ATOM    381  C1  DPB A  15       6.069   7.558  39.142  1.00  0.00              
ATOM    382  O1  DPB A  15       6.873   6.711  38.675  1.00  0.00              
ATOM    383  O2  DPB A  15       6.563   8.773  39.711  1.00  0.00              
ATOM    384  C2  DPB A  15       7.858   8.545  40.273  1.00  0.00              
ATOM    385  C3  DPB A  15       8.389   9.854  40.887  1.00  0.00              
ATOM    386  N1  DPB A  15       9.721   9.619  41.464  1.00  0.00              
ATOM    387  C4  DPB A  15      10.228  10.867  42.049  1.00  0.00              
ATOM    388  H5  DPB A  15      11.197  10.697  42.470  1.00  0.00              
ATOM    389  H6  DPB A  15      10.296  11.616  41.289  1.00  0.00              
ATOM    390  H7  DPB A  15       9.561  11.199  42.818  1.00  0.00              
ATOM    391  C5  DPB A  15      10.638   9.163  40.410  1.00  0.00              
ATOM    392  H8  DPB A  15      11.608   8.992  40.831  1.00  0.00              
ATOM    393  H9  DPB A  15      10.707   9.912  39.649  1.00  0.00              
ATOM    394  H10 DPB A  15      10.269   8.254  39.985  1.00  0.00              
ATOM    395  H20 DPB A  15       9.657   8.919  42.176  1.00  0.00              
ATOM    396  H3  DPB A  15       7.722  10.185  41.654  1.00  0.00              
ATOM    397  H4  DPB A  15       8.458  10.602  40.126  1.00  0.00              
ATOM    398  H1  DPB A  15       8.526   8.213  39.506  1.00  0.00              
ATOM    399  H2  DPB A  15       7.790   7.795  41.034  1.00  0.00              
ATOM    400  C9  DPB A  15       4.301   5.770  39.178  1.00  0.00              
ATOM    401  H16 DPB A  15       4.707   5.387  40.091  1.00  0.00              
ATOM    402  H17 DPB A  15       3.249   5.582  39.148  1.00  0.00              
ATOM    403  H18 DPB A  15       4.774   5.287  38.348  1.00  0.00              
ATOM    404  C7  DPB A  16       3.926   7.934  40.342  1.00  0.00              
ATOM    405  H11 DPB A  16       2.872   7.749  40.352  1.00  0.00              
ATOM    406  H12 DPB A  16       4.098   8.990  40.326  1.00  0.00              
ATOM    407  C6  DPB A  16       4.510   7.383  41.656  1.00  0.00              
ATOM    408  C1  DPB A  16       6.029   7.630  41.687  1.00  0.00              
ATOM    409  O1  DPB A  16       6.816   6.766  41.221  1.00  0.00              
ATOM    410  O2  DPB A  16       6.546   8.841  42.244  1.00  0.00              
ATOM    411  C2  DPB A  16       7.841   8.596  42.799  1.00  0.00              
ATOM    412  C3  DPB A  16       8.398   9.900  43.399  1.00  0.00              
ATOM    413  N1  DPB A  16       9.729   9.648  43.970  1.00  0.00              
ATOM    414  C4  DPB A  16      10.261  10.892  44.542  1.00  0.00              
ATOM    415  H5  DPB A  16      11.230  10.709  44.957  1.00  0.00              
ATOM    416  H6  DPB A  16      10.336  11.635  43.776  1.00  0.00              
ATOM    417  H7  DPB A  16       9.604  11.239  45.312  1.00  0.00              
ATOM    418  C5  DPB A  16      10.633   9.170  42.912  1.00  0.00              
ATOM    419  H8  DPB A  16      11.601   8.987  43.327  1.00  0.00              
ATOM    420  H9  DPB A  16      10.707   9.912  42.146  1.00  0.00              
ATOM    421  H10 DPB A  16      10.245   8.264  42.495  1.00  0.00              
ATOM    422  H20 DPB A  16       9.659   8.955  44.686  1.00  0.00              
ATOM    423  H3  DPB A  16       7.741  10.248  44.169  1.00  0.00              
ATOM    424  H4  DPB A  16       8.473  10.642  42.632  1.00  0.00              
ATOM    425  H1  DPB A  16       8.499   8.248  42.030  1.00  0.00              
ATOM    426  H2  DPB A  16       7.766   7.853  43.565  1.00  0.00              
ATOM    427  C9  DPB A  16       4.233   5.870  41.747  1.00  0.00              
ATOM    428  H16 DPB A  16       4.639   5.487  42.660  1.00  0.00              
ATOM    429  H17 DPB A  16       3.179   5.699  41.725  1.00  0.00              
ATOM    430  H18 DPB A  16       4.692   5.375  40.917  1.00  0.00              
ATOM    431  C7  DDA A  17       3.901   8.048  42.898  1.00  0.00              
ATOM    432  H11 DDA A  17       2.845   7.880  42.915  1.00  0.00              
ATOM    433  H12 DDA A  17       4.090   9.101  42.874  1.00  0.00              
ATOM    434  C6  DDA A  17       4.485   7.497  44.213  1.00  0.00              
ATOM    435  C1  DDA A  17       4.185   5.991  44.316  1.00  0.00              
ATOM    436  O1  DDA A  17       4.999   5.153  43.849  1.00  0.00              
ATOM    437  O2  DDA A  17       2.980   5.543  44.943  1.00  0.00              
ATOM    438  C2  DDA A  17       3.201   4.264  45.541  1.00  0.00              
ATOM    439  C3  DDA A  17       1.903   3.783  46.217  1.00  0.00              
ATOM    440  N1  DDA A  17       2.131   2.467  46.832  1.00  0.00              
ATOM    441  C4  DDA A  17       2.530   1.504  45.796  1.00  0.00              
ATOM    442  H5  DDA A  17       2.696   0.546  46.243  1.00  0.00              
ATOM    443  H6  DDA A  17       1.755   1.427  45.063  1.00  0.00              
ATOM    444  H7  DDA A  17       3.432   1.839  45.326  1.00  0.00              
ATOM    445  C5  DDA A  17       0.892   2.008  47.477  1.00  0.00              
ATOM    446  H8  DDA A  17       1.057   1.050  47.924  1.00  0.00              
ATOM    447  H9  DDA A  17       0.603   2.708  48.231  1.00  0.00              
ATOM    448  H10 DDA A  17       0.116   1.929  46.745  1.00  0.00              
ATOM    449  H3  DDA A  17       1.613   4.484  46.971  1.00  0.00              
ATOM    450  H4  DDA A  17       1.129   3.706  45.485  1.00  0.00              
ATOM    451  H1  DDA A  17       3.491   3.564  44.787  1.00  0.00              
ATOM    452  H2  DDA A  17       3.977   4.343  46.274  1.00  0.00              
ATOM    453  C9  DDA A  17       6.009   7.720  44.229  1.00  0.00              
ATOM    454  H16 DDA A  17       6.218   8.766  44.158  1.00  0.00              
ATOM    455  H17 DDA A  17       6.414   7.336  45.142  1.00  0.00              
ATOM    456  H18 DDA A  17       6.453   7.209  43.400  1.00  0.00              
ATOM    457  C7  DDA A  18       3.895   8.181  45.454  1.00  0.00              
ATOM    458  H11 DDA A  18       2.836   8.031  45.479  1.00  0.00              
ATOM    459  H12 DDA A  18       4.102   9.232  45.419  1.00  0.00              
ATOM    460  C6  DDA A  18       4.479   7.630  46.768  1.00  0.00              
ATOM    461  C1  DDA A  18       4.156   6.130  46.884  1.00  0.00              
ATOM    462  O1  DDA A  18       4.953   5.277  46.418  1.00  0.00              
ATOM    463  O2  DDA A  18       2.948   5.708  47.523  1.00  0.00              
ATOM    464  C2  DDA A  18       3.152   4.429  48.128  1.00  0.00              
ATOM    465  C3  DDA A  18       1.852   3.973  48.816  1.00  0.00              
ATOM    466  N1  DDA A  18       2.062   2.658  49.440  1.00  0.00              
ATOM    467  C4  DDA A  18       2.438   1.681  48.408  1.00  0.00              
ATOM    468  H5  DDA A  18       2.591   0.725  48.861  1.00  0.00              
ATOM    469  H6  DDA A  18       1.656   1.612  47.681  1.00  0.00              
ATOM    470  H7  DDA A  18       3.341   1.998  47.929  1.00  0.00              
ATOM    471  C5  DDA A  18       0.820   2.224  50.096  1.00  0.00              
ATOM    472  H8  DDA A  18       0.973   1.267  50.549  1.00  0.00              
ATOM    473  H9  DDA A  18       0.547   2.933  50.847  1.00  0.00              
ATOM    474  H10 DDA A  18       0.039   2.153  49.369  1.00  0.00              
ATOM    475  H3  DDA A  18       1.577   4.684  49.568  1.00  0.00              
ATOM    476  H4  DDA A  18       1.071   3.903  48.090  1.00  0.00              
ATOM    477  H1  DDA A  18       3.425   3.718  47.377  1.00  0.00              
ATOM    478  H2  DDA A  18       3.934   4.499  48.855  1.00  0.00              
ATOM    479  C9  DDA A  18       6.006   7.828  46.773  1.00  0.00              
ATOM    480  H16 DDA A  18       6.232   8.871  46.692  1.00  0.00              
ATOM    481  H17 DDA A  18       6.413   7.445  47.686  1.00  0.00              
ATOM    482  H18 DDA A  18       6.437   7.305  45.945  1.00  0.00              
ATOM    483  C7  DDA A  19       3.910   8.333  48.008  1.00  0.00              
ATOM    484  H11 DDA A  19       2.848   8.199  48.041  1.00  0.00              
ATOM    485  H12 DDA A  19       4.133   9.380  47.965  1.00  0.00              
ATOM    486  C6  DDA A  19       4.494   7.782  49.322  1.00  0.00              
ATOM    487  C1  DDA A  19       4.146   6.288  49.451  1.00  0.00              
ATOM    488  O1  DDA A  19       4.926   5.418  48.985  1.00  0.00              
ATOM    489  O2  DDA A  19       2.936   5.890  50.101  1.00  0.00              
ATOM    490  C2  DDA A  19       3.124   4.612  50.715  1.00  0.00              
ATOM    491  C3  DDA A  19       1.821   4.183  51.415  1.00  0.00              
ATOM    492  N1  DDA A  19       2.014   2.869  52.046  1.00  0.00              
ATOM    493  C4  DDA A  19       2.367   1.879  51.019  1.00  0.00              
ATOM    494  H5  DDA A  19       2.508   0.923  51.478  1.00  0.00              
ATOM    495  H6  DDA A  19       1.580   1.816  50.299  1.00  0.00              
ATOM    496  H7  DDA A  19       3.272   2.178  50.533  1.00  0.00              
ATOM    497  C5  DDA A  19       0.770   2.460  52.714  1.00  0.00              
ATOM    498  H8  DDA A  19       0.910   1.504  53.174  1.00  0.00              
ATOM    499  H9  DDA A  19       0.514   3.180  53.462  1.00  0.00              
ATOM    500  H10 DDA A  19      -0.018   2.397  51.994  1.00  0.00              
ATOM    501  H3  DDA A  19       1.564   4.904  52.163  1.00  0.00              
ATOM    502  H4  DDA A  19       1.033   4.120  50.694  1.00  0.00              
ATOM    503  H1  DDA A  19       3.381   3.892  49.967  1.00  0.00              
ATOM    504  H2  DDA A  19       3.912   4.675  51.436  1.00  0.00              
ATOM    505  C9  DDA A  19       6.023   7.955  49.315  1.00  0.00              
ATOM    506  H16 DDA A  19       6.265   8.993  49.225  1.00  0.00              
ATOM    507  H17 DDA A  19       6.430   7.572  50.228  1.00  0.00              
ATOM    508  H18 DDA A  19       6.440   7.418  48.488  1.00  0.00              
ATOM    509  C7  DDB A  20       3.943   8.502  50.561  1.00  0.00              
ATOM    510  H11 DDB A  20       2.880   8.387  50.602  1.00  0.00              
ATOM    511  H12 DDB A  20       4.183   9.545  50.508  1.00  0.00              
ATOM    512  C6  DDB A  20       4.527   7.952  51.875  1.00  0.00              
ATOM    513  C1  DDB A  20       6.060   8.099  51.858  1.00  0.00              
ATOM    514  O1  DDB A  20       6.777   7.173  51.397  1.00  0.00              
ATOM    515  O2  DDB A  20       6.670   9.290  52.365  1.00  0.00              
ATOM    516  C2  DDB A  20       7.961   8.975  52.893  1.00  0.00              
ATOM    517  C3  DDB A  20       8.617  10.257  53.439  1.00  0.00              
ATOM    518  N1  DDB A  20       9.945   9.935  53.981  1.00  0.00              
ATOM    519  C4  DDB A  20      10.571  11.157  54.503  1.00  0.00              
ATOM    520  H5  DDB A  20      11.538  10.923  54.898  1.00  0.00              
ATOM    521  H6  DDB A  20      10.672  11.871  53.713  1.00  0.00              
ATOM    522  H7  DDB A  20       9.960  11.568  55.279  1.00  0.00              
ATOM    523  C5  DDB A  20      10.785   9.370  52.916  1.00  0.00              
ATOM    524  H8  DDB A  20      11.752   9.135  53.311  1.00  0.00              
ATOM    525  H9  DDB A  20      10.887  10.084  52.126  1.00  0.00              
ATOM    526  H10 DDB A  20      10.330   8.479  52.536  1.00  0.00              
ATOM    527  H3  DDB A  20       8.006  10.668  54.215  1.00  0.00              
ATOM    528  H4  DDB A  20       8.719  10.970  52.650  1.00  0.00              
ATOM    529  H1  DDB A  20       8.572   8.564  52.117  1.00  0.00              
ATOM    530  H2  DDB A  20       7.859   8.261  53.683  1.00  0.00              
ATOM    531  C9  DDB A  20       4.156   6.464  52.017  1.00  0.00              
ATOM    532  H16 DDB A  20       4.563   6.080  52.930  1.00  0.00              
ATOM    533  H17 DDB A  20       3.093   6.360  52.029  1.00  0.00              
ATOM    534  H18 DDB A  20       4.559   5.916  51.191  1.00  0.00              
ATOM    535  C7  DPA A  21       3.997   8.690  53.112  1.00  0.00              
ATOM    536  H11 DPA A  21       2.933   8.591  53.161  1.00  0.00              
ATOM    537  H12 DPA A  21       4.254   9.727  53.051  1.00  0.00              
ATOM    538  C6  DPA A  21       4.582   8.138  54.426  1.00  0.00              
ATOM    539  C1  DPA A  21       4.189   6.659  54.582  1.00  0.00              
ATOM    540  O1  DPA A  21       4.933   5.758  54.118  1.00  0.00              
ATOM    541  O2  DPA A  21       2.976   6.309  55.254  1.00  0.00              
ATOM    542  C2  DPA A  21       3.131   5.035  55.883  1.00  0.00              
ATOM    543  C3  DPA A  21       1.824   4.659  56.607  1.00  0.00              
ATOM    544  N1  DPA A  21       1.983   3.348  57.254  1.00  0.00              
ATOM    545  C4  DPA A  21       2.290   2.332  56.237  1.00  0.00              
ATOM    546  H5  DPA A  21       2.406   1.378  56.708  1.00  0.00              
ATOM    547  H6  DPA A  21       1.491   2.286  55.529  1.00  0.00              
ATOM    548  H7  DPA A  21       3.197   2.594  55.734  1.00  0.00              
ATOM    549  C5  DPA A  21       0.736   2.988  57.945  1.00  0.00              
ATOM    550  H8  DPA A  21       0.852   2.035  58.417  1.00  0.00              
ATOM    551  H9  DPA A  21       0.513   3.727  58.685  1.00  0.00              
ATOM    552  H10 DPA A  21      -0.064   2.940  57.236  1.00  0.00              
ATOM    553  H20 DPA A  21       2.730   3.393  57.917  1.00  0.00              
ATOM    554  H3  DPA A  21       1.600   5.398  57.347  1.00  0.00              
ATOM    555  H4  DPA A  21       1.025   4.611  55.898  1.00  0.00              
ATOM    556  H1  DPA A  21       3.353   4.296  55.143  1.00  0.00              
ATOM    557  H2  DPA A  21       3.930   5.082  56.592  1.00  0.00              
ATOM    558  C9  DPA A  21       6.116   8.261  54.396  1.00  0.00              
ATOM    559  H16 DPA A  21       6.391   9.290  54.288  1.00  0.00              
ATOM    560  H17 DPA A  21       6.522   7.878  55.309  1.00  0.00              
ATOM    561  H18 DPA A  21       6.504   7.701  53.572  1.00  0.00              
ATOM    562  C7  DDA A  22       4.072   8.894  55.661  1.00  0.00              
ATOM    563  H11 DDA A  22       3.007   8.813  55.719  1.00  0.00              
ATOM    564  H12 DDA A  22       4.345   9.927  55.591  1.00  0.00              
ATOM    565  C6  DDA A  22       4.656   8.343  56.975  1.00  0.00              
ATOM    566  C1  DDA A  22       4.240   6.871  57.144  1.00  0.00              
ATOM    567  O1  DDA A  22       4.967   5.954  56.683  1.00  0.00              
ATOM    568  O2  DDA A  22       3.027   6.546  57.827  1.00  0.00              
ATOM    569  C2  DDA A  22       3.165   5.274  58.465  1.00  0.00              
ATOM    570  C3  DDA A  22       1.858   4.924  59.200  1.00  0.00              
ATOM    571  N1  DDA A  22       1.999   3.616  59.857  1.00  0.00              
ATOM    572  C4  DDA A  22       2.283   2.589  58.845  1.00  0.00              
ATOM    573  H5  DDA A  22       2.387   1.636  59.322  1.00  0.00              
ATOM    574  H6  DDA A  22       1.479   2.550  58.141  1.00  0.00              
ATOM    575  H7  DDA A  22       3.191   2.832  58.333  1.00  0.00              
ATOM    576  C5  DDA A  22       0.752   3.282  60.558  1.00  0.00              
ATOM    577  H8  DDA A  22       0.855   2.330  61.035  1.00  0.00              
ATOM    578  H9  DDA A  22       0.546   4.029  61.295  1.00  0.00              
ATOM    579  H10 DDA A  22      -0.053   3.242  59.855  1.00  0.00              
ATOM    580  H3  DDA A  22       1.651   5.672  59.937  1.00  0.00              
ATOM    581  H4  DDA A  22       1.053   4.885  58.497  1.00  0.00              
ATOM    582  H1  DDA A  22       3.371   4.526  57.729  1.00  0.00              
ATOM    583  H2  DDA A  22       3.970   5.313  59.168  1.00  0.00              
ATOM    584  C9  DDA A  22       6.193   8.440  56.934  1.00  0.00              
ATOM    585  H16 DDA A  22       6.483   9.464  56.816  1.00  0.00              
ATOM    586  H17 DDA A  22       6.598   8.058  57.848  1.00  0.00              
ATOM    587  H18 DDA A  22       6.565   7.867  56.111  1.00  0.00              
ATOM    588  C7  DPA A  23       4.168   9.115  58.208  1.00  0.00              
ATOM    589  H11 DPA A  23       3.102   9.053  58.274  1.00  0.00              
ATOM    590  H12 DPA A  23       4.457  10.144  58.128  1.00  0.00              
ATOM    591  C6  DPA A  23       4.752   8.565  59.523  1.00  0.00              
ATOM    592  C1  DPA A  23       4.314   7.101  59.706  1.00  0.00              
ATOM    593  O1  DPA A  23       5.022   6.169  59.246  1.00  0.00              
ATOM    594  O2  DPA A  23       3.099   6.800  60.399  1.00  0.00              
ATOM    595  C2  DPA A  23       3.221   5.532  61.045  1.00  0.00              
ATOM    596  C3  DPA A  23       1.914   5.207  61.791  1.00  0.00              
ATOM    597  N1  DPA A  23       2.038   3.902  62.456  1.00  0.00              
ATOM    598  C4  DPA A  23       2.299   2.863  61.450  1.00  0.00              
ATOM    599  H5  DPA A  23       2.389   1.913  61.933  1.00  0.00              
ATOM    600  H6  DPA A  23       1.489   2.832  60.752  1.00  0.00              
ATOM    601  H7  DPA A  23       3.207   3.087  60.931  1.00  0.00              
ATOM    602  C5  DPA A  23       0.790   3.594  63.169  1.00  0.00              
ATOM    603  H8  DPA A  23       0.881   2.644  63.652  1.00  0.00              
ATOM    604  H9  DPA A  23       0.602   4.349  63.901  1.00  0.00              
ATOM    605  H10 DPA A  23      -0.020   3.562  62.471  1.00  0.00              
ATOM    606  H20 DPA A  23       2.797   3.933  63.108  1.00  0.00              
ATOM    607  H3  DPA A  23       1.724   5.964  62.523  1.00  0.00              
ATOM    608  H4  DPA A  23       1.104   5.177  61.094  1.00  0.00              
ATOM    609  H1  DPA A  23       3.410   4.775  60.313  1.00  0.00              
ATOM    610  H2  DPA A  23       4.032   5.563  61.743  1.00  0.00              
ATOM    611  C9  DPA A  23       6.290   8.637  59.471  1.00  0.00              
ATOM    612  H16 DPA A  23       6.596   9.654  59.343  1.00  0.00              
ATOM    613  H17 DPA A  23       6.696   8.254  60.383  1.00  0.00              
ATOM    614  H18 DPA A  23       6.646   8.052  58.649  1.00  0.00              
ATOM    615  C7  DPB A  24       4.285   9.353  60.754  1.00  0.00              
ATOM    616  H11 DPB A  24       3.218   9.310  60.827  1.00  0.00              
ATOM    617  H12 DPB A  24       4.590  10.377  60.663  1.00  0.00              
ATOM    618  C6  DPB A  24       4.869   8.803  62.067  1.00  0.00              
ATOM    619  C1  DPB A  24       6.407   8.849  62.006  1.00  0.00              
ATOM    620  O1  DPB A  24       7.049   7.866  61.554  1.00  0.00              
ATOM    621  O2  DPB A  24       7.106  10.012  62.462  1.00  0.00              
ATOM    622  C2  DPB A  24       8.389   9.629  62.964  1.00  0.00              
ATOM    623  C3  DPB A  24       9.142  10.879  63.455  1.00  0.00              
ATOM    624  N1  DPB A  24      10.461  10.486  63.972  1.00  0.00              
ATOM    625  C4  DPB A  24      11.179  11.680  64.440  1.00  0.00              
ATOM    626  H5  DPB A  24      12.139  11.394  64.815  1.00  0.00              
ATOM    627  H6  DPB A  24      11.304  12.364  63.627  1.00  0.00              
ATOM    628  H7  DPB A  24      10.617  12.151  65.219  1.00  0.00              
ATOM    629  C5  DPB A  24      11.232   9.838  62.902  1.00  0.00              
ATOM    630  H8  DPB A  24      12.193   9.552  63.277  1.00  0.00              
ATOM    631  H9  DPB A  24      11.357  10.522  62.088  1.00  0.00              
ATOM    632  H10 DPB A  24      10.710   8.969  62.561  1.00  0.00              
ATOM    633  H20 DPB A  24      10.344   9.848  64.732  1.00  0.00              
ATOM    634  H3  DPB A  24       8.580  11.351  64.234  1.00  0.00              
ATOM    635  H4  DPB A  24       9.267  11.563  62.643  1.00  0.00              
ATOM    636  H1  DPB A  24       8.951   9.157  62.186  1.00  0.00              
ATOM    637  H2  DPB A  24       8.264   8.945  63.777  1.00  0.00              
ATOM    638  C9  DPB A  24       4.407   7.347  62.264  1.00  0.00              
ATOM    639  H16 DPB A  24       4.813   6.964  63.177  1.00  0.00              
ATOM    640  H17 DPB A  24       3.339   7.315  62.306  1.00  0.00              
ATOM    641  H18 DPB A  24       4.750   6.752  61.444  1.00  0.00              
ATOM    642  C7  DDA A  25       4.423   9.609  63.296  1.00  0.00              
ATOM    643  H11 DDA A  25       3.356   9.581  63.376  1.00  0.00              
ATOM    644  H12 DDA A  25       4.744  10.625  63.197  1.00  0.00              
ATOM    645  C6  DDA A  25       5.007   9.058  64.610  1.00  0.00              
ATOM    646  C1  DDA A  25       4.524   7.612  64.820  1.00  0.00              
ATOM    647  O1  DDA A  25       5.196   6.651  64.363  1.00  0.00              
ATOM    648  O2  DDA A  25       3.310   7.360  65.533  1.00  0.00              
ATOM    649  C2  DDA A  25       3.400   6.097  66.196  1.00  0.00              
ATOM    650  C3  DDA A  25       2.093   5.827  66.965  1.00  0.00              
ATOM    651  N1  DDA A  25       2.185   4.528  67.647  1.00  0.00              
ATOM    652  C4  DDA A  25       2.398   3.466  66.653  1.00  0.00              
ATOM    653  H5  DDA A  25       2.465   2.521  67.149  1.00  0.00              
ATOM    654  H6  DDA A  25       1.577   3.452  65.966  1.00  0.00              
ATOM    655  H7  DDA A  25       3.305   3.654  66.119  1.00  0.00              
ATOM    656  C5  DDA A  25       0.938   4.270  68.380  1.00  0.00              
ATOM    657  H8  DDA A  25       1.005   3.324  68.876  1.00  0.00              
ATOM    658  H9  DDA A  25       0.784   5.041  69.104  1.00  0.00              
ATOM    659  H10 DDA A  25       0.116   4.254  67.694  1.00  0.00              
ATOM    660  H3  DDA A  25       1.938   6.599  67.688  1.00  0.00              
ATOM    661  H4  DDA A  25       1.274   5.812  66.279  1.00  0.00              
ATOM    662  H1  DDA A  25       3.554   5.325  65.473  1.00  0.00              
ATOM    663  H2  DDA A  25       4.221   6.112  66.882  1.00  0.00              
ATOM    664  C9  DDA A  25       6.545   9.079  64.537  1.00  0.00              
ATOM    665  H16 DDA A  25       6.882  10.084  64.390  1.00  0.00              
ATOM    666  H17 DDA A  25       6.951   8.696  65.449  1.00  0.00              
ATOM    667  H18 DDA A  25       6.872   8.471  63.719  1.00  0.00              
ATOM    668  C7  DDA A  26       4.583   9.879  65.835  1.00  0.00              
ATOM    669  H11 DDA A  26       3.516   9.869  65.924  1.00  0.00              
ATOM    670  H12 DDA A  26       4.920  10.889  65.726  1.00  0.00              
ATOM    671  C6  DDA A  26       5.167   9.328  67.149  1.00  0.00              
ATOM    672  C1  DDA A  26       4.661   7.892  67.373  1.00  0.00              
ATOM    673  O1  DDA A  26       5.315   6.917  66.919  1.00  0.00              
ATOM    674  O2  DDA A  26       3.448   7.666  68.096  1.00  0.00              
ATOM    675  C2  DDA A  26       3.522   6.406  68.768  1.00  0.00              
ATOM    676  C3  DDA A  26       2.216   6.162  69.548  1.00  0.00              
ATOM    677  N1  DDA A  26       2.293   4.867  70.238  1.00  0.00              
ATOM    678  C4  DDA A  26       2.481   3.795  69.250  1.00  0.00              
ATOM    679  H5  DDA A  26       2.536   2.852  69.753  1.00  0.00              
ATOM    680  H6  DDA A  26       1.656   3.789  68.569  1.00  0.00              
ATOM    681  H7  DDA A  26       3.388   3.964  68.709  1.00  0.00              
ATOM    682  C5  DDA A  26       1.046   4.634  70.982  1.00  0.00              
ATOM    683  H8  DDA A  26       1.101   3.691  71.484  1.00  0.00              
ATOM    684  H9  DDA A  26       0.910   5.414  71.701  1.00  0.00              
ATOM    685  H10 DDA A  26       0.220   4.627  70.302  1.00  0.00              
ATOM    686  H3  DDA A  26       2.079   6.943  70.267  1.00  0.00              
ATOM    687  H4  DDA A  26       1.392   6.156  68.867  1.00  0.00              
ATOM    688  H1  DDA A  26       3.659   5.626  68.050  1.00  0.00              
ATOM    689  H2  DDA A  26       4.348   6.413  69.449  1.00  0.00              
ATOM    690  C9  DDA A  26       6.704   9.324  67.065  1.00  0.00              
ATOM    691  H16 DDA A  26       7.057  10.322  66.909  1.00  0.00              
ATOM    692  H17 DDA A  26       7.110   8.941  67.978  1.00  0.00              
ATOM    693  H18 DDA A  26       7.015   8.705  66.249  1.00  0.00              
ATOM    694  C7  DPA A  27       4.764  10.165  68.371  1.00  0.00              
ATOM    695  H11 DPA A  27       3.699  10.174  68.467  1.00  0.00              
ATOM    696  H12 DPA A  27       5.116  11.169  68.253  1.00  0.00              
ATOM    697  C6  DPA A  27       5.349   9.614  69.685  1.00  0.00              
ATOM    698  C1  DPA A  27       4.821   8.188  69.923  1.00  0.00              
ATOM    699  O1  DPA A  27       5.455   7.199  69.473  1.00  0.00              
ATOM    700  O2  DPA A  27       3.610   7.987  70.656  1.00  0.00              
ATOM    701  C2  DPA A  27       3.668   6.730  71.337  1.00  0.00              
ATOM    702  C3  DPA A  27       2.363   6.514  72.127  1.00  0.00              
ATOM    703  N1  DPA A  27       2.423   5.223  72.826  1.00  0.00              
ATOM    704  C4  DPA A  27       2.587   4.141  71.845  1.00  0.00              
ATOM    705  H5  DPA A  27       2.630   3.201  72.354  1.00  0.00              
ATOM    706  H6  DPA A  27       1.758   4.143  71.170  1.00  0.00              
ATOM    707  H7  DPA A  27       3.493   4.291  71.296  1.00  0.00              
ATOM    708  C5  DPA A  27       1.179   5.016  73.580  1.00  0.00              
ATOM    709  H8  DPA A  27       1.221   4.076  74.089  1.00  0.00              
ATOM    710  H9  DPA A  27       1.060   5.802  74.294  1.00  0.00              
ATOM    711  H10 DPA A  27       0.347   5.018  72.905  1.00  0.00              
ATOM    712  H20 DPA A  27       3.199   5.221  73.458  1.00  0.00              
ATOM    713  H3  DPA A  27       2.244   7.302  72.841  1.00  0.00              
ATOM    714  H4  DPA A  27       1.534   6.516  71.452  1.00  0.00              
ATOM    715  H1  DPA A  27       3.787   5.944  70.623  1.00  0.00              
ATOM    716  H2  DPA A  27       4.498   6.729  72.012  1.00  0.00              
ATOM    717  C9  DPA A  27       6.885   9.584  69.590  1.00  0.00              
ATOM    718  H16 DPA A  27       7.252  10.576  69.426  1.00  0.00              
ATOM    719  H17 DPA A  27       7.290   9.201  70.504  1.00  0.00              
ATOM    720  H18 DPA A  27       7.181   8.954  68.778  1.00  0.00              
ATOM    721  C7  DDA A  28       4.968  10.466  70.904  1.00  0.00              
ATOM    722  H11 DDA A  28       3.903  10.493  71.006  1.00  0.00              
ATOM    723  H12 DDA A  28       5.335  11.464  70.776  1.00  0.00              
ATOM    724  C6  DDA A  28       5.552   9.916  72.218  1.00  0.00              
ATOM    725  C1  DDA A  28       5.003   8.500  72.469  1.00  0.00              
ATOM    726  O1  DDA A  28       5.618   7.497  72.022  1.00  0.00              
ATOM    727  O2  DDA A  28       3.793   8.323  73.212  1.00  0.00              
ATOM    728  C2  DDA A  28       3.836   7.071  73.902  1.00  0.00              
ATOM    729  C3  DDA A  28       2.534   6.882  74.702  1.00  0.00              
ATOM    730  N1  DDA A  28       2.577   5.595  75.411  1.00  0.00              
ATOM    731  C4  DDA A  28       2.717   4.503  74.436  1.00  0.00              
ATOM    732  H5  DDA A  28       2.748   3.567  74.952  1.00  0.00              
ATOM    733  H6  DDA A  28       1.883   4.515  73.767  1.00  0.00              
ATOM    734  H7  DDA A  28       3.622   4.636  73.880  1.00  0.00              
ATOM    735  C5  DDA A  28       1.334   5.414  76.175  1.00  0.00              
ATOM    736  H8  DDA A  28       1.366   4.477  76.690  1.00  0.00              
ATOM    737  H9  DDA A  28       1.233   6.208  76.884  1.00  0.00              
ATOM    738  H10 DDA A  28       0.500   5.424  75.505  1.00  0.00              
ATOM    739  H3  DDA A  28       2.432   7.677  75.412  1.00  0.00              
ATOM    740  H4  DDA A  28       1.700   6.893  74.033  1.00  0.00              
ATOM    741  H1  DDA A  28       3.937   6.278  73.192  1.00  0.00              
ATOM    742  H2  DDA A  28       4.671   7.061  74.571  1.00  0.00              
ATOM    743  C9  DDA A  28       7.088   9.860  72.113  1.00  0.00              
ATOM    744  H16 DDA A  28       7.469  10.844  71.938  1.00  0.00              
ATOM    745  H17 DDA A  28       7.493   9.477  73.027  1.00  0.00              
ATOM    746  H18 DDA A  28       7.367   9.219  71.304  1.00  0.00              
ATOM    747  C7  DDB A  29       5.193  10.782  73.433  1.00  0.00              
ATOM    748  H11 DDB A  29       4.130  10.828  73.543  1.00  0.00              
ATOM    749  H12 DDB A  29       5.577  11.773  73.295  1.00  0.00              
ATOM    750  C6  DDB A  29       5.777  10.231  74.748  1.00  0.00              
ATOM    751  C1  DDB A  29       7.311  10.150  74.634  1.00  0.00              
ATOM    752  O1  DDB A  29       7.855   9.102  74.198  1.00  0.00              
ATOM    753  O2  DDB A  29       8.117  11.266  75.023  1.00  0.00              
ATOM    754  C2  DDB A  29       9.382  10.797  75.498  1.00  0.00              
ATOM    755  C3  DDB A  29      10.249  11.999  75.916  1.00  0.00              
ATOM    756  N1  DDB A  29      11.551  11.517  76.404  1.00  0.00              
ATOM    757  C4  DDB A  29      12.378  12.663  76.804  1.00  0.00              
ATOM    758  H5  DDB A  29      13.325  12.313  77.158  1.00  0.00              
ATOM    759  H6  DDB A  29      12.529  13.306  75.962  1.00  0.00              
ATOM    760  H7  DDB A  29      11.884  13.205  77.583  1.00  0.00              
ATOM    761  C5  DDB A  29      12.229  10.771  75.335  1.00  0.00              
ATOM    762  H8  DDB A  29      13.176  10.421  75.689  1.00  0.00              
ATOM    763  H9  DDB A  29      12.380  11.413  74.492  1.00  0.00              
ATOM    764  H10 DDB A  29      11.626   9.936  75.044  1.00  0.00              
ATOM    765  H3  DDB A  29       9.756  12.541  76.695  1.00  0.00              
ATOM    766  H4  DDB A  29      10.401  12.640  75.075  1.00  0.00              
ATOM    767  H1  DDB A  29       9.876  10.254  74.719  1.00  0.00              
ATOM    768  H2  DDB A  29       9.231  10.155  76.339  1.00  0.00              
ATOM    769  C9  DDB A  29       5.207   8.826  75.013  1.00  0.00              
ATOM    770  H16 DDB A  29       5.614   8.442  75.926  1.00  0.00              
ATOM    771  H17 DDB A  29       4.142   8.882  75.091  1.00  0.00              
ATOM    772  H18 DDB A  29       5.471   8.175  74.205  1.00  0.00              
ATOM    773  C7  TPA A  30       5.442  11.113  75.959  1.00  0.00              
ATOM    774  H11 TPA A  30       4.380  11.175  76.075  1.00  0.00              
ATOM    775  H12 TPA A  30       5.839  12.095  75.811  1.00  0.00              
ATOM    776  C6  TPA A  30       6.026  10.562  77.272  1.00  0.00              
ATOM    777  C1  TPA A  30       5.435   9.168  77.552  1.00  0.00              
ATOM    778  O1  TPA A  30       6.011   8.140  77.111  1.00  0.00              
ATOM    779  O2  TPA A  30       4.231   9.041  78.313  1.00  0.00              
ATOM    780  C2  TPA A  30       4.242   7.799  79.020  1.00  0.00              
ATOM    781  C3  TPA A  30       2.946   7.663  79.840  1.00  0.00              
ATOM    782  N1  TPA A  30       2.958   6.385  80.567  1.00  0.00              
ATOM    783  C4  TPA A  30       3.049   5.276  79.607  1.00  0.00              
ATOM    784  H5  TPA A  30       3.057   4.346  80.135  1.00  0.00              
ATOM    785  H6  TPA A  30       2.206   5.305  78.949  1.00  0.00              
ATOM    786  H7  TPA A  30       3.949   5.372  79.037  1.00  0.00              
ATOM    787  C5  TPA A  30       1.720   6.256  81.350  1.00  0.00              
ATOM    788  H8  TPA A  30       1.729   5.326  81.878  1.00  0.00              
ATOM    789  H9  TPA A  30       1.655   7.063  82.048  1.00  0.00              
ATOM    790  H10 TPA A  30       0.877   6.285  80.692  1.00  0.00              
ATOM    791  H20 TPA A  30       3.746   6.359  81.183  1.00  0.00              
ATOM    792  H3  TPA A  30       2.880   8.471  80.539  1.00  0.00              
ATOM    793  H4  TPA A  30       2.104   7.692  79.182  1.00  0.00              
ATOM    794  H1  TPA A  30       4.308   6.993  78.321  1.00  0.00              
ATOM    795  H2  TPA A  30       5.086   7.771  79.678  1.00  0.00              
ATOM    796  C9  TPA A  30       7.557  10.454  77.148  1.00  0.00              
ATOM    797  H16 TPA A  30       7.968  11.424  76.954  1.00  0.00              
ATOM    798  H17 TPA A  30       7.962  10.072  78.061  1.00  0.00              
ATOM    799  H18 TPA A  30       7.804   9.794  76.343  1.00  0.00              
ATOM    800  H19 TPA A  30       5.779  11.222  78.078  1.00  0.00              
TER
END
