# Supplementary material for: All-Atom Molecular Dynamics Simulations of Grafted Poly(N,N-dimethylaminoethyl methacrylate) Brushes
Source: J Phys Chem B. 2025 Feb 10;129(7):2105–14. doi: 10.1021/acs.jpcb.4c07928 (PMC11848925; doi:10.1021/acs.jpcb.4c07928)
Supplement: Supplementary file 2 — jp4c07928_si_002.zip [file jp4c07928_si_002.zip › Supplementary Files/1_single_threads/thread_alligned_16_adjusted.pdb]

HEADER 
TITLE     Built with Packmol                                             
REMARK   Packmol generated pdb file 
REMARK   Home-Page: http://m3g.iqm.unicamp.br/packmol
REMARK
ATOM      1  C7  HDA A   1       3.961   4.902   2.106  1.00  0.00              
ATOM      2  C8  HDA A   1       4.439   5.733   0.900  1.00  0.00              
ATOM      3  H13 HDA A   1       4.030   5.325   0.000  1.00  0.00              
ATOM      4  H14 HDA A   1       5.508   5.707   0.851  1.00  0.00              
ATOM      5  H15 HDA A   1       4.113   6.746   1.013  1.00  0.00              
ATOM      6  H11 HDA A   1       4.288   3.889   1.993  1.00  0.00              
ATOM      7  H12 HDA A   1       2.892   4.929   2.155  1.00  0.00              
ATOM      8  C6  HDA A   1       4.551   5.490   3.401  1.00  0.00              
ATOM      9  C1  HDA A   1       6.088   5.451   3.329  1.00  0.00              
ATOM     10  O1  HDA A   1       6.720   6.427   2.848  1.00  0.00              
ATOM     11  O2  HDA A   1       6.797   4.306   3.809  1.00  0.00              
ATOM     12  C2  HDA A   1       8.081   4.709   4.292  1.00  0.00              
ATOM     13  C3  HDA A   1       8.845   3.476   4.808  1.00  0.00              
ATOM     14  N1  HDA A   1      10.165   3.890   5.306  1.00  0.00              
ATOM     15  C4  HDA A   1      10.925   4.516   4.214  1.00  0.00              
ATOM     16  H5  HDA A   1      11.886   4.817   4.576  1.00  0.00              
ATOM     17  H6  HDA A   1      11.049   3.814   3.418  1.00  0.00              
ATOM     18  H7  HDA A   1      10.394   5.373   3.855  1.00  0.00              
ATOM     19  C5  HDA A   1      10.894   2.713   5.798  1.00  0.00              
ATOM     20  H8  HDA A   1      11.855   3.014   6.160  1.00  0.00              
ATOM     21  H9  HDA A   1      10.342   2.259   6.593  1.00  0.00              
ATOM     22  H10 HDA A   1      11.018   2.010   5.001  1.00  0.00              
ATOM     23  H3  HDA A   1       8.292   3.020   5.603  1.00  0.00              
ATOM     24  H4  HDA A   1       8.968   2.773   4.012  1.00  0.00              
ATOM     25  H1  HDA A   1       8.634   5.164   3.498  1.00  0.00              
ATOM     26  H2  HDA A   1       7.957   5.412   5.089  1.00  0.00              
ATOM     27  C9  HDA A   1       4.080   6.947   3.564  1.00  0.00              
ATOM     28  H16 HDA A   1       3.012   6.974   3.614  1.00  0.00              
ATOM     29  H17 HDA A   1       4.490   7.356   4.464  1.00  0.00              
ATOM     30  H18 HDA A   1       4.413   7.525   2.727  1.00  0.00              
ATOM     31  C7  DPB A   2       4.119   4.712   4.653  1.00  0.00              
ATOM     32  H11 DPB A   2       4.446   3.697   4.577  1.00  0.00              
ATOM     33  H12 DPB A   2       3.052   4.734   4.740  1.00  0.00              
ATOM     34  C6  DPB A   2       4.708   5.300   5.948  1.00  0.00              
ATOM     35  C1  DPB A   2       4.260   6.766   6.098  1.00  0.00              
ATOM     36  O1  DPB A   2       4.960   7.690   5.610  1.00  0.00              
ATOM     37  O2  DPB A   2       3.049   7.076   6.792  1.00  0.00              
ATOM     38  C2  DPB A   2       3.167   8.362   7.406  1.00  0.00              
ATOM     39  C3  DPB A   2       1.863   8.696   8.153  1.00  0.00              
ATOM     40  N1  DPB A   2       1.985  10.018   8.784  1.00  0.00              
ATOM     41  C4  DPB A   2       0.741  10.337   9.497  1.00  0.00              
ATOM     42  H5  DPB A   2       0.828  11.300   9.956  1.00  0.00              
ATOM     43  H6  DPB A   2      -0.076  10.345   8.805  1.00  0.00              
ATOM     44  H7  DPB A   2       0.562   9.598  10.250  1.00  0.00              
ATOM     45  C5  DPB A   2       2.231  11.034   7.750  1.00  0.00              
ATOM     46  H8  DPB A   2       2.319  11.996   8.209  1.00  0.00              
ATOM     47  H9  DPB A   2       1.415  11.042   7.058  1.00  0.00              
ATOM     48  H10 DPB A   2       3.137  10.801   7.231  1.00  0.00              
ATOM     49  H20 DPB A   2       2.747  10.010   9.431  1.00  0.00              
ATOM     50  H3  DPB A   2       1.684   7.957   8.906  1.00  0.00              
ATOM     51  H4  DPB A   2       1.048   8.705   7.462  1.00  0.00              
ATOM     52  H1  DPB A   2       3.347   9.101   6.653  1.00  0.00              
ATOM     53  H2  DPB A   2       3.984   8.354   8.098  1.00  0.00              
ATOM     54  C9  DPB A   2       6.246   5.236   5.887  1.00  0.00              
ATOM     55  H16 DPB A   2       6.656   5.645   6.787  1.00  0.00              
ATOM     56  H17 DPB A   2       6.557   4.219   5.782  1.00  0.00              
ATOM     57  H18 DPB A   2       6.593   5.803   5.048  1.00  0.00              
ATOM     58  C7  DPB A   3       4.254   4.539   7.202  1.00  0.00              
ATOM     59  H11 DPB A   3       4.567   3.518   7.135  1.00  0.00              
ATOM     60  H12 DPB A   3       3.188   4.578   7.282  1.00  0.00              
ATOM     61  C6  DPB A   3       4.844   5.127   8.497  1.00  0.00              
ATOM     62  C1  DPB A   3       4.419   6.600   8.633  1.00  0.00              
ATOM     63  O1  DPB A   3       5.136   7.510   8.143  1.00  0.00              
ATOM     64  O2  DPB A   3       3.207   6.935   9.317  1.00  0.00              
ATOM     65  C2  DPB A   3       3.342   8.222   9.922  1.00  0.00              
ATOM     66  C3  DPB A   3       2.038   8.583  10.658  1.00  0.00              
ATOM     67  N1  DPB A   3       2.176   9.907  11.280  1.00  0.00              
ATOM     68  C4  DPB A   3       0.932  10.251  11.982  1.00  0.00              
ATOM     69  H5  DPB A   3       1.031  11.216  12.434  1.00  0.00              
ATOM     70  H6  DPB A   3       0.121  10.267  11.284  1.00  0.00              
ATOM     71  H7  DPB A   3       0.736   9.520  12.738  1.00  0.00              
ATOM     72  C5  DPB A   3       2.445  10.911  10.240  1.00  0.00              
ATOM     73  H8  DPB A   3       2.546  11.876  10.693  1.00  0.00              
ATOM     74  H9  DPB A   3       1.635  10.927   9.543  1.00  0.00              
ATOM     75  H10 DPB A   3       3.352  10.661   9.729  1.00  0.00              
ATOM     76  H20 DPB A   3       2.933   9.892  11.933  1.00  0.00              
ATOM     77  H3  DPB A   3       1.842   7.852  11.415  1.00  0.00              
ATOM     78  H4  DPB A   3       1.227   8.600   9.960  1.00  0.00              
ATOM     79  H1  DPB A   3       3.539   8.954   9.166  1.00  0.00              
ATOM     80  H2  DPB A   3       4.153   8.206  10.620  1.00  0.00              
ATOM     81  C9  DPB A   3       6.381   5.038   8.448  1.00  0.00              
ATOM     82  H16 DPB A   3       6.791   5.447   9.348  1.00  0.00              
ATOM     83  H17 DPB A   3       6.677   4.015   8.353  1.00  0.00              
ATOM     84  H18 DPB A   3       6.743   5.593   7.608  1.00  0.00              
ATOM     85  C7  DPA A   4       4.370   4.382   9.753  1.00  0.00              
ATOM     86  H11 DPA A   4       4.666   3.355   9.696  1.00  0.00              
ATOM     87  H12 DPA A   4       3.303   4.438   9.825  1.00  0.00              
ATOM     88  C6  DPA A   4       4.960   4.969  11.048  1.00  0.00              
ATOM     89  C1  DPA A   4       6.494   4.857  11.011  1.00  0.00              
ATOM     90  O1  DPA A   4       7.183   5.791  10.523  1.00  0.00              
ATOM     91  O2  DPA A   4       7.138   3.690  11.530  1.00  0.00              
ATOM     92  C2  DPA A   4       8.429   4.043  12.033  1.00  0.00              
ATOM     93  C3  DPA A   4       9.123   2.786  12.593  1.00  0.00              
ATOM     94  N1  DPA A   4      10.449   3.149  13.110  1.00  0.00              
ATOM     95  C4  DPA A   4      11.262   3.713  12.023  1.00  0.00              
ATOM     96  H5  DPA A   4      12.228   3.977  12.399  1.00  0.00              
ATOM     97  H6  DPA A   4      11.368   2.988  11.244  1.00  0.00              
ATOM     98  H7  DPA A   4      10.780   4.586  11.634  1.00  0.00              
ATOM     99  C5  DPA A   4      11.111   1.949  13.644  1.00  0.00              
ATOM    100  H8  DPA A   4      12.078   2.213  14.020  1.00  0.00              
ATOM    101  H9  DPA A   4      10.521   1.539  14.436  1.00  0.00              
ATOM    102  H10 DPA A   4      11.218   1.224  12.865  1.00  0.00              
ATOM    103  H20 DPA A   4      10.350   3.826  13.839  1.00  0.00              
ATOM    104  H3  DPA A   4       8.531   2.375  13.384  1.00  0.00              
ATOM    105  H4  DPA A   4       9.228   2.062  11.814  1.00  0.00              
ATOM    106  H1  DPA A   4       9.019   4.453  11.242  1.00  0.00              
ATOM    107  H2  DPA A   4       8.323   4.768  12.812  1.00  0.00              
ATOM    108  C9  DPA A   4       4.556   6.451  11.170  1.00  0.00              
ATOM    109  H16 DPA A   4       3.490   6.529  11.196  1.00  0.00              
ATOM    110  H17 DPA A   4       4.966   6.859  12.070  1.00  0.00              
ATOM    111  H18 DPA A   4       4.934   6.994  10.329  1.00  0.00              
ATOM    112  C7  DDA A   5       4.464   4.242  12.306  1.00  0.00              
ATOM    113  H11 DDA A   5       4.745   3.210  12.259  1.00  0.00              
ATOM    114  H12 DDA A   5       3.398   4.315  12.370  1.00  0.00              
ATOM    115  C6  DDA A   5       5.054   4.830  13.602  1.00  0.00              
ATOM    116  C1  DDA A   5       6.587   4.692  13.577  1.00  0.00              
ATOM    117  O1  DDA A   5       7.294   5.611  13.087  1.00  0.00              
ATOM    118  O2  DDA A   5       7.208   3.519  14.109  1.00  0.00              
ATOM    119  C2  DDA A   5       8.501   3.854  14.618  1.00  0.00              
ATOM    120  C3  DDA A   5       9.170   2.591  15.192  1.00  0.00              
ATOM    121  N1  DDA A   5      10.499   2.936  15.716  1.00  0.00              
ATOM    122  C4  DDA A   5      11.328   3.479  14.631  1.00  0.00              
ATOM    123  H5  DDA A   5      12.296   3.730  15.013  1.00  0.00              
ATOM    124  H6  DDA A   5      11.428   2.747  13.859  1.00  0.00              
ATOM    125  H7  DDA A   5      10.863   4.356  14.233  1.00  0.00              
ATOM    126  C5  DDA A   5      11.137   1.729  16.264  1.00  0.00              
ATOM    127  H8  DDA A   5      12.105   1.980  16.645  1.00  0.00              
ATOM    128  H9  DDA A   5      10.534   1.335  17.054  1.00  0.00              
ATOM    129  H10 DDA A   5      11.238   0.997  15.491  1.00  0.00              
ATOM    130  H3  DDA A   5       8.567   2.195  15.982  1.00  0.00              
ATOM    131  H4  DDA A   5       9.270   1.859  14.420  1.00  0.00              
ATOM    132  H1  DDA A   5       9.104   4.249  13.829  1.00  0.00              
ATOM    133  H2  DDA A   5       8.400   4.587  15.392  1.00  0.00              
ATOM    134  C9  DDA A   5       4.674   6.318  13.709  1.00  0.00              
ATOM    135  H16 DDA A   5       3.609   6.414  13.727  1.00  0.00              
ATOM    136  H17 DDA A   5       5.084   6.726  14.609  1.00  0.00              
ATOM    137  H18 DDA A   5       5.066   6.848  12.867  1.00  0.00              
ATOM    138  C7  DDB A   6       4.538   4.119  14.860  1.00  0.00              
ATOM    139  H11 DDB A   6       4.802   3.082  14.823  1.00  0.00              
ATOM    140  H12 DDB A   6       3.473   4.211  14.916  1.00  0.00              
ATOM    141  C6  DDB A   6       5.127   4.706  16.156  1.00  0.00              
ATOM    142  C1  DDB A   6       4.771   6.202  16.252  1.00  0.00              
ATOM    143  O1  DDB A   6       5.542   7.065  15.759  1.00  0.00              
ATOM    144  O2  DDB A   6       3.563   6.608  16.900  1.00  0.00              
ATOM    145  C2  DDB A   6       3.746   7.902  17.482  1.00  0.00              
ATOM    146  C3  DDB A   6       2.446   8.340  18.180  1.00  0.00              
ATOM    147  N1  DDB A   6       2.634   9.670  18.776  1.00  0.00              
ATOM    148  C4  DDB A   6       1.393  10.088  19.443  1.00  0.00              
ATOM    149  H5  DDB A   6       1.530  11.056  19.877  1.00  0.00              
ATOM    150  H6  DDB A   6       0.599  10.128  18.727  1.00  0.00              
ATOM    151  H7  DDB A   6       1.147   9.385  20.210  1.00  0.00              
ATOM    152  C5  DDB A   6       2.974  10.636  17.722  1.00  0.00              
ATOM    153  H8  DDB A   6       3.111  11.605  18.157  1.00  0.00              
ATOM    154  H9  DDB A   6       2.180  10.676  17.006  1.00  0.00              
ATOM    155  H10 DDB A   6       3.877  10.332  17.237  1.00  0.00              
ATOM    156  H3  DDB A   6       2.199   7.637  18.947  1.00  0.00              
ATOM    157  H4  DDB A   6       1.653   8.379  17.464  1.00  0.00              
ATOM    158  H1  DDB A   6       3.994   8.605  16.714  1.00  0.00              
ATOM    159  H2  DDB A   6       4.540   7.862  18.197  1.00  0.00              
ATOM    160  C9  DDB A   6       6.659   4.544  16.143  1.00  0.00              
ATOM    161  H16 DDB A   6       7.070   4.952  17.043  1.00  0.00              
ATOM    162  H17 DDB A   6       6.907   3.506  16.077  1.00  0.00              
ATOM    163  H18 DDB A   6       7.065   5.062  15.300  1.00  0.00              
ATOM    164  C7  DPA A   7       4.592   4.013  17.417  1.00  0.00              
ATOM    165  H11 DPA A   7       4.839   2.972  17.389  1.00  0.00              
ATOM    166  H12 DPA A   7       3.527   4.122  17.464  1.00  0.00              
ATOM    167  C6  DPA A   7       5.181   4.601  18.713  1.00  0.00              
ATOM    168  C1  DPA A   7       6.709   4.415  18.711  1.00  0.00              
ATOM    169  O1  DPA A   7       7.452   5.303  18.220  1.00  0.00              
ATOM    170  O2  DPA A   7       7.284   3.230  19.270  1.00  0.00              
ATOM    171  C2  DPA A   7       8.580   3.532  19.793  1.00  0.00              
ATOM    172  C3  DPA A   7       9.200   2.257  20.395  1.00  0.00              
ATOM    173  N1  DPA A   7      10.533   2.566  20.934  1.00  0.00              
ATOM    174  C4  DPA A   7      11.393   3.068  19.853  1.00  0.00              
ATOM    175  H5  DPA A   7      12.363   3.293  20.245  1.00  0.00              
ATOM    176  H6  DPA A   7      11.482   2.321  19.093  1.00  0.00              
ATOM    177  H7  DPA A   7      10.962   3.954  19.435  1.00  0.00              
ATOM    178  C5  DPA A   7      11.124   1.349  21.508  1.00  0.00              
ATOM    179  H8  DPA A   7      12.093   1.574  21.900  1.00  0.00              
ATOM    180  H9  DPA A   7      10.497   0.986  22.294  1.00  0.00              
ATOM    181  H10 DPA A   7      11.212   0.602  20.747  1.00  0.00              
ATOM    182  H20 DPA A   7      10.449   3.265  21.646  1.00  0.00              
ATOM    183  H3  DPA A   7       8.573   1.892  21.181  1.00  0.00              
ATOM    184  H4  DPA A   7       9.288   1.510  19.634  1.00  0.00              
ATOM    185  H1  DPA A   7       9.207   3.896  19.007  1.00  0.00              
ATOM    186  H2  DPA A   7       8.492   4.279  20.555  1.00  0.00              
ATOM    187  C9  DPA A   7       4.847   6.102  18.793  1.00  0.00              
ATOM    188  H16 DPA A   7       3.785   6.232  18.794  1.00  0.00              
ATOM    189  H17 DPA A   7       5.257   6.510  19.693  1.00  0.00              
ATOM    190  H18 DPA A   7       5.268   6.608  17.949  1.00  0.00              
ATOM    191  C7  DDB A   8       4.626   3.926  19.974  1.00  0.00              
ATOM    192  H11 DDB A   8       4.855   2.881  19.955  1.00  0.00              
ATOM    193  H12 DDB A   8       3.562   4.052  20.012  1.00  0.00              
ATOM    194  C6  DDB A   8       5.215   4.513  21.269  1.00  0.00              
ATOM    195  C1  DDB A   8       4.904   6.020  21.338  1.00  0.00              
ATOM    196  O1  DDB A   8       5.709   6.852  20.844  1.00  0.00              
ATOM    197  O2  DDB A   8       3.701   6.474  21.963  1.00  0.00              
ATOM    198  C2  DDB A   8       3.917   7.770  22.528  1.00  0.00              
ATOM    199  C3  DDB A   8       2.621   8.259  23.201  1.00  0.00              
ATOM    200  N1  DDB A   8       2.844   9.591  23.782  1.00  0.00              
ATOM    201  C4  DDB A   8       1.608  10.058  24.424  1.00  0.00              
ATOM    202  H5  DDB A   8       1.769  11.028  24.846  1.00  0.00              
ATOM    203  H6  DDB A   8       0.826  10.113  23.696  1.00  0.00              
ATOM    204  H7  DDB A   8       1.328   9.375  25.198  1.00  0.00              
ATOM    205  C5  DDB A   8       3.230  10.531  22.719  1.00  0.00              
ATOM    206  H8  DDB A   8       3.390  11.501  23.141  1.00  0.00              
ATOM    207  H9  DDB A   8       2.447  10.585  21.990  1.00  0.00              
ATOM    208  H10 DDB A   8       4.130  10.192  22.251  1.00  0.00              
ATOM    209  H3  DDB A   8       2.341   7.576  23.975  1.00  0.00              
ATOM    210  H4  DDB A   8       1.840   8.314  22.473  1.00  0.00              
ATOM    211  H1  DDB A   8       4.199   8.454  21.755  1.00  0.00              
ATOM    212  H2  DDB A   8       4.700   7.716  23.256  1.00  0.00              
ATOM    213  C9  DDB A   8       6.740   4.302  21.281  1.00  0.00              
ATOM    214  H16 DDB A   8       7.150   4.711  22.181  1.00  0.00              
ATOM    215  H17 DDB A   8       6.956   3.256  21.233  1.00  0.00              
ATOM    216  H18 DDB A   8       7.174   4.795  20.436  1.00  0.00              
ATOM    217  C7  DPA A   9       4.639   3.857  22.531  1.00  0.00              
ATOM    218  H11 DPA A   9       4.853   2.808  22.522  1.00  0.00              
ATOM    219  H12 DPA A   9       3.578   4.000  22.561  1.00  0.00              
ATOM    220  C6  DPA A   9       5.228   4.444  23.827  1.00  0.00              
ATOM    221  C1  DPA A   9       6.749   4.209  23.852  1.00  0.00              
ATOM    222  O1  DPA A   9       7.526   5.067  23.358  1.00  0.00              
ATOM    223  O2  DPA A   9       7.279   3.016  24.434  1.00  0.00              
ATOM    224  C2  DPA A   9       8.575   3.283  24.973  1.00  0.00              
ATOM    225  C3  DPA A   9       9.146   1.998  25.602  1.00  0.00              
ATOM    226  N1  DPA A   9      10.479   2.273  26.156  1.00  0.00              
ATOM    227  C4  DPA A   9      11.372   2.731  25.080  1.00  0.00              
ATOM    228  H5  DPA A   9      12.342   2.932  25.484  1.00  0.00              
ATOM    229  H6  DPA A   9      11.446   1.971  24.332  1.00  0.00              
ATOM    230  H7  DPA A   9      10.976   3.624  24.644  1.00  0.00              
ATOM    231  C5  DPA A   9      11.024   1.047  26.756  1.00  0.00              
ATOM    232  H8  DPA A   9      11.995   1.247  27.159  1.00  0.00              
ATOM    233  H9  DPA A   9      10.375   0.715  27.537  1.00  0.00              
ATOM    234  H10 DPA A   9      11.098   0.286  26.006  1.00  0.00              
ATOM    235  H20 DPA A   9      10.409   2.984  26.856  1.00  0.00              
ATOM    236  H3  DPA A   9       8.496   1.666  26.384  1.00  0.00              
ATOM    237  H4  DPA A   9       9.220   1.239  24.853  1.00  0.00              
ATOM    238  H1  DPA A   9       9.225   3.616  24.192  1.00  0.00              
ATOM    239  H2  DPA A   9       8.501   4.044  25.722  1.00  0.00              
ATOM    240  C9  DPA A   9       4.941   5.956  23.881  1.00  0.00              
ATOM    241  H16 DPA A   9       3.884   6.119  23.865  1.00  0.00              
ATOM    242  H17 DPA A   9       5.352   6.364  24.782  1.00  0.00              
ATOM    243  H18 DPA A   9       5.390   6.435  23.036  1.00  0.00              
ATOM    244  C7  DPA A  10       4.634   3.806  25.089  1.00  0.00              
ATOM    245  H11 DPA A  10       4.830   2.753  25.089  1.00  0.00              
ATOM    246  H12 DPA A  10       3.574   3.967  25.110  1.00  0.00              
ATOM    247  C6  DPA A  10       5.223   4.393  26.385  1.00  0.00              
ATOM    248  C1  DPA A  10       6.739   4.134  26.422  1.00  0.00              
ATOM    249  O1  DPA A  10       7.533   4.975  25.929  1.00  0.00              
ATOM    250  O2  DPA A  10       7.245   2.936  27.018  1.00  0.00              
ATOM    251  C2  DPA A  10       8.542   3.187  27.565  1.00  0.00              
ATOM    252  C3  DPA A  10       9.087   1.898  28.206  1.00  0.00              
ATOM    253  N1  DPA A  10      10.421   2.156  28.768  1.00  0.00              
ATOM    254  C4  DPA A  10      11.328   2.591  27.696  1.00  0.00              
ATOM    255  H5  DPA A  10      12.299   2.779  28.106  1.00  0.00              
ATOM    256  H6  DPA A  10      11.395   1.825  26.953  1.00  0.00              
ATOM    257  H7  DPA A  10      10.950   3.487  27.250  1.00  0.00              
ATOM    258  C5  DPA A  10      10.941   0.925  29.381  1.00  0.00              
ATOM    259  H8  DPA A  10      11.911   1.112  29.790  1.00  0.00              
ATOM    260  H9  DPA A  10      10.281   0.609  30.161  1.00  0.00              
ATOM    261  H10 DPA A  10      11.009   0.157  28.638  1.00  0.00              
ATOM    262  H20 DPA A  10      10.357   2.873  29.463  1.00  0.00              
ATOM    263  H3  DPA A  10       8.426   1.581  28.986  1.00  0.00              
ATOM    264  H4  DPA A  10       9.155   1.132  27.464  1.00  0.00              
ATOM    265  H1  DPA A  10       9.202   3.503  26.785  1.00  0.00              
ATOM    266  H2  DPA A  10       8.474   3.955  28.308  1.00  0.00              
ATOM    267  C9  DPA A  10       4.960   5.910  26.426  1.00  0.00              
ATOM    268  H16 DPA A  10       3.905   6.090  26.401  1.00  0.00              
ATOM    269  H17 DPA A  10       5.369   6.318  27.327  1.00  0.00              
ATOM    270  H18 DPA A  10       5.422   6.375  25.582  1.00  0.00              
ATOM    271  C7  DDA A  11       4.607   3.773  27.648  1.00  0.00              
ATOM    272  H11 DDA A  11       4.788   2.719  27.656  1.00  0.00              
ATOM    273  H12 DDA A  11       3.552   3.951  27.660  1.00  0.00              
ATOM    274  C6  DDA A  11       5.197   4.361  28.944  1.00  0.00              
ATOM    275  C1  DDA A  11       6.710   4.078  28.994  1.00  0.00              
ATOM    276  O1  DDA A  11       7.520   4.903  28.499  1.00  0.00              
ATOM    277  O2  DDA A  11       7.191   2.877  29.602  1.00  0.00              
ATOM    278  C2  DDA A  11       8.489   3.111  30.156  1.00  0.00              
ATOM    279  C3  DDA A  11       9.008   1.818  30.811  1.00  0.00              
ATOM    280  N1  DDA A  11      10.342   2.059  31.381  1.00  0.00              
ATOM    281  C4  DDA A  11      11.264   2.470  30.313  1.00  0.00              
ATOM    282  H5  DDA A  11      12.234   2.647  30.727  1.00  0.00              
ATOM    283  H6  DDA A  11      11.324   1.699  29.577  1.00  0.00              
ATOM    284  H7  DDA A  11      10.903   3.370  29.857  1.00  0.00              
ATOM    285  C5  DDA A  11      10.837   0.824  32.006  1.00  0.00              
ATOM    286  H8  DDA A  11      11.808   0.999  32.420  1.00  0.00              
ATOM    287  H9  DDA A  11      10.167   0.525  32.783  1.00  0.00              
ATOM    288  H10 DDA A  11      10.899   0.050  31.270  1.00  0.00              
ATOM    289  H3  DDA A  11       8.337   1.518  31.589  1.00  0.00              
ATOM    290  H4  DDA A  11       9.069   1.045  30.075  1.00  0.00              
ATOM    291  H1  DDA A  11       9.159   3.410  29.379  1.00  0.00              
ATOM    292  H2  DDA A  11       8.427   3.885  30.893  1.00  0.00              
ATOM    293  C9  DDA A  11       4.959   5.883  28.972  1.00  0.00              
ATOM    294  H16 DDA A  11       3.907   6.080  28.937  1.00  0.00              
ATOM    295  H17 DDA A  11       5.369   6.291  29.872  1.00  0.00              
ATOM    296  H18 DDA A  11       5.435   6.334  28.127  1.00  0.00              
ATOM    297  C7  DPA A  12       4.564   3.761  30.207  1.00  0.00              
ATOM    298  H11 DPA A  12       4.727   2.704  30.224  1.00  0.00              
ATOM    299  H12 DPA A  12       3.511   3.956  30.209  1.00  0.00              
ATOM    300  C6  DPA A  12       5.153   4.349  31.502  1.00  0.00              
ATOM    301  C1  DPA A  12       6.660   4.042  31.565  1.00  0.00              
ATOM    302  O1  DPA A  12       7.488   4.849  31.071  1.00  0.00              
ATOM    303  O2  DPA A  12       7.118   2.838  32.185  1.00  0.00              
ATOM    304  C2  DPA A  12       8.415   3.055  32.748  1.00  0.00              
ATOM    305  C3  DPA A  12       8.909   1.758  33.416  1.00  0.00              
ATOM    306  N1  DPA A  12      10.241   1.982  33.993  1.00  0.00              
ATOM    307  C4  DPA A  12      11.178   2.372  32.929  1.00  0.00              
ATOM    308  H5  DPA A  12      12.148   2.535  33.349  1.00  0.00              
ATOM    309  H6  DPA A  12      11.232   1.593  32.199  1.00  0.00              
ATOM    310  H7  DPA A  12      10.835   3.272  32.465  1.00  0.00              
ATOM    311  C5  DPA A  12      10.713   0.744  34.631  1.00  0.00              
ATOM    312  H8  DPA A  12      11.684   0.906  35.051  1.00  0.00              
ATOM    313  H9  DPA A  12      10.032   0.461  35.406  1.00  0.00              
ATOM    314  H10 DPA A  12      10.767  -0.036  33.901  1.00  0.00              
ATOM    315  H20 DPA A  12      10.191   2.710  34.677  1.00  0.00              
ATOM    316  H3  DPA A  12       8.227   1.475  34.191  1.00  0.00              
ATOM    317  H4  DPA A  12       8.962   0.980  32.685  1.00  0.00              
ATOM    318  H1  DPA A  12       9.096   3.338  31.973  1.00  0.00              
ATOM    319  H2  DPA A  12       8.361   3.835  33.478  1.00  0.00              
ATOM    320  C9  DPA A  12       4.939   5.874  31.518  1.00  0.00              
ATOM    321  H16 DPA A  12       3.891   6.087  31.473  1.00  0.00              
ATOM    322  H17 DPA A  12       5.349   6.282  32.418  1.00  0.00              
ATOM    323  H18 DPA A  12       5.428   6.311  30.672  1.00  0.00              
ATOM    324  C7  DPB A  13       4.501   3.768  32.765  1.00  0.00              
ATOM    325  H11 DPB A  13       4.647   2.709  32.791  1.00  0.00              
ATOM    326  H12 DPB A  13       3.451   3.980  32.758  1.00  0.00              
ATOM    327  C6  DPB A  13       5.091   4.355  34.060  1.00  0.00              
ATOM    328  C1  DPB A  13       4.901   5.884  34.065  1.00  0.00              
ATOM    329  O1  DPB A  13       5.786   6.629  33.572  1.00  0.00              
ATOM    330  O2  DPB A  13       3.717   6.455  34.627  1.00  0.00              
ATOM    331  C2  DPB A  13       4.017   7.750  35.155  1.00  0.00              
ATOM    332  C3  DPB A  13       2.742   8.366  35.760  1.00  0.00              
ATOM    333  N1  DPB A  13       3.051   9.697  36.302  1.00  0.00              
ATOM    334  C4  DPB A  13       1.835  10.285  36.880  1.00  0.00              
ATOM    335  H5  DPB A  13       2.059  11.255  37.275  1.00  0.00              
ATOM    336  H6  DPB A  13       1.085  10.373  36.122  1.00  0.00              
ATOM    337  H7  DPB A  13       1.474   9.656  37.666  1.00  0.00              
ATOM    338  C5  DPB A  13       3.547  10.562  35.223  1.00  0.00              
ATOM    339  H8  DPB A  13       3.772  11.532  35.617  1.00  0.00              
ATOM    340  H9  DPB A  13       2.798  10.651  34.463  1.00  0.00              
ATOM    341  H10 DPB A  13       4.433  10.134  34.801  1.00  0.00              
ATOM    342  H20 DPB A  13       3.751   9.615  37.011  1.00  0.00              
ATOM    343  H3  DPB A  13       2.381   7.737  36.546  1.00  0.00              
ATOM    344  H4  DPB A  13       1.993   8.455  35.002  1.00  0.00              
ATOM    345  H1  DPB A  13       4.378   8.380  34.369  1.00  0.00              
ATOM    346  H2  DPB A  13       4.766   7.662  35.913  1.00  0.00              
ATOM    347  C9  DPB A  13       6.593   4.025  34.136  1.00  0.00              
ATOM    348  H16 DPB A  13       7.003   4.433  35.036  1.00  0.00              
ATOM    349  H17 DPB A  13       6.725   2.964  34.133  1.00  0.00              
ATOM    350  H18 DPB A  13       7.094   4.449  33.292  1.00  0.00              
ATOM    351  C7  DDB A  14       4.420   3.794  35.322  1.00  0.00              
ATOM    352  H11 DDB A  14       4.549   2.732  35.357  1.00  0.00              
ATOM    353  H12 DDB A  14       3.374   4.023  35.306  1.00  0.00              
ATOM    354  C6  DDB A  14       5.010   4.382  36.617  1.00  0.00              
ATOM    355  C1  DDB A  14       4.844   5.913  36.609  1.00  0.00              
ATOM    356  O1  DDB A  14       5.745   6.641  36.119  1.00  0.00              
ATOM    357  O2  DDB A  14       3.666   6.507  37.160  1.00  0.00              
ATOM    358  C2  DDB A  14       3.982   7.801  37.680  1.00  0.00              
ATOM    359  C3  DDB A  14       2.713   8.441  38.272  1.00  0.00              
ATOM    360  N1  DDB A  14       3.039   9.772  38.806  1.00  0.00              
ATOM    361  C4  DDB A  14       1.829  10.382  39.371  1.00  0.00              
ATOM    362  H5  DDB A  14       2.065  11.350  39.760  1.00  0.00              
ATOM    363  H6  DDB A  14       1.085  10.477  38.607  1.00  0.00              
ATOM    364  H7  DDB A  14       1.452   9.765  40.160  1.00  0.00              
ATOM    365  C5  DDB A  14       3.556  10.621  37.724  1.00  0.00              
ATOM    366  H8  DDB A  14       3.794  11.589  38.113  1.00  0.00              
ATOM    367  H9  DDB A  14       2.814  10.716  36.959  1.00  0.00              
ATOM    368  H10 DDB A  14       4.438  10.176  37.312  1.00  0.00              
ATOM    369  H3  DDB A  14       2.336   7.823  39.060  1.00  0.00              
ATOM    370  H4  DDB A  14       1.971   8.536  37.508  1.00  0.00              
ATOM    371  H1  DDB A  14       4.359   8.419  36.892  1.00  0.00              
ATOM    372  H2  DDB A  14       4.724   7.706  38.444  1.00  0.00              
ATOM    373  C9  DDB A  14       6.505   4.028  36.707  1.00  0.00              
ATOM    374  H16 DDB A  14       6.916   4.436  37.606  1.00  0.00              
ATOM    375  H17 DDB A  14       6.620   2.966  36.712  1.00  0.00              
ATOM    376  H18 DDB A  14       7.020   4.438  35.863  1.00  0.00              
ATOM    377  C7  DDB A  15       4.321   3.841  37.878  1.00  0.00              
ATOM    378  H11 DDB A  15       4.433   2.777  37.922  1.00  0.00              
ATOM    379  H12 DDB A  15       3.279   4.086  37.853  1.00  0.00              
ATOM    380  C6  DDB A  15       4.911   4.429  39.174  1.00  0.00              
ATOM    381  C1  DDB A  15       4.769   5.962  39.153  1.00  0.00              
ATOM    382  O1  DDB A  15       5.686   6.672  38.664  1.00  0.00              
ATOM    383  O2  DDB A  15       3.597   6.578  39.691  1.00  0.00              
ATOM    384  C2  DDB A  15       3.931   7.870  40.204  1.00  0.00              
ATOM    385  C3  DDB A  15       2.667   8.535  40.783  1.00  0.00              
ATOM    386  N1  DDB A  15       3.010   9.864  41.310  1.00  0.00              
ATOM    387  C4  DDB A  15       1.806  10.498  41.862  1.00  0.00              
ATOM    388  H5  DDB A  15       2.054  11.465  42.245  1.00  0.00              
ATOM    389  H6  DDB A  15       1.069  10.598  41.092  1.00  0.00              
ATOM    390  H7  DDB A  15       1.413   9.891  42.652  1.00  0.00              
ATOM    391  C5  DDB A  15       3.550  10.697  40.225  1.00  0.00              
ATOM    392  H8  DDB A  15       3.798  11.665  40.609  1.00  0.00              
ATOM    393  H9  DDB A  15       2.814  10.798  39.454  1.00  0.00              
ATOM    394  H10 DDB A  15       4.427  10.236  39.823  1.00  0.00              
ATOM    395  H3  DDB A  15       2.275   7.929  41.572  1.00  0.00              
ATOM    396  H4  DDB A  15       1.932   8.637  40.013  1.00  0.00              
ATOM    397  H1  DDB A  15       4.323   8.477  39.414  1.00  0.00              
ATOM    398  H2  DDB A  15       4.666   7.770  40.974  1.00  0.00              
ATOM    399  C9  DDB A  15       6.400   4.051  39.277  1.00  0.00              
ATOM    400  H16 DDB A  15       6.811   4.460  40.176  1.00  0.00              
ATOM    401  H17 DDB A  15       6.499   2.987  39.290  1.00  0.00              
ATOM    402  H18 DDB A  15       6.928   4.448  38.434  1.00  0.00              
ATOM    403  C7  DDB A  16       4.205   3.907  40.434  1.00  0.00              
ATOM    404  H11 DDB A  16       4.300   2.843  40.485  1.00  0.00              
ATOM    405  H12 DDB A  16       3.167   4.168  40.399  1.00  0.00              
ATOM    406  C6  DDB A  16       4.795   4.495  41.729  1.00  0.00              
ATOM    407  C1  DDB A  16       4.678   6.030  41.697  1.00  0.00              
ATOM    408  O1  DDB A  16       5.609   6.721  41.208  1.00  0.00              
ATOM    409  O2  DDB A  16       3.511   6.669  42.221  1.00  0.00              
ATOM    410  C2  DDB A  16       3.861   7.959  42.728  1.00  0.00              
ATOM    411  C3  DDB A  16       2.605   8.648  43.292  1.00  0.00              
ATOM    412  N1  DDB A  16       2.965   9.975  43.812  1.00  0.00              
ATOM    413  C4  DDB A  16       1.766  10.632  44.352  1.00  0.00              
ATOM    414  H5  DDB A  16       2.028  11.597  44.730  1.00  0.00              
ATOM    415  H6  DDB A  16       1.038  10.739  43.575  1.00  0.00              
ATOM    416  H7  DDB A  16       1.360  10.037  45.143  1.00  0.00              
ATOM    417  C5  DDB A  16       3.525  10.792  42.726  1.00  0.00              
ATOM    418  H8  DDB A  16       3.787  11.757  43.104  1.00  0.00              
ATOM    419  H9  DDB A  16       2.796  10.898  41.949  1.00  0.00              
ATOM    420  H10 DDB A  16       4.398  10.313  42.334  1.00  0.00              
ATOM    421  H3  DDB A  16       2.198   8.054  44.083  1.00  0.00              
ATOM    422  H4  DDB A  16       1.877   8.756  42.516  1.00  0.00              
ATOM    423  H1  DDB A  16       4.269   8.554  41.937  1.00  0.00              
ATOM    424  H2  DDB A  16       4.590   7.853  43.504  1.00  0.00              
ATOM    425  C9  DDB A  16       6.278   4.095  41.845  1.00  0.00              
ATOM    426  H16 DDB A  16       6.687   4.504  42.745  1.00  0.00              
ATOM    427  H17 DDB A  16       6.359   3.030  41.867  1.00  0.00              
ATOM    428  H18 DDB A  16       6.816   4.476  41.003  1.00  0.00              
ATOM    429  C7  DPB A  17       4.072   3.994  42.986  1.00  0.00              
ATOM    430  H11 DPB A  17       4.150   2.928  43.048  1.00  0.00              
ATOM    431  H12 DPB A  17       3.038   4.270  42.944  1.00  0.00              
ATOM    432  C6  DPB A  17       4.662   4.581  44.282  1.00  0.00              
ATOM    433  C1  DPB A  17       4.569   6.118  44.239  1.00  0.00              
ATOM    434  O1  DPB A  17       5.513   6.792  43.753  1.00  0.00              
ATOM    435  O2  DPB A  17       3.408   6.779  44.750  1.00  0.00              
ATOM    436  C2  DPB A  17       3.776   8.068  45.250  1.00  0.00              
ATOM    437  C3  DPB A  17       2.526   8.780  45.800  1.00  0.00              
ATOM    438  N1  DPB A  17       2.904  10.105  46.314  1.00  0.00              
ATOM    439  C4  DPB A  17       1.713  10.784  46.839  1.00  0.00              
ATOM    440  H5  DPB A  17       1.987  11.749  47.213  1.00  0.00              
ATOM    441  H6  DPB A  17       0.991  10.897  46.057  1.00  0.00              
ATOM    442  H7  DPB A  17       1.290  10.202  47.632  1.00  0.00              
ATOM    443  C5  DPB A  17       3.485  10.905  45.225  1.00  0.00              
ATOM    444  H8  DPB A  17       3.759  11.869  45.599  1.00  0.00              
ATOM    445  H9  DPB A  17       2.764  11.017  44.443  1.00  0.00              
ATOM    446  H10 DPB A  17       4.352  10.410  44.843  1.00  0.00              
ATOM    447  H20 DPB A  17       3.577   9.999  47.046  1.00  0.00              
ATOM    448  H3  DPB A  17       2.105   8.198  46.593  1.00  0.00              
ATOM    449  H4  DPB A  17       1.806   8.893  45.019  1.00  0.00              
ATOM    450  H1  DPB A  17       4.198   8.650  44.458  1.00  0.00              
ATOM    451  H2  DPB A  17       4.497   7.955  46.032  1.00  0.00              
ATOM    452  C9  DPB A  17       6.137   4.159  44.412  1.00  0.00              
ATOM    453  H16 DPB A  17       6.547   4.568  45.312  1.00  0.00              
ATOM    454  H17 DPB A  17       6.201   3.092  44.443  1.00  0.00              
ATOM    455  H18 DPB A  17       6.687   4.526  43.572  1.00  0.00              
ATOM    456  C7  DDA A  18       3.922   4.102  45.539  1.00  0.00              
ATOM    457  H11 DDA A  18       3.982   3.035  45.607  1.00  0.00              
ATOM    458  H12 DDA A  18       2.893   4.394  45.486  1.00  0.00              
ATOM    459  C6  DDA A  18       4.511   4.689  46.834  1.00  0.00              
ATOM    460  C1  DDA A  18       5.978   4.244  46.978  1.00  0.00              
ATOM    461  O1  DDA A  18       6.900   4.948  46.489  1.00  0.00              
ATOM    462  O2  DDA A  18       6.293   3.032  47.668  1.00  0.00              
ATOM    463  C2  DDA A  18       7.581   3.152  48.278  1.00  0.00              
ATOM    464  C3  DDA A  18       7.920   1.846  49.020  1.00  0.00              
ATOM    465  N1  DDA A  18       9.243   1.970  49.648  1.00  0.00              
ATOM    466  C4  DDA A  18      10.255   2.221  48.612  1.00  0.00              
ATOM    467  H5  DDA A  18      11.219   2.310  49.068  1.00  0.00              
ATOM    468  H6  DDA A  18      10.264   1.408  47.918  1.00  0.00              
ATOM    469  H7  DDA A  18      10.020   3.128  48.096  1.00  0.00              
ATOM    470  C5  DDA A  18       9.567   0.723  50.357  1.00  0.00              
ATOM    471  H8  DDA A  18      10.531   0.812  50.813  1.00  0.00              
ATOM    472  H9  DDA A  18       8.832   0.540  51.111  1.00  0.00              
ATOM    473  H10 DDA A  18       9.577  -0.091  49.662  1.00  0.00              
ATOM    474  H3  DDA A  18       7.183   1.663  49.775  1.00  0.00              
ATOM    475  H4  DDA A  18       7.929   1.034  48.327  1.00  0.00              
ATOM    476  H1  DDA A  18       8.316   3.334  47.524  1.00  0.00              
ATOM    477  H2  DDA A  18       7.571   3.966  48.973  1.00  0.00              
ATOM    478  C9  DDA A  18       4.444   6.226  46.778  1.00  0.00              
ATOM    479  H16 DDA A  18       3.424   6.536  46.678  1.00  0.00              
ATOM    480  H17 DDA A  18       4.853   6.634  47.678  1.00  0.00              
ATOM    481  H18 DDA A  18       5.007   6.577  45.939  1.00  0.00              
ATOM    482  C7  DPB A  19       3.755   4.229  48.089  1.00  0.00              
ATOM    483  H11 DPB A  19       3.798   3.164  48.165  1.00  0.00              
ATOM    484  H12 DPB A  19       2.731   4.538  48.026  1.00  0.00              
ATOM    485  C6  DPB A  19       4.345   4.817  49.385  1.00  0.00              
ATOM    486  C1  DPB A  19       4.302   6.355  49.318  1.00  0.00              
ATOM    487  O1  DPB A  19       5.275   6.991  48.835  1.00  0.00              
ATOM    488  O2  DPB A  19       3.156   7.060  49.803  1.00  0.00              
ATOM    489  C2  DPB A  19       3.558   8.344  50.289  1.00  0.00              
ATOM    490  C3  DPB A  19       2.324   9.103  50.811  1.00  0.00              
ATOM    491  N1  DPB A  19       2.736  10.423  51.311  1.00  0.00              
ATOM    492  C4  DPB A  19       1.560  11.148  51.809  1.00  0.00              
ATOM    493  H5  DPB A  19       1.859  12.108  52.173  1.00  0.00              
ATOM    494  H6  DPB A  19       0.853  11.271  51.014  1.00  0.00              
ATOM    495  H7  DPB A  19       1.108  10.591  52.604  1.00  0.00              
ATOM    496  C5  DPB A  19       3.358  11.187  50.220  1.00  0.00              
ATOM    497  H8  DPB A  19       3.658  12.149  50.583  1.00  0.00              
ATOM    498  H9  DPB A  19       2.652  11.312  49.425  1.00  0.00              
ATOM    499  H10 DPB A  19       4.214  10.660  49.857  1.00  0.00              
ATOM    500  H20 DPB A  19       3.395  10.307  52.054  1.00  0.00              
ATOM    501  H3  DPB A  19       1.873   8.546  51.606  1.00  0.00              
ATOM    502  H4  DPB A  19       1.619   9.228  50.017  1.00  0.00              
ATOM    503  H1  DPB A  19       4.010   8.900  49.495  1.00  0.00              
ATOM    504  H2  DPB A  19       4.264   8.220  51.083  1.00  0.00              
ATOM    505  C9  DPB A  19       5.804   4.350  49.542  1.00  0.00              
ATOM    506  H16 DPB A  19       6.214   4.758  50.442  1.00  0.00              
ATOM    507  H17 DPB A  19       5.833   3.283  49.588  1.00  0.00              
ATOM    508  H18 DPB A  19       6.378   4.687  48.704  1.00  0.00              
ATOM    509  C7  DDB A  20       3.573   4.379  50.637  1.00  0.00              
ATOM    510  H11 DDB A  20       3.598   3.313  50.722  1.00  0.00              
ATOM    511  H12 DDB A  20       2.555   4.704  50.564  1.00  0.00              
ATOM    512  C6  DDB A  20       4.162   4.967  51.933  1.00  0.00              
ATOM    513  C1  DDB A  20       4.144   6.505  51.854  1.00  0.00              
ATOM    514  O1  DDB A  20       5.130   7.121  51.374  1.00  0.00              
ATOM    515  O2  DDB A  20       3.006   7.231  52.326  1.00  0.00              
ATOM    516  C2  DDB A  20       3.424   8.512  52.806  1.00  0.00              
ATOM    517  C3  DDB A  20       2.199   9.294  53.314  1.00  0.00              
ATOM    518  N1  DDB A  20       2.629  10.611  53.807  1.00  0.00              
ATOM    519  C4  DDB A  20       1.460  11.358  54.291  1.00  0.00              
ATOM    520  H5  DDB A  20       1.773  12.316  54.651  1.00  0.00              
ATOM    521  H6  DDB A  20       0.761  11.487  53.491  1.00  0.00              
ATOM    522  H7  DDB A  20       0.994  10.814  55.087  1.00  0.00              
ATOM    523  C5  DDB A  20       3.269  11.358  52.715  1.00  0.00              
ATOM    524  H8  DDB A  20       3.582  12.317  53.074  1.00  0.00              
ATOM    525  H9  DDB A  20       2.572  11.487  51.915  1.00  0.00              
ATOM    526  H10 DDB A  20       4.121  10.814  52.363  1.00  0.00              
ATOM    527  H3  DDB A  20       1.733   8.751  54.109  1.00  0.00              
ATOM    528  H4  DDB A  20       1.502   9.424  52.513  1.00  0.00              
ATOM    529  H1  DDB A  20       3.891   9.055  52.011  1.00  0.00              
ATOM    530  H2  DDB A  20       4.122   8.382  53.606  1.00  0.00              
ATOM    531  C9  DDB A  20       5.612   4.478  52.104  1.00  0.00              
ATOM    532  H16 DDB A  20       6.022   4.886  53.004  1.00  0.00              
ATOM    533  H17 DDB A  20       5.625   3.411  52.158  1.00  0.00              
ATOM    534  H18 DDB A  20       6.198   4.800  51.268  1.00  0.00              
ATOM    535  C7  DDA A  21       3.374   4.550  53.182  1.00  0.00              
ATOM    536  H11 DDA A  21       3.382   3.485  53.275  1.00  0.00              
ATOM    537  H12 DDA A  21       2.362   4.890  53.101  1.00  0.00              
ATOM    538  C6  DDA A  21       3.963   5.138  54.478  1.00  0.00              
ATOM    539  C1  DDA A  21       5.404   4.628  54.663  1.00  0.00              
ATOM    540  O1  DDA A  21       6.368   5.275  54.179  1.00  0.00              
ATOM    541  O2  DDA A  21       5.646   3.418  55.385  1.00  0.00              
ATOM    542  C2  DDA A  21       6.925   3.489  56.021  1.00  0.00              
ATOM    543  C3  DDA A  21       7.185   2.186  56.798  1.00  0.00              
ATOM    544  N1  DDA A  21       8.500   2.260  57.452  1.00  0.00              
ATOM    545  C4  DDA A  21       9.545   2.440  56.434  1.00  0.00              
ATOM    546  H5  DDA A  21      10.502   2.494  56.909  1.00  0.00              
ATOM    547  H6  DDA A  21       9.529   1.613  55.757  1.00  0.00              
ATOM    548  H7  DDA A  21       9.363   3.346  55.894  1.00  0.00              
ATOM    549  C5  DDA A  21       8.749   1.016  58.194  1.00  0.00              
ATOM    550  H8  DDA A  21       9.705   1.070  58.670  1.00  0.00              
ATOM    551  H9  DDA A  21       7.989   0.885  58.936  1.00  0.00              
ATOM    552  H10 DDA A  21       8.734   0.187  57.518  1.00  0.00              
ATOM    553  H3  DDA A  21       6.426   2.055  57.540  1.00  0.00              
ATOM    554  H4  DDA A  21       7.170   1.359  56.122  1.00  0.00              
ATOM    555  H1  DDA A  21       7.684   3.620  55.280  1.00  0.00              
ATOM    556  H2  DDA A  21       6.940   4.318  56.697  1.00  0.00              
ATOM    557  C9  DDA A  21       3.971   6.675  54.387  1.00  0.00              
ATOM    558  H16 DDA A  21       2.970   7.030  54.258  1.00  0.00              
ATOM    559  H17 DDA A  21       4.381   7.082  55.287  1.00  0.00              
ATOM    560  H18 DDA A  21       4.567   6.981  53.553  1.00  0.00              
ATOM    561  C7  DPA A  22       3.160   4.743  55.724  1.00  0.00              
ATOM    562  H11 DPA A  22       3.150   3.678  55.825  1.00  0.00              
ATOM    563  H12 DPA A  22       2.154   5.098  55.633  1.00  0.00              
ATOM    564  C6  DPA A  22       3.750   5.330  57.020  1.00  0.00              
ATOM    565  C1  DPA A  22       5.180   4.799  57.220  1.00  0.00              
ATOM    566  O1  DPA A  22       6.158   5.428  56.738  1.00  0.00              
ATOM    567  O2  DPA A  22       5.397   3.590  57.952  1.00  0.00              
ATOM    568  C2  DPA A  22       6.673   3.646  58.597  1.00  0.00              
ATOM    569  C3  DPA A  22       6.907   2.344  59.385  1.00  0.00              
ATOM    570  N1  DPA A  22       8.217   2.403  60.048  1.00  0.00              
ATOM    571  C4  DPA A  22       9.272   2.558  59.036  1.00  0.00              
ATOM    572  H5  DPA A  22      10.226   2.601  59.519  1.00  0.00              
ATOM    573  H6  DPA A  22       9.248   1.726  58.365  1.00  0.00              
ATOM    574  H7  DPA A  22       9.109   3.462  58.488  1.00  0.00              
ATOM    575  C5  DPA A  22       8.440   1.160  60.802  1.00  0.00              
ATOM    576  H8  DPA A  22       9.395   1.201  61.284  1.00  0.00              
ATOM    577  H9  DPA A  22       7.674   1.047  61.538  1.00  0.00              
ATOM    578  H10 DPA A  22       8.417   0.326  60.131  1.00  0.00              
ATOM    579  H20 DPA A  22       8.239   3.181  60.676  1.00  0.00              
ATOM    580  H3  DPA A  22       6.139   2.231  60.122  1.00  0.00              
ATOM    581  H4  DPA A  22       6.882   1.513  58.715  1.00  0.00              
ATOM    582  H1  DPA A  22       7.439   3.759  57.861  1.00  0.00              
ATOM    583  H2  DPA A  22       6.696   4.480  59.267  1.00  0.00              
ATOM    584  C9  DPA A  22       3.783   6.867  56.919  1.00  0.00              
ATOM    585  H16 DPA A  22       2.788   7.236  56.779  1.00  0.00              
ATOM    586  H17 DPA A  22       4.192   7.275  57.819  1.00  0.00              
ATOM    587  H18 DPA A  22       4.390   7.157  56.087  1.00  0.00              
ATOM    588  C7  DDA A  23       2.931   4.958  58.264  1.00  0.00              
ATOM    589  H11 DDA A  23       2.903   3.894  58.371  1.00  0.00              
ATOM    590  H12 DDA A  23       1.931   5.328  58.162  1.00  0.00              
ATOM    591  C6  DDA A  23       3.521   5.545  59.559  1.00  0.00              
ATOM    592  C1  DDA A  23       4.940   4.992  59.773  1.00  0.00              
ATOM    593  O1  DDA A  23       5.932   5.602  59.295  1.00  0.00              
ATOM    594  O2  DDA A  23       5.134   3.786  60.516  1.00  0.00              
ATOM    595  C2  DDA A  23       6.405   3.826  61.170  1.00  0.00              
ATOM    596  C3  DDA A  23       6.612   2.527  61.970  1.00  0.00              
ATOM    597  N1  DDA A  23       7.918   2.569  62.642  1.00  0.00              
ATOM    598  C4  DDA A  23       8.982   2.700  61.637  1.00  0.00              
ATOM    599  H5  DDA A  23       9.934   2.730  62.126  1.00  0.00              
ATOM    600  H6  DDA A  23       8.950   1.864  60.971  1.00  0.00              
ATOM    601  H7  DDA A  23       8.839   3.603  61.081  1.00  0.00              
ATOM    602  C5  DDA A  23       8.116   1.328  63.405  1.00  0.00              
ATOM    603  H8  DDA A  23       9.067   1.358  63.894  1.00  0.00              
ATOM    604  H9  DDA A  23       7.343   1.232  64.137  1.00  0.00              
ATOM    605  H10 DDA A  23       8.085   0.491  62.741  1.00  0.00              
ATOM    606  H3  DDA A  23       5.837   2.431  62.702  1.00  0.00              
ATOM    607  H4  DDA A  23       6.579   1.690  61.305  1.00  0.00              
ATOM    608  H1  DDA A  23       7.178   3.922  60.438  1.00  0.00              
ATOM    609  H2  DDA A  23       6.436   4.665  61.835  1.00  0.00              
ATOM    610  C9  DDA A  23       3.579   7.080  59.446  1.00  0.00              
ATOM    611  H16 DDA A  23       2.591   7.464  59.298  1.00  0.00              
ATOM    612  H17 DDA A  23       3.988   7.488  60.347  1.00  0.00              
ATOM    613  H18 DDA A  23       4.197   7.354  58.618  1.00  0.00              
ATOM    614  C7  DPA A  24       2.687   5.195  60.800  1.00  0.00              
ATOM    615  H11 DPA A  24       2.640   4.132  60.915  1.00  0.00              
ATOM    616  H12 DPA A  24       1.694   5.582  60.688  1.00  0.00              
ATOM    617  C6  DPA A  24       3.276   5.783  62.096  1.00  0.00              
ATOM    618  C1  DPA A  24       4.686   5.209  62.324  1.00  0.00              
ATOM    619  O1  DPA A  24       5.690   5.799  61.848  1.00  0.00              
ATOM    620  O2  DPA A  24       4.854   4.004  63.077  1.00  0.00              
ATOM    621  C2  DPA A  24       6.120   4.029  63.740  1.00  0.00              
ATOM    622  C3  DPA A  24       6.301   2.733  64.550  1.00  0.00              
ATOM    623  N1  DPA A  24       7.604   2.759  65.232  1.00  0.00              
ATOM    624  C4  DPA A  24       8.677   2.866  64.233  1.00  0.00              
ATOM    625  H5  DPA A  24       9.624   2.884  64.729  1.00  0.00              
ATOM    626  H6  DPA A  24       8.636   2.025  63.574  1.00  0.00              
ATOM    627  H7  DPA A  24       8.551   3.767  63.670  1.00  0.00              
ATOM    628  C5  DPA A  24       7.776   1.520  66.005  1.00  0.00              
ATOM    629  H8  DPA A  24       8.723   1.539  66.501  1.00  0.00              
ATOM    630  H9  DPA A  24       6.995   1.443  66.732  1.00  0.00              
ATOM    631  H10 DPA A  24       7.734   0.678  65.346  1.00  0.00              
ATOM    632  H20 DPA A  24       7.641   3.545  65.848  1.00  0.00              
ATOM    633  H3  DPA A  24       5.520   2.655  65.277  1.00  0.00              
ATOM    634  H4  DPA A  24       6.260   1.892  63.891  1.00  0.00              
ATOM    635  H1  DPA A  24       6.901   4.107  63.013  1.00  0.00              
ATOM    636  H2  DPA A  24       6.161   4.871  64.399  1.00  0.00              
ATOM    637  C9  DPA A  24       3.360   7.316  61.972  1.00  0.00              
ATOM    638  H16 DPA A  24       2.380   7.715  61.813  1.00  0.00              
ATOM    639  H17 DPA A  24       3.770   7.724  62.872  1.00  0.00              
ATOM    640  H18 DPA A  24       3.988   7.573  61.145  1.00  0.00              
ATOM    641  C7  DDA A  25       2.428   5.455  63.333  1.00  0.00              
ATOM    642  H11 DDA A  25       2.364   4.393  63.455  1.00  0.00              
ATOM    643  H12 DDA A  25       1.442   5.856  63.210  1.00  0.00              
ATOM    644  C6  DDA A  25       3.017   6.043  64.628  1.00  0.00              
ATOM    645  C1  DDA A  25       4.416   5.448  64.871  1.00  0.00              
ATOM    646  O1  DDA A  25       5.433   6.018  64.398  1.00  0.00              
ATOM    647  O2  DDA A  25       4.559   4.247  65.633  1.00  0.00              
ATOM    648  C2  DDA A  25       5.822   4.256  66.305  1.00  0.00              
ATOM    649  C3  DDA A  25       5.975   2.962  67.127  1.00  0.00              
ATOM    650  N1  DDA A  25       7.272   2.973  67.817  1.00  0.00              
ATOM    651  C4  DDA A  25       8.355   3.055  66.826  1.00  0.00              
ATOM    652  H5  DDA A  25       9.300   3.062  67.329  1.00  0.00              
ATOM    653  H6  DDA A  25       8.305   2.210  66.173  1.00  0.00              
ATOM    654  H7  DDA A  25       8.248   3.953  66.255  1.00  0.00              
ATOM    655  C5  DDA A  25       7.420   1.738  68.602  1.00  0.00              
ATOM    656  H8  DDA A  25       8.364   1.745  69.104  1.00  0.00              
ATOM    657  H9  DDA A  25       6.632   1.678  69.323  1.00  0.00              
ATOM    658  H10 DDA A  25       7.370   0.892  67.948  1.00  0.00              
ATOM    659  H3  DDA A  25       5.187   2.902  67.848  1.00  0.00              
ATOM    660  H4  DDA A  25       5.925   2.117  66.474  1.00  0.00              
ATOM    661  H1  DDA A  25       6.608   4.316  65.584  1.00  0.00              
ATOM    662  H2  DDA A  25       5.871   5.103  66.959  1.00  0.00              
ATOM    663  C9  DDA A  25       3.126   7.573  64.494  1.00  0.00              
ATOM    664  H16 DDA A  25       2.154   7.986  64.325  1.00  0.00              
ATOM    665  H17 DDA A  25       3.536   7.981  65.394  1.00  0.00              
ATOM    666  H18 DDA A  25       3.766   7.814  63.670  1.00  0.00              
ATOM    667  C7  DPA A  26       2.155   5.738  65.860  1.00  0.00              
ATOM    668  H11 DPA A  26       2.073   4.678  65.990  1.00  0.00              
ATOM    669  H12 DPA A  26       1.177   6.154  65.728  1.00  0.00              
ATOM    670  C6  DPA A  26       2.745   6.326  67.156  1.00  0.00              
ATOM    671  C1  DPA A  26       4.132   5.710  67.414  1.00  0.00              
ATOM    672  O1  DPA A  26       5.161   6.260  66.945  1.00  0.00              
ATOM    673  O2  DPA A  26       4.250   4.512  68.186  1.00  0.00              
ATOM    674  C2  DPA A  26       5.507   4.506  68.867  1.00  0.00              
ATOM    675  C3  DPA A  26       5.634   3.217  69.699  1.00  0.00              
ATOM    676  N1  DPA A  26       6.927   3.211  70.399  1.00  0.00              
ATOM    677  C4  DPA A  26       8.017   3.269  69.415  1.00  0.00              
ATOM    678  H5  DPA A  26       8.958   3.264  69.925  1.00  0.00              
ATOM    679  H6  DPA A  26       7.958   2.420  68.768  1.00  0.00              
ATOM    680  H7  DPA A  26       7.929   4.165  68.837  1.00  0.00              
ATOM    681  C5  DPA A  26       7.048   1.980  71.193  1.00  0.00              
ATOM    682  H8  DPA A  26       7.988   1.975  71.702  1.00  0.00              
ATOM    683  H9  DPA A  26       6.255   1.938  71.909  1.00  0.00              
ATOM    684  H10 DPA A  26       6.989   1.130  70.546  1.00  0.00              
ATOM    685  H20 DPA A  26       6.981   4.005  71.005  1.00  0.00              
ATOM    686  H3  DPA A  26       4.840   3.175  70.416  1.00  0.00              
ATOM    687  H4  DPA A  26       5.576   2.368  69.052  1.00  0.00              
ATOM    688  H1  DPA A  26       6.300   4.548  68.151  1.00  0.00              
ATOM    689  H2  DPA A  26       5.565   5.357  69.514  1.00  0.00              
ATOM    690  C9  DPA A  26       2.879   7.853  67.012  1.00  0.00              
ATOM    691  H16 DPA A  26       1.915   8.281  66.832  1.00  0.00              
ATOM    692  H17 DPA A  26       3.289   8.261  67.912  1.00  0.00              
ATOM    693  H18 DPA A  26       3.528   8.078  66.191  1.00  0.00              
ATOM    694  C7  DDA A  27       1.869   6.043  68.385  1.00  0.00              
ATOM    695  H11 DDA A  27       1.769   4.987  68.521  1.00  0.00              
ATOM    696  H12 DDA A  27       0.899   6.474  68.243  1.00  0.00              
ATOM    697  C6  DDA A  27       2.458   6.631  69.680  1.00  0.00              
ATOM    698  C1  DDA A  27       3.833   5.995  69.952  1.00  0.00              
ATOM    699  O1  DDA A  27       4.875   6.526  69.487  1.00  0.00              
ATOM    700  O2  DDA A  27       3.926   4.802  70.734  1.00  0.00              
ATOM    701  C2  DDA A  27       5.179   4.780  71.424  1.00  0.00              
ATOM    702  C3  DDA A  27       5.279   3.496  72.267  1.00  0.00              
ATOM    703  N1  DDA A  27       6.566   3.474  72.977  1.00  0.00              
ATOM    704  C4  DDA A  27       7.664   3.507  72.001  1.00  0.00              
ATOM    705  H5  DDA A  27       8.602   3.491  72.516  1.00  0.00              
ATOM    706  H6  DDA A  27       7.597   2.654  71.359  1.00  0.00              
ATOM    707  H7  DDA A  27       7.594   4.400  71.414  1.00  0.00              
ATOM    708  C5  DDA A  27       6.662   2.246  73.781  1.00  0.00              
ATOM    709  H8  DDA A  27       7.598   2.231  74.297  1.00  0.00              
ATOM    710  H9  DDA A  27       5.863   2.223  74.491  1.00  0.00              
ATOM    711  H10 DDA A  27       6.594   1.393  73.139  1.00  0.00              
ATOM    712  H3  DDA A  27       4.479   3.471  72.978  1.00  0.00              
ATOM    713  H4  DDA A  27       5.211   2.643  71.625  1.00  0.00              
ATOM    714  H1  DDA A  27       5.977   4.805  70.714  1.00  0.00              
ATOM    715  H2  DDA A  27       5.247   5.635  72.066  1.00  0.00              
ATOM    716  C9  DDA A  27       2.618   8.155  69.526  1.00  0.00              
ATOM    717  H16 DDA A  27       1.662   8.597  69.336  1.00  0.00              
ATOM    718  H17 DDA A  27       3.028   8.563  70.426  1.00  0.00              
ATOM    719  H18 DDA A  27       3.277   8.364  68.709  1.00  0.00              
ATOM    720  C7  DDA A  28       1.570   6.372  70.904  1.00  0.00              
ATOM    721  H11 DDA A  28       1.452   5.318  71.048  1.00  0.00              
ATOM    722  H12 DDA A  28       0.607   6.818  70.752  1.00  0.00              
ATOM    723  C6  DDA A  28       2.159   6.960  72.200  1.00  0.00              
ATOM    724  C1  DDA A  28       3.521   6.304  72.486  1.00  0.00              
ATOM    725  O1  DDA A  28       4.575   6.814  72.025  1.00  0.00              
ATOM    726  O2  DDA A  28       3.590   5.115  73.278  1.00  0.00              
ATOM    727  C2  DDA A  28       4.836   5.079  73.977  1.00  0.00              
ATOM    728  C3  DDA A  28       4.909   3.799  74.830  1.00  0.00              
ATOM    729  N1  DDA A  28       6.191   3.762  75.550  1.00  0.00              
ATOM    730  C4  DDA A  28       7.297   3.769  74.580  1.00  0.00              
ATOM    731  H5  DDA A  28       8.230   3.743  75.104  1.00  0.00              
ATOM    732  H6  DDA A  28       7.219   2.913  73.945  1.00  0.00              
ATOM    733  H7  DDA A  28       7.246   4.659  73.989  1.00  0.00              
ATOM    734  C5  DDA A  28       6.260   2.539  76.363  1.00  0.00              
ATOM    735  H8  DDA A  28       7.194   2.512  76.886  1.00  0.00              
ATOM    736  H9  DDA A  28       5.457   2.533  77.067  1.00  0.00              
ATOM    737  H10 DDA A  28       6.184   1.682  75.727  1.00  0.00              
ATOM    738  H3  DDA A  28       4.105   3.792  75.535  1.00  0.00              
ATOM    739  H4  DDA A  28       4.832   2.943  74.194  1.00  0.00              
ATOM    740  H1  DDA A  28       5.640   5.085  73.273  1.00  0.00              
ATOM    741  H2  DDA A  28       4.912   5.937  74.614  1.00  0.00              
ATOM    742  C9  DDA A  28       2.345   8.480  72.036  1.00  0.00              
ATOM    743  H16 DDA A  28       1.398   8.936  71.837  1.00  0.00              
ATOM    744  H17 DDA A  28       2.754   8.888  72.936  1.00  0.00              
ATOM    745  H18 DDA A  28       3.012   8.672  71.221  1.00  0.00              
ATOM    746  C7  DPA A  29       1.257   6.725  73.419  1.00  0.00              
ATOM    747  H11 DPA A  29       1.121   5.674  73.570  1.00  0.00              
ATOM    748  H12 DPA A  29       0.303   7.184  73.256  1.00  0.00              
ATOM    749  C6  DPA A  29       1.846   7.312  74.715  1.00  0.00              
ATOM    750  C1  DPA A  29       3.195   6.636  75.016  1.00  0.00              
ATOM    751  O1  DPA A  29       4.261   7.126  74.559  1.00  0.00              
ATOM    752  O2  DPA A  29       3.239   5.452  75.817  1.00  0.00              
ATOM    753  C2  DPA A  29       4.480   5.402  76.526  1.00  0.00              
ATOM    754  C3  DPA A  29       4.526   4.126  77.388  1.00  0.00              
ATOM    755  N1  DPA A  29       5.802   4.074  78.117  1.00  0.00              
ATOM    756  C4  DPA A  29       6.915   4.057  77.157  1.00  0.00              
ATOM    757  H5  DPA A  29       7.843   4.019  77.686  1.00  0.00              
ATOM    758  H6  DPA A  29       6.829   3.198  76.526  1.00  0.00              
ATOM    759  H7  DPA A  29       6.883   4.943  76.558  1.00  0.00              
ATOM    760  C5  DPA A  29       5.846   2.857  78.939  1.00  0.00              
ATOM    761  H8  DPA A  29       6.775   2.818  79.470  1.00  0.00              
ATOM    762  H9  DPA A  29       5.037   2.869  79.638  1.00  0.00              
ATOM    763  H10 DPA A  29       5.760   1.996  78.310  1.00  0.00              
ATOM    764  H20 DPA A  29       5.882   4.878  78.707  1.00  0.00              
ATOM    765  H3  DPA A  29       3.716   4.138  78.087  1.00  0.00              
ATOM    766  H4  DPA A  29       4.440   3.267  76.758  1.00  0.00              
ATOM    767  H1  DPA A  29       5.289   5.389  75.827  1.00  0.00              
ATOM    768  H2  DPA A  29       4.566   6.263  77.156  1.00  0.00              
ATOM    769  C9  DPA A  29       2.058   8.827  74.541  1.00  0.00              
ATOM    770  H16 DPA A  29       1.119   9.297  74.332  1.00  0.00              
ATOM    771  H17 DPA A  29       2.468   9.235  75.441  1.00  0.00              
ATOM    772  H18 DPA A  29       2.734   9.003  73.730  1.00  0.00              
ATOM    773  C7  TPA A  30       0.931   7.100  75.930  1.00  0.00              
ATOM    774  H11 TPA A  30       0.778   6.053  76.087  1.00  0.00              
ATOM    775  H12 TPA A  30      -0.013   7.573  75.756  1.00  0.00              
ATOM    776  C6  TPA A  30       1.521   7.687  77.226  1.00  0.00              
ATOM    777  C1  TPA A  30       2.857   6.993  77.542  1.00  0.00              
ATOM    778  O1  TPA A  30       3.933   7.462  77.089  1.00  0.00              
ATOM    779  O2  TPA A  30       2.876   5.814  78.350  1.00  0.00              
ATOM    780  C2  TPA A  30       4.111   5.748  79.069  1.00  0.00              
ATOM    781  C3  TPA A  30       4.130   4.479  79.940  1.00  0.00              
ATOM    782  N1  TPA A  30       5.399   4.412  80.680  1.00  0.00              
ATOM    783  C4  TPA A  30       6.519   4.370  79.727  1.00  0.00              
ATOM    784  H5  TPA A  30       7.443   4.321  80.265  1.00  0.00              
ATOM    785  H6  TPA A  30       6.424   3.508  79.103  1.00  0.00              
ATOM    786  H7  TPA A  30       6.505   5.252  79.121  1.00  0.00              
ATOM    787  C5  TPA A  30       5.419   3.200  81.511  1.00  0.00              
ATOM    788  H8  TPA A  30       6.343   3.151  82.049  1.00  0.00              
ATOM    789  H9  TPA A  30       4.605   3.231  82.204  1.00  0.00              
ATOM    790  H10 TPA A  30       5.323   2.337  80.887  1.00  0.00              
ATOM    791  H20 TPA A  30       5.488   5.219  81.264  1.00  0.00              
ATOM    792  H3  TPA A  30       3.316   4.509  80.634  1.00  0.00              
ATOM    793  H4  TPA A  30       4.035   3.617  79.316  1.00  0.00              
ATOM    794  H1  TPA A  30       4.924   5.718  78.377  1.00  0.00              
ATOM    795  H2  TPA A  30       4.206   6.613  79.694  1.00  0.00              
ATOM    796  C9  TPA A  30       1.759   9.198  77.042  1.00  0.00              
ATOM    797  H16 TPA A  30       0.829   9.681  76.822  1.00  0.00              
ATOM    798  H17 TPA A  30       2.168   9.606  77.942  1.00  0.00              
ATOM    799  H18 TPA A  30       2.443   9.357  76.235  1.00  0.00              
ATOM    800  H19 TPA A  30       0.837   7.529  78.032  1.00  0.00              
TER
END
