# Supplementary material for: All-Atom Molecular Dynamics Simulations of Grafted Poly(N,N-dimethylaminoethyl methacrylate) Brushes
Source: J Phys Chem B. 2025 Feb 10;129(7):2105–14. doi: 10.1021/acs.jpcb.4c07928 (PMC11848925; doi:10.1021/acs.jpcb.4c07928)
Supplement: Supplementary file 2 — jp4c07928_si_002.zip [file jp4c07928_si_002.zip › Supplementary Files/1_single_threads/thread_alligned_2_adjusted.pdb]

HEADER 
TITLE     Built with Packmol                                             
REMARK   Packmol generated pdb file 
REMARK   Home-Page: http://m3g.iqm.unicamp.br/packmol
REMARK
ATOM      1  C7  HDA A   1       9.899   5.583   2.076  1.00  0.00              
ATOM      2  C8  HDA A   1       9.583   4.632   0.906  1.00  0.00              
ATOM      3  H13 HDA A   1       9.986   5.034   0.000  1.00  0.00              
ATOM      4  H14 HDA A   1       8.522   4.527   0.810  1.00  0.00              
ATOM      5  H15 HDA A   1      10.019   3.675   1.097  1.00  0.00              
ATOM      6  H11 HDA A   1       9.462   6.541   1.885  1.00  0.00              
ATOM      7  H12 HDA A   1      10.961   5.687   2.172  1.00  0.00              
ATOM      8  C6  HDA A   1       9.319   5.005   3.380  1.00  0.00              
ATOM      9  C1  HDA A   1       7.794   4.854   3.240  1.00  0.00              
ATOM     10  O1  HDA A   1       7.305   3.783   2.795  1.00  0.00              
ATOM     11  O2  HDA A   1       6.932   5.932   3.615  1.00  0.00              
ATOM     12  C2  HDA A   1       5.682   5.406   4.068  1.00  0.00              
ATOM     13  C3  HDA A   1       4.753   6.566   4.472  1.00  0.00              
ATOM     14  N1  HDA A   1       3.469   6.026   4.939  1.00  0.00              
ATOM     15  C4  HDA A   1       2.842   5.252   3.858  1.00  0.00              
ATOM     16  H5  HDA A   1       1.906   4.859   4.196  1.00  0.00              
ATOM     17  H6  HDA A   1       2.677   5.886   3.013  1.00  0.00              
ATOM     18  H7  HDA A   1       3.487   4.446   3.576  1.00  0.00              
ATOM     19  C5  HDA A   1       2.583   7.134   5.324  1.00  0.00              
ATOM     20  H8  HDA A   1       1.647   6.741   5.663  1.00  0.00              
ATOM     21  H9  HDA A   1       3.037   7.696   6.111  1.00  0.00              
ATOM     22  H10 HDA A   1       2.417   7.770   4.480  1.00  0.00              
ATOM     23  H3  HDA A   1       5.209   7.131   5.260  1.00  0.00              
ATOM     24  H4  HDA A   1       4.589   7.202   3.629  1.00  0.00              
ATOM     25  H1  HDA A   1       5.226   4.843   3.282  1.00  0.00              
ATOM     26  H2  HDA A   1       5.848   4.770   4.913  1.00  0.00              
ATOM     27  C9  HDA A   1       9.948   3.626   3.654  1.00  0.00              
ATOM     28  H16 HDA A   1      11.009   3.730   3.751  1.00  0.00              
ATOM     29  H17 HDA A   1       9.545   3.224   4.560  1.00  0.00              
ATOM     30  H18 HDA A   1       9.728   2.965   2.842  1.00  0.00              
ATOM     31  C7  DPA A   2       9.594   5.899   4.597  1.00  0.00              
ATOM     32  H11 DPA A   2       9.154   6.862   4.443  1.00  0.00              
ATOM     33  H12 DPA A   2      10.651   6.011   4.730  1.00  0.00              
ATOM     34  C6  DPA A   2       9.014   5.321   5.900  1.00  0.00              
ATOM     35  C1  DPA A   2       7.485   5.196   5.770  1.00  0.00              
ATOM     36  O1  DPA A   2       6.976   4.137   5.321  1.00  0.00              
ATOM     37  O2  DPA A   2       6.643   6.284   6.160  1.00  0.00              
ATOM     38  C2  DPA A   2       5.389   5.775   6.617  1.00  0.00              
ATOM     39  C3  DPA A   2       4.483   6.948   7.038  1.00  0.00              
ATOM     40  N1  DPA A   2       3.192   6.425   7.508  1.00  0.00              
ATOM     41  C4  DPA A   2       2.545   5.669   6.427  1.00  0.00              
ATOM     42  H5  DPA A   2       1.606   5.288   6.769  1.00  0.00              
ATOM     43  H6  DPA A   2       2.385   6.313   5.589  1.00  0.00              
ATOM     44  H7  DPA A   2       3.175   4.855   6.135  1.00  0.00              
ATOM     45  C5  DPA A   2       2.327   7.545   7.909  1.00  0.00              
ATOM     46  H8  DPA A   2       1.388   7.165   8.252  1.00  0.00              
ATOM     47  H9  DPA A   2       2.797   8.095   8.697  1.00  0.00              
ATOM     48  H10 DPA A   2       2.165   8.189   7.070  1.00  0.00              
ATOM     49  H20 DPA A   2       3.342   5.823   8.293  1.00  0.00              
ATOM     50  H3  DPA A   2       4.953   7.498   7.825  1.00  0.00              
ATOM     51  H4  DPA A   2       4.322   7.592   6.199  1.00  0.00              
ATOM     52  H1  DPA A   2       4.919   5.226   5.831  1.00  0.00              
ATOM     53  H2  DPA A   2       5.550   5.131   7.456  1.00  0.00              
ATOM     54  C9  DPA A   2       9.622   3.931   6.160  1.00  0.00              
ATOM     55  H16 DPA A   2      10.685   4.016   6.250  1.00  0.00              
ATOM     56  H17 DPA A   2       9.219   3.529   7.066  1.00  0.00              
ATOM     57  H18 DPA A   2       9.386   3.279   5.345  1.00  0.00              
ATOM     58  C7  DDA A   3       9.312   6.202   7.121  1.00  0.00              
ATOM     59  H11 DDA A   3       8.887   7.173   6.978  1.00  0.00              
ATOM     60  H12 DDA A   3      10.372   6.295   7.249  1.00  0.00              
ATOM     61  C6  DDA A   3       8.732   5.624   8.425  1.00  0.00              
ATOM     62  C1  DDA A   3       7.201   5.525   8.306  1.00  0.00              
ATOM     63  O1  DDA A   3       6.672   4.477   7.853  1.00  0.00              
ATOM     64  O2  DDA A   3       6.380   6.623   8.709  1.00  0.00              
ATOM     65  C2  DDA A   3       5.120   6.132   9.173  1.00  0.00              
ATOM     66  C3  DDA A   3       4.235   7.315   9.607  1.00  0.00              
ATOM     67  N1  DDA A   3       2.940   6.810  10.084  1.00  0.00              
ATOM     68  C4  DDA A   3       2.274   6.073   9.001  1.00  0.00              
ATOM     69  H5  DDA A   3       1.330   5.704   9.348  1.00  0.00              
ATOM     70  H6  DDA A   3       2.117   6.725   8.169  1.00  0.00              
ATOM     71  H7  DDA A   3       2.888   5.249   8.699  1.00  0.00              
ATOM     72  C5  DDA A   3       2.096   7.940  10.498  1.00  0.00              
ATOM     73  H8  DDA A   3       1.153   7.572  10.845  1.00  0.00              
ATOM     74  H9  DDA A   3       2.581   8.477  11.286  1.00  0.00              
ATOM     75  H10 DDA A   3       1.939   8.593   9.666  1.00  0.00              
ATOM     76  H3  DDA A   3       4.720   7.853  10.395  1.00  0.00              
ATOM     77  H4  DDA A   3       4.080   7.967   8.775  1.00  0.00              
ATOM     78  H1  DDA A   3       4.635   5.595   8.384  1.00  0.00              
ATOM     79  H2  DDA A   3       5.277   5.478  10.005  1.00  0.00              
ATOM     80  C9  DDA A   3       9.320   4.221   8.670  1.00  0.00              
ATOM     81  H16 DDA A   3      10.385   4.290   8.755  1.00  0.00              
ATOM     82  H17 DDA A   3       8.917   3.820   9.577  1.00  0.00              
ATOM     83  H18 DDA A   3       9.066   3.580   7.853  1.00  0.00              
ATOM     84  C7  DDA A   4       9.054   6.490   9.651  1.00  0.00              
ATOM     85  H11 DDA A   4       8.643   7.470   9.516  1.00  0.00              
ATOM     86  H12 DDA A   4      10.115   6.566   9.771  1.00  0.00              
ATOM     87  C6  DDA A   4       8.473   5.912  10.955  1.00  0.00              
ATOM     88  C1  DDA A   4       6.940   5.839  10.845  1.00  0.00              
ATOM     89  O1  DDA A   4       6.390   4.803  10.389  1.00  0.00              
ATOM     90  O2  DDA A   4       6.139   6.948  11.262  1.00  0.00              
ATOM     91  C2  DDA A   4       4.875   6.473  11.731  1.00  0.00              
ATOM     92  C3  DDA A   4       4.013   7.668  12.181  1.00  0.00              
ATOM     93  N1  DDA A   4       2.713   7.180  12.663  1.00  0.00              
ATOM     94  C4  DDA A   4       2.027   6.462  11.580  1.00  0.00              
ATOM     95  H5  DDA A   4       1.081   6.106  11.931  1.00  0.00              
ATOM     96  H6  DDA A   4       1.876   7.122  10.753  1.00  0.00              
ATOM     97  H7  DDA A   4       2.626   5.632  11.268  1.00  0.00              
ATOM     98  C5  DDA A   4       1.891   8.321  13.092  1.00  0.00              
ATOM     99  H8  DDA A   4       0.944   7.966  13.443  1.00  0.00              
ATOM    100  H9  DDA A   4       2.389   8.843  13.880  1.00  0.00              
ATOM    101  H10 DDA A   4       1.738   8.982  12.264  1.00  0.00              
ATOM    102  H3  DDA A   4       4.512   8.192  12.969  1.00  0.00              
ATOM    103  H4  DDA A   4       3.862   8.329  11.354  1.00  0.00              
ATOM    104  H1  DDA A   4       4.376   5.950  10.943  1.00  0.00              
ATOM    105  H2  DDA A   4       5.027   5.811  12.559  1.00  0.00              
ATOM    106  C9  DDA A   4       9.040   4.499  11.185  1.00  0.00              
ATOM    107  H16 DDA A   4      10.106   4.550  11.262  1.00  0.00              
ATOM    108  H17 DDA A   4       8.637   4.097  12.091  1.00  0.00              
ATOM    109  H18 DDA A   4       8.771   3.868  10.364  1.00  0.00              
ATOM    110  C7  DPA A   5       8.817   6.765  12.184  1.00  0.00              
ATOM    111  H11 DPA A   5       8.422   7.751  12.060  1.00  0.00              
ATOM    112  H12 DPA A   5       9.880   6.822  12.297  1.00  0.00              
ATOM    113  C6  DPA A   5       8.237   6.187  13.488  1.00  0.00              
ATOM    114  C1  DPA A   5       6.702   6.138  13.388  1.00  0.00              
ATOM    115  O1  DPA A   5       6.133   5.116  12.929  1.00  0.00              
ATOM    116  O2  DPA A   5       5.923   7.257  13.819  1.00  0.00              
ATOM    117  C2  DPA A   5       4.654   6.800  14.294  1.00  0.00              
ATOM    118  C3  DPA A   5       3.815   8.006  14.758  1.00  0.00              
ATOM    119  N1  DPA A   5       2.511   7.535  15.247  1.00  0.00              
ATOM    120  C4  DPA A   5       1.805   6.835  14.163  1.00  0.00              
ATOM    121  H5  DPA A   5       0.856   6.493  14.519  1.00  0.00              
ATOM    122  H6  DPA A   5       1.659   7.504  13.343  1.00  0.00              
ATOM    123  H7  DPA A   5       2.388   5.998  13.841  1.00  0.00              
ATOM    124  C5  DPA A   5       1.710   8.686  15.690  1.00  0.00              
ATOM    125  H8  DPA A   5       0.760   8.344  16.045  1.00  0.00              
ATOM    126  H9  DPA A   5       2.223   9.194  16.477  1.00  0.00              
ATOM    127  H10 DPA A   5       1.562   9.356  14.869  1.00  0.00              
ATOM    128  H20 DPA A   5       2.648   6.910  16.015  1.00  0.00              
ATOM    129  H3  DPA A   5       4.328   8.515  15.546  1.00  0.00              
ATOM    130  H4  DPA A   5       3.668   8.675  13.937  1.00  0.00              
ATOM    131  H1  DPA A   5       4.141   6.291  13.506  1.00  0.00              
ATOM    132  H2  DPA A   5       4.801   6.130  15.115  1.00  0.00              
ATOM    133  C9  DPA A   5       8.783   4.763  13.705  1.00  0.00              
ATOM    134  H16 DPA A   5       9.850   4.796  13.773  1.00  0.00              
ATOM    135  H17 DPA A   5       8.379   4.361  14.611  1.00  0.00              
ATOM    136  H18 DPA A   5       8.497   4.142  12.881  1.00  0.00              
ATOM    137  C7  DPB A   6       8.604   7.025  14.720  1.00  0.00              
ATOM    138  H11 DPB A   6       8.224   8.019  14.606  1.00  0.00              
ATOM    139  H12 DPB A   6       9.668   7.064  14.826  1.00  0.00              
ATOM    140  C6  DPB A   6       8.024   6.447  16.024  1.00  0.00              
ATOM    141  C1  DPB A   6       8.546   5.013  16.228  1.00  0.00              
ATOM    142  O1  DPB A   6       7.907   4.037  15.758  1.00  0.00              
ATOM    143  O2  DPB A   6       9.760   4.792  16.951  1.00  0.00              
ATOM    144  C2  DPB A   6       9.701   3.520  17.605  1.00  0.00              
ATOM    145  C3  DPB A   6      11.008   3.282  18.383  1.00  0.00              
ATOM    146  N1  DPB A   6      10.946   1.975  19.054  1.00  0.00              
ATOM    147  C4  DPB A   6      12.193   1.748  19.798  1.00  0.00              
ATOM    148  H5  DPB A   6      12.148   0.796  20.286  1.00  0.00              
ATOM    149  H6  DPB A   6      13.021   1.763  19.121  1.00  0.00              
ATOM    150  H7  DPB A   6      12.317   2.518  20.530  1.00  0.00              
ATOM    151  C5  DPB A   6      10.774   0.916  18.050  1.00  0.00              
ATOM    152  H8  DPB A   6      10.730  -0.034  18.538  1.00  0.00              
ATOM    153  H9  DPB A   6      11.602   0.931  17.372  1.00  0.00              
ATOM    154  H10 DPB A   6       9.866   1.082  17.509  1.00  0.00              
ATOM    155  H20 DPB A   6      10.173   1.962  19.688  1.00  0.00              
ATOM    156  H3  DPB A   6      11.132   4.053  19.115  1.00  0.00              
ATOM    157  H4  DPB A   6      11.835   3.296  17.707  1.00  0.00              
ATOM    158  H1  DPB A   6       9.575   2.750  16.873  1.00  0.00              
ATOM    159  H2  DPB A   6       8.873   3.506  18.282  1.00  0.00              
ATOM    160  C9  DPB A   6       6.486   6.425  15.936  1.00  0.00              
ATOM    161  H16 DPB A   6       6.082   6.022  16.841  1.00  0.00              
ATOM    162  H17 DPB A   6       6.122   7.419  15.793  1.00  0.00              
ATOM    163  H18 DPB A   6       6.185   5.813  15.110  1.00  0.00              
ATOM    164  C7  DPB A   7       8.412   7.270  17.259  1.00  0.00              
ATOM    165  H11 DPB A   7       8.047   8.270  17.156  1.00  0.00              
ATOM    166  H12 DPB A   7       9.478   7.292  17.358  1.00  0.00              
ATOM    167  C6  DPB A   7       7.831   6.691  18.563  1.00  0.00              
ATOM    168  C1  DPB A   7       8.333   5.248  18.754  1.00  0.00              
ATOM    169  O1  DPB A   7       7.675   4.286  18.282  1.00  0.00              
ATOM    170  O2  DPB A   7       9.549   5.003  19.467  1.00  0.00              
ATOM    171  C2  DPB A   7       9.473   3.728  20.111  1.00  0.00              
ATOM    172  C3  DPB A   7      10.782   3.464  20.880  1.00  0.00              
ATOM    173  N1  DPB A   7      10.704   2.154  21.542  1.00  0.00              
ATOM    174  C4  DPB A   7      11.952   1.900  22.275  1.00  0.00              
ATOM    175  H5  DPB A   7      11.895   0.947  22.757  1.00  0.00              
ATOM    176  H6  DPB A   7      12.775   1.907  21.591  1.00  0.00              
ATOM    177  H7  DPB A   7      12.094   2.664  23.011  1.00  0.00              
ATOM    178  C5  DPB A   7      10.508   1.104  20.531  1.00  0.00              
ATOM    179  H8  DPB A   7      10.452   0.150  21.013  1.00  0.00              
ATOM    180  H9  DPB A   7      11.331   1.111  19.847  1.00  0.00              
ATOM    181  H10 DPB A   7       9.599   1.289  19.997  1.00  0.00              
ATOM    182  H20 DPB A   7       9.935   2.148  22.182  1.00  0.00              
ATOM    183  H3  DPB A   7      10.924   4.227  21.616  1.00  0.00              
ATOM    184  H4  DPB A   7      11.603   3.469  20.197  1.00  0.00              
ATOM    185  H1  DPB A   7       9.330   2.966  19.376  1.00  0.00              
ATOM    186  H2  DPB A   7       8.650   3.722  20.795  1.00  0.00              
ATOM    187  C9  DPB A   7       6.293   6.694  18.486  1.00  0.00              
ATOM    188  H16 DPB A   7       5.890   6.292  19.392  1.00  0.00              
ATOM    189  H17 DPB A   7       5.945   7.696  18.353  1.00  0.00              
ATOM    190  H18 DPB A   7       5.977   6.094  17.658  1.00  0.00              
ATOM    191  C7  DPA A   8       8.242   7.501  19.802  1.00  0.00              
ATOM    192  H11 DPA A   8       7.891   8.507  19.708  1.00  0.00              
ATOM    193  H12 DPA A   8       9.309   7.505  19.893  1.00  0.00              
ATOM    194  C6  DPA A   8       7.662   6.922  21.107  1.00  0.00              
ATOM    195  C1  DPA A   8       6.124   6.949  21.040  1.00  0.00              
ATOM    196  O1  DPA A   8       5.496   5.965  20.571  1.00  0.00              
ATOM    197  O2  DPA A   8       5.409   8.095  21.510  1.00  0.00              
ATOM    198  C2  DPA A   8       4.130   7.688  22.004  1.00  0.00              
ATOM    199  C3  DPA A   8       3.359   8.922  22.511  1.00  0.00              
ATOM    200  N1  DPA A   8       2.044   8.504  23.017  1.00  0.00              
ATOM    201  C4  DPA A   8       1.284   7.862  21.936  1.00  0.00              
ATOM    202  H5  DPA A   8       0.326   7.558  22.304  1.00  0.00              
ATOM    203  H6  DPA A   8       1.153   8.554  21.132  1.00  0.00              
ATOM    204  H7  DPA A   8       1.819   7.005  21.583  1.00  0.00              
ATOM    205  C5  DPA A   8       1.310   9.681  23.502  1.00  0.00              
ATOM    206  H8  DPA A   8       0.352   9.377  23.870  1.00  0.00              
ATOM    207  H9  DPA A   8       1.862  10.147  24.289  1.00  0.00              
ATOM    208  H10 DPA A   8       1.177  10.374  22.698  1.00  0.00              
ATOM    209  H20 DPA A   8       2.167   7.855  23.769  1.00  0.00              
ATOM    210  H3  DPA A   8       3.913   9.389  23.298  1.00  0.00              
ATOM    211  H4  DPA A   8       3.229   9.614  21.707  1.00  0.00              
ATOM    212  H1  DPA A   8       3.577   7.222  21.216  1.00  0.00              
ATOM    213  H2  DPA A   8       4.262   6.994  22.808  1.00  0.00              
ATOM    214  C9  DPA A   8       8.142   5.469  21.282  1.00  0.00              
ATOM    215  H16 DPA A   8       9.211   5.451  21.328  1.00  0.00              
ATOM    216  H17 DPA A   8       7.739   5.068  22.188  1.00  0.00              
ATOM    217  H18 DPA A   8       7.810   4.881  20.452  1.00  0.00              
ATOM    218  C7  DDA A   9       8.093   7.715  22.348  1.00  0.00              
ATOM    219  H11 DDA A   9       7.759   8.727  22.263  1.00  0.00              
ATOM    220  H12 DDA A   9       9.161   7.701  22.431  1.00  0.00              
ATOM    221  C6  DDA A   9       7.513   7.136  23.652  1.00  0.00              
ATOM    222  C1  DDA A   9       5.975   7.190  23.597  1.00  0.00              
ATOM    223  O1  DDA A   9       5.329   6.218  23.126  1.00  0.00              
ATOM    224  O2  DDA A   9       5.282   8.342  24.081  1.00  0.00              
ATOM    225  C2  DDA A   9       4.000   7.953  24.580  1.00  0.00              
ATOM    226  C3  DDA A   9       3.254   9.195  25.101  1.00  0.00              
ATOM    227  N1  DDA A   9       1.936   8.794  25.615  1.00  0.00              
ATOM    228  C4  DDA A   9       1.157   8.173  24.533  1.00  0.00              
ATOM    229  H5  DDA A   9       0.198   7.881  24.907  1.00  0.00              
ATOM    230  H6  DDA A   9       1.032   8.874  23.736  1.00  0.00              
ATOM    231  H7  DDA A   9       1.676   7.310  24.171  1.00  0.00              
ATOM    232  C5  DDA A   9       1.224   9.980  26.112  1.00  0.00              
ATOM    233  H8  DDA A   9       0.264   9.689  26.485  1.00  0.00              
ATOM    234  H9  DDA A   9       1.790  10.432  26.899  1.00  0.00              
ATOM    235  H10 DDA A   9       1.097  10.682  25.315  1.00  0.00              
ATOM    236  H3  DDA A   9       3.820   9.648  25.888  1.00  0.00              
ATOM    237  H4  DDA A   9       3.129   9.896  24.304  1.00  0.00              
ATOM    238  H1  DDA A   9       3.434   7.501  23.794  1.00  0.00              
ATOM    239  H2  DDA A   9       4.127   7.251  25.377  1.00  0.00              
ATOM    240  C9  DDA A   9       7.971   5.675  23.813  1.00  0.00              
ATOM    241  H16 DDA A   9       9.040   5.638  23.851  1.00  0.00              
ATOM    242  H17 DDA A   9       7.568   5.274  24.719  1.00  0.00              
ATOM    243  H18 DDA A   9       7.624   5.098  22.981  1.00  0.00              
ATOM    244  C7  DDB A  10       7.966   7.913  24.895  1.00  0.00              
ATOM    245  H11 DDB A  10       7.648   8.932  24.820  1.00  0.00              
ATOM    246  H12 DDB A  10       9.035   7.881  24.971  1.00  0.00              
ATOM    247  C6  DDB A  10       7.386   7.335  26.199  1.00  0.00              
ATOM    248  C1  DDB A  10       7.822   5.865  26.349  1.00  0.00              
ATOM    249  O1  DDB A  10       7.108   4.946  25.871  1.00  0.00              
ATOM    250  O2  DDB A  10       9.038   5.546  27.030  1.00  0.00              
ATOM    251  C2  DDB A  10       8.914   4.263  27.649  1.00  0.00              
ATOM    252  C3  DDB A  10      10.224   3.918  28.382  1.00  0.00              
ATOM    253  N1  DDB A  10      10.098   2.600  29.018  1.00  0.00              
ATOM    254  C4  DDB A  10      11.346   2.270  29.719  1.00  0.00              
ATOM    255  H5  DDB A  10      11.254   1.310  30.181  1.00  0.00              
ATOM    256  H6  DDB A  10      12.154   2.253  29.017  1.00  0.00              
ATOM    257  H7  DDB A  10      11.540   3.010  30.467  1.00  0.00              
ATOM    258  C5  DDB A  10       9.830   1.583  27.991  1.00  0.00              
ATOM    259  H8  DDB A  10       9.737   0.623  28.453  1.00  0.00              
ATOM    260  H9  DDB A  10      10.638   1.565  27.288  1.00  0.00              
ATOM    261  H10 DDB A  10       8.920   1.822  27.481  1.00  0.00              
ATOM    262  H3  DDB A  10      10.419   4.657  29.132  1.00  0.00              
ATOM    263  H4  DDB A  10      11.031   3.900  27.681  1.00  0.00              
ATOM    264  H1  DDB A  10       8.719   3.523  26.900  1.00  0.00              
ATOM    265  H2  DDB A  10       8.106   4.280  28.350  1.00  0.00              
ATOM    266  C9  DDB A  10       5.849   7.413  26.156  1.00  0.00              
ATOM    267  H16 DDB A  10       5.445   7.011  27.061  1.00  0.00              
ATOM    268  H17 DDB A  10       5.546   8.433  26.052  1.00  0.00              
ATOM    269  H18 DDB A  10       5.487   6.847  25.322  1.00  0.00              
ATOM    270  C7  DPB A  11       7.861   8.095  27.446  1.00  0.00              
ATOM    271  H11 DPB A  11       7.559   9.119  27.380  1.00  0.00              
ATOM    272  H12 DPB A  11       8.929   8.046  27.513  1.00  0.00              
ATOM    273  C6  DPB A  11       7.281   7.517  28.750  1.00  0.00              
ATOM    274  C1  DPB A  11       7.693   6.039  28.886  1.00  0.00              
ATOM    275  O1  DPB A  11       6.962   5.135  28.406  1.00  0.00              
ATOM    276  O2  DPB A  11       8.910   5.696  29.556  1.00  0.00              
ATOM    277  C2  DPB A  11       8.770   4.411  30.167  1.00  0.00              
ATOM    278  C3  DPB A  11      10.078   4.040  30.888  1.00  0.00              
ATOM    279  N1  DPB A  11       9.935   2.719  31.516  1.00  0.00              
ATOM    280  C4  DPB A  11      11.184   2.366  32.205  1.00  0.00              
ATOM    281  H5  DPB A  11      11.079   1.404  32.661  1.00  0.00              
ATOM    282  H6  DPB A  11      11.987   2.340  31.498  1.00  0.00              
ATOM    283  H7  DPB A  11      11.396   3.097  32.957  1.00  0.00              
ATOM    284  C5  DPB A  11       9.644   1.714  30.482  1.00  0.00              
ATOM    285  H8  DPB A  11       9.541   0.752  30.940  1.00  0.00              
ATOM    286  H9  DPB A  11      10.447   1.688  29.776  1.00  0.00              
ATOM    287  H10 DPB A  11       8.735   1.972  29.981  1.00  0.00              
ATOM    288  H20 DPB A  11       9.186   2.743  32.177  1.00  0.00              
ATOM    289  H3  DPB A  11      10.290   4.771  31.640  1.00  0.00              
ATOM    290  H4  DPB A  11      10.881   4.014  30.182  1.00  0.00              
ATOM    291  H1  DPB A  11       8.557   3.680  29.414  1.00  0.00              
ATOM    292  H2  DPB A  11       7.967   4.437  30.874  1.00  0.00              
ATOM    293  C9  DPB A  11       5.744   7.620  28.717  1.00  0.00              
ATOM    294  H16 DPB A  11       5.340   7.218  29.622  1.00  0.00              
ATOM    295  H17 DPB A  11       5.457   8.645  28.622  1.00  0.00              
ATOM    296  H18 DPB A  11       5.368   7.065  27.883  1.00  0.00              
ATOM    297  C7  DDB A  12       7.776   8.260  29.997  1.00  0.00              
ATOM    298  H11 DDB A  12       7.489   9.290  29.941  1.00  0.00              
ATOM    299  H12 DDB A  12       8.844   8.194  30.057  1.00  0.00              
ATOM    300  C6  DDB A  12       7.195   7.682  31.301  1.00  0.00              
ATOM    301  C1  DDB A  12       7.586   6.197  31.424  1.00  0.00              
ATOM    302  O1  DDB A  12       6.837   5.308  30.943  1.00  0.00              
ATOM    303  O2  DDB A  12       8.801   5.831  32.083  1.00  0.00              
ATOM    304  C2  DDB A  12       8.645   4.543  32.686  1.00  0.00              
ATOM    305  C3  DDB A  12       9.953   4.147  33.396  1.00  0.00              
ATOM    306  N1  DDB A  12       9.793   2.823  34.015  1.00  0.00              
ATOM    307  C4  DDB A  12      11.040   2.446  34.692  1.00  0.00              
ATOM    308  H5  DDB A  12      10.925   1.482  35.143  1.00  0.00              
ATOM    309  H6  DDB A  12      11.838   2.412  33.980  1.00  0.00              
ATOM    310  H7  DDB A  12      11.268   3.168  35.448  1.00  0.00              
ATOM    311  C5  DDB A  12       9.479   1.831  32.977  1.00  0.00              
ATOM    312  H8  DDB A  12       9.363   0.868  33.427  1.00  0.00              
ATOM    313  H9  DDB A  12      10.276   1.797  32.264  1.00  0.00              
ATOM    314  H10 DDB A  12       8.570   2.106  32.483  1.00  0.00              
ATOM    315  H3  DDB A  12      10.181   4.869  34.152  1.00  0.00              
ATOM    316  H4  DDB A  12      10.749   4.113  32.684  1.00  0.00              
ATOM    317  H1  DDB A  12       8.417   3.821  31.931  1.00  0.00              
ATOM    318  H2  DDB A  12       7.847   4.577  33.399  1.00  0.00              
ATOM    319  C9  DDB A  12       5.661   7.809  31.281  1.00  0.00              
ATOM    320  H16 DDB A  12       5.257   7.408  32.186  1.00  0.00              
ATOM    321  H17 DDB A  12       5.390   8.841  31.196  1.00  0.00              
ATOM    322  H18 DDB A  12       5.270   7.267  30.445  1.00  0.00              
ATOM    323  C7  DDB A  13       7.711   8.409  32.552  1.00  0.00              
ATOM    324  H11 DDB A  13       7.441   9.444  32.503  1.00  0.00              
ATOM    325  H12 DDB A  13       8.778   8.325  32.603  1.00  0.00              
ATOM    326  C6  DDB A  13       7.131   7.831  33.855  1.00  0.00              
ATOM    327  C1  DDB A  13       7.498   6.340  33.965  1.00  0.00              
ATOM    328  O1  DDB A  13       6.732   5.465  33.483  1.00  0.00              
ATOM    329  O2  DDB A  13       8.712   5.948  34.613  1.00  0.00              
ATOM    330  C2  DDB A  13       8.539   4.659  35.207  1.00  0.00              
ATOM    331  C3  DDB A  13       9.846   4.238  35.904  1.00  0.00              
ATOM    332  N1  DDB A  13       9.670   2.912  36.516  1.00  0.00              
ATOM    333  C4  DDB A  13      10.915   2.510  37.182  1.00  0.00              
ATOM    334  H5  DDB A  13      10.788   1.544  37.627  1.00  0.00              
ATOM    335  H6  DDB A  13      11.707   2.469  36.463  1.00  0.00              
ATOM    336  H7  DDB A  13      11.160   3.222  37.941  1.00  0.00              
ATOM    337  C5  DDB A  13       9.332   1.932  35.473  1.00  0.00              
ATOM    338  H8  DDB A  13       9.204   0.968  35.918  1.00  0.00              
ATOM    339  H9  DDB A  13      10.124   1.891  34.754  1.00  0.00              
ATOM    340  H10 DDB A  13       8.425   2.226  34.988  1.00  0.00              
ATOM    341  H3  DDB A  13      10.091   4.950  36.664  1.00  0.00              
ATOM    342  H4  DDB A  13      10.638   4.196  35.187  1.00  0.00              
ATOM    343  H1  DDB A  13       8.295   3.946  34.448  1.00  0.00              
ATOM    344  H2  DDB A  13       7.748   4.700  35.926  1.00  0.00              
ATOM    345  C9  DDB A  13       5.598   7.983  33.846  1.00  0.00              
ATOM    346  H16 DDB A  13       5.195   7.581  34.751  1.00  0.00              
ATOM    347  H17 DDB A  13       5.343   9.018  33.770  1.00  0.00              
ATOM    348  H18 DDB A  13       5.193   7.453  33.010  1.00  0.00              
ATOM    349  C7  DPA A  14       7.668   8.541  35.106  1.00  0.00              
ATOM    350  H11 DPA A  14       7.412   9.579  35.068  1.00  0.00              
ATOM    351  H12 DPA A  14       8.733   8.439  35.150  1.00  0.00              
ATOM    352  C6  DPA A  14       7.087   7.963  36.410  1.00  0.00              
ATOM    353  C1  DPA A  14       5.558   8.139  36.413  1.00  0.00              
ATOM    354  O1  DPA A  14       4.820   7.239  35.934  1.00  0.00              
ATOM    355  O2  DPA A  14       4.976   9.324  36.961  1.00  0.00              
ATOM    356  C2  DPA A  14       3.685   9.019  37.494  1.00  0.00              
ATOM    357  C3  DPA A  14       3.059  10.296  38.085  1.00  0.00              
ATOM    358  N1  DPA A  14       1.731   9.982  38.632  1.00  0.00              
ATOM    359  C4  DPA A  14       0.869   9.465  37.559  1.00  0.00              
ATOM    360  H5  DPA A  14      -0.098   9.236  37.958  1.00  0.00              
ATOM    361  H6  DPA A  14       0.773  10.202  36.792  1.00  0.00              
ATOM    362  H7  DPA A  14       1.304   8.578  37.149  1.00  0.00              
ATOM    363  C5  DPA A  14       1.133  11.202  39.196  1.00  0.00              
ATOM    364  H8  DPA A  14       0.167  10.974  39.594  1.00  0.00              
ATOM    365  H9  DPA A  14       1.760  11.578  39.975  1.00  0.00              
ATOM    366  H10 DPA A  14       1.037  11.940  38.427  1.00  0.00              
ATOM    367  H20 DPA A  14       1.821   9.292  39.350  1.00  0.00              
ATOM    368  H3  DPA A  14       3.686  10.674  38.865  1.00  0.00              
ATOM    369  H4  DPA A  14       2.963  11.034  37.316  1.00  0.00              
ATOM    370  H1  DPA A  14       3.059   8.643  36.714  1.00  0.00              
ATOM    371  H2  DPA A  14       3.782   8.281  38.262  1.00  0.00              
ATOM    372  C9  DPA A  14       7.432   6.464  36.505  1.00  0.00              
ATOM    373  H16 DPA A  14       8.494   6.341  36.503  1.00  0.00              
ATOM    374  H17 DPA A  14       7.029   6.063  37.411  1.00  0.00              
ATOM    375  H18 DPA A  14       7.011   5.948  35.668  1.00  0.00              
ATOM    376  C7  DPA A  15       7.644   8.654  37.662  1.00  0.00              
ATOM    377  H11 DPA A  15       7.405   9.697  37.633  1.00  0.00              
ATOM    378  H12 DPA A  15       8.707   8.536  37.698  1.00  0.00              
ATOM    379  C6  DPA A  15       7.064   8.076  38.966  1.00  0.00              
ATOM    380  C1  DPA A  15       5.537   8.277  38.981  1.00  0.00              
ATOM    381  O1  DPA A  15       4.782   7.393  38.501  1.00  0.00              
ATOM    382  O2  DPA A  15       4.979   9.468  39.542  1.00  0.00              
ATOM    383  C2  DPA A  15       3.686   9.180  40.082  1.00  0.00              
ATOM    384  C3  DPA A  15       3.085  10.462  40.686  1.00  0.00              
ATOM    385  N1  DPA A  15       1.756  10.166  41.241  1.00  0.00              
ATOM    386  C4  DPA A  15       0.878   9.670  40.171  1.00  0.00              
ATOM    387  H5  DPA A  15      -0.089   9.455  40.575  1.00  0.00              
ATOM    388  H6  DPA A  15       0.789  10.415  39.410  1.00  0.00              
ATOM    389  H7  DPA A  15       1.297   8.779  39.752  1.00  0.00              
ATOM    390  C5  DPA A  15       1.183  11.390  41.818  1.00  0.00              
ATOM    391  H8  DPA A  15       0.216  11.176  42.221  1.00  0.00              
ATOM    392  H9  DPA A  15       1.822  11.751  42.595  1.00  0.00              
ATOM    393  H10 DPA A  15       1.093  12.137  41.056  1.00  0.00              
ATOM    394  H20 DPA A  15       1.841   9.469  41.953  1.00  0.00              
ATOM    395  H3  DPA A  15       3.724  10.823  41.465  1.00  0.00              
ATOM    396  H4  DPA A  15       2.996  11.207  39.924  1.00  0.00              
ATOM    397  H1  DPA A  15       3.048   8.820  39.304  1.00  0.00              
ATOM    398  H2  DPA A  15       3.777   8.434  40.844  1.00  0.00              
ATOM    399  C9  DPA A  15       7.384   6.572  39.047  1.00  0.00              
ATOM    400  H16 DPA A  15       8.445   6.432  39.036  1.00  0.00              
ATOM    401  H17 DPA A  15       6.981   6.170  39.954  1.00  0.00              
ATOM    402  H18 DPA A  15       6.950   6.068  38.210  1.00  0.00              
ATOM    403  C7  DDA A  16       7.640   8.750  40.219  1.00  0.00              
ATOM    404  H11 DDA A  16       7.419   9.797  40.200  1.00  0.00              
ATOM    405  H12 DDA A  16       8.701   8.614  40.246  1.00  0.00              
ATOM    406  C6  DDA A  16       7.059   8.172  41.523  1.00  0.00              
ATOM    407  C1  DDA A  16       5.537   8.397  41.551  1.00  0.00              
ATOM    408  O1  DDA A  16       4.764   7.529  41.070  1.00  0.00              
ATOM    409  O2  DDA A  16       5.002   9.592  42.124  1.00  0.00              
ATOM    410  C2  DDA A  16       3.709   9.321  42.671  1.00  0.00              
ATOM    411  C3  DDA A  16       3.133  10.609  43.288  1.00  0.00              
ATOM    412  N1  DDA A  16       1.803  10.331  43.851  1.00  0.00              
ATOM    413  C4  DDA A  16       0.911   9.857  42.785  1.00  0.00              
ATOM    414  H5  DDA A  16      -0.057   9.653  43.193  1.00  0.00              
ATOM    415  H6  DDA A  16       0.828  10.608  42.028  1.00  0.00              
ATOM    416  H7  DDA A  16       1.310   8.963  42.356  1.00  0.00              
ATOM    417  C5  DDA A  16       1.254  11.560  44.441  1.00  0.00              
ATOM    418  H8  DDA A  16       0.286  11.358  44.849  1.00  0.00              
ATOM    419  H9  DDA A  16       1.903  11.904  45.216  1.00  0.00              
ATOM    420  H10 DDA A  16       1.171  12.312  43.684  1.00  0.00              
ATOM    421  H3  DDA A  16       3.783  10.955  44.065  1.00  0.00              
ATOM    422  H4  DDA A  16       3.050  11.360  42.533  1.00  0.00              
ATOM    423  H1  DDA A  16       3.059   8.977  41.895  1.00  0.00              
ATOM    424  H2  DDA A  16       3.793   8.569  43.428  1.00  0.00              
ATOM    425  C9  DDA A  16       7.357   6.662  41.591  1.00  0.00              
ATOM    426  H16 DDA A  16       8.415   6.505  41.572  1.00  0.00              
ATOM    427  H17 DDA A  16       6.953   6.260  42.497  1.00  0.00              
ATOM    428  H18 DDA A  16       6.908   6.172  40.754  1.00  0.00              
ATOM    429  C7  DDB A  17       7.656   8.827  42.776  1.00  0.00              
ATOM    430  H11 DDB A  17       7.452   9.877  42.766  1.00  0.00              
ATOM    431  H12 DDB A  17       8.715   8.673  42.794  1.00  0.00              
ATOM    432  C6  DDB A  17       7.075   8.249  44.080  1.00  0.00              
ATOM    433  C1  DDB A  17       7.349   6.734  44.138  1.00  0.00              
ATOM    434  O1  DDB A  17       6.514   5.926  43.655  1.00  0.00              
ATOM    435  O2  DDB A  17       8.551   6.247  44.738  1.00  0.00              
ATOM    436  C2  DDB A  17       8.312   4.954  45.302  1.00  0.00              
ATOM    437  C3  DDB A  17       9.607   4.430  45.949  1.00  0.00              
ATOM    438  N1  DDB A  17       9.362   3.101  46.528  1.00  0.00              
ATOM    439  C4  DDB A  17      10.598   2.599  47.145  1.00  0.00              
ATOM    440  H5  DDB A  17      10.419   1.632  47.566  1.00  0.00              
ATOM    441  H6  DDB A  17      11.365   2.529  46.403  1.00  0.00              
ATOM    442  H7  DDB A  17      10.909   3.273  47.917  1.00  0.00              
ATOM    443  C5  DDB A  17       8.934   2.176  45.469  1.00  0.00              
ATOM    444  H8  DDB A  17       8.755   1.208  45.890  1.00  0.00              
ATOM    445  H9  DDB A  17       9.700   2.105  44.726  1.00  0.00              
ATOM    446  H10 DDB A  17       8.034   2.541  45.020  1.00  0.00              
ATOM    447  H3  DDB A  17       9.919   5.102  46.721  1.00  0.00              
ATOM    448  H4  DDB A  17      10.373   4.359  45.207  1.00  0.00              
ATOM    449  H1  DDB A  17       8.001   4.281  44.531  1.00  0.00              
ATOM    450  H2  DDB A  17       7.545   5.025  46.044  1.00  0.00              
ATOM    451  C9  DDB A  17       5.556   8.498  44.121  1.00  0.00              
ATOM    452  H16 DDB A  17       5.153   8.096  45.026  1.00  0.00              
ATOM    453  H17 DDB A  17       5.366   9.550  44.081  1.00  0.00              
ATOM    454  H18 DDB A  17       5.094   8.020  43.283  1.00  0.00              
ATOM    455  C7  DPB A  18       7.690   8.885  45.334  1.00  0.00              
ATOM    456  H11 DPB A  18       7.503   9.939  45.333  1.00  0.00              
ATOM    457  H12 DPB A  18       8.748   8.715  45.343  1.00  0.00              
ATOM    458  C6  DPB A  18       7.110   8.307  46.638  1.00  0.00              
ATOM    459  C1  DPB A  18       7.360   6.788  46.683  1.00  0.00              
ATOM    460  O1  DPB A  18       6.508   5.997  46.200  1.00  0.00              
ATOM    461  O2  DPB A  18       8.559   6.278  47.271  1.00  0.00              
ATOM    462  C2  DPB A  18       8.304   4.985  47.828  1.00  0.00              
ATOM    463  C3  DPB A  18       9.595   4.435  48.462  1.00  0.00              
ATOM    464  N1  DPB A  18       9.332   3.106  49.034  1.00  0.00              
ATOM    465  C4  DPB A  18      10.563   2.581  49.638  1.00  0.00              
ATOM    466  H5  DPB A  18      10.373   1.613  50.054  1.00  0.00              
ATOM    467  H6  DPB A  18      11.325   2.504  48.890  1.00  0.00              
ATOM    468  H7  DPB A  18      10.891   3.244  50.412  1.00  0.00              
ATOM    469  C5  DPB A  18       8.881   2.196  47.971  1.00  0.00              
ATOM    470  H8  DPB A  18       8.691   1.228  48.387  1.00  0.00              
ATOM    471  H9  DPB A  18       9.641   2.118  47.221  1.00  0.00              
ATOM    472  H10 DPB A  18       7.984   2.578  47.531  1.00  0.00              
ATOM    473  H20 DPB A  18       8.622   3.179  49.734  1.00  0.00              
ATOM    474  H3  DPB A  18       9.922   5.097  49.236  1.00  0.00              
ATOM    475  H4  DPB A  18      10.354   4.358  47.714  1.00  0.00              
ATOM    476  H1  DPB A  18       7.975   4.322  47.055  1.00  0.00              
ATOM    477  H2  DPB A  18       7.542   5.062  48.576  1.00  0.00              
ATOM    478  C9  DPB A  18       5.596   8.580  46.691  1.00  0.00              
ATOM    479  H16 DPB A  18       5.191   8.179  47.597  1.00  0.00              
ATOM    480  H17 DPB A  18       5.422   9.634  46.660  1.00  0.00              
ATOM    481  H18 DPB A  18       5.121   8.116  45.853  1.00  0.00              
ATOM    482  C7  DPA A  19       7.744   8.925  47.892  1.00  0.00              
ATOM    483  H11 DPA A  19       7.573   9.981  47.899  1.00  0.00              
ATOM    484  H12 DPA A  19       8.799   8.738  47.892  1.00  0.00              
ATOM    485  C6  DPA A  19       7.164   8.347  49.196  1.00  0.00              
ATOM    486  C1  DPA A  19       5.656   8.643  49.262  1.00  0.00              
ATOM    487  O1  DPA A  19       4.831   7.825  48.780  1.00  0.00              
ATOM    488  O2  DPA A  19       5.190   9.851  49.872  1.00  0.00              
ATOM    489  C2  DPA A  19       3.897   9.629  50.440  1.00  0.00              
ATOM    490  C3  DPA A  19       3.398  10.929  51.098  1.00  0.00              
ATOM    491  N1  DPA A  19       2.067  10.703  51.683  1.00  0.00              
ATOM    492  C4  DPA A  19       1.131  10.295  50.626  1.00  0.00              
ATOM    493  H5  DPA A  19       0.163  10.130  51.052  1.00  0.00              
ATOM    494  H6  DPA A  19       1.069  11.066  49.888  1.00  0.00              
ATOM    495  H7  DPA A  19       1.479   9.392  50.170  1.00  0.00              
ATOM    496  C5  DPA A  19       1.591  11.943  52.309  1.00  0.00              
ATOM    497  H8  DPA A  19       0.622  11.778  52.735  1.00  0.00              
ATOM    498  H9  DPA A  19       2.272  12.239  53.078  1.00  0.00              
ATOM    499  H10 DPA A  19       1.527  12.715  51.571  1.00  0.00              
ATOM    500  H20 DPA A  19       2.127   9.981  52.373  1.00  0.00              
ATOM    501  H3  DPA A  19       4.080  11.227  51.867  1.00  0.00              
ATOM    502  H4  DPA A  19       3.336  11.701  50.360  1.00  0.00              
ATOM    503  H1  DPA A  19       3.216   9.333  49.672  1.00  0.00              
ATOM    504  H2  DPA A  19       3.960   8.858  51.179  1.00  0.00              
ATOM    505  C9  DPA A  19       7.390   6.823  49.227  1.00  0.00              
ATOM    506  H16 DPA A  19       8.438   6.616  49.181  1.00  0.00              
ATOM    507  H17 DPA A  19       6.986   6.421  50.133  1.00  0.00              
ATOM    508  H18 DPA A  19       6.900   6.373  48.388  1.00  0.00              
ATOM    509  C7  DDA A  20       7.817   8.945  50.449  1.00  0.00              
ATOM    510  H11 DDA A  20       7.663  10.003  50.465  1.00  0.00              
ATOM    511  H12 DDA A  20       8.868   8.740  50.441  1.00  0.00              
ATOM    512  C6  DDA A  20       7.237   8.367  51.753  1.00  0.00              
ATOM    513  C1  DDA A  20       5.734   8.687  51.832  1.00  0.00              
ATOM    514  O1  DDA A  20       4.892   7.885  51.350  1.00  0.00              
ATOM    515  O2  DDA A  20       5.293   9.897  52.454  1.00  0.00              
ATOM    516  C2  DDA A  20       4.001   9.693  53.031  1.00  0.00              
ATOM    517  C3  DDA A  20       3.526  10.996  53.701  1.00  0.00              
ATOM    518  N1  DDA A  20       2.197  10.787  54.294  1.00  0.00              
ATOM    519  C4  DDA A  20       1.246  10.402  53.241  1.00  0.00              
ATOM    520  H5  DDA A  20       0.279  10.250  53.673  1.00  0.00              
ATOM    521  H6  DDA A  20       1.191  11.180  52.509  1.00  0.00              
ATOM    522  H7  DDA A  20       1.576   9.497  52.776  1.00  0.00              
ATOM    523  C5  DDA A  20       1.744  12.031  54.933  1.00  0.00              
ATOM    524  H8  DDA A  20       0.777  11.878  55.364  1.00  0.00              
ATOM    525  H9  DDA A  20       2.436  12.310  55.699  1.00  0.00              
ATOM    526  H10 DDA A  20       1.689  12.809  54.200  1.00  0.00              
ATOM    527  H3  DDA A  20       4.218  11.277  54.467  1.00  0.00              
ATOM    528  H4  DDA A  20       3.471  11.773  52.968  1.00  0.00              
ATOM    529  H1  DDA A  20       3.309   9.414  52.265  1.00  0.00              
ATOM    530  H2  DDA A  20       4.055   8.915  53.763  1.00  0.00              
ATOM    531  C9  DDA A  20       7.438   6.840  51.771  1.00  0.00              
ATOM    532  H16 DDA A  20       8.483   6.617  51.717  1.00  0.00              
ATOM    533  H17 DDA A  20       7.034   6.438  52.677  1.00  0.00              
ATOM    534  H18 DDA A  20       6.935   6.404  50.934  1.00  0.00              
ATOM    535  C7  DPA A  21       7.909   8.945  53.007  1.00  0.00              
ATOM    536  H11 DPA A  21       7.772  10.007  53.032  1.00  0.00              
ATOM    537  H12 DPA A  21       8.956   8.724  52.989  1.00  0.00              
ATOM    538  C6  DPA A  21       7.327   8.367  54.311  1.00  0.00              
ATOM    539  C1  DPA A  21       5.831   8.711  54.403  1.00  0.00              
ATOM    540  O1  DPA A  21       4.974   7.926  53.921  1.00  0.00              
ATOM    541  O2  DPA A  21       5.414   9.924  55.036  1.00  0.00              
ATOM    542  C2  DPA A  21       4.123   9.736  55.620  1.00  0.00              
ATOM    543  C3  DPA A  21       3.674  11.042  56.303  1.00  0.00              
ATOM    544  N1  DPA A  21       2.346  10.850  56.904  1.00  0.00              
ATOM    545  C4  DPA A  21       1.382  10.488  55.856  1.00  0.00              
ATOM    546  H5  DPA A  21       0.415  10.348  56.294  1.00  0.00              
ATOM    547  H6  DPA A  21       1.334  11.272  55.130  1.00  0.00              
ATOM    548  H7  DPA A  21       1.694   9.581  55.381  1.00  0.00              
ATOM    549  C5  DPA A  21       1.918  12.096  57.556  1.00  0.00              
ATOM    550  H8  DPA A  21       0.952  11.956  57.993  1.00  0.00              
ATOM    551  H9  DPA A  21       2.620  12.359  58.318  1.00  0.00              
ATOM    552  H10 DPA A  21       1.870  12.881  56.830  1.00  0.00              
ATOM    553  H20 DPA A  21       2.391  10.117  57.584  1.00  0.00              
ATOM    554  H3  DPA A  21       4.376  11.306  57.066  1.00  0.00              
ATOM    555  H4  DPA A  21       3.627  11.825  55.578  1.00  0.00              
ATOM    556  H1  DPA A  21       3.421   9.474  54.858  1.00  0.00              
ATOM    557  H2  DPA A  21       4.171   8.952  56.348  1.00  0.00              
ATOM    558  C9  DPA A  21       7.504   6.837  54.316  1.00  0.00              
ATOM    559  H16 DPA A  21       8.545   6.598  54.252  1.00  0.00              
ATOM    560  H17 DPA A  21       7.101   6.435  55.222  1.00  0.00              
ATOM    561  H18 DPA A  21       6.989   6.415  53.479  1.00  0.00              
ATOM    562  C7  DPB A  22       8.018   8.926  55.563  1.00  0.00              
ATOM    563  H11 DPB A  22       7.898   9.988  55.596  1.00  0.00              
ATOM    564  H12 DPB A  22       9.061   8.688  55.537  1.00  0.00              
ATOM    565  C6  DPB A  22       7.438   8.348  56.867  1.00  0.00              
ATOM    566  C1  DPB A  22       7.589   6.815  56.862  1.00  0.00              
ATOM    567  O1  DPB A  22       6.675   6.095  56.384  1.00  0.00              
ATOM    568  O2  DPB A  22       8.768   6.212  57.401  1.00  0.00              
ATOM    569  C2  DPB A  22       8.445   4.922  57.928  1.00  0.00              
ATOM    570  C3  DPB A  22       9.715   4.273  58.508  1.00  0.00              
ATOM    571  N1  DPB A  22       9.383   2.946  59.050  1.00  0.00              
ATOM    572  C4  DPB A  22      10.594   2.326  59.604  1.00  0.00              
ATOM    573  H5  DPB A  22      10.352   1.361  59.999  1.00  0.00              
ATOM    574  H6  DPB A  22      11.327   2.223  58.832  1.00  0.00              
ATOM    575  H7  DPB A  22      10.985   2.943  60.386  1.00  0.00              
ATOM    576  C5  DPB A  22       8.845   2.099  57.977  1.00  0.00              
ATOM    577  H8  DPB A  22       8.604   1.134  58.371  1.00  0.00              
ATOM    578  H9  DPB A  22       9.577   1.995  57.204  1.00  0.00              
ATOM    579  H10 DPB A  22       7.963   2.550  57.574  1.00  0.00              
ATOM    580  H20 DPB A  22       8.699   3.044  59.773  1.00  0.00              
ATOM    581  H3  DPB A  22      10.106   4.889  59.290  1.00  0.00              
ATOM    582  H4  DPB A  22      10.448   4.168  57.737  1.00  0.00              
ATOM    583  H1  DPB A  22       8.054   4.305  57.147  1.00  0.00              
ATOM    584  H2  DPB A  22       7.712   5.026  58.701  1.00  0.00              
ATOM    585  C9  DPB A  22       5.946   8.716  56.972  1.00  0.00              
ATOM    586  H16 DPB A  22       5.542   8.313  57.878  1.00  0.00              
ATOM    587  H17 DPB A  22       5.840   9.780  56.976  1.00  0.00              
ATOM    588  H18 DPB A  22       5.418   8.307  56.135  1.00  0.00              
ATOM    589  C7  DDA A  23       8.144   8.886  58.118  1.00  0.00              
ATOM    590  H11 DDA A  23       8.043   9.950  58.160  1.00  0.00              
ATOM    591  H12 DDA A  23       9.184   8.632  58.083  1.00  0.00              
ATOM    592  C6  DDA A  23       7.564   8.308  59.422  1.00  0.00              
ATOM    593  C1  DDA A  23       6.081   8.699  59.541  1.00  0.00              
ATOM    594  O1  DDA A  23       5.191   7.949  59.060  1.00  0.00              
ATOM    595  O2  DDA A  23       5.712   9.915  60.197  1.00  0.00              
ATOM    596  C2  DDA A  23       4.424   9.760  60.798  1.00  0.00              
ATOM    597  C3  DDA A  23       4.026  11.070  61.505  1.00  0.00              
ATOM    598  N1  DDA A  23       2.702  10.911  62.122  1.00  0.00              
ATOM    599  C4  DDA A  23       1.712  10.595  61.083  1.00  0.00              
ATOM    600  H5  DDA A  23       0.747  10.479  61.532  1.00  0.00              
ATOM    601  H6  DDA A  23       1.679  11.391  60.368  1.00  0.00              
ATOM    602  H7  DDA A  23       1.988   9.685  60.591  1.00  0.00              
ATOM    603  C5  DDA A  23       2.323  12.160  62.797  1.00  0.00              
ATOM    604  H8  DDA A  23       1.359  12.046  63.246  1.00  0.00              
ATOM    605  H9  DDA A  23       3.044  12.389  63.553  1.00  0.00              
ATOM    606  H10 DDA A  23       2.291  12.957  62.083  1.00  0.00              
ATOM    607  H3  DDA A  23       4.748  11.299  62.261  1.00  0.00              
ATOM    608  H4  DDA A  23       3.994  11.864  60.791  1.00  0.00              
ATOM    609  H1  DDA A  23       3.703   9.531  60.042  1.00  0.00              
ATOM    610  H2  DDA A  23       4.456   8.964  61.512  1.00  0.00              
ATOM    611  C9  DDA A  23       7.691   6.774  59.404  1.00  0.00              
ATOM    612  H16 DDA A  23       8.723   6.502  59.322  1.00  0.00              
ATOM    613  H17 DDA A  23       7.288   6.372  60.310  1.00  0.00              
ATOM    614  H18 DDA A  23       7.151   6.380  58.568  1.00  0.00              
ATOM    615  C7  DDA A  24       8.288   8.826  60.672  1.00  0.00              
ATOM    616  H11 DDA A  24       8.205   9.892  60.722  1.00  0.00              
ATOM    617  H12 DDA A  24       9.324   8.555  60.627  1.00  0.00              
ATOM    618  C6  DDA A  24       7.708   8.247  61.976  1.00  0.00              
ATOM    619  C1  DDA A  24       6.232   8.662  62.108  1.00  0.00              
ATOM    620  O1  DDA A  24       5.328   7.930  61.629  1.00  0.00              
ATOM    621  O2  DDA A  24       5.888   9.878  62.776  1.00  0.00              
ATOM    622  C2  DDA A  24       4.601   9.740  63.384  1.00  0.00              
ATOM    623  C3  DDA A  24       4.231  11.051  64.104  1.00  0.00              
ATOM    624  N1  DDA A  24       2.909  10.909  64.730  1.00  0.00              
ATOM    625  C4  DDA A  24       1.906  10.617  63.695  1.00  0.00              
ATOM    626  H5  DDA A  24       0.943  10.514  64.151  1.00  0.00              
ATOM    627  H6  DDA A  24       1.881  11.418  62.988  1.00  0.00              
ATOM    628  H7  DDA A  24       2.163   9.707  63.196  1.00  0.00              
ATOM    629  C5  DDA A  24       2.555  12.160  65.416  1.00  0.00              
ATOM    630  H8  DDA A  24       1.593  12.057  65.872  1.00  0.00              
ATOM    631  H9  DDA A  24       3.284  12.371  66.169  1.00  0.00              
ATOM    632  H10 DDA A  24       2.530  12.961  64.707  1.00  0.00              
ATOM    633  H3  DDA A  24       4.961  11.263  64.857  1.00  0.00              
ATOM    634  H4  DDA A  24       4.206  11.851  63.395  1.00  0.00              
ATOM    635  H1  DDA A  24       3.872   9.529  62.632  1.00  0.00              
ATOM    636  H2  DDA A  24       4.627   8.939  64.093  1.00  0.00              
ATOM    637  C9  DDA A  24       7.811   6.711  61.946  1.00  0.00              
ATOM    638  H16 DDA A  24       8.837   6.423  61.854  1.00  0.00              
ATOM    639  H17 DDA A  24       7.407   6.310  62.852  1.00  0.00              
ATOM    640  H18 DDA A  24       7.258   6.333  61.111  1.00  0.00              
ATOM    641  C7  DDA A  25       8.451   8.746  63.225  1.00  0.00              
ATOM    642  H11 DDA A  25       8.384   9.811  63.283  1.00  0.00              
ATOM    643  H12 DDA A  25       9.481   8.458  63.170  1.00  0.00              
ATOM    644  C6  DDA A  25       7.870   8.167  64.528  1.00  0.00              
ATOM    645  C1  DDA A  25       6.402   8.603  64.674  1.00  0.00              
ATOM    646  O1  DDA A  25       5.483   7.890  64.196  1.00  0.00              
ATOM    647  O2  DDA A  25       6.082   9.821  65.353  1.00  0.00              
ATOM    648  C2  DDA A  25       4.797   9.699  65.971  1.00  0.00              
ATOM    649  C3  DDA A  25       4.454  11.010  66.702  1.00  0.00              
ATOM    650  N1  DDA A  25       3.134  10.885  67.335  1.00  0.00              
ATOM    651  C4  DDA A  25       2.119  10.617  66.307  1.00  0.00              
ATOM    652  H5  DDA A  25       1.158  10.526  66.768  1.00  0.00              
ATOM    653  H6  DDA A  25       2.102  11.424  65.605  1.00  0.00              
ATOM    654  H7  DDA A  25       2.358   9.707  65.799  1.00  0.00              
ATOM    655  C5  DDA A  25       2.805  12.137  68.033  1.00  0.00              
ATOM    656  H8  DDA A  25       1.844  12.046  68.495  1.00  0.00              
ATOM    657  H9  DDA A  25       3.543  12.331  68.782  1.00  0.00              
ATOM    658  H10 DDA A  25       2.788  12.944  67.331  1.00  0.00              
ATOM    659  H3  DDA A  25       5.192  11.206  67.451  1.00  0.00              
ATOM    660  H4  DDA A  25       4.438  11.816  65.999  1.00  0.00              
ATOM    661  H1  DDA A  25       4.060   9.505  65.221  1.00  0.00              
ATOM    662  H2  DDA A  25       4.815   8.892  66.673  1.00  0.00              
ATOM    663  C9  DDA A  25       7.947   6.629  64.487  1.00  0.00              
ATOM    664  H16 DDA A  25       8.968   6.325  64.386  1.00  0.00              
ATOM    665  H17 DDA A  25       7.544   6.228  65.393  1.00  0.00              
ATOM    666  H18 DDA A  25       7.382   6.267  63.654  1.00  0.00              
ATOM    667  C7  DDA A  26       8.629   8.643  65.775  1.00  0.00              
ATOM    668  H11 DDA A  26       8.581   9.710  65.841  1.00  0.00              
ATOM    669  H12 DDA A  26       9.655   8.340  65.711  1.00  0.00              
ATOM    670  C6  DDA A  26       8.049   8.064  67.079  1.00  0.00              
ATOM    671  C1  DDA A  26       6.588   8.524  67.238  1.00  0.00              
ATOM    672  O1  DDA A  26       5.655   7.828  66.761  1.00  0.00              
ATOM    673  O2  DDA A  26       6.293   9.742  67.928  1.00  0.00              
ATOM    674  C2  DDA A  26       5.012   9.636  68.554  1.00  0.00              
ATOM    675  C3  DDA A  26       4.694  10.947  69.297  1.00  0.00              
ATOM    676  N1  DDA A  26       3.377  10.839  69.940  1.00  0.00              
ATOM    677  C4  DDA A  26       2.351  10.595  68.916  1.00  0.00              
ATOM    678  H5  DDA A  26       1.392  10.516  69.384  1.00  0.00              
ATOM    679  H6  DDA A  26       2.342  11.405  68.220  1.00  0.00              
ATOM    680  H7  DDA A  26       2.572   9.683  68.400  1.00  0.00              
ATOM    681  C5  DDA A  26       3.074  12.090  70.649  1.00  0.00              
ATOM    682  H8  DDA A  26       2.115  12.012  71.116  1.00  0.00              
ATOM    683  H9  DDA A  26       3.820  12.268  71.393  1.00  0.00              
ATOM    684  H10 DDA A  26       3.064  12.902  69.952  1.00  0.00              
ATOM    685  H3  DDA A  26       5.441  11.125  70.041  1.00  0.00              
ATOM    686  H4  DDA A  26       4.686  11.758  68.600  1.00  0.00              
ATOM    687  H1  DDA A  26       4.266   9.459  67.808  1.00  0.00              
ATOM    688  H2  DDA A  26       5.021   8.824  69.250  1.00  0.00              
ATOM    689  C9  DDA A  26       8.100   6.527  67.025  1.00  0.00              
ATOM    690  H16 DDA A  26       9.116   6.206  66.915  1.00  0.00              
ATOM    691  H17 DDA A  26       7.697   6.125  67.931  1.00  0.00              
ATOM    692  H18 DDA A  26       7.524   6.179  66.193  1.00  0.00              
ATOM    693  C7  DPA A  27       8.824   8.519  68.324  1.00  0.00              
ATOM    694  H11 DPA A  27       8.793   9.587  68.397  1.00  0.00              
ATOM    695  H12 DPA A  27       9.844   8.200  68.250  1.00  0.00              
ATOM    696  C6  DPA A  27       8.244   7.941  69.628  1.00  0.00              
ATOM    697  C1  DPA A  27       6.792   8.423  69.800  1.00  0.00              
ATOM    698  O1  DPA A  27       5.844   7.746  69.325  1.00  0.00              
ATOM    699  O2  DPA A  27       6.521   9.640  70.501  1.00  0.00              
ATOM    700  C2  DPA A  27       5.243   9.550  71.135  1.00  0.00              
ATOM    701  C3  DPA A  27       4.952  10.861  71.890  1.00  0.00              
ATOM    702  N1  DPA A  27       3.638  10.770  72.542  1.00  0.00              
ATOM    703  C4  DPA A  27       2.601  10.550  71.523  1.00  0.00              
ATOM    704  H5  DPA A  27       1.644  10.483  71.998  1.00  0.00              
ATOM    705  H6  DPA A  27       2.601  11.365  70.833  1.00  0.00              
ATOM    706  H7  DPA A  27       2.803   9.639  70.999  1.00  0.00              
ATOM    707  C5  DPA A  27       3.360  12.021  73.261  1.00  0.00              
ATOM    708  H8  DPA A  27       2.403  11.955  73.735  1.00  0.00              
ATOM    709  H9  DPA A  27       4.115  12.180  74.002  1.00  0.00              
ATOM    710  H10 DPA A  27       3.359  12.837  72.571  1.00  0.00              
ATOM    711  H20 DPA A  27       3.639  10.006  73.187  1.00  0.00              
ATOM    712  H3  DPA A  27       5.707  11.022  72.630  1.00  0.00              
ATOM    713  H4  DPA A  27       4.952  11.677  71.199  1.00  0.00              
ATOM    714  H1  DPA A  27       4.489   9.391  70.394  1.00  0.00              
ATOM    715  H2  DPA A  27       5.244   8.733  71.826  1.00  0.00              
ATOM    716  C9  DPA A  27       8.270   6.403  69.562  1.00  0.00              
ATOM    717  H16 DPA A  27       9.279   6.068  69.442  1.00  0.00              
ATOM    718  H17 DPA A  27       7.867   6.001  70.468  1.00  0.00              
ATOM    719  H18 DPA A  27       7.682   6.070  68.733  1.00  0.00              
ATOM    720  C7  DDA A  28       9.035   8.374  70.869  1.00  0.00              
ATOM    721  H11 DDA A  28       9.021   9.441  70.951  1.00  0.00              
ATOM    722  H12 DDA A  28      10.048   8.039  70.787  1.00  0.00              
ATOM    723  C6  DDA A  28       8.455   7.796  72.173  1.00  0.00              
ATOM    724  C1  DDA A  28       7.013   8.299  72.361  1.00  0.00              
ATOM    725  O1  DDA A  28       6.049   7.642  71.887  1.00  0.00              
ATOM    726  O2  DDA A  28       6.767   9.515  73.071  1.00  0.00              
ATOM    727  C2  DDA A  28       5.491   9.443  73.714  1.00  0.00              
ATOM    728  C3  DDA A  28       5.227  10.753  74.480  1.00  0.00              
ATOM    729  N1  DDA A  28       3.916  10.678  75.141  1.00  0.00              
ATOM    730  C4  DDA A  28       2.868  10.481  74.129  1.00  0.00              
ATOM    731  H5  DDA A  28       1.914  10.427  74.609  1.00  0.00              
ATOM    732  H6  DDA A  28       2.876  11.302  73.444  1.00  0.00              
ATOM    733  H7  DDA A  28       3.052   9.571  73.596  1.00  0.00              
ATOM    734  C5  DDA A  28       3.664  11.928  75.872  1.00  0.00              
ATOM    735  H8  DDA A  28       2.709  11.874  76.352  1.00  0.00              
ATOM    736  H9  DDA A  28       4.426  12.069  76.608  1.00  0.00              
ATOM    737  H10 DDA A  28       3.671  12.750  75.186  1.00  0.00              
ATOM    738  H3  DDA A  28       5.990  10.895  75.216  1.00  0.00              
ATOM    739  H4  DDA A  28       5.235  11.573  73.795  1.00  0.00              
ATOM    740  H1  DDA A  28       4.730   9.301  72.978  1.00  0.00              
ATOM    741  H2  DDA A  28       5.484   8.620  74.399  1.00  0.00              
ATOM    742  C9  DDA A  28       8.456   6.258  72.097  1.00  0.00              
ATOM    743  H16 DDA A  28       9.458   5.908  71.967  1.00  0.00              
ATOM    744  H17 DDA A  28       8.053   5.856  73.003  1.00  0.00              
ATOM    745  H18 DDA A  28       7.857   5.941  71.269  1.00  0.00              
ATOM    746  C7  DPA A  29       9.261   8.207  73.412  1.00  0.00              
ATOM    747  H11 DPA A  29       9.266   9.273  73.502  1.00  0.00              
ATOM    748  H12 DPA A  29      10.269   7.856  73.319  1.00  0.00              
ATOM    749  C6  DPA A  29       8.681   7.630  74.716  1.00  0.00              
ATOM    750  C1  DPA A  29       7.249   8.155  74.917  1.00  0.00              
ATOM    751  O1  DPA A  29       6.272   7.516  74.447  1.00  0.00              
ATOM    752  O2  DPA A  29       7.028   9.369  75.639  1.00  0.00              
ATOM    753  C2  DPA A  29       5.756   9.312  76.290  1.00  0.00              
ATOM    754  C3  DPA A  29       5.519  10.620  77.068  1.00  0.00              
ATOM    755  N1  DPA A  29       4.212  10.562  77.737  1.00  0.00              
ATOM    756  C4  DPA A  29       3.153  10.390  76.732  1.00  0.00              
ATOM    757  H5  DPA A  29       2.201  10.348  77.219  1.00  0.00              
ATOM    758  H6  DPA A  29       3.169  11.216  76.052  1.00  0.00              
ATOM    759  H7  DPA A  29       3.318   9.482  76.191  1.00  0.00              
ATOM    760  C5  DPA A  29       3.985  11.810  78.479  1.00  0.00              
ATOM    761  H8  DPA A  29       3.033  11.767  78.966  1.00  0.00              
ATOM    762  H9  DPA A  29       4.754  11.934  79.211  1.00  0.00              
ATOM    763  H10 DPA A  29       4.001  12.637  77.800  1.00  0.00              
ATOM    764  H20 DPA A  29       4.196   9.789  78.372  1.00  0.00              
ATOM    765  H3  DPA A  29       6.289  10.745  77.800  1.00  0.00              
ATOM    766  H4  DPA A  29       5.535  11.446  76.388  1.00  0.00              
ATOM    767  H1  DPA A  29       4.987   9.187  75.559  1.00  0.00              
ATOM    768  H2  DPA A  29       5.741   8.486  76.969  1.00  0.00              
ATOM    769  C9  DPA A  29       8.657   6.092  74.630  1.00  0.00              
ATOM    770  H16 DPA A  29       9.652   5.726  74.489  1.00  0.00              
ATOM    771  H17 DPA A  29       8.254   5.690  75.536  1.00  0.00              
ATOM    772  H18 DPA A  29       8.047   5.791  73.803  1.00  0.00              
ATOM    773  C7  TPB A  30       9.504   8.018  75.953  1.00  0.00              
ATOM    774  H11 TPB A  30       9.527   9.084  76.049  1.00  0.00              
ATOM    775  H12 TPB A  30      10.505   7.652  75.850  1.00  0.00              
ATOM    776  C6  TPB A  30       8.924   7.440  77.257  1.00  0.00              
ATOM    777  C1  TPB A  30       8.873   5.904  77.160  1.00  0.00              
ATOM    778  O1  TPB A  30       7.850   5.335  76.700  1.00  0.00              
ATOM    779  O2  TPB A  30       9.992   5.124  77.593  1.00  0.00              
ATOM    780  C2  TPB A  30       9.532   3.856  78.070  1.00  0.00              
ATOM    781  C3  TPB A  30      10.735   3.016  78.535  1.00  0.00              
ATOM    782  N1  TPB A  30      10.262   1.713  79.026  1.00  0.00              
ATOM    783  C4  TPB A  30      11.410   0.912  79.471  1.00  0.00              
ATOM    784  H5  TPB A  30      11.067  -0.038  79.826  1.00  0.00              
ATOM    785  H6  TPB A  30      12.081   0.762  78.650  1.00  0.00              
ATOM    786  H7  TPB A  30      11.919   1.425  80.259  1.00  0.00              
ATOM    787  C5  TPB A  30       9.562   1.007  77.943  1.00  0.00              
ATOM    788  H8  TPB A  30       9.219   0.059  78.298  1.00  0.00              
ATOM    789  H9  TPB A  30      10.233   0.859  77.122  1.00  0.00              
ATOM    790  H10 TPB A  30       8.726   1.591  77.618  1.00  0.00              
ATOM    791  H20 TPB A  30       9.636   1.852  79.792  1.00  0.00              
ATOM    792  H3  TPB A  30      11.244   3.530  79.324  1.00  0.00              
ATOM    793  H4  TPB A  30      11.405   2.867  77.716  1.00  0.00              
ATOM    794  H1  TPB A  30       9.021   3.343  77.282  1.00  0.00              
ATOM    795  H2  TPB A  30       8.860   4.005  78.889  1.00  0.00              
ATOM    796  C9  TPB A  30       7.500   7.987  77.472  1.00  0.00              
ATOM    797  H16 TPB A  30       7.096   7.586  78.377  1.00  0.00              
ATOM    798  H17 TPB A  30       7.535   9.054  77.538  1.00  0.00              
ATOM    799  H18 TPB A  30       6.880   7.701  76.648  1.00  0.00              
ATOM    800  H19 TPB A  30       9.544   7.726  78.080  1.00  0.00              
TER
END
