# Supplementary material for: All-Atom Molecular Dynamics Simulations of Grafted Poly(N,N-dimethylaminoethyl methacrylate) Brushes
Source: J Phys Chem B. 2025 Feb 10;129(7):2105–14. doi: 10.1021/acs.jpcb.4c07928 (PMC11848925; doi:10.1021/acs.jpcb.4c07928)
Supplement: Supplementary file 2 — jp4c07928_si_002.zip [file jp4c07928_si_002.zip › Supplementary Files/1_single_threads/thread_alligned_10_adjusted.pdb]

HEADER 
TITLE     Built with Packmol                                             
REMARK   Packmol generated pdb file 
REMARK   Home-Page: http://m3g.iqm.unicamp.br/packmol
REMARK
ATOM      1  C7  HDB A   1       4.596   6.600   2.085  1.00  0.00              
ATOM      2  C8  HDB A   1       4.977   7.524   0.913  1.00  0.00              
ATOM      3  H13 HDB A   1       4.594   7.118   0.000  1.00  0.00              
ATOM      4  H14 HDB A   1       4.560   8.495   1.075  1.00  0.00              
ATOM      5  H15 HDB A   1       6.042   7.599   0.850  1.00  0.00              
ATOM      6  H11 HDB A   1       5.012   5.628   1.922  1.00  0.00              
ATOM      7  H12 HDB A   1       3.530   6.524   2.147  1.00  0.00              
ATOM      8  C6  HDB A   1       5.148   7.182   3.399  1.00  0.00              
ATOM      9  C1  HDB A   1       4.548   8.581   3.633  1.00  0.00              
ATOM     10  O1  HDB A   1       5.132   9.600   3.181  1.00  0.00              
ATOM     11  O2  HDB A   1       3.326   8.722   4.362  1.00  0.00              
ATOM     12  C2  HDB A   1       3.318   9.981   5.040  1.00  0.00              
ATOM     13  C3  HDB A   1       2.003  10.133   5.826  1.00  0.00              
ATOM     14  N1  HDB A   1       1.995  11.427   6.523  1.00  0.00              
ATOM     15  C4  HDB A   1       0.739  11.573   7.272  1.00  0.00              
ATOM     16  H5  HDB A   1       0.734  12.515   7.779  1.00  0.00              
ATOM     17  H6  HDB A   1      -0.088  11.527   6.596  1.00  0.00              
ATOM     18  H7  HDB A   1       0.659  10.782   7.989  1.00  0.00              
ATOM     19  C5  HDB A   1       2.107  12.514   5.539  1.00  0.00              
ATOM     20  H8  HDB A   1       2.101  13.456   6.046  1.00  0.00              
ATOM     21  H9  HDB A   1       1.279  12.468   4.862  1.00  0.00              
ATOM     22  H10 HDB A   1       3.021  12.409   4.993  1.00  0.00              
ATOM     23  H3  HDB A   1       1.922   9.343   6.543  1.00  0.00              
ATOM     24  H4  HDB A   1       1.176  10.087   5.150  1.00  0.00              
ATOM     25  H1  HDB A   1       3.400  10.772   4.325  1.00  0.00              
ATOM     26  H2  HDB A   1       4.146  10.027   5.717  1.00  0.00              
ATOM     27  C9  HDB A   1       6.682   7.290   3.308  1.00  0.00              
ATOM     28  H16 HDB A   1       7.065   7.695   4.221  1.00  0.00              
ATOM     29  H17 HDB A   1       7.098   6.319   3.146  1.00  0.00              
ATOM     30  H18 HDB A   1       6.946   7.932   2.495  1.00  0.00              
ATOM     31  C7  DDA A   2       4.808   6.314   4.618  1.00  0.00              
ATOM     32  H11 DDA A   2       5.227   5.338   4.494  1.00  0.00              
ATOM     33  H12 DDA A   2       3.744   6.233   4.719  1.00  0.00              
ATOM     34  C6  DDA A   2       5.359   6.897   5.933  1.00  0.00              
ATOM     35  C1  DDA A   2       6.894   6.980   5.853  1.00  0.00              
ATOM     36  O1  DDA A   2       7.447   8.018   5.406  1.00  0.00              
ATOM     37  O2  DDA A   2       7.692   5.876   6.286  1.00  0.00              
ATOM     38  C2  DDA A   2       8.945   6.359   6.780  1.00  0.00              
ATOM     39  C3  DDA A   2       9.805   5.169   7.247  1.00  0.00              
ATOM     40  N1  DDA A   2      11.093   5.665   7.754  1.00  0.00              
ATOM     41  C4  DDA A   2      11.795   6.387   6.684  1.00  0.00              
ATOM     42  H5  DDA A   2      12.732   6.747   7.053  1.00  0.00              
ATOM     43  H6  DDA A   2      11.966   5.726   5.862  1.00  0.00              
ATOM     44  H7  DDA A   2      11.197   7.212   6.360  1.00  0.00              
ATOM     45  C5  DDA A   2      11.913   4.529   8.201  1.00  0.00              
ATOM     46  H8  DDA A   2      12.850   4.891   8.569  1.00  0.00              
ATOM     47  H9  DDA A   2      11.402   4.005   8.979  1.00  0.00              
ATOM     48  H10 DDA A   2      12.085   3.867   7.377  1.00  0.00              
ATOM     49  H3  DDA A   2       9.293   4.643   8.026  1.00  0.00              
ATOM     50  H4  DDA A   2       9.976   4.508   6.424  1.00  0.00              
ATOM     51  H1  DDA A   2       9.456   6.883   6.002  1.00  0.00              
ATOM     52  H2  DDA A   2       8.773   7.020   7.603  1.00  0.00              
ATOM     53  C9  DDA A   2       4.780   8.307   6.152  1.00  0.00              
ATOM     54  H16 DDA A   2       3.713   8.250   6.207  1.00  0.00              
ATOM     55  H17 DDA A   2       5.163   8.713   7.065  1.00  0.00              
ATOM     56  H18 DDA A   2       5.061   8.940   5.336  1.00  0.00              
ATOM     57  C7  DPA A   3       4.996   6.044   7.156  1.00  0.00              
ATOM     58  H11 DPA A   3       5.399   5.059   7.041  1.00  0.00              
ATOM     59  H12 DPA A   3       3.932   5.980   7.249  1.00  0.00              
ATOM     60  C6  DPA A   3       5.548   6.627   8.470  1.00  0.00              
ATOM     61  C1  DPA A   3       7.084   6.684   8.401  1.00  0.00              
ATOM     62  O1  DPA A   3       7.657   7.710   7.951  1.00  0.00              
ATOM     63  O2  DPA A   3       7.862   5.570   8.848  1.00  0.00              
ATOM     64  C2  DPA A   3       9.119   6.035   9.347  1.00  0.00              
ATOM     65  C3  DPA A   3       9.955   4.835   9.829  1.00  0.00              
ATOM     66  N1  DPA A   3      11.247   5.313  10.342  1.00  0.00              
ATOM     67  C4  DPA A   3      11.969   6.016   9.272  1.00  0.00              
ATOM     68  H5  DPA A   3      12.909   6.365   9.645  1.00  0.00              
ATOM     69  H6  DPA A   3      12.136   5.347   8.455  1.00  0.00              
ATOM     70  H7  DPA A   3      11.388   6.850   8.937  1.00  0.00              
ATOM     71  C5  DPA A   3      12.046   4.168  10.802  1.00  0.00              
ATOM     72  H8  DPA A   3      12.986   4.515  11.174  1.00  0.00              
ATOM     73  H9  DPA A   3      11.520   3.657  11.580  1.00  0.00              
ATOM     74  H10 DPA A   3      12.213   3.498   9.984  1.00  0.00              
ATOM     75  H20 DPA A   3      11.091   5.939  11.106  1.00  0.00              
ATOM     76  H3  DPA A   3       9.429   4.323  10.607  1.00  0.00              
ATOM     77  H4  DPA A   3      10.121   4.166   9.012  1.00  0.00              
ATOM     78  H1  DPA A   3       9.644   6.546   8.568  1.00  0.00              
ATOM     79  H2  DPA A   3       8.951   6.705  10.164  1.00  0.00              
ATOM     80  C9  DPA A   3       4.990   8.047   8.675  1.00  0.00              
ATOM     81  H16 DPA A   3       3.922   8.009   8.723  1.00  0.00              
ATOM     82  H17 DPA A   3       5.373   8.453   9.588  1.00  0.00              
ATOM     83  H18 DPA A   3       5.288   8.670   7.856  1.00  0.00              
ATOM     84  C7  DDB A   4       5.162   5.788   9.696  1.00  0.00              
ATOM     85  H11 DDB A   4       5.551   4.796   9.591  1.00  0.00              
ATOM     86  H12 DDB A   4       4.096   5.742   9.781  1.00  0.00              
ATOM     87  C6  DDB A   4       5.714   6.370  11.011  1.00  0.00              
ATOM     88  C1  DDB A   4       5.178   7.801  11.203  1.00  0.00              
ATOM     89  O1  DDB A   4       5.821   8.781  10.745  1.00  0.00              
ATOM     90  O2  DDB A   4       3.950   8.017  11.903  1.00  0.00              
ATOM     91  C2  DDB A   4       3.989   9.289  12.555  1.00  0.00              
ATOM     92  C3  DDB A   4       2.667   9.520  13.308  1.00  0.00              
ATOM     93  N1  DDB A   4       2.707  10.828  13.979  1.00  0.00              
ATOM     94  C4  DDB A   4       1.445  11.049  14.698  1.00  0.00              
ATOM     95  H5  DDB A   4       1.475  12.001  15.186  1.00  0.00              
ATOM     96  H6  DDB A   4       0.631  11.029  14.004  1.00  0.00              
ATOM     97  H7  DDB A   4       1.311  10.279  15.428  1.00  0.00              
ATOM     98  C5  DDB A   4       2.893  11.887  12.977  1.00  0.00              
ATOM     99  H8  DDB A   4       2.921  12.838  13.465  1.00  0.00              
ATOM    100  H9  DDB A   4       2.079  11.867  12.282  1.00  0.00              
ATOM    101  H10 DDB A   4       3.811  11.726  12.453  1.00  0.00              
ATOM    102  H3  DDB A   4       2.531   8.750  14.038  1.00  0.00              
ATOM    103  H4  DDB A   4       1.853   9.500  12.616  1.00  0.00              
ATOM    104  H1  DDB A   4       4.124  10.059  11.826  1.00  0.00              
ATOM    105  H2  DDB A   4       4.804   9.309  13.249  1.00  0.00              
ATOM    106  C9  DDB A   4       7.252   6.402  10.952  1.00  0.00              
ATOM    107  H16 DDB A   4       7.636   6.807  11.865  1.00  0.00              
ATOM    108  H17 DDB A   4       7.625   5.409  10.818  1.00  0.00              
ATOM    109  H18 DDB A   4       7.565   7.014  10.132  1.00  0.00              
ATOM    110  C7  DDB A   5       5.306   5.546  12.240  1.00  0.00              
ATOM    111  H11 DDB A   5       5.679   4.547  12.143  1.00  0.00              
ATOM    112  H12 DDB A   5       4.239   5.519  12.317  1.00  0.00              
ATOM    113  C6  DDB A   5       5.858   6.129  13.554  1.00  0.00              
ATOM    114  C1  DDB A   5       5.344   7.569  13.733  1.00  0.00              
ATOM    115  O1  DDB A   5       6.005   8.535  13.273  1.00  0.00              
ATOM    116  O2  DDB A   5       4.114   7.809  14.423  1.00  0.00              
ATOM    117  C2  DDB A   5       4.169   9.085  15.066  1.00  0.00              
ATOM    118  C3  DDB A   5       2.845   9.343  15.809  1.00  0.00              
ATOM    119  N1  DDB A   5       2.902  10.654  16.471  1.00  0.00              
ATOM    120  C4  DDB A   5       1.639  10.900  17.179  1.00  0.00              
ATOM    121  H5  DDB A   5       1.680  11.854  17.661  1.00  0.00              
ATOM    122  H6  DDB A   5       0.829  10.889  16.480  1.00  0.00              
ATOM    123  H7  DDB A   5       1.487  10.136  17.913  1.00  0.00              
ATOM    124  C5  DDB A   5       3.111  11.702  15.463  1.00  0.00              
ATOM    125  H8  DDB A   5       3.153  12.657  15.945  1.00  0.00              
ATOM    126  H9  DDB A   5       2.302  11.692  14.763  1.00  0.00              
ATOM    127  H10 DDB A   5       4.032  11.523  14.947  1.00  0.00              
ATOM    128  H3  DDB A   5       2.693   8.580  16.543  1.00  0.00              
ATOM    129  H4  DDB A   5       2.036   9.331  15.110  1.00  0.00              
ATOM    130  H1  DDB A   5       4.323   9.848  14.333  1.00  0.00              
ATOM    131  H2  DDB A   5       4.980   9.096  15.766  1.00  0.00              
ATOM    132  C9  DDB A   5       7.397   6.136  13.507  1.00  0.00              
ATOM    133  H16 DDB A   5       7.781   6.541  14.419  1.00  0.00              
ATOM    134  H17 DDB A   5       7.754   5.135  13.381  1.00  0.00              
ATOM    135  H18 DDB A   5       7.726   6.737  12.684  1.00  0.00              
ATOM    136  C7  DPB A   6       5.428   5.320  14.786  1.00  0.00              
ATOM    137  H11 DPB A   6       5.786   4.315  14.698  1.00  0.00              
ATOM    138  H12 DPB A   6       4.360   5.309  14.855  1.00  0.00              
ATOM    139  C6  DPB A   6       5.980   5.902  16.100  1.00  0.00              
ATOM    140  C1  DPB A   6       5.488   7.352  16.266  1.00  0.00              
ATOM    141  O1  DPB A   6       6.168   8.304  15.803  1.00  0.00              
ATOM    142  O2  DPB A   6       4.257   7.616  16.944  1.00  0.00              
ATOM    143  C2  DPB A   6       4.328   8.894  17.581  1.00  0.00              
ATOM    144  C3  DPB A   6       3.003   9.178  18.311  1.00  0.00              
ATOM    145  N1  DPB A   6       3.076  10.494  18.965  1.00  0.00              
ATOM    146  C4  DPB A   6       1.813  10.764  19.663  1.00  0.00              
ATOM    147  H5  DPB A   6       1.865  11.722  20.138  1.00  0.00              
ATOM    148  H6  DPB A   6       1.007  10.761  18.958  1.00  0.00              
ATOM    149  H7  DPB A   6       1.643  10.009  20.401  1.00  0.00              
ATOM    150  C5  DPB A   6       3.310  11.533  17.952  1.00  0.00              
ATOM    151  H8  DPB A   6       3.363  12.489  18.427  1.00  0.00              
ATOM    152  H9  DPB A   6       2.506  11.529  17.246  1.00  0.00              
ATOM    153  H10 DPB A   6       4.231  11.335  17.444  1.00  0.00              
ATOM    154  H20 DPB A   6       3.828  10.497  19.625  1.00  0.00              
ATOM    155  H3  DPB A   6       2.834   8.423  19.049  1.00  0.00              
ATOM    156  H4  DPB A   6       2.199   9.176  17.607  1.00  0.00              
ATOM    157  H1  DPB A   6       4.499   9.651  16.843  1.00  0.00              
ATOM    158  H2  DPB A   6       5.133   8.898  18.286  1.00  0.00              
ATOM    159  C9  DPB A   6       7.519   5.884  16.062  1.00  0.00              
ATOM    160  H16 DPB A   6       7.903   6.289  16.976  1.00  0.00              
ATOM    161  H17 DPB A   6       7.862   4.878  15.947  1.00  0.00              
ATOM    162  H18 DPB A   6       7.864   6.474  15.239  1.00  0.00              
ATOM    163  C7  DPB A   7       5.529   5.108  17.333  1.00  0.00              
ATOM    164  H11 DPB A   7       5.871   4.097  17.256  1.00  0.00              
ATOM    165  H12 DPB A   7       4.460   5.116  17.396  1.00  0.00              
ATOM    166  C6  DPB A   7       6.081   5.691  18.648  1.00  0.00              
ATOM    167  C1  DPB A   7       5.611   7.150  18.800  1.00  0.00              
ATOM    168  O1  DPB A   7       6.310   8.088  18.337  1.00  0.00              
ATOM    169  O2  DPB A   7       4.379   7.437  19.468  1.00  0.00              
ATOM    170  C2  DPB A   7       4.467   8.719  20.096  1.00  0.00              
ATOM    171  C3  DPB A   7       3.141   9.029  20.816  1.00  0.00              
ATOM    172  N1  DPB A   7       3.231  10.348  21.461  1.00  0.00              
ATOM    173  C4  DPB A   7       1.967  10.643  22.148  1.00  0.00              
ATOM    174  H5  DPB A   7       2.031  11.603  22.618  1.00  0.00              
ATOM    175  H6  DPB A   7       1.167  10.648  21.438  1.00  0.00              
ATOM    176  H7  DPB A   7       1.779   9.896  22.891  1.00  0.00              
ATOM    177  C5  DPB A   7       3.489  11.376  20.443  1.00  0.00              
ATOM    178  H8  DPB A   7       3.553  12.335  20.913  1.00  0.00              
ATOM    179  H9  DPB A   7       2.688  11.380  19.732  1.00  0.00              
ATOM    180  H10 DPB A   7       4.409  11.160  19.943  1.00  0.00              
ATOM    181  H20 DPB A   7       3.977  10.343  22.127  1.00  0.00              
ATOM    182  H3  DPB A   7       2.954   8.282  21.558  1.00  0.00              
ATOM    183  H4  DPB A   7       2.342   9.034  20.105  1.00  0.00              
ATOM    184  H1  DPB A   7       4.655   9.468  19.355  1.00  0.00              
ATOM    185  H2  DPB A   7       5.267   8.715  20.808  1.00  0.00              
ATOM    186  C9  DPB A   7       7.619   5.648  18.622  1.00  0.00              
ATOM    187  H16 DPB A   7       8.003   6.053  19.535  1.00  0.00              
ATOM    188  H17 DPB A   7       7.946   4.635  18.516  1.00  0.00              
ATOM    189  H18 DPB A   7       7.979   6.226  17.797  1.00  0.00              
ATOM    190  C7  DPB A   8       5.608   4.913  19.883  1.00  0.00              
ATOM    191  H11 DPB A   8       5.935   3.896  19.815  1.00  0.00              
ATOM    192  H12 DPB A   8       4.538   4.938  19.938  1.00  0.00              
ATOM    193  C6  DPB A   8       6.160   5.495  21.198  1.00  0.00              
ATOM    194  C1  DPB A   8       5.712   6.963  21.338  1.00  0.00              
ATOM    195  O1  DPB A   8       6.429   7.886  20.872  1.00  0.00              
ATOM    196  O2  DPB A   8       4.481   7.275  21.995  1.00  0.00              
ATOM    197  C2  DPB A   8       4.584   8.559  22.615  1.00  0.00              
ATOM    198  C3  DPB A   8       3.259   8.895  23.323  1.00  0.00              
ATOM    199  N1  DPB A   8       3.365  10.215  23.960  1.00  0.00              
ATOM    200  C4  DPB A   8       2.101  10.537  24.636  1.00  0.00              
ATOM    201  H5  DPB A   8       2.178  11.499  25.099  1.00  0.00              
ATOM    202  H6  DPB A   8       1.306  10.549  23.919  1.00  0.00              
ATOM    203  H7  DPB A   8       1.897   9.797  25.382  1.00  0.00              
ATOM    204  C5  DPB A   8       3.646  11.233  22.936  1.00  0.00              
ATOM    205  H8  DPB A   8       3.723  12.195  23.400  1.00  0.00              
ATOM    206  H9  DPB A   8       2.852  11.245  22.219  1.00  0.00              
ATOM    207  H10 DPB A   8       4.567  10.999  22.444  1.00  0.00              
ATOM    208  H20 DPB A   8       4.107  10.204  24.631  1.00  0.00              
ATOM    209  H3  DPB A   8       3.055   8.155  24.068  1.00  0.00              
ATOM    210  H4  DPB A   8       2.465   8.909  22.607  1.00  0.00              
ATOM    211  H1  DPB A   8       4.789   9.299  21.870  1.00  0.00              
ATOM    212  H2  DPB A   8       5.380   8.546  23.331  1.00  0.00              
ATOM    213  C9  DPB A   8       7.698   5.427  21.183  1.00  0.00              
ATOM    214  H16 DPB A   8       8.082   5.833  22.096  1.00  0.00              
ATOM    215  H17 DPB A   8       8.009   4.409  21.086  1.00  0.00              
ATOM    216  H18 DPB A   8       8.072   5.995  20.357  1.00  0.00              
ATOM    217  C7  DDA A   9       5.666   4.734  22.435  1.00  0.00              
ATOM    218  H11 DDA A   9       5.976   3.711  22.376  1.00  0.00              
ATOM    219  H12 DDA A   9       4.597   4.775  22.482  1.00  0.00              
ATOM    220  C6  DDA A   9       6.218   5.316  23.750  1.00  0.00              
ATOM    221  C1  DDA A   9       7.754   5.223  23.747  1.00  0.00              
ATOM    222  O1  DDA A   9       8.441   6.170  23.284  1.00  0.00              
ATOM    223  O2  DDA A   9       8.401   4.060  24.270  1.00  0.00              
ATOM    224  C2  DDA A   9       9.675   4.425  24.807  1.00  0.00              
ATOM    225  C3  DDA A   9      10.371   3.171  25.371  1.00  0.00              
ATOM    226  N1  DDA A   9      11.681   3.546  25.922  1.00  0.00              
ATOM    227  C4  DDA A   9      12.511   4.131  24.860  1.00  0.00              
ATOM    228  H5  DDA A   9      13.465   4.403  25.261  1.00  0.00              
ATOM    229  H6  DDA A   9      12.645   3.415  24.077  1.00  0.00              
ATOM    230  H7  DDA A   9      12.027   5.001  24.467  1.00  0.00              
ATOM    231  C5  DDA A   9      12.345   2.350  26.461  1.00  0.00              
ATOM    232  H8  DDA A   9      13.300   2.622  26.862  1.00  0.00              
ATOM    233  H9  DDA A   9      11.742   1.925  27.234  1.00  0.00              
ATOM    234  H10 DDA A   9      12.480   1.633  25.677  1.00  0.00              
ATOM    235  H3  DDA A   9       9.766   2.746  26.144  1.00  0.00              
ATOM    236  H4  DDA A   9      10.504   2.456  24.588  1.00  0.00              
ATOM    237  H1  DDA A   9      10.278   4.849  24.033  1.00  0.00              
ATOM    238  H2  DDA A   9       9.540   5.142  25.590  1.00  0.00              
ATOM    239  C9  DDA A   9       5.793   6.791  23.874  1.00  0.00              
ATOM    240  H16 DDA A   9       4.724   6.856  23.876  1.00  0.00              
ATOM    241  H17 DDA A   9       6.176   7.195  24.788  1.00  0.00              
ATOM    242  H18 DDA A   9       6.182   7.346  23.047  1.00  0.00              
ATOM    243  C7  DDA A  10       5.703   4.570  24.988  1.00  0.00              
ATOM    244  H11 DDA A  10       5.997   3.542  24.938  1.00  0.00              
ATOM    245  H12 DDA A  10       4.634   4.631  25.027  1.00  0.00              
ATOM    246  C6  DDA A  10       6.255   5.153  26.302  1.00  0.00              
ATOM    247  C1  DDA A  10       7.789   5.036  26.312  1.00  0.00              
ATOM    248  O1  DDA A  10       8.495   5.968  25.847  1.00  0.00              
ATOM    249  O2  DDA A  10       8.413   3.866  26.848  1.00  0.00              
ATOM    250  C2  DDA A  10       9.689   4.213  27.391  1.00  0.00              
ATOM    251  C3  DDA A  10      10.360   2.953  27.969  1.00  0.00              
ATOM    252  N1  DDA A  10      11.672   3.309  28.527  1.00  0.00              
ATOM    253  C4  DDA A  10      12.520   3.873  27.466  1.00  0.00              
ATOM    254  H5  DDA A  10      13.474   4.133  27.872  1.00  0.00              
ATOM    255  H6  DDA A  10      12.647   3.150  26.690  1.00  0.00              
ATOM    256  H7  DDA A  10      12.052   4.748  27.065  1.00  0.00              
ATOM    257  C5  DDA A  10      12.314   2.107  29.078  1.00  0.00              
ATOM    258  H8  DDA A  10      13.269   2.366  29.484  1.00  0.00              
ATOM    259  H9  DDA A  10      11.697   1.697  29.851  1.00  0.00              
ATOM    260  H10 DDA A  10      12.441   1.382  28.301  1.00  0.00              
ATOM    261  H3  DDA A  10       9.743   2.542  28.741  1.00  0.00              
ATOM    262  H4  DDA A  10      10.488   2.229  27.192  1.00  0.00              
ATOM    263  H1  DDA A  10      10.305   4.622  26.620  1.00  0.00              
ATOM    264  H2  DDA A  10       9.560   4.937  28.168  1.00  0.00              
ATOM    265  C9  DDA A  10       5.853   6.636  26.415  1.00  0.00              
ATOM    266  H16 DDA A  10       4.785   6.718  26.409  1.00  0.00              
ATOM    267  H17 DDA A  10       6.236   7.041  27.328  1.00  0.00              
ATOM    268  H18 DDA A  10       6.257   7.179  25.587  1.00  0.00              
ATOM    269  C7  DPA A  11       5.718   4.424  27.543  1.00  0.00              
ATOM    270  H11 DPA A  11       5.996   3.392  27.502  1.00  0.00              
ATOM    271  H12 DPA A  11       4.651   4.503  27.574  1.00  0.00              
ATOM    272  C6  DPA A  11       6.270   5.007  28.857  1.00  0.00              
ATOM    273  C1  DPA A  11       7.802   4.865  28.878  1.00  0.00              
ATOM    274  O1  DPA A  11       8.526   5.782  28.413  1.00  0.00              
ATOM    275  O2  DPA A  11       8.403   3.689  29.427  1.00  0.00              
ATOM    276  C2  DPA A  11       9.681   4.019  29.977  1.00  0.00              
ATOM    277  C3  DPA A  11      10.327   2.752  30.568  1.00  0.00              
ATOM    278  N1  DPA A  11      11.641   3.090  31.134  1.00  0.00              
ATOM    279  C4  DPA A  11      12.505   3.634  30.075  1.00  0.00              
ATOM    280  H5  DPA A  11      13.461   3.880  30.487  1.00  0.00              
ATOM    281  H6  DPA A  11      12.626   2.903  29.304  1.00  0.00              
ATOM    282  H7  DPA A  11      12.055   4.513  29.665  1.00  0.00              
ATOM    283  C5  DPA A  11      12.258   1.882  31.697  1.00  0.00              
ATOM    284  H8  DPA A  11      13.214   2.128  32.109  1.00  0.00              
ATOM    285  H9  DPA A  11      11.630   1.487  32.468  1.00  0.00              
ATOM    286  H10 DPA A  11      12.380   1.150  30.927  1.00  0.00              
ATOM    287  H20 DPA A  11      11.527   3.775  31.855  1.00  0.00              
ATOM    288  H3  DPA A  11       9.699   2.357  31.338  1.00  0.00              
ATOM    289  H4  DPA A  11      10.449   2.021  29.797  1.00  0.00              
ATOM    290  H1  DPA A  11      10.309   4.413  29.207  1.00  0.00              
ATOM    291  H2  DPA A  11       9.559   4.750  30.748  1.00  0.00              
ATOM    292  C9  DPA A  11       5.892   6.497  28.956  1.00  0.00              
ATOM    293  H16 DPA A  11       4.827   6.597  28.941  1.00  0.00              
ATOM    294  H17 DPA A  11       6.275   6.902  29.870  1.00  0.00              
ATOM    295  H18 DPA A  11       6.311   7.028  28.127  1.00  0.00              
ATOM    296  C7  DPB A  12       5.713   4.296  30.098  1.00  0.00              
ATOM    297  H11 DPB A  12       5.974   3.259  30.067  1.00  0.00              
ATOM    298  H12 DPB A  12       4.647   4.392  30.120  1.00  0.00              
ATOM    299  C6  DPB A  12       6.265   4.879  31.412  1.00  0.00              
ATOM    300  C1  DPB A  12       5.910   6.375  31.500  1.00  0.00              
ATOM    301  O1  DPB A  12       6.699   7.236  31.033  1.00  0.00              
ATOM    302  O2  DPB A  12       4.685   6.784  32.113  1.00  0.00              
ATOM    303  C2  DPB A  12       4.854   8.076  32.702  1.00  0.00              
ATOM    304  C3  DPB A  12       3.535   8.518  33.360  1.00  0.00              
ATOM    305  N1  DPB A  12       3.709   9.846  33.965  1.00  0.00              
ATOM    306  C4  DPB A  12       2.450  10.267  34.595  1.00  0.00              
ATOM    307  H5  DPB A  12       2.577  11.234  35.035  1.00  0.00              
ATOM    308  H6  DPB A  12       1.678  10.310  33.855  1.00  0.00              
ATOM    309  H7  DPB A  12       2.177   9.563  35.354  1.00  0.00              
ATOM    310  C5  DPB A  12       4.084  10.813  32.925  1.00  0.00              
ATOM    311  H8  DPB A  12       4.211  11.780  33.365  1.00  0.00              
ATOM    312  H9  DPB A  12       3.313  10.857  32.184  1.00  0.00              
ATOM    313  H10 DPB A  12       5.001  10.507  32.466  1.00  0.00              
ATOM    314  H20 DPB A  12       4.429   9.804  34.658  1.00  0.00              
ATOM    315  H3  DPB A  12       3.262   7.813  34.119  1.00  0.00              
ATOM    316  H4  DPB A  12       2.764   8.561  32.622  1.00  0.00              
ATOM    317  H1  DPB A  12       5.128   8.780  31.944  1.00  0.00              
ATOM    318  H2  DPB A  12       5.626   8.033  33.441  1.00  0.00              
ATOM    319  C9  DPB A  12       7.796   4.711  31.445  1.00  0.00              
ATOM    320  H16 DPB A  12       8.180   5.117  32.358  1.00  0.00              
ATOM    321  H17 DPB A  12       8.042   3.673  31.385  1.00  0.00              
ATOM    322  H18 DPB A  12       8.229   5.230  30.616  1.00  0.00              
ATOM    323  C7  DPA A  13       5.688   4.185  32.655  1.00  0.00              
ATOM    324  H11 DPA A  13       5.932   3.144  32.632  1.00  0.00              
ATOM    325  H12 DPA A  13       4.623   4.298  32.669  1.00  0.00              
ATOM    326  C6  DPA A  13       6.240   4.768  33.969  1.00  0.00              
ATOM    327  C1  DPA A  13       7.767   4.576  34.014  1.00  0.00              
ATOM    328  O1  DPA A  13       8.526   5.463  33.547  1.00  0.00              
ATOM    329  O2  DPA A  13       8.321   3.389  34.587  1.00  0.00              
ATOM    330  C2  DPA A  13       9.601   3.686  35.151  1.00  0.00              
ATOM    331  C3  DPA A  13      10.197   2.407  35.769  1.00  0.00              
ATOM    332  N1  DPA A  13      11.513   2.711  36.349  1.00  0.00              
ATOM    333  C4  DPA A  13      12.409   3.211  35.295  1.00  0.00              
ATOM    334  H5  DPA A  13      13.367   3.433  35.718  1.00  0.00              
ATOM    335  H6  DPA A  13      12.517   2.466  34.536  1.00  0.00              
ATOM    336  H7  DPA A  13      11.994   4.100  34.867  1.00  0.00              
ATOM    337  C5  DPA A  13      12.083   1.490  36.938  1.00  0.00              
ATOM    338  H8  DPA A  13      13.042   1.712  37.360  1.00  0.00              
ATOM    339  H9  DPA A  13      11.432   1.127  37.704  1.00  0.00              
ATOM    340  H10 DPA A  13      12.192   0.744  36.178  1.00  0.00              
ATOM    341  H20 DPA A  13      11.412   3.408  37.059  1.00  0.00              
ATOM    342  H3  DPA A  13       9.546   2.042  36.534  1.00  0.00              
ATOM    343  H4  DPA A  13      10.306   1.662  35.010  1.00  0.00              
ATOM    344  H1  DPA A  13      10.251   4.049  34.385  1.00  0.00              
ATOM    345  H2  DPA A  13       9.492   4.432  35.911  1.00  0.00              
ATOM    346  C9  DPA A  13       5.909   6.271  34.042  1.00  0.00              
ATOM    347  H16 DPA A  13       4.847   6.404  34.011  1.00  0.00              
ATOM    348  H17 DPA A  13       6.292   6.675  34.956  1.00  0.00              
ATOM    349  H18 DPA A  13       6.357   6.775  33.212  1.00  0.00              
ATOM    350  C7  DPA A  14       5.643   4.092  35.211  1.00  0.00              
ATOM    351  H11 DPA A  14       5.871   3.047  35.197  1.00  0.00              
ATOM    352  H12 DPA A  14       4.580   4.222  35.217  1.00  0.00              
ATOM    353  C6  DPA A  14       6.195   4.675  36.525  1.00  0.00              
ATOM    354  C1  DPA A  14       7.718   4.459  36.583  1.00  0.00              
ATOM    355  O1  DPA A  14       8.495   5.331  36.116  1.00  0.00              
ATOM    356  O2  DPA A  14       8.248   3.267  37.168  1.00  0.00              
ATOM    357  C2  DPA A  14       9.528   3.546  37.739  1.00  0.00              
ATOM    358  C3  DPA A  14      10.100   2.262  38.370  1.00  0.00              
ATOM    359  N1  DPA A  14      11.417   2.549  38.957  1.00  0.00              
ATOM    360  C4  DPA A  14      12.327   3.027  37.908  1.00  0.00              
ATOM    361  H5  DPA A  14      13.287   3.236  38.335  1.00  0.00              
ATOM    362  H6  DPA A  14      12.430   2.276  37.155  1.00  0.00              
ATOM    363  H7  DPA A  14      11.931   3.919  37.470  1.00  0.00              
ATOM    364  C5  DPA A  14      11.962   1.324  39.559  1.00  0.00              
ATOM    365  H8  DPA A  14      12.920   1.532  39.986  1.00  0.00              
ATOM    366  H9  DPA A  14      11.299   0.976  40.323  1.00  0.00              
ATOM    367  H10 DPA A  14      12.064   0.571  38.806  1.00  0.00              
ATOM    368  H20 DPA A  14      11.321   3.252  39.662  1.00  0.00              
ATOM    369  H3  DPA A  14       9.437   1.913  39.134  1.00  0.00              
ATOM    370  H4  DPA A  14      10.202   1.510  37.616  1.00  0.00              
ATOM    371  H1  DPA A  14      10.192   3.893  36.976  1.00  0.00              
ATOM    372  H2  DPA A  14       9.426   4.299  38.493  1.00  0.00              
ATOM    373  C9  DPA A  14       5.887   6.183  36.586  1.00  0.00              
ATOM    374  H16 DPA A  14       4.829   6.334  36.546  1.00  0.00              
ATOM    375  H17 DPA A  14       6.271   6.588  37.500  1.00  0.00              
ATOM    376  H18 DPA A  14       6.350   6.675  35.757  1.00  0.00              
ATOM    377  C7  DDB A  15       5.578   4.018  37.768  1.00  0.00              
ATOM    378  H11 DDB A  15       5.789   2.968  37.762  1.00  0.00              
ATOM    379  H12 DDB A  15       4.517   4.165  37.765  1.00  0.00              
ATOM    380  C6  DDB A  15       6.129   4.601  39.082  1.00  0.00              
ATOM    381  C1  DDB A  15       5.847   6.114  39.132  1.00  0.00              
ATOM    382  O1  DDB A  15       6.685   6.926  38.665  1.00  0.00              
ATOM    383  O2  DDB A  15       4.630   6.595  39.709  1.00  0.00              
ATOM    384  C2  DDB A  15       4.850   7.889  40.276  1.00  0.00              
ATOM    385  C3  DDB A  15       3.540   8.407  40.897  1.00  0.00              
ATOM    386  N1  DDB A  15       3.766   9.738  41.479  1.00  0.00              
ATOM    387  C4  DDB A  15       2.516  10.232  42.072  1.00  0.00              
ATOM    388  H5  DDB A  15       2.680  11.200  42.496  1.00  0.00              
ATOM    389  H6  DDB A  15       1.763  10.297  41.315  1.00  0.00              
ATOM    390  H7  DDB A  15       2.193   9.559  42.838  1.00  0.00              
ATOM    391  C5  DDB A  15       4.210  10.664  40.428  1.00  0.00              
ATOM    392  H8  DDB A  15       4.374  11.632  40.852  1.00  0.00              
ATOM    393  H9  DDB A  15       3.457  10.729  39.670  1.00  0.00              
ATOM    394  H10 DDB A  15       5.120  10.304  39.996  1.00  0.00              
ATOM    395  H3  DDB A  15       3.217   7.733  41.663  1.00  0.00              
ATOM    396  H4  DDB A  15       2.788   8.472  40.140  1.00  0.00              
ATOM    397  H1  DDB A  15       5.173   8.563  39.510  1.00  0.00              
ATOM    398  H2  DDB A  15       5.603   7.824  41.033  1.00  0.00              
ATOM    399  C9  DDB A  15       7.649   4.360  39.153  1.00  0.00              
ATOM    400  H16 DDB A  15       8.033   4.765  40.066  1.00  0.00              
ATOM    401  H17 DDB A  15       7.846   3.310  39.118  1.00  0.00              
ATOM    402  H18 DDB A  15       8.125   4.840  38.323  1.00  0.00              
ATOM    403  C7  DPB A  16       5.494   3.962  40.325  1.00  0.00              
ATOM    404  H11 DPB A  16       5.687   2.909  40.327  1.00  0.00              
ATOM    405  H12 DPB A  16       4.435   4.126  40.313  1.00  0.00              
ATOM    406  C6  DPB A  16       6.045   4.544  41.639  1.00  0.00              
ATOM    407  C1  DPB A  16       5.787   6.062  41.677  1.00  0.00              
ATOM    408  O1  DPB A  16       6.642   6.858  41.211  1.00  0.00              
ATOM    409  O2  DPB A  16       4.573   6.566  42.241  1.00  0.00              
ATOM    410  C2  DPB A  16       4.810   7.860  42.801  1.00  0.00              
ATOM    411  C3  DPB A  16       3.504   8.404  43.409  1.00  0.00              
ATOM    412  N1  DPB A  16       3.747   9.735  43.984  1.00  0.00              
ATOM    413  C4  DPB A  16       2.502  10.253  44.565  1.00  0.00              
ATOM    414  H5  DPB A  16       2.678  11.222  44.984  1.00  0.00              
ATOM    415  H6  DPB A  16       1.755  10.326  43.802  1.00  0.00              
ATOM    416  H7  DPB A  16       2.163   9.590  45.334  1.00  0.00              
ATOM    417  C5  DPB A  16       4.213  10.647  42.930  1.00  0.00              
ATOM    418  H8  DPB A  16       4.390  11.616  43.348  1.00  0.00              
ATOM    419  H9  DPB A  16       3.467  10.719  42.167  1.00  0.00              
ATOM    420  H10 DPB A  16       5.121  10.269  42.507  1.00  0.00              
ATOM    421  H20 DPB A  16       4.444   9.667  44.699  1.00  0.00              
ATOM    422  H3  DPB A  16       3.165   7.740  44.178  1.00  0.00              
ATOM    423  H4  DPB A  16       2.758   8.477  42.647  1.00  0.00              
ATOM    424  H1  DPB A  16       5.149   8.524  42.034  1.00  0.00              
ATOM    425  H2  DPB A  16       5.556   7.788  43.564  1.00  0.00              
ATOM    426  C9  DPB A  16       7.560   4.280  41.721  1.00  0.00              
ATOM    427  H16 DPB A  16       7.944   4.685  42.635  1.00  0.00              
ATOM    428  H17 DPB A  16       7.740   3.227  41.695  1.00  0.00              
ATOM    429  H18 DPB A  16       8.049   4.747  40.892  1.00  0.00              
ATOM    430  C7  DPB A  17       5.391   3.925  42.881  1.00  0.00              
ATOM    431  H11 DPB A  17       5.567   2.869  42.892  1.00  0.00              
ATOM    432  H12 DPB A  17       4.336   4.106  42.860  1.00  0.00              
ATOM    433  C6  DPB A  17       5.942   4.508  44.195  1.00  0.00              
ATOM    434  C1  DPB A  17       5.708   6.029  44.222  1.00  0.00              
ATOM    435  O1  DPB A  17       6.579   6.808  43.755  1.00  0.00              
ATOM    436  O2  DPB A  17       4.498   6.556  44.774  1.00  0.00              
ATOM    437  C2  DPB A  17       4.752   7.851  45.327  1.00  0.00              
ATOM    438  C3  DPB A  17       3.450   8.419  45.922  1.00  0.00              
ATOM    439  N1  DPB A  17       3.711   9.749  46.489  1.00  0.00              
ATOM    440  C4  DPB A  17       2.470  10.291  47.058  1.00  0.00              
ATOM    441  H5  DPB A  17       2.659  11.260  47.471  1.00  0.00              
ATOM    442  H6  DPB A  17       1.730  10.370  46.289  1.00  0.00              
ATOM    443  H7  DPB A  17       2.115   9.639  47.828  1.00  0.00              
ATOM    444  C5  DPB A  17       4.199  10.647  45.433  1.00  0.00              
ATOM    445  H8  DPB A  17       4.388  11.615  45.846  1.00  0.00              
ATOM    446  H9  DPB A  17       3.460  10.725  44.663  1.00  0.00              
ATOM    447  H10 DPB A  17       5.104  10.252  45.019  1.00  0.00              
ATOM    448  H20 DPB A  17       4.402   9.675  47.209  1.00  0.00              
ATOM    449  H3  DPB A  17       3.096   7.766  46.692  1.00  0.00              
ATOM    450  H4  DPB A  17       2.712   8.499  45.154  1.00  0.00              
ATOM    451  H1  DPB A  17       5.108   8.503  44.557  1.00  0.00              
ATOM    452  H2  DPB A  17       5.493   7.771  46.096  1.00  0.00              
ATOM    453  C9  DPB A  17       7.452   4.219  44.291  1.00  0.00              
ATOM    454  H16 DPB A  17       7.836   4.624  45.203  1.00  0.00              
ATOM    455  H17 DPB A  17       7.615   3.163  44.272  1.00  0.00              
ATOM    456  H18 DPB A  17       7.954   4.672  43.461  1.00  0.00              
ATOM    457  C7  DDB A  18       5.269   3.906  45.436  1.00  0.00              
ATOM    458  H11 DDB A  18       5.428   2.848  45.457  1.00  0.00              
ATOM    459  H12 DDB A  18       4.217   4.104  45.408  1.00  0.00              
ATOM    460  C6  DDB A  18       5.820   4.489  46.751  1.00  0.00              
ATOM    461  C1  DDB A  18       5.609   6.014  46.765  1.00  0.00              
ATOM    462  O1  DDB A  18       6.497   6.776  46.301  1.00  0.00              
ATOM    463  O2  DDB A  18       4.406   6.564  47.306  1.00  0.00              
ATOM    464  C2  DDB A  18       4.677   7.858  47.852  1.00  0.00              
ATOM    465  C3  DDB A  18       3.380   8.451  48.434  1.00  0.00              
ATOM    466  N1  DDB A  18       3.657   9.782  48.995  1.00  0.00              
ATOM    467  C4  DDB A  18       2.421  10.347  49.550  1.00  0.00              
ATOM    468  H5  DDB A  18       2.623  11.315  49.958  1.00  0.00              
ATOM    469  H6  DDB A  18       1.688  10.433  48.776  1.00  0.00              
ATOM    470  H7  DDB A  18       2.051   9.705  50.322  1.00  0.00              
ATOM    471  C5  DDB A  18       4.167  10.663  47.935  1.00  0.00              
ATOM    472  H8  DDB A  18       4.370  11.632  48.343  1.00  0.00              
ATOM    473  H9  DDB A  18       3.435  10.749  47.160  1.00  0.00              
ATOM    474  H10 DDB A  18       5.069  10.251  47.531  1.00  0.00              
ATOM    475  H3  DDB A  18       3.009   7.809  49.206  1.00  0.00              
ATOM    476  H4  DDB A  18       2.648   8.537  47.660  1.00  0.00              
ATOM    477  H1  DDB A  18       5.048   8.500  47.081  1.00  0.00              
ATOM    478  H2  DDB A  18       5.410   7.773  48.627  1.00  0.00              
ATOM    479  C9  DDB A  18       7.324   4.177  46.859  1.00  0.00              
ATOM    480  H16 DDB A  18       7.708   4.582  47.773  1.00  0.00              
ATOM    481  H17 DDB A  18       7.471   3.118  46.849  1.00  0.00              
ATOM    482  H18 DDB A  18       7.840   4.616  46.030  1.00  0.00              
ATOM    483  C7  DDA A  19       5.129   3.907  47.992  1.00  0.00              
ATOM    484  H11 DDA A  19       5.271   2.847  48.020  1.00  0.00              
ATOM    485  H12 DDA A  19       4.080   4.121  47.954  1.00  0.00              
ATOM    486  C6  DDA A  19       5.680   4.489  49.306  1.00  0.00              
ATOM    487  C1  DDA A  19       7.177   4.155  49.427  1.00  0.00              
ATOM    488  O1  DDA A  19       8.038   4.945  48.961  1.00  0.00              
ATOM    489  O2  DDA A  19       7.589   2.946  50.069  1.00  0.00              
ATOM    490  C2  DDA A  19       8.868   3.142  50.679  1.00  0.00              
ATOM    491  C3  DDA A  19       9.313   1.839  51.371  1.00  0.00              
ATOM    492  N1  DDA A  19      10.627   2.040  51.997  1.00  0.00              
ATOM    493  C4  DDA A  19      11.609   2.408  50.966  1.00  0.00              
ATOM    494  H5  DDA A  19      12.566   2.554  51.422  1.00  0.00              
ATOM    495  H6  DDA A  19      11.676   1.624  50.242  1.00  0.00              
ATOM    496  H7  DDA A  19      11.301   3.312  50.486  1.00  0.00              
ATOM    497  C5  DDA A  19      11.050   0.798  52.657  1.00  0.00              
ATOM    498  H8  DDA A  19      12.007   0.944  53.112  1.00  0.00              
ATOM    499  H9  DDA A  19      10.335   0.531  53.407  1.00  0.00              
ATOM    500  H10 DDA A  19      11.117   0.014  51.933  1.00  0.00              
ATOM    501  H3  DDA A  19       8.597   1.572  52.120  1.00  0.00              
ATOM    502  H4  DDA A  19       9.379   1.056  50.646  1.00  0.00              
ATOM    503  H1  DDA A  19       9.583   3.408  49.929  1.00  0.00              
ATOM    504  H2  DDA A  19       8.801   3.926  51.403  1.00  0.00              
ATOM    505  C9  DDA A  19       5.494   6.018  49.307  1.00  0.00              
ATOM    506  H16 DDA A  19       4.453   6.251  49.223  1.00  0.00              
ATOM    507  H17 DDA A  19       5.878   6.424  50.220  1.00  0.00              
ATOM    508  H18 DDA A  19       6.023   6.443  48.479  1.00  0.00              
ATOM    509  C7  DDA A  20       4.970   3.928  50.545  1.00  0.00              
ATOM    510  H11 DDA A  20       5.095   2.866  50.581  1.00  0.00              
ATOM    511  H12 DDA A  20       3.925   4.159  50.498  1.00  0.00              
ATOM    512  C6  DDA A  20       5.521   4.511  51.859  1.00  0.00              
ATOM    513  C1  DDA A  20       7.012   4.152  51.994  1.00  0.00              
ATOM    514  O1  DDA A  20       7.890   4.925  51.529  1.00  0.00              
ATOM    515  O2  DDA A  20       7.400   2.941  52.647  1.00  0.00              
ATOM    516  C2  DDA A  20       8.678   3.120  53.264  1.00  0.00              
ATOM    517  C3  DDA A  20       9.095   1.816  53.968  1.00  0.00              
ATOM    518  N1  DDA A  20      10.408   2.000  54.603  1.00  0.00              
ATOM    519  C4  DDA A  20      11.404   2.344  53.578  1.00  0.00              
ATOM    520  H5  DDA A  20      12.359   2.478  54.039  1.00  0.00              
ATOM    521  H6  DDA A  20      11.462   1.554  52.859  1.00  0.00              
ATOM    522  H7  DDA A  20      11.113   3.250  53.088  1.00  0.00              
ATOM    523  C5  DDA A  20      10.806   0.755  55.275  1.00  0.00              
ATOM    524  H8  DDA A  20      11.763   0.888  55.737  1.00  0.00              
ATOM    525  H9  DDA A  20      10.083   0.505  56.020  1.00  0.00              
ATOM    526  H10 DDA A  20      10.865  -0.035  54.556  1.00  0.00              
ATOM    527  H3  DDA A  20       8.371   1.566  54.714  1.00  0.00              
ATOM    528  H4  DDA A  20       9.153   1.026  53.250  1.00  0.00              
ATOM    529  H1  DDA A  20       9.401   3.370  52.518  1.00  0.00              
ATOM    530  H2  DDA A  20       8.619   3.910  53.983  1.00  0.00              
ATOM    531  C9  DDA A  20       5.361   6.042  51.849  1.00  0.00              
ATOM    532  H16 DDA A  20       4.324   6.291  51.756  1.00  0.00              
ATOM    533  H17 DDA A  20       5.744   6.447  52.762  1.00  0.00              
ATOM    534  H18 DDA A  20       5.902   6.453  51.022  1.00  0.00              
ATOM    535  C7  DDA A  21       4.793   3.969  53.098  1.00  0.00              
ATOM    536  H11 DDA A  21       4.902   2.905  53.142  1.00  0.00              
ATOM    537  H12 DDA A  21       3.754   4.216  53.041  1.00  0.00              
ATOM    538  C6  DDA A  21       5.345   4.552  54.412  1.00  0.00              
ATOM    539  C1  DDA A  21       6.829   4.170  54.559  1.00  0.00              
ATOM    540  O1  DDA A  21       7.722   4.925  54.096  1.00  0.00              
ATOM    541  O2  DDA A  21       7.192   2.957  55.224  1.00  0.00              
ATOM    542  C2  DDA A  21       8.468   3.120  55.849  1.00  0.00              
ATOM    543  C3  DDA A  21       8.859   1.814  56.565  1.00  0.00              
ATOM    544  N1  DDA A  21      10.171   1.981  57.208  1.00  0.00              
ATOM    545  C4  DDA A  21      11.178   2.301  56.187  1.00  0.00              
ATOM    546  H5  DDA A  21      12.133   2.423  56.655  1.00  0.00              
ATOM    547  H6  DDA A  21      11.230   1.506  55.475  1.00  0.00              
ATOM    548  H7  DDA A  21      10.906   3.208  55.689  1.00  0.00              
ATOM    549  C5  DDA A  21      10.544   0.734  57.891  1.00  0.00              
ATOM    550  H8  DDA A  21      11.498   0.856  58.359  1.00  0.00              
ATOM    551  H9  DDA A  21       9.810   0.502  58.633  1.00  0.00              
ATOM    552  H10 DDA A  21      10.595  -0.062  57.178  1.00  0.00              
ATOM    553  H3  DDA A  21       8.125   1.581  57.307  1.00  0.00              
ATOM    554  H4  DDA A  21       8.910   1.019  55.852  1.00  0.00              
ATOM    555  H1  DDA A  21       9.201   3.353  55.107  1.00  0.00              
ATOM    556  H2  DDA A  21       8.416   3.916  56.562  1.00  0.00              
ATOM    557  C9  DDA A  21       5.209   6.085  54.390  1.00  0.00              
ATOM    558  H16 DDA A  21       4.178   6.351  54.287  1.00  0.00              
ATOM    559  H17 DDA A  21       5.593   6.491  55.303  1.00  0.00              
ATOM    560  H18 DDA A  21       5.763   6.481  53.564  1.00  0.00              
ATOM    561  C7  DPA A  22       4.600   4.030  55.648  1.00  0.00              
ATOM    562  H11 DPA A  22       4.690   2.965  55.701  1.00  0.00              
ATOM    563  H12 DPA A  22       3.564   4.295  55.583  1.00  0.00              
ATOM    564  C6  DPA A  22       5.152   4.613  56.962  1.00  0.00              
ATOM    565  C1  DPA A  22       6.627   4.208  57.123  1.00  0.00              
ATOM    566  O1  DPA A  22       7.536   4.945  56.661  1.00  0.00              
ATOM    567  O2  DPA A  22       6.966   2.994  57.799  1.00  0.00              
ATOM    568  C2  DPA A  22       8.240   3.141  58.432  1.00  0.00              
ATOM    569  C3  DPA A  22       8.604   1.833  59.159  1.00  0.00              
ATOM    570  N1  DPA A  22       9.913   1.984  59.810  1.00  0.00              
ATOM    571  C4  DPA A  22      10.934   2.281  58.795  1.00  0.00              
ATOM    572  H5  DPA A  22      11.887   2.389  59.269  1.00  0.00              
ATOM    573  H6  DPA A  22      10.977   1.480  58.089  1.00  0.00              
ATOM    574  H7  DPA A  22      10.681   3.189  58.290  1.00  0.00              
ATOM    575  C5  DPA A  22      10.261   0.735  60.505  1.00  0.00              
ATOM    576  H8  DPA A  22      11.214   0.844  60.979  1.00  0.00              
ATOM    577  H9  DPA A  22       9.519   0.520  61.244  1.00  0.00              
ATOM    578  H10 DPA A  22      10.305  -0.066  59.798  1.00  0.00              
ATOM    579  H20 DPA A  22       9.873   2.733  60.472  1.00  0.00              
ATOM    580  H3  DPA A  22       7.861   1.617  59.898  1.00  0.00              
ATOM    581  H4  DPA A  22       8.647   1.032  58.452  1.00  0.00              
ATOM    582  H1  DPA A  22       8.982   3.357  57.693  1.00  0.00              
ATOM    583  H2  DPA A  22       8.196   3.943  59.140  1.00  0.00              
ATOM    584  C9  DPA A  22       5.040   6.149  56.929  1.00  0.00              
ATOM    585  H16 DPA A  22       4.014   6.430  56.817  1.00  0.00              
ATOM    586  H17 DPA A  22       5.423   6.554  57.842  1.00  0.00              
ATOM    587  H18 DPA A  22       5.607   6.530  56.105  1.00  0.00              
ATOM    588  C7  DDA A  23       4.388   4.113  58.197  1.00  0.00              
ATOM    589  H11 DDA A  23       4.460   3.046  58.257  1.00  0.00              
ATOM    590  H12 DDA A  23       3.357   4.393  58.122  1.00  0.00              
ATOM    591  C6  DDA A  23       4.940   4.695  59.512  1.00  0.00              
ATOM    592  C1  DDA A  23       6.408   4.268  59.685  1.00  0.00              
ATOM    593  O1  DDA A  23       7.333   4.987  59.225  1.00  0.00              
ATOM    594  O2  DDA A  23       6.722   3.053  60.372  1.00  0.00              
ATOM    595  C2  DDA A  23       7.993   3.183  61.013  1.00  0.00              
ATOM    596  C3  DDA A  23       8.331   1.875  61.752  1.00  0.00              
ATOM    597  N1  DDA A  23       9.638   2.009  62.412  1.00  0.00              
ATOM    598  C4  DDA A  23      10.670   2.281  61.402  1.00  0.00              
ATOM    599  H5  DDA A  23      11.622   2.379  61.882  1.00  0.00              
ATOM    600  H6  DDA A  23      10.706   1.475  60.700  1.00  0.00              
ATOM    601  H7  DDA A  23      10.436   3.190  60.888  1.00  0.00              
ATOM    602  C5  DDA A  23       9.961   0.759  63.117  1.00  0.00              
ATOM    603  H8  DDA A  23      10.912   0.856  63.597  1.00  0.00              
ATOM    604  H9  DDA A  23       9.210   0.562  63.851  1.00  0.00              
ATOM    605  H10 DDA A  23       9.996  -0.048  62.416  1.00  0.00              
ATOM    606  H3  DDA A  23       7.579   1.675  62.487  1.00  0.00              
ATOM    607  H4  DDA A  23       8.366   1.069  61.051  1.00  0.00              
ATOM    608  H1  DDA A  23       8.745   3.381  60.278  1.00  0.00              
ATOM    609  H2  DDA A  23       7.957   3.991  61.714  1.00  0.00              
ATOM    610  C9  DDA A  23       4.854   6.233  59.466  1.00  0.00              
ATOM    611  H16 DDA A  23       3.834   6.530  59.346  1.00  0.00              
ATOM    612  H17 DDA A  23       5.238   6.638  60.379  1.00  0.00              
ATOM    613  H18 DDA A  23       5.433   6.597  58.644  1.00  0.00              
ATOM    614  C7  DPA A  24       4.161   4.215  60.743  1.00  0.00              
ATOM    615  H11 DPA A  24       4.214   3.150  60.811  1.00  0.00              
ATOM    616  H12 DPA A  24       3.135   4.512  60.659  1.00  0.00              
ATOM    617  C6  DPA A  24       4.712   4.798  62.057  1.00  0.00              
ATOM    618  C1  DPA A  24       6.172   4.348  62.245  1.00  0.00              
ATOM    619  O1  DPA A  24       7.110   5.049  61.786  1.00  0.00              
ATOM    620  O2  DPA A  24       6.461   3.134  62.942  1.00  0.00              
ATOM    621  C2  DPA A  24       7.729   3.247  63.592  1.00  0.00              
ATOM    622  C3  DPA A  24       8.040   1.939  64.342  1.00  0.00              
ATOM    623  N1  DPA A  24       9.344   2.056  65.011  1.00  0.00              
ATOM    624  C4  DPA A  24      10.389   2.304  64.006  1.00  0.00              
ATOM    625  H5  DPA A  24      11.338   2.390  64.492  1.00  0.00              
ATOM    626  H6  DPA A  24      10.416   1.493  63.311  1.00  0.00              
ATOM    627  H7  DPA A  24      10.172   3.214  63.485  1.00  0.00              
ATOM    628  C5  DPA A  24       9.641   0.806  65.726  1.00  0.00              
ATOM    629  H8  DPA A  24      10.590   0.891  66.212  1.00  0.00              
ATOM    630  H9  DPA A  24       8.882   0.625  66.458  1.00  0.00              
ATOM    631  H10 DPA A  24       9.668  -0.006  65.031  1.00  0.00              
ATOM    632  H20 DPA A  24       9.319   2.815  65.661  1.00  0.00              
ATOM    633  H3  DPA A  24       7.280   1.757  65.073  1.00  0.00              
ATOM    634  H4  DPA A  24       8.067   1.128  63.647  1.00  0.00              
ATOM    635  H1  DPA A  24       8.488   3.428  62.861  1.00  0.00              
ATOM    636  H2  DPA A  24       7.701   4.060  64.287  1.00  0.00              
ATOM    637  C9  DPA A  24       4.652   6.336  62.001  1.00  0.00              
ATOM    638  H16 DPA A  24       3.637   6.649  61.871  1.00  0.00              
ATOM    639  H17 DPA A  24       5.035   6.741  62.915  1.00  0.00              
ATOM    640  H18 DPA A  24       5.241   6.687  61.181  1.00  0.00              
ATOM    641  C7  DDB A  25       3.915   4.340  63.287  1.00  0.00              
ATOM    642  H11 DDB A  25       3.952   3.273  63.363  1.00  0.00              
ATOM    643  H12 DDB A  25       2.895   4.653  63.194  1.00  0.00              
ATOM    644  C6  DDB A  25       4.467   4.923  64.602  1.00  0.00              
ATOM    645  C1  DDB A  25       4.433   6.461  64.536  1.00  0.00              
ATOM    646  O1  DDB A  25       5.422   7.093  64.086  1.00  0.00              
ATOM    647  O2  DDB A  25       3.275   7.170  64.987  1.00  0.00              
ATOM    648  C2  DDB A  25       3.666   8.451  65.488  1.00  0.00              
ATOM    649  C3  DDB A  25       2.419   9.214  65.973  1.00  0.00              
ATOM    650  N1  DDB A  25       2.822  10.531  66.488  1.00  0.00              
ATOM    651  C4  DDB A  25       1.633  11.260  66.951  1.00  0.00              
ATOM    652  H5  DDB A  25       1.925  12.219  67.325  1.00  0.00              
ATOM    653  H6  DDB A  25       0.952  11.388  66.136  1.00  0.00              
ATOM    654  H7  DDB A  25       1.155  10.704  67.730  1.00  0.00              
ATOM    655  C5  DDB A  25       3.479  11.296  65.419  1.00  0.00              
ATOM    656  H8  DDB A  25       3.771  12.255  65.793  1.00  0.00              
ATOM    657  H9  DDB A  25       2.799  11.424  64.602  1.00  0.00              
ATOM    658  H10 DDB A  25       4.345  10.766  65.081  1.00  0.00              
ATOM    659  H3  DDB A  25       1.941   8.658  66.752  1.00  0.00              
ATOM    660  H4  DDB A  25       1.740   9.343  65.158  1.00  0.00              
ATOM    661  H1  DDB A  25       4.145   9.008  64.709  1.00  0.00              
ATOM    662  H2  DDB A  25       4.347   8.323  66.303  1.00  0.00              
ATOM    663  C9  DDB A  25       5.919   4.450  64.803  1.00  0.00              
ATOM    664  H16 DDB A  25       6.303   4.856  65.716  1.00  0.00              
ATOM    665  H17 DDB A  25       5.943   3.382  64.848  1.00  0.00              
ATOM    666  H18 DDB A  25       6.520   4.786  63.984  1.00  0.00              
ATOM    667  C7  DPB A  26       3.655   4.486  65.828  1.00  0.00              
ATOM    668  H11 DPB A  26       3.674   3.419  65.912  1.00  0.00              
ATOM    669  H12 DPB A  26       2.641   4.814  65.726  1.00  0.00              
ATOM    670  C6  DPB A  26       4.207   5.069  67.143  1.00  0.00              
ATOM    671  C1  DPB A  26       4.197   6.607  67.067  1.00  0.00              
ATOM    672  O1  DPB A  26       5.200   7.221  66.619  1.00  0.00              
ATOM    673  O2  DPB A  26       3.048   7.337  67.504  1.00  0.00              
ATOM    674  C2  DPB A  26       3.456   8.615  68.000  1.00  0.00              
ATOM    675  C3  DPB A  26       2.219   9.402  68.471  1.00  0.00              
ATOM    676  N1  DPB A  26       2.638  10.715  68.980  1.00  0.00              
ATOM    677  C4  DPB A  26       1.459  11.466  69.430  1.00  0.00              
ATOM    678  H5  DPB A  26       1.763  12.422  69.800  1.00  0.00              
ATOM    679  H6  DPB A  26       0.785  11.600  68.608  1.00  0.00              
ATOM    680  H7  DPB A  26       0.966  10.923  70.210  1.00  0.00              
ATOM    681  C5  DPB A  26       3.316  11.462  67.910  1.00  0.00              
ATOM    682  H8  DPB A  26       3.620  12.419  68.280  1.00  0.00              
ATOM    683  H9  DPB A  26       2.643  11.595  67.088  1.00  0.00              
ATOM    684  H10 DPB A  26       4.174  10.916  67.583  1.00  0.00              
ATOM    685  H20 DPB A  26       3.266  10.591  69.748  1.00  0.00              
ATOM    686  H3  DPB A  26       1.726   8.858  69.251  1.00  0.00              
ATOM    687  H4  DPB A  26       1.547   9.535  67.650  1.00  0.00              
ATOM    688  H1  DPB A  26       3.949   9.158  67.221  1.00  0.00              
ATOM    689  H2  DPB A  26       4.129   8.481  68.821  1.00  0.00              
ATOM    690  C9  DPB A  26       5.649   4.574  67.358  1.00  0.00              
ATOM    691  H16 DPB A  26       6.033   4.979  68.270  1.00  0.00              
ATOM    692  H17 DPB A  26       5.656   3.506  67.410  1.00  0.00              
ATOM    693  H18 DPB A  26       6.261   4.894  66.541  1.00  0.00              
ATOM    694  C7  DDA A  27       3.378   4.653  68.367  1.00  0.00              
ATOM    695  H11 DDA A  27       3.379   3.587  68.457  1.00  0.00              
ATOM    696  H12 DDA A  27       2.371   4.998  68.254  1.00  0.00              
ATOM    697  C6  DDA A  27       3.930   5.236  69.681  1.00  0.00              
ATOM    698  C1  DDA A  27       5.362   4.720  69.910  1.00  0.00              
ATOM    699  O1  DDA A  27       6.344   5.365  69.457  1.00  0.00              
ATOM    700  O2  DDA A  27       5.577   3.507  70.636  1.00  0.00              
ATOM    701  C2  DDA A  27       6.836   3.574  71.312  1.00  0.00              
ATOM    702  C3  DDA A  27       7.068   2.267  72.095  1.00  0.00              
ATOM    703  N1  DDA A  27       8.361   2.335  72.788  1.00  0.00              
ATOM    704  C4  DDA A  27       9.438   2.513  71.803  1.00  0.00              
ATOM    705  H5  DDA A  27      10.379   2.563  72.308  1.00  0.00              
ATOM    706  H6  DDA A  27       9.440   1.687  71.124  1.00  0.00              
ATOM    707  H7  DDA A  27       9.276   3.421  71.259  1.00  0.00              
ATOM    708  C5  DDA A  27       8.582   1.089  73.535  1.00  0.00              
ATOM    709  H8  DDA A  27       9.524   1.137  74.041  1.00  0.00              
ATOM    710  H9  DDA A  27       7.800   0.960  74.253  1.00  0.00              
ATOM    711  H10 DDA A  27       8.585   0.261  72.857  1.00  0.00              
ATOM    712  H3  DDA A  27       6.284   2.137  72.812  1.00  0.00              
ATOM    713  H4  DDA A  27       7.070   1.441  71.416  1.00  0.00              
ATOM    714  H1  DDA A  27       7.618   3.703  70.594  1.00  0.00              
ATOM    715  H2  DDA A  27       6.834   4.401  71.990  1.00  0.00              
ATOM    716  C9  DDA A  27       3.946   6.773  69.593  1.00  0.00              
ATOM    717  H16 DDA A  27       2.951   7.132  69.434  1.00  0.00              
ATOM    718  H17 DDA A  27       4.330   7.178  70.507  1.00  0.00              
ATOM    719  H18 DDA A  27       4.569   7.078  68.779  1.00  0.00              
ATOM    720  C7  DPA A  28       3.087   4.842  70.902  1.00  0.00              
ATOM    721  H11 DPA A  28       3.070   3.776  70.999  1.00  0.00              
ATOM    722  H12 DPA A  28       2.086   5.202  70.780  1.00  0.00              
ATOM    723  C6  DPA A  28       3.639   5.424  72.216  1.00  0.00              
ATOM    724  C1  DPA A  28       5.060   4.887  72.459  1.00  0.00              
ATOM    725  O1  DPA A  28       6.054   5.513  72.009  1.00  0.00              
ATOM    726  O2  DPA A  28       5.250   3.676  73.195  1.00  0.00              
ATOM    727  C2  DPA A  28       6.505   3.727  73.879  1.00  0.00              
ATOM    728  C3  DPA A  28       6.709   2.423  74.672  1.00  0.00              
ATOM    729  N1  DPA A  28       7.999   2.474  75.375  1.00  0.00              
ATOM    730  C4  DPA A  28       9.085   2.627  74.396  1.00  0.00              
ATOM    731  H5  DPA A  28      10.025   2.665  74.908  1.00  0.00              
ATOM    732  H6  DPA A  28       9.078   1.796  73.724  1.00  0.00              
ATOM    733  H7  DPA A  28       8.942   3.533  73.845  1.00  0.00              
ATOM    734  C5  DPA A  28       8.195   1.229  76.132  1.00  0.00              
ATOM    735  H8  DPA A  28       9.133   1.266  76.644  1.00  0.00              
ATOM    736  H9  DPA A  28       7.405   1.118  76.844  1.00  0.00              
ATOM    737  H10 DPA A  28       8.188   0.397  75.459  1.00  0.00              
ATOM    738  H20 DPA A  28       8.005   3.251  76.004  1.00  0.00              
ATOM    739  H3  DPA A  28       5.919   2.310  75.384  1.00  0.00              
ATOM    740  H4  DPA A  28       6.702   1.592  73.999  1.00  0.00              
ATOM    741  H1  DPA A  28       7.294   3.837  73.166  1.00  0.00              
ATOM    742  H2  DPA A  28       6.511   4.558  74.551  1.00  0.00              
ATOM    743  C9  DPA A  28       3.680   6.961  72.118  1.00  0.00              
ATOM    744  H16 DPA A  28       2.693   7.335  71.949  1.00  0.00              
ATOM    745  H17 DPA A  28       4.064   7.366  73.032  1.00  0.00              
ATOM    746  H18 DPA A  28       4.315   7.250  71.306  1.00  0.00              
ATOM    747  C7  DPB A  29       2.781   5.053  73.433  1.00  0.00              
ATOM    748  H11 DPB A  29       2.745   3.988  73.537  1.00  0.00              
ATOM    749  H12 DPB A  29       1.786   5.428  73.301  1.00  0.00              
ATOM    750  C6  DPB A  29       3.332   5.636  74.748  1.00  0.00              
ATOM    751  C1  DPB A  29       3.399   7.171  74.641  1.00  0.00              
ATOM    752  O1  DPB A  29       4.440   7.726  74.204  1.00  0.00              
ATOM    753  O2  DPB A  29       2.278   7.965  75.039  1.00  0.00              
ATOM    754  C2  DPB A  29       2.738   9.231  75.517  1.00  0.00              
ATOM    755  C3  DPB A  29       1.531  10.087  75.945  1.00  0.00              
ATOM    756  N1  DPB A  29       2.003  11.389  76.437  1.00  0.00              
ATOM    757  C4  DPB A  29       0.852  12.205  76.846  1.00  0.00              
ATOM    758  H5  DPB A  29       1.195  13.154  77.204  1.00  0.00              
ATOM    759  H6  DPB A  29       0.204  12.354  76.007  1.00  0.00              
ATOM    760  H7  DPB A  29       0.317  11.703  77.624  1.00  0.00              
ATOM    761  C5  DPB A  29       2.738  12.079  75.368  1.00  0.00              
ATOM    762  H8  DPB A  29       3.081  13.028  75.725  1.00  0.00              
ATOM    763  H9  DPB A  29       2.090  12.228  74.529  1.00  0.00              
ATOM    764  H10 DPB A  29       3.577  11.485  75.070  1.00  0.00              
ATOM    765  H20 DPB A  29       2.607  11.250  77.221  1.00  0.00              
ATOM    766  H3  DPB A  29       0.996   9.585  76.724  1.00  0.00              
ATOM    767  H4  DPB A  29       0.884  10.236  75.108  1.00  0.00              
ATOM    768  H1  DPB A  29       3.273   9.734  74.738  1.00  0.00              
ATOM    769  H2  DPB A  29       3.385   9.083  76.355  1.00  0.00              
ATOM    770  C9  DPB A  29       4.744   5.077  75.004  1.00  0.00              
ATOM    771  H16 DPB A  29       5.127   5.482  75.917  1.00  0.00              
ATOM    772  H17 DPB A  29       4.697   4.011  75.078  1.00  0.00              
ATOM    773  H18 DPB A  29       5.388   5.351  74.195  1.00  0.00              
ATOM    774  C7  TDB A  30       2.459   5.287  75.961  1.00  0.00              
ATOM    775  H11 TDB A  30       2.407   4.224  76.072  1.00  0.00              
ATOM    776  H12 TDB A  30       1.472   5.677  75.819  1.00  0.00              
ATOM    777  C6  TDB A  30       3.011   5.869  77.276  1.00  0.00              
ATOM    778  C1  TDB A  30       3.103   7.402  77.159  1.00  0.00              
ATOM    779  O1  TDB A  30       4.155   7.938  76.725  1.00  0.00              
ATOM    780  O2  TDB A  30       1.992   8.216  77.543  1.00  0.00              
ATOM    781  C2  TDB A  30       2.468   9.479  78.016  1.00  0.00              
ATOM    782  C3  TDB A  30       1.273  10.357  78.431  1.00  0.00              
ATOM    783  N1  TDB A  30       1.763  11.654  78.916  1.00  0.00              
ATOM    784  C4  TDB A  30       0.621  12.492  79.312  1.00  0.00              
ATOM    785  H5  TDB A  30       0.978  13.436  79.665  1.00  0.00              
ATOM    786  H6  TDB A  30      -0.018  12.645  78.468  1.00  0.00              
ATOM    787  H7  TDB A  30       0.073  12.003  80.090  1.00  0.00              
ATOM    788  C5  TDB A  30       2.516  12.325  77.848  1.00  0.00              
ATOM    789  H8  TDB A  30       2.872  13.270  78.202  1.00  0.00              
ATOM    790  H9  TDB A  30       1.877  12.479  77.004  1.00  0.00              
ATOM    791  H10 TDB A  30       3.347  11.716  77.560  1.00  0.00              
ATOM    792  H3  TDB A  30       0.724   9.868  79.208  1.00  0.00              
ATOM    793  H4  TDB A  30       0.634  10.510  77.586  1.00  0.00              
ATOM    794  H1  TDB A  30       3.017   9.967  77.239  1.00  0.00              
ATOM    795  H2  TDB A  30       3.109   9.325  78.860  1.00  0.00              
ATOM    796  C9  TDB A  30       4.412   5.289  77.546  1.00  0.00              
ATOM    797  H16 TDB A  30       4.796   5.694  78.459  1.00  0.00              
ATOM    798  H17 TDB A  30       4.348   4.225  77.626  1.00  0.00              
ATOM    799  H18 TDB A  30       5.065   5.547  76.739  1.00  0.00              
ATOM    800  H19 TDB A  30       2.357   5.611  78.082  1.00  0.00              
TER
END
