# Supplementary material for: All-Atom Molecular Dynamics Simulations of Grafted Poly(N,N-dimethylaminoethyl methacrylate) Brushes
Source: J Phys Chem B. 2025 Feb 10;129(7):2105–14. doi: 10.1021/acs.jpcb.4c07928 (PMC11848925; doi:10.1021/acs.jpcb.4c07928)
Supplement: Supplementary file 2 — jp4c07928_si_002.zip [file jp4c07928_si_002.zip › Supplementary Files/1_single_threads/thread_alligned_5_adjusted.pdb]

HEADER 
TITLE     Built with Packmol                                             
REMARK   Packmol generated pdb file 
REMARK   Home-Page: http://m3g.iqm.unicamp.br/packmol
REMARK
ATOM      1  C7  HPA A   1       4.239   7.057   2.080  1.00  0.00              
ATOM      2  C8  HPA A   1       4.589   8.001   0.914  1.00  0.00              
ATOM      3  H13 HPA A   1       4.210   7.596   0.000  1.00  0.00              
ATOM      4  H14 HPA A   1       5.652   8.105   0.847  1.00  0.00              
ATOM      5  H15 HPA A   1       4.149   8.961   1.088  1.00  0.00              
ATOM      6  H11 HPA A   1       4.680   6.098   1.906  1.00  0.00              
ATOM      7  H12 HPA A   1       3.175   6.955   2.147  1.00  0.00              
ATOM      8  C6  HPA A   1       4.784   7.641   3.396  1.00  0.00              
ATOM      9  C1  HPA A   1       6.313   7.789   3.298  1.00  0.00              
ATOM     10  O1  HPA A   1       6.815   8.857   2.861  1.00  0.00              
ATOM     11  O2  HPA A   1       7.162   6.712   3.702  1.00  0.00              
ATOM     12  C2  HPA A   1       8.400   7.238   4.187  1.00  0.00              
ATOM     13  C3  HPA A   1       9.315   6.078   4.622  1.00  0.00              
ATOM     14  N1  HPA A   1      10.587   6.619   5.121  1.00  0.00              
ATOM     15  C4  HPA A   1      11.245   7.387   4.054  1.00  0.00              
ATOM     16  H5  HPA A   1      12.172   7.780   4.417  1.00  0.00              
ATOM     17  H6  HPA A   1      11.432   6.748   3.218  1.00  0.00              
ATOM     18  H7  HPA A   1      10.609   8.192   3.751  1.00  0.00              
ATOM     19  C5  HPA A   1      11.460   5.512   5.537  1.00  0.00              
ATOM     20  H8  HPA A   1      12.387   5.905   5.899  1.00  0.00              
ATOM     21  H9  HPA A   1      10.983   4.954   6.314  1.00  0.00              
ATOM     22  H10 HPA A   1      11.648   4.872   4.700  1.00  0.00              
ATOM     23  H20 HPA A   1      10.412   7.217   5.903  1.00  0.00              
ATOM     24  H3  HPA A   1       8.836   5.519   5.400  1.00  0.00              
ATOM     25  H4  HPA A   1       9.502   5.438   3.787  1.00  0.00              
ATOM     26  H1  HPA A   1       8.878   7.797   3.410  1.00  0.00              
ATOM     27  H2  HPA A   1       8.212   7.878   5.023  1.00  0.00              
ATOM     28  C9  HPA A   1       4.149   9.022   3.646  1.00  0.00              
ATOM     29  H16 HPA A   1       3.087   8.920   3.715  1.00  0.00              
ATOM     30  H17 HPA A   1       4.528   9.428   4.561  1.00  0.00              
ATOM     31  H18 HPA A   1       4.393   9.679   2.837  1.00  0.00              
ATOM     32  C7  DDA A   2       4.474   6.753   4.610  1.00  0.00              
ATOM     33  H11 DDA A   2       4.916   5.789   4.473  1.00  0.00              
ATOM     34  H12 DDA A   2       3.414   6.644   4.714  1.00  0.00              
ATOM     35  C6  DDA A   2       5.019   7.337   5.926  1.00  0.00              
ATOM     36  C1  DDA A   2       6.551   7.460   5.838  1.00  0.00              
ATOM     37  O1  DDA A   2       7.073   8.516   5.397  1.00  0.00              
ATOM     38  O2  DDA A   2       7.380   6.372   6.255  1.00  0.00              
ATOM     39  C2  DDA A   2       8.622   6.881   6.745  1.00  0.00              
ATOM     40  C3  DDA A   2       9.514   5.710   7.196  1.00  0.00              
ATOM     41  N1  DDA A   2      10.793   6.232   7.700  1.00  0.00              
ATOM     42  C4  DDA A   2      11.470   6.983   6.633  1.00  0.00              
ATOM     43  H5  DDA A   2      12.400   7.364   6.999  1.00  0.00              
ATOM     44  H6  DDA A   2      11.652   6.334   5.803  1.00  0.00              
ATOM     45  H7  DDA A   2      10.850   7.796   6.320  1.00  0.00              
ATOM     46  C5  DDA A   2      11.644   5.114   8.130  1.00  0.00              
ATOM     47  H8  DDA A   2      12.574   5.495   8.497  1.00  0.00              
ATOM     48  H9  DDA A   2      11.152   4.569   8.907  1.00  0.00              
ATOM     49  H10 DDA A   2      11.828   4.465   7.299  1.00  0.00              
ATOM     50  H3  DDA A   2       9.022   5.164   7.973  1.00  0.00              
ATOM     51  H4  DDA A   2       9.697   5.061   6.365  1.00  0.00              
ATOM     52  H1  DDA A   2       9.114   7.426   5.969  1.00  0.00              
ATOM     53  H2  DDA A   2       8.438   7.530   7.576  1.00  0.00              
ATOM     54  C9  DDA A   2       4.406   8.730   6.162  1.00  0.00              
ATOM     55  H16 DDA A   2       3.341   8.646   6.223  1.00  0.00              
ATOM     56  H17 DDA A   2       4.784   9.136   7.077  1.00  0.00              
ATOM     57  H18 DDA A   2       4.665   9.377   5.350  1.00  0.00              
ATOM     58  C7  DDB A   3       4.685   6.463   7.143  1.00  0.00              
ATOM     59  H11 DDB A   3       5.112   5.491   7.016  1.00  0.00              
ATOM     60  H12 DDB A   3       3.623   6.372   7.241  1.00  0.00              
ATOM     61  C6  DDB A   3       5.230   7.047   8.459  1.00  0.00              
ATOM     62  C1  DDB A   3       4.638   8.451   8.683  1.00  0.00              
ATOM     63  O1  DDB A   3       5.233   9.464   8.232  1.00  0.00              
ATOM     64  O2  DDB A   3       3.412   8.603   9.402  1.00  0.00              
ATOM     65  C2  DDB A   3       3.408   9.865  10.075  1.00  0.00              
ATOM     66  C3  DDB A   3       2.087  10.029  10.849  1.00  0.00              
ATOM     67  N1  DDB A   3       2.083  11.326  11.541  1.00  0.00              
ATOM     68  C4  DDB A   3       0.823  11.484  12.280  1.00  0.00              
ATOM     69  H5  DDB A   3       0.818  12.428  12.784  1.00  0.00              
ATOM     70  H6  DDB A   3       0.000  11.441  11.597  1.00  0.00              
ATOM     71  H7  DDB A   3       0.730  10.696  12.999  1.00  0.00              
ATOM     72  C5  DDB A   3       2.209  12.408  10.554  1.00  0.00              
ATOM     73  H8  DDB A   3       2.206  13.353  11.058  1.00  0.00              
ATOM     74  H9  DDB A   3       1.388  12.366   9.871  1.00  0.00              
ATOM     75  H10 DDB A   3       3.127  12.294  10.016  1.00  0.00              
ATOM     76  H3  DDB A   3       1.995   9.243  11.568  1.00  0.00              
ATOM     77  H4  DDB A   3       1.265   9.987  10.167  1.00  0.00              
ATOM     78  H1  DDB A   3       3.500  10.652   9.357  1.00  0.00              
ATOM     79  H2  DDB A   3       4.230   9.908  10.758  1.00  0.00              
ATOM     80  C9  DDB A   3       6.766   7.144   8.381  1.00  0.00              
ATOM     81  H16 DDB A   3       7.145   7.550   9.296  1.00  0.00              
ATOM     82  H17 DDB A   3       7.176   6.169   8.226  1.00  0.00              
ATOM     83  H18 DDB A   3       7.042   7.781   7.567  1.00  0.00              
ATOM     84  C7  DDA A   4       4.875   6.186   9.680  1.00  0.00              
ATOM     85  H11 DDA A   4       5.287   5.206   9.562  1.00  0.00              
ATOM     86  H12 DDA A   4       3.810   6.114   9.771  1.00  0.00              
ATOM     87  C6  DDA A   4       5.420   6.770  10.997  1.00  0.00              
ATOM     88  C1  DDA A   4       6.955   6.843  10.929  1.00  0.00              
ATOM     89  O1  DDA A   4       7.518   7.875  10.482  1.00  0.00              
ATOM     90  O2  DDA A   4       7.743   5.734  11.373  1.00  0.00              
ATOM     91  C2  DDA A   4       8.994   6.210  11.874  1.00  0.00              
ATOM     92  C3  DDA A   4       9.841   5.016  12.353  1.00  0.00              
ATOM     93  N1  DDA A   4      11.128   5.505  12.868  1.00  0.00              
ATOM     94  C4  DDA A   4      11.845   6.218  11.801  1.00  0.00              
ATOM     95  H5  DDA A   4      12.782   6.574  12.176  1.00  0.00              
ATOM     96  H6  DDA A   4      12.018   5.553  10.983  1.00  0.00              
ATOM     97  H7  DDA A   4      11.256   7.047  11.469  1.00  0.00              
ATOM     98  C5  DDA A   4      11.937   4.366  13.326  1.00  0.00              
ATOM     99  H8  DDA A   4      12.874   4.720  13.701  1.00  0.00              
ATOM    100  H9  DDA A   4      11.417   3.847  14.102  1.00  0.00              
ATOM    101  H10 DDA A   4      12.112   3.699  12.506  1.00  0.00              
ATOM    102  H3  DDA A   4       9.320   4.497  13.130  1.00  0.00              
ATOM    103  H4  DDA A   4      10.015   4.351  11.534  1.00  0.00              
ATOM    104  H1  DDA A   4       9.516   6.728  11.098  1.00  0.00              
ATOM    105  H2  DDA A   4       8.820   6.875  12.693  1.00  0.00              
ATOM    106  C9  DDA A   4       4.848   8.186  11.205  1.00  0.00              
ATOM    107  H16 DDA A   4       3.780   8.137  11.252  1.00  0.00              
ATOM    108  H17 DDA A   4       5.227   8.592  12.120  1.00  0.00              
ATOM    109  H18 DDA A   4       5.141   8.813  10.389  1.00  0.00              
ATOM    110  C7  DDB A   5       5.040   5.924  12.219  1.00  0.00              
ATOM    111  H11 DDB A   5       5.438   4.937  12.111  1.00  0.00              
ATOM    112  H12 DDB A   5       3.975   5.869  12.304  1.00  0.00              
ATOM    113  C6  DDB A   5       5.585   6.509  13.535  1.00  0.00              
ATOM    114  C1  DDB A   5       5.036   7.934  13.733  1.00  0.00              
ATOM    115  O1  DDB A   5       5.670   8.920  13.276  1.00  0.00              
ATOM    116  O2  DDB A   5       3.805   8.136  14.431  1.00  0.00              
ATOM    117  C2  DDB A   5       3.832   9.405  15.088  1.00  0.00              
ATOM    118  C3  DDB A   5       2.507   9.623  15.841  1.00  0.00              
ATOM    119  N1  DDB A   5       2.535  10.929  16.515  1.00  0.00              
ATOM    120  C4  DDB A   5       1.271  11.137  17.233  1.00  0.00              
ATOM    121  H5  DDB A   5       1.290  12.087  17.724  1.00  0.00              
ATOM    122  H6  DDB A   5       0.457  11.110  16.539  1.00  0.00              
ATOM    123  H7  DDB A   5       1.142  10.362  17.961  1.00  0.00              
ATOM    124  C5  DDB A   5       2.712  11.993  15.516  1.00  0.00              
ATOM    125  H8  DDB A   5       2.732  12.944  16.006  1.00  0.00              
ATOM    126  H9  DDB A   5       1.898  11.967  14.821  1.00  0.00              
ATOM    127  H10 DDB A   5       3.632  11.841  14.993  1.00  0.00              
ATOM    128  H3  DDB A   5       2.379   8.849  16.568  1.00  0.00              
ATOM    129  H4  DDB A   5       1.694   9.598  15.147  1.00  0.00              
ATOM    130  H1  DDB A   5       3.962  10.180  14.361  1.00  0.00              
ATOM    131  H2  DDB A   5       4.646   9.432  15.782  1.00  0.00              
ATOM    132  C9  DDB A   5       7.124   6.554  13.479  1.00  0.00              
ATOM    133  H16 DDB A   5       7.503   6.960  14.393  1.00  0.00              
ATOM    134  H17 DDB A   5       7.505   5.565  13.342  1.00  0.00              
ATOM    135  H18 DDB A   5       7.432   7.172  12.661  1.00  0.00              
ATOM    136  C7  DDB A   6       5.185   5.677  14.762  1.00  0.00              
ATOM    137  H11 DDB A   6       5.567   4.682  14.663  1.00  0.00              
ATOM    138  H12 DDB A   6       4.117   5.639  14.839  1.00  0.00              
ATOM    139  C6  DDB A   6       5.730   6.261  16.078  1.00  0.00              
ATOM    140  C1  DDB A   6       5.202   7.696  16.261  1.00  0.00              
ATOM    141  O1  DDB A   6       5.855   8.669  15.804  1.00  0.00              
ATOM    142  O2  DDB A   6       3.969   7.922  16.950  1.00  0.00              
ATOM    143  C2  DDB A   6       4.013   9.196  17.599  1.00  0.00              
ATOM    144  C3  DDB A   6       2.686   9.439  18.340  1.00  0.00              
ATOM    145  N1  DDB A   6       2.729  10.750  19.006  1.00  0.00              
ATOM    146  C4  DDB A   6       1.463  10.982  19.714  1.00  0.00              
ATOM    147  H5  DDB A   6       1.496  11.935  20.199  1.00  0.00              
ATOM    148  H6  DDB A   6       0.654  10.965  19.014  1.00  0.00              
ATOM    149  H7  DDB A   6       1.318  10.215  20.447  1.00  0.00              
ATOM    150  C5  DDB A   6       2.930  11.803  18.002  1.00  0.00              
ATOM    151  H8  DDB A   6       2.961  12.757  18.486  1.00  0.00              
ATOM    152  H9  DDB A   6       2.121  11.787  17.302  1.00  0.00              
ATOM    153  H10 DDB A   6       3.853  11.635  17.486  1.00  0.00              
ATOM    154  H3  DDB A   6       2.539   8.672  19.072  1.00  0.00              
ATOM    155  H4  DDB A   6       1.877   9.423  17.641  1.00  0.00              
ATOM    156  H1  DDB A   6       4.159   9.963  16.868  1.00  0.00              
ATOM    157  H2  DDB A   6       4.822   9.213  18.298  1.00  0.00              
ATOM    158  C9  DDB A   6       7.269   6.282  16.032  1.00  0.00              
ATOM    159  H16 DDB A   6       7.648   6.688  16.947  1.00  0.00              
ATOM    160  H17 DDB A   6       7.635   5.286  15.905  1.00  0.00              
ATOM    161  H18 DDB A   6       7.593   6.888  15.212  1.00  0.00              
ATOM    162  C7  DPB A   7       5.307   5.444  17.307  1.00  0.00              
ATOM    163  H11 DPB A   7       5.673   4.443  17.218  1.00  0.00              
ATOM    164  H12 DPB A   7       4.238   5.424  17.377  1.00  0.00              
ATOM    165  C6  DPB A   7       5.852   6.028  18.624  1.00  0.00              
ATOM    166  C1  DPB A   7       5.346   7.473  18.793  1.00  0.00              
ATOM    167  O1  DPB A   7       6.018   8.433  18.334  1.00  0.00              
ATOM    168  O2  DPB A   7       4.113   7.723  19.472  1.00  0.00              
ATOM    169  C2  DPB A   7       4.172   9.000  20.112  1.00  0.00              
ATOM    170  C3  DPB A   7       2.843   9.270  20.843  1.00  0.00              
ATOM    171  N1  DPB A   7       2.903  10.583  21.501  1.00  0.00              
ATOM    172  C4  DPB A   7       1.636  10.840  22.198  1.00  0.00              
ATOM    173  H5  DPB A   7       1.680  11.797  22.676  1.00  0.00              
ATOM    174  H6  DPB A   7       0.832  10.832  21.492  1.00  0.00              
ATOM    175  H7  DPB A   7       1.473  10.082  22.933  1.00  0.00              
ATOM    176  C5  DPB A   7       3.128  11.627  20.490  1.00  0.00              
ATOM    177  H8  DPB A   7       3.171  12.583  20.968  1.00  0.00              
ATOM    178  H9  DPB A   7       2.325  11.619  19.784  1.00  0.00              
ATOM    179  H10 DPB A   7       4.051  11.440  19.983  1.00  0.00              
ATOM    180  H20 DPB A   7       3.655  10.592  22.160  1.00  0.00              
ATOM    181  H3  DPB A   7       2.680   8.510  21.578  1.00  0.00              
ATOM    182  H4  DPB A   7       2.039   9.262  20.137  1.00  0.00              
ATOM    183  H1  DPB A   7       4.335   9.760  19.376  1.00  0.00              
ATOM    184  H2  DPB A   7       4.976   9.010  20.817  1.00  0.00              
ATOM    185  C9  DPB A   7       7.391   6.023  18.588  1.00  0.00              
ATOM    186  H16 DPB A   7       7.771   6.430  19.503  1.00  0.00              
ATOM    187  H17 DPB A   7       7.743   5.021  18.470  1.00  0.00              
ATOM    188  H18 DPB A   7       7.730   6.619  17.766  1.00  0.00              
ATOM    189  C7  DPB A   8       5.407   5.226  19.854  1.00  0.00              
ATOM    190  H11 DPB A   8       5.759   4.218  19.774  1.00  0.00              
ATOM    191  H12 DPB A   8       4.338   5.223  19.916  1.00  0.00              
ATOM    192  C6  DPB A   8       5.952   5.810  21.171  1.00  0.00              
ATOM    193  C1  DPB A   8       5.468   7.263  21.328  1.00  0.00              
ATOM    194  O1  DPB A   8       6.159   8.209  20.867  1.00  0.00              
ATOM    195  O2  DPB A   8       4.234   7.539  21.995  1.00  0.00              
ATOM    196  C2  DPB A   8       4.309   8.819  22.628  1.00  0.00              
ATOM    197  C3  DPB A   8       2.980   9.114  23.347  1.00  0.00              
ATOM    198  N1  DPB A   8       3.057  10.432  23.996  1.00  0.00              
ATOM    199  C4  DPB A   8       1.789  10.714  24.683  1.00  0.00              
ATOM    200  H5  DPB A   8       1.845  11.672  25.155  1.00  0.00              
ATOM    201  H6  DPB A   8       0.990  10.713  23.972  1.00  0.00              
ATOM    202  H7  DPB A   8       1.608   9.962  25.422  1.00  0.00              
ATOM    203  C5  DPB A   8       3.306  11.465  22.982  1.00  0.00              
ATOM    204  H8  DPB A   8       3.361  12.424  23.454  1.00  0.00              
ATOM    205  H9  DPB A   8       2.507  11.464  22.269  1.00  0.00              
ATOM    206  H10 DPB A   8       4.229  11.259  22.481  1.00  0.00              
ATOM    207  H20 DPB A   8       3.804  10.432  24.662  1.00  0.00              
ATOM    208  H3  DPB A   8       2.799   8.363  24.087  1.00  0.00              
ATOM    209  H4  DPB A   8       2.182   9.115  22.636  1.00  0.00              
ATOM    210  H1  DPB A   8       4.490   9.571  21.888  1.00  0.00              
ATOM    211  H2  DPB A   8       5.109   8.819  23.339  1.00  0.00              
ATOM    212  C9  DPB A   8       7.491   5.780  21.147  1.00  0.00              
ATOM    213  H16 DPB A   8       7.870   6.187  22.061  1.00  0.00              
ATOM    214  H17 DPB A   8       7.828   4.771  21.037  1.00  0.00              
ATOM    215  H18 DPB A   8       7.846   6.366  20.324  1.00  0.00              
ATOM    216  C7  DDA A   9       5.486   5.023  22.404  1.00  0.00              
ATOM    217  H11 DDA A   9       5.822   4.010  22.333  1.00  0.00              
ATOM    218  H12 DDA A   9       4.416   5.038  22.458  1.00  0.00              
ATOM    219  C6  DDA A   9       6.031   5.608  23.720  1.00  0.00              
ATOM    220  C1  DDA A   9       7.569   5.553  23.707  1.00  0.00              
ATOM    221  O1  DDA A   9       8.228   6.522  23.250  1.00  0.00              
ATOM    222  O2  DDA A   9       8.247   4.402  24.216  1.00  0.00              
ATOM    223  C2  DDA A   9       9.516   4.793  24.748  1.00  0.00              
ATOM    224  C3  DDA A   9      10.247   3.553  25.295  1.00  0.00              
ATOM    225  N1  DDA A   9      11.551   3.956  25.842  1.00  0.00              
ATOM    226  C4  DDA A   9      12.359   4.572  24.780  1.00  0.00              
ATOM    227  H5  DDA A   9      13.308   4.864  25.178  1.00  0.00              
ATOM    228  H6  DDA A   9      12.506   3.866  23.990  1.00  0.00              
ATOM    229  H7  DDA A   9      11.851   5.433  24.400  1.00  0.00              
ATOM    230  C5  DDA A   9      12.249   2.772  26.365  1.00  0.00              
ATOM    231  H8  DDA A   9      13.198   3.064  26.763  1.00  0.00              
ATOM    232  H9  DDA A   9      11.661   2.324  27.138  1.00  0.00              
ATOM    233  H10 DDA A   9      12.396   2.066  25.575  1.00  0.00              
ATOM    234  H3  DDA A   9       9.659   3.105  26.068  1.00  0.00              
ATOM    235  H4  DDA A   9      10.394   2.848  24.505  1.00  0.00              
ATOM    236  H1  DDA A   9      10.103   5.241  23.975  1.00  0.00              
ATOM    237  H2  DDA A   9       9.368   5.499  25.538  1.00  0.00              
ATOM    238  C9  DDA A   9       5.570   7.070  23.862  1.00  0.00              
ATOM    239  H16 DDA A   9       4.500   7.108  23.871  1.00  0.00              
ATOM    240  H17 DDA A   9       5.949   7.476  24.777  1.00  0.00              
ATOM    241  H18 DDA A   9       5.940   7.642  23.038  1.00  0.00              
ATOM    242  C7  DDB A  10       5.543   4.837  24.956  1.00  0.00              
ATOM    243  H11 DDB A  10       5.862   3.817  24.894  1.00  0.00              
ATOM    244  H12 DDB A  10       4.473   4.870  25.002  1.00  0.00              
ATOM    245  C6  DDB A  10       6.088   5.422  26.271  1.00  0.00              
ATOM    246  C1  DDB A  10       5.650   6.892  26.402  1.00  0.00              
ATOM    247  O1  DDB A  10       6.377   7.809  25.940  1.00  0.00              
ATOM    248  O2  DDB A  10       4.415   7.216  27.048  1.00  0.00              
ATOM    249  C2  DDB A  10       4.524   8.501  27.664  1.00  0.00              
ATOM    250  C3  DDB A  10       3.194   8.850  28.360  1.00  0.00              
ATOM    251  N1  DDB A  10       3.304  10.171  28.993  1.00  0.00              
ATOM    252  C4  DDB A  10       2.037  10.505  29.657  1.00  0.00              
ATOM    253  H5  DDB A  10       2.117  11.467  30.119  1.00  0.00              
ATOM    254  H6  DDB A  10       1.249  10.520  28.935  1.00  0.00              
ATOM    255  H7  DDB A  10       1.822   9.769  30.404  1.00  0.00              
ATOM    256  C5  DDB A  10       3.601  11.183  27.969  1.00  0.00              
ATOM    257  H8  DDB A  10       3.682  12.145  28.429  1.00  0.00              
ATOM    258  H9  DDB A  10       2.813  11.198  27.245  1.00  0.00              
ATOM    259  H10 DDB A  10       4.525  10.940  27.484  1.00  0.00              
ATOM    260  H3  DDB A  10       2.979   8.114  29.107  1.00  0.00              
ATOM    261  H4  DDB A  10       2.406   8.866  27.638  1.00  0.00              
ATOM    262  H1  DDB A  10       4.739   9.237  26.918  1.00  0.00              
ATOM    263  H2  DDB A  10       5.312   8.486  28.388  1.00  0.00              
ATOM    264  C9  DDB A  10       7.626   5.342  26.270  1.00  0.00              
ATOM    265  H16 DDB A  10       8.005   5.748  27.184  1.00  0.00              
ATOM    266  H17 DDB A  10       7.930   4.321  26.179  1.00  0.00              
ATOM    267  H18 DDB A  10       8.011   5.903  25.445  1.00  0.00              
ATOM    268  C7  DPA A  11       5.579   4.667  27.508  1.00  0.00              
ATOM    269  H11 DPA A  11       5.882   3.643  27.456  1.00  0.00              
ATOM    270  H12 DPA A  11       4.510   4.717  27.547  1.00  0.00              
ATOM    271  C6  DPA A  11       6.124   5.252  28.825  1.00  0.00              
ATOM    272  C1  DPA A  11       7.660   5.148  28.834  1.00  0.00              
ATOM    273  O1  DPA A  11       8.357   6.088  28.374  1.00  0.00              
ATOM    274  O2  DPA A  11       8.293   3.982  29.368  1.00  0.00              
ATOM    275  C2  DPA A  11       9.566   4.340  29.913  1.00  0.00              
ATOM    276  C3  DPA A  11      10.248   3.083  30.487  1.00  0.00              
ATOM    277  N1  DPA A  11      11.557   3.450  31.048  1.00  0.00              
ATOM    278  C4  DPA A  11      12.400   4.026  29.990  1.00  0.00              
ATOM    279  H5  DPA A  11      13.352   4.293  30.398  1.00  0.00              
ATOM    280  H6  DPA A  11      12.534   3.306  29.211  1.00  0.00              
ATOM    281  H7  DPA A  11      11.925   4.898  29.590  1.00  0.00              
ATOM    282  C5  DPA A  11      12.209   2.252  31.596  1.00  0.00              
ATOM    283  H8  DPA A  11      13.161   2.519  32.004  1.00  0.00              
ATOM    284  H9  DPA A  11      11.595   1.835  32.367  1.00  0.00              
ATOM    285  H10 DPA A  11      12.344   1.532  30.818  1.00  0.00              
ATOM    286  H20 DPA A  11      11.430   4.124  31.776  1.00  0.00              
ATOM    287  H3  DPA A  11       9.635   2.665  31.258  1.00  0.00              
ATOM    288  H4  DPA A  11      10.384   2.364  29.709  1.00  0.00              
ATOM    289  H1  DPA A  11      10.178   4.757  29.143  1.00  0.00              
ATOM    290  H2  DPA A  11       9.430   5.060  30.692  1.00  0.00              
ATOM    291  C9  DPA A  11       5.708   6.730  28.941  1.00  0.00              
ATOM    292  H16 DPA A  11       4.641   6.802  28.934  1.00  0.00              
ATOM    293  H17 DPA A  11       6.087   7.136  29.856  1.00  0.00              
ATOM    294  H18 DPA A  11       6.108   7.279  28.114  1.00  0.00              
ATOM    295  C7  DPB A  12       5.594   4.514  30.063  1.00  0.00              
ATOM    296  H11 DPB A  12       5.881   3.484  30.019  1.00  0.00              
ATOM    297  H12 DPB A  12       4.526   4.582  30.092  1.00  0.00              
ATOM    298  C6  DPB A  12       6.139   5.098  31.378  1.00  0.00              
ATOM    299  C1  DPB A  12       5.747   6.584  31.483  1.00  0.00              
ATOM    300  O1  DPB A  12       6.510   7.469  31.019  1.00  0.00              
ATOM    301  O2  DPB A  12       4.514   6.956  32.107  1.00  0.00              
ATOM    302  C2  DPB A  12       4.656   8.246  32.708  1.00  0.00              
ATOM    303  C3  DPB A  12       3.329   8.647  33.379  1.00  0.00              
ATOM    304  N1  DPB A  12       3.473   9.972  33.997  1.00  0.00              
ATOM    305  C4  DPB A  12       2.209  10.355  34.638  1.00  0.00              
ATOM    306  H5  DPB A  12       2.313  11.321  35.087  1.00  0.00              
ATOM    307  H6  DPB A  12       1.431  10.386  33.903  1.00  0.00              
ATOM    308  H7  DPB A  12       1.958   9.637  35.391  1.00  0.00              
ATOM    309  C5  DPB A  12       3.817  10.960  32.963  1.00  0.00              
ATOM    310  H8  DPB A  12       3.921  11.925  33.412  1.00  0.00              
ATOM    311  H9  DPB A  12       3.040  10.990  32.228  1.00  0.00              
ATOM    312  H10 DPB A  12       4.739  10.681  32.496  1.00  0.00              
ATOM    313  H20 DPB A  12       4.200   9.944  34.684  1.00  0.00              
ATOM    314  H3  DPB A  12       3.080   7.929  34.133  1.00  0.00              
ATOM    315  H4  DPB A  12       2.552   8.678  32.645  1.00  0.00              
ATOM    316  H1  DPB A  12       4.906   8.963  31.956  1.00  0.00              
ATOM    317  H2  DPB A  12       5.433   8.214  33.442  1.00  0.00              
ATOM    318  C9  DPB A  12       7.674   4.969  31.400  1.00  0.00              
ATOM    319  H16 DPB A  12       8.053   5.375  32.315  1.00  0.00              
ATOM    320  H17 DPB A  12       7.945   3.939  31.328  1.00  0.00              
ATOM    321  H18 DPB A  12       8.088   5.507  30.574  1.00  0.00              
ATOM    322  C7  DPB A  13       5.589   4.378  32.618  1.00  0.00              
ATOM    323  H11 DPB A  13       5.859   3.343  32.582  1.00  0.00              
ATOM    324  H12 DPB A  13       4.521   4.463  32.639  1.00  0.00              
ATOM    325  C6  DPB A  13       6.134   4.962  33.934  1.00  0.00              
ATOM    326  C1  DPB A  13       5.765   6.453  34.026  1.00  0.00              
ATOM    327  O1  DPB A  13       6.545   7.325  33.561  1.00  0.00              
ATOM    328  O2  DPB A  13       4.534   6.850  34.638  1.00  0.00              
ATOM    329  C2  DPB A  13       4.691   8.141  35.231  1.00  0.00              
ATOM    330  C3  DPB A  13       3.367   8.568  35.891  1.00  0.00              
ATOM    331  N1  DPB A  13       3.528   9.896  36.501  1.00  0.00              
ATOM    332  C4  DPB A  13       2.264  10.303  37.130  1.00  0.00              
ATOM    333  H5  DPB A  13       2.382  11.269  37.573  1.00  0.00              
ATOM    334  H6  DPB A  13       1.493  10.341  36.390  1.00  0.00              
ATOM    335  H7  DPB A  13       1.999   9.594  37.886  1.00  0.00              
ATOM    336  C5  DPB A  13       3.894  10.870  35.462  1.00  0.00              
ATOM    337  H8  DPB A  13       4.012  11.836  35.906  1.00  0.00              
ATOM    338  H9  DPB A  13       3.124  10.909  34.722  1.00  0.00              
ATOM    339  H10 DPB A  13       4.815  10.574  35.004  1.00  0.00              
ATOM    340  H20 DPB A  13       4.249   9.859  37.193  1.00  0.00              
ATOM    341  H3  DPB A  13       3.100   7.859  36.647  1.00  0.00              
ATOM    342  H4  DPB A  13       2.596   8.607  35.151  1.00  0.00              
ATOM    343  H1  DPB A  13       4.959   8.850  34.476  1.00  0.00              
ATOM    344  H2  DPB A  13       5.464   8.103  35.972  1.00  0.00              
ATOM    345  C9  DPB A  13       7.665   4.808  33.967  1.00  0.00              
ATOM    346  H16 DPB A  13       8.045   5.215  34.882  1.00  0.00              
ATOM    347  H17 DPB A  13       7.921   3.773  33.903  1.00  0.00              
ATOM    348  H18 DPB A  13       8.095   5.334  33.140  1.00  0.00              
ATOM    349  C7  DPB A  14       5.562   4.259  35.173  1.00  0.00              
ATOM    350  H11 DPB A  14       5.817   3.220  35.147  1.00  0.00              
ATOM    351  H12 DPB A  14       4.496   4.361  35.187  1.00  0.00              
ATOM    352  C6  DPB A  14       6.107   4.843  36.489  1.00  0.00              
ATOM    353  C1  DPB A  14       5.762   6.341  36.569  1.00  0.00              
ATOM    354  O1  DPB A  14       6.559   7.197  36.104  1.00  0.00              
ATOM    355  O2  DPB A  14       4.534   6.761  37.171  1.00  0.00              
ATOM    356  C2  DPB A  14       4.707   8.054  37.756  1.00  0.00              
ATOM    357  C3  DPB A  14       3.385   8.506  38.403  1.00  0.00              
ATOM    358  N1  DPB A  14       3.564   9.834  39.005  1.00  0.00              
ATOM    359  C4  DPB A  14       2.303  10.266  39.623  1.00  0.00              
ATOM    360  H5  DPB A  14       2.432  11.234  40.060  1.00  0.00              
ATOM    361  H6  DPB A  14       1.537  10.312  38.877  1.00  0.00              
ATOM    362  H7  DPB A  14       2.020   9.567  40.381  1.00  0.00              
ATOM    363  C5  DPB A  14       3.954  10.796  37.963  1.00  0.00              
ATOM    364  H8  DPB A  14       4.082  11.764  38.401  1.00  0.00              
ATOM    365  H9  DPB A  14       3.188  10.842  37.217  1.00  0.00              
ATOM    366  H10 DPB A  14       4.871  10.482  37.513  1.00  0.00              
ATOM    367  H20 DPB A  14       4.278   9.792  39.702  1.00  0.00              
ATOM    368  H3  DPB A  14       3.103   7.807  39.162  1.00  0.00              
ATOM    369  H4  DPB A  14       2.621   8.552  37.658  1.00  0.00              
ATOM    370  H1  DPB A  14       4.992   8.753  36.998  1.00  0.00              
ATOM    371  H2  DPB A  14       5.474   8.008  38.502  1.00  0.00              
ATOM    372  C9  DPB A  14       7.636   4.666  36.535  1.00  0.00              
ATOM    373  H16 DPB A  14       8.016   5.071  37.450  1.00  0.00              
ATOM    374  H17 DPB A  14       7.876   3.625  36.480  1.00  0.00              
ATOM    375  H18 DPB A  14       8.079   5.178  35.708  1.00  0.00              
ATOM    376  C7  DPB A  15       5.516   4.157  37.729  1.00  0.00              
ATOM    377  H11 DPB A  15       5.755   3.114  37.712  1.00  0.00              
ATOM    378  H12 DPB A  15       4.453   4.277  37.734  1.00  0.00              
ATOM    379  C6  DPB A  15       6.061   4.742  39.046  1.00  0.00              
ATOM    380  C1  DPB A  15       5.739   6.246  39.113  1.00  0.00              
ATOM    381  O1  DPB A  15       6.554   7.084  38.648  1.00  0.00              
ATOM    382  O2  DPB A  15       4.514   6.688  39.702  1.00  0.00              
ATOM    383  C2  DPB A  15       4.704   7.982  40.281  1.00  0.00              
ATOM    384  C3  DPB A  15       3.385   8.460  40.916  1.00  0.00              
ATOM    385  N1  DPB A  15       3.581   9.790  41.510  1.00  0.00              
ATOM    386  C4  DPB A  15       2.323  10.246  42.115  1.00  0.00              
ATOM    387  H5  DPB A  15       2.465  11.215  42.548  1.00  0.00              
ATOM    388  H6  DPB A  15       1.563  10.299  41.364  1.00  0.00              
ATOM    389  H7  DPB A  15       2.023   9.557  42.877  1.00  0.00              
ATOM    390  C5  DPB A  15       3.993  10.738  40.465  1.00  0.00              
ATOM    391  H8  DPB A  15       4.135  11.706  40.897  1.00  0.00              
ATOM    392  H9  DPB A  15       3.234  10.792  39.713  1.00  0.00              
ATOM    393  H10 DPB A  15       4.910  10.406  40.023  1.00  0.00              
ATOM    394  H20 DPB A  15       4.290   9.740  42.213  1.00  0.00              
ATOM    395  H3  DPB A  15       3.086   7.771  41.677  1.00  0.00              
ATOM    396  H4  DPB A  15       2.627   8.513  40.164  1.00  0.00              
ATOM    397  H1  DPB A  15       5.005   8.673  39.521  1.00  0.00              
ATOM    398  H2  DPB A  15       5.465   7.929  41.032  1.00  0.00              
ATOM    399  C9  DPB A  15       7.588   4.540  39.104  1.00  0.00              
ATOM    400  H16 DPB A  15       7.967   4.946  40.018  1.00  0.00              
ATOM    401  H17 DPB A  15       7.811   3.496  39.057  1.00  0.00              
ATOM    402  H18 DPB A  15       8.045   5.040  38.276  1.00  0.00              
ATOM    403  C7  DDB A  16       5.451   4.073  40.286  1.00  0.00              
ATOM    404  H11 DDB A  16       5.672   3.026  40.277  1.00  0.00              
ATOM    405  H12 DDB A  16       4.388   4.210  40.283  1.00  0.00              
ATOM    406  C6  DDB A  16       5.997   4.657  41.603  1.00  0.00              
ATOM    407  C1  DDB A  16       5.699   6.168  41.657  1.00  0.00              
ATOM    408  O1  DDB A  16       6.529   6.990  41.193  1.00  0.00              
ATOM    409  O2  DDB A  16       4.476   6.634  42.235  1.00  0.00              
ATOM    410  C2  DDB A  16       4.683   7.929  42.806  1.00  0.00              
ATOM    411  C3  DDB A  16       3.367   8.431  43.428  1.00  0.00              
ATOM    412  N1  DDB A  16       3.580   9.762  44.016  1.00  0.00              
ATOM    413  C4  DDB A  16       2.325  10.242  44.609  1.00  0.00              
ATOM    414  H5  DDB A  16       2.479  11.210  45.036  1.00  0.00              
ATOM    415  H6  DDB A  16       1.571  10.302  43.852  1.00  0.00              
ATOM    416  H7  DDB A  16       2.008   9.562  45.373  1.00  0.00              
ATOM    417  C5  DDB A  16       4.014  10.697  42.966  1.00  0.00              
ATOM    418  H8  DDB A  16       4.169  11.665  43.394  1.00  0.00              
ATOM    419  H9  DDB A  16       3.262  10.757  42.209  1.00  0.00              
ATOM    420  H10 DDB A  16       4.929  10.347  42.535  1.00  0.00              
ATOM    421  H3  DDB A  16       3.051   7.751  44.191  1.00  0.00              
ATOM    422  H4  DDB A  16       2.615   8.492  42.671  1.00  0.00              
ATOM    423  H1  DDB A  16       5.000   8.608  42.043  1.00  0.00              
ATOM    424  H2  DDB A  16       5.436   7.868  43.564  1.00  0.00              
ATOM    425  C9  DDB A  16       7.518   4.432  41.672  1.00  0.00              
ATOM    426  H16 DDB A  16       7.898   4.837  42.587  1.00  0.00              
ATOM    427  H17 DDB A  16       7.725   3.383  41.634  1.00  0.00              
ATOM    428  H18 DDB A  16       7.989   4.919  40.845  1.00  0.00              
ATOM    429  C7  DDB A  17       5.366   4.008  42.843  1.00  0.00              
ATOM    430  H11 DDB A  17       5.570   2.958  42.842  1.00  0.00              
ATOM    431  H12 DDB A  17       4.307   4.162  42.830  1.00  0.00              
ATOM    432  C6  DDB A  17       5.912   4.592  44.158  1.00  0.00              
ATOM    433  C1  DDB A  17       5.637   6.107  44.202  1.00  0.00              
ATOM    434  O1  DDB A  17       6.484   6.913  43.739  1.00  0.00              
ATOM    435  O2  DDB A  17       4.418   6.596  44.768  1.00  0.00              
ATOM    436  C2  DDB A  17       4.642   7.892  45.332  1.00  0.00              
ATOM    437  C3  DDB A  17       3.330   8.420  45.940  1.00  0.00              
ATOM    438  N1  DDB A  17       3.560   9.751  46.521  1.00  0.00              
ATOM    439  C4  DDB A  17       2.309  10.254  47.102  1.00  0.00              
ATOM    440  H5  DDB A  17       2.475  11.223  47.524  1.00  0.00              
ATOM    441  H6  DDB A  17       1.561  10.322  46.339  1.00  0.00              
ATOM    442  H7  DDB A  17       1.976   9.585  47.868  1.00  0.00              
ATOM    443  C5  DDB A  17       4.018  10.671  45.469  1.00  0.00              
ATOM    444  H8  DDB A  17       4.184  11.640  45.891  1.00  0.00              
ATOM    445  H9  DDB A  17       3.271  10.738  44.706  1.00  0.00              
ATOM    446  H10 DDB A  17       4.929  10.304  45.046  1.00  0.00              
ATOM    447  H3  DDB A  17       2.998   7.750  46.707  1.00  0.00              
ATOM    448  H4  DDB A  17       2.584   8.488  45.178  1.00  0.00              
ATOM    449  H1  DDB A  17       4.975   8.561  44.567  1.00  0.00              
ATOM    450  H2  DDB A  17       5.390   7.824  46.094  1.00  0.00              
ATOM    451  C9  DDB A  17       7.428   4.342  44.242  1.00  0.00              
ATOM    452  H16 DDB A  17       7.808   4.748  45.155  1.00  0.00              
ATOM    453  H17 DDB A  17       7.620   3.291  44.212  1.00  0.00              
ATOM    454  H18 DDB A  17       7.913   4.817  43.414  1.00  0.00              
ATOM    455  C7  DDB A  18       5.262   3.962  45.398  1.00  0.00              
ATOM    456  H11 DDB A  18       5.450   2.908  45.407  1.00  0.00              
ATOM    457  H12 DDB A  18       4.205   4.132  45.378  1.00  0.00              
ATOM    458  C6  DDB A  18       5.807   4.545  46.714  1.00  0.00              
ATOM    459  C1  DDB A  18       5.557   6.065  46.746  1.00  0.00              
ATOM    460  O1  DDB A  18       6.421   6.853  46.283  1.00  0.00              
ATOM    461  O2  DDB A  18       4.343   6.577  47.299  1.00  0.00              
ATOM    462  C2  DDB A  18       4.583   7.872  47.857  1.00  0.00              
ATOM    463  C3  DDB A  18       3.276   8.425  48.454  1.00  0.00              
ATOM    464  N1  DDB A  18       3.522   9.757  49.026  1.00  0.00              
ATOM    465  C4  DDB A  18       2.275  10.284  49.595  1.00  0.00              
ATOM    466  H5  DDB A  18       2.455  11.253  50.011  1.00  0.00              
ATOM    467  H6  DDB A  18       1.535  10.359  48.827  1.00  0.00              
ATOM    468  H7  DDB A  18       1.927   9.625  50.362  1.00  0.00              
ATOM    469  C5  DDB A  18       4.002  10.662  47.971  1.00  0.00              
ATOM    470  H8  DDB A  18       4.181  11.631  48.389  1.00  0.00              
ATOM    471  H9  DDB A  18       3.262  10.737  47.203  1.00  0.00              
ATOM    472  H10 DDB A  18       4.910  10.277  47.557  1.00  0.00              
ATOM    473  H3  DDB A  18       2.927   7.767  49.221  1.00  0.00              
ATOM    474  H4  DDB A  18       2.536   8.499  47.685  1.00  0.00              
ATOM    475  H1  DDB A  18       4.932   8.531  47.090  1.00  0.00              
ATOM    476  H2  DDB A  18       5.324   7.798  48.626  1.00  0.00              
ATOM    477  C9  DDB A  18       7.320   4.271  46.810  1.00  0.00              
ATOM    478  H16 DDB A  18       7.699   4.677  47.725  1.00  0.00              
ATOM    479  H17 DDB A  18       7.494   3.217  46.789  1.00  0.00              
ATOM    480  H18 DDB A  18       7.817   4.732  45.982  1.00  0.00              
ATOM    481  C7  DPB A  19       5.139   3.933  47.954  1.00  0.00              
ATOM    482  H11 DPB A  19       5.310   2.877  47.971  1.00  0.00              
ATOM    483  H12 DPB A  19       4.085   4.120  47.925  1.00  0.00              
ATOM    484  C6  DPB A  19       5.684   4.517  49.270  1.00  0.00              
ATOM    485  C1  DPB A  19       5.459   6.041  49.290  1.00  0.00              
ATOM    486  O1  DPB A  19       6.338   6.812  48.828  1.00  0.00              
ATOM    487  O2  DPB A  19       4.249   6.577  49.831  1.00  0.00              
ATOM    488  C2  DPB A  19       4.506   7.871  50.382  1.00  0.00              
ATOM    489  C3  DPB A  19       3.203   8.449  50.965  1.00  0.00              
ATOM    490  N1  DPB A  19       3.468   9.780  51.531  1.00  0.00              
ATOM    491  C4  DPB A  19       2.225  10.331  52.087  1.00  0.00              
ATOM    492  H5  DPB A  19       2.418  11.300  52.498  1.00  0.00              
ATOM    493  H6  DPB A  19       1.492  10.413  51.313  1.00  0.00              
ATOM    494  H7  DPB A  19       1.861   9.684  52.857  1.00  0.00              
ATOM    495  C5  DPB A  19       3.969  10.670  50.474  1.00  0.00              
ATOM    496  H8  DPB A  19       4.161  11.639  50.886  1.00  0.00              
ATOM    497  H9  DPB A  19       3.236  10.751  49.699  1.00  0.00              
ATOM    498  H10 DPB A  19       4.874  10.269  50.068  1.00  0.00              
ATOM    499  H20 DPB A  19       4.153   9.704  52.255  1.00  0.00              
ATOM    500  H3  DPB A  19       2.839   7.801  51.735  1.00  0.00              
ATOM    501  H4  DPB A  19       2.471   8.530  50.191  1.00  0.00              
ATOM    502  H1  DPB A  19       4.871   8.519  49.613  1.00  0.00              
ATOM    503  H2  DPB A  19       5.239   7.790  51.157  1.00  0.00              
ATOM    504  C9  DPB A  19       7.192   4.221  49.378  1.00  0.00              
ATOM    505  H16 DPB A  19       7.571   4.626  50.293  1.00  0.00              
ATOM    506  H17 DPB A  19       7.349   3.163  49.365  1.00  0.00              
ATOM    507  H18 DPB A  19       7.702   4.667  48.551  1.00  0.00              
ATOM    508  C7  DPB A  20       4.998   3.924  50.509  1.00  0.00              
ATOM    509  H11 DPB A  20       5.151   2.866  50.533  1.00  0.00              
ATOM    510  H12 DPB A  20       3.948   4.128  50.472  1.00  0.00              
ATOM    511  C6  DPB A  20       5.543   4.508  51.825  1.00  0.00              
ATOM    512  C1  DPB A  20       5.342   6.035  51.833  1.00  0.00              
ATOM    513  O1  DPB A  20       6.236   6.790  51.373  1.00  0.00              
ATOM    514  O2  DPB A  20       4.137   6.594  52.362  1.00  0.00              
ATOM    515  C2  DPB A  20       4.411   7.888  52.906  1.00  0.00              
ATOM    516  C3  DPB A  20       3.113   8.490  53.476  1.00  0.00              
ATOM    517  N1  DPB A  20       3.396   9.821  54.035  1.00  0.00              
ATOM    518  C4  DPB A  20       2.158  10.395  54.579  1.00  0.00              
ATOM    519  H5  DPB A  20       2.362  11.364  54.985  1.00  0.00              
ATOM    520  H6  DPB A  20       1.431  10.483  53.799  1.00  0.00              
ATOM    521  H7  DPB A  20       1.778   9.759  55.350  1.00  0.00              
ATOM    522  C5  DPB A  20       3.918  10.696  52.976  1.00  0.00              
ATOM    523  H8  DPB A  20       4.123  11.665  53.383  1.00  0.00              
ATOM    524  H9  DPB A  20       3.192  10.783  52.195  1.00  0.00              
ATOM    525  H10 DPB A  20       4.819  10.277  52.580  1.00  0.00              
ATOM    526  H20 DPB A  20       4.074   9.739  54.765  1.00  0.00              
ATOM    527  H3  DPB A  20       2.734   7.854  54.247  1.00  0.00              
ATOM    528  H4  DPB A  20       2.388   8.578  52.696  1.00  0.00              
ATOM    529  H1  DPB A  20       4.792   8.525  52.135  1.00  0.00              
ATOM    530  H2  DPB A  20       5.138   7.801  53.687  1.00  0.00              
ATOM    531  C9  DPB A  20       7.044   4.187  51.946  1.00  0.00              
ATOM    532  H16 DPB A  20       7.424   4.594  52.861  1.00  0.00              
ATOM    533  H17 DPB A  20       7.185   3.128  51.940  1.00  0.00              
ATOM    534  H18 DPB A  20       7.569   4.621  51.120  1.00  0.00              
ATOM    535  C7  DDB A  21       4.839   3.935  53.062  1.00  0.00              
ATOM    536  H11 DDB A  21       4.975   2.874  53.095  1.00  0.00              
ATOM    537  H12 DDB A  21       3.792   4.155  53.016  1.00  0.00              
ATOM    538  C6  DDB A  21       5.384   4.519  54.379  1.00  0.00              
ATOM    539  C1  DDB A  21       5.207   6.048  54.375  1.00  0.00              
ATOM    540  O1  DDB A  21       6.116   6.785  53.916  1.00  0.00              
ATOM    541  O2  DDB A  21       4.007   6.630  54.892  1.00  0.00              
ATOM    542  C2  DDB A  21       4.298   7.923  55.429  1.00  0.00              
ATOM    543  C3  DDB A  21       3.007   8.550  55.986  1.00  0.00              
ATOM    544  N1  DDB A  21       3.306   9.880  56.538  1.00  0.00              
ATOM    545  C4  DDB A  21       2.074  10.478  57.070  1.00  0.00              
ATOM    546  H5  DDB A  21       2.292  11.446  57.471  1.00  0.00              
ATOM    547  H6  DDB A  21       1.354  10.572  56.284  1.00  0.00              
ATOM    548  H7  DDB A  21       1.678   9.852  57.842  1.00  0.00              
ATOM    549  C5  DDB A  21       3.850  10.739  55.477  1.00  0.00              
ATOM    550  H8  DDB A  21       4.068  11.707  55.879  1.00  0.00              
ATOM    551  H9  DDB A  21       3.131  10.833  54.690  1.00  0.00              
ATOM    552  H10 DDB A  21       4.748  10.304  55.090  1.00  0.00              
ATOM    553  H3  DDB A  21       2.611   7.925  56.759  1.00  0.00              
ATOM    554  H4  DDB A  21       2.289   8.645  55.200  1.00  0.00              
ATOM    555  H1  DDB A  21       4.695   8.549  54.658  1.00  0.00              
ATOM    556  H2  DDB A  21       5.018   7.829  56.215  1.00  0.00              
ATOM    557  C9  DDB A  21       6.879   4.175  54.512  1.00  0.00              
ATOM    558  H16 DDB A  21       7.258   4.581  55.427  1.00  0.00              
ATOM    559  H17 DDB A  21       7.003   3.113  54.515  1.00  0.00              
ATOM    560  H18 DDB A  21       7.416   4.594  53.687  1.00  0.00              
ATOM    561  C7  DDB A  22       4.661   3.964  55.615  1.00  0.00              
ATOM    562  H11 DDB A  22       4.780   2.902  55.655  1.00  0.00              
ATOM    563  H12 DDB A  22       3.618   4.201  55.559  1.00  0.00              
ATOM    564  C6  DDB A  22       5.206   4.549  56.932  1.00  0.00              
ATOM    565  C1  DDB A  22       5.054   6.081  56.916  1.00  0.00              
ATOM    566  O1  DDB A  22       5.979   6.800  56.459  1.00  0.00              
ATOM    567  O2  DDB A  22       3.860   6.685  57.421  1.00  0.00              
ATOM    568  C2  DDB A  22       4.169   7.977  57.952  1.00  0.00              
ATOM    569  C3  DDB A  22       2.883   8.629  58.495  1.00  0.00              
ATOM    570  N1  DDB A  22       3.200   9.956  59.040  1.00  0.00              
ATOM    571  C4  DDB A  22       1.974  10.579  59.559  1.00  0.00              
ATOM    572  H5  DDB A  22       2.205  11.545  59.956  1.00  0.00              
ATOM    573  H6  DDB A  22       1.262  10.678  58.767  1.00  0.00              
ATOM    574  H7  DDB A  22       1.563   9.964  60.332  1.00  0.00              
ATOM    575  C5  DDB A  22       3.765  10.800  57.977  1.00  0.00              
ATOM    576  H8  DDB A  22       3.996  11.768  58.374  1.00  0.00              
ATOM    577  H9  DDB A  22       3.053  10.900  57.185  1.00  0.00              
ATOM    578  H10 DDB A  22       4.658  10.348  57.600  1.00  0.00              
ATOM    579  H3  DDB A  22       2.472   8.015  59.269  1.00  0.00              
ATOM    580  H4  DDB A  22       2.172   8.729  57.703  1.00  0.00              
ATOM    581  H1  DDB A  22       4.580   8.591  57.178  1.00  0.00              
ATOM    582  H2  DDB A  22       4.881   7.877  58.743  1.00  0.00              
ATOM    583  C9  DDB A  22       6.695   4.182  57.078  1.00  0.00              
ATOM    584  H16 DDB A  22       7.074   4.588  57.993  1.00  0.00              
ATOM    585  H17 DDB A  22       6.802   3.118  57.088  1.00  0.00              
ATOM    586  H18 DDB A  22       7.244   4.587  56.254  1.00  0.00              
ATOM    587  C7  DDB A  23       4.466   4.014  58.165  1.00  0.00              
ATOM    588  H11 DDB A  23       4.568   2.951  58.214  1.00  0.00              
ATOM    589  H12 DDB A  23       3.428   4.268  58.101  1.00  0.00              
ATOM    590  C6  DDB A  23       5.012   4.598  59.482  1.00  0.00              
ATOM    591  C1  DDB A  23       4.884   6.133  59.455  1.00  0.00              
ATOM    592  O1  DDB A  23       5.824   6.834  59.001  1.00  0.00              
ATOM    593  O2  DDB A  23       3.697   6.760  59.947  1.00  0.00              
ATOM    594  C2  DDB A  23       4.021   8.050  60.473  1.00  0.00              
ATOM    595  C3  DDB A  23       2.743   8.726  61.002  1.00  0.00              
ATOM    596  N1  DDB A  23       3.078  10.052  61.540  1.00  0.00              
ATOM    597  C4  DDB A  23       1.858  10.697  62.047  1.00  0.00              
ATOM    598  H5  DDB A  23       2.101  11.662  62.438  1.00  0.00              
ATOM    599  H6  DDB A  23       1.153  10.803  61.249  1.00  0.00              
ATOM    600  H7  DDB A  23       1.432  10.094  62.822  1.00  0.00              
ATOM    601  C5  DDB A  23       3.664  10.880  60.477  1.00  0.00              
ATOM    602  H8  DDB A  23       3.907  11.845  60.868  1.00  0.00              
ATOM    603  H9  DDB A  23       2.959  10.985  59.678  1.00  0.00              
ATOM    604  H10 DDB A  23       4.552  10.410  60.108  1.00  0.00              
ATOM    605  H3  DDB A  23       2.317   8.124  61.776  1.00  0.00              
ATOM    606  H4  DDB A  23       2.039   8.832  60.205  1.00  0.00              
ATOM    607  H1  DDB A  23       4.449   8.652  59.698  1.00  0.00              
ATOM    608  H2  DDB A  23       4.726   7.944  61.270  1.00  0.00              
ATOM    609  C9  DDB A  23       6.493   4.209  59.641  1.00  0.00              
ATOM    610  H16 DDB A  23       6.873   4.614  60.556  1.00  0.00              
ATOM    611  H17 DDB A  23       6.582   3.144  59.660  1.00  0.00              
ATOM    612  H18 DDB A  23       7.055   4.600  58.819  1.00  0.00              
ATOM    613  C7  DPB A  24       4.255   4.084  60.715  1.00  0.00              
ATOM    614  H11 DPB A  24       4.338   3.019  60.770  1.00  0.00              
ATOM    615  H12 DPB A  24       3.220   4.354  60.642  1.00  0.00              
ATOM    616  C6  DPB A  24       4.800   4.668  62.031  1.00  0.00              
ATOM    617  C1  DPB A  24       4.696   6.204  61.994  1.00  0.00              
ATOM    618  O1  DPB A  24       5.651   6.888  61.540  1.00  0.00              
ATOM    619  O2  DPB A  24       3.516   6.854  62.473  1.00  0.00              
ATOM    620  C2  DPB A  24       3.858   8.142  62.992  1.00  0.00              
ATOM    621  C3  DPB A  24       2.587   8.842  63.508  1.00  0.00              
ATOM    622  N1  DPB A  24       2.938  10.166  64.040  1.00  0.00              
ATOM    623  C4  DPB A  24       1.727  10.834  64.533  1.00  0.00              
ATOM    624  H5  DPB A  24       1.982  11.798  64.920  1.00  0.00              
ATOM    625  H6  DPB A  24       1.029  10.946  63.729  1.00  0.00              
ATOM    626  H7  DPB A  24       1.285  10.244  65.309  1.00  0.00              
ATOM    627  C5  DPB A  24       3.546  10.977  62.974  1.00  0.00              
ATOM    628  H8  DPB A  24       3.802  11.941  63.362  1.00  0.00              
ATOM    629  H9  DPB A  24       2.848  11.089  62.171  1.00  0.00              
ATOM    630  H10 DPB A  24       4.429  10.490  62.616  1.00  0.00              
ATOM    631  H20 DPB A  24       3.590  10.062  64.792  1.00  0.00              
ATOM    632  H3  DPB A  24       2.146   8.252  64.283  1.00  0.00              
ATOM    633  H4  DPB A  24       1.890   8.954  62.704  1.00  0.00              
ATOM    634  H1  DPB A  24       4.301   8.732  62.216  1.00  0.00              
ATOM    635  H2  DPB A  24       4.556   8.030  63.794  1.00  0.00              
ATOM    636  C9  DPB A  24       6.273   4.256  62.204  1.00  0.00              
ATOM    637  H16 DPB A  24       6.652   4.662  63.119  1.00  0.00              
ATOM    638  H17 DPB A  24       6.345   3.190  62.230  1.00  0.00              
ATOM    639  H18 DPB A  24       6.847   4.633  61.382  1.00  0.00              
ATOM    640  C7  DDA A  25       4.026   4.175  63.261  1.00  0.00              
ATOM    641  H11 DDA A  25       4.092   3.109  63.325  1.00  0.00              
ATOM    642  H12 DDA A  25       2.997   4.461  63.179  1.00  0.00              
ATOM    643  C6  DDA A  25       4.571   4.759  64.578  1.00  0.00              
ATOM    644  C1  DDA A  25       6.035   4.326  64.764  1.00  0.00              
ATOM    645  O1  DDA A  25       6.966   5.038  64.307  1.00  0.00              
ATOM    646  O2  DDA A  25       6.339   3.111  65.456  1.00  0.00              
ATOM    647  C2  DDA A  25       7.606   3.237  66.106  1.00  0.00              
ATOM    648  C3  DDA A  25       7.932   1.929  66.851  1.00  0.00              
ATOM    649  N1  DDA A  25       9.235   2.058  67.520  1.00  0.00              
ATOM    650  C4  DDA A  25      10.276   2.323  66.517  1.00  0.00              
ATOM    651  H5  DDA A  25      11.225   2.418  67.003  1.00  0.00              
ATOM    652  H6  DDA A  25      10.313   1.515  65.818  1.00  0.00              
ATOM    653  H7  DDA A  25      10.049   3.232  65.998  1.00  0.00              
ATOM    654  C5  DDA A  25       9.546   0.810  68.230  1.00  0.00              
ATOM    655  H8  DDA A  25      10.495   0.903  68.717  1.00  0.00              
ATOM    656  H9  DDA A  25       8.789   0.617  68.960  1.00  0.00              
ATOM    657  H10 DDA A  25       9.583   0.000  67.532  1.00  0.00              
ATOM    658  H3  DDA A  25       7.174   1.735  67.581  1.00  0.00              
ATOM    659  H4  DDA A  25       7.969   1.121  66.152  1.00  0.00              
ATOM    660  H1  DDA A  25       8.363   3.430  65.376  1.00  0.00              
ATOM    661  H2  DDA A  25       7.569   4.046  66.805  1.00  0.00              
ATOM    662  C9  DDA A  25       4.493   6.296  64.528  1.00  0.00              
ATOM    663  H16 DDA A  25       3.475   6.598  64.399  1.00  0.00              
ATOM    664  H17 DDA A  25       4.872   6.702  65.442  1.00  0.00              
ATOM    665  H18 DDA A  25       5.079   6.657  63.708  1.00  0.00              
ATOM    666  C7  DPB A  26       3.779   4.287  65.806  1.00  0.00              
ATOM    667  H11 DPB A  26       3.828   3.220  65.877  1.00  0.00              
ATOM    668  H12 DPB A  26       2.757   4.589  65.713  1.00  0.00              
ATOM    669  C6  DPB A  26       4.324   4.871  67.123  1.00  0.00              
ATOM    670  C1  DPB A  26       4.272   6.409  67.064  1.00  0.00              
ATOM    671  O1  DPB A  26       5.255   7.055  66.615  1.00  0.00              
ATOM    672  O2  DPB A  26       3.107   7.103  67.517  1.00  0.00              
ATOM    673  C2  DPB A  26       3.483   8.386  68.022  1.00  0.00              
ATOM    674  C3  DPB A  26       2.228   9.133  68.511  1.00  0.00              
ATOM    675  N1  DPB A  26       2.616  10.453  69.031  1.00  0.00              
ATOM    676  C4  DPB A  26       1.419  11.165  69.497  1.00  0.00              
ATOM    677  H5  DPB A  26       1.700  12.126  69.875  1.00  0.00              
ATOM    678  H6  DPB A  26       0.736  11.289  68.683  1.00  0.00              
ATOM    679  H7  DPB A  26       0.947  10.601  70.274  1.00  0.00              
ATOM    680  C5  DPB A  26       3.263  11.229  67.964  1.00  0.00              
ATOM    681  H8  DPB A  26       3.545  12.190  68.342  1.00  0.00              
ATOM    682  H9  DPB A  26       2.582  11.352  67.149  1.00  0.00              
ATOM    683  H10 DPB A  26       4.136  10.709  67.624  1.00  0.00              
ATOM    684  H20 DPB A  26       3.252  10.337  69.793  1.00  0.00              
ATOM    685  H3  DPB A  26       1.757   8.569  69.288  1.00  0.00              
ATOM    686  H4  DPB A  26       1.547   9.257  67.697  1.00  0.00              
ATOM    687  H1  DPB A  26       3.955   8.950  67.247  1.00  0.00              
ATOM    688  H2  DPB A  26       4.166   8.262  68.838  1.00  0.00              
ATOM    689  C9  DPB A  26       5.782   4.414  67.322  1.00  0.00              
ATOM    690  H16 DPB A  26       6.161   4.820  68.236  1.00  0.00              
ATOM    691  H17 DPB A  26       5.818   3.346  67.363  1.00  0.00              
ATOM    692  H18 DPB A  26       6.379   4.761  66.504  1.00  0.00              
ATOM    693  C7  DPB A  27       3.518   4.420  68.348  1.00  0.00              
ATOM    694  H11 DPB A  27       3.549   3.353  68.427  1.00  0.00              
ATOM    695  H12 DPB A  27       2.500   4.737  68.247  1.00  0.00              
ATOM    696  C6  DPB A  27       4.063   5.004  69.664  1.00  0.00              
ATOM    697  C1  DPB A  27       4.036   6.542  69.595  1.00  0.00              
ATOM    698  O1  DPB A  27       5.031   7.169  69.149  1.00  0.00              
ATOM    699  O2  DPB A  27       2.878   7.257  70.035  1.00  0.00              
ATOM    700  C2  DPB A  27       3.272   8.538  70.535  1.00  0.00              
ATOM    701  C3  DPB A  27       2.026   9.309  71.010  1.00  0.00              
ATOM    702  N1  DPB A  27       2.430  10.625  71.524  1.00  0.00              
ATOM    703  C4  DPB A  27       1.241  11.360  71.977  1.00  0.00              
ATOM    704  H5  DPB A  27       1.536  12.319  72.351  1.00  0.00              
ATOM    705  H6  DPB A  27       0.567  11.489  71.156  1.00  0.00              
ATOM    706  H7  DPB A  27       0.756  10.808  72.754  1.00  0.00              
ATOM    707  C5  DPB A  27       3.099  11.383  70.456  1.00  0.00              
ATOM    708  H8  DPB A  27       3.392  12.342  70.830  1.00  0.00              
ATOM    709  H9  DPB A  27       2.424  11.512  69.635  1.00  0.00              
ATOM    710  H10 DPB A  27       3.964  10.848  70.126  1.00  0.00              
ATOM    711  H20 DPB A  27       3.059  10.505  72.291  1.00  0.00              
ATOM    712  H3  DPB A  27       1.540   8.756  71.787  1.00  0.00              
ATOM    713  H4  DPB A  27       1.352   9.437  70.189  1.00  0.00              
ATOM    714  H1  DPB A  27       3.759   9.089  69.759  1.00  0.00              
ATOM    715  H2  DPB A  27       3.946   8.409  71.356  1.00  0.00              
ATOM    716  C9  DPB A  27       5.511   4.525  69.877  1.00  0.00              
ATOM    717  H16 DPB A  27       5.890   4.931  70.792  1.00  0.00              
ATOM    718  H17 DPB A  27       5.530   3.457  69.925  1.00  0.00              
ATOM    719  H18 DPB A  27       6.120   4.856  69.061  1.00  0.00              
ATOM    720  C7  DDB A  28       3.240   4.573  70.886  1.00  0.00              
ATOM    721  H11 DDB A  28       3.253   3.507  70.973  1.00  0.00              
ATOM    722  H12 DDB A  28       2.229   4.907  70.775  1.00  0.00              
ATOM    723  C6  DDB A  28       3.785   5.157  72.203  1.00  0.00              
ATOM    724  C1  DDB A  28       3.783   6.695  72.123  1.00  0.00              
ATOM    725  O1  DDB A  28       4.792   7.304  71.680  1.00  0.00              
ATOM    726  O2  DDB A  28       2.634   7.432  72.550  1.00  0.00              
ATOM    727  C2  DDB A  28       3.045   8.710  73.046  1.00  0.00              
ATOM    728  C3  DDB A  28       1.808   9.503  73.505  1.00  0.00              
ATOM    729  N1  DDB A  28       2.230  10.816  74.013  1.00  0.00              
ATOM    730  C4  DDB A  28       1.050  11.574  74.453  1.00  0.00              
ATOM    731  H5  DDB A  28       1.357  12.530  74.823  1.00  0.00              
ATOM    732  H6  DDB A  28       0.384  11.708  73.627  1.00  0.00              
ATOM    733  H7  DDB A  28       0.550  11.035  75.231  1.00  0.00              
ATOM    734  C5  DDB A  28       2.918  11.557  72.946  1.00  0.00              
ATOM    735  H8  DDB A  28       3.224  12.513  73.316  1.00  0.00              
ATOM    736  H9  DDB A  28       2.251  11.691  72.120  1.00  0.00              
ATOM    737  H10 DDB A  28       3.777  11.006  72.626  1.00  0.00              
ATOM    738  H3  DDB A  28       1.308   8.965  74.283  1.00  0.00              
ATOM    739  H4  DDB A  28       1.143   9.638  72.680  1.00  0.00              
ATOM    740  H1  DDB A  28       3.546   9.249  72.269  1.00  0.00              
ATOM    741  H2  DDB A  28       3.711   8.575  73.872  1.00  0.00              
ATOM    742  C9  DDB A  28       5.224   4.657  72.429  1.00  0.00              
ATOM    743  H16 DDB A  28       5.603   5.063  73.344  1.00  0.00              
ATOM    744  H17 DDB A  28       5.226   3.590  72.485  1.00  0.00              
ATOM    745  H18 DDB A  28       5.844   4.973  71.616  1.00  0.00              
ATOM    746  C7  DPA A  29       2.947   4.749  73.423  1.00  0.00              
ATOM    747  H11 DPA A  29       2.943   3.683  73.515  1.00  0.00              
ATOM    748  H12 DPA A  29       1.942   5.097  73.302  1.00  0.00              
ATOM    749  C6  DPA A  29       3.492   5.333  74.739  1.00  0.00              
ATOM    750  C1  DPA A  29       4.920   4.812  74.980  1.00  0.00              
ATOM    751  O1  DPA A  29       5.907   5.450  74.532  1.00  0.00              
ATOM    752  O2  DPA A  29       5.124   3.600  75.711  1.00  0.00              
ATOM    753  C2  DPA A  29       6.379   3.662  76.394  1.00  0.00              
ATOM    754  C3  DPA A  29       6.599   2.357  77.182  1.00  0.00              
ATOM    755  N1  DPA A  29       7.888   2.421  77.885  1.00  0.00              
ATOM    756  C4  DPA A  29       8.972   2.591  76.907  1.00  0.00              
ATOM    757  H5  DPA A  29       9.910   2.638  77.418  1.00  0.00              
ATOM    758  H6  DPA A  29       8.975   1.763  76.230  1.00  0.00              
ATOM    759  H7  DPA A  29       8.819   3.498  76.359  1.00  0.00              
ATOM    760  C5  DPA A  29       8.098   1.175  78.637  1.00  0.00              
ATOM    761  H8  DPA A  29       9.037   1.221  79.148  1.00  0.00              
ATOM    762  H9  DPA A  29       7.311   1.052  79.349  1.00  0.00              
ATOM    763  H10 DPA A  29       8.102   0.346  77.961  1.00  0.00              
ATOM    764  H20 DPA A  29       7.885   3.196  78.517  1.00  0.00              
ATOM    765  H3  DPA A  29       5.811   2.233  77.894  1.00  0.00              
ATOM    766  H4  DPA A  29       6.602   1.529  76.506  1.00  0.00              
ATOM    767  H1  DPA A  29       7.167   3.786  75.682  1.00  0.00              
ATOM    768  H2  DPA A  29       6.375   4.491  77.070  1.00  0.00              
ATOM    769  C9  DPA A  29       3.516   6.870  74.647  1.00  0.00              
ATOM    770  H16 DPA A  29       2.524   7.234  74.480  1.00  0.00              
ATOM    771  H17 DPA A  29       3.895   7.276  75.562  1.00  0.00              
ATOM    772  H18 DPA A  29       4.147   7.169  73.836  1.00  0.00              
ATOM    773  C7  TPB A  30       2.639   4.946  75.954  1.00  0.00              
ATOM    774  H11 TPB A  30       2.616   3.881  76.055  1.00  0.00              
ATOM    775  H12 TPB A  30       1.640   5.311  75.825  1.00  0.00              
ATOM    776  C6  TPB A  30       3.184   5.531  77.271  1.00  0.00              
ATOM    777  C1  TPB A  30       3.233   7.066  77.172  1.00  0.00              
ATOM    778  O1  TPB A  30       4.266   7.635  76.735  1.00  0.00              
ATOM    779  O2  TPB A  30       2.103   7.845  77.572  1.00  0.00              
ATOM    780  C2  TPB A  30       2.547   9.116  78.056  1.00  0.00              
ATOM    781  C3  TPB A  30       1.330   9.955  78.487  1.00  0.00              
ATOM    782  N1  TPB A  30       1.787  11.261  78.984  1.00  0.00              
ATOM    783  C4  TPB A  30       0.627  12.062  79.396  1.00  0.00              
ATOM    784  H5  TPB A  30       0.960  13.012  79.758  1.00  0.00              
ATOM    785  H6  TPB A  30      -0.023  12.206  78.559  1.00  0.00              
ATOM    786  H7  TPB A  30       0.099  11.550  80.174  1.00  0.00              
ATOM    787  C5  TPB A  30       2.514  11.964  77.918  1.00  0.00              
ATOM    788  H8  TPB A  30       2.847  12.915  78.279  1.00  0.00              
ATOM    789  H9  TPB A  30       1.864  12.108  77.080  1.00  0.00              
ATOM    790  H10 TPB A  30       3.360  11.381  77.618  1.00  0.00              
ATOM    791  H20 TPB A  30       2.394  11.126  79.767  1.00  0.00              
ATOM    792  H3  TPB A  30       0.802   9.443  79.264  1.00  0.00              
ATOM    793  H4  TPB A  30       0.681  10.100  77.650  1.00  0.00              
ATOM    794  H1  TPB A  30       3.076   9.627  77.280  1.00  0.00              
ATOM    795  H2  TPB A  30       3.198   8.971  78.893  1.00  0.00              
ATOM    796  C9  TPB A  30       4.602   4.987  77.525  1.00  0.00              
ATOM    797  H16 TPB A  30       4.981   5.393  78.440  1.00  0.00              
ATOM    798  H17 TPB A  30       4.568   3.920  77.595  1.00  0.00              
ATOM    799  H18 TPB A  30       5.243   5.271  76.717  1.00  0.00              
ATOM    800  H19 TPB A  30       2.543   5.246  78.080  1.00  0.00              
TER
END
