# Supplementary material for: All-Atom Molecular Dynamics Simulations of Grafted Poly(N,N-dimethylaminoethyl methacrylate) Brushes
Source: J Phys Chem B. 2025 Feb 10;129(7):2105–14. doi: 10.1021/acs.jpcb.4c07928 (PMC11848925; doi:10.1021/acs.jpcb.4c07928)
Supplement: Supplementary file 2 — jp4c07928_si_002.zip [file jp4c07928_si_002.zip › Supplementary Files/1_single_threads/single.sh]

#!/bin/bash 

#This script generates the topology and coordinate file needed for an Amber MD simulation. 
# Important: Generate ac file separately and put the mainchain files in the current directory.
# Required input: mainchain.dmp, dmp.ac 

module use /usr/license/modulefiles/
module load amber


#Protocol 
# Step 1 
# Generate charges 

charge_thread=15
number_threads=16
charge_membrane=$((number_threads * charge_threads))

MYDIR=$PWD
OUT=$MYDIR/output


cd $MYDIR
mkdir -p $OUT


for i in {1..16}
do
   cd $MYDIR
  mkdir -p $OUT/thread_$i
   python string.py > $OUT/thread_$i/string_$i.txt

string=$(<$OUT/thread_$i/string_$i.txt)
   cd $OUT/thread_$i

   echo "
   source /usr/license/amber/amber21/dat/leap/cmd/leaprc.gaff2 # Here the users hasve to give their path of Amber (in principle every version should work)
    
    loadamberprep $MYDIR/DDA/hda.prepi
    loadamberprep $MYDIR/DDB/hdb.prepi
	loadamberprep $MYDIR/DPA/hpa.prepi
	loadamberprep $MYDIR/DPB/hpb.prepi

    loadamberprep $MYDIR/DDA/dda.prepi
    loadamberprep $MYDIR/DDB/ddb.prepi
    loadamberprep $MYDIR/DPA/dpa.prepi
    loadamberprep $MYDIR/DPB/dpb.prepi

    loadamberprep $MYDIR/DDA/tda.prepi
    loadamberprep $MYDIR/DDB/tdb.prepi
    loadamberprep $MYDIR/DPA/tpa.prepi
    loadamberprep $MYDIR/DPB/tpb.prepi


    loadamberparams $MYDIR/DDA/hda.frcmod 
    loadamberparams $MYDIR/DDB/hdb.frcmod 
    loadamberparams $MYDIR/DPA/hpa.frcmod 
    loadamberparams $MYDIR/DPB/hpb.frcmod 

    loadamberparams $MYDIR/DDA/dda.frcmod 
    loadamberparams $MYDIR/DDB/ddb.frcmod 
    loadamberparams $MYDIR/DPA/dpa.frcmod 
    loadamberparams $MYDIR/DPB/dpb.frcmod 

    loadamberparams $MYDIR/DDA/tda.frcmod 
    loadamberparams $MYDIR/DDB/tdb.frcmod 
    loadamberparams $MYDIR/DPA/tpa.frcmod 
    loadamberparams $MYDIR/DPB/tpb.frcmod 


   mol = sequence {$string}         #30 units
   savepdb mol thread_$i.pdb
   saveamberparm mol thread_1.prmtop thread_$i.inpcrd

   quit" > tleap.in

 tleap -s -f tleap.in > tleap.out


 #-------------------------------Aligning individual threads--------------------------------


  vmd_box_dims.sh -i thread_$i.pdb -s all > coords_thread_$i # we provided the script: vmd_box_dims.sh which is also available for free, check out VMD for that 

   var_x0=$(awk 'NR==1 {value=$1-75; print value}' coords_thread_$i)
   var_y0=$(awk 'NR==1 {value=$1-75; print value}' coords_thread_$i)


        echo "

        tolerance 2.0
        output thread_alligned_$i.pdb
        filetype pdb
        add_amber_ter

        structure thread_$i.pdb
        number 1
        inside box 0. 0. 0. $var_x0 $var_y0 1000.
        atoms 2
        inside cube 0. 0. 1.2 $var_x0 $var_y0 1.2
        end atoms
        end structure

        " > $OUT/thread_$i/packmol_single_$i.inp

	packmol < packmol_single_$i.inp > output_$i # here the users have to specify the path of their packmol version 

grep "ERROR" output_$i # We grab the keyword "ERROR" which is in every packmol output file when it does not converge within in the given cycles 


varx=$var_x0
vary=$var_y0
echo $varx
echo $vary

while [[ $? == 0 ]]
do
        echo "Increase x and y"
        var_x=$(echo "($varx + 0.1)" | bc)
        var_y=$(echo "($vary + 0.1)" | bc)

        cd $OUT/thread_$i
        echo "

        tolerance 2.0
        output thread_alligned_$i.pdb
        filetype pdb
        add_amber_ter

        structure thread_$i.pdb
        number 1
        inside box 0. 0. 0. $var_x $var_y 1000.
        atoms 2
        inside cube 0. 0. 1.2 $var_x $var_y 1.2
        end atoms
        end structure
        " > $OUT/thread_$i/packmol_single_$i.inp

        varx=$var_x
        vary=$var_y
        echo "The new x coordinate is: $varx"
        echo "The new y coordinate is: $vary"

        /user/stippner/bin/packmol-20.4.0/packmol < packmol_single_$i.inp > output_$i
        grep "ERROR" output_$i

        if [[ $? == 1 ]]; then
                echo "Thread_$i is done"
                break
        fi


python $MYDIR/level_height.py thread_alligned_$i.pdb # we provided this python script which levels the height of each p(DMAEMA) thread and lowers the z coordinates so each thread starts at height of roughly z = 0, this is purely for convenience reaons for the subsequent confinement into a polymer brush 


cd $MYDIR


done

done
