# Supplementary material for: All-Atom Molecular Dynamics Simulations of Grafted Poly(N,N-dimethylaminoethyl methacrylate) Brushes
Source: J Phys Chem B. 2025 Feb 10;129(7):2105–14. doi: 10.1021/acs.jpcb.4c07928 (PMC11848925; doi:10.1021/acs.jpcb.4c07928)
Supplement: Supplementary file 2 — jp4c07928_si_002.zip [file jp4c07928_si_002.zip › Supplementary Files/1_single_threads/string.py]

import random

# Adjusting the script to ensure exactly 15 units in total contain a "P", including the start and end units if applicable.

def generate_custom_string_exact_15p_total():
    # Define possible choices
    start_choices = ["HPA", "HPB", "HDA", "HDB"]
    end_choices = ["TPA", "TPB", "TDA", "TDB"]
    middle_p_choices = ["DPA", "DPB"]  # Middle units that contain "P"
    middle_non_p_choices = ["DDA", "DDB"]  # Middle units without "P"
    
    # Initially set middle "P" count to 15
    total_p_count = 15
    
    # Choose the start and end randomly
    start = random.choice(start_choices)
    end = random.choice(end_choices)
    
    # Adjust the "P" count in the middle based on the start and end choices
    middle_p_count = total_p_count - (1 if 'P' in start else 0) - (1 if 'P' in end else 0)
    total_middle_units = 28
    middle_non_p_count = total_middle_units - middle_p_count  # Calculate non-"P" count for the middle
    
    # Generate the middle part ensuring specific counts
    middle_with_p = [random.choice(middle_p_choices) for _ in range(middle_p_count)]
    middle_without_p = [random.choice(middle_non_p_choices) for _ in range(middle_non_p_count)]
    
    # Combine and shuffle the middle units
    middle_part = middle_with_p + middle_without_p
    random.shuffle(middle_part)
    
    # Assemble the final string with spaces between units
    result_string = start + ' ' + ' '.join(middle_part) + ' ' + end
    
    return result_string

# Generate and print a custom string ensuring exactly 15 units in total contain "P"
revised_result_string_exact_15p_total = generate_custom_string_exact_15p_total()
revised_result_string_exact_15p_total
print(revised_result_string_exact_15p_total)
