# Supplementary material for: All-Atom Molecular Dynamics Simulations of Grafted Poly(N,N-dimethylaminoethyl methacrylate) Brushes
Source: J Phys Chem B. 2025 Feb 10;129(7):2105–14. doi: 10.1021/acs.jpcb.4c07928 (PMC11848925; doi:10.1021/acs.jpcb.4c07928)
Supplement: Supplementary file 2 — jp4c07928_si_002.zip [file jp4c07928_si_002.zip › Supplementary Files/1_single_threads/thread_alligned_8_adjusted.pdb]

HEADER 
TITLE     Built with Packmol                                             
REMARK   Packmol generated pdb file 
REMARK   Home-Page: http://m3g.iqm.unicamp.br/packmol
REMARK
ATOM      1  C7  HDB A   1       8.589   7.079   2.090  1.00  0.00              
ATOM      2  C8  HDB A   1       8.182   6.174   0.913  1.00  0.00              
ATOM      3  H13 HDB A   1       8.566   6.581   0.000  1.00  0.00              
ATOM      4  H14 HDB A   1       8.583   5.194   1.062  1.00  0.00              
ATOM      5  H15 HDB A   1       7.116   6.119   0.858  1.00  0.00              
ATOM      6  H11 HDB A   1       8.189   8.060   1.941  1.00  0.00              
ATOM      7  H12 HDB A   1       9.657   7.135   2.145  1.00  0.00              
ATOM      8  C6  HDB A   1       8.038   6.493   3.403  1.00  0.00              
ATOM      9  C1  HDB A   1       8.614   5.081   3.618  1.00  0.00              
ATOM     10  O1  HDB A   1       8.009   4.078   3.161  1.00  0.00              
ATOM     11  O2  HDB A   1       9.839   4.912   4.336  1.00  0.00              
ATOM     12  C2  HDB A   1       9.830   3.646   5.002  1.00  0.00              
ATOM     13  C3  HDB A   1      11.148   3.463   5.776  1.00  0.00              
ATOM     14  N1  HDB A   1      11.139   2.162   6.460  1.00  0.00              
ATOM     15  C4  HDB A   1      12.397   1.986   7.197  1.00  0.00              
ATOM     16  H5  HDB A   1      12.390   1.039   7.695  1.00  0.00              
ATOM     17  H6  HDB A   1      13.220   2.025   6.515  1.00  0.00              
ATOM     18  H7  HDB A   1      12.497   2.769   7.921  1.00  0.00              
ATOM     19  C5  HDB A   1      11.000   1.087   5.466  1.00  0.00              
ATOM     20  H8  HDB A   1      10.992   0.140   5.963  1.00  0.00              
ATOM     21  H9  HDB A   1      11.823   1.125   4.783  1.00  0.00              
ATOM     22  H10 HDB A   1      10.084   1.214   4.928  1.00  0.00              
ATOM     23  H3  HDB A   1      11.249   4.245   6.499  1.00  0.00              
ATOM     24  H4  HDB A   1      11.971   3.501   5.094  1.00  0.00              
ATOM     25  H1  HDB A   1       9.728   2.864   4.279  1.00  0.00              
ATOM     26  H2  HDB A   1       9.007   3.608   5.685  1.00  0.00              
ATOM     27  C9  HDB A   1       6.501   6.414   3.324  1.00  0.00              
ATOM     28  H16 HDB A   1       6.118   6.006   4.236  1.00  0.00              
ATOM     29  H17 HDB A   1       6.101   7.394   3.174  1.00  0.00              
ATOM     30  H18 HDB A   1       6.219   5.784   2.507  1.00  0.00              
ATOM     31  C7  DPB A   2       8.402   7.343   4.628  1.00  0.00              
ATOM     32  H11 DPB A   2       8.000   8.327   4.517  1.00  0.00              
ATOM     33  H12 DPB A   2       9.468   7.404   4.721  1.00  0.00              
ATOM     34  C6  DPB A   2       7.851   6.757   5.942  1.00  0.00              
ATOM     35  C1  DPB A   2       8.406   5.334   6.143  1.00  0.00              
ATOM     36  O1  DPB A   2       7.781   4.344   5.683  1.00  0.00              
ATOM     37  O2  DPB A   2       9.633   5.140   6.852  1.00  0.00              
ATOM     38  C2  DPB A   2       9.609   3.870   7.509  1.00  0.00              
ATOM     39  C3  DPB A   2      10.930   3.660   8.271  1.00  0.00              
ATOM     40  N1  DPB A   2      10.904   2.355   8.946  1.00  0.00              
ATOM     41  C4  DPB A   2      12.164   2.155   9.674  1.00  0.00              
ATOM     42  H5  DPB A   2      12.145   1.205  10.166  1.00  0.00              
ATOM     43  H6  DPB A   2      12.983   2.185   8.986  1.00  0.00              
ATOM     44  H7  DPB A   2      12.283   2.930  10.402  1.00  0.00              
ATOM     45  C5  DPB A   2      10.741   1.290   7.947  1.00  0.00              
ATOM     46  H8  DPB A   2      10.722   0.339   8.438  1.00  0.00              
ATOM     47  H9  DPB A   2      11.559   1.319   7.257  1.00  0.00              
ATOM     48  H10 DPB A   2       9.822   1.435   7.416  1.00  0.00              
ATOM     49  H20 DPB A   2      10.139   2.328   9.591  1.00  0.00              
ATOM     50  H3  DPB A   2      11.048   4.435   9.000  1.00  0.00              
ATOM     51  H4  DPB A   2      11.747   3.689   7.583  1.00  0.00              
ATOM     52  H1  DPB A   2       9.489   3.095   6.780  1.00  0.00              
ATOM     53  H2  DPB A   2       8.789   3.840   8.196  1.00  0.00              
ATOM     54  C9  DPB A   2       6.313   6.701   5.873  1.00  0.00              
ATOM     55  H16 DPB A   2       5.930   6.293   6.785  1.00  0.00              
ATOM     56  H17 DPB A   2       5.927   7.689   5.733  1.00  0.00              
ATOM     57  H18 DPB A   2       6.015   6.083   5.053  1.00  0.00              
ATOM     58  C7  DPB A   3       8.238   7.590   7.170  1.00  0.00              
ATOM     59  H11 DPB A   3       7.851   8.583   7.068  1.00  0.00              
ATOM     60  H12 DPB A   3       9.305   7.635   7.255  1.00  0.00              
ATOM     61  C6  DPB A   3       7.686   7.004   8.483  1.00  0.00              
ATOM     62  C1  DPB A   3       8.221   5.573   8.671  1.00  0.00              
ATOM     63  O1  DPB A   3       7.577   4.596   8.209  1.00  0.00              
ATOM     64  O2  DPB A   3       9.449   5.354   9.369  1.00  0.00              
ATOM     65  C2  DPB A   3       9.409   4.080  10.018  1.00  0.00              
ATOM     66  C3  DPB A   3      10.731   3.844  10.769  1.00  0.00              
ATOM     67  N1  DPB A   3      10.690   2.535  11.436  1.00  0.00              
ATOM     68  C4  DPB A   3      11.952   2.310  12.153  1.00  0.00              
ATOM     69  H5  DPB A   3      11.922   1.356  12.639  1.00  0.00              
ATOM     70  H6  DPB A   3      12.766   2.331  11.460  1.00  0.00              
ATOM     71  H7  DPB A   3      12.087   3.078  12.886  1.00  0.00              
ATOM     72  C5  DPB A   3      10.502   1.479  10.431  1.00  0.00              
ATOM     73  H8  DPB A   3      10.472   0.526  10.916  1.00  0.00              
ATOM     74  H9  DPB A   3      11.316   1.500   9.736  1.00  0.00              
ATOM     75  H10 DPB A   3       9.583   1.643   9.909  1.00  0.00              
ATOM     76  H20 DPB A   3       9.930   2.515  12.086  1.00  0.00              
ATOM     77  H3  DPB A   3      10.867   4.613  11.502  1.00  0.00              
ATOM     78  H4  DPB A   3      11.545   3.866  10.075  1.00  0.00              
ATOM     79  H1  DPB A   3       9.272   3.312   9.286  1.00  0.00              
ATOM     80  H2  DPB A   3       8.595   4.059  10.711  1.00  0.00              
ATOM     81  C9  DPB A   3       6.148   6.976   8.424  1.00  0.00              
ATOM     82  H16 DPB A   3       5.764   6.568   9.336  1.00  0.00              
ATOM     83  H17 DPB A   3       5.777   7.969   8.295  1.00  0.00              
ATOM     84  H18 DPB A   3       5.833   6.366   7.603  1.00  0.00              
ATOM     85  C7  DPA A   4       8.096   7.824   9.714  1.00  0.00              
ATOM     86  H11 DPA A   4       7.723   8.824   9.622  1.00  0.00              
ATOM     87  H12 DPA A   4       9.164   7.851   9.792  1.00  0.00              
ATOM     88  C6  DPA A   4       7.544   7.238  11.027  1.00  0.00              
ATOM     89  C1  DPA A   4       6.006   7.234  10.981  1.00  0.00              
ATOM     90  O1  DPA A   4       5.393   6.235  10.522  1.00  0.00              
ATOM     91  O2  DPA A   4       5.273   8.366  11.457  1.00  0.00              
ATOM     92  C2  DPA A   4       4.009   7.935  11.967  1.00  0.00              
ATOM     93  C3  DPA A   4       3.220   9.154  12.481  1.00  0.00              
ATOM     94  N1  DPA A   4       1.920   8.710  13.005  1.00  0.00              
ATOM     95  C4  DPA A   4       1.159   8.050  11.936  1.00  0.00              
ATOM     96  H5  DPA A   4       0.214   7.726  12.317  1.00  0.00              
ATOM     97  H6  DPA A   4       1.004   8.737  11.132  1.00  0.00              
ATOM     98  H7  DPA A   4       1.708   7.203  11.578  1.00  0.00              
ATOM     99  C5  DPA A   4       1.168   9.874  13.497  1.00  0.00              
ATOM    100  H8  DPA A   4       0.221   9.551  13.877  1.00  0.00              
ATOM    101  H9  DPA A   4       1.721  10.353  14.274  1.00  0.00              
ATOM    102  H10 DPA A   4       1.011  10.562  12.693  1.00  0.00              
ATOM    103  H20 DPA A   4       2.067   8.067  13.758  1.00  0.00              
ATOM    104  H3  DPA A   4       3.774   9.635  13.260  1.00  0.00              
ATOM    105  H4  DPA A   4       3.064   9.841  11.678  1.00  0.00              
ATOM    106  H1  DPA A   4       3.456   7.454  11.189  1.00  0.00              
ATOM    107  H2  DPA A   4       4.165   7.246  12.771  1.00  0.00              
ATOM    108  C9  DPA A   4       8.057   5.797  11.200  1.00  0.00              
ATOM    109  H16 DPA A   4       9.127   5.799  11.232  1.00  0.00              
ATOM    110  H17 DPA A   4       7.673   5.390  12.112  1.00  0.00              
ATOM    111  H18 DPA A   4       7.726   5.200  10.376  1.00  0.00              
ATOM    112  C7  DDA A   5       7.976   8.044  12.260  1.00  0.00              
ATOM    113  H11 DDA A   5       7.619   9.050  12.177  1.00  0.00              
ATOM    114  H12 DDA A   5       9.044   8.052  12.331  1.00  0.00              
ATOM    115  C6  DDA A   5       7.424   7.457  13.573  1.00  0.00              
ATOM    116  C1  DDA A   5       5.885   7.478  13.538  1.00  0.00              
ATOM    117  O1  DDA A   5       5.253   6.493  13.077  1.00  0.00              
ATOM    118  O2  DDA A   5       5.175   8.619  14.028  1.00  0.00              
ATOM    119  C2  DDA A   5       3.907   8.205  14.545  1.00  0.00              
ATOM    120  C3  DDA A   5       3.143   9.432  15.072  1.00  0.00              
ATOM    121  N1  DDA A   5       1.840   9.006  15.603  1.00  0.00              
ATOM    122  C4  DDA A   5       1.061   8.366  14.534  1.00  0.00              
ATOM    123  H5  DDA A   5       0.112   8.056  14.920  1.00  0.00              
ATOM    124  H6  DDA A   5       0.911   9.062  13.737  1.00  0.00              
ATOM    125  H7  DDA A   5       1.592   7.513  14.168  1.00  0.00              
ATOM    126  C5  DDA A   5       1.110  10.179  16.107  1.00  0.00              
ATOM    127  H8  DDA A   5       0.161   9.869  16.494  1.00  0.00              
ATOM    128  H9  DDA A   5       1.676  10.644  16.885  1.00  0.00              
ATOM    129  H10 DDA A   5       0.958  10.875  15.309  1.00  0.00              
ATOM    130  H3  DDA A   5       3.710   9.899  15.850  1.00  0.00              
ATOM    131  H4  DDA A   5       2.992  10.128  14.275  1.00  0.00              
ATOM    132  H1  DDA A   5       3.341   7.739  13.766  1.00  0.00              
ATOM    133  H2  DDA A   5       4.059   7.507  15.343  1.00  0.00              
ATOM    134  C9  DDA A   5       7.914   6.006  13.733  1.00  0.00              
ATOM    135  H16 DDA A   5       8.984   5.992  13.758  1.00  0.00              
ATOM    136  H17 DDA A   5       7.531   5.599  14.645  1.00  0.00              
ATOM    137  H18 DDA A   5       7.568   5.420  12.908  1.00  0.00              
ATOM    138  C7  DDB A   6       7.877   8.247  14.809  1.00  0.00              
ATOM    139  H11 DDB A   6       7.537   9.259  14.735  1.00  0.00              
ATOM    140  H12 DDB A   6       8.947   8.238  14.871  1.00  0.00              
ATOM    141  C6  DDB A   6       7.326   7.660  16.122  1.00  0.00              
ATOM    142  C1  DDB A   6       7.793   6.201  16.270  1.00  0.00              
ATOM    143  O1  DDB A   6       7.093   5.266  15.803  1.00  0.00              
ATOM    144  O2  DDB A   6       9.024   5.908  16.935  1.00  0.00              
ATOM    145  C2  DDB A   6       8.935   4.625  17.560  1.00  0.00              
ATOM    146  C3  DDB A   6      10.261   4.309  18.277  1.00  0.00              
ATOM    147  N1  DDB A   6      10.170   2.990  18.918  1.00  0.00              
ATOM    148  C4  DDB A   6      11.434   2.689  19.603  1.00  0.00              
ATOM    149  H5  DDB A   6      11.367   1.728  20.070  1.00  0.00              
ATOM    150  H6  DDB A   6      12.233   2.686  18.892  1.00  0.00              
ATOM    151  H7  DDB A   6      11.623   3.435  20.347  1.00  0.00              
ATOM    152  C5  DDB A   6       9.910   1.966  17.897  1.00  0.00              
ATOM    153  H8  DDB A   6       9.844   1.005  18.363  1.00  0.00              
ATOM    154  H9  DDB A   6      10.709   1.961  17.185  1.00  0.00              
ATOM    155  H10 DDB A   6       8.988   2.185  17.398  1.00  0.00              
ATOM    156  H3  DDB A   6      10.450   5.055  19.021  1.00  0.00              
ATOM    157  H4  DDB A   6      11.059   4.306  17.566  1.00  0.00              
ATOM    158  H1  DDB A   6       8.746   3.879  16.816  1.00  0.00              
ATOM    159  H2  DDB A   6       8.136   4.628  18.271  1.00  0.00              
ATOM    160  C9  DDB A   6       5.786   7.707  16.098  1.00  0.00              
ATOM    161  H16 DDB A   6       5.403   7.299  17.010  1.00  0.00              
ATOM    162  H17 DDB A   6       5.462   8.720  15.995  1.00  0.00              
ATOM    163  H18 DDB A   6       5.426   7.132  15.271  1.00  0.00              
ATOM    164  C7  DDA A   7       7.801   8.434  17.361  1.00  0.00              
ATOM    165  H11 DDA A   7       7.476   9.452  17.295  1.00  0.00              
ATOM    166  H12 DDA A   7       8.870   8.407  17.414  1.00  0.00              
ATOM    167  C6  DDA A   7       7.249   7.847  18.673  1.00  0.00              
ATOM    168  C1  DDA A   7       5.712   7.919  18.660  1.00  0.00              
ATOM    169  O1  DDA A   7       5.041   6.960  18.197  1.00  0.00              
ATOM    170  O2  DDA A   7       5.045   9.074  19.176  1.00  0.00              
ATOM    171  C2  DDA A   7       3.773   8.694  19.705  1.00  0.00              
ATOM    172  C3  DDA A   7       3.055   9.938  20.260  1.00  0.00              
ATOM    173  N1  DDA A   7       1.747   9.547  20.805  1.00  0.00              
ATOM    174  C4  DDA A   7       0.932   8.947  19.739  1.00  0.00              
ATOM    175  H5  DDA A   7      -0.020   8.663  20.135  1.00  0.00              
ATOM    176  H6  DDA A   7       0.794   9.659  18.953  1.00  0.00              
ATOM    177  H7  DDA A   7       1.432   8.083  19.353  1.00  0.00              
ATOM    178  C5  DDA A   7       1.062  10.736  21.335  1.00  0.00              
ATOM    179  H8  DDA A   7       0.110  10.452  21.731  1.00  0.00              
ATOM    180  H9  DDA A   7       1.655  11.171  22.110  1.00  0.00              
ATOM    181  H10 DDA A   7       0.923  11.447  20.548  1.00  0.00              
ATOM    182  H3  DDA A   7       3.649  10.376  21.036  1.00  0.00              
ATOM    183  H4  DDA A   7       2.917  10.650  19.474  1.00  0.00              
ATOM    184  H1  DDA A   7       3.180   8.257  18.930  1.00  0.00              
ATOM    185  H2  DDA A   7       3.913   7.982  20.492  1.00  0.00              
ATOM    186  C9  DDA A   7       7.694   6.380  18.806  1.00  0.00              
ATOM    187  H16 DDA A   7       8.763   6.330  18.815  1.00  0.00              
ATOM    188  H17 DDA A   7       7.311   5.972  19.718  1.00  0.00              
ATOM    189  H18 DDA A   7       7.318   5.816  17.977  1.00  0.00              
ATOM    190  C7  DDB A   8       7.746   8.605  19.912  1.00  0.00              
ATOM    191  H11 DDB A   8       7.437   9.628  19.857  1.00  0.00              
ATOM    192  H12 DDB A   8       8.814   8.561  19.959  1.00  0.00              
ATOM    193  C6  DDB A   8       7.194   8.019  21.226  1.00  0.00              
ATOM    194  C1  DDB A   8       7.615   6.543  21.347  1.00  0.00              
ATOM    195  O1  DDB A   8       6.879   5.637  20.878  1.00  0.00              
ATOM    196  O2  DDB A   8       8.847   6.202  21.991  1.00  0.00              
ATOM    197  C2  DDB A   8       8.724   4.913  22.599  1.00  0.00              
ATOM    198  C3  DDB A   8      10.049   4.545  23.293  1.00  0.00              
ATOM    199  N1  DDB A   8       9.924   3.221  23.917  1.00  0.00              
ATOM    200  C4  DDB A   8      11.188   2.870  24.580  1.00  0.00              
ATOM    201  H5  DDB A   8      11.097   1.906  25.034  1.00  0.00              
ATOM    202  H6  DDB A   8      11.977   2.851  23.857  1.00  0.00              
ATOM    203  H7  DDB A   8      11.411   3.598  25.330  1.00  0.00              
ATOM    204  C5  DDB A   8       9.617   2.220  22.886  1.00  0.00              
ATOM    205  H8  DDB A   8       9.526   1.255  23.341  1.00  0.00              
ATOM    206  H9  DDB A   8      10.405   2.200  22.162  1.00  0.00              
ATOM    207  H10 DDB A   8       8.696   2.475  22.403  1.00  0.00              
ATOM    208  H3  DDB A   8      10.272   5.274  24.043  1.00  0.00              
ATOM    209  H4  DDB A   8      10.837   4.526  22.570  1.00  0.00              
ATOM    210  H1  DDB A   8       8.501   4.185  21.848  1.00  0.00              
ATOM    211  H2  DDB A   8       7.936   4.933  23.322  1.00  0.00              
ATOM    212  C9  DDB A   8       5.657   8.115  21.224  1.00  0.00              
ATOM    213  H16 DDB A   8       5.273   7.708  22.136  1.00  0.00              
ATOM    214  H17 DDB A   8       5.363   9.139  21.140  1.00  0.00              
ATOM    215  H18 DDB A   8       5.266   7.563  20.395  1.00  0.00              
ATOM    216  C7  DPB A   9       7.711   8.759  22.466  1.00  0.00              
ATOM    217  H11 DPB A   9       7.419   9.788  22.420  1.00  0.00              
ATOM    218  H12 DPB A   9       8.779   8.697  22.504  1.00  0.00              
ATOM    219  C6  DPB A   9       7.159   8.173  23.779  1.00  0.00              
ATOM    220  C1  DPB A   9       7.558   6.690  23.888  1.00  0.00              
ATOM    221  O1  DPB A   9       6.804   5.799  23.418  1.00  0.00              
ATOM    222  O2  DPB A   9       8.788   6.325  24.521  1.00  0.00              
ATOM    223  C2  DPB A   9       8.649   5.034  25.121  1.00  0.00              
ATOM    224  C3  DPB A   9       9.973   4.642  25.802  1.00  0.00              
ATOM    225  N1  DPB A   9       9.832   3.315  26.420  1.00  0.00              
ATOM    226  C4  DPB A   9      11.094   2.939  27.070  1.00  0.00              
ATOM    227  H5  DPB A   9      10.991   1.973  27.519  1.00  0.00              
ATOM    228  H6  DPB A   9      11.877   2.912  26.341  1.00  0.00              
ATOM    229  H7  DPB A   9      11.334   3.658  27.824  1.00  0.00              
ATOM    230  C5  DPB A   9       9.501   2.325  25.383  1.00  0.00              
ATOM    231  H8  DPB A   9       9.397   1.359  25.832  1.00  0.00              
ATOM    232  H9  DPB A   9      10.283   2.298  24.654  1.00  0.00              
ATOM    233  H10 DPB A   9       8.581   2.599  24.910  1.00  0.00              
ATOM    234  H20 DPB A   9       9.100   3.340  27.101  1.00  0.00              
ATOM    235  H3  DPB A   9      10.213   5.361  26.556  1.00  0.00              
ATOM    236  H4  DPB A   9      10.756   4.613  25.074  1.00  0.00              
ATOM    237  H1  DPB A   9       8.409   4.314  24.367  1.00  0.00              
ATOM    238  H2  DPB A   9       7.866   5.062  25.850  1.00  0.00              
ATOM    239  C9  DPB A   9       5.624   8.294  23.789  1.00  0.00              
ATOM    240  H16 DPB A   9       5.240   7.887  24.701  1.00  0.00              
ATOM    241  H17 DPB A   9       5.347   9.323  23.715  1.00  0.00              
ATOM    242  H18 DPB A   9       5.219   7.754  22.960  1.00  0.00              
ATOM    243  C7  DDA A  10       7.697   8.898  25.021  1.00  0.00              
ATOM    244  H11 DDA A  10       7.420   9.930  24.983  1.00  0.00              
ATOM    245  H12 DDA A  10       8.764   8.817  25.051  1.00  0.00              
ATOM    246  C6  DDA A  10       7.145   8.311  26.333  1.00  0.00              
ATOM    247  C1  DDA A  10       5.614   8.456  26.356  1.00  0.00              
ATOM    248  O1  DDA A  10       4.888   7.541  25.889  1.00  0.00              
ATOM    249  O2  DDA A  10       5.015   9.631  26.909  1.00  0.00              
ATOM    250  C2  DDA A  10       3.737   9.301  27.459  1.00  0.00              
ATOM    251  C3  DDA A  10       3.093  10.567  28.055  1.00  0.00              
ATOM    252  N1  DDA A  10       1.779  10.228  28.620  1.00  0.00              
ATOM    253  C4  DDA A  10       0.913   9.691  27.560  1.00  0.00              
ATOM    254  H5  DDA A  10      -0.043   9.443  27.972  1.00  0.00              
ATOM    255  H6  DDA A  10       0.793  10.423  26.792  1.00  0.00              
ATOM    256  H7  DDA A  10       1.361   8.811  27.147  1.00  0.00              
ATOM    257  C5  DDA A  10       1.163  11.437  29.188  1.00  0.00              
ATOM    258  H8  DDA A  10       0.207  11.190  29.599  1.00  0.00              
ATOM    259  H9  DDA A  10       1.793  11.827  29.959  1.00  0.00              
ATOM    260  H10 DDA A  10       1.043  12.171  28.419  1.00  0.00              
ATOM    261  H3  DDA A  10       3.722  10.959  28.826  1.00  0.00              
ATOM    262  H4  DDA A  10       2.972  11.301  27.286  1.00  0.00              
ATOM    263  H1  DDA A  10       3.108   8.910  26.688  1.00  0.00              
ATOM    264  H2  DDA A  10       3.859   8.568  28.228  1.00  0.00              
ATOM    265  C9  DDA A  10       7.522   6.821  26.428  1.00  0.00              
ATOM    266  H16 DDA A  10       8.587   6.719  26.413  1.00  0.00              
ATOM    267  H17 DDA A  10       7.138   6.413  27.340  1.00  0.00              
ATOM    268  H18 DDA A  10       7.101   6.293  25.598  1.00  0.00              
ATOM    269  C7  DDA A  11       7.704   9.018  27.577  1.00  0.00              
ATOM    270  H11 DDA A  11       7.445  10.055  27.549  1.00  0.00              
ATOM    271  H12 DDA A  11       8.770   8.920  27.599  1.00  0.00              
ATOM    272  C6  DDA A  11       7.152   8.431  28.889  1.00  0.00              
ATOM    273  C1  DDA A  11       5.623   8.601  28.924  1.00  0.00              
ATOM    274  O1  DDA A  11       4.879   7.701  28.456  1.00  0.00              
ATOM    275  O2  DDA A  11       5.048   9.782  29.489  1.00  0.00              
ATOM    276  C2  DDA A  11       3.768   9.469  30.047  1.00  0.00              
ATOM    277  C3  DDA A  11       3.149  10.741  30.655  1.00  0.00              
ATOM    278  N1  DDA A  11       1.834  10.420  31.229  1.00  0.00              
ATOM    279  C4  DDA A  11       0.953   9.903  30.171  1.00  0.00              
ATOM    280  H5  DDA A  11      -0.004   9.669  30.588  1.00  0.00              
ATOM    281  H6  DDA A  11       0.838  10.643  29.408  1.00  0.00              
ATOM    282  H7  DDA A  11       1.383   9.020  29.748  1.00  0.00              
ATOM    283  C5  DDA A  11       1.243  11.634  31.809  1.00  0.00              
ATOM    284  H8  DDA A  11       0.285  11.400  32.226  1.00  0.00              
ATOM    285  H9  DDA A  11       1.884  12.009  32.578  1.00  0.00              
ATOM    286  H10 DDA A  11       1.128  12.375  31.046  1.00  0.00              
ATOM    287  H3  DDA A  11       3.791  11.118  31.424  1.00  0.00              
ATOM    288  H4  DDA A  11       3.035  11.482  29.893  1.00  0.00              
ATOM    289  H1  DDA A  11       3.128   9.094  29.278  1.00  0.00              
ATOM    290  H2  DDA A  11       3.883   8.728  30.810  1.00  0.00              
ATOM    291  C9  DDA A  11       7.505   6.935  28.971  1.00  0.00              
ATOM    292  H16 DDA A  11       8.568   6.816  28.947  1.00  0.00              
ATOM    293  H17 DDA A  11       7.121   6.528  29.884  1.00  0.00              
ATOM    294  H18 DDA A  11       7.069   6.420  28.140  1.00  0.00              
ATOM    295  C7  DPA A  12       7.732   9.120  30.133  1.00  0.00              
ATOM    296  H11 DPA A  12       7.489  10.162  30.114  1.00  0.00              
ATOM    297  H12 DPA A  12       8.796   9.006  30.146  1.00  0.00              
ATOM    298  C6  DPA A  12       7.179   8.533  31.446  1.00  0.00              
ATOM    299  C1  DPA A  12       5.654   8.729  31.493  1.00  0.00              
ATOM    300  O1  DPA A  12       4.892   7.844  31.024  1.00  0.00              
ATOM    301  O2  DPA A  12       5.102   9.914  32.071  1.00  0.00              
ATOM    302  C2  DPA A  12       3.821   9.619  32.635  1.00  0.00              
ATOM    303  C3  DPA A  12       3.228  10.896  33.257  1.00  0.00              
ATOM    304  N1  DPA A  12       1.912  10.592  33.837  1.00  0.00              
ATOM    305  C4  DPA A  12       1.014  10.098  32.783  1.00  0.00              
ATOM    306  H5  DPA A  12       0.056   9.876  33.205  1.00  0.00              
ATOM    307  H6  DPA A  12       0.907  10.844  32.027  1.00  0.00              
ATOM    308  H7  DPA A  12       1.427   9.210  32.351  1.00  0.00              
ATOM    309  C5  DPA A  12       1.345  11.812  34.430  1.00  0.00              
ATOM    310  H8  DPA A  12       0.386  11.591  34.852  1.00  0.00              
ATOM    311  H9  DPA A  12       1.997  12.171  35.197  1.00  0.00              
ATOM    312  H10 DPA A  12       1.236  12.560  33.674  1.00  0.00              
ATOM    313  H20 DPA A  12       2.013   9.893  34.545  1.00  0.00              
ATOM    314  H3  DPA A  12       3.881  11.257  34.024  1.00  0.00              
ATOM    315  H4  DPA A  12       3.120  11.643  32.500  1.00  0.00              
ATOM    316  H1  DPA A  12       3.169   9.259  31.868  1.00  0.00              
ATOM    317  H2  DPA A  12       3.930   8.870  33.392  1.00  0.00              
ATOM    318  C9  DPA A  12       7.508   7.031  31.515  1.00  0.00              
ATOM    319  H16 DPA A  12       8.569   6.895  31.482  1.00  0.00              
ATOM    320  H17 DPA A  12       7.125   6.623  32.427  1.00  0.00              
ATOM    321  H18 DPA A  12       7.059   6.528  30.683  1.00  0.00              
ATOM    322  C7  DPA A  13       7.779   9.204  32.691  1.00  0.00              
ATOM    323  H11 DPA A  13       7.553  10.251  32.680  1.00  0.00              
ATOM    324  H12 DPA A  13       8.842   9.073  32.695  1.00  0.00              
ATOM    325  C6  DPA A  13       7.227   8.618  34.003  1.00  0.00              
ATOM    326  C1  DPA A  13       5.705   8.836  34.063  1.00  0.00              
ATOM    327  O1  DPA A  13       4.925   7.968  33.593  1.00  0.00              
ATOM    328  O2  DPA A  13       5.177  10.028  34.653  1.00  0.00              
ATOM    329  C2  DPA A  13       3.896   9.749  35.224  1.00  0.00              
ATOM    330  C3  DPA A  13       3.327  11.032  35.859  1.00  0.00              
ATOM    331  N1  DPA A  13       2.010  10.746  36.446  1.00  0.00              
ATOM    332  C4  DPA A  13       1.098  10.272  35.396  1.00  0.00              
ATOM    333  H5  DPA A  13       0.140  10.064  35.823  1.00  0.00              
ATOM    334  H6  DPA A  13       0.997  11.027  34.645  1.00  0.00              
ATOM    335  H7  DPA A  13       1.493   9.381  34.954  1.00  0.00              
ATOM    336  C5  DPA A  13       1.468  11.970  37.052  1.00  0.00              
ATOM    337  H8  DPA A  13       0.510  11.762  37.479  1.00  0.00              
ATOM    338  H9  DPA A  13       2.132  12.314  37.817  1.00  0.00              
ATOM    339  H10 DPA A  13       1.366  12.725  36.301  1.00  0.00              
ATOM    340  H20 DPA A  13       2.106  10.040  37.149  1.00  0.00              
ATOM    341  H3  DPA A  13       3.991  11.377  36.623  1.00  0.00              
ATOM    342  H4  DPA A  13       3.226  11.786  35.108  1.00  0.00              
ATOM    343  H1  DPA A  13       3.232   9.405  34.460  1.00  0.00              
ATOM    344  H2  DPA A  13       3.997   8.994  35.975  1.00  0.00              
ATOM    345  C9  DPA A  13       7.532   7.110  34.059  1.00  0.00              
ATOM    346  H16 DPA A  13       8.590   6.957  34.017  1.00  0.00              
ATOM    347  H17 DPA A  13       7.148   6.702  34.971  1.00  0.00              
ATOM    348  H18 DPA A  13       7.068   6.621  33.228  1.00  0.00              
ATOM    349  C7  DDB A  14       7.846   9.271  35.247  1.00  0.00              
ATOM    350  H11 DDB A  14       7.637  10.320  35.246  1.00  0.00              
ATOM    351  H12 DDB A  14       8.906   9.122  35.243  1.00  0.00              
ATOM    352  C6  DDB A  14       7.294   8.684  36.560  1.00  0.00              
ATOM    353  C1  DDB A  14       7.575   7.171  36.606  1.00  0.00              
ATOM    354  O1  DDB A  14       6.733   6.361  36.136  1.00  0.00              
ATOM    355  O2  DDB A  14       8.791   6.686  37.179  1.00  0.00              
ATOM    356  C2  DDB A  14       8.569   5.390  37.742  1.00  0.00              
ATOM    357  C3  DDB A  14       9.879   4.868  38.361  1.00  0.00              
ATOM    358  N1  DDB A  14       9.651   3.535  38.938  1.00  0.00              
ATOM    359  C4  DDB A  14      10.900   3.037  39.529  1.00  0.00              
ATOM    360  H5  DDB A  14      10.735   2.067  39.949  1.00  0.00              
ATOM    361  H6  DDB A  14      11.652   2.973  38.771  1.00  0.00              
ATOM    362  H7  DDB A  14      11.224   3.708  40.297  1.00  0.00              
ATOM    363  C5  DDB A  14       9.205   2.614  37.884  1.00  0.00              
ATOM    364  H8  DDB A  14       9.039   1.643  38.304  1.00  0.00              
ATOM    365  H9  DDB A  14       9.956   2.549  37.125  1.00  0.00              
ATOM    366  H10 DDB A  14       8.295   2.977  37.454  1.00  0.00              
ATOM    367  H3  DDB A  14      10.203   5.539  39.128  1.00  0.00              
ATOM    368  H4  DDB A  14      10.631   4.803  37.603  1.00  0.00              
ATOM    369  H1  DDB A  14       8.244   4.719  36.975  1.00  0.00              
ATOM    370  H2  DDB A  14       7.816   5.454  38.500  1.00  0.00              
ATOM    371  C9  DDB A  14       5.775   8.928  36.632  1.00  0.00              
ATOM    372  H16 DDB A  14       5.392   8.520  37.544  1.00  0.00              
ATOM    373  H17 DDB A  14       5.580   9.978  36.601  1.00  0.00              
ATOM    374  H18 DDB A  14       5.298   8.452  35.801  1.00  0.00              
ATOM    375  C7  DDA A  15       7.933   9.318  37.804  1.00  0.00              
ATOM    376  H11 DDA A  15       7.740  10.371  37.811  1.00  0.00              
ATOM    377  H12 DDA A  15       8.990   9.151  37.791  1.00  0.00              
ATOM    378  C6  DDA A  15       7.380   8.731  39.117  1.00  0.00              
ATOM    379  C1  DDA A  15       5.867   8.998  39.201  1.00  0.00              
ATOM    380  O1  DDA A  15       5.053   8.162  38.732  1.00  0.00              
ATOM    381  O2  DDA A  15       5.387  10.198  39.815  1.00  0.00              
ATOM    382  C2  DDA A  15       4.106   9.952  40.401  1.00  0.00              
ATOM    383  C3  DDA A  15       3.588  11.244  41.061  1.00  0.00              
ATOM    384  N1  DDA A  15       2.270  10.992  41.665  1.00  0.00              
ATOM    385  C4  DDA A  15       1.328  10.563  40.621  1.00  0.00              
ATOM    386  H5  DDA A  15       0.370  10.379  41.060  1.00  0.00              
ATOM    387  H6  DDA A  15       1.241  11.331  39.882  1.00  0.00              
ATOM    388  H7  DDA A  15       1.689   9.666  40.162  1.00  0.00              
ATOM    389  C5  DDA A  15       1.777  12.225  42.295  1.00  0.00              
ATOM    390  H8  DDA A  15       0.818  12.042  42.733  1.00  0.00              
ATOM    391  H9  DDA A  15       2.462  12.536  43.053  1.00  0.00              
ATOM    392  H10 DDA A  15       1.689  12.993  41.555  1.00  0.00              
ATOM    393  H3  DDA A  15       4.274  11.557  41.820  1.00  0.00              
ATOM    394  H4  DDA A  15       3.501  12.012  40.323  1.00  0.00              
ATOM    395  H1  DDA A  15       3.420   9.641  39.643  1.00  0.00              
ATOM    396  H2  DDA A  15       4.194   9.184  41.141  1.00  0.00              
ATOM    397  C9  DDA A  15       7.637   7.213  39.148  1.00  0.00              
ATOM    398  H16 DDA A  15       8.689   7.028  39.089  1.00  0.00              
ATOM    399  H17 DDA A  15       7.254   6.807  40.061  1.00  0.00              
ATOM    400  H18 DDA A  15       7.146   6.751  38.318  1.00  0.00              
ATOM    401  C7  DDB A  16       8.038   9.346  40.361  1.00  0.00              
ATOM    402  H11 DDB A  16       7.864  10.402  40.376  1.00  0.00              
ATOM    403  H12 DDB A  16       9.092   9.163  40.338  1.00  0.00              
ATOM    404  C6  DDB A  16       7.486   8.760  41.674  1.00  0.00              
ATOM    405  C1  DDB A  16       7.718   7.237  41.694  1.00  0.00              
ATOM    406  O1  DDB A  16       6.845   6.463  41.226  1.00  0.00              
ATOM    407  O2  DDB A  16       8.926   6.706  42.244  1.00  0.00              
ATOM    408  C2  DDB A  16       8.671   5.411  42.793  1.00  0.00              
ATOM    409  C3  DDB A  16       9.971   4.837  43.384  1.00  0.00              
ATOM    410  N1  DDB A  16       9.708   3.506  43.948  1.00  0.00              
ATOM    411  C4  DDB A  16      10.949   2.958  44.513  1.00  0.00              
ATOM    412  H5  DDB A  16      10.758   1.989  44.923  1.00  0.00              
ATOM    413  H6  DDB A  16      11.688   2.881  43.743  1.00  0.00              
ATOM    414  H7  DDB A  16      11.306   3.609  45.285  1.00  0.00              
ATOM    415  C5  DDB A  16       9.218   2.613  42.888  1.00  0.00              
ATOM    416  H8  DDB A  16       9.026   1.644  43.298  1.00  0.00              
ATOM    417  H9  DDB A  16       9.956   2.535  42.118  1.00  0.00              
ATOM    418  H10 DDB A  16       8.314   3.011  42.477  1.00  0.00              
ATOM    419  H3  DDB A  16      10.327   5.487  44.157  1.00  0.00              
ATOM    420  H4  DDB A  16      10.709   4.759  42.615  1.00  0.00              
ATOM    421  H1  DDB A  16       8.313   4.761  42.021  1.00  0.00              
ATOM    422  H2  DDB A  16       7.931   5.489  43.562  1.00  0.00              
ATOM    423  C9  DDB A  16       5.977   9.051  41.772  1.00  0.00              
ATOM    424  H16 DDB A  16       5.593   8.643  42.683  1.00  0.00              
ATOM    425  H17 DDB A  16       5.816  10.109  41.757  1.00  0.00              
ATOM    426  H18 DDB A  16       5.474   8.602  40.941  1.00  0.00              
ATOM    427  C7  DPA A  17       8.162   9.356  42.917  1.00  0.00              
ATOM    428  H11 DPA A  17       8.004  10.414  42.940  1.00  0.00              
ATOM    429  H12 DPA A  17       9.213   9.156  42.886  1.00  0.00              
ATOM    430  C6  DPA A  17       7.611   8.769  44.229  1.00  0.00              
ATOM    431  C1  DPA A  17       6.108   9.084  44.340  1.00  0.00              
ATOM    432  O1  DPA A  17       5.261   8.281  43.871  1.00  0.00              
ATOM    433  O2  DPA A  17       5.675  10.289  44.976  1.00  0.00              
ATOM    434  C2  DPA A  17       4.394  10.077  45.577  1.00  0.00              
ATOM    435  C3  DPA A  17       3.929  11.375  46.261  1.00  0.00              
ATOM    436  N1  DPA A  17       2.613  11.157  46.881  1.00  0.00              
ATOM    437  C4  DPA A  17       1.643  10.774  45.845  1.00  0.00              
ATOM    438  H5  DPA A  17       0.685  10.615  46.296  1.00  0.00              
ATOM    439  H6  DPA A  17       1.570  11.554  45.118  1.00  0.00              
ATOM    440  H7  DPA A  17       1.967   9.872  45.370  1.00  0.00              
ATOM    441  C5  DPA A  17       2.169  12.397  47.535  1.00  0.00              
ATOM    442  H8  DPA A  17       1.211  12.239  47.985  1.00  0.00              
ATOM    443  H9  DPA A  17       2.875  12.676  48.287  1.00  0.00              
ATOM    444  H10 DPA A  17       2.095  13.178  46.807  1.00  0.00              
ATOM    445  H20 DPA A  17       2.682  10.428  47.561  1.00  0.00              
ATOM    446  H3  DPA A  17       4.635  11.656  47.015  1.00  0.00              
ATOM    447  H4  DPA A  17       3.856  12.156  45.534  1.00  0.00              
ATOM    448  H1  DPA A  17       3.690   9.798  44.824  1.00  0.00              
ATOM    449  H2  DPA A  17       4.469   9.296  46.305  1.00  0.00              
ATOM    450  C9  DPA A  17       7.817   7.244  44.237  1.00  0.00              
ATOM    451  H16 DPA A  17       8.863   7.025  44.159  1.00  0.00              
ATOM    452  H17 DPA A  17       7.434   6.837  45.148  1.00  0.00              
ATOM    453  H18 DPA A  17       7.301   6.809  43.407  1.00  0.00              
ATOM    454  C7  DPA A  18       8.305   9.346  45.471  1.00  0.00              
ATOM    455  H11 DPA A  18       8.165  10.406  45.502  1.00  0.00              
ATOM    456  H12 DPA A  18       9.353   9.128  45.431  1.00  0.00              
ATOM    457  C6  DPA A  18       7.753   8.760  46.783  1.00  0.00              
ATOM    458  C1  DPA A  18       6.257   9.097  46.907  1.00  0.00              
ATOM    459  O1  DPA A  18       5.393   8.311  46.439  1.00  0.00              
ATOM    460  O2  DPA A  18       5.848  10.305  47.554  1.00  0.00              
ATOM    461  C2  DPA A  18       4.569  10.110  48.165  1.00  0.00              
ATOM    462  C3  DPA A  18       4.130  11.411  48.861  1.00  0.00              
ATOM    463  N1  DPA A  18       2.815  11.210  49.488  1.00  0.00              
ATOM    464  C4  DPA A  18       1.830  10.849  48.458  1.00  0.00              
ATOM    465  H5  DPA A  18       0.874  10.703  48.914  1.00  0.00              
ATOM    466  H6  DPA A  18       1.766  11.636  47.737  1.00  0.00              
ATOM    467  H7  DPA A  18       2.136   9.945  47.974  1.00  0.00              
ATOM    468  C5  DPA A  18       2.395  12.452  50.153  1.00  0.00              
ATOM    469  H8  DPA A  18       1.438  12.306  50.610  1.00  0.00              
ATOM    470  H9  DPA A  18       3.111  12.714  50.903  1.00  0.00              
ATOM    471  H10 DPA A  18       2.329  13.239  49.431  1.00  0.00              
ATOM    472  H20 DPA A  18       2.876  10.475  50.162  1.00  0.00              
ATOM    473  H3  DPA A  18       4.846  11.674  49.611  1.00  0.00              
ATOM    474  H4  DPA A  18       4.065  12.197  48.139  1.00  0.00              
ATOM    475  H1  DPA A  18       3.854   9.848  47.415  1.00  0.00              
ATOM    476  H2  DPA A  18       4.635   9.322  48.887  1.00  0.00              
ATOM    477  C9  DPA A  18       7.936   7.230  46.779  1.00  0.00              
ATOM    478  H16 DPA A  18       8.976   6.995  46.694  1.00  0.00              
ATOM    479  H17 DPA A  18       7.553   6.823  47.691  1.00  0.00              
ATOM    480  H18 DPA A  18       7.405   6.809  45.951  1.00  0.00              
ATOM    481  C7  DPA A  19       8.466   9.315  48.025  1.00  0.00              
ATOM    482  H11 DPA A  19       8.343  10.378  48.064  1.00  0.00              
ATOM    483  H12 DPA A  19       9.510   9.082  47.976  1.00  0.00              
ATOM    484  C6  DPA A  19       7.914   8.729  49.337  1.00  0.00              
ATOM    485  C1  DPA A  19       6.425   9.091  49.474  1.00  0.00              
ATOM    486  O1  DPA A  19       5.545   8.322  49.007  1.00  0.00              
ATOM    487  O2  DPA A  19       6.040  10.300  50.132  1.00  0.00              
ATOM    488  C2  DPA A  19       4.763  10.122  50.750  1.00  0.00              
ATOM    489  C3  DPA A  19       4.350  11.425  51.459  1.00  0.00              
ATOM    490  N1  DPA A  19       3.036  11.241  52.094  1.00  0.00              
ATOM    491  C4  DPA A  19       2.039  10.903  51.069  1.00  0.00              
ATOM    492  H5  DPA A  19       1.083  10.770  51.531  1.00  0.00              
ATOM    493  H6  DPA A  19       1.982  11.696  50.353  1.00  0.00              
ATOM    494  H7  DPA A  19       2.327   9.999  50.576  1.00  0.00              
ATOM    495  C5  DPA A  19       2.642  12.485  52.771  1.00  0.00              
ATOM    496  H8  DPA A  19       1.685  12.352  53.233  1.00  0.00              
ATOM    497  H9  DPA A  19       3.366  12.730  53.517  1.00  0.00              
ATOM    498  H10 DPA A  19       2.583  13.278  52.055  1.00  0.00              
ATOM    499  H20 DPA A  19       3.091  10.501  52.763  1.00  0.00              
ATOM    500  H3  DPA A  19       5.075  11.671  52.205  1.00  0.00              
ATOM    501  H4  DPA A  19       4.292  12.216  50.743  1.00  0.00              
ATOM    502  H1  DPA A  19       4.038   9.877  50.003  1.00  0.00              
ATOM    503  H2  DPA A  19       4.821   9.329  51.466  1.00  0.00              
ATOM    504  C9  DPA A  19       8.071   7.198  49.321  1.00  0.00              
ATOM    505  H16 DPA A  19       9.107   6.946  49.226  1.00  0.00              
ATOM    506  H17 DPA A  19       7.688   6.790  50.233  1.00  0.00              
ATOM    507  H18 DPA A  19       7.528   6.792  48.493  1.00  0.00              
ATOM    508  C7  DDB A  20       8.644   9.266  50.576  1.00  0.00              
ATOM    509  H11 DDB A  20       8.540  10.329  50.625  1.00  0.00              
ATOM    510  H12 DDB A  20       9.684   9.015  50.518  1.00  0.00              
ATOM    511  C6  DDB A  20       8.093   8.679  51.889  1.00  0.00              
ATOM    512  C1  DDB A  20       8.225   7.145  51.863  1.00  0.00              
ATOM    513  O1  DDB A  20       7.291   6.441  51.401  1.00  0.00              
ATOM    514  O2  DDB A  20       9.412   6.521  52.362  1.00  0.00              
ATOM    515  C2  DDB A  20       9.088   5.230  52.884  1.00  0.00              
ATOM    516  C3  DDB A  20      10.364   4.558  53.422  1.00  0.00              
ATOM    517  N1  DDB A  20      10.031   3.230  53.958  1.00  0.00              
ATOM    518  C4  DDB A  20      11.249   2.589  54.471  1.00  0.00              
ATOM    519  H5  DDB A  20      11.006   1.623  54.861  1.00  0.00              
ATOM    520  H6  DDB A  20      11.960   2.486  53.678  1.00  0.00              
ATOM    521  H7  DDB A  20      11.669   3.192  55.249  1.00  0.00              
ATOM    522  C5  DDB A  20       9.453   2.402  52.890  1.00  0.00              
ATOM    523  H8  DDB A  20       9.211   1.435  53.279  1.00  0.00              
ATOM    524  H9  DDB A  20      10.163   2.298  52.096  1.00  0.00              
ATOM    525  H10 DDB A  20       8.566   2.868  52.516  1.00  0.00              
ATOM    526  H3  DDB A  20      10.784   5.161  54.200  1.00  0.00              
ATOM    527  H4  DDB A  20      11.074   4.454  52.629  1.00  0.00              
ATOM    528  H1  DDB A  20       8.667   4.627  52.107  1.00  0.00              
ATOM    529  H2  DDB A  20       8.376   5.334  53.677  1.00  0.00              
ATOM    530  C9  DDB A  20       6.610   9.063  52.039  1.00  0.00              
ATOM    531  H16 DDB A  20       6.225   8.656  52.952  1.00  0.00              
ATOM    532  H17 DDB A  20       6.518  10.128  52.057  1.00  0.00              
ATOM    533  H18 DDB A  20       6.054   8.671  51.213  1.00  0.00              
ATOM    534  C7  DPB A  21       8.840   9.194  53.127  1.00  0.00              
ATOM    535  H11 DPB A  21       8.753  10.260  53.183  1.00  0.00              
ATOM    536  H12 DPB A  21       9.875   8.928  53.059  1.00  0.00              
ATOM    537  C6  DPB A  21       8.289   8.608  54.439  1.00  0.00              
ATOM    538  C1  DPB A  21       8.397   7.073  54.402  1.00  0.00              
ATOM    539  O1  DPB A  21       7.447   6.386  53.942  1.00  0.00              
ATOM    540  O2  DPB A  21       9.576   6.426  54.889  1.00  0.00              
ATOM    541  C2  DPB A  21       9.235   5.137  55.404  1.00  0.00              
ATOM    542  C3  DPB A  21      10.505   4.442  55.928  1.00  0.00              
ATOM    543  N1  DPB A  21      10.154   3.115  56.458  1.00  0.00              
ATOM    544  C4  DPB A  21      11.365   2.452  56.958  1.00  0.00              
ATOM    545  H5  DPB A  21      11.110   1.486  57.343  1.00  0.00              
ATOM    546  H6  DPB A  21      12.068   2.342  56.159  1.00  0.00              
ATOM    547  H7  DPB A  21      11.800   3.042  57.737  1.00  0.00              
ATOM    548  C5  DPB A  21       9.556   2.303  55.388  1.00  0.00              
ATOM    549  H8  DPB A  21       9.301   1.338  55.773  1.00  0.00              
ATOM    550  H9  DPB A  21      10.258   2.194  54.588  1.00  0.00              
ATOM    551  H10 DPB A  21       8.673   2.787  55.023  1.00  0.00              
ATOM    552  H20 DPB A  21       9.498   3.218  57.205  1.00  0.00              
ATOM    553  H3  DPB A  21      10.940   5.032  56.706  1.00  0.00              
ATOM    554  H4  DPB A  21      11.207   4.332  55.129  1.00  0.00              
ATOM    555  H1  DPB A  21       8.799   4.546  54.626  1.00  0.00              
ATOM    556  H2  DPB A  21       8.531   5.247  56.202  1.00  0.00              
ATOM    557  C9  DPB A  21       6.813   9.016  54.603  1.00  0.00              
ATOM    558  H16 DPB A  21       6.429   8.608  55.514  1.00  0.00              
ATOM    559  H17 DPB A  21       6.738  10.082  54.629  1.00  0.00              
ATOM    560  H18 DPB A  21       6.246   8.638  53.778  1.00  0.00              
ATOM    561  C7  DDA A  22       9.054   9.104  55.675  1.00  0.00              
ATOM    562  H11 DDA A  22       8.984  10.169  55.738  1.00  0.00              
ATOM    563  H12 DDA A  22      10.084   8.821  55.599  1.00  0.00              
ATOM    564  C6  DDA A  22       8.502   8.517  56.987  1.00  0.00              
ATOM    565  C1  DDA A  22       7.035   8.947  57.164  1.00  0.00              
ATOM    566  O1  DDA A  22       6.110   8.231  56.702  1.00  0.00              
ATOM    567  O2  DDA A  22       6.724  10.160  57.855  1.00  0.00              
ATOM    568  C2  DDA A  22       5.453  10.030  58.497  1.00  0.00              
ATOM    569  C3  DDA A  22       5.118  11.336  59.240  1.00  0.00              
ATOM    570  N1  DDA A  22       3.811  11.203  59.901  1.00  0.00              
ATOM    571  C4  DDA A  22       2.777  10.935  58.891  1.00  0.00              
ATOM    572  H5  DDA A  22       1.826  10.838  59.371  1.00  0.00              
ATOM    573  H6  DDA A  22       2.744  11.743  58.192  1.00  0.00              
ATOM    574  H7  DDA A  22       3.011  10.028  58.374  1.00  0.00              
ATOM    575  C5  DDA A  22       3.491  12.450  60.610  1.00  0.00              
ATOM    576  H8  DDA A  22       2.540  12.354  61.090  1.00  0.00              
ATOM    577  H9  DDA A  22       4.244  12.644  61.345  1.00  0.00              
ATOM    578  H10 DDA A  22       3.457  13.260  59.912  1.00  0.00              
ATOM    579  H3  DDA A  22       5.871  11.532  59.975  1.00  0.00              
ATOM    580  H4  DDA A  22       5.084  12.145  58.542  1.00  0.00              
ATOM    581  H1  DDA A  22       4.701   9.836  57.762  1.00  0.00              
ATOM    582  H2  DDA A  22       5.487   9.220  59.195  1.00  0.00              
ATOM    583  C9  DDA A  22       8.585   6.980  56.937  1.00  0.00              
ATOM    584  H16 DDA A  22       9.605   6.681  56.815  1.00  0.00              
ATOM    585  H17 DDA A  22       8.201   6.573  57.850  1.00  0.00              
ATOM    586  H18 DDA A  22       8.005   6.618  56.114  1.00  0.00              
ATOM    587  C7  DDB A  23       9.284   8.992  58.221  1.00  0.00              
ATOM    588  H11 DDB A  23       9.231  10.058  58.292  1.00  0.00              
ATOM    589  H12 DDB A  23      10.308   8.693  58.135  1.00  0.00              
ATOM    590  C6  DDB A  23       8.732   8.406  59.533  1.00  0.00              
ATOM    591  C1  DDB A  23       8.789   6.867  59.475  1.00  0.00              
ATOM    592  O1  DDB A  23       7.812   6.219  59.020  1.00  0.00              
ATOM    593  O2  DDB A  23       9.954   6.177  59.935  1.00  0.00              
ATOM    594  C2  DDB A  23       9.579   4.893  60.438  1.00  0.00              
ATOM    595  C3  DDB A  23      10.833   4.148  60.934  1.00  0.00              
ATOM    596  N1  DDB A  23      10.447   2.828  61.450  1.00  0.00              
ATOM    597  C4  DDB A  23      11.642   2.119  61.924  1.00  0.00              
ATOM    598  H5  DDB A  23      11.362   1.157  62.300  1.00  0.00              
ATOM    599  H6  DDB A  23      12.331   1.997  61.113  1.00  0.00              
ATOM    600  H7  DDB A  23      12.108   2.685  62.704  1.00  0.00              
ATOM    601  C5  DDB A  23       9.807   2.050  60.380  1.00  0.00              
ATOM    602  H8  DDB A  23       9.526   1.089  60.755  1.00  0.00              
ATOM    603  H9  DDB A  23      10.494   1.929  59.568  1.00  0.00              
ATOM    604  H10 DDB A  23       8.936   2.567  60.035  1.00  0.00              
ATOM    605  H3  DDB A  23      11.297   4.715  61.714  1.00  0.00              
ATOM    606  H4  DDB A  23      11.519   4.028  60.124  1.00  0.00              
ATOM    607  H1  DDB A  23       9.113   4.326  59.658  1.00  0.00              
ATOM    608  H2  DDB A  23       8.891   5.014  61.248  1.00  0.00              
ATOM    609  C9  DDB A  23       7.273   8.858  59.724  1.00  0.00              
ATOM    610  H16 DDB A  23       6.889   8.451  60.636  1.00  0.00              
ATOM    611  H17 DDB A  23       7.232   9.925  59.765  1.00  0.00              
ATOM    612  H18 DDB A  23       6.681   8.510  58.902  1.00  0.00              
ATOM    613  C7  DPA A  24       9.530   8.858  60.764  1.00  0.00              
ATOM    614  H11 DPA A  24       9.495   9.925  60.843  1.00  0.00              
ATOM    615  H12 DPA A  24      10.549   8.545  60.669  1.00  0.00              
ATOM    616  C6  DPA A  24       8.979   8.272  62.076  1.00  0.00              
ATOM    617  C1  DPA A  24       7.529   8.746  62.281  1.00  0.00              
ATOM    618  O1  DPA A  24       6.574   8.068  61.822  1.00  0.00              
ATOM    619  O2  DPA A  24       7.266   9.959  62.991  1.00  0.00              
ATOM    620  C2  DPA A  24       6.002   9.861  63.651  1.00  0.00              
ATOM    621  C3  DPA A  24       5.719  11.168  64.417  1.00  0.00              
ATOM    622  N1  DPA A  24       4.418  11.067  65.094  1.00  0.00              
ATOM    623  C4  DPA A  24       3.362  10.846  64.095  1.00  0.00              
ATOM    624  H5  DPA A  24       2.416  10.773  64.589  1.00  0.00              
ATOM    625  H6  DPA A  24       3.345  11.665  63.408  1.00  0.00              
ATOM    626  H7  DPA A  24       3.558   9.940  63.563  1.00  0.00              
ATOM    627  C5  DPA A  24       4.150  12.314  65.824  1.00  0.00              
ATOM    628  H8  DPA A  24       3.203  12.241  66.318  1.00  0.00              
ATOM    629  H9  DPA A  24       4.918  12.474  66.551  1.00  0.00              
ATOM    630  H10 DPA A  24       4.131  13.134  65.137  1.00  0.00              
ATOM    631  H20 DPA A  24       4.436  10.301  65.736  1.00  0.00              
ATOM    632  H3  DPA A  24       6.488  11.328  65.143  1.00  0.00              
ATOM    633  H4  DPA A  24       5.702  11.987  63.730  1.00  0.00              
ATOM    634  H1  DPA A  24       5.233   9.701  62.924  1.00  0.00              
ATOM    635  H2  DPA A  24       6.020   9.042  64.338  1.00  0.00              
ATOM    636  C9  DPA A  24       9.011   6.734  62.005  1.00  0.00              
ATOM    637  H16 DPA A  24      10.019   6.404  61.863  1.00  0.00              
ATOM    638  H17 DPA A  24       8.627   6.327  62.917  1.00  0.00              
ATOM    639  H18 DPA A  24       8.408   6.402  61.185  1.00  0.00              
ATOM    640  C7  DDA A  25       9.793   8.704  63.305  1.00  0.00              
ATOM    641  H11 DDA A  25       9.776   9.771  63.391  1.00  0.00              
ATOM    642  H12 DDA A  25      10.806   8.374  63.200  1.00  0.00              
ATOM    643  C6  DDA A  25       9.240   8.118  64.618  1.00  0.00              
ATOM    644  C1  DDA A  25       7.800   8.614  64.835  1.00  0.00              
ATOM    645  O1  DDA A  25       6.832   7.954  64.379  1.00  0.00              
ATOM    646  O2  DDA A  25       7.563   9.826  65.557  1.00  0.00              
ATOM    647  C2  DDA A  25       6.302   9.744  66.223  1.00  0.00              
ATOM    648  C3  DDA A  25       6.047  11.050  67.000  1.00  0.00              
ATOM    649  N1  DDA A  25       4.749  10.965  67.686  1.00  0.00              
ATOM    650  C4  DDA A  25       3.682  10.769  66.695  1.00  0.00              
ATOM    651  H5  DDA A  25       2.738  10.708  67.194  1.00  0.00              
ATOM    652  H6  DDA A  25       3.673  11.592  66.013  1.00  0.00              
ATOM    653  H7  DDA A  25       3.860   9.862  66.155  1.00  0.00              
ATOM    654  C5  DDA A  25       4.506  12.212  68.428  1.00  0.00              
ATOM    655  H8  DDA A  25       3.561  12.151  68.928  1.00  0.00              
ATOM    656  H9  DDA A  25       5.282  12.354  69.150  1.00  0.00              
ATOM    657  H10 DDA A  25       4.496  13.037  67.746  1.00  0.00              
ATOM    658  H3  DDA A  25       6.824  11.193  67.722  1.00  0.00              
ATOM    659  H4  DDA A  25       6.037  11.873  66.319  1.00  0.00              
ATOM    660  H1  DDA A  25       5.526   9.602  65.502  1.00  0.00              
ATOM    661  H2  DDA A  25       6.312   8.919  66.905  1.00  0.00              
ATOM    662  C9  DDA A  25       9.247   6.580  64.535  1.00  0.00              
ATOM    663  H16 DDA A  25      10.249   6.235  64.383  1.00  0.00              
ATOM    664  H17 DDA A  25       8.864   6.173  65.447  1.00  0.00              
ATOM    665  H18 DDA A  25       8.633   6.263  63.718  1.00  0.00              
ATOM    666  C7  DDA A  26      10.070   8.528  65.842  1.00  0.00              
ATOM    667  H11 DDA A  26      10.072   9.593  65.936  1.00  0.00              
ATOM    668  H12 DDA A  26      11.077   8.182  65.728  1.00  0.00              
ATOM    669  C6  DDA A  26       9.519   7.942  67.155  1.00  0.00              
ATOM    670  C1  DDA A  26       8.089   8.459  67.386  1.00  0.00              
ATOM    671  O1  DDA A  26       7.105   7.818  66.933  1.00  0.00              
ATOM    672  O2  DDA A  26       7.876   9.670  68.117  1.00  0.00              
ATOM    673  C2  DDA A  26       6.618   9.604  68.793  1.00  0.00              
ATOM    674  C3  DDA A  26       6.390  10.908  69.581  1.00  0.00              
ATOM    675  N1  DDA A  26       5.097  10.841  70.276  1.00  0.00              
ATOM    676  C4  DDA A  26       4.020  10.669  69.290  1.00  0.00              
ATOM    677  H5  DDA A  26       3.078  10.619  69.797  1.00  0.00              
ATOM    678  H6  DDA A  26       4.019  11.497  68.616  1.00  0.00              
ATOM    679  H7  DDA A  26       4.178   9.762  68.744  1.00  0.00              
ATOM    680  C5  DDA A  26       4.879  12.085  71.028  1.00  0.00              
ATOM    681  H8  DDA A  26       3.938  12.036  71.533  1.00  0.00              
ATOM    682  H9  DDA A  26       5.662  12.210  71.744  1.00  0.00              
ATOM    683  H10 DDA A  26       4.878  12.915  70.352  1.00  0.00              
ATOM    684  H3  DDA A  26       7.174  11.034  70.298  1.00  0.00              
ATOM    685  H4  DDA A  26       6.389  11.737  68.905  1.00  0.00              
ATOM    686  H1  DDA A  26       5.835   9.480  68.077  1.00  0.00              
ATOM    687  H2  DDA A  26       6.619   8.775  69.469  1.00  0.00              
ATOM    688  C9  DDA A  26       9.500   6.404  67.062  1.00  0.00              
ATOM    689  H16 DDA A  26      10.494   6.044  66.901  1.00  0.00              
ATOM    690  H17 DDA A  26       9.117   5.997  67.974  1.00  0.00              
ATOM    691  H18 DDA A  26       8.875   6.104  66.247  1.00  0.00              
ATOM    692  C7  DPA A  27      10.364   8.329  68.376  1.00  0.00              
ATOM    693  H11 DPA A  27      10.384   9.394  68.477  1.00  0.00              
ATOM    694  H12 DPA A  27      11.365   7.968  68.252  1.00  0.00              
ATOM    695  C6  DPA A  27       9.812   7.743  69.689  1.00  0.00              
ATOM    696  C1  DPA A  27       8.392   8.283  69.934  1.00  0.00              
ATOM    697  O1  DPA A  27       7.396   7.661  69.484  1.00  0.00              
ATOM    698  O2  DPA A  27       8.205   9.492  70.675  1.00  0.00              
ATOM    699  C2  DPA A  27       6.951   9.442  71.360  1.00  0.00              
ATOM    700  C3  DPA A  27       6.750  10.743  72.158  1.00  0.00              
ATOM    701  N1  DPA A  27       5.461  10.693  72.862  1.00  0.00              
ATOM    702  C4  DPA A  27       4.374  10.545  71.884  1.00  0.00              
ATOM    703  H5  DPA A  27       3.435  10.507  72.396  1.00  0.00              
ATOM    704  H6  DPA A  27       4.381  11.378  71.214  1.00  0.00              
ATOM    705  H7  DPA A  27       4.514   9.640  71.330  1.00  0.00              
ATOM    706  C5  DPA A  27       5.269  11.935  73.623  1.00  0.00              
ATOM    707  H8  DPA A  27       4.330  11.898  74.136  1.00  0.00              
ATOM    708  H9  DPA A  27       6.059  12.042  74.336  1.00  0.00              
ATOM    709  H10 DPA A  27       5.276  12.769  72.953  1.00  0.00              
ATOM    710  H20 DPA A  27       5.454   9.913  73.489  1.00  0.00              
ATOM    711  H3  DPA A  27       7.542  10.852  72.870  1.00  0.00              
ATOM    712  H4  DPA A  27       6.758  11.577  71.488  1.00  0.00              
ATOM    713  H1  DPA A  27       6.161   9.335  70.648  1.00  0.00              
ATOM    714  H2  DPA A  27       6.944   8.607  72.030  1.00  0.00              
ATOM    715  C9  DPA A  27       9.768   6.207  69.586  1.00  0.00              
ATOM    716  H16 DPA A  27      10.755   5.832  69.415  1.00  0.00              
ATOM    717  H17 DPA A  27       9.385   5.800  70.498  1.00  0.00              
ATOM    718  H18 DPA A  27       9.132   5.923  68.773  1.00  0.00              
ATOM    719  C7  DPB A  28      10.673   8.109  70.906  1.00  0.00              
ATOM    720  H11 DPB A  28      10.710   9.173  71.014  1.00  0.00              
ATOM    721  H12 DPB A  28      11.666   7.732  70.773  1.00  0.00              
ATOM    722  C6  DPB A  28      10.121   7.522  72.219  1.00  0.00              
ATOM    723  C1  DPB A  28      10.050   5.989  72.108  1.00  0.00              
ATOM    724  O1  DPB A  28       9.008   5.437  71.669  1.00  0.00              
ATOM    725  O2  DPB A  28      11.170   5.191  72.501  1.00  0.00              
ATOM    726  C2  DPB A  28      10.708   3.923  72.976  1.00  0.00              
ATOM    727  C3  DPB A  28      11.914   3.064  73.400  1.00  0.00              
ATOM    728  N1  DPB A  28      11.440   1.761  73.888  1.00  0.00              
ATOM    729  C4  DPB A  28      12.590   0.941  74.293  1.00  0.00              
ATOM    730  H5  DPB A  28      12.245  -0.007  74.648  1.00  0.00              
ATOM    731  H6  DPB A  28      13.237   0.794  73.454  1.00  0.00              
ATOM    732  H7  DPB A  28      13.127   1.440  75.073  1.00  0.00              
ATOM    733  C5  DPB A  28      10.702   1.076  72.817  1.00  0.00              
ATOM    734  H8  DPB A  28      10.358   0.127  73.171  1.00  0.00              
ATOM    735  H9  DPB A  28      11.349   0.929  71.977  1.00  0.00              
ATOM    736  H10 DPB A  28       9.864   1.673  72.522  1.00  0.00              
ATOM    737  H20 DPB A  28      10.836   1.899  74.673  1.00  0.00              
ATOM    738  H3  DPB A  28      12.451   3.563  74.180  1.00  0.00              
ATOM    739  H4  DPB A  28      12.560   2.917  72.562  1.00  0.00              
ATOM    740  H1  DPB A  28      10.172   3.425  72.197  1.00  0.00              
ATOM    741  H2  DPB A  28      10.062   4.070  73.815  1.00  0.00              
ATOM    742  C9  DPB A  28       8.710   8.084  72.479  1.00  0.00              
ATOM    743  H16 DPB A  28       8.327   7.677  73.391  1.00  0.00              
ATOM    744  H17 DPB A  28       8.759   9.149  72.556  1.00  0.00              
ATOM    745  H18 DPB A  28       8.065   7.814  71.670  1.00  0.00              
ATOM    746  C7  DPA A  29      10.995   7.867  73.434  1.00  0.00              
ATOM    747  H11 DPA A  29      11.051   8.928  73.548  1.00  0.00              
ATOM    748  H12 DPA A  29      11.982   7.475  73.289  1.00  0.00              
ATOM    749  C6  DPA A  29      10.444   7.281  74.746  1.00  0.00              
ATOM    750  C1  DPA A  29       9.045   7.862  75.020  1.00  0.00              
ATOM    751  O1  DPA A  29       8.023   7.279  74.576  1.00  0.00              
ATOM    752  O2  DPA A  29       8.908   9.065  75.779  1.00  0.00              
ATOM    753  C2  DPA A  29       7.663   9.047  76.481  1.00  0.00              
ATOM    754  C3  DPA A  29       7.516  10.343  77.299  1.00  0.00              
ATOM    755  N1  DPA A  29       6.235  10.324  78.021  1.00  0.00              
ATOM    756  C4  DPA A  29       5.130  10.224  77.057  1.00  0.00              
ATOM    757  H5  DPA A  29       4.198  10.211  77.582  1.00  0.00              
ATOM    758  H6  DPA A  29       5.156  11.065  76.398  1.00  0.00              
ATOM    759  H7  DPA A  29       5.233   9.324  76.489  1.00  0.00              
ATOM    760  C5  DPA A  29       6.094  11.562  78.802  1.00  0.00              
ATOM    761  H8  DPA A  29       5.163  11.548  79.328  1.00  0.00              
ATOM    762  H9  DPA A  29       6.898  11.633  79.504  1.00  0.00              
ATOM    763  H10 DPA A  29       6.119  12.404  78.143  1.00  0.00              
ATOM    764  H20 DPA A  29       6.213   9.537  78.638  1.00  0.00              
ATOM    765  H3  DPA A  29       8.320  10.416  78.001  1.00  0.00              
ATOM    766  H4  DPA A  29       7.541  11.184  76.640  1.00  0.00              
ATOM    767  H1  DPA A  29       6.859   8.975  75.780  1.00  0.00              
ATOM    768  H2  DPA A  29       7.639   8.204  77.141  1.00  0.00              
ATOM    769  C9  DPA A  29      10.348   5.748  74.623  1.00  0.00              
ATOM    770  H16 DPA A  29      11.320   5.343  74.433  1.00  0.00              
ATOM    771  H17 DPA A  29       9.965   5.341  75.536  1.00  0.00              
ATOM    772  H18 DPA A  29       9.692   5.495  73.816  1.00  0.00              
ATOM    773  C7  TPA A  30      11.333   7.601  75.955  1.00  0.00              
ATOM    774  H11 TPA A  30      11.406   8.661  76.077  1.00  0.00              
ATOM    775  H12 TPA A  30      12.311   7.195  75.802  1.00  0.00              
ATOM    776  C6  TPA A  30      10.781   7.015  77.269  1.00  0.00              
ATOM    777  C1  TPA A  30       9.394   7.617  77.556  1.00  0.00              
ATOM    778  O1  TPA A  30       8.359   7.054  77.115  1.00  0.00              
ATOM    779  O2  TPA A  30       9.282   8.818  78.325  1.00  0.00              
ATOM    780  C2  TPA A  30       8.042   8.815  79.036  1.00  0.00              
ATOM    781  C3  TPA A  30       7.922  10.108  79.864  1.00  0.00              
ATOM    782  N1  TPA A  30       6.646  10.104  80.595  1.00  0.00              
ATOM    783  C4  TPA A  30       5.533  10.029  79.638  1.00  0.00              
ATOM    784  H5  TPA A  30       4.605  10.027  80.171  1.00  0.00              
ATOM    785  H6  TPA A  30       5.567  10.875  78.985  1.00  0.00              
ATOM    786  H7  TPA A  30       5.618   9.131  79.063  1.00  0.00              
ATOM    787  C5  TPA A  30       6.532  11.339  81.385  1.00  0.00              
ATOM    788  H8  TPA A  30       5.604  11.336  81.918  1.00  0.00              
ATOM    789  H9  TPA A  30       7.342  11.392  82.082  1.00  0.00              
ATOM    790  H10 TPA A  30       6.565  12.185  80.732  1.00  0.00              
ATOM    791  H20 TPA A  30       6.615   9.313  81.206  1.00  0.00              
ATOM    792  H3  TPA A  30       8.732  10.163  80.560  1.00  0.00              
ATOM    793  H4  TPA A  30       7.956  10.953  79.211  1.00  0.00              
ATOM    794  H1  TPA A  30       7.233   8.761  78.340  1.00  0.00              
ATOM    795  H2  TPA A  30       8.008   7.968  79.689  1.00  0.00              
ATOM    796  C9  TPA A  30      10.659   5.486  77.135  1.00  0.00              
ATOM    797  H16 TPA A  30      11.623   5.067  76.936  1.00  0.00              
ATOM    798  H17 TPA A  30      10.276   5.079  78.048  1.00  0.00              
ATOM    799  H18 TPA A  30       9.993   5.249  76.332  1.00  0.00              
ATOM    800  H19 TPA A  30      11.447   7.251  78.072  1.00  0.00              
TER
END
