# Supplementary material for: All-Atom Molecular Dynamics Simulations of Grafted Poly(N,N-dimethylaminoethyl methacrylate) Brushes
Source: J Phys Chem B. 2025 Feb 10;129(7):2105–14. doi: 10.1021/acs.jpcb.4c07928 (PMC11848925; doi:10.1021/acs.jpcb.4c07928)
Supplement: Supplementary file 2 — jp4c07928_si_002.zip [file jp4c07928_si_002.zip › Supplementary Files/1_single_threads/thread_alligned_9_adjusted.pdb]

HEADER 
TITLE     Built with Packmol                                             
REMARK   Packmol generated pdb file 
REMARK   Home-Page: http://m3g.iqm.unicamp.br/packmol
REMARK
ATOM      1  C7  HPB A   1       4.700   6.594   2.085  1.00  0.00              
ATOM      2  C8  HPB A   1       5.088   7.516   0.914  1.00  0.00              
ATOM      3  H13 HPB A   1       4.704   7.112   0.000  1.00  0.00              
ATOM      4  H14 HPB A   1       4.675   8.489   1.074  1.00  0.00              
ATOM      5  H15 HPB A   1       6.153   7.586   0.853  1.00  0.00              
ATOM      6  H11 HPB A   1       5.112   5.621   1.924  1.00  0.00              
ATOM      7  H12 HPB A   1       3.634   6.524   2.146  1.00  0.00              
ATOM      8  C6  HPB A   1       5.252   7.176   3.400  1.00  0.00              
ATOM      9  C1  HPB A   1       4.657   8.578   3.631  1.00  0.00              
ATOM     10  O1  HPB A   1       5.247   9.593   3.180  1.00  0.00              
ATOM     11  O2  HPB A   1       3.434   8.725   4.358  1.00  0.00              
ATOM     12  C2  HPB A   1       3.431   9.984   5.035  1.00  0.00              
ATOM     13  C3  HPB A   1       2.115  10.143   5.819  1.00  0.00              
ATOM     14  N1  HPB A   1       2.111  11.438   6.514  1.00  0.00              
ATOM     15  C4  HPB A   1       0.855  11.589   7.261  1.00  0.00              
ATOM     16  H5  HPB A   1       0.853  12.532   7.767  1.00  0.00              
ATOM     17  H6  HPB A   1       0.029  11.546   6.583  1.00  0.00              
ATOM     18  H7  HPB A   1       0.770  10.799   7.978  1.00  0.00              
ATOM     19  C5  HPB A   1       2.230  12.523   5.530  1.00  0.00              
ATOM     20  H8  HPB A   1       2.228  13.466   6.036  1.00  0.00              
ATOM     21  H9  HPB A   1       1.404  12.480   4.851  1.00  0.00              
ATOM     22  H10 HPB A   1       3.145  12.413   4.986  1.00  0.00              
ATOM     23  H20 HPB A   1       2.883  11.477   7.149  1.00  0.00              
ATOM     24  H3  HPB A   1       2.029   9.353   6.535  1.00  0.00              
ATOM     25  H4  HPB A   1       1.289  10.100   5.141  1.00  0.00              
ATOM     26  H1  HPB A   1       3.518  10.774   4.320  1.00  0.00              
ATOM     27  H2  HPB A   1       4.257  10.027   5.714  1.00  0.00              
ATOM     28  C9  HPB A   1       6.786   7.277   3.313  1.00  0.00              
ATOM     29  H16 HPB A   1       7.170   7.681   4.226  1.00  0.00              
ATOM     30  H17 HPB A   1       7.199   6.303   3.152  1.00  0.00              
ATOM     31  H18 HPB A   1       7.055   7.917   2.500  1.00  0.00              
ATOM     32  C7  DDA A   2       4.905   6.311   4.619  1.00  0.00              
ATOM     33  H11 DDA A   2       5.320   5.332   4.497  1.00  0.00              
ATOM     34  H12 DDA A   2       3.841   6.234   4.718  1.00  0.00              
ATOM     35  C6  DDA A   2       5.457   6.892   5.935  1.00  0.00              
ATOM     36  C1  DDA A   2       6.992   6.968   5.858  1.00  0.00              
ATOM     37  O1  DDA A   2       7.550   8.003   5.411  1.00  0.00              
ATOM     38  O2  DDA A   2       7.784   5.860   6.294  1.00  0.00              
ATOM     39  C2  DDA A   2       9.038   6.338   6.790  1.00  0.00              
ATOM     40  C3  DDA A   2       9.892   5.145   7.260  1.00  0.00              
ATOM     41  N1  DDA A   2      11.181   5.636   7.769  1.00  0.00              
ATOM     42  C4  DDA A   2      11.889   6.353   6.699  1.00  0.00              
ATOM     43  H5  DDA A   2      12.826   6.710   7.070  1.00  0.00              
ATOM     44  H6  DDA A   2      12.059   5.692   5.878  1.00  0.00              
ATOM     45  H7  DDA A   2      11.295   7.181   6.373  1.00  0.00              
ATOM     46  C5  DDA A   2      11.995   4.496   8.218  1.00  0.00              
ATOM     47  H8  DDA A   2      12.933   4.854   8.588  1.00  0.00              
ATOM     48  H9  DDA A   2      11.480   3.975   8.996  1.00  0.00              
ATOM     49  H10 DDA A   2      12.166   3.833   7.395  1.00  0.00              
ATOM     50  H3  DDA A   2       9.376   4.622   8.038  1.00  0.00              
ATOM     51  H4  DDA A   2      10.062   4.482   6.438  1.00  0.00              
ATOM     52  H1  DDA A   2       9.553   6.859   6.012  1.00  0.00              
ATOM     53  H2  DDA A   2       8.868   7.001   7.612  1.00  0.00              
ATOM     54  C9  DDA A   2       4.883   8.305   6.151  1.00  0.00              
ATOM     55  H16 DDA A   2       3.816   8.253   6.205  1.00  0.00              
ATOM     56  H17 DDA A   2       5.267   8.709   7.065  1.00  0.00              
ATOM     57  H18 DDA A   2       5.169   8.935   5.336  1.00  0.00              
ATOM     58  C7  DDB A   3       5.087   6.041   7.158  1.00  0.00              
ATOM     59  H11 DDB A   3       5.486   5.055   7.045  1.00  0.00              
ATOM     60  H12 DDB A   3       4.022   5.983   7.249  1.00  0.00              
ATOM     61  C6  DDB A   3       5.639   6.623   8.473  1.00  0.00              
ATOM     62  C1  DDB A   3       5.087   8.047   8.677  1.00  0.00              
ATOM     63  O1  DDB A   3       5.716   9.036   8.221  1.00  0.00              
ATOM     64  O2  DDB A   3       3.860   8.243   9.384  1.00  0.00              
ATOM     65  C2  DDB A   3       3.888   9.511  10.044  1.00  0.00              
ATOM     66  C3  DDB A   3       2.566   9.722  10.805  1.00  0.00              
ATOM     67  N1  DDB A   3       2.595  11.026  11.484  1.00  0.00              
ATOM     68  C4  DDB A   3       1.334  11.229  12.210  1.00  0.00              
ATOM     69  H5  DDB A   3       1.355  12.177  12.703  1.00  0.00              
ATOM     70  H6  DDB A   3       0.516  11.203  11.520  1.00  0.00              
ATOM     71  H7  DDB A   3       1.213  10.452  12.937  1.00  0.00              
ATOM     72  C5  DDB A   3       2.763  12.093  10.487  1.00  0.00              
ATOM     73  H8  DDB A   3       2.783  13.042  10.980  1.00  0.00              
ATOM     74  H9  DDB A   3       1.945  12.068   9.797  1.00  0.00              
ATOM     75  H10 DDB A   3       3.681  11.947   9.958  1.00  0.00              
ATOM     76  H3  DDB A   3       2.445   8.945  11.531  1.00  0.00              
ATOM     77  H4  DDB A   3       1.749   9.697  10.116  1.00  0.00              
ATOM     78  H1  DDB A   3       4.010  10.288   9.319  1.00  0.00              
ATOM     79  H2  DDB A   3       4.706   9.536  10.734  1.00  0.00              
ATOM     80  C9  DDB A   3       7.177   6.673   8.407  1.00  0.00              
ATOM     81  H16 DDB A   3       7.561   7.077   9.320  1.00  0.00              
ATOM     82  H17 DDB A   3       7.560   5.685   8.265  1.00  0.00              
ATOM     83  H18 DDB A   3       7.478   7.293   7.588  1.00  0.00              
ATOM     84  C7  DDB A   4       5.247   5.786   9.699  1.00  0.00              
ATOM     85  H11 DDB A   4       5.632   4.793   9.595  1.00  0.00              
ATOM     86  H12 DDB A   4       4.180   5.746   9.782  1.00  0.00              
ATOM     87  C6  DDB A   4       5.799   6.368  11.014  1.00  0.00              
ATOM     88  C1  DDB A   4       5.269   7.801  11.205  1.00  0.00              
ATOM     89  O1  DDB A   4       5.917   8.778  10.746  1.00  0.00              
ATOM     90  O2  DDB A   4       4.040   8.021  11.902  1.00  0.00              
ATOM     91  C2  DDB A   4       4.084   9.294  12.553  1.00  0.00              
ATOM     92  C3  DDB A   4       2.760   9.532  13.303  1.00  0.00              
ATOM     93  N1  DDB A   4       2.805  10.840  13.973  1.00  0.00              
ATOM     94  C4  DDB A   4       1.542  11.066  14.690  1.00  0.00              
ATOM     95  H5  DDB A   4       1.574  12.019  15.177  1.00  0.00              
ATOM     96  H6  DDB A   4       0.729  11.049  13.995  1.00  0.00              
ATOM     97  H7  DDB A   4       1.404  10.298  15.420  1.00  0.00              
ATOM     98  C5  DDB A   4       2.996  11.897  12.970  1.00  0.00              
ATOM     99  H8  DDB A   4       3.029  12.849  13.458  1.00  0.00              
ATOM    100  H9  DDB A   4       2.184  11.880  12.275  1.00  0.00              
ATOM    101  H10 DDB A   4       3.916  11.732  12.449  1.00  0.00              
ATOM    102  H3  DDB A   4       2.620   8.763  14.033  1.00  0.00              
ATOM    103  H4  DDB A   4       1.948   9.515  12.609  1.00  0.00              
ATOM    104  H1  DDB A   4       4.223  10.063  11.823  1.00  0.00              
ATOM    105  H2  DDB A   4       4.897   9.311  13.248  1.00  0.00              
ATOM    106  C9  DDB A   4       7.338   6.393  10.959  1.00  0.00              
ATOM    107  H16 DDB A   4       7.722   6.797  11.872  1.00  0.00              
ATOM    108  H17 DDB A   4       7.706   5.397  10.826  1.00  0.00              
ATOM    109  H18 DDB A   4       7.655   7.002  10.138  1.00  0.00              
ATOM    110  C7  DPA A   5       5.385   5.546  12.242  1.00  0.00              
ATOM    111  H11 DPA A   5       5.755   4.546  12.148  1.00  0.00              
ATOM    112  H12 DPA A   5       4.317   5.523  12.319  1.00  0.00              
ATOM    113  C6  DPA A   5       5.937   6.128  13.557  1.00  0.00              
ATOM    114  C1  DPA A   5       7.476   6.128  13.513  1.00  0.00              
ATOM    115  O1  DPA A   5       8.092   7.126  13.058  1.00  0.00              
ATOM    116  O2  DPA A   5       8.204   4.992  13.988  1.00  0.00              
ATOM    117  C2  DPA A   5       9.469   5.419  14.502  1.00  0.00              
ATOM    118  C3  DPA A   5      10.253   4.197  15.013  1.00  0.00              
ATOM    119  N1  DPA A   5      11.553   4.635  15.541  1.00  0.00              
ATOM    120  C4  DPA A   5      12.317   5.295  14.473  1.00  0.00              
ATOM    121  H5  DPA A   5      13.264   5.615  14.857  1.00  0.00              
ATOM    122  H6  DPA A   5      12.472   4.609  13.669  1.00  0.00              
ATOM    123  H7  DPA A   5      11.773   6.145  14.118  1.00  0.00              
ATOM    124  C5  DPA A   5      12.302   3.468  16.029  1.00  0.00              
ATOM    125  H8  DPA A   5      13.249   3.787  16.414  1.00  0.00              
ATOM    126  H9  DPA A   5      11.746   2.987  16.807  1.00  0.00              
ATOM    127  H10 DPA A   5      12.458   2.781  15.224  1.00  0.00              
ATOM    128  H20 DPA A   5      11.408   5.276  16.294  1.00  0.00              
ATOM    129  H3  DPA A   5       9.697   3.715  15.790  1.00  0.00              
ATOM    130  H4  DPA A   5      10.407   3.510  14.208  1.00  0.00              
ATOM    131  H1  DPA A   5      10.024   5.899  13.724  1.00  0.00              
ATOM    132  H2  DPA A   5       9.313   6.106  15.307  1.00  0.00              
ATOM    133  C9  DPA A   5       5.428   7.571  13.734  1.00  0.00              
ATOM    134  H16 DPA A   5       4.359   7.571  13.764  1.00  0.00              
ATOM    135  H17 DPA A   5       5.811   7.975  14.647  1.00  0.00              
ATOM    136  H18 DPA A   5       5.761   8.169  12.911  1.00  0.00              
ATOM    137  C7  DPA A   6       5.501   5.321  14.789  1.00  0.00              
ATOM    138  H11 DPA A   6       5.855   4.315  14.703  1.00  0.00              
ATOM    139  H12 DPA A   6       4.433   5.315  14.856  1.00  0.00              
ATOM    140  C6  DPA A   6       6.053   5.903  16.104  1.00  0.00              
ATOM    141  C1  DPA A   6       7.591   5.877  16.071  1.00  0.00              
ATOM    142  O1  DPA A   6       8.227   6.862  15.613  1.00  0.00              
ATOM    143  O2  DPA A   6       8.298   4.734  16.558  1.00  0.00              
ATOM    144  C2  DPA A   6       9.565   5.143  17.077  1.00  0.00              
ATOM    145  C3  DPA A   6      10.327   3.912  17.604  1.00  0.00              
ATOM    146  N1  DPA A   6      11.629   4.332  18.138  1.00  0.00              
ATOM    147  C4  DPA A   6      12.413   4.973  17.071  1.00  0.00              
ATOM    148  H5  DPA A   6      13.361   5.279  17.460  1.00  0.00              
ATOM    149  H6  DPA A   6      12.561   4.278  16.272  1.00  0.00              
ATOM    150  H7  DPA A   6      11.884   5.828  16.706  1.00  0.00              
ATOM    151  C5  DPA A   6      12.355   3.157  18.640  1.00  0.00              
ATOM    152  H8  DPA A   6      13.304   3.462  19.028  1.00  0.00              
ATOM    153  H9  DPA A   6      11.787   2.691  19.416  1.00  0.00              
ATOM    154  H10 DPA A   6      12.506   2.461  17.840  1.00  0.00              
ATOM    155  H20 DPA A   6      11.489   4.982  18.885  1.00  0.00              
ATOM    156  H3  DPA A   6       9.757   3.445  18.380  1.00  0.00              
ATOM    157  H4  DPA A   6      10.475   3.217  16.805  1.00  0.00              
ATOM    158  H1  DPA A   6      10.135   5.609  16.302  1.00  0.00              
ATOM    159  H2  DPA A   6       9.415   5.838  17.877  1.00  0.00              
ATOM    160  C9  DPA A   6       5.567   7.354  16.266  1.00  0.00              
ATOM    161  H16 DPA A   6       4.497   7.373  16.290  1.00  0.00              
ATOM    162  H17 DPA A   6       5.950   7.759  17.179  1.00  0.00              
ATOM    163  H18 DPA A   6       5.916   7.942  15.442  1.00  0.00              
ATOM    164  C7  DPA A   7       5.595   5.112  17.337  1.00  0.00              
ATOM    165  H11 DPA A   7       5.932   4.099  17.261  1.00  0.00              
ATOM    166  H12 DPA A   7       4.526   5.124  17.398  1.00  0.00              
ATOM    167  C6  DPA A   7       6.146   5.693  18.652  1.00  0.00              
ATOM    168  C1  DPA A   7       7.685   5.643  18.631  1.00  0.00              
ATOM    169  O1  DPA A   7       8.340   6.613  18.171  1.00  0.00              
ATOM    170  O2  DPA A   7       8.369   4.491  19.131  1.00  0.00              
ATOM    171  C2  DPA A   7       9.640   4.883  19.657  1.00  0.00              
ATOM    172  C3  DPA A   7      10.376   3.643  20.197  1.00  0.00              
ATOM    173  N1  DPA A   7      11.682   4.046  20.737  1.00  0.00              
ATOM    174  C4  DPA A   7      12.483   4.667  19.672  1.00  0.00              
ATOM    175  H5  DPA A   7      13.433   4.960  20.065  1.00  0.00              
ATOM    176  H6  DPA A   7      12.626   3.965  18.879  1.00  0.00              
ATOM    177  H7  DPA A   7      11.971   5.528  19.298  1.00  0.00              
ATOM    178  C5  DPA A   7      12.385   2.863  21.253  1.00  0.00              
ATOM    179  H8  DPA A   7      13.336   3.155  21.645  1.00  0.00              
ATOM    180  H9  DPA A   7      11.804   2.412  22.028  1.00  0.00              
ATOM    181  H10 DPA A   7      12.530   2.159  20.459  1.00  0.00              
ATOM    182  H20 DPA A   7      11.547   4.703  21.479  1.00  0.00              
ATOM    183  H3  DPA A   7       9.793   3.192  20.972  1.00  0.00              
ATOM    184  H4  DPA A   7      10.520   2.941  19.404  1.00  0.00              
ATOM    185  H1  DPA A   7      10.222   5.335  18.882  1.00  0.00              
ATOM    186  H2  DPA A   7       9.495   5.587  20.450  1.00  0.00              
ATOM    187  C9  DPA A   7       5.683   7.154  18.800  1.00  0.00              
ATOM    188  H16 DPA A   7       4.614   7.189  18.816  1.00  0.00              
ATOM    189  H17 DPA A   7       6.067   7.558  19.715  1.00  0.00              
ATOM    190  H18 DPA A   7       6.047   7.730  17.976  1.00  0.00              
ATOM    191  C7  DPB A   8       5.667   4.919  19.887  1.00  0.00              
ATOM    192  H11 DPB A   8       5.989   3.900  19.821  1.00  0.00              
ATOM    193  H12 DPB A   8       4.599   4.949  19.939  1.00  0.00              
ATOM    194  C6  DPB A   8       6.219   5.500  21.203  1.00  0.00              
ATOM    195  C1  DPB A   8       5.779   6.970  21.339  1.00  0.00              
ATOM    196  O1  DPB A   8       6.501   7.888  20.875  1.00  0.00              
ATOM    197  O2  DPB A   8       4.548   7.288  21.994  1.00  0.00              
ATOM    198  C2  DPB A   8       4.656   8.572  22.613  1.00  0.00              
ATOM    199  C3  DPB A   8       3.330   8.917  23.317  1.00  0.00              
ATOM    200  N1  DPB A   8       3.442  10.237  23.953  1.00  0.00              
ATOM    201  C4  DPB A   8       2.178  10.566  24.626  1.00  0.00              
ATOM    202  H5  DPB A   8       2.259  11.527  25.088  1.00  0.00              
ATOM    203  H6  DPB A   8       1.385  10.581  23.908  1.00  0.00              
ATOM    204  H7  DPB A   8       1.969   9.827  25.372  1.00  0.00              
ATOM    205  C5  DPB A   8       3.731  11.251  22.930  1.00  0.00              
ATOM    206  H8  DPB A   8       3.811  12.213  23.393  1.00  0.00              
ATOM    207  H9  DPB A   8       2.938  11.267  22.211  1.00  0.00              
ATOM    208  H10 DPB A   8       4.652  11.013  22.440  1.00  0.00              
ATOM    209  H20 DPB A   8       4.182  10.223  24.625  1.00  0.00              
ATOM    210  H3  DPB A   8       3.121   8.179  24.063  1.00  0.00              
ATOM    211  H4  DPB A   8       2.539   8.932  22.600  1.00  0.00              
ATOM    212  H1  DPB A   8       4.866   9.311  21.868  1.00  0.00              
ATOM    213  H2  DPB A   8       5.449   8.557  23.331  1.00  0.00              
ATOM    214  C9  DPB A   8       7.757   5.424  21.192  1.00  0.00              
ATOM    215  H16 DPB A   8       8.141   5.829  22.105  1.00  0.00              
ATOM    216  H17 DPB A   8       8.063   4.404  21.097  1.00  0.00              
ATOM    217  H18 DPB A   8       8.136   5.988  20.366  1.00  0.00              
ATOM    218  C7  DPB A   9       5.719   4.741  22.439  1.00  0.00              
ATOM    219  H11 DPB A   9       6.024   3.717  22.382  1.00  0.00              
ATOM    220  H12 DPB A   9       4.649   4.789  22.484  1.00  0.00              
ATOM    221  C6  DPB A   9       6.271   5.323  23.755  1.00  0.00              
ATOM    222  C1  DPB A   9       5.853   6.800  23.879  1.00  0.00              
ATOM    223  O1  DPB A   9       6.593   7.705  23.413  1.00  0.00              
ATOM    224  O2  DPB A   9       4.622   7.143  24.522  1.00  0.00              
ATOM    225  C2  DPB A   9       4.747   8.430  25.133  1.00  0.00              
ATOM    226  C3  DPB A   9       3.422   8.800  25.826  1.00  0.00              
ATOM    227  N1  DPB A   9       3.550  10.122  26.453  1.00  0.00              
ATOM    228  C4  DPB A   9       2.287  10.475  27.115  1.00  0.00              
ATOM    229  H5  DPB A   9       2.380  11.438  27.571  1.00  0.00              
ATOM    230  H6  DPB A   9       1.499  10.499  26.391  1.00  0.00              
ATOM    231  H7  DPB A   9       2.060   9.746  27.865  1.00  0.00              
ATOM    232  C5  DPB A   9       3.862  11.125  25.425  1.00  0.00              
ATOM    233  H8  DPB A   9       3.955  12.088  25.882  1.00  0.00              
ATOM    234  H9  DPB A   9       3.075  11.149  24.701  1.00  0.00              
ATOM    235  H10 DPB A   9       4.782  10.868  24.944  1.00  0.00              
ATOM    236  H20 DPB A   9       4.285  10.100  27.132  1.00  0.00              
ATOM    237  H3  DPB A   9       3.195   8.070  26.575  1.00  0.00              
ATOM    238  H4  DPB A   9       2.636   8.824  25.103  1.00  0.00              
ATOM    239  H1  DPB A   9       4.974   9.159  24.384  1.00  0.00              
ATOM    240  H2  DPB A   9       5.535   8.406  25.857  1.00  0.00              
ATOM    241  C9  DPB A   9       7.807   5.222  23.755  1.00  0.00              
ATOM    242  H16 DPB A   9       8.190   5.626  24.668  1.00  0.00              
ATOM    243  H17 DPB A   9       8.097   4.197  23.669  1.00  0.00              
ATOM    244  H18 DPB A   9       8.201   5.775  22.928  1.00  0.00              
ATOM    245  C7  DDB A  10       5.749   4.580  24.993  1.00  0.00              
ATOM    246  H11 DDB A  10       6.039   3.552  24.944  1.00  0.00              
ATOM    247  H12 DDB A  10       4.680   4.646  25.030  1.00  0.00              
ATOM    248  C6  DDB A  10       6.301   5.162  26.308  1.00  0.00              
ATOM    249  C1  DDB A  10       5.905   6.646  26.419  1.00  0.00              
ATOM    250  O1  DDB A  10       6.664   7.536  25.953  1.00  0.00              
ATOM    251  O2  DDB A  10       4.676   7.014  27.051  1.00  0.00              
ATOM    252  C2  DDB A  10       4.818   8.302  27.655  1.00  0.00              
ATOM    253  C3  DDB A  10       3.495   8.698  28.335  1.00  0.00              
ATOM    254  N1  DDB A  10       3.639  10.022  28.956  1.00  0.00              
ATOM    255  C4  DDB A  10       2.377  10.401  29.605  1.00  0.00              
ATOM    256  H5  DDB A  10       2.483  11.365  30.057  1.00  0.00              
ATOM    257  H6  DDB A  10       1.595  10.432  28.875  1.00  0.00              
ATOM    258  H7  DDB A  10       2.133   9.680  30.358  1.00  0.00              
ATOM    259  C5  DDB A  10       3.974  11.014  27.923  1.00  0.00              
ATOM    260  H8  DDB A  10       4.080  11.978  28.374  1.00  0.00              
ATOM    261  H9  DDB A  10       3.193  11.045  27.193  1.00  0.00              
ATOM    262  H10 DDB A  10       4.894  10.739  27.449  1.00  0.00              
ATOM    263  H3  DDB A  10       3.250   7.977  29.088  1.00  0.00              
ATOM    264  H4  DDB A  10       2.713   8.730  27.606  1.00  0.00              
ATOM    265  H1  DDB A  10       5.062   9.024  26.903  1.00  0.00              
ATOM    266  H2  DDB A  10       5.600   8.271  28.385  1.00  0.00              
ATOM    267  C9  DDB A  10       7.836   5.037  26.320  1.00  0.00              
ATOM    268  H16 DDB A  10       8.219   5.441  27.233  1.00  0.00              
ATOM    269  H17 DDB A  10       8.110   4.007  26.243  1.00  0.00              
ATOM    270  H18 DDB A  10       8.244   5.578  25.493  1.00  0.00              
ATOM    271  C7  DDA A  11       5.759   4.437  27.548  1.00  0.00              
ATOM    272  H11 DDA A  11       6.032   3.404  27.509  1.00  0.00              
ATOM    273  H12 DDA A  11       4.691   4.520  27.577  1.00  0.00              
ATOM    274  C6  DDA A  11       6.310   5.019  28.862  1.00  0.00              
ATOM    275  C1  DDA A  11       7.842   4.870  28.887  1.00  0.00              
ATOM    276  O1  DDA A  11       8.571   5.783  28.422  1.00  0.00              
ATOM    277  O2  DDA A  11       8.436   3.691  29.438  1.00  0.00              
ATOM    278  C2  DDA A  11       9.714   4.015  29.990  1.00  0.00              
ATOM    279  C3  DDA A  11      10.354   2.747  30.584  1.00  0.00              
ATOM    280  N1  DDA A  11      11.668   3.080  31.151  1.00  0.00              
ATOM    281  C4  DDA A  11      12.536   3.618  30.095  1.00  0.00              
ATOM    282  H5  DDA A  11      13.493   3.861  30.508  1.00  0.00              
ATOM    283  H6  DDA A  11      12.656   2.886  29.325  1.00  0.00              
ATOM    284  H7  DDA A  11      12.092   4.499  29.683  1.00  0.00              
ATOM    285  C5  DDA A  11      12.278   1.869  31.718  1.00  0.00              
ATOM    286  H8  DDA A  11      13.235   2.111  32.132  1.00  0.00              
ATOM    287  H9  DDA A  11      11.647   1.478  32.487  1.00  0.00              
ATOM    288  H10 DDA A  11      12.399   1.136  30.947  1.00  0.00              
ATOM    289  H3  DDA A  11       9.722   2.355  31.353  1.00  0.00              
ATOM    290  H4  DDA A  11      10.474   2.015  29.814  1.00  0.00              
ATOM    291  H1  DDA A  11      10.345   4.406  29.221  1.00  0.00              
ATOM    292  H2  DDA A  11       9.594   4.748  30.760  1.00  0.00              
ATOM    293  C9  DDA A  11       5.939   6.510  28.960  1.00  0.00              
ATOM    294  H16 DDA A  11       4.874   6.614  28.943  1.00  0.00              
ATOM    295  H17 DDA A  11       6.322   6.914  29.873  1.00  0.00              
ATOM    296  H18 DDA A  11       6.362   7.038  28.131  1.00  0.00              
ATOM    297  C7  DPB A  12       5.748   4.311  30.103  1.00  0.00              
ATOM    298  H11 DPB A  12       6.005   3.273  30.073  1.00  0.00              
ATOM    299  H12 DPB A  12       4.682   4.411  30.123  1.00  0.00              
ATOM    300  C6  DPB A  12       6.300   4.892  31.418  1.00  0.00              
ATOM    301  C1  DPB A  12       5.951   6.390  31.504  1.00  0.00              
ATOM    302  O1  DPB A  12       6.745   7.248  31.037  1.00  0.00              
ATOM    303  O2  DPB A  12       4.726   6.805  32.113  1.00  0.00              
ATOM    304  C2  DPB A  12       4.901   8.097  32.701  1.00  0.00              
ATOM    305  C3  DPB A  12       3.581   8.544  33.357  1.00  0.00              
ATOM    306  N1  DPB A  12       3.761   9.873  33.962  1.00  0.00              
ATOM    307  C4  DPB A  12       2.502  10.300  34.589  1.00  0.00              
ATOM    308  H5  DPB A  12       2.632  11.266  35.028  1.00  0.00              
ATOM    309  H6  DPB A  12       1.732  10.346  33.847  1.00  0.00              
ATOM    310  H7  DPB A  12       2.225   9.598  35.347  1.00  0.00              
ATOM    311  C5  DPB A  12       4.142  10.837  32.921  1.00  0.00              
ATOM    312  H8  DPB A  12       4.272  11.804  33.360  1.00  0.00              
ATOM    313  H9  DPB A  12       3.372  10.884  32.179  1.00  0.00              
ATOM    314  H10 DPB A  12       5.058  10.527  32.465  1.00  0.00              
ATOM    315  H20 DPB A  12       4.479   9.829  34.655  1.00  0.00              
ATOM    316  H3  DPB A  12       3.304   7.842  34.116  1.00  0.00              
ATOM    317  H4  DPB A  12       2.812   8.591  32.616  1.00  0.00              
ATOM    318  H1  DPB A  12       5.179   8.799  31.944  1.00  0.00              
ATOM    319  H2  DPB A  12       5.671   8.051  33.443  1.00  0.00              
ATOM    320  C9  DPB A  12       7.829   4.717  31.454  1.00  0.00              
ATOM    321  H16 DPB A  12       8.213   5.122  32.368  1.00  0.00              
ATOM    322  H17 DPB A  12       8.071   3.678  31.395  1.00  0.00              
ATOM    323  H18 DPB A  12       8.266   5.234  30.626  1.00  0.00              
ATOM    324  C7  DDA A  13       5.717   4.202  32.660  1.00  0.00              
ATOM    325  H11 DDA A  13       5.957   3.159  32.637  1.00  0.00              
ATOM    326  H12 DDA A  13       4.653   4.320  32.672  1.00  0.00              
ATOM    327  C6  DDA A  13       6.269   4.784  33.974  1.00  0.00              
ATOM    328  C1  DDA A  13       7.794   4.585  34.023  1.00  0.00              
ATOM    329  O1  DDA A  13       8.559   5.469  33.557  1.00  0.00              
ATOM    330  O2  DDA A  13       8.342   3.396  34.598  1.00  0.00              
ATOM    331  C2  DDA A  13       9.622   3.687  35.165  1.00  0.00              
ATOM    332  C3  DDA A  13      10.212   2.406  35.784  1.00  0.00              
ATOM    333  N1  DDA A  13      11.528   2.705  36.367  1.00  0.00              
ATOM    334  C4  DDA A  13      12.428   3.201  35.315  1.00  0.00              
ATOM    335  H5  DDA A  13      13.386   3.417  35.739  1.00  0.00              
ATOM    336  H6  DDA A  13      12.535   2.454  34.557  1.00  0.00              
ATOM    337  H7  DDA A  13      12.017   4.090  34.885  1.00  0.00              
ATOM    338  C5  DDA A  13      12.091   1.483  36.958  1.00  0.00              
ATOM    339  H8  DDA A  13      13.049   1.699  37.382  1.00  0.00              
ATOM    340  H9  DDA A  13      11.436   1.123  37.722  1.00  0.00              
ATOM    341  H10 DDA A  13      12.198   0.736  36.199  1.00  0.00              
ATOM    342  H3  DDA A  13       9.557   2.045  36.549  1.00  0.00              
ATOM    343  H4  DDA A  13      10.318   1.660  35.026  1.00  0.00              
ATOM    344  H1  DDA A  13      10.276   4.047  34.400  1.00  0.00              
ATOM    345  H2  DDA A  13       9.514   4.434  35.923  1.00  0.00              
ATOM    346  C9  DDA A  13       5.944   6.288  34.046  1.00  0.00              
ATOM    347  H16 DDA A  13       4.883   6.426  34.012  1.00  0.00              
ATOM    348  H17 DDA A  13       6.327   6.692  34.959  1.00  0.00              
ATOM    349  H18 DDA A  13       6.396   6.790  33.217  1.00  0.00              
ATOM    350  C7  DDB A  14       5.666   4.112  35.216  1.00  0.00              
ATOM    351  H11 DDB A  14       5.889   3.065  35.204  1.00  0.00              
ATOM    352  H12 DDB A  14       4.604   4.247  35.220  1.00  0.00              
ATOM    353  C6  DDB A  14       6.218   4.693  36.531  1.00  0.00              
ATOM    354  C1  DDB A  14       5.917   6.202  36.592  1.00  0.00              
ATOM    355  O1  DDB A  14       6.744   7.028  36.125  1.00  0.00              
ATOM    356  O2  DDB A  14       4.697   6.665  37.178  1.00  0.00              
ATOM    357  C2  DDB A  14       4.906   7.959  37.751  1.00  0.00              
ATOM    358  C3  DDB A  14       3.592   8.457  38.382  1.00  0.00              
ATOM    359  N1  DDB A  14       3.806   9.787  38.971  1.00  0.00              
ATOM    360  C4  DDB A  14       2.554  10.263  39.573  1.00  0.00              
ATOM    361  H5  DDB A  14       2.709  11.231  40.002  1.00  0.00              
ATOM    362  H6  DDB A  14       1.796  10.324  38.820  1.00  0.00              
ATOM    363  H7  DDB A  14       2.243   9.581  40.337  1.00  0.00              
ATOM    364  C5  DDB A  14       4.233  10.724  37.923  1.00  0.00              
ATOM    365  H8  DDB A  14       4.388  11.693  38.352  1.00  0.00              
ATOM    366  H9  DDB A  14       3.476  10.786  37.170  1.00  0.00              
ATOM    367  H10 DDB A  14       5.146  10.379  37.484  1.00  0.00              
ATOM    368  H3  DDB A  14       3.282   7.776  39.146  1.00  0.00              
ATOM    369  H4  DDB A  14       2.836   8.519  37.629  1.00  0.00              
ATOM    370  H1  DDB A  14       5.216   8.641  36.988  1.00  0.00              
ATOM    371  H2  DDB A  14       5.664   7.897  38.504  1.00  0.00              
ATOM    372  C9  DDB A  14       7.740   4.470  36.592  1.00  0.00              
ATOM    373  H16 DDB A  14       8.124   4.874  37.505  1.00  0.00              
ATOM    374  H17 DDB A  14       7.949   3.422  36.549  1.00  0.00              
ATOM    375  H18 DDB A  14       8.205   4.960  35.762  1.00  0.00              
ATOM    376  C7  DDB A  15       5.596   4.039  37.773  1.00  0.00              
ATOM    377  H11 DDB A  15       5.802   2.989  37.769  1.00  0.00              
ATOM    378  H12 DDB A  15       4.536   4.191  37.768  1.00  0.00              
ATOM    379  C6  DDB A  15       6.147   4.621  39.087  1.00  0.00              
ATOM    380  C1  DDB A  15       5.871   6.135  39.136  1.00  0.00              
ATOM    381  O1  DDB A  15       6.714   6.944  38.670  1.00  0.00              
ATOM    382  O2  DDB A  15       4.655   6.621  39.710  1.00  0.00              
ATOM    383  C2  DDB A  15       4.879   7.915  40.277  1.00  0.00              
ATOM    384  C3  DDB A  15       3.570   8.439  40.894  1.00  0.00              
ATOM    385  N1  DDB A  15       3.800   9.769  41.476  1.00  0.00              
ATOM    386  C4  DDB A  15       2.552  10.269  42.066  1.00  0.00              
ATOM    387  H5  DDB A  15       2.719  11.238  42.490  1.00  0.00              
ATOM    388  H6  DDB A  15       1.800  10.338  41.308  1.00  0.00              
ATOM    389  H7  DDB A  15       2.225   9.597  42.833  1.00  0.00              
ATOM    390  C5  DDB A  15       4.250  10.692  40.425  1.00  0.00              
ATOM    391  H8  DDB A  15       4.417  11.661  40.849  1.00  0.00              
ATOM    392  H9  DDB A  15       3.499  10.761  39.665  1.00  0.00              
ATOM    393  H10 DDB A  15       5.160  10.329  39.995  1.00  0.00              
ATOM    394  H3  DDB A  15       3.243   7.767  41.661  1.00  0.00              
ATOM    395  H4  DDB A  15       2.820   8.508  40.137  1.00  0.00              
ATOM    396  H1  DDB A  15       5.207   8.587  39.512  1.00  0.00              
ATOM    397  H2  DDB A  15       5.631   7.847  41.036  1.00  0.00              
ATOM    398  C9  DDB A  15       7.665   4.374  39.161  1.00  0.00              
ATOM    399  H16 DDB A  15       8.049   4.778  40.074  1.00  0.00              
ATOM    400  H17 DDB A  15       7.858   3.323  39.127  1.00  0.00              
ATOM    401  H18 DDB A  15       8.145   4.851  38.332  1.00  0.00              
ATOM    402  C7  DDA A  16       5.507   3.985  40.329  1.00  0.00              
ATOM    403  H11 DDA A  16       5.695   2.932  40.333  1.00  0.00              
ATOM    404  H12 DDA A  16       4.449   4.154  40.316  1.00  0.00              
ATOM    405  C6  DDA A  16       6.058   4.567  41.644  1.00  0.00              
ATOM    406  C1  DDA A  16       7.571   4.297  41.730  1.00  0.00              
ATOM    407  O1  DDA A  16       8.387   5.132  41.264  1.00  0.00              
ATOM    408  O2  DDA A  16       8.048   3.094  42.340  1.00  0.00              
ATOM    409  C2  DDA A  16       9.329   3.336  42.929  1.00  0.00              
ATOM    410  C3  DDA A  16       9.842   2.041  43.586  1.00  0.00              
ATOM    411  N1  DDA A  16      11.159   2.288  44.192  1.00  0.00              
ATOM    412  C4  DDA A  16      12.104   2.717  43.151  1.00  0.00              
ATOM    413  H5  DDA A  16      13.063   2.897  43.591  1.00  0.00              
ATOM    414  H6  DDA A  16      12.190   1.951  42.410  1.00  0.00              
ATOM    415  H7  DDA A  16      11.746   3.617  42.694  1.00  0.00              
ATOM    416  C5  DDA A  16      11.649   1.052  44.819  1.00  0.00              
ATOM    417  H8  DDA A  16      12.608   1.232  45.259  1.00  0.00              
ATOM    418  H9  DDA A  16      10.962   0.740  45.576  1.00  0.00              
ATOM    419  H10 DDA A  16      11.736   0.285  44.078  1.00  0.00              
ATOM    420  H3  DDA A  16       9.154   1.727  44.344  1.00  0.00              
ATOM    421  H4  DDA A  16       9.928   1.275  42.846  1.00  0.00              
ATOM    422  H1  DDA A  16      10.016   3.647  42.172  1.00  0.00              
ATOM    423  H2  DDA A  16       9.242   4.101  43.670  1.00  0.00              
ATOM    424  C9  DDA A  16       5.806   6.086  41.679  1.00  0.00              
ATOM    425  H16 DDA A  16       4.754   6.274  41.620  1.00  0.00              
ATOM    426  H17 DDA A  16       6.188   6.489  42.593  1.00  0.00              
ATOM    427  H18 DDA A  16       6.298   6.549  40.850  1.00  0.00              
ATOM    428  C7  DPB A  17       5.397   3.951  42.885  1.00  0.00              
ATOM    429  H11 DPB A  17       5.570   2.895  42.898  1.00  0.00              
ATOM    430  H12 DPB A  17       4.343   4.136  42.863  1.00  0.00              
ATOM    431  C6  DPB A  17       5.949   4.533  44.200  1.00  0.00              
ATOM    432  C1  DPB A  17       5.721   6.055  44.225  1.00  0.00              
ATOM    433  O1  DPB A  17       6.597   6.829  43.760  1.00  0.00              
ATOM    434  O2  DPB A  17       4.513   6.588  44.774  1.00  0.00              
ATOM    435  C2  DPB A  17       4.772   7.882  45.327  1.00  0.00              
ATOM    436  C3  DPB A  17       3.472   8.456  45.919  1.00  0.00              
ATOM    437  N1  DPB A  17       3.737   9.786  46.486  1.00  0.00              
ATOM    438  C4  DPB A  17       2.498  10.334  47.051  1.00  0.00              
ATOM    439  H5  DPB A  17       2.690  11.302  47.464  1.00  0.00              
ATOM    440  H6  DPB A  17       1.759  10.416  46.281  1.00  0.00              
ATOM    441  H7  DPB A  17       2.137   9.684  47.821  1.00  0.00              
ATOM    442  C5  DPB A  17       4.232  10.680  45.429  1.00  0.00              
ATOM    443  H8  DPB A  17       4.424  11.648  45.842  1.00  0.00              
ATOM    444  H9  DPB A  17       3.494  10.762  44.658  1.00  0.00              
ATOM    445  H10 DPB A  17       5.135  10.281  45.018  1.00  0.00              
ATOM    446  H20 DPB A  17       4.426   9.709  47.207  1.00  0.00              
ATOM    447  H3  DPB A  17       3.113   7.806  46.689  1.00  0.00              
ATOM    448  H4  DPB A  17       2.734   8.538  45.149  1.00  0.00              
ATOM    449  H1  DPB A  17       5.132   8.532  44.557  1.00  0.00              
ATOM    450  H2  DPB A  17       5.511   7.800  46.098  1.00  0.00              
ATOM    451  C9  DPB A  17       7.458   4.237  44.299  1.00  0.00              
ATOM    452  H16 DPB A  17       7.841   4.641  45.213  1.00  0.00              
ATOM    453  H17 DPB A  17       7.616   3.180  44.282  1.00  0.00              
ATOM    454  H18 DPB A  17       7.963   4.687  43.470  1.00  0.00              
ATOM    455  C7  DDB A  18       5.271   3.935  45.441  1.00  0.00              
ATOM    456  H11 DDB A  18       5.426   2.876  45.462  1.00  0.00              
ATOM    457  H12 DDB A  18       4.220   4.137  45.410  1.00  0.00              
ATOM    458  C6  DDB A  18       5.822   4.516  46.756  1.00  0.00              
ATOM    459  C1  DDB A  18       5.618   6.043  46.768  1.00  0.00              
ATOM    460  O1  DDB A  18       6.509   6.800  46.305  1.00  0.00              
ATOM    461  O2  DDB A  18       4.416   6.599  47.306  1.00  0.00              
ATOM    462  C2  DDB A  18       4.691   7.891  47.851  1.00  0.00              
ATOM    463  C3  DDB A  18       3.395   8.491  48.430  1.00  0.00              
ATOM    464  N1  DDB A  18       3.678   9.821  48.991  1.00  0.00              
ATOM    465  C4  DDB A  18       2.444  10.392  49.544  1.00  0.00              
ATOM    466  H5  DDB A  18       2.649  11.360  49.951  1.00  0.00              
ATOM    467  H6  DDB A  18       1.712  10.480  48.767  1.00  0.00              
ATOM    468  H7  DDB A  18       2.068   9.752  50.315  1.00  0.00              
ATOM    469  C5  DDB A  18       4.195  10.699  47.932  1.00  0.00              
ATOM    470  H8  DDB A  18       4.400  11.667  48.339  1.00  0.00              
ATOM    471  H9  DDB A  18       3.464  10.787  47.155  1.00  0.00              
ATOM    472  H10 DDB A  18       5.094  10.282  47.529  1.00  0.00              
ATOM    473  H3  DDB A  18       3.021   7.851  49.202  1.00  0.00              
ATOM    474  H4  DDB A  18       2.665   8.580  47.654  1.00  0.00              
ATOM    475  H1  DDB A  18       5.066   8.531  47.081  1.00  0.00              
ATOM    476  H2  DDB A  18       5.422   7.804  48.628  1.00  0.00              
ATOM    477  C9  DDB A  18       7.325   4.198  46.867  1.00  0.00              
ATOM    478  H16 DDB A  18       7.709   4.602  47.780  1.00  0.00              
ATOM    479  H17 DDB A  18       7.467   3.138  46.859  1.00  0.00              
ATOM    480  H18 DDB A  18       7.844   4.634  46.039  1.00  0.00              
ATOM    481  C7  DDB A  19       5.126   3.938  47.996  1.00  0.00              
ATOM    482  H11 DDB A  19       5.263   2.877  48.025  1.00  0.00              
ATOM    483  H12 DDB A  19       4.078   4.158  47.955  1.00  0.00              
ATOM    484  C6  DDB A  19       5.677   4.520  49.311  1.00  0.00              
ATOM    485  C1  DDB A  19       5.498   6.049  49.312  1.00  0.00              
ATOM    486  O1  DDB A  19       6.404   6.790  48.849  1.00  0.00              
ATOM    487  O2  DDB A  19       4.300   6.629  49.837  1.00  0.00              
ATOM    488  C2  DDB A  19       4.592   7.920  50.375  1.00  0.00              
ATOM    489  C3  DDB A  19       3.302   8.544  50.941  1.00  0.00              
ATOM    490  N1  DDB A  19       3.603   9.873  51.495  1.00  0.00              
ATOM    491  C4  DDB A  19       2.374  10.468  52.035  1.00  0.00              
ATOM    492  H5  DDB A  19       2.592  11.435  52.437  1.00  0.00              
ATOM    493  H6  DDB A  19       1.649  10.562  51.252  1.00  0.00              
ATOM    494  H7  DDB A  19       1.982   9.840  52.808  1.00  0.00              
ATOM    495  C5  DDB A  19       4.140  10.736  50.433  1.00  0.00              
ATOM    496  H8  DDB A  19       4.359  11.703  50.835  1.00  0.00              
ATOM    497  H9  DDB A  19       3.417  10.831  49.651  1.00  0.00              
ATOM    498  H10 DDB A  19       5.036  10.303  50.040  1.00  0.00              
ATOM    499  H3  DDB A  19       2.912   7.916  51.714  1.00  0.00              
ATOM    500  H4  DDB A  19       2.580   8.640  50.159  1.00  0.00              
ATOM    501  H1  DDB A  19       4.984   8.549  49.602  1.00  0.00              
ATOM    502  H2  DDB A  19       5.317   7.826  51.158  1.00  0.00              
ATOM    503  C9  DDB A  19       7.174   4.178  49.435  1.00  0.00              
ATOM    504  H16 DDB A  19       7.557   4.583  50.348  1.00  0.00              
ATOM    505  H17 DDB A  19       7.297   3.117  49.434  1.00  0.00              
ATOM    506  H18 DDB A  19       7.705   4.601  48.608  1.00  0.00              
ATOM    507  C7  DDA A  20       4.962   3.962  50.549  1.00  0.00              
ATOM    508  H11 DDA A  20       5.082   2.900  50.586  1.00  0.00              
ATOM    509  H12 DDA A  20       3.919   4.198  50.500  1.00  0.00              
ATOM    510  C6  DDA A  20       5.514   4.543  51.863  1.00  0.00              
ATOM    511  C1  DDA A  20       7.003   4.179  52.001  1.00  0.00              
ATOM    512  O1  DDA A  20       7.884   4.948  51.537  1.00  0.00              
ATOM    513  O2  DDA A  20       7.383   2.966  52.657  1.00  0.00              
ATOM    514  C2  DDA A  20       8.661   3.141  53.276  1.00  0.00              
ATOM    515  C3  DDA A  20       9.071   1.836  53.981  1.00  0.00              
ATOM    516  N1  DDA A  20      10.384   2.015  54.618  1.00  0.00              
ATOM    517  C4  DDA A  20      11.383   2.353  53.595  1.00  0.00              
ATOM    518  H5  DDA A  20      12.338   2.484  54.058  1.00  0.00              
ATOM    519  H6  DDA A  20      11.440   1.563  52.877  1.00  0.00              
ATOM    520  H7  DDA A  20      11.097   3.261  53.105  1.00  0.00              
ATOM    521  C5  DDA A  20      10.775   0.768  55.292  1.00  0.00              
ATOM    522  H8  DDA A  20      11.731   0.898  55.755  1.00  0.00              
ATOM    523  H9  DDA A  20      10.049   0.522  56.036  1.00  0.00              
ATOM    524  H10 DDA A  20      10.833  -0.023  54.574  1.00  0.00              
ATOM    525  H3  DDA A  20       8.344   1.588  54.727  1.00  0.00              
ATOM    526  H4  DDA A  20       9.128   1.045  53.264  1.00  0.00              
ATOM    527  H1  DDA A  20       9.387   3.387  52.531  1.00  0.00              
ATOM    528  H2  DDA A  20       8.603   3.932  53.994  1.00  0.00              
ATOM    529  C9  DDA A  20       5.359   6.075  51.852  1.00  0.00              
ATOM    530  H16 DDA A  20       4.323   6.329  51.756  1.00  0.00              
ATOM    531  H17 DDA A  20       5.742   6.480  52.765  1.00  0.00              
ATOM    532  H18 DDA A  20       5.903   6.483  51.026  1.00  0.00              
ATOM    533  C7  DPB A  21       4.780   4.005  53.101  1.00  0.00              
ATOM    534  H11 DPB A  21       4.884   2.941  53.146  1.00  0.00              
ATOM    535  H12 DPB A  21       3.742   4.258  53.043  1.00  0.00              
ATOM    536  C6  DPB A  21       5.332   4.588  54.416  1.00  0.00              
ATOM    537  C1  DPB A  21       5.203   6.122  54.394  1.00  0.00              
ATOM    538  O1  DPB A  21       6.139   6.825  53.935  1.00  0.00              
ATOM    539  O2  DPB A  21       4.017   6.746  54.894  1.00  0.00              
ATOM    540  C2  DPB A  21       4.344   8.035  55.420  1.00  0.00              
ATOM    541  C3  DPB A  21       3.067   8.708  55.958  1.00  0.00              
ATOM    542  N1  DPB A  21       3.403  10.033  56.498  1.00  0.00              
ATOM    543  C4  DPB A  21       2.185  10.675  57.012  1.00  0.00              
ATOM    544  H5  DPB A  21       2.430  11.641  57.405  1.00  0.00              
ATOM    545  H6  DPB A  21       1.476  10.782  56.218  1.00  0.00              
ATOM    546  H7  DPB A  21       1.764  10.071  57.787  1.00  0.00              
ATOM    547  C5  DPB A  21       3.983  10.863  55.433  1.00  0.00              
ATOM    548  H8  DPB A  21       4.226  11.829  55.825  1.00  0.00              
ATOM    549  H9  DPB A  21       3.273  10.971  54.639  1.00  0.00              
ATOM    550  H10 DPB A  21       4.869  10.396  55.058  1.00  0.00              
ATOM    551  H20 DPB A  21       4.065   9.933  57.240  1.00  0.00              
ATOM    552  H3  DPB A  21       2.646   8.104  56.734  1.00  0.00              
ATOM    553  H4  DPB A  21       2.359   8.815  55.165  1.00  0.00              
ATOM    554  H1  DPB A  21       4.766   8.639  54.644  1.00  0.00              
ATOM    555  H2  DPB A  21       5.053   7.927  56.213  1.00  0.00              
ATOM    556  C9  DPB A  21       6.815   4.199  54.566  1.00  0.00              
ATOM    557  H16 DPB A  21       7.199   4.603  55.480  1.00  0.00              
ATOM    558  H17 DPB A  21       6.905   3.134  54.582  1.00  0.00              
ATOM    559  H18 DPB A  21       7.372   4.592  53.741  1.00  0.00              
ATOM    560  C7  DDB A  22       4.583   4.069  55.651  1.00  0.00              
ATOM    561  H11 DDB A  22       4.668   3.004  55.704  1.00  0.00              
ATOM    562  H12 DDB A  22       3.548   4.338  55.583  1.00  0.00              
ATOM    563  C6  DDB A  22       5.134   4.650  56.966  1.00  0.00              
ATOM    564  C1  DDB A  22       5.029   6.187  56.933  1.00  0.00              
ATOM    565  O1  DDB A  22       5.980   6.873  56.476  1.00  0.00              
ATOM    566  O2  DDB A  22       3.851   6.833  57.420  1.00  0.00              
ATOM    567  C2  DDB A  22       4.194   8.121  57.939  1.00  0.00              
ATOM    568  C3  DDB A  22       2.925   8.817  58.465  1.00  0.00              
ATOM    569  N1  DDB A  22       3.277  10.141  58.998  1.00  0.00              
ATOM    570  C4  DDB A  22       2.067  10.806  59.499  1.00  0.00              
ATOM    571  H5  DDB A  22       2.324  11.769  59.887  1.00  0.00              
ATOM    572  H6  DDB A  22       1.364  10.919  58.700  1.00  0.00              
ATOM    573  H7  DDB A  22       1.631  10.214  60.276  1.00  0.00              
ATOM    574  C5  DDB A  22       3.878  10.956  57.931  1.00  0.00              
ATOM    575  H8  DDB A  22       4.135  11.919  58.320  1.00  0.00              
ATOM    576  H9  DDB A  22       3.176  11.068  57.132  1.00  0.00              
ATOM    577  H10 DDB A  22       4.760  10.472  57.567  1.00  0.00              
ATOM    578  H3  DDB A  22       2.488   8.226  59.241  1.00  0.00              
ATOM    579  H4  DDB A  22       2.223   8.932  57.665  1.00  0.00              
ATOM    580  H1  DDB A  22       4.631   8.713  57.164  1.00  0.00              
ATOM    581  H2  DDB A  22       4.896   8.007  58.739  1.00  0.00              
ATOM    582  C9  DDB A  22       6.609   4.240  57.130  1.00  0.00              
ATOM    583  H16 DDB A  22       6.992   4.644  58.043  1.00  0.00              
ATOM    584  H17 DDB A  22       6.682   3.174  57.153  1.00  0.00              
ATOM    585  H18 DDB A  22       7.178   4.619  56.306  1.00  0.00              
ATOM    586  C7  DPB A  23       4.367   4.154  58.199  1.00  0.00              
ATOM    587  H11 DPB A  23       4.435   3.088  58.260  1.00  0.00              
ATOM    588  H12 DPB A  23       3.337   4.438  58.122  1.00  0.00              
ATOM    589  C6  DPB A  23       4.918   4.735  59.514  1.00  0.00              
ATOM    590  C1  DPB A  23       4.839   6.272  59.470  1.00  0.00              
ATOM    591  O1  DPB A  23       5.804   6.939  59.015  1.00  0.00              
ATOM    592  O2  DPB A  23       3.667   6.941  59.945  1.00  0.00              
ATOM    593  C2  DPB A  23       4.028   8.226  60.458  1.00  0.00              
ATOM    594  C3  DPB A  23       2.766   8.947  60.969  1.00  0.00              
ATOM    595  N1  DPB A  23       3.137  10.268  61.496  1.00  0.00              
ATOM    596  C4  DPB A  23       1.933  10.955  61.984  1.00  0.00              
ATOM    597  H5  DPB A  23       2.203  11.918  62.367  1.00  0.00              
ATOM    598  H6  DPB A  23       1.238  11.074  61.179  1.00  0.00              
ATOM    599  H7  DPB A  23       1.482  10.376  62.762  1.00  0.00              
ATOM    600  C5  DPB A  23       3.757  11.066  60.429  1.00  0.00              
ATOM    601  H8  DPB A  23       4.027  12.028  60.812  1.00  0.00              
ATOM    602  H9  DPB A  23       3.063  11.184  59.623  1.00  0.00              
ATOM    603  H10 DPB A  23       4.634  10.565  60.074  1.00  0.00              
ATOM    604  H20 DPB A  23       3.785  10.157  62.250  1.00  0.00              
ATOM    605  H3  DPB A  23       2.315   8.366  61.747  1.00  0.00              
ATOM    606  H4  DPB A  23       2.073   9.066  60.164  1.00  0.00              
ATOM    607  H1  DPB A  23       4.480   8.806  59.681  1.00  0.00              
ATOM    608  H2  DPB A  23       4.722   8.107  61.263  1.00  0.00              
ATOM    609  C9  DPB A  23       6.385   4.302  59.691  1.00  0.00              
ATOM    610  H16 DPB A  23       6.770   4.706  60.604  1.00  0.00              
ATOM    611  H17 DPB A  23       6.442   3.235  59.722  1.00  0.00              
ATOM    612  H18 DPB A  23       6.967   4.666  58.869  1.00  0.00              
ATOM    613  C7  DPA A  24       4.135   4.258  60.745  1.00  0.00              
ATOM    614  H11 DPA A  24       4.185   3.192  60.813  1.00  0.00              
ATOM    615  H12 DPA A  24       3.111   4.559  60.660  1.00  0.00              
ATOM    616  C6  DPA A  24       4.687   4.840  62.061  1.00  0.00              
ATOM    617  C1  DPA A  24       6.145   4.385  62.251  1.00  0.00              
ATOM    618  O1  DPA A  24       7.086   5.082  61.793  1.00  0.00              
ATOM    619  O2  DPA A  24       6.429   3.169  62.948  1.00  0.00              
ATOM    620  C2  DPA A  24       7.696   3.279  63.600  1.00  0.00              
ATOM    621  C3  DPA A  24       8.002   1.970  64.351  1.00  0.00              
ATOM    622  N1  DPA A  24       9.306   2.083  65.022  1.00  0.00              
ATOM    623  C4  DPA A  24      10.352   2.328  64.019  1.00  0.00              
ATOM    624  H5  DPA A  24      11.301   2.410  64.507  1.00  0.00              
ATOM    625  H6  DPA A  24      10.377   1.516  63.324  1.00  0.00              
ATOM    626  H7  DPA A  24      10.140   3.238  63.497  1.00  0.00              
ATOM    627  C5  DPA A  24       9.597   0.832  65.738  1.00  0.00              
ATOM    628  H8  DPA A  24      10.546   0.914  66.226  1.00  0.00              
ATOM    629  H9  DPA A  24       8.836   0.655  66.467  1.00  0.00              
ATOM    630  H10 DPA A  24       9.623   0.020  65.043  1.00  0.00              
ATOM    631  H20 DPA A  24       9.282   2.842  65.671  1.00  0.00              
ATOM    632  H3  DPA A  24       7.240   1.791  65.081  1.00  0.00              
ATOM    633  H4  DPA A  24       8.027   1.158  63.656  1.00  0.00              
ATOM    634  H1  DPA A  24       8.458   3.457  62.870  1.00  0.00              
ATOM    635  H2  DPA A  24       7.670   4.092  64.296  1.00  0.00              
ATOM    636  C9  DPA A  24       4.633   6.378  62.003  1.00  0.00              
ATOM    637  H16 DPA A  24       3.619   6.694  61.872  1.00  0.00              
ATOM    638  H17 DPA A  24       5.015   6.781  62.917  1.00  0.00              
ATOM    639  H18 DPA A  24       5.225   6.726  61.184  1.00  0.00              
ATOM    640  C7  DPB A  25       3.887   4.385  63.289  1.00  0.00              
ATOM    641  H11 DPB A  25       3.920   3.318  63.365  1.00  0.00              
ATOM    642  H12 DPB A  25       2.868   4.701  63.194  1.00  0.00              
ATOM    643  C6  DPB A  25       4.438   4.966  64.604  1.00  0.00              
ATOM    644  C1  DPB A  25       4.409   6.504  64.538  1.00  0.00              
ATOM    645  O1  DPB A  25       5.402   7.133  64.089  1.00  0.00              
ATOM    646  O2  DPB A  25       3.254   7.217  64.986  1.00  0.00              
ATOM    647  C2  DPB A  25       3.648   8.497  65.488  1.00  0.00              
ATOM    648  C3  DPB A  25       2.403   9.264  65.971  1.00  0.00              
ATOM    649  N1  DPB A  25       2.809  10.581  66.486  1.00  0.00              
ATOM    650  C4  DPB A  25       1.622  11.314  66.947  1.00  0.00              
ATOM    651  H5  DPB A  25       1.917  12.272  67.322  1.00  0.00              
ATOM    652  H6  DPB A  25       0.943  11.443  66.130  1.00  0.00              
ATOM    653  H7  DPB A  25       1.140  10.759  67.726  1.00  0.00              
ATOM    654  C5  DPB A  25       3.471  11.343  65.417  1.00  0.00              
ATOM    655  H8  DPB A  25       3.765  12.300  65.791  1.00  0.00              
ATOM    656  H9  DPB A  25       2.792  11.473  64.600  1.00  0.00              
ATOM    657  H10 DPB A  25       4.335  10.809  65.081  1.00  0.00              
ATOM    658  H20 DPB A  25       3.442  10.459  67.249  1.00  0.00              
ATOM    659  H3  DPB A  25       1.922   8.710  66.749  1.00  0.00              
ATOM    660  H4  DPB A  25       1.726   9.395  65.155  1.00  0.00              
ATOM    661  H1  DPB A  25       4.130   9.052  64.709  1.00  0.00              
ATOM    662  H2  DPB A  25       4.327   8.367  66.305  1.00  0.00              
ATOM    663  C9  DPB A  25       5.888   4.489  64.807  1.00  0.00              
ATOM    664  H16 DPB A  25       6.272   4.892  65.721  1.00  0.00              
ATOM    665  H17 DPB A  25       5.909   3.421  64.853  1.00  0.00              
ATOM    666  H18 DPB A  25       6.492   4.822  63.989  1.00  0.00              
ATOM    667  C7  DPA A  26       3.623   4.532  65.830  1.00  0.00              
ATOM    668  H11 DPA A  26       3.638   3.465  65.913  1.00  0.00              
ATOM    669  H12 DPA A  26       2.610   4.864  65.725  1.00  0.00              
ATOM    670  C6  DPA A  26       4.174   5.114  67.144  1.00  0.00              
ATOM    671  C1  DPA A  26       5.614   4.615  67.362  1.00  0.00              
ATOM    672  O1  DPA A  26       6.584   5.274  66.909  1.00  0.00              
ATOM    673  O2  DPA A  26       5.849   3.400  68.079  1.00  0.00              
ATOM    674  C2  DPA A  26       7.110   3.478  68.748  1.00  0.00              
ATOM    675  C3  DPA A  26       7.362   2.170  69.521  1.00  0.00              
ATOM    676  N1  DPA A  26       8.659   2.250  70.209  1.00  0.00              
ATOM    677  C4  DPA A  26       9.727   2.447  69.219  1.00  0.00              
ATOM    678  H5  DPA A  26      10.671   2.506  69.719  1.00  0.00              
ATOM    679  H6  DPA A  26       9.736   1.626  68.535  1.00  0.00              
ATOM    680  H7  DPA A  26       9.551   3.356  68.681  1.00  0.00              
ATOM    681  C5  DPA A  26       8.899   1.001  70.947  1.00  0.00              
ATOM    682  H8  DPA A  26       9.844   1.058  71.447  1.00  0.00              
ATOM    683  H9  DPA A  26       8.123   0.858  71.667  1.00  0.00              
ATOM    684  H10 DPA A  26       8.909   0.178  70.263  1.00  0.00              
ATOM    685  H20 DPA A  26       8.650   3.018  70.849  1.00  0.00              
ATOM    686  H3  DPA A  26       6.585   2.026  70.242  1.00  0.00              
ATOM    687  H4  DPA A  26       7.371   1.348  68.838  1.00  0.00              
ATOM    688  H1  DPA A  26       7.886   3.622  68.028  1.00  0.00              
ATOM    689  H2  DPA A  26       7.100   4.301  69.433  1.00  0.00              
ATOM    690  C9  DPA A  26       4.170   6.652  67.066  1.00  0.00              
ATOM    691  H16 DPA A  26       3.170   6.999  66.916  1.00  0.00              
ATOM    692  H17 DPA A  26       4.554   7.056  67.981  1.00  0.00              
ATOM    693  H18 DPA A  26       4.785   6.969  66.251  1.00  0.00              
ATOM    694  C7  DDA A  27       3.343   4.702  68.368  1.00  0.00              
ATOM    695  H11 DDA A  27       3.340   3.635  68.458  1.00  0.00              
ATOM    696  H12 DDA A  27       2.336   5.049  68.253  1.00  0.00              
ATOM    697  C6  DDA A  27       3.894   5.283  69.682  1.00  0.00              
ATOM    698  C1  DDA A  27       5.324   4.762  69.914  1.00  0.00              
ATOM    699  O1  DDA A  27       6.308   5.403  69.463  1.00  0.00              
ATOM    700  O2  DDA A  27       5.534   3.548  70.641  1.00  0.00              
ATOM    701  C2  DDA A  27       6.791   3.611  71.319  1.00  0.00              
ATOM    702  C3  DDA A  27       7.016   2.304  72.102  1.00  0.00              
ATOM    703  N1  DDA A  27       8.310   2.368  72.798  1.00  0.00              
ATOM    704  C4  DDA A  27       9.388   2.540  71.815  1.00  0.00              
ATOM    705  H5  DDA A  27      10.330   2.587  72.322  1.00  0.00              
ATOM    706  H6  DDA A  27       9.388   1.714  71.137  1.00  0.00              
ATOM    707  H7  DDA A  27       9.232   3.449  71.270  1.00  0.00              
ATOM    708  C5  DDA A  27       8.525   1.121  73.547  1.00  0.00              
ATOM    709  H8  DDA A  27       9.466   1.166  74.054  1.00  0.00              
ATOM    710  H9  DDA A  27       7.740   0.994  74.263  1.00  0.00              
ATOM    711  H10 DDA A  27       8.526   0.293  72.868  1.00  0.00              
ATOM    712  H3  DDA A  27       6.232   2.177  72.818  1.00  0.00              
ATOM    713  H4  DDA A  27       7.017   1.478  71.424  1.00  0.00              
ATOM    714  H1  DDA A  27       7.576   3.736  70.603  1.00  0.00              
ATOM    715  H2  DDA A  27       6.791   4.438  71.997  1.00  0.00              
ATOM    716  C9  DDA A  27       3.916   6.820  69.594  1.00  0.00              
ATOM    717  H16 DDA A  27       2.923   7.183  69.433  1.00  0.00              
ATOM    718  H17 DDA A  27       4.299   7.224  70.508  1.00  0.00              
ATOM    719  H18 DDA A  27       4.542   7.123  68.781  1.00  0.00              
ATOM    720  C7  DDA A  28       3.048   4.893  70.902  1.00  0.00              
ATOM    721  H11 DDA A  28       3.027   3.828  71.000  1.00  0.00              
ATOM    722  H12 DDA A  28       2.048   5.256  70.778  1.00  0.00              
ATOM    723  C6  DDA A  28       3.599   5.474  72.216  1.00  0.00              
ATOM    724  C1  DDA A  28       5.019   4.932  72.462  1.00  0.00              
ATOM    725  O1  DDA A  28       6.016   5.553  72.014  1.00  0.00              
ATOM    726  O2  DDA A  28       5.203   3.720  73.199  1.00  0.00              
ATOM    727  C2  DDA A  28       6.457   3.766  73.885  1.00  0.00              
ATOM    728  C3  DDA A  28       6.655   2.462  74.679  1.00  0.00              
ATOM    729  N1  DDA A  28       7.944   2.509  75.384  1.00  0.00              
ATOM    730  C4  DDA A  28       9.031   2.658  74.408  1.00  0.00              
ATOM    731  H5  DDA A  28       9.971   2.692  74.921  1.00  0.00              
ATOM    732  H6  DDA A  28       9.023   1.827  73.735  1.00  0.00              
ATOM    733  H7  DDA A  28       8.894   3.564  73.856  1.00  0.00              
ATOM    734  C5  DDA A  28       8.133   1.263  76.142  1.00  0.00              
ATOM    735  H8  DDA A  28       9.071   1.297  76.655  1.00  0.00              
ATOM    736  H9  DDA A  28       7.342   1.156  76.854  1.00  0.00              
ATOM    737  H10 DDA A  28       8.125   0.431  75.470  1.00  0.00              
ATOM    738  H3  DDA A  28       5.863   2.353  75.390  1.00  0.00              
ATOM    739  H4  DDA A  28       6.646   1.631  74.007  1.00  0.00              
ATOM    740  H1  DDA A  28       7.247   3.875  73.174  1.00  0.00              
ATOM    741  H2  DDA A  28       6.465   4.599  74.558  1.00  0.00              
ATOM    742  C9  DDA A  28       3.647   7.010  72.118  1.00  0.00              
ATOM    743  H16 DDA A  28       2.660   7.388  71.948  1.00  0.00              
ATOM    744  H17 DDA A  28       4.030   7.414  73.032  1.00  0.00              
ATOM    745  H18 DDA A  28       4.283   7.296  71.307  1.00  0.00              
ATOM    746  C7  DPA A  29       2.737   5.106  73.432  1.00  0.00              
ATOM    747  H11 DPA A  29       2.698   4.042  73.537  1.00  0.00              
ATOM    748  H12 DPA A  29       1.745   5.485  73.299  1.00  0.00              
ATOM    749  C6  DPA A  29       3.289   5.688  74.748  1.00  0.00              
ATOM    750  C1  DPA A  29       4.698   5.124  75.007  1.00  0.00              
ATOM    751  O1  DPA A  29       5.708   5.726  74.562  1.00  0.00              
ATOM    752  O2  DPA A  29       4.856   3.915  75.753  1.00  0.00              
ATOM    753  C2  DPA A  29       6.106   3.945  76.448  1.00  0.00              
ATOM    754  C3  DPA A  29       6.278   2.643  77.252  1.00  0.00              
ATOM    755  N1  DPA A  29       7.562   2.674  77.967  1.00  0.00              
ATOM    756  C4  DPA A  29       8.659   2.799  76.997  1.00  0.00              
ATOM    757  H5  DPA A  29       9.594   2.821  77.516  1.00  0.00              
ATOM    758  H6  DPA A  29       8.642   1.963  76.330  1.00  0.00              
ATOM    759  H7  DPA A  29       8.540   3.702  76.438  1.00  0.00              
ATOM    760  C5  DPA A  29       7.725   1.432  78.735  1.00  0.00              
ATOM    761  H8  DPA A  29       8.660   1.453  79.254  1.00  0.00              
ATOM    762  H9  DPA A  29       6.928   1.341  79.440  1.00  0.00              
ATOM    763  H10 DPA A  29       7.709   0.595  78.067  1.00  0.00              
ATOM    764  H20 DPA A  29       7.578   3.456  78.591  1.00  0.00              
ATOM    765  H3  DPA A  29       5.479   2.552  77.959  1.00  0.00              
ATOM    766  H4  DPA A  29       6.260   1.808  76.586  1.00  0.00              
ATOM    767  H1  DPA A  29       6.904   4.035  75.742  1.00  0.00              
ATOM    768  H2  DPA A  29       6.123   4.782  77.115  1.00  0.00              
ATOM    769  C9  DPA A  29       3.362   7.222  74.638  1.00  0.00              
ATOM    770  H16 DPA A  29       2.384   7.615  74.459  1.00  0.00              
ATOM    771  H17 DPA A  29       3.746   7.626  75.553  1.00  0.00              
ATOM    772  H18 DPA A  29       4.010   7.493  73.830  1.00  0.00              
ATOM    773  C7  TPB A  30       2.413   5.342  75.960  1.00  0.00              
ATOM    774  H11 TPB A  30       2.356   4.279  76.072  1.00  0.00              
ATOM    775  H12 TPB A  30       1.427   5.736  75.816  1.00  0.00              
ATOM    776  C6  TPB A  30       2.965   5.924  77.275  1.00  0.00              
ATOM    777  C1  TPB A  30       3.063   7.456  77.158  1.00  0.00              
ATOM    778  O1  TPB A  30       4.119   7.988  76.726  1.00  0.00              
ATOM    779  O2  TPB A  30       1.955   8.275  77.540  1.00  0.00              
ATOM    780  C2  TPB A  30       2.435   9.535  78.013  1.00  0.00              
ATOM    781  C3  TPB A  30       1.242  10.418  78.424  1.00  0.00              
ATOM    782  N1  TPB A  30       1.735  11.715  78.911  1.00  0.00              
ATOM    783  C4  TPB A  30       0.597  12.557  79.303  1.00  0.00              
ATOM    784  H5  TPB A  30       0.957  13.501  79.657  1.00  0.00              
ATOM    785  H6  TPB A  30      -0.041  12.712  78.458  1.00  0.00              
ATOM    786  H7  TPB A  30       0.046  12.071  80.080  1.00  0.00              
ATOM    787  C5  TPB A  30       2.493  12.383  77.843  1.00  0.00              
ATOM    788  H8  TPB A  30       2.853  13.326  78.197  1.00  0.00              
ATOM    789  H9  TPB A  30       1.857  12.537  76.997  1.00  0.00              
ATOM    790  H10 TPB A  30       3.323  11.769  77.557  1.00  0.00              
ATOM    791  H20 TPB A  30       2.331  11.569  79.701  1.00  0.00              
ATOM    792  H3  TPB A  30       0.691   9.933  79.202  1.00  0.00              
ATOM    793  H4  TPB A  30       0.605  10.574  77.579  1.00  0.00              
ATOM    794  H1  TPB A  30       2.988  10.022  77.235  1.00  0.00              
ATOM    795  H2  TPB A  30       3.073   9.381  78.858  1.00  0.00              
ATOM    796  C9  TPB A  30       4.362   5.338  77.548  1.00  0.00              
ATOM    797  H16 TPB A  30       4.746   5.743  78.461  1.00  0.00              
ATOM    798  H17 TPB A  30       4.294   4.275  77.629  1.00  0.00              
ATOM    799  H18 TPB A  30       5.019   5.593  76.742  1.00  0.00              
ATOM    800  H19 TPB A  30       2.308   5.669  78.080  1.00  0.00              
TER
END
