# Supplementary material for: All-Atom Molecular Dynamics Simulations of Grafted Poly(N,N-dimethylaminoethyl methacrylate) Brushes
Source: J Phys Chem B. 2025 Feb 10;129(7):2105–14. doi: 10.1021/acs.jpcb.4c07928 (PMC11848925; doi:10.1021/acs.jpcb.4c07928)
Supplement: Supplementary file 2 — jp4c07928_si_002.zip [file jp4c07928_si_002.zip › Supplementary Files/1_single_threads/DDB/ddb.frcmod]

Remark line goes here
MASS
c3 12.010        0.878
hc 1.008         0.135
c  12.010        0.616
o  16.000        0.434
os 16.000        0.465
n3 14.010        0.530
h1 1.008         0.135

BOND
c3-hc  345.25   1.096
c3-c3  228.89   1.535
c -c3  234.85   1.527
c -o   590.60   1.219
c -os  351.31   1.362
c3-os  282.27   1.427
c3-h1  344.22   1.097
c3-n3  255.85   1.463

ANGLE
c -c3-c3   60.360     111.430
c3-c3-c3   59.870     112.630
hc-c3-hc   35.800     107.730
c3-c3-hc   43.270     109.680
c3-c -o    76.450     122.900
c3-c -os   77.970     110.800
c -os-c3   89.430     115.820
o -c -os  101.260     123.200
c3-c3-os   77.440     107.620
h1-c3-os   56.200     110.340
c3-c3-n3   64.900     113.080
c3-c3-h1   43.280     109.590
c3-n3-c3   77.750     112.420
h1-c3-n3   47.840     110.090
h1-c3-h1   35.640     108.550

DIHE
o -c -c3-c3   1    0.200       180.000          -2.000
o -c -c3-c3   1    0.440       180.000          -3.000
o -c -c3-c3   1    0.680         0.000           1.000
os-c -c3-c3   6    0.000       180.000           2.000
c3-c3-c3-hc   1    0.130         0.000           3.000
c -c3-c3-hc   9    1.400         0.000           3.000
c3-c -os-c3   1    1.890       180.000          -1.000
c3-c -os-c3   1    3.290       180.000          -2.000
c3-c -os-c3   1    0.750         0.000           3.000
c3-c3-os-c    1    0.383         0.000          -3.000
c3-c3-os-c    1    0.800       180.000           1.000
h1-c3-os-c    3    1.150         0.000           3.000
o -c -os-c3   1    2.700       180.000          -2.000
o -c -os-c3   1    1.400       180.000           1.000
n3-c3-c3-os   9    1.400         0.000           3.000
h1-c3-c3-os   1    0.000         0.000          -3.000
h1-c3-c3-os   1    0.250         0.000           1.000
c3-c3-n3-c3   1    0.730         0.000           3.000
h1-c3-n3-c3   1    0.225         0.000           3.000
h1-c3-c3-n3   9    1.400         0.000           3.000
h1-c3-c3-h1   9    1.400         0.000           3.000

IMPROPER
c3-o -c -os         1.1          180.0         2.0          Same as X -o -c -o , penalty score= 49.6 (use general term))

NONBON
  c3          1.9069  0.1078
  hc          1.4593  0.0208
  c           1.8606  0.0988
  o           1.7107  0.1463
  os          1.7713  0.0726
  n3          1.8886  0.0858
  h1          1.3593  0.0208
