# Supplementary material for: All-Atom Molecular Dynamics Simulations of Grafted Poly(N,N-dimethylaminoethyl methacrylate) Brushes
Source: J Phys Chem B. 2025 Feb 10;129(7):2105–14. doi: 10.1021/acs.jpcb.4c07928 (PMC11848925; doi:10.1021/acs.jpcb.4c07928)
Supplement: Supplementary file 2 — jp4c07928_si_002.zip [file jp4c07928_si_002.zip › Supplementary Files/1_single_threads/DDB/ddb.ac]

CHARGE      0.00 ( 0 )
Formula: H19 C9 N1 O2 
ATOM      1  C1  MOL     1     -12.099   1.431   0.071 0.789641         c
ATOM      2  O1  MOL     1     -12.783   1.657  -0.960-0.554397         o
ATOM      3  O2  MOL     1     -11.459   2.511   0.756-0.536260        os
ATOM      4  C2  MOL     1     -11.127   3.539  -0.181 0.356751        c3
ATOM      5  C3  MOL     1     -10.438   4.702   0.556-0.009665        c3
ATOM      6  N1  MOL     1     -10.097   5.759  -0.407-0.329933        n3
ATOM      7  C4  MOL     1      -9.439   6.869   0.296-0.049083        c3
ATOM      8  C5  MOL     1     -11.324   6.247  -1.054-0.049083        c3
ATOM      9  C6  MOL     1     -11.952  -0.009   0.597-0.030383        c3
ATOM     10  C7  MOL     1     -13.085  -0.310   1.595 0.142739        c3
ATOM     11  C8  MOL     1     -14.445  -0.158   0.889-0.253678        c3
ATOM     12  C9  MOL     1     -12.031  -0.997  -0.582-0.262034        c3
ATOM     13  H1  MOL     1     -12.020   3.894  -0.652-0.001455        h1
ATOM     14  H2  MOL     1     -10.466   3.145  -0.924-0.001455        h1
ATOM     15  H3  MOL     1      -9.545   4.347   1.026 0.046938        h1
ATOM     16  H4  MOL     1     -11.099   5.096   1.298 0.046938        h1
ATOM     17  H5  MOL     1      -9.191   7.639  -0.405 0.052100        h1
ATOM     18  H6  MOL     1     -10.100   7.263   1.039 0.052100        h1
ATOM     19  H7  MOL     1      -8.546   6.514   0.766 0.052100        h1
ATOM     20  H8  MOL     1     -11.076   7.017  -1.755 0.052100        h1
ATOM     21  H9  MOL     1     -11.986   6.641  -0.311 0.052100        h1
ATOM     22  H10 MOL     1     -11.803   5.439  -1.566 0.052100        h1
ATOM     23  H11 MOL     1     -12.983  -1.310   1.961-0.016880        hc
ATOM     24  H12 MOL     1     -13.030   0.376   2.415-0.016880        hc
ATOM     25  H13 MOL     1     -15.233  -0.367   1.583 0.060490        hc
ATOM     26  H14 MOL     1     -14.548   0.843   0.524 0.060490        hc
ATOM     27  H15 MOL     1     -14.500  -0.844   0.070 0.060490        hc
ATOM     28  H16 MOL     1     -11.244  -0.788  -1.276 0.071923        hc
ATOM     29  H17 MOL     1     -11.929  -1.997  -0.217 0.071923        hc
ATOM     30  H18 MOL     1     -12.976  -0.891  -1.073 0.071923        hc
ATOM     31  H19 MOL     1     -11.007  -0.115   1.088 0.018341        hc
BOND    1    1    2    2     C1   O1
BOND    2    1    3    1     C1   O2
BOND    3    1    9    1     C1   C6
BOND    4    3    4    1     O2   C2
BOND    5    4    5    1     C2   C3
BOND    6    4   13    1     C2   H1
BOND    7    4   14    1     C2   H2
BOND    8    5    6    1     C3   N1
BOND    9    5   15    1     C3   H3
BOND   10    5   16    1     C3   H4
BOND   11    6    7    1     N1   C4
BOND   12    6    8    1     N1   C5
BOND   13    7   17    1     C4   H5
BOND   14    7   18    1     C4   H6
BOND   15    7   19    1     C4   H7
BOND   16    8   20    1     C5   H8
BOND   17    8   21    1     C5   H9
BOND   18    8   22    1     C5  H10
BOND   19    9   10    1     C6   C7
BOND   20    9   12    1     C6   C9
BOND   21    9   31    1     C6  H19
BOND   22   10   11    1     C7   C8
BOND   23   10   23    1     C7  H11
BOND   24   10   24    1     C7  H12
BOND   25   11   25    1     C8  H13
BOND   26   11   26    1     C8  H14
BOND   27   11   27    1     C8  H15
BOND   28   12   28    1     C9  H16
BOND   29   12   29    1     C9  H17
BOND   30   12   30    1     C9  H18
