# Supplementary material for: All-Atom Molecular Dynamics Simulations of Grafted Poly(N,N-dimethylaminoethyl methacrylate) Brushes
Source: J Phys Chem B. 2025 Feb 10;129(7):2105–14. doi: 10.1021/acs.jpcb.4c07928 (PMC11848925; doi:10.1021/acs.jpcb.4c07928)
Supplement: Supplementary file 2 — jp4c07928_si_002.zip [file jp4c07928_si_002.zip › Supplementary Files/1_single_threads/DPA/dpa.prepi]

    0    0    2

This is a remark line
/gpfs/data/stippner/MEMBRANE_FINAL/RUN1/DPA/dpa.res
DPA   INT  0
CORRECT     OMIT DU   BEG
  0.0000
   1  DUMM  DU    M    0  -1  -2     0.000      .0        .0      .00000
   2  DUMM  DU    M    1   0  -1     1.449      .0        .0      .00000
   3  DUMM  DU    M    2   1   0     1.523   111.21       .0      .00000
   4  C7    c3    M    3   2   1     1.540   111.208  -180.000  0.120832
   5  H11   hc    E    4   3   2     1.070    86.033   -54.075 -0.001439
   6  H12   hc    E    4   3   2     1.071   100.985  -163.186 -0.001439
   7  C6    c3    M    4   3   2     1.540   137.750    60.811 -0.035792
   8  C1    c     B    7   4   3     1.539   109.461   -46.267  0.738100
   9  O1    o     E    8   7   4     1.258   120.022    89.993 -0.503310
  10  O2    os    S    8   7   4     1.430   119.978   -89.999 -0.492702
  11  C2    c3    3   10   8   7     1.430   109.460  -149.981  0.202599
  12  C3    c3    3   11  10   8     1.540   109.454   179.988 -0.157466
  13  N1    n4    3   12  11  10     1.470   109.463   180.000 -0.077837
  14  C4    c3    3   13  12  11     1.470   109.464   -60.007 -0.362151
  15  H5    h1    E   14  13  12     1.070   109.480   179.989  0.193661
  16  H6    h1    E   14  13  12     1.069   109.471   -59.974  0.193661
  17  H7    h1    E   14  13  12     1.070   109.460    59.998  0.193661
  18  C5    c3    3   13  12  11     1.470   109.460  -179.997 -0.362151
  19  H8    h1    E   18  13  12     1.070   109.472   179.973  0.193661
  20  H9    h1    E   18  13  12     1.069   109.465   -60.045  0.193661
  21  H10   h1    E   18  13  12     1.070   109.503    60.018  0.193661
  22  H20   hn    E   13  12  11     1.000   109.459    60.004  0.354614
  23  H3    h1    E   12  11  10     1.070   109.489   -59.998  0.158739
  24  H4    h1    E   12  11  10     1.069   109.460    59.982  0.158739
  25  H1    h1    E   11  10   8     1.069   109.448   -60.043  0.051516
  26  H2    h1    E   11  10   8     1.070   109.451    59.977  0.051516
  27  C9    c3    3    7   4   3     1.540   109.451    73.725 -0.263195
  28  H16   hc    E   27   7   4     1.070   109.501    60.019  0.086289
  29  H17   hc    E   27   7   4     1.070   109.443  -179.996  0.086289
  30  H18   hc    E   27   7   4     1.070   109.487   -60.021  0.086289


LOOP

IMPROPER
   C6   O1   C1   O2

DONE
STOP
