# Supplementary material for: All-Atom Molecular Dynamics Simulations of Grafted Poly(N,N-dimethylaminoethyl methacrylate) Brushes
Source: J Phys Chem B. 2025 Feb 10;129(7):2105–14. doi: 10.1021/acs.jpcb.4c07928 (PMC11848925; doi:10.1021/acs.jpcb.4c07928)
Supplement: Supplementary file 2 — jp4c07928_si_002.zip [file jp4c07928_si_002.zip › Supplementary Files/1_single_threads/DPA/dpa.ac]

CHARGE      1.00 ( 1 )
Formula: H20 C9 N1 O2 
ATOM      1  C1  MOL     1      -9.743  -1.728   0.071 0.737572         c
ATOM      2  O1  MOL     1     -10.393  -1.946  -0.984-0.503671         o
ATOM      3  O2  MOL     1      -9.278  -2.824   0.864-0.493055        os
ATOM      4  C2  MOL     1      -9.025  -3.950   0.019 0.202454        c3
ATOM      5  C3  MOL     1      -8.524  -5.130   0.873-0.157579        c3
ATOM      6  N1  MOL     1      -8.264  -6.287   0.005-0.077893        n4
ATOM      7  C4  MOL     1      -9.505  -6.672  -0.683-0.362411        c3
ATOM      8  C5  MOL     1      -7.786  -7.413   0.820-0.362411        c3
ATOM      9  C6  MOL     1      -9.448  -0.282   0.509-0.035818        c3
ATOM     10  C7  MOL     1     -10.588   0.223   1.413 0.120746        c3
ATOM     11  C8  MOL     1     -11.917   0.183   0.635-0.204930        c3
ATOM     12  C9  MOL     1      -9.342   0.620  -0.735-0.263384        c3
ATOM     13  H1  MOL     1      -9.928  -4.230  -0.481 0.051479        h1
ATOM     14  H2  MOL     1      -8.281  -3.692  -0.705 0.051479        h1
ATOM     15  H3  MOL     1      -7.621  -4.850   1.374 0.158625        h1
ATOM     16  H4  MOL     1      -9.268  -5.387   1.597 0.158625        h1
ATOM     17  H5  MOL     1      -9.316  -7.514  -1.315 0.193522        h1
ATOM     18  H6  MOL     1     -10.249  -6.929   0.041 0.193522        h1
ATOM     19  H7  MOL     1      -9.853  -5.852  -1.276 0.193522        h1
ATOM     20  H8  MOL     1      -7.597  -8.256   0.188 0.193522        h1
ATOM     21  H9  MOL     1      -6.883  -7.133   1.320 0.193522        h1
ATOM     22  H10 MOL     1      -8.530  -7.671   1.544 0.193522        h1
ATOM     23  H11 MOL     1     -10.662  -0.403   2.277-0.001440        hc
ATOM     24  H12 MOL     1     -10.384   1.229   1.717-0.001440        hc
ATOM     25  H13 MOL     1     -12.709   0.534   1.263 0.058580        hc
ATOM     26  H14 MOL     1     -12.121  -0.822   0.330 0.058580        hc
ATOM     27  H15 MOL     1     -11.843   0.809  -0.230 0.058580        hc
ATOM     28  H16 MOL     1      -9.137   1.625  -0.431 0.086227        hc
ATOM     29  H17 MOL     1      -8.550   0.269  -1.363 0.086227        hc
ATOM     30  H18 MOL     1     -10.265   0.592  -1.276 0.086227        hc
ATOM     31  H19 MOL     1      -8.525  -0.254   1.050 0.033140        hc
ATOM     32  H20 MOL     1      -7.568  -6.046  -0.672 0.354360        hn
BOND    1    1    2    2     C1   O1
BOND    2    1    3    1     C1   O2
BOND    3    1    9    1     C1   C6
BOND    4    3    4    1     O2   C2
BOND    5    4    5    1     C2   C3
BOND    6    4   13    1     C2   H1
BOND    7    4   14    1     C2   H2
BOND    8    5    6    1     C3   N1
BOND    9    5   15    1     C3   H3
BOND   10    5   16    1     C3   H4
BOND   11    6    7    1     N1   C4
BOND   12    6    8    1     N1   C5
BOND   13    6   32    1     N1  H20
BOND   14    7   17    1     C4   H5
BOND   15    7   18    1     C4   H6
BOND   16    7   19    1     C4   H7
BOND   17    8   20    1     C5   H8
BOND   18    8   21    1     C5   H9
BOND   19    8   22    1     C5  H10
BOND   20    9   10    1     C6   C7
BOND   21    9   12    1     C6   C9
BOND   22    9   31    1     C6  H19
BOND   23   10   11    1     C7   C8
BOND   24   10   23    1     C7  H11
BOND   25   10   24    1     C7  H12
BOND   26   11   25    1     C8  H13
BOND   27   11   26    1     C8  H14
BOND   28   11   27    1     C8  H15
BOND   29   12   28    1     C9  H16
BOND   30   12   29    1     C9  H17
BOND   31   12   30    1     C9  H18
