# Supplementary material for: All-Atom Molecular Dynamics Simulations of Grafted Poly(N,N-dimethylaminoethyl methacrylate) Brushes
Source: J Phys Chem B. 2025 Feb 10;129(7):2105–14. doi: 10.1021/acs.jpcb.4c07928 (PMC11848925; doi:10.1021/acs.jpcb.4c07928)
Supplement: Supplementary file 2 — jp4c07928_si_002.zip [file jp4c07928_si_002.zip › Supplementary Files/1_single_threads/DPA/hpa.prepi]

    0    0    2

This is a remark line
/gpfs/data/stippner/MEMBRANE_FINAL/RUN1/DPA/hpa.res
HPA   INT  0
CORRECT     OMIT DU   BEG
  0.0000
   1  DUMM  DU    M    0  -1  -2     0.000      .0        .0      .00000
   2  DUMM  DU    M    1   0  -1     1.449      .0        .0      .00000
   3  DUMM  DU    M    2   1   0     1.523   111.21       .0      .00000
   4  C7    c3    M    3   2   1     1.540   111.208  -180.000  0.121425
   5  C8    c3    3    4   3   2     1.540    30.378    87.057 -0.203778
   6  H13   hc    E    5   4   3     1.070   109.490    18.394  0.058909
   7  H14   hc    E    5   4   3     1.070   109.442  -101.674  0.058909
   8  H15   hc    E    5   4   3     1.070   109.470   138.429  0.058909
   9  H11   hc    E    4   3   2     1.070    86.033   -54.075 -0.001432
  10  H12   hc    E    4   3   2     1.071   100.985  -163.186 -0.001432
  11  C6    c3    M    4   3   2     1.540   137.750    60.811 -0.035617
  12  C1    c     B   11   4   3     1.539   109.461   -46.267  0.741718
  13  O1    o     E   12  11   4     1.258   120.022    89.993 -0.500840
  14  O2    os    S   12  11   4     1.430   119.978   -89.999 -0.490283
  15  C2    c3    3   14  12  11     1.430   109.460  -149.981  0.203592
  16  C3    c3    3   15  14  12     1.540   109.454   179.988 -0.156693
  17  N1    n4    3   16  15  14     1.470   109.463   180.000 -0.077455
  18  C4    c3    3   17  16  15     1.470   109.464   -60.007 -0.360374
  19  H5    h1    E   18  17  16     1.070   109.480   179.989  0.194610
  20  H6    h1    E   18  17  16     1.069   109.471   -59.974  0.194610
  21  H7    h1    E   18  17  16     1.070   109.460    59.998  0.194610
  22  C5    c3    3   17  16  15     1.470   109.460  -179.997 -0.360374
  23  H8    h1    E   22  17  16     1.070   109.472   179.973  0.194610
  24  H9    h1    E   22  17  16     1.069   109.465   -60.045  0.194610
  25  H10   h1    E   22  17  16     1.070   109.503    60.018  0.194610
  26  H20   hn    E   17  16  15     1.000   109.459    60.004  0.356352
  27  H3    h1    E   16  15  14     1.070   109.489   -59.998  0.159517
  28  H4    h1    E   16  15  14     1.069   109.460    59.982  0.159517
  29  H1    h1    E   15  14  12     1.069   109.448   -60.043  0.051768
  30  H2    h1    E   15  14  12     1.070   109.451    59.977  0.051768
  31  C9    c3    3   11   4   3     1.540   109.451    73.725 -0.261903
  32  H16   hc    E   31  11   4     1.070   109.501    60.019  0.086712
  33  H17   hc    E   31  11   4     1.070   109.443  -179.996  0.086712
  34  H18   hc    E   31  11   4     1.070   109.487   -60.021  0.086712


LOOP

IMPROPER
   C6   O1   C1   O2

DONE
STOP
