# Supplementary material for: All-Atom Molecular Dynamics Simulations of Grafted Poly(N,N-dimethylaminoethyl methacrylate) Brushes
Source: J Phys Chem B. 2025 Feb 10;129(7):2105–14. doi: 10.1021/acs.jpcb.4c07928 (PMC11848925; doi:10.1021/acs.jpcb.4c07928)
Supplement: Supplementary file 2 — jp4c07928_si_002.zip [file jp4c07928_si_002.zip › Supplementary Files/1_single_threads/DDA/hdm.frcmod]

Remark line goes here
MASS
c3 12.010        0.878
hc 1.008         0.135

BOND
c3-hc  345.25   1.096

ANGLE
hc-c3-hc   35.800     107.730

DIHE

IMPROPER

NONBON
  c3          1.9069  0.1078
  hc          1.4593  0.0208
