# Supplementary material for: All-Atom Molecular Dynamics Simulations of Grafted Poly(N,N-dimethylaminoethyl methacrylate) Brushes
Source: J Phys Chem B. 2025 Feb 10;129(7):2105–14. doi: 10.1021/acs.jpcb.4c07928 (PMC11848925; doi:10.1021/acs.jpcb.4c07928)
Supplement: Supplementary file 2 — jp4c07928_si_002.zip [file jp4c07928_si_002.zip › Supplementary Files/1_single_threads/DDA/tda.prepi]

    0    0    2

This is a remark line
/gpfs/data/stippner/MEMBRANE_FINAL/RUN1/DDA/tda.res
TDA   INT  0
CORRECT     OMIT DU   BEG
  0.0000
   1  DUMM  DU    M    0  -1  -2     0.000      .0        .0      .00000
   2  DUMM  DU    M    1   0  -1     1.449      .0        .0      .00000
   3  DUMM  DU    M    2   1   0     1.523   111.21       .0      .00000
   4  C7    c3    M    3   2   1     1.540   111.208  -180.000  0.132475
   5  H11   hc    E    4   3   2     1.070    86.033   -54.075 -0.014879
   6  H12   hc    E    4   3   2     1.071   100.985  -163.186 -0.014879
   7  C6    c3    M    4   3   2     1.540   137.750    60.811 -0.030486
   8  C1    c     B    7   4   3     1.539   109.461   -46.267  0.765911
   9  O1    o     E    8   7   4     1.258   120.022    89.993 -0.561862
  10  O2    os    S    8   7   4     1.430   119.978   -89.999 -0.540117
  11  C2    c3    3   10   8   7     1.430   109.460  -149.981  0.349580
  12  C3    c3    3   11  10   8     1.540   109.454   179.988 -0.005922
  13  N1    n3    B   12  11  10     1.470   109.463   180.000 -0.338013
  14  C4    c3    3   13  12  11     1.470   109.464   -60.007 -0.048302
  15  H5    h1    E   14  13  12     1.070   109.480   179.989  0.050768
  16  H6    h1    E   14  13  12     1.069   109.471   -59.974  0.050768
  17  H7    h1    E   14  13  12     1.070   109.460    59.998  0.050768
  18  C5    c3    3   13  12  11     1.470   109.460  -179.997 -0.048302
  19  H8    h1    E   18  13  12     1.070   109.472   179.973  0.050768
  20  H9    h1    E   18  13  12     1.069   109.465   -60.045  0.050768
  21  H10   h1    E   18  13  12     1.070   109.503    60.018  0.050768
  22  H3    h1    E   12  11  10     1.070   109.489   -59.998  0.044372
  23  H4    h1    E   12  11  10     1.069   109.460    59.982  0.044372
  24  H1    h1    E   11  10   8     1.069   109.448   -60.043 -0.001700
  25  H2    h1    E   11  10   8     1.070   109.451    59.977 -0.001700
  26  C9    c3    3    7   4   3     1.540   109.451    73.725 -0.265318
  27  H16   hc    E   26   7   4     1.070   109.501    60.019  0.070528
  28  H17   hc    E   26   7   4     1.070   109.443  -179.996  0.070528
  29  H18   hc    E   26   7   4     1.070   109.487   -60.021  0.070528
  30  H19   hc    E    7   4   3     1.070   109.457  -166.277  0.018577


LOOP

IMPROPER
   C6   O1   C1   O2

DONE
STOP
