# Supplementary material for: All-Atom Molecular Dynamics Simulations of Grafted Poly(N,N-dimethylaminoethyl methacrylate) Brushes
Source: J Phys Chem B. 2025 Feb 10;129(7):2105–14. doi: 10.1021/acs.jpcb.4c07928 (PMC11848925; doi:10.1021/acs.jpcb.4c07928)
Supplement: Supplementary file 2 — jp4c07928_si_002.zip [file jp4c07928_si_002.zip › Supplementary Files/1_single_threads/DPB/dpb.prepi]

    0    0    2

This is a remark line
/gpfs/data/stippner/MEMBRANE_FINAL/RUN1/DPB/dpb.res
DPB   INT  0
CORRECT     OMIT DU   BEG
  0.0000
   1  DUMM  DU    M    0  -1  -2     0.000      .0        .0      .00000
   2  DUMM  DU    M    1   0  -1     1.449      .0        .0      .00000
   3  DUMM  DU    M    2   1   0     1.523   111.21       .0      .00000
   4  C7    c3    M    3   2   1     1.540   111.208  -180.000  0.120047
   5  H11   hc    E    4   3   2     1.070    95.471   -20.103 -0.000956
   6  H12   hc    E    4   3   2     1.071    92.945  -129.915 -0.000956
   7  C6    c3    M    4   3   2     1.540   137.385   106.784 -0.036757
   8  C1    c     B    7   4   3     1.540   109.509    57.680  0.736850
   9  O1    o     E    8   7   4     1.258   119.993   -89.954 -0.502630
  10  O2    os    S    8   7   4     1.430   119.987    89.970 -0.492647
  11  C2    c3    3   10   8   7     1.430   109.447   150.010  0.206181
  12  C3    c3    3   11  10   8     1.540   109.467   179.997 -0.158609
  13  N1    n4    3   12  11  10     1.470   109.474  -179.984 -0.081380
  14  C4    c3    3   13  12  11     1.469   109.489  -179.983 -0.362066
  15  H5    h1    E   14  13  12     1.070   109.501  -179.975  0.193920
  16  H6    h1    E   14  13  12     1.070   109.502   -59.956  0.193920
  17  H7    h1    E   14  13  12     1.070   109.470    60.030  0.193920
  18  C5    c3    3   13  12  11     1.470   109.470    59.998 -0.362066
  19  H8    h1    E   18  13  12     1.070   109.484   179.976  0.193920
  20  H9    h1    E   18  13  12     1.070   109.441    60.003  0.193920
  21  H10   h1    E   18  13  12     1.070   109.484   -59.987  0.193920
  22  H20   hn    E   13  12  11     1.000   109.487   -60.003  0.356028
  23  H3    h1    E   12  11  10     1.070   109.464    60.060  0.159019
  24  H4    h1    E   12  11  10     1.069   109.509   -59.974  0.159019
  25  H1    h1    E   11  10   8     1.070   109.458    59.995  0.050636
  26  H2    h1    E   11  10   8     1.070   109.500   -59.924  0.050636
  27  C9    c3    3    7   4   3     1.540   109.453   -62.339 -0.263233
  28  H16   hc    E   27   7   4     1.070   109.480   179.981  0.086454
  29  H17   hc    E   27   7   4     1.069   109.492   -59.958  0.086454
  30  H18   hc    E   27   7   4     1.070   109.447    60.047  0.086454


LOOP

IMPROPER
   C6   O1   C1   O2

DONE
STOP
