# Supplementary material for: All-Atom Molecular Dynamics Simulations of Grafted Poly(N,N-dimethylaminoethyl methacrylate) Brushes
Source: J Phys Chem B. 2025 Feb 10;129(7):2105–14. doi: 10.1021/acs.jpcb.4c07928 (PMC11848925; doi:10.1021/acs.jpcb.4c07928)
Supplement: Supplementary file 2 — jp4c07928_si_002.zip [file jp4c07928_si_002.zip › Supplementary Files/1_single_threads/DPB/hpb.prepi]

    0    0    2

This is a remark line
/gpfs/data/stippner/MEMBRANE_FINAL/RUN1/DPB/hpb.res
HPB   INT  0
CORRECT     OMIT DU   BEG
  0.0000
   1  DUMM  DU    M    0  -1  -2     0.000      .0        .0      .00000
   2  DUMM  DU    M    1   0  -1     1.449      .0        .0      .00000
   3  DUMM  DU    M    2   1   0     1.523   111.21       .0      .00000
   4  C7    c3    M    3   2   1     1.540   111.208  -180.000  0.120638
   5  C8    c3    3    4   3   2     1.540    27.969   102.150 -0.205629
   6  H13   hc    E    5   4   3     1.071   109.486    -3.308  0.059487
   7  H14   hc    E    5   4   3     1.070   109.489   116.669  0.059487
   8  H15   hc    E    5   4   3     1.070   109.458  -123.303  0.059487
   9  H11   hc    E    4   3   2     1.070    95.471   -20.103 -0.000952
  10  H12   hc    E    4   3   2     1.071    92.945  -129.915 -0.000952
  11  C6    c3    M    4   3   2     1.540   137.385   106.784 -0.036576
  12  C1    c     B   11   4   3     1.540   109.509    57.680  0.740472
  13  O1    o     E   12  11   4     1.258   119.993   -89.954 -0.500155
  14  O2    os    S   12  11   4     1.430   119.987    89.970 -0.490221
  15  C2    c3    3   14  12  11     1.430   109.447   150.010  0.207195
  16  C3    c3    3   15  14  12     1.540   109.467   179.997 -0.157828
  17  N1    n4    3   16  15  14     1.470   109.474  -179.984 -0.080979
  18  C4    c3    3   17  16  15     1.469   109.489  -179.983 -0.360283
  19  H5    h1    E   18  17  16     1.070   109.501  -179.975  0.194873
  20  H6    h1    E   18  17  16     1.070   109.502   -59.956  0.194873
  21  H7    h1    E   18  17  16     1.070   109.470    60.030  0.194873
  22  C5    c3    3   17  16  15     1.470   109.470    59.998 -0.360283
  23  H8    h1    E   22  17  16     1.070   109.484   179.976  0.194873
  24  H9    h1    E   22  17  16     1.070   109.441    60.003  0.194873
  25  H10   h1    E   22  17  16     1.070   109.484   -59.987  0.194873
  26  H20   hn    E   17  16  15     1.000   109.487   -60.003  0.357778
  27  H3    h1    E   16  15  14     1.070   109.464    60.060  0.159801
  28  H4    h1    E   16  15  14     1.069   109.509   -59.974  0.159801
  29  H1    h1    E   15  14  12     1.070   109.458    59.995  0.050885
  30  H2    h1    E   15  14  12     1.070   109.500   -59.924  0.050885
  31  C9    c3    3   11   4   3     1.540   109.453   -62.339 -0.261937
  32  H16   hc    E   31  11   4     1.070   109.480   179.981  0.086879
  33  H17   hc    E   31  11   4     1.069   109.492   -59.958  0.086879
  34  H18   hc    E   31  11   4     1.070   109.447    60.047  0.086879


LOOP

IMPROPER
   C6   O1   C1   O2

DONE
STOP
